# Supplementary material for: Systematic discovery of CRISPR-boosted CAR T cell immunotherapies
Source: Nature. 2025 Sep 24;646(8086):963–72. doi: 10.1038/s41586-025-09507-9 (PMC12545207; doi:10.1038/s41586-025-09507-9)
Supplement: Supplementary file 7 — Plasmid vectors, gRNAs, synthetic oligonucleotides and staining reagents used in this study. See Supplementary Information for full legend. [file 41586_2025_9507_MOESM7_ESM.xlsx]

## Sheet: README
Supplementary Table 1	Plasmids, gRNAs, oligonucleotides and staining reagents
Tab	Content
S1a_Plasmids_Screening	Plasmid constructs used for primary CAR T cell and cancer cell line engineering
S1b_Plasmids_mRNA	Plasmid constructs used for mRNA production
S1c_gRNAs_single_loci	gRNAs used for single-locus targeting, and oligos used for single-locus amplification
S1d_Locus-seq-NGS-primers	Primers used for amplicon sequencing of genomic loci
S1e_CART_screening_primers	Primers used for pooled CAR T cell screening
S1f_In_vivo_CROPseq_primers	Primers used for in vivo CROP-seq cloning, reverse transcription and outer PCR
S1g_In_vivo_CROPseq_indexing	Primers used for in vivo CROP-seq NGS indexing PCR
S1h_Staining_reagents	Staining reagents for flow cytometry and fluorescence-activated cell sorting
S1i_Cloning_sequences	Oligonucleotides and gBlocks used for cloning
S1j_CROPseq-multi_primers	Primers used for combinatorial CAR T cell screening NGS indexing PCR

## Sheet: S1a_Plasmids_Screening
Plasmid_ID	Addgene_ID	Purpose	Full_design	Selection_marker_bacteria	Origin_of_replication	Selection_marker_mammalian_cells	Size[bp]	Bacterial_strain
pPD0009_CROP-seq-mCherry2	242529	General screening	5'LTR-psi-gag-RRE-cPPT-EF1a-Puro-P2A-mCherry2-WPRE-3'LTR-hU6-BsmBI-Filler-BsmBI-gRNAbackbone-3'LTR	Ampicillin	pUC	Puromycin, mCherry2	10988	NEB Stable
pPD0057_CROP-seq-EBFP2	242530	General screening	5'LTR-psi-gag-RRE-cPPT-EF1a-Puro-P2A-EBFP2-WPRE-3'LTR-hU6-BsmBI-Filler-BsmBI-gRNAbackbone-3'LTR	Ampicillin	pUC	Puromycin, EBFP2	10997	NEB Stable
pPD0034_CROP-seq-mCherry2-2xMS2	242531	General screening	5'LTR-psi-gag-RRE-cPPT-EF1a-Puro-P2A-mCherry2-WPRE-3'LTR-hU6-BsmBI-Filler-BsmBI-gRNAbackbone2xMS2-3'LTR	Ampicillin	pUC	Puromycin, mCherry2	10208	NEB Stable
pPD0039_CROP-seq-CAR-Puro	242532	CAR T screening	5'LTR-psi-gag-RRE-cPPT-EF1a-Leader-FMC63-CD8hinge-CD8transmembrane-41BB-CD3ζ-P2A-Puro-WPRE-3'LTR-hU6-BsmBI-Filler-BsmBI-gRNAbackbone-3'LTR	Ampicillin	pUC	Puromycin	11755	NEB Stable
pPD0010_CROP-seq-CAR-mCherry2	242533	CAR T screening	5'LTR-psi-gag-RRE-cPPT-EF1a-Leader-FMC63-CD8hinge-CD8transmembrane-41BB-CD3ζ-P2A-mCherry2-WPRE-3'LTR-hU6-BsmBI-Filler-BsmBI-gRNAbackbone-3'LTR	Ampicillin	pUC	mCherry2	11866	NEB Stable
pPD0011_Luc-P2A-Zeo	242534	Cell line generation	5'LTR-psi-gag-RRE-cPPT-EF1acore-Luciferase(opt)-P2A-Zeo(opt)-WPRE-3'LTR	Ampicillin	pUC	Luciferase, Zeocin	10286	NEB Stable
pPD0035_CROPseq-CAR-Puro_CD19-28z	242983	CAR T screening	5'LTR-psi-gag-RRE-cPPT-EF1a-Leader-FMC63-CD8hinge-CD8transmembrane-CD28-CD3ζ-P2A-Puro-WPRE-3'LTR-hU6-BsmBI-Filler-BsmBI-gRNAbackbone-3'LTR	Ampicillin	pUC	Puromycin	11775	NEB Stable
pCART0016_CROPseq-CAR-Puro_GPC3-BBz	242984	CAR T screening	5'LTR-psi-gag-RRE-cPPT-EF1a-Leader-myc-GD2(14g2a)-scFV-CD8hinge-CD8transmembrane-41BB-CD3ζ-P2A-Puro-WPRE-3'LTR-hU6-BsmBI-Filler-BsmBI-gRNAbackbone-3'LTR	Ampicillin	pUC	Puromycin	11788	NEB Stable
pCART0017_CROPseq-CAR-Puro_GD2-BBz	242985	CAR T screening	5'LTR-psi-gag-RRE-cPPT-EF1a-Leader-myc-GPC3-scFv-CD8hinge-CD8transmembrane-41BB-CD3ζ-P2A-Puro-WPRE-3'LTR-hU6-BsmBI-Filler-BsmBI-gRNAbackbone-3'LTR	Ampicillin	pUC	Puromycin	11782	NEB Stable

## Sheet: S1b_Plasmids_mRNA
Plasmid_ID	Addgene_ID	Application	ORF	ORF_length[bp]	CRISPR_PAM	Corresponding_gRNA_backbone	ORF_reference	ORF_source_Addgene_ID
pPD0029_pIVTRup(BsmBI)_SpCas9	242535	CRISPR knockout	SpCas9	4176	NGG	standard gRNA backbone	10.1038/nmeth.3047 (Sanjana et al. Nature Methods 2014)	52962
pPD0028_pIVTRup(BsmBI)_dCas9	242536	CRISPR knockout control	dCas9	4251	NGG	standard gRNA backbone	10.1038/nature14136 (Konermann et al. Nature 2014)	61425
pEP0003_pIVTRup(BsmBI)_ABEmax	242537	CRISPR base editing A->G	ABEmax (NGG-ABE)	5406	NGG	standard gRNA backbone	10.1038/nbt.4172 (Koblan et al. Nature 2018)	112095
pEP0004_pIVTRup(BsmBI)_AncBE4max	242538	CRISPR base editing C->T	AncBE4max (NGG-CBE)	5556	NGG	standard gRNA backbone	10.1038/nbt.4172 (Koblan et al. Nature 2018)	112094
pCART0003_pIVTRup(BsmBI)_ABEmax7.10-SpRY	242539	CRISPR base editing A->G (PAMless)	ABEmax7.10-SpRY (SpRY-ABE)	5415	PAMless	standard gRNA backbone	10.1126/science.aba8853 (Walton et al. 2020)	140003
pCART0002_pIVTRup(BsmBI)_CBE4max-SpRY	242540	CRISPR base editing C->T (PAMless)	CBE4max-SpRY (SpRY-CBE)	5565	PAMless	standard gRNA backbone	10.1126/science.aba8853 (Walton et al. 2020)	139999
pPD0055_pIVTRup_MS2-p65-HSF1	242541	CRISPR activation	MCP-p65-HSF1	1425	NGG	gRNA backbone 2xMS2	10.1038/nature14136 (Konermann et al. Nature 2014)	61426
pPD0056_pIVTRup_dCas9-VP64	242542	CRISPR activation	dCas9-VP64	4413	NGG	gRNA backbone 2xMS2	10.1038/nature14136 (Konermann et al. Nature 2014)	61425
pEP0001_pIVTRup(BsmBI)_EGFP	242543	Fluorescent marker	EGFP2	714	NA	NA	10.1038/nbt.4172 (Koblan et al. Nature 2018)	112100
pPD0053_pIVTRup_EBFP2	242544	Fluorescent marker	EBFP2	717	NA	NA	this study
pPD0054_pIVTRup_mCherry2	242545	Fluorescent marker	mCherry	708	NA	NA	this study
pEP0016_pIVTRup(BsmBI)_BSD	242546	Antibiotic selection	BSD (Blasticidin S deaminase)	393	NA	NA	10.1038/nmeth.3047 (Sanjana et al. Nature Methods 2014)	52962

## Sheet: S1c_gRNAs_single_loci
Application	Target_ID_in_this_study	Target_ID_in_original_reference	gRNA_sequence	PAM	Forward_oligo_annealing_sequence(5'-3')	Reverse_oligo_annealing_sequence(5'-3')	Forward_oligo_full_sequence(5'-3')	Reverse_oligo_full_sequence(5'-3')	Annealing_temperature[℃]	Processing_for_sequencing	Sequencing_kit	Sequencing_parameters
CRISPR knockout	SafeHarbor	PPP1R12C-intron1	ATATGTCCCAGATAGCACTG	NGG	NA	NA	NA	NA	NA	NA	NA	NA
CRISPR knockout	IL2RA (CD25)	IL2RA (CD25)	TGGCTTTGAATGTGGCGTGT	NGG	GAATGACTTTTCAGGAACCACTAAA	TCTCCCCGTCCACTTCCTTT	GAATGACTTTTCAGGAACCACTAAA	TCTCCCCGTCCACTTCCTTT	64	Netera XT Library Prep Kit (Illumina #15032352)	MiSeq Reagent Kit v3 (150-cycle) (Illumina #MS-102-3001)	150 bp single read
CRISPR knockout	CD44	CD44	CTACAGCATCTCTCGGACGG	NGG	TCATGGTGCTTTGGAATGCTGG	TGGGTTCCCGCTCTATGATTC	TCATGGTGCTTTGGAATGCTGG	TGGGTTCCCGCTCTATGATTC	68.2	Netera XT Library Prep Kit (Illumina #15032352)	MiSeq Reagent Kit v3 (150-cycle) (Illumina #MS-102-3001)	150 bp single read
CRISPR base editing C->T	HEK293site2	HEK293_site 2	GAACACAAAGCATAGACTGC	NGG	TCACAGGCTACCCCCTAAGT	ATGGGCATGTTTTGGGAGAGT	TCACAGGCTACCCCCTAAGT	ATGGGCATGTTTTGGGAGAGT	68.2	Netera XT Library Prep Kit (Illumina #15032352)	MiSeq Reagent Kit v3 (150-cycle) (Illumina #MS-102-3001)	150 bp single read
CRISPR base editing C->T	HEK293site3	HEK293_site 3	GGCCCAGACTGAGCACGTGA	NGG	GTAGCTACGCCTGTGATGGG	CAAGGCATGGCTTTAACCCT	GTAGCTACGCCTGTGATGGG	CAAGGCATGGCTTTAACCCT	67.2	Netera XT Library Prep Kit (Illumina #15032352)	MiSeq Reagent Kit v3 (150-cycle) (Illumina #MS-102-3001)	150 bp single read
CRISPR base editing C->T	RNF2	RNF2	GTCATCTTAGTCATTACCTG	NGG	AGTAGTAGGCTTTTACTGTCAAGT	AGGAGGACTTGCCCAACTTT	AGTAGTAGGCTTTTACTGTCAAGT	AGGAGGACTTGCCCAACTTT	64	Netera XT Library Prep Kit (Illumina #15032352)	MiSeq Reagent Kit v3 (150-cycle) (Illumina #MS-102-3001)	150 bp single read
CRISPR base editing C->T	EMX1	EMX1	GAGTCCGAGCAGAAGAAGAA	NGG	GCAGTGGGTCATAGGCTCTC	TGAACGCGTTTGCTCTACCA	GCAGTGGGTCATAGGCTCTC	TGAACGCGTTTGCTCTACCA	68.2	Netera XT Library Prep Kit (Illumina #15032352)	MiSeq Reagent Kit v3 (150-cycle) (Illumina #MS-102-3001)	150 bp single read
CRISPR base editing A->G	ABEsite2	ABE_site 2	GAGTATGAGGCATAGACTGC	NGG	GAGCGCAAGGCAGTATGGAT	AGCCCTCAGACCCTGGTT	GAGCGCAAGGCAGTATGGAT	AGCCCTCAGACCCTGGTT	69	Netera XT Library Prep Kit (Illumina #15032352)	MiSeq Reagent Kit v3 (150-cycle) (Illumina #MS-102-3001)	150 bp single read
CRISPR base editing A->G	ABEsite5	ABE_site 5	GATGAGATAATGATGAGTCA	NGG	TGGACGTCGTGAAGATTGGA	TGCCTCACTCTGTTGGACAT	TGGACGTCGTGAAGATTGGA	TGCCTCACTCTGTTGGACAT	67.2	Netera XT Library Prep Kit (Illumina #15032352)	MiSeq Reagent Kit v3 (150-cycle) (Illumina #MS-102-3001)	150 bp single read
CRISPR base editing A->G	ABEsite13	ABE_site 13	GAAGATAGAGAATAGACTGC	NGG	CCAGACCAATGTCCTGGAGTG	TAGCATGGTACTGGTGTAAAAAGCA	CCAGACCAATGTCCTGGAGTG	TAGCATGGTACTGGTGTAAAAAGCA	67.2	Netera XT Library Prep Kit (Illumina #15032352)	MiSeq Reagent Kit v3 (150-cycle) (Illumina #MS-102-3001)	150 bp single read
CRISPR base editing A->G	ABEsite16	ABE_site 16	GGGAATAAATCATAGAATCC	NGG	CAGAAGCTGTTCACTGGGGT	AAGGAACAACCTGTCCGCAA	CAGAAGCTGTTCACTGGGGT	AAGGAACAACCTGTCCGCAA	68.2	Netera XT Library Prep Kit (Illumina #15032352)	MiSeq Reagent Kit v3 (150-cycle) (Illumina #MS-102-3001)	150 bp single read
CRISPR PAMless base editing A->G/C->T	FANCF	NACA-2	GCAGACCCAGATAGACAGGA	NRN	GGGACTCAGTTCCAACCCAAATGC	GGCATCCACAAATCACCTGGAGAG	TCCCTACACGACGCTCTTCCGATCTGGGACTCAGTTCCAACCCAAATGC	GTTCAGACGTGTGCTCTTCCGATCTGGCATCCACAAATCACCTGGAGAG	65	Sequencing ready PCR product amplification (with primers from S1D)	MiSeq Reagent Kit v3 (600-cycle) (Illumina #MS-102-3003)	300 bp single read
CRISPR PAMless base editing A->G/C->T	HEKsite4	NACT-2	GGGTCAGACGTCCAAAACCA	NRN	CAGTGAAATCACCCTGGGGGATCA	GAGGTGGGGGTTAAAGCGGAG	TCCCTACACGACGCTCTTCCGATCTCAGTGAAATCACCCTGGGGGATCA	GTTCAGACGTGTGCTCTTCCGATCTGAGGTGGGGGTTAAAGCGGAG	65	Sequencing ready PCR product amplification (with primers from S1D)	MiSeq Reagent Kit v3 (600-cycle) (Illumina #MS-102-3003)	300 bp single read
CRISPR activation	CD34	CD34	GGCAAGGCAGCGCCTCTCCT	NGG	NA	NA	NA	NA	NA	NA	NA	NA
CRISPR knockout 8-gRNA-pool	SafeHarbor	PPP1R12C-intron1	ATATGTCCCAGATAGCACTG;AAGTGGTTGATAAACCCACG;TGTCACACTCCAGTTCACTG;AGATACGCCTGGTTGCCCAG;GAAGCCAGTAGAGCTCAAAG;GCGGATCGAGACTGGCAACG;TGCTCAGTGGAAACCACGAA;GAACCTGAGCTGCTCTGACG;	NGG	NA	NA	NA	NA	NA	NA	NA	NA
CRISPR knockout 8-gRNA-pool	PRDM1	PRDM1	TTTGGACAGATCTATTCCAG;GGACGCGTTCAAGTAAGCGT;GGGGAGCGAGTGATGTACGT;AGGATGCGGATATGACTCTG;GAAGTGGTGAAGCTCCCCTC;GGATGGGGTAAACGACCCGA;TGGACAGATCTATTCCAGAG;CCAACCAGGAACTTCTTGTG;	NGG	NA	NA	NA	NA	NA	NA	NA	NA
CRISPR knockout 8-gRNA-pool	RHOG	RHOG	GAAACAGATGACGAAAACGT;CGCCGTCCTATGAGAACGTG;GCTGTAATTGTCGAACACGG;CCTGAACCTGTGGGACACTG;GAGGGTAGGAGAGTGTACGG;GAAAACGTTGGTCTGAGGGT;TAGTTGTGTAGCAGATGAGC;AGCGCGCAGAGCGCAGTTGA	NGG	GTGATGGGGCTGTGGGCAAG	CACACCTCTGGATGCCACTTGTG	TCCCTACACGACGCTCTTCCGATCTGTGATGGGGCTGTGGGCAAG	GTTCAGACGTGTGCTCTTCCGATCTCACACCTCTGGATGCCACTTGTG	64	Sequencing ready PCR product amplification (with primers from S1D)	MiSeq Reagent Kit v3 (600-cycle) (Illumina #MS-102-3003)	300 bp single read
CRISPR knockout	RHOG	RHOG	TAGTTGTGTAGCAGATGAGC	NGG	GTGATGGGGCTGTGGGCAAG	CACACCTCTGGATGCCACTTGTG	TCCCTACACGACGCTCTTCCGATCTGTGATGGGGCTGTGGGCAAG	GTTCAGACGTGTGCTCTTCCGATCTCACACCTCTGGATGCCACTTGTG	64	Sequencing ready PCR product amplification (with primers from S1D)	MiSeq Reagent Kit v3 (600-cycle) (Illumina #MS-102-3003)	300 bp single read
CRISPR knockout	FAS	FAS	CAGGATCCAGATCTAACTTG	NGG	NA	NA	NA	NA	NA	NA	NA	NA
CRISPR base editing A->G	RHOG	RHOG	See Fig. S11	NGG	cacaggtcactgcagccagag	TCACAAGAGGATGCAGGACCGC	TCCCTACACGACGCTCTTCCGATCTcacaggtcactgcagccagag	GTTCAGACGTGTGCTCTTCCGATCTTCACAAGAGGATGCAGGACCGC	72	Amplification of the RHOG locus for Sanger sequencing with TCCCTACACGACGCTCTTCC	Sanger sequencing	NA
CRISPR base editing A->G	PAC	PAC	See Fig. S11	NGG	ATGACCGAGTACAAGCCCACGG	tcaggcaccgggcttgcgggtc	TCCCTACACGACGCTCTTCCGATCTATGACCGAGTACAAGCCCACGG	GTTCAGACGTGTGCTCTTCCGATCTtcaggcaccgggcttgcgggtc	72	Amplification of the PAC locus for Sanger sequencing with TCCCTACACGACGCTCTTCC	Sanger sequencing	NA
CRISPR base editing A->G	RHOG	RHOG	See Fig. S11	NGG	GTGTTCGACAATTACAGCGCGC	CACACCTCTGGATGCCACTTGTG	TCCCTACACGACGCTCTTCCGATCTGTGTTCGACAATTACAGCGCGC	GTTCAGACGTGTGCTCTTCCGATCTCACACCTCTGGATGCCACTTGTG	71	Amplification of 200bp fragment of RHOG for base editing efficiency assessment, sequencing ready PCR product amplification (with primers from S1D)	NovaSeq 6000	100 bp paired end

## Sheet: S1d_Locus-seq-NGS-primers
Primer_ID	Primer_sequence[5'->3']	5'_part_of_Illumina_adaptor	Index_ID	Barcode_in_oligo	Index_for_demultiplexing_MiSeq	3'_part_of_Illumina_adaptor	Length
TruSeq_i5:1	AATGATACGGCGACCACCGAGATCTACACTATAGCCTACACTCTTTCCCTACACGACGCTCTTCCGATCT	AATGATACGGCGACCACCGAGATCTACAC	D501	TATAGCCT	TATAGCCT	ACACTCTTTCCCTACACGACGCTCTTCCGATCT	70
TruSeq_i5:2	AATGATACGGCGACCACCGAGATCTACACATAGAGGCACACTCTTTCCCTACACGACGCTCTTCCGATCT	AATGATACGGCGACCACCGAGATCTACAC	D502	ATAGAGGC	ATAGAGGC	ACACTCTTTCCCTACACGACGCTCTTCCGATCT	70
TruSeq_i5:3	AATGATACGGCGACCACCGAGATCTACACCCTATCCTACACTCTTTCCCTACACGACGCTCTTCCGATCT	AATGATACGGCGACCACCGAGATCTACAC	D503	CCTATCCT	CCTATCCT	ACACTCTTTCCCTACACGACGCTCTTCCGATCT	70
TruSeq_i5:4	AATGATACGGCGACCACCGAGATCTACACGGCTCTGAACACTCTTTCCCTACACGACGCTCTTCCGATCT	AATGATACGGCGACCACCGAGATCTACAC	D504	GGCTCTGA	GGCTCTGA	ACACTCTTTCCCTACACGACGCTCTTCCGATCT	70
TruSeq_i5:5	AATGATACGGCGACCACCGAGATCTACACAGGCGAAGACACTCTTTCCCTACACGACGCTCTTCCGATCT	AATGATACGGCGACCACCGAGATCTACAC	D505	AGGCGAAG	AGGCGAAG	ACACTCTTTCCCTACACGACGCTCTTCCGATCT	70
TruSeq_i5:6	AATGATACGGCGACCACCGAGATCTACACTAATCTTAACACTCTTTCCCTACACGACGCTCTTCCGATCT	AATGATACGGCGACCACCGAGATCTACAC	D506	TAATCTTA	TAATCTTA	ACACTCTTTCCCTACACGACGCTCTTCCGATCT	70
TruSeq_i5:7	AATGATACGGCGACCACCGAGATCTACACCAGGACGTACACTCTTTCCCTACACGACGCTCTTCCGATCT	AATGATACGGCGACCACCGAGATCTACAC	D507	CAGGACGT	CAGGACGT	ACACTCTTTCCCTACACGACGCTCTTCCGATCT	70
TruSeq_i5:8	AATGATACGGCGACCACCGAGATCTACACGTACTGACACACTCTTTCCCTACACGACGCTCTTCCGATCT	AATGATACGGCGACCACCGAGATCTACAC	D508	GTACTGAC	GTACTGAC	ACACTCTTTCCCTACACGACGCTCTTCCGATCT	70
TruSeq_i7:10	CAAGCAGAAGACGGCATACGAGATTTCGCGGAGTGACTGGAGTTCAGACGTGTGCTCTTCCGATCT	CAAGCAGAAGACGGCATACGAGAT	D710	TTCGCGGA	TCCGCGAA	GTGACTGGAGTTCAGACGTGTGCTCTTCCGATCT	66
TruSeq_i7:11	CAAGCAGAAGACGGCATACGAGATGCGCGAGAGTGACTGGAGTTCAGACGTGTGCTCTTCCGATCT	CAAGCAGAAGACGGCATACGAGAT	D711	GCGCGAGA	TCTCGCGC	GTGACTGGAGTTCAGACGTGTGCTCTTCCGATCT	66
TruSeq_i7:12	CAAGCAGAAGACGGCATACGAGATCTATCGCTGTGACTGGAGTTCAGACGTGTGCTCTTCCGATCT	CAAGCAGAAGACGGCATACGAGAT	D712	CTATCGCT	AGCGATAG	GTGACTGGAGTTCAGACGTGTGCTCTTCCGATCT	66
TruSeq_i7:13	CAAGCAGAAGACGGCATACGAGATTCGCCTTAGTGACTGGAGTTCAGACGTGTGCTCTTCCGATCT	CAAGCAGAAGACGGCATACGAGAT	D713	TCGCCTTA	TAAGGCGA	GTGACTGGAGTTCAGACGTGTGCTCTTCCGATCT	66
TruSeq_i7:14	CAAGCAGAAGACGGCATACGAGATCTAGTACGGTGACTGGAGTTCAGACGTGTGCTCTTCCGATCT	CAAGCAGAAGACGGCATACGAGAT	D714	CTAGTACG	CGTACTAG	GTGACTGGAGTTCAGACGTGTGCTCTTCCGATCT	66
TruSeq_i7:15	CAAGCAGAAGACGGCATACGAGATTTCTGCCTGTGACTGGAGTTCAGACGTGTGCTCTTCCGATCT	CAAGCAGAAGACGGCATACGAGAT	D715	TTCTGCCT	AGGCAGAA	GTGACTGGAGTTCAGACGTGTGCTCTTCCGATCT	66
TruSeq_i7:16	CAAGCAGAAGACGGCATACGAGATGCTCAGGAGTGACTGGAGTTCAGACGTGTGCTCTTCCGATCT	CAAGCAGAAGACGGCATACGAGAT	D716	GCTCAGGA	TCCTGAGC	GTGACTGGAGTTCAGACGTGTGCTCTTCCGATCT	66
TruSeq_i7:17	CAAGCAGAAGACGGCATACGAGATAGGAGTCCGTGACTGGAGTTCAGACGTGTGCTCTTCCGATCT	CAAGCAGAAGACGGCATACGAGAT	D717	AGGAGTCC	GGACTCCT	GTGACTGGAGTTCAGACGTGTGCTCTTCCGATCT	66
TruSeq_i7:18	CAAGCAGAAGACGGCATACGAGATCATGCCTAGTGACTGGAGTTCAGACGTGTGCTCTTCCGATCT	CAAGCAGAAGACGGCATACGAGAT	D718	CATGCCTA	TAGGCATG	GTGACTGGAGTTCAGACGTGTGCTCTTCCGATCT	66
TruSeq_i7:19	CAAGCAGAAGACGGCATACGAGATGTAGAGAGGTGACTGGAGTTCAGACGTGTGCTCTTCCGATCT	CAAGCAGAAGACGGCATACGAGAT	D719	GTAGAGAG	CTCTCTAC	GTGACTGGAGTTCAGACGTGTGCTCTTCCGATCT	66
TruSeq_i7:20	CAAGCAGAAGACGGCATACGAGATCCTCTCTGGTGACTGGAGTTCAGACGTGTGCTCTTCCGATCT	CAAGCAGAAGACGGCATACGAGAT	D720	CCTCTCTG	CAGAGAGG	GTGACTGGAGTTCAGACGTGTGCTCTTCCGATCT	66
TruSeq_i7:21	CAAGCAGAAGACGGCATACGAGATAGCGTAGCGTGACTGGAGTTCAGACGTGTGCTCTTCCGATCT	CAAGCAGAAGACGGCATACGAGAT	D721	AGCGTAGC	GCTACGCT	GTGACTGGAGTTCAGACGTGTGCTCTTCCGATCT	66

## Sheet: S1e_CART_screening_primers
Primer_ID	Primer_sequence[5'->3']	5'_part_of_Illumina_adaptor	Barcode_in_oligo	3'_part_of_Illumina_adaptor	Stagger	Primer_binding_site	Length	Index_for_demultiplexing_NovaSeq_v1.5
CROPseq_libQC_i5_s1_i5:1	AATGATACGGCGACCACCGAGATCTACACTATAGCCTACACTCTTTCCCTACACGACGCTCTTCCGATCTTCTTGTGGAAAGGACGAAACACCG	AATGATACGGCGACCACCGAGATCTACAC	TATAGCCT	ACACTCTTTCCCTACACGACGCTCTTCCGATCT	T	CTTGTGGAAAGGACGAAACACCG	94	AGGCTATA
CROPseq_libQC_i5_s2_i5:2	AATGATACGGCGACCACCGAGATCTACACATAGAGGCACACTCTTTCCCTACACGACGCTCTTCCGATCTATCTTGTGGAAAGGACGAAACACCG	AATGATACGGCGACCACCGAGATCTACAC	ATAGAGGC	ACACTCTTTCCCTACACGACGCTCTTCCGATCT	AT	CTTGTGGAAAGGACGAAACACCG	95	GCCTCTAT
CROPseq_libQC_i5_s3_i5:3	AATGATACGGCGACCACCGAGATCTACACCCTATCCTACACTCTTTCCCTACACGACGCTCTTCCGATCTGATCTTGTGGAAAGGACGAAACACCG	AATGATACGGCGACCACCGAGATCTACAC	CCTATCCT	ACACTCTTTCCCTACACGACGCTCTTCCGATCT	GAT	CTTGTGGAAAGGACGAAACACCG	96	AGGATAGG
CROPseq_libQC_i5_s4_i5:4	AATGATACGGCGACCACCGAGATCTACACGGCTCTGAACACTCTTTCCCTACACGACGCTCTTCCGATCTCGATCTTGTGGAAAGGACGAAACACCG	AATGATACGGCGACCACCGAGATCTACAC	GGCTCTGA	ACACTCTTTCCCTACACGACGCTCTTCCGATCT	CGAT	CTTGTGGAAAGGACGAAACACCG	97	TCAGAGCC
CROPseq_libQC_i5_s5_i5:5	AATGATACGGCGACCACCGAGATCTACACAGGCGAAGACACTCTTTCCCTACACGACGCTCTTCCGATCTTCGATCTTGTGGAAAGGACGAAACACCG	AATGATACGGCGACCACCGAGATCTACAC	AGGCGAAG	ACACTCTTTCCCTACACGACGCTCTTCCGATCT	TCGAT	CTTGTGGAAAGGACGAAACACCG	98	CTTCGCCT
CROPseq_libQC_i5_s6_i5:6	AATGATACGGCGACCACCGAGATCTACACTAATCTTAACACTCTTTCCCTACACGACGCTCTTCCGATCTATCGATCTTGTGGAAAGGACGAAACACCG	AATGATACGGCGACCACCGAGATCTACAC	TAATCTTA	ACACTCTTTCCCTACACGACGCTCTTCCGATCT	ATCGAT	CTTGTGGAAAGGACGAAACACCG	99	TAAGATTA
CROPseq_libQC_i5_s7_i5:7	AATGATACGGCGACCACCGAGATCTACACCAGGACGTACACTCTTTCCCTACACGACGCTCTTCCGATCTGATCGATCTTGTGGAAAGGACGAAACACCG	AATGATACGGCGACCACCGAGATCTACAC	CAGGACGT	ACACTCTTTCCCTACACGACGCTCTTCCGATCT	GATCGAT	CTTGTGGAAAGGACGAAACACCG	100	ACGTCCTG
CROPseq_libQC_i7:1	CAAGCAGAAGACGGCATACGAGATCGAGTAATGTGACTGGAGTTCAGACGTGTGCTCTTCCGATCGTGTCTCAAGATCTAGTTACGCCAAGC	CAAGCAGAAGACGGCATACGAGAT	CGAGTAAT	GTGACTGGAGTTCAGACGTGTGCTCTTCCGATC		GTGTCTCAAGATCTAGTTACGCCAAGC	92	ATTACTCG
CROPseq_libQC_i7:3	CAAGCAGAAGACGGCATACGAGATAATGAGCGGTGACTGGAGTTCAGACGTGTGCTCTTCCGATCGTGTCTCAAGATCTAGTTACGCCAAGC	CAAGCAGAAGACGGCATACGAGAT	AATGAGCG	GTGACTGGAGTTCAGACGTGTGCTCTTCCGATC		GTGTCTCAAGATCTAGTTACGCCAAGC	92	CGCTCATT
CROPseq_libQC_i7:4	CAAGCAGAAGACGGCATACGAGATGGAATCTCGTGACTGGAGTTCAGACGTGTGCTCTTCCGATCGTGTCTCAAGATCTAGTTACGCCAAGC	CAAGCAGAAGACGGCATACGAGAT	GGAATCTC	GTGACTGGAGTTCAGACGTGTGCTCTTCCGATC		GTGTCTCAAGATCTAGTTACGCCAAGC	92	GAGATTCC
CROPseq_libQC_i7:6	CAAGCAGAAGACGGCATACGAGATACGAATTCGTGACTGGAGTTCAGACGTGTGCTCTTCCGATCGTGTCTCAAGATCTAGTTACGCCAAGC	CAAGCAGAAGACGGCATACGAGAT	ACGAATTC	GTGACTGGAGTTCAGACGTGTGCTCTTCCGATC		GTGTCTCAAGATCTAGTTACGCCAAGC	92	GAATTCGT
CROPseq_libQC_i7:7	CAAGCAGAAGACGGCATACGAGATAGCTTCAGGTGACTGGAGTTCAGACGTGTGCTCTTCCGATCGTGTCTCAAGATCTAGTTACGCCAAGC	CAAGCAGAAGACGGCATACGAGAT	AGCTTCAG	GTGACTGGAGTTCAGACGTGTGCTCTTCCGATC		GTGTCTCAAGATCTAGTTACGCCAAGC	92	CTGAAGCT
CROPseq_libQC_i7:9	CAAGCAGAAGACGGCATACGAGATCATAGCCGGTGACTGGAGTTCAGACGTGTGCTCTTCCGATCGTGTCTCAAGATCTAGTTACGCCAAGC	CAAGCAGAAGACGGCATACGAGAT	CATAGCCG	GTGACTGGAGTTCAGACGTGTGCTCTTCCGATC		GTGTCTCAAGATCTAGTTACGCCAAGC	92	CGGCTATG
CROPseq_libQC_i7:10	CAAGCAGAAGACGGCATACGAGATTTCGCGGAGTGACTGGAGTTCAGACGTGTGCTCTTCCGATCGTGTCTCAAGATCTAGTTACGCCAAGC	CAAGCAGAAGACGGCATACGAGAT	TTCGCGGA	GTGACTGGAGTTCAGACGTGTGCTCTTCCGATC		GTGTCTCAAGATCTAGTTACGCCAAGC	92	TCCGCGAA
CROPseq_libQC_i7:11	CAAGCAGAAGACGGCATACGAGATGCGCGAGAGTGACTGGAGTTCAGACGTGTGCTCTTCCGATCGTGTCTCAAGATCTAGTTACGCCAAGC	CAAGCAGAAGACGGCATACGAGAT	GCGCGAGA	GTGACTGGAGTTCAGACGTGTGCTCTTCCGATC		GTGTCTCAAGATCTAGTTACGCCAAGC	92	TCTCGCGC
CROPseq_libQC_i7:12	CAAGCAGAAGACGGCATACGAGATCTATCGCTGTGACTGGAGTTCAGACGTGTGCTCTTCCGATCGTGTCTCAAGATCTAGTTACGCCAAGC	CAAGCAGAAGACGGCATACGAGAT	CTATCGCT	GTGACTGGAGTTCAGACGTGTGCTCTTCCGATC		GTGTCTCAAGATCTAGTTACGCCAAGC	92	AGCGATAG
CROPseq_libQC_i7:13	CAAGCAGAAGACGGCATACGAGATTCGCCTTAGTGACTGGAGTTCAGACGTGTGCTCTTCCGATCGTGTCTCAAGATCTAGTTACGCCAAGC	CAAGCAGAAGACGGCATACGAGAT	TCGCCTTA	GTGACTGGAGTTCAGACGTGTGCTCTTCCGATC		GTGTCTCAAGATCTAGTTACGCCAAGC	92	TAAGGCGA
CROPseq_libQC_i7:14	CAAGCAGAAGACGGCATACGAGATCTAGTACGGTGACTGGAGTTCAGACGTGTGCTCTTCCGATCGTGTCTCAAGATCTAGTTACGCCAAGC	CAAGCAGAAGACGGCATACGAGAT	CTAGTACG	GTGACTGGAGTTCAGACGTGTGCTCTTCCGATC		GTGTCTCAAGATCTAGTTACGCCAAGC	92	CGTACTAG
CROPseq_libQC_i7:15	CAAGCAGAAGACGGCATACGAGATTTCTGCCTGTGACTGGAGTTCAGACGTGTGCTCTTCCGATCGTGTCTCAAGATCTAGTTACGCCAAGC	CAAGCAGAAGACGGCATACGAGAT	TTCTGCCT	GTGACTGGAGTTCAGACGTGTGCTCTTCCGATC		GTGTCTCAAGATCTAGTTACGCCAAGC	92	AGGCAGAA
CROPseq_libQC_i7:16	CAAGCAGAAGACGGCATACGAGATGCTCAGGAGTGACTGGAGTTCAGACGTGTGCTCTTCCGATCGTGTCTCAAGATCTAGTTACGCCAAGC	CAAGCAGAAGACGGCATACGAGAT	GCTCAGGA	GTGACTGGAGTTCAGACGTGTGCTCTTCCGATC		GTGTCTCAAGATCTAGTTACGCCAAGC	92	TCCTGAGC
CROPseq_libQC_i7:17	CAAGCAGAAGACGGCATACGAGATAGGAGTCCGTGACTGGAGTTCAGACGTGTGCTCTTCCGATCGTGTCTCAAGATCTAGTTACGCCAAGC	CAAGCAGAAGACGGCATACGAGAT	AGGAGTCC	GTGACTGGAGTTCAGACGTGTGCTCTTCCGATC		GTGTCTCAAGATCTAGTTACGCCAAGC	92	GGACTCCT
CROPseq_libQC_i7:18	CAAGCAGAAGACGGCATACGAGATCATGCCTAGTGACTGGAGTTCAGACGTGTGCTCTTCCGATCGTGTCTCAAGATCTAGTTACGCCAAGC	CAAGCAGAAGACGGCATACGAGAT	CATGCCTA	GTGACTGGAGTTCAGACGTGTGCTCTTCCGATC		GTGTCTCAAGATCTAGTTACGCCAAGC	92	TAGGCATG
CROPseq_libQC_i7:19	CAAGCAGAAGACGGCATACGAGATGTAGAGAGGTGACTGGAGTTCAGACGTGTGCTCTTCCGATCGTGTCTCAAGATCTAGTTACGCCAAGC	CAAGCAGAAGACGGCATACGAGAT	GTAGAGAG	GTGACTGGAGTTCAGACGTGTGCTCTTCCGATC		GTGTCTCAAGATCTAGTTACGCCAAGC	92	CTCTCTAC
CROPseq_libQC_i7:20	CAAGCAGAAGACGGCATACGAGATCCTCTCTGGTGACTGGAGTTCAGACGTGTGCTCTTCCGATCGTGTCTCAAGATCTAGTTACGCCAAGC	CAAGCAGAAGACGGCATACGAGAT	CCTCTCTG	GTGACTGGAGTTCAGACGTGTGCTCTTCCGATC		GTGTCTCAAGATCTAGTTACGCCAAGC	92	CAGAGAGG
CROPseq_libQC_i7:21	CAAGCAGAAGACGGCATACGAGATAGCGTAGCGTGACTGGAGTTCAGACGTGTGCTCTTCCGATCGTGTCTCAAGATCTAGTTACGCCAAGC	CAAGCAGAAGACGGCATACGAGAT	AGCGTAGC	GTGACTGGAGTTCAGACGTGTGCTCTTCCGATC		GTGTCTCAAGATCTAGTTACGCCAAGC	92	GCTACGCT
CROPseq_libQC_i7:22	CAAGCAGAAGACGGCATACGAGATCAGCCTCGGTGACTGGAGTTCAGACGTGTGCTCTTCCGATCGTGTCTCAAGATCTAGTTACGCCAAGC	CAAGCAGAAGACGGCATACGAGAT	CAGCCTCG	GTGACTGGAGTTCAGACGTGTGCTCTTCCGATC		GTGTCTCAAGATCTAGTTACGCCAAGC	92	CGAGGCTG
CROPseq_libQC_i7:23	CAAGCAGAAGACGGCATACGAGATTGCCTCTTGTGACTGGAGTTCAGACGTGTGCTCTTCCGATCGTGTCTCAAGATCTAGTTACGCCAAGC	CAAGCAGAAGACGGCATACGAGAT	TGCCTCTT	GTGACTGGAGTTCAGACGTGTGCTCTTCCGATC		GTGTCTCAAGATCTAGTTACGCCAAGC	92	AAGAGGCA
CROPseq_libQC_i7:24	CAAGCAGAAGACGGCATACGAGATTCCTCTACGTGACTGGAGTTCAGACGTGTGCTCTTCCGATCGTGTCTCAAGATCTAGTTACGCCAAGC	CAAGCAGAAGACGGCATACGAGAT	TCCTCTAC	GTGACTGGAGTTCAGACGTGTGCTCTTCCGATC		GTGTCTCAAGATCTAGTTACGCCAAGC	92	GTAGAGGA
CROPseq_libQC_i7:25	CAAGCAGAAGACGGCATACGAGATTCATGAGCGTGACTGGAGTTCAGACGTGTGCTCTTCCGATCGTGTCTCAAGATCTAGTTACGCCAAGC	CAAGCAGAAGACGGCATACGAGAT	TCATGAGC	GTGACTGGAGTTCAGACGTGTGCTCTTCCGATC		GTGTCTCAAGATCTAGTTACGCCAAGC	92	GCTCATGA
CROPseq_libQC_i7:26	CAAGCAGAAGACGGCATACGAGATCCTGAGATGTGACTGGAGTTCAGACGTGTGCTCTTCCGATCGTGTCTCAAGATCTAGTTACGCCAAGC	CAAGCAGAAGACGGCATACGAGAT	CCTGAGAT	GTGACTGGAGTTCAGACGTGTGCTCTTCCGATC		GTGTCTCAAGATCTAGTTACGCCAAGC	92	ATCTCAGG
CROPseq_libQC_i7:27	CAAGCAGAAGACGGCATACGAGATTAGCGAGTGTGACTGGAGTTCAGACGTGTGCTCTTCCGATCGTGTCTCAAGATCTAGTTACGCCAAGC	CAAGCAGAAGACGGCATACGAGAT	TAGCGAGT	GTGACTGGAGTTCAGACGTGTGCTCTTCCGATC		GTGTCTCAAGATCTAGTTACGCCAAGC	92	ACTCGCTA
CROPseq_libQC_i7:28	CAAGCAGAAGACGGCATACGAGATGTAGCTCCGTGACTGGAGTTCAGACGTGTGCTCTTCCGATCGTGTCTCAAGATCTAGTTACGCCAAGC	CAAGCAGAAGACGGCATACGAGAT	GTAGCTCC	GTGACTGGAGTTCAGACGTGTGCTCTTCCGATC		GTGTCTCAAGATCTAGTTACGCCAAGC	92	GGAGCTAC
CROPseq_libQC_i7:29	CAAGCAGAAGACGGCATACGAGATTACTACGCGTGACTGGAGTTCAGACGTGTGCTCTTCCGATCGTGTCTCAAGATCTAGTTACGCCAAGC	CAAGCAGAAGACGGCATACGAGAT	TACTACGC	GTGACTGGAGTTCAGACGTGTGCTCTTCCGATC		GTGTCTCAAGATCTAGTTACGCCAAGC	92	GCGTAGTA
CROPseq_libQC_i7:30	CAAGCAGAAGACGGCATACGAGATAGGCTCCGGTGACTGGAGTTCAGACGTGTGCTCTTCCGATCGTGTCTCAAGATCTAGTTACGCCAAGC	CAAGCAGAAGACGGCATACGAGAT	AGGCTCCG	GTGACTGGAGTTCAGACGTGTGCTCTTCCGATC		GTGTCTCAAGATCTAGTTACGCCAAGC	92	CGGAGCCT
CROPseq_libQC_i7:31	CAAGCAGAAGACGGCATACGAGATGCAGCGTAGTGACTGGAGTTCAGACGTGTGCTCTTCCGATCGTGTCTCAAGATCTAGTTACGCCAAGC	CAAGCAGAAGACGGCATACGAGAT	GCAGCGTA	GTGACTGGAGTTCAGACGTGTGCTCTTCCGATC		GTGTCTCAAGATCTAGTTACGCCAAGC	92	TACGCTGC
CROPseq_libQC_i7:32	CAAGCAGAAGACGGCATACGAGATCTGCGCATGTGACTGGAGTTCAGACGTGTGCTCTTCCGATCGTGTCTCAAGATCTAGTTACGCCAAGC	CAAGCAGAAGACGGCATACGAGAT	CTGCGCAT	GTGACTGGAGTTCAGACGTGTGCTCTTCCGATC		GTGTCTCAAGATCTAGTTACGCCAAGC	92	ATGCGCAG
CROPseq_libQC_i7:34	CAAGCAGAAGACGGCATACGAGATCGCTCAGTGTGACTGGAGTTCAGACGTGTGCTCTTCCGATCGTGTCTCAAGATCTAGTTACGCCAAGC	CAAGCAGAAGACGGCATACGAGAT	CGCTCAGT	GTGACTGGAGTTCAGACGTGTGCTCTTCCGATC		GTGTCTCAAGATCTAGTTACGCCAAGC	92	ACTGAGCG
CROPseq_libQC_i7:35	CAAGCAGAAGACGGCATACGAGATGTCTTAGGGTGACTGGAGTTCAGACGTGTGCTCTTCCGATCGTGTCTCAAGATCTAGTTACGCCAAGC	CAAGCAGAAGACGGCATACGAGAT	GTCTTAGG	GTGACTGGAGTTCAGACGTGTGCTCTTCCGATC		GTGTCTCAAGATCTAGTTACGCCAAGC	92	CCTAAGAC
CROPseq_libQC_i7:37	CAAGCAGAAGACGGCATACGAGATTAGCTGCAGTGACTGGAGTTCAGACGTGTGCTCTTCCGATCGTGTCTCAAGATCTAGTTACGCCAAGC	CAAGCAGAAGACGGCATACGAGAT	TAGCTGCA	GTGACTGGAGTTCAGACGTGTGCTCTTCCGATC		GTGTCTCAAGATCTAGTTACGCCAAGC	92	TGCAGCTA
CROPseq_libQC_i7:38	CAAGCAGAAGACGGCATACGAGATGACGTCGAGTGACTGGAGTTCAGACGTGTGCTCTTCCGATCGTGTCTCAAGATCTAGTTACGCCAAGC	CAAGCAGAAGACGGCATACGAGAT	GACGTCGA	GTGACTGGAGTTCAGACGTGTGCTCTTCCGATC		GTGTCTCAAGATCTAGTTACGCCAAGC	92	TCGACGTC

## Sheet: S1f_In_vivo_CROPseq_primers
Protocol_step	Oligo	Oligo_seq[5'->3']
gRNA library cloning	Oligo pool containing gRNA library (N20)	GGCTTTATATATCTTGTGGAAAGGACGAAACACCGNNNNNNNNNNNNNNNNNNNNGTTTTAGAGCTAGAAATAGCAAGTTAAAATAAGGCTAGTCCGTTATCAACTTGAAAAAGTGGCACCG
gRNA library cloning	CART52_const_ultra	TGTCTCAAGATCTAGTTACGCCAAGCTTGTGACTGGAGTTCAGACGTGTGCTCTTCCGATCTNNNNNNNNNNCCGGATNNNNNNNNNNAAAAAAGCACCGACTCGGTGCCACTTTTTCAAGTTGATAACGGACTAGCC
gRNA library cloning	CART52_cassette_FWD	GGCTTTATATATCTTGTGGAAAGGACG
gRNA library cloning	CART52_cassette_REV	TGTCTCAAGATCTAGTTACGCCAAGC
gRNA library cloning	CART52_Bkbn_FWD	GCTTGGCGTAACTAGATCTTGAGACA
gRNA library cloning	CART52_Bkbn_REV	CGTCCTTTCCACAAGATATATAAAGCC
Reverse transcription	CART0065_RT-002	GTCTAACCAGAGAGACCCAGTACAAGC
Outer PCR	CART0065_FWD-001	CAGGGGCTCGGCTGTTGG
Outer PCR	CART0065_REV-001	CGTCACAGAGTTCTAGATCAATGCGGTTCG

## Sheet: S1g_In_vivo_CROPseq_indexing
Primer_ID	Primer_sequence[5'->3']	5'_part_of_Illumina_adaptor	Barcode_in_oligo	3'_part_of_Illumina_adaptor	Stagger	Primer_binding_site	Length	Index_for_demultiplexing_NovaSeq_v1.5
CROPseq_libQC_i5_s1_i5:1	AATGATACGGCGACCACCGAGATCTACACTATAGCCTACACTCTTTCCCTACACGACGCTCTTCCGATCTTCTTGTGGAAAGGACGAAACACCG	AATGATACGGCGACCACCGAGATCTACAC	TATAGCCT	ACACTCTTTCCCTACACGACGCTCTTCCGATCT	T	CTTGTGGAAAGGACGAAACACCG	94	AGGCTATA
CROPseq_libQC_i5_s2_i5:2	AATGATACGGCGACCACCGAGATCTACACATAGAGGCACACTCTTTCCCTACACGACGCTCTTCCGATCTATCTTGTGGAAAGGACGAAACACCG	AATGATACGGCGACCACCGAGATCTACAC	ATAGAGGC	ACACTCTTTCCCTACACGACGCTCTTCCGATCT	AT	CTTGTGGAAAGGACGAAACACCG	95	GCCTCTAT
CROPseq_libQC_i5_s3_i5:3	AATGATACGGCGACCACCGAGATCTACACCCTATCCTACACTCTTTCCCTACACGACGCTCTTCCGATCTGATCTTGTGGAAAGGACGAAACACCG	AATGATACGGCGACCACCGAGATCTACAC	CCTATCCT	ACACTCTTTCCCTACACGACGCTCTTCCGATCT	GAT	CTTGTGGAAAGGACGAAACACCG	96	AGGATAGG
CROPseq_libQC_i5_s4_i5:4	AATGATACGGCGACCACCGAGATCTACACGGCTCTGAACACTCTTTCCCTACACGACGCTCTTCCGATCTCGATCTTGTGGAAAGGACGAAACACCG	AATGATACGGCGACCACCGAGATCTACAC	GGCTCTGA	ACACTCTTTCCCTACACGACGCTCTTCCGATCT	CGAT	CTTGTGGAAAGGACGAAACACCG	97	TCAGAGCC
CROPseq_libQC_i5_s5_i5:5	AATGATACGGCGACCACCGAGATCTACACAGGCGAAGACACTCTTTCCCTACACGACGCTCTTCCGATCTTCGATCTTGTGGAAAGGACGAAACACCG	AATGATACGGCGACCACCGAGATCTACAC	AGGCGAAG	ACACTCTTTCCCTACACGACGCTCTTCCGATCT	TCGAT	CTTGTGGAAAGGACGAAACACCG	98	CTTCGCCT
CROPseq_libQC_i5_s6_i5:6	AATGATACGGCGACCACCGAGATCTACACTAATCTTAACACTCTTTCCCTACACGACGCTCTTCCGATCTATCGATCTTGTGGAAAGGACGAAACACCG	AATGATACGGCGACCACCGAGATCTACAC	TAATCTTA	ACACTCTTTCCCTACACGACGCTCTTCCGATCT	ATCGAT	CTTGTGGAAAGGACGAAACACCG	99	TAAGATTA
CROPseq_libQC_i5_s7_i5:7	AATGATACGGCGACCACCGAGATCTACACCAGGACGTACACTCTTTCCCTACACGACGCTCTTCCGATCTGATCGATCTTGTGGAAAGGACGAAACACCG	AATGATACGGCGACCACCGAGATCTACAC	CAGGACGT	ACACTCTTTCCCTACACGACGCTCTTCCGATCT	GATCGAT	CTTGTGGAAAGGACGAAACACCG	100	ACGTCCTG
TruSeq_i7:10	CAAGCAGAAGACGGCATACGAGATTTCGCGGAGTGACTGGAGTTCAGACGTGTGCTCTTCCGATCT	CAAGCAGAAGACGGCATACGAGAT	TTCGCGGA	GTGACTGGAGTTCAGACGTGTGCTCTTCCGATCT			66	TCCGCGAA
TruSeq_i7:11	CAAGCAGAAGACGGCATACGAGATGCGCGAGAGTGACTGGAGTTCAGACGTGTGCTCTTCCGATCT	CAAGCAGAAGACGGCATACGAGAT	GCGCGAGA	GTGACTGGAGTTCAGACGTGTGCTCTTCCGATCT			66	TCTCGCGC
TruSeq_i7:12	CAAGCAGAAGACGGCATACGAGATCTATCGCTGTGACTGGAGTTCAGACGTGTGCTCTTCCGATCT	CAAGCAGAAGACGGCATACGAGAT	CTATCGCT	GTGACTGGAGTTCAGACGTGTGCTCTTCCGATCT			66	AGCGATAG
TruSeq_i7:13	CAAGCAGAAGACGGCATACGAGATTCGCCTTAGTGACTGGAGTTCAGACGTGTGCTCTTCCGATCT	CAAGCAGAAGACGGCATACGAGAT	TCGCCTTA	GTGACTGGAGTTCAGACGTGTGCTCTTCCGATCT			66	TAAGGCGA
TruSeq_i7:14	CAAGCAGAAGACGGCATACGAGATCTAGTACGGTGACTGGAGTTCAGACGTGTGCTCTTCCGATCT	CAAGCAGAAGACGGCATACGAGAT	CTAGTACG	GTGACTGGAGTTCAGACGTGTGCTCTTCCGATCT			66	CGTACTAG
TruSeq_i7:15	CAAGCAGAAGACGGCATACGAGATTTCTGCCTGTGACTGGAGTTCAGACGTGTGCTCTTCCGATCT	CAAGCAGAAGACGGCATACGAGAT	TTCTGCCT	GTGACTGGAGTTCAGACGTGTGCTCTTCCGATCT			66	AGGCAGAA
TruSeq_i7:16	CAAGCAGAAGACGGCATACGAGATGCTCAGGAGTGACTGGAGTTCAGACGTGTGCTCTTCCGATCT	CAAGCAGAAGACGGCATACGAGAT	GCTCAGGA	GTGACTGGAGTTCAGACGTGTGCTCTTCCGATCT			66	TCCTGAGC
TruSeq_i7:17	CAAGCAGAAGACGGCATACGAGATAGGAGTCCGTGACTGGAGTTCAGACGTGTGCTCTTCCGATCT	CAAGCAGAAGACGGCATACGAGAT	AGGAGTCC	GTGACTGGAGTTCAGACGTGTGCTCTTCCGATCT			66	GGACTCCT
TruSeq_i7:18	CAAGCAGAAGACGGCATACGAGATCATGCCTAGTGACTGGAGTTCAGACGTGTGCTCTTCCGATCT	CAAGCAGAAGACGGCATACGAGAT	CATGCCTA	GTGACTGGAGTTCAGACGTGTGCTCTTCCGATCT			66	TAGGCATG
TruSeq_i7:19	CAAGCAGAAGACGGCATACGAGATGTAGAGAGGTGACTGGAGTTCAGACGTGTGCTCTTCCGATCT	CAAGCAGAAGACGGCATACGAGAT	GTAGAGAG	GTGACTGGAGTTCAGACGTGTGCTCTTCCGATCT			66	CTCTCTAC
TruSeq_i7:20	CAAGCAGAAGACGGCATACGAGATCCTCTCTGGTGACTGGAGTTCAGACGTGTGCTCTTCCGATCT	CAAGCAGAAGACGGCATACGAGAT	CCTCTCTG	GTGACTGGAGTTCAGACGTGTGCTCTTCCGATCT			66	CAGAGAGG
TruSeq_i7:21	CAAGCAGAAGACGGCATACGAGATAGCGTAGCGTGACTGGAGTTCAGACGTGTGCTCTTCCGATCT	CAAGCAGAAGACGGCATACGAGAT	AGCGTAGC	GTGACTGGAGTTCAGACGTGTGCTCTTCCGATCT			66	GCTACGCT

## Sheet: S1h_Staining_reagents
Reagent type	Specificity	Color	Clone	Company Cat Number	Dilution factor	Purpose
Antibody	CD4	PerCP/Cyanine5.5	RPA-T4	Biolegend #300530	100	Profiling & sorting-based screens
Antibody	CD8	PerCP/Cyanine5.5	SK1	Biolegend #344710	200	Profiling & sorting-based screens
Antibody	CD19	BV605	HIB19	Biolegend #302243	200	Profiling & sorting-based screens
Antibody	CD19	PE-Cy7	HIB19	Biolegend #302216	100	Profiling & sorting-based screens
Antibody	CD69	PE-Cy7	FN50	Biolegend #310912	100	Profiling & sorting-based screens
Antibody	FAS (CD95)	PE-Cy7	DX2	Biolegend #305622	100	Profiling & sorting-based screens
Antibody	PD1	PE-Cy7	EH12.2H7	Biolegend #329918	100	Profiling & sorting-based screens
Antibody	LAG3	PE-Cy7	11C3C65	Biolegend #369310	100	Profiling & sorting-based screens
Antibody	TIM3	PE-Cy7	F38-2E2	Biolegend #345014	100	Profiling & sorting-based screens
Antibody	TIGIT (VSTM3)	PerCP-Cy 5.5	A15153G	Biolegend #372717	100	Profiling
Antibody	CD279 (PD-1)	BV605	EH12.2H7	Biolegend #329923	100	Profiling
Antibody	CD223 (LAG-3)	AF647	11C3C65	Biolegend #369303	100	Profiling
Antibody	CD62L	PE	DREG-56	Biolegend #304806	100	Profiling
Antibody	CD45RO	PerCP-Cy5.5	UCHL1	Biolegend #304221	100	Profiling
Antibody	CD107a	PE-Cy7	H4A3	Biolegend #328618	100	Profiling
Protein	anti-CD19 CAR	FITC	NA	Acrobiosystems #CD9-HF2H2	20	Profiling

## Sheet: S1i_Cloning_sequences
Method_step	CAR	Type	Name	Sequence[5' -> 3']
CROP-seq-CAR cloning	19-BBz	gBlock	gBlock-17	GTAAAACGACGGCCAGTCGTCTCACCGGGAATTCTGCAAAGATGGATAAAGTTTTAAACAGAGAGGAATCTTTGCAGCTAATGGACCTTCTAGGTCTTGAAAGGAGTGGGAATTGGCTCCGGTGCCCGTCAGTGGGCAGAGCGCACATCGCCCACAGTCCCCGAGAAGTTGGGGGGAGGGGTCGGCAATTGATCCGGTGCCTAGAGAAGGTGGCGCGGGGTAAACTGGGAAAGTGATGTCGTGTACTGGCTCCGCCTTTTTCCCGAGGGTGGGGGAGAACCGTATATAAGTGCAGTAGTCGCCGTGAACGTTCTTTTTCGCAACGGGTTTGCCGCCAGAACACAGGTAAGTGCCGTGTGTGGTTCCCGCGGGCCTGGCCTCTTTACGGGTTATGGCCCT…
CROP-seq-CAR cloning	19-BBz	gBlock	gBlock-18	GTAAAACGACGGCCAGTCGTCTCGGATCCGGCGCAACAAACTTCTCTCTGCTGAAACAAGCCGGAGATGTCGAAGAGAATCCTGGACCGATGGTGAGCAAGGGCGAGGAGGACAACATGGCCATCATCAAGGAGTTCATGAGGTTCAAGGTGCACATGGAGGGCAGCGTGAACGGCCACGAGTTCGAGATCGAGGGCGAGGGCGAGGGCAGGCCCTACGAGGGCACCCAGACCGCCAAGCTGAAGGTGACCAAGGGCGGCCCCCTGCCCTTCGCCTGGGACATCCTGAGCCCCCAGTTCATGTACGGCAGCAAGGCCTACGTGAAGCACCCCGCCGACATCCCCGACTACCTGAAGCTGAGCTTCCCCGAGGGCTTCAACTGGGAGAGGGTGATGAACT…
CROP-seq-CAR cloning	19-BBz	Oligonucleotide	gBlock-17-FWD	cactttggcgccggctcgagggggcccggGAATTCTGCAAAGATGGATAAAGTTTTAAACAGAGAGGAATCTTTG
CROP-seq-CAR cloning	19-BBz	Oligonucleotide	gBlock-17-REV	gtttgttgcgccgGATCCCCGAGGCGGCAGG
CROP-seq-CAR cloning	19-BBz	Oligonucleotide	gBlock-18-FWD	cgcctcggggatcCGGCGCAACAAACTTCTCTCTGCTGAAACAAGC
CROP-seq-CAR cloning	19-BBz	Oligonucleotide	gBlock-18-REV	gccttgtaagtcattggtcttaaagtcgaCGCGGGGAGGCGGCCCAA
mRNA vector cloning	NA	Oligonucleotide	pIVTRup_linearize_FWD	ATCGCTGCCTTCTGCG
mRNA vector cloning	NA	Oligonucleotide	pIVTRup_linearize_REV	GGTGGCTCTTATATTTCTTCTTACTC
mRNA vector cloning	NA	Oligonucleotide	mRNA_ORF_Gibson_FWD	AGTAAGAAGAAATATAAGAGCCACC-(ORF-binding)
mRNA vector cloning	NA	Oligonucleotide	mRNA_ORF_Gibson_REV	AGGCAAGCCCCGCAGAAGGCAGCGATTCA-(ORF-binding)
gRNA library cloning	NA	Oligonucleotide	gRNA_library_FWD	taacttgaaagtatttcgatttcttggctttatatatcttgTGGAAAGGACGAAACACCG
gRNA library cloning	NA	Oligonucleotide	gRNA_library_REV	actttttcaagttgataacggactaGCC¬TTATTTTAACTTGCTATTTCTAGCTCTAAAAC
mRNA production	NA	Oligonucleotide	pIVTRup_FWD_AG	TTGGACCCTCGTACAGAAGCTAATACGACTCACTATAAGGAAATAAGAGAGAAAAGAAGAG
mRNA production	NA	Oligonucleotide	pIVTRup_REV	TTTTTTTTTTTTTTTTTTTTTTTTTTTTTTTTTTTTTTTTTTTTTTTTTTTTTTTCTAGACCCTCACTTCC
CROP-seq-CAR cloning	GD2-BBz	Oligonucleotide	prCART0009	cttctgctccacgccgctcggcccGAGCAGAAGCTGATCAGCGAGGAG
CROP-seq-CAR cloning	GD2-BBz	Oligonucleotide	prCART0018	gcctcggtgctggggtagtggtGCTACTCACCGTTACCGATGTCC
CROP-seq-CAR cloning	GPC3-BBz	Oligonucleotide	prCART0009	cttctgctccacgccgctcggcccGAGCAGAAGCTGATCAGCGAGGAG
CROP-seq-CAR cloning	GPC3-BBz	Oligonucleotide	prCART0032	gcctcggtgctggggtagtggttgaggacacggtgaccagggt
CROP-seq-CAR cloning	linearize backbone	Oligonucleotide	prCART0026	gggccgagcggcgtg
CROP-seq-CAR cloning	linearize backbone	Oligonucleotide	prCART0028	accactaccccagcac
CROP-seq-CAR cloning	GD2-BBz	gBlock	gBlock_GD2-scFv	GAGCAGAAGCTGATCAGCGAGGAGGACCTGGATGTTGTCATGACTCAAACCCCTTTATCTTTGCCCGTATCCCTTGGTGACCAGGCTTCAATTTCGTGTCGTAGTAGCCAATCTCTCGTGCATCGCAATGGCAACACATATCTACACTGGTACCTGCAGAAACCAGGACAATCCCCGAAGTTATTGATCCATAAAGTTTCAAATCGATTTTCGGGGGTCCCTGATCGGTTCAGTGGTAGCGGCTCTGGAACGGACTTTACTCTTAAGATATCCAGAGTAGAAGCCGAGGATCTCGGGGTGTATTTCTGCTCACAGTCGACCCACGTTCCCCCACTAACATTTGGTGCAGGCACGAAACTGGAATTAAAGGGTGGCGGTGGCTCGGGCGGTGGTGGGTCG…
CROP-seq-CAR cloning	GPC3-BBz	gBlock	gBlock_GPC3-scFV	GAGCAGAAGCTGATCAGCGAGGAGGACCTGGatgttgtgatgactcagtctccactctccctgcccgtcacccctggagagccggcctccatctcctgcagatctagtcagagccttgtacacagtaatgccaacacctatttacattggtacctgcagaagccagggcagtctccacagctcctgatctataaagtttccaaccgattttctggggtccctgacaggttcagtggcagtggatcaggcacagattttacactgaaaatcagcagagtggaggctgaggatgttggggtttattactgctctcaaaatacacatgttcctcctacgtttggccaggggaccaagctggagatcaaacgtggtggaggcggttcaggcggaggtggctct…
CROP-seq-CAR-multi cloning		Oligonucleotide	CROPseq_FWD_016-minusACC	gtatccacctgctgctagatTTCACCATTATCGTTTCAGACCC
CROP-seq-CAR-multi cloning		Oligonucleotide	CROPseq-multi-v2_REV1	ctaggcacctgctgatccagGTCGTGTGATTCCAAATCTGTTCC
CROP-seq-CAR-multi cloning		Oligonucleotide	PD39-FWD1	gacgtcacctgctactCTGGATGGAGTGGGACAGAG
CROP-seq-CAR-multi cloning		Oligonucleotide	CROPseq_REV_019	catgtcacctgcatcgATCTTGTCTTCGTTGGGAGTGAATTAGCC
CROP-seq-CAR-multi library cloning		Oligonucleotide	oRW1083	CCGGCCAACATACCCGTCTC
CROP-seq-CAR-multi library cloning		Oligonucleotide	oRW1086	CTCGTTCCTTTCGACGTCTC

[truncated: 1 more sheets: S1j_CROPseq-multi_indexing]
