# Supplementary material for: Systematic discovery of CRISPR-boosted CAR T cell immunotherapies
Source: Nature. 2025 Sep 24;646(8086):963–72. doi: 10.1038/s41586-025-09507-9 (PMC12545207; doi:10.1038/s41586-025-09507-9)
Supplement: Supplementary file 8 — CAR T cell fitness screens. See Supplementary Information for full legend. [file 41586_2025_9507_MOESM8_ESM.xlsx]

## Sheet: README
Supplementary Table 2	CAR T cell fitness screens
Tab	Content
S2a_Fitness_miniscreen_gRNAs	gRNA library for fitness mini-screen
S2b_Fitness_miniscreen_details	Sample annotation for fitness mini-screen
S2c_Fitness_miniscreen_counts	Raw gRNA counts for fitness mini-screen
S2d_GW_gRNAs	Genome-wide gRNA library, derived from the Brunello library and cloned into the CROP-seq-CAR vector
S2e_GW_fitness_annotation	Sample annotation for genome-wide fitness screens
S2f_GW_fitness_counts	Raw gRNA counts for genome-wide fitness screens
S2g_GW_fitness_QC_metrics	QC metrics for genome-wide fitness screens
S2h_GW_fitness_RRA_results_TCR	MAGeCK RRA results for genome-wide fitness screens under TCR stimulation
S2i_GW_fitness_RRA_results_CAR	MAGeCK RRA results for genome-wide fitness screens under CAR stimulation
S2j_GW_fitness_MLE_design	MLE design matrix for analysis of genome-wide fitness screens with MAGeCK MLE
S2k_GW_fitness_MLE_results	Results for genome-wide fitness screens with TCR and CAR stimulation: MAGeCK MLE output and normalized beta from MAGeCKFlute
S2l_GW_fitness_cell_numbers	Cell numbers at T cell isolation, transduction, and electroporation

## Sheet: S2a_Fitness_miniscreen_gRNAs
sgRNA_ID	sgRNA_Seq	Gene
100GuideSpikein_CD69_01	CCACATTCATTACAGCACAC	CD69
100GuideSpikein_CD69_02	TCATGACGTGTTGAGAAATG	CD69
100GuideSpikein_CD69_03	AGGACTGGGTTGGCTACCAG	CD69
100GuideSpikein_CD69_04	TGGGCCAATACAATTGTCC	CD69
100GuideSpikein_CD69_05	CTCTCATTGCCTTATCAGG	CD69
100GuideSpikein_CD69_06	AAGAAACATGGCTGTCTGA	CD69
100GuideSpikein_CD69_07	GTAGAGAGGAACACTGGGT	CD69
100GuideSpikein_CD69_08	CCTGTGTGCTGTAATGAATG	CD69
100GuideSpikein_CD69_09	TGTTGAGAAATGGGGACTGG	CD69
100GuideSpikein_CD69_10	ACACAGGACAGGAACTTGGA	CD69
100GuideSpikein_CD69_11	TTCATTACAGCACACAGGAC	CD69
100GuideSpikein_CD69_12	AGCTCTTTGCATCCGGAGAG	CD69
100GuideSpikein_CD69_13	CAGCACACAGGACAGGAACT	CD69
100GuideSpikein_CD69_14	CATTTCTCAACACGTCATGA	CD69
100GuideSpikein_CD69_15	ATTTCTCAACACGTCATGAA	CD69
100GuideSpikein_CD69_16	ACGTGTTGAGAAATGGGGAC	CD69
100GuideSpikein_CD69_17	AGAGAACAGCTCTTTGCATC	CD69
100GuideSpikein_CD69_18	AGGACTGGGTTGGCTACCAG	CD69
100GuideSpikein_CD69_19	CCATGTTTCTTCATGCTCTG	CD69
100GuideSpikein_CD69_20	ATTGAGAATGTGTATTGGCC	CD69
100GuideSpikein_LAMP1_01	TGAACTACGACACCAAGAG	LAMP1
100GuideSpikein_LAMP1_02	TGGACAAGTACAACGTGAG	LAMP1
100GuideSpikein_LAMP1_03	CTGCTGACGCACAATGCATG	LAMP1
100GuideSpikein_LAMP1_04	GTGTCGTAGTTCACTGAGA	LAMP1
100GuideSpikein_LAMP1_05	TTGGGCACGGGTGAGGGCGA	LAMP1
100GuideSpikein_LAMP1_06	AACTGGAAGAGCAGGACGG	LAMP1
100GuideSpikein_LAMP1_07	TTCCTACAAGTGCAACGCGG	LAMP1
100GuideSpikein_LAMP1_08	CTGCGGTTGAGCACCACTG	LAMP1
100GuideSpikein_LAMP1_09	CCTGCCATCAGATGCCACAG	LAMP1
100GuideSpikein_LAMP1_10	AAGTTGGCCATTATGCACG	LAMP1
100GuideSpikein_LAMP1_11	TGCTCAACCGCAGCTCCTG	LAMP1
100GuideSpikein_LAMP1_12	GCATCTGATGGCAGGTCAA	LAMP1
100GuideSpikein_LAMP1_13	TGAGAAGGCAGCAGAGAAGT	LAMP1
100GuideSpikein_LAMP1_14	CCACTGTGGCATCTGATGGC	LAMP1
100GuideSpikein_LAMP1_15	AGCACCACTGTGGCATCTGA	LAMP1
100GuideSpikein_LAMP1_16	CAACGGGACCGCGTGCATAA	LAMP1
100GuideSpikein_LAMP1_17	GAATCTATAACTGACATCA	LAMP1
100GuideSpikein_LAMP1_18	GAAAGGTACGCCTGGATGG	LAMP1
100GuideSpikein_LAMP1_19	CAGATGTGTTAGTGGCACCC	LAMP1
100GuideSpikein_LAMP1_20	TTACGGTCACGTTGTTCATG	LAMP1
100GuideSpikein_PAC_01	CGAGGGTGCGTACGGCCCTG	PAC
100GuideSpikein_PAC_02	AGGAAGAGTTCTTGCAGCT	PAC
100GuideSpikein_PAC_03	CTCGGTGACCCGCTCGATG	PAC
100GuideSpikein_PAC_04	ACGCGCGTCGGGCTCGACAT	PAC
100GuideSpikein_PAC_05	CTCGACATCGGCAAGGTGT	PAC
100GuideSpikein_PAC_06	ATCCGGACCGCCACATCGAG	PAC
100GuideSpikein_PAC_07	CGGTGACCCGCTCGATGTGG	PAC
100GuideSpikein_PAC_08	CGTCGGGCTCGACATCGGCA	PAC
100GuideSpikein_PAC_09	TGTCGAGCCCGACGCGCGTG	PAC
100GuideSpikein_PAC_10	CACCCGCGACGACGTCCCCA	PAC
100GuideSpikein_PAC_11	CGGGTGGCGAGGCGCACCG	PAC
100GuideSpikein_PAC_12	TCCGGACCGCCACATCGAGC	PAC
100GuideSpikein_PAC_13	GCGGGGTAGTCGGCGAACG	PAC
100GuideSpikein_PAC_14	CGGATCGACGGTGTGGCGCG	PAC
100GuideSpikein_PAC_15	GCGGTCCGGATCGACGGTG	PAC
100GuideSpikein_PAC_16	GGGTAGTCGGCGAACGCGG	PAC
100GuideSpikein_PAC_17	CGGCCCTGGGGACGTCGTCG	PAC
100GuideSpikein_PAC_18	GACGTCGTCGCGGGTGGCG	PAC
100GuideSpikein_PAC_19	ATCGACGGTGTGGCGCGTGG	PAC
100GuideSpikein_PAC_20	AACTCTTCCTCACGCGCGT	PAC
100GuideSpikein_CTRL00045	CACGTGTAGTCGATCTGAT	Nontargeting
100GuideSpikein_CTRL00070	TTTCCCAGTGGGTTTACGA	Nontargeting
100GuideSpikein_CTRL00079	TACTATTTACGCCCGGTAT	Nontargeting
100GuideSpikein_CTRL00120	ATTAGGTCGTTCTGTAACA	Nontargeting
100GuideSpikein_CTRL00126	ATATGCTAGACGTGACTCA	Nontargeting
100GuideSpikein_CTRL00194	TCGGTTTGAGCGTACAAAT	Nontargeting
100GuideSpikein_CTRL00208	CTTGCCGGGTCTATTAATG	Nontargeting
100GuideSpikein_CTRL00245	GACATTCGCGGCATGGCAC	Nontargeting
100GuideSpikein_CTRL00266	TTCTTTAGGCAGGCGTGGT	Nontargeting
100GuideSpikein_CTRL00300	AATCATACGTGTCGAAATG	Nontargeting
100GuideSpikein_CTRL00311	GAATCCATCGGGCGAATAC	Nontargeting
100GuideSpikein_CTRL00337	ATTCCGCACCGTGGATCCA	Nontargeting
100GuideSpikein_CTRL00340	GCACCGAGTGTTCGACGCA	Nontargeting
100GuideSpikein_CTRL00403	CGAGCTCACGGGCGAAGGC	Nontargeting
100GuideSpikein_CTRL00411	GTATCTGGGCAGTGGTACG	Nontargeting
100GuideSpikein_CTRL00699	AATCGGAATCGTTCCAGGC	Nontargeting
100GuideSpikein_CTRL00808	TACCGCCTTTCTGTCCCAC	Nontargeting
100GuideSpikein_CTRL00815	ATTATAGTCGCCGACTAGA	Nontargeting
100GuideSpikein_CTRL00838	TTGACGACAAGCAATTCAG	Nontargeting
100GuideSpikein_CTRL00898	ATGCTCGCTCGGAGACGCC	Nontargeting
100GuideSpikein_PPP1R12C_intron1_01	ATATGTCCCAGATAGCACTG	SafeHarbor
100GuideSpikein_PPP1R12C_intron1_02	AAGTGGTTGATAAACCCACG	SafeHarbor
100GuideSpikein_PPP1R12C_intron1_03	TGTCACACTCCAGTTCACTG	SafeHarbor
100GuideSpikein_PPP1R12C_intron1_04	AGATACGCCTGGTTGCCCAG	SafeHarbor
100GuideSpikein_PPP1R12C_intron1_05	AAGCCAGTAGAGCTCAAAG	SafeHarbor
100GuideSpikein_PPP1R12C_intron1_06	CGGATCGAGACTGGCAACG	SafeHarbor
100GuideSpikein_PPP1R12C_intron1_07	TGCTCAGTGGAAACCACGAA	SafeHarbor
100GuideSpikein_PPP1R12C_intron1_08	AACCTGAGCTGCTCTGACG	SafeHarbor
100GuideSpikein_PPP1R12C_intron1_09	GGACCACCTTATATTCCCA	SafeHarbor
100GuideSpikein_PPP1R12C_intron1_10	CTATCGCCATGACAACTGGG	SafeHarbor
100GuideSpikein_PPP1R12C_intron1_11	ACCACGTGATGTCCTCTGAG	SafeHarbor
100GuideSpikein_PPP1R12C_intron1_12	TGGGAACAGCCACAGCAGGG	SafeHarbor
100GuideSpikein_PPP1R12C_intron1_13	ACACGGTGCTAGGACAGTG	SafeHarbor
100GuideSpikein_PPP1R12C_intron1_14	ACGCAAGGGAGACATCCGT	SafeHarbor
100GuideSpikein_PPP1R12C_intron1_15	ACTCTTCGGGGTATCCCAGG	SafeHarbor
100GuideSpikein_PPP1R12C_intron1_16	AGATGGCTCCAGGAAATGG	SafeHarbor
100GuideSpikein_PPP1R12C_intron1_17	CGGGGACACAGGATCCCTGG	SafeHarbor
100GuideSpikein_PPP1R12C_intron1_18	TTCCTGCAGAGTATCTGCTG	SafeHarbor
100GuideSpikein_PPP1R12C_intron1_19	ACGAGAAACACAGCCCCAGG	SafeHarbor
100GuideSpikein_PPP1R12C_intron1_20	CACATGGTACCTGTTAGACA	SafeHarbor

## Sheet: S2b_Fitness_miniscreen_details
Library_ID	Experiment_ID	T_cell_donor	Cell_type	T_cell_isolation_method	T_cell_culture_conditions	anti-CD3/CD28_stimulation_for_culture_1_[day_post_isolation]	anti-CD3/CD28_stimulation_for_culture_2_[day_post_isolation]	anti-CD3/CD28_stimulation_for_culture_3_[day_post_isolation]	Transduction_[day_post_isolation]	Electroporation_[day_post_isolation]	Readout_[day_post_isolation]	Readout_[day_post_electroporation]	Puromycin_start_[day_post_isolation]	Puromycin_end_[day_post_isolation]	Puromycin_concentration_[ug/ml]	Blasticidin_start_[day_post_isolation]	Blasticidin_end_[day_post_isolation]	Blasticidin_concentration_[ug/ml]	Sample_collection_method	gRNA_library_short_ID	gRNA_library	Number_of_gRNAs_in_library	Lentivirus_transfer_plasmid	Lentivirus_concentration_[RNA_copies/cell]	Electroporation_editor_mRNA	Electroporation_editor_mRNA_prep	Electroporation_editor_mRNA_concentration_[ug/ml]	Electroporation_selection_mRNA	Electroporation_selection_mRNA_concentration_[ug/ml]	Electroporation_electroporator	Electroporation_program	Electroporation_cuvette	Electroporation_cell_concentration_[million/ml]	Cell_number_containing_gRNA_in_PCR_input
CarTScreening_PD000227-EP000062_NgsGrna_001	PD000227-EP000062	NA	NA	NA	NA	NA	NA	NA	NA	NA	NA	NA	NA	NA	NA	NA	NA	NA	Plasmid	S	S2A_Fitness_miniscreen_gRNAs	100	PD39	NA	NA	NA	NA	NA	NA	NA	NA	NA	NA	NA
CarTScreening_CART0031_NgsGrna_005	CART0031	1	CD8	RosetteSep CD3	Cytokines: IL2 (StemCell 78145: 12.1 ng/ml); stimulation: ImmunoCult CD3/CD28	0	9	NA	2	5	12	7	6	12	0.5	6	8	50	Sorted	S	S2A_Fitness_miniscreen_gRNAs	100	PD39	432	Cas9	mCART_11	300	BSD	50	Maxcyte ATX	Optimization 3-2	OC25x3	100	101833
CarTScreening_CART0031_NgsGrna_006	CART0031	1	CD8	RosetteSep CD3	Cytokines: IL2 (StemCell 78145: 12.1 ng/ml); stimulation: ImmunoCult CD3/CD28	0	9	NA	2	5	12	7	6	12	0.5	6	8	50	Sorted	S	S2A_Fitness_miniscreen_gRNAs	100	PD39	432	Cas9	Trilink L-7206	150	BSD	50	Maxcyte ATX	Optimization 3-2	OC25x3	100	798
CarTScreening_CART0031_NgsGrna_008	CART0031	2	CD8	RosetteSep CD3	Cytokines: IL2 (StemCell 78145: 12.1 ng/ml); stimulation: ImmunoCult CD3/CD28	0	9	NA	2	5	12	7	6	12	0.5	6	8	50	Sorted	S	S2A_Fitness_miniscreen_gRNAs	100	PD39	432	Cas9	mCART_11	300	BSD	50	Maxcyte ATX	Optimization 3-2	OC25x3	100	5939
CarTScreening_CART0031_NgsGrna_009	CART0031	2	CD8	RosetteSep CD3	Cytokines: IL2 (StemCell 78145: 12.1 ng/ml); stimulation: ImmunoCult CD3/CD28	0	9	NA	2	5	12	7	6	12	0.5	6	8	50	Sorted	S	S2A_Fitness_miniscreen_gRNAs	100	PD39	432	Cas9	Trilink L-7206	150	BSD	50	Maxcyte ATX	Optimization 3-2	OC25x3	100	220758
CarTScreening_CART0031_NgsGrna_011	CART0031	1	CD4	RosetteSep CD4	Cytokines: IL2 (StemCell 78145: 12.1 ng/ml); stimulation: ImmunoCult CD3/CD28	0	9	NA	2	5	12	7	6	12	0.5	6	8	50	Bulk	S	S2A_Fitness_miniscreen_gRNAs	100	PD39	247	Cas9	mCART_11	300	BSD	50	Maxcyte ATX	Optimization 3-2	OC25x3	100	222182
CarTScreening_CART0031_NgsGrna_012	CART0031	1	CD4	RosetteSep CD4	Cytokines: IL2 (StemCell 78145: 12.1 ng/ml); stimulation: ImmunoCult CD3/CD28	0	9	NA	2	5	12	7	6	12	0.5	6	8	50	Bulk	S	S2A_Fitness_miniscreen_gRNAs	100	PD39	247	Cas9	Trilink L-7206	150	BSD	50	Maxcyte ATX	Optimization 3-2	OC25x3	100	160939
CarTScreening_CART0031_NgsGrna_014	CART0031	2	CD4	RosetteSep CD4	Cytokines: IL2 (StemCell 78145: 12.1 ng/ml); stimulation: ImmunoCult CD3/CD28	0	9	NA	2	5	12	7	6	12	0.5	6	8	50	Bulk	S	S2A_Fitness_miniscreen_gRNAs	100	PD39	247	Cas9	mCART_11	300	BSD	50	Maxcyte ATX	Optimization 3-2	OC25x3	100	188000
CarTScreening_CART0031_NgsGrna_015	CART0031	2	CD4	RosetteSep CD4	Cytokines: IL2 (StemCell 78145: 12.1 ng/ml); stimulation: ImmunoCult CD3/CD28	0	9	NA	2	5	12	7	6	12	0.5	6	8	50	Bulk	S	S2A_Fitness_miniscreen_gRNAs	100	PD39	247	Cas9	Trilink L-7206	150	BSD	50	Maxcyte ATX	Optimization 3-2	OC25x3	100	235000
CarTScreening_CART0031_NgsGrna_017	CART0031	1	CD8	RosetteSep CD3	Cytokines: IL2 (StemCell 78145: 12.1 ng/ml); stimulation: ImmunoCult CD3/CD28	0	9	16	2	5	19	14	6	19	0.5	6	8	50	Sorted	S	S2A_Fitness_miniscreen_gRNAs	100	PD39	432	Cas9	mCART_11	300	BSD	50	Maxcyte ATX	Optimization 3-2	OC25x3	100	263485
CarTScreening_CART0031_NgsGrna_018	CART0031	1	CD8	RosetteSep CD3	Cytokines: IL2 (StemCell 78145: 12.1 ng/ml); stimulation: ImmunoCult CD3/CD28	0	9	16	2	5	19	14	6	19	0.5	6	8	50	Sorted	S	S2A_Fitness_miniscreen_gRNAs	100	PD39	432	Cas9	Trilink L-7206	150	BSD	50	Maxcyte ATX	Optimization 3-2	OC25x3	100	11536
CarTScreening_CART0031_NgsGrna_020	CART0031	2	CD8	RosetteSep CD3	Cytokines: IL2 (StemCell 78145: 12.1 ng/ml); stimulation: ImmunoCult CD3/CD28	0	9	16	2	5	19	14	6	19	0.5	6	8	50	Sorted	S	S2A_Fitness_miniscreen_gRNAs	100	PD39	432	Cas9	mCART_11	300	BSD	50	Maxcyte ATX	Optimization 3-2	OC25x3	100	11892
CarTScreening_CART0031_NgsGrna_021	CART0031	2	CD8	RosetteSep CD3	Cytokines: IL2 (StemCell 78145: 12.1 ng/ml); stimulation: ImmunoCult CD3/CD28	0	9	16	2	5	19	14	6	19	0.5	6	8	50	Sorted	S	S2A_Fitness_miniscreen_gRNAs	100	PD39	432	Cas9	Trilink L-7206	150	BSD	50	Maxcyte ATX	Optimization 3-2	OC25x3	100	2424242
CarTScreening_CART0031_NgsGrna_023	CART0031	1	CD4	RosetteSep CD4	Cytokines: IL2 (StemCell 78145: 12.1 ng/ml); stimulation: ImmunoCult CD3/CD28	0	9	16	2	5	19	14	6	19	0.5	6	8	50	Bulk	S	S2A_Fitness_miniscreen_gRNAs	100	PD39	247	Cas9	mCART_11	300	BSD	50	Maxcyte ATX	Optimization 3-2	OC25x3	100	1515152
CarTScreening_CART0031_NgsGrna_024	CART0031	1	CD4	RosetteSep CD4	Cytokines: IL2 (StemCell 78145: 12.1 ng/ml); stimulation: ImmunoCult CD3/CD28	0	9	16	2	5	19	14	6	19	0.5	6	8	50	Bulk	S	S2A_Fitness_miniscreen_gRNAs	100	PD39	247	Cas9	Trilink L-7206	150	BSD	50	Maxcyte ATX	Optimization 3-2	OC25x3	100	1212121
CarTScreening_CART0031_NgsGrna_026	CART0031	2	CD4	RosetteSep CD4	Cytokines: IL2 (StemCell 78145: 12.1 ng/ml); stimulation: ImmunoCult CD3/CD28	0	9	16	2	5	19	14	6	19	0.5	6	8	50	Bulk	S	S2A_Fitness_miniscreen_gRNAs	100	PD39	247	Cas9	mCART_11	300	BSD	50	Maxcyte ATX	Optimization 3-2	OC25x3	100	833182
CarTScreening_CART0031_NgsGrna_027	CART0031	2	CD4	RosetteSep CD4	Cytokines: IL2 (StemCell 78145: 12.1 ng/ml); stimulation: ImmunoCult CD3/CD28	0	9	16	2	5	19	14	6	19	0.5	6	8	50	Bulk	S	S2A_Fitness_miniscreen_gRNAs	100	PD39	247	Cas9	Trilink L-7206	150	BSD	50	Maxcyte ATX	Optimization 3-2	OC25x3	100	1212121
CarTScreening_CART0031_NgsGrna_029	CART0031	1	CD8	RosetteSep CD3	Cytokines: IL2 (StemCell 78145: 12.1 ng/ml); stimulation: ImmunoCult CD3/CD28	0	9	16	2	5	26	21	6	26	0.5	6	8	50	Sorted	S	S2A_Fitness_miniscreen_gRNAs	100	PD39	432	Cas9	mCART_11	300	BSD	50	Maxcyte ATX	Optimization 3-2	OC25x3	100	1818182
CarTScreening_CART0031_NgsGrna_030	CART0031	1	CD8	RosetteSep CD3	Cytokines: IL2 (StemCell 78145: 12.1 ng/ml); stimulation: ImmunoCult CD3/CD28	0	9	16	2	5	26	21	6	26	0.5	6	8	50	Sorted	S	S2A_Fitness_miniscreen_gRNAs	100	PD39	432	Cas9	Trilink L-7206	150	BSD	50	Maxcyte ATX	Optimization 3-2	OC25x3	100	1818182
CarTScreening_CART0031_NgsGrna_032	CART0031	2	CD8	RosetteSep CD3	Cytokines: IL2 (StemCell 78145: 12.1 ng/ml); stimulation: ImmunoCult CD3/CD28	0	9	16	2	5	26	21	6	26	0.5	6	8	50	Sorted	S	S2A_Fitness_miniscreen_gRNAs	100	PD39	432	Cas9	mCART_11	300	BSD	50	Maxcyte ATX	Optimization 3-2	OC25x3	100	2424242
CarTScreening_CART0031_NgsGrna_033	CART0031	2	CD8	RosetteSep CD3	Cytokines: IL2 (StemCell 78145: 12.1 ng/ml); stimulation: ImmunoCult CD3/CD28	0	9	16	2	5	26	21	6	26	0.5	6	8	50	Sorted	S	S2A_Fitness_miniscreen_gRNAs	100	PD39	432	Cas9	Trilink L-7206	150	BSD	50	Maxcyte ATX	Optimization 3-2	OC25x3	100	2424242
CarTScreening_CART0031_NgsGrna_035	CART0031	1	CD4	RosetteSep CD4	Cytokines: IL2 (StemCell 78145: 12.1 ng/ml); stimulation: ImmunoCult CD3/CD28	0	9	16	2	5	26	21	6	26	0.5	6	8	50	Bulk	S	S2A_Fitness_miniscreen_gRNAs	100	PD39	247	Cas9	mCART_11	300	BSD	50	Maxcyte ATX	Optimization 3-2	OC25x3	100	2424242
CarTScreening_CART0031_NgsGrna_036	CART0031	1	CD4	RosetteSep CD4	Cytokines: IL2 (StemCell 78145: 12.1 ng/ml); stimulation: ImmunoCult CD3/CD28	0	9	16	2	5	26	21	6	26	0.5	6	8	50	Bulk	S	S2A_Fitness_miniscreen_gRNAs	100	PD39	247	Cas9	Trilink L-7206	150	BSD	50	Maxcyte ATX	Optimization 3-2	OC25x3	100	2424242
CarTScreening_CART0031_NgsGrna_038	CART0031	2	CD4	RosetteSep CD4	Cytokines: IL2 (StemCell 78145: 12.1 ng/ml); stimulation: ImmunoCult CD3/CD28	0	9	16	2	5	26	21	6	26	0.5	6	8	50	Bulk	S	S2A_Fitness_miniscreen_gRNAs	100	PD39	247	Cas9	mCART_11	300	BSD	50	Maxcyte ATX	Optimization 3-2	OC25x3	100	2424242
CarTScreening_CART0031_NgsGrna_039	CART0031	2	CD4	RosetteSep CD4	Cytokines: IL2 (StemCell 78145: 12.1 ng/ml); stimulation: ImmunoCult CD3/CD28	0	9	16	2	5	26	21	6	26	0.5	6	8	50	Bulk	S	S2A_Fitness_miniscreen_gRNAs	100	PD39	247	Cas9	Trilink L-7206	150	BSD	50	Maxcyte ATX	Optimization 3-2	OC25x3	100	2424242

## Sheet: S2c_Fitness_miniscreen_counts
sgRNA	Gene	CarTScreening_PD000227-EP000062_NgsGrna_001	CarTScreening_CART0031_NgsGrna_005	CarTScreening_CART0031_NgsGrna_006	CarTScreening_CART0031_NgsGrna_008	CarTScreening_CART0031_NgsGrna_009	CarTScreening_CART0031_NgsGrna_011	CarTScreening_CART0031_NgsGrna_012	CarTScreening_CART0031_NgsGrna_014	CarTScreening_CART0031_NgsGrna_015	CarTScreening_CART0031_NgsGrna_017	CarTScreening_CART0031_NgsGrna_018	CarTScreening_CART0031_NgsGrna_020	CarTScreening_CART0031_NgsGrna_021	CarTScreening_CART0031_NgsGrna_023	CarTScreening_CART0031_NgsGrna_024	CarTScreening_CART0031_NgsGrna_026	CarTScreening_CART0031_NgsGrna_027	CarTScreening_CART0031_NgsGrna_029	CarTScreening_CART0031_NgsGrna_030	CarTScreening_CART0031_NgsGrna_032	CarTScreening_CART0031_NgsGrna_033	CarTScreening_CART0031_NgsGrna_035	CarTScreening_CART0031_NgsGrna_036	CarTScreening_CART0031_NgsGrna_038	CarTScreening_CART0031_NgsGrna_039
100GuideSpikein_CD69_01	CD69	13582	257020	254478	17550	179044	46138	159446	273386	38360	203032	257978	332598	1059020	451770	310382	245708	330588	732544	729800	1296784	1313346	538490	543122	873040	1157042
100GuideSpikein_CD69_02	CD69	9608	160224	154278	11156	132750	32748	111614	175514	25198	133932	176086	174504	685264	353512	320812	188216	234404	691156	534952	841140	621800	340890	578342	540494	705054
100GuideSpikein_CD69_03	CD69	13154	228030	244150	16106	172254	46670	129990	247462	28486	160192	230212	252922	739316	358406	268750	229502	261274	698074	825788	1420030	817218	405394	782176	945806	1190608
100GuideSpikein_CD69_04	CD69	7932	157236	146112	10562	77908	21590	81024	149742	16634	113408	136846	150066	520180	224762	168544	163540	182120	588182	492730	653030	579356	204114	301242	637504	583348
100GuideSpikein_CD69_05	CD69	6468	109672	111692	9930	60394	19714	61336	109976	12390	82698	116304	178158	331688	183654	114476	93944	116400	360306	406428	1710712	304584	195584	254404	538072	826892
100GuideSpikein_CD69_06	CD69	3766	47480	46900	3196	62372	10198	26176	50290	6258	33652	44118	47990	130036	70168	65050	53540	70548	154152	117052	240646	108846	63418	203072	251522	401684
100GuideSpikein_CD69_07	CD69	3300	46616	49336	3424	30808	9964	24116	52756	4996	38332	36540	44814	155846	81698	69316	47730	58052	180076	91468	106070	203874	85472	143190	201762	346596
100GuideSpikein_CD69_08	CD69	7918	180806	177658	13792	183012	25256	68642	137778	20572	161038	173804	202010	1029830	314192	222376	155970	210850	765138	529344	791656	1450876	258770	363130	405840	608588
100GuideSpikein_CD69_09	CD69	3840	65488	63810	4044	68204	12262	32778	58708	8146	54138	70758	74810	250106	89188	81668	58228	75358	269758	187822	234716	208832	105028	384220	216818	311750
100GuideSpikein_CD69_10	CD69	5598	154440	149202	10826	149184	24360	82368	138406	21528	126644	175140	177300	603162	294636	216052	133300	195566	531712	593864	1017822	574422	253010	376040	441328	481906
100GuideSpikein_CD69_11	CD69	7144	126304	111244	8748	121016	38546	100358	155098	24852	94018	120194	116430	451476	248240	201108	144814	209132	369530	512366	494970	590638	425132	495154	518246	725646
100GuideSpikein_CD69_12	CD69	5668	96666	97478	6068	68370	11160	39602	77848	9092	71266	84186	90796	448674	130426	111316	53838	94504	265872	282660	325596	614712	135872	279872	172134	304840
100GuideSpikein_CD69_13	CD69	11916	219332	221884	16194	214006	39934	135040	229132	34660	188640	198474	251150	702238	448962	342478	240820	317962	784298	529962	1211376	898042	523930	675276	667202	671044
100GuideSpikein_CD69_14	CD69	5922	94912	93136	6276	102732	15334	49136	93532	11920	77150	98026	110636	295574	129192	140966	69672	151562	354690	395118	541894	259432	144566	359780	242318	626256
100GuideSpikein_CD69_15	CD69	4140	61126	62320	4790	42982	10630	36116	56262	7076	47396	68922	75612	272688	92618	135732	54274	62810	228732	219840	345848	318650	88176	264252	330874	400108
100GuideSpikein_CD69_16	CD69	5926	105102	119590	8198	148808	24038	76834	120828	15258	84338	115398	119698	453034	146122	118894	99998	127360	388906	360674	574346	712634	168542	287302	295624	584222
100GuideSpikein_CD69_17	CD69	4688	68288	71800	4534	79014	11924	44022	85268	10432	52720	63572	69606	192900	121508	111974	86178	103776	211176	197570	260946	198680	129560	283652	320676	494310
100GuideSpikein_CD69_19	CD69	5228	124124	115694	7480	141448	19552	69066	127352	15410	99498	115168	141618	337748	214592	153992	115138	156932	372604	378714	519786	318866	242220	355044	533808	738878
100GuideSpikein_CD69_20	CD69	3498	33074	38624	2310	27132	6734	23742	42844	4694	27054	31064	44060	131900	55946	67374	21550	34370	99230	95414	224880	127896	78174	349376	92794	198682
100GuideSpikein_CTRL00045	Nontargeting	6904	163018	161144	12084	152610	50000	171352	229046	25940	120196	157086	191454	628404	343558	282614	170042	260264	468698	424442	1343082	1131966	595316	727382	673374	705216
100GuideSpikein_CTRL00070	Nontargeting	4680	87488	88848	5868	123764	13304	46358	89832	11490	62452	74474	106682	373630	145038	139522	90968	94654	278732	223304	435034	477884	126010	332708	267404	277072
100GuideSpikein_CTRL00079	Nontargeting	2588	38208	39726	2354	61968	3952	12172	27004	4512	27388	32756	38878	174592	60892	40180	26310	29686	104118	99086	244938	281542	44988	96164	78702	98854
100GuideSpikein_CTRL00120	Nontargeting	3616	38770	42204	2532	53910	7252	25918	47246	6124	28136	38938	44368	137166	90776	64630	40974	60332	140914	109478	140242	123992	84510	238606	139340	226434
100GuideSpikein_CTRL00126	Nontargeting	3608	42368	51212	2718	47656	7954	32240	55540	5936	31082	41490	47458	169132	45426	59968	36546	50422	137352	124802	215322	139890	51154	126962	142856	215538
100GuideSpikein_CTRL00194	Nontargeting	4716	84112	91714	5054	105334	10966	41184	80032	11596	70224	82278	77974	287890	174996	116004	76432	121392	285150	217682	373456	247060	172598	269980	252170	364442
100GuideSpikein_CTRL00208	Nontargeting	5034	117292	114300	5782	118878	9854	33404	82178	8664	101178	118218	114426	319154	158798	127020	123464	127076	366064	344280	339684	235590	70032	187620	258334	257112
100GuideSpikein_CTRL00245	Nontargeting	6074	117286	116652	7342	121416	44282	126184	172816	25816	81100	87170	122152	549808	253074	204690	125628	181744	301296	222064	416824	542428	405822	507962	426764	524052
100GuideSpikein_CTRL00266	Nontargeting	3900	87604	97508	6808	131836	33002	86420	134952	20700	68222	98324	113786	399898	220024	182622	115120	171588	308710	283386	388890	438336	375864	581456	580104	777226
100GuideSpikein_CTRL00300	Nontargeting	2826	43064	47726	2546	47608	8170	25762	44606	6024	26236	37922	52652	179370	75882	56230	40554	53644	69814	109566	228982	175660	71740	145426	157636	195858
100GuideSpikein_CTRL00311	Nontargeting	5060	67216	72482	4466	61816	13680	31228	64658	7892	45604	63562	66914	231300	122438	91454	65288	86056	168078	169628	385090	401498	103460	219722	247444	337930
100GuideSpikein_CTRL00337	Nontargeting	8666	171418	153322	13622	86632	43238	119408	204218	27252	108398	147652	212418	668886	363240	264450	191660	225584	331948	437722	1348088	1711016	524276	416820	585810	550254
100GuideSpikein_CTRL00340	Nontargeting	7984	184172	169196	17238	169190	36838	128366	209104	28806	133302	158462	201348	1375532	286654	245066	173604	281018	531252	448720	1102990	3194338	453600	512962	568848	961472
100GuideSpikein_CTRL00403	Nontargeting	9662	168272	196678	11020	149348	66774	189044	264052	43760	123238	151886	162212	599630	481854	393822	256508	397938	448818	503860	693832	631212	755412	833110	1092838	1488436
100GuideSpikein_CTRL00411	Nontargeting	4202	73680	74814	4772	54824	15750	55872	86512	9212	52344	73008	89996	275506	131794	89654	76736	124698	266924	232170	475548	182178	150632	213310	485920	635592
100GuideSpikein_CTRL00699	Nontargeting	4442	68940	61190	4038	67048	12748	42380	68932	8820	46416	47982	66272	284656	106170	69950	46634	64994	116690	110918	502440	529116	105410	205286	163336	231582
100GuideSpikein_CTRL00808	Nontargeting	7228	174962	146086	12662	151586	57862	162690	234880	37214	121740	149548	236794	644394	385688	311454	204824	322092	439758	377508	1405056	772752	541112	639964	533088	985750
100GuideSpikein_CTRL00815	Nontargeting	1610	22802	29036	1414	21588	2866	9484	22622	2414	19162	23788	27570	82206	38008	36676	23154	34160	62760	54388	108160	89644	24910	117676	43602	104258
100GuideSpikein_CTRL00838	Nontargeting	6786	123036	132358	7340	55040	25534	87768	170460	18302	86396	132694	117626	338590	246152	248874	171242	189630	301208	313878	733886	355702	309486	644956	418602	421778
100GuideSpikein_CTRL00898	Nontargeting	8642	152368	148452	9726	122174	71056	200484	239226	37652	123610	129152	132080	447756	383542	317710	218120	362572	502742	444314	593946	425190	788094	798006	1087398	1343654
100GuideSpikein_LAMP1_01	LAMP1	6806	104152	108478	6510	86488	27802	76264	112594	14506	63218	87734	78386	248212	193300	197120	94656	111602	236878	262406	379648	266486	215746	496546	330702	350336
100GuideSpikein_LAMP1_02	LAMP1	7076	128040	123258	7854	105424	30896	79418	140938	18194	87236	113042	128490	388934	284724	195910	118054	134384	353334	347414	502938	402406	378308	353730	317242	534648
100GuideSpikein_LAMP1_03	LAMP1	11720	197642	185872	14544	155012	62218	158702	270372	36986	164606	195192	179162	680580	556906	342938	281246	467696	637752	740764	782022	612238	982594	907200	968418	1512884
100GuideSpikein_LAMP1_04	LAMP1	5922	65002	66428	4824	43108	12604	34784	79782	9012	46374	61978	64098	191180	127716	70508	59878	85110	168528	128212	255096	142090	98130	149078	168258	372318
100GuideSpikein_LAMP1_05	LAMP1	10392	75150	88596	7710	86220	35124	65374	89680	16392	46568	64856	77540	370306	108162	156056	73606	151658	136164	140158	308794	468760	149356	345480	251016	502422
100GuideSpikein_LAMP1_06	LAMP1	6542	55352	65492	4666	62426	19480	35228	78820	8884	34196	54054	59974	159352	71358	66048	48250	68974	100484	121148	323940	177428	80274	189034	110360	271954
100GuideSpikein_LAMP1_07	LAMP1	9368	113922	114898	7608	166158	21596	62980	115162	15134	68424	100610	122554	410088	180476	136120	103520	110762	267562	308272	412594	372588	194440	337146	354206	393390
100GuideSpikein_LAMP1_08	LAMP1	10330	186170	179150	13010	140066	53092	143282	247430	36472	140896	171624	183650	478056	403304	343756	219694	278704	634832	480144	771348	335140	677804	778680	690510	790606
100GuideSpikein_LAMP1_09	LAMP1	8116	116806	95884	8554	64562	33124	82250	141692	23432	77024	86420	93206	420074	271314	150936	119252	154036	235700	202906	355362	384872	330414	267434	289746	348306
100GuideSpikein_LAMP1_10	LAMP1	4080	43188	51306	2842	24370	10294	33552	54964	7158	24706	41440	36152	152468	64772	92730	37104	48304	85010	128224	157902	113322	87588	275410	208834	194624
100GuideSpikein_LAMP1_11	LAMP1	13696	220620	204042	17078	221274	75218	187822	306248	43904	137222	170136	196682	872314	566966	422002	293190	332470	446268	416376	998322	999986	578564	1122498	870588	1296948
100GuideSpikein_LAMP1_12	LAMP1	7554	122740	121774	7860	83266	21036	64894	113592	14124	87624	118990	115650	503694	203638	166756	98052	144346	401192	377008	584916	534852	221390	384512	262480	468032
100GuideSpikein_LAMP1_13	LAMP1	9458	109726	117026	7926	86656	21020	50762	103938	13260	73618	118214	93146	302906	178122	157048	102796	138874	275526	453698	352126	355804	143886	236810	334452	314162
100GuideSpikein_LAMP1_14	LAMP1	8326	195950	189566	15124	158632	56958	180372	285798	40566	153366	176444	187048	881108	427882	333502	249886	365990	627382	526060	583996	1015562	525630	652478	714704	1015856
100GuideSpikein_LAMP1_15	LAMP1	9584	154962	156284	9848	138236	37338	107358	179930	24414	103080	136720	116052	362654	343272	271090	173780	193610	360060	352892	496886	356858	490778	518204	431248	568788
100GuideSpikein_LAMP1_16	LAMP1	12250	203018	188964	14230	230964	48142	149748	219030	38124	150098	176510	205972	912958	434532	416658	214508	239614	685876	607890	1141668	907408	491856	759526	511386	587210
100GuideSpikein_LAMP1_17	LAMP1	2336	20258	23274	1378	16928	1682	4792	11504	1036	13800	17846	33568	114006	20494	11658	10568	11262	61484	46242	111444	105674	10866	44098	31020	65290
100GuideSpikein_LAMP1_18	LAMP1	6098	75138	76666	5118	19862	20520	52596	88502	9242	55632	65714	74104	229580	154810	107484	69314	92872	235068	280354	359552	232132	415718	400636	308966	404472
100GuideSpikein_LAMP1_19	LAMP1	5850	92214	86318	5646	97716	22334	65796	103872	13260	63054	74726	65206	280668	147008	111010	67798	109436	274282	269094	206664	238798	154718	302812	244634	446338
100GuideSpikein_LAMP1_20	LAMP1	5214	108386	99478	8850	166268	41902	121568	151404	23932	81122	102330	125474	428630	293666	263016	131472	200426	356610	285620	585856	463436	473366	710246	620510	793068
100GuideSpikein_PAC_01	PAC	13098	14898	10070	2274	5526	26132	5114	7680	2810	5302	7088	16926	14460	11280	7808	5726	4050	2790	5502	115428	11042	14254	18700	6498	6394
100GuideSpikein_PAC_02	PAC	2968	7076	7106	754	12068	6806	940	1336	600	3278	4654	4654	10116	1534	1516	1136	2326	12378	6062	13758	11058	2932	2404	4658	12592
100GuideSpikein_PAC_03	PAC	12498	24752	13058	3244	15010	37006	6640	9242	2654	7004	10218	14616	15998	16060	11684	5048	4592	3738	46270	13400	3274	16672	24110	8076	9994
100GuideSpikein_PAC_04	PAC	13752	23814	23370	3712	16708	27694	14506	15108	4662	10410	14836	20134	49064	27872	18656	10908	9582	9542	31640	37778	49708	54276	39792	15546	20208
100GuideSpikein_PAC_05	PAC	14380	30272	23662	5356	10220	39934	11062	18158	3950	11382	20372	25086	37472	25264	25394	10234	14000	10044	38182	57068	64892	40754	34422	18576	78392
100GuideSpikein_PAC_06	PAC	14368	39110	42460	5710	11416	38456	23512	34200	7880	17530	34576	33876	132008	34818	44750	21732	33732	37730	65962	144676	193564	31284	106014	51352	85014
100GuideSpikein_PAC_07	PAC	14422	27210	25896	3566	55074	18302	7902	13012	3892	12900	21438	32846	81266	17544	10454	8628	13364	31666	42126	49704	182274	20766	19970	39760	41250
100GuideSpikein_PAC_08	PAC	13516	38260	30022	6050	28366	39656	11188	17734	5330	13816	24300	30204	51584	24762	11350	12666	10996	20650	39826	58016	49880	49636	21876	33160	29788
100GuideSpikein_PAC_09	PAC	9894	29828	14652	4130	7282	57868	8270	14972	4970	8550	10258	19696	24444	16570	9102	6492	11596	11306	13676	53154	25764	18284	17902	11902	27504
100GuideSpikein_PAC_10	PAC	14238	31078	28812	5362	30482	40812	15506	20258	6244	11882	20524	28004	42108	34244	25794	11494	23292	21486	67886	31626	8708	58302	46238	19114	91902
100GuideSpikein_PAC_11	PAC	9486	16428	7038	2474	3968	34314	2220	8068	2024	4024	4178	7000	2956	5966	3930	3214	4314	5192	4454	2160	872	15478	9914	7626	8572
100GuideSpikein_PAC_12	PAC	12288	30616	23780	5294	19006	36986	14448	20386	5958	13122	18164	31504	62810	17180	13346	11798	12170	19908	18384	132164	81612	20812	26122	38378	48208
100GuideSpikein_PAC_13	PAC	7654	14518	7472	1878	4718	22870	2574	4592	2312	5250	4952	8740	2476	4812	4870	1718	2860	5012	2572	11890	2296	6942	8478	2860	6024
100GuideSpikein_PAC_14	PAC	5218	16588	10416	2768	4984	25508	6624	10292	2220	4642	7630	10550	16450	7780	5282	4590	3698	4976	15778	9828	9448	9196	10130	22230	13462
100GuideSpikein_PAC_15	PAC	4222	17398	9530	2698	5252	27532	3658	7560	1728	5622	6038	13396	5376	6064	6938	2186	2336	2608	2520	40614	3840	9964	16900	6912	11614
100GuideSpikein_PAC_16	PAC	3048	7098	3362	920	1780	10900	850	2356	498	1488	1684	3588	7624	2112	1480	896	870	940	612	2930	8330	3230	3634	1966	2206
100GuideSpikein_PAC_17	PAC	8216	45510	52616	4990	81890	41624	45214	39230	13882	32134	52874	37032	125352	108786	102440	43340	83248	119390	207702	127630	96568	301084	245598	113974	324106
100GuideSpikein_PAC_18	PAC	7200	31566	25048	3006	16812	36950	20080	15824	5940	13886	20596	22368	67318	18634	30442	14014	19570	30854	48636	95194	95658	29040	60160	55090	66216
100GuideSpikein_PAC_19	PAC	4500	18918	19278	2550	13698	28882	10060	14656	4484	11470	14374	17570	78708	12724	13908	11590	11812	22490	42130	39262	113982	22538	18812	47310	40574
100GuideSpikein_PAC_20	PAC	4758	34860	38462	3412	18528	21600	24872	30692	4344	19940	30242	39124	160522	43902	47134	24062	44396	68852	67288	196054	219330	51646	132124	84368	175274
100GuideSpikein_PPP1R12C_intron1_01	SafeHarbor	4404	79460	76342	5116	98180	11628	42612	72068	8930	59580	70188	76870	246600	121374	99872	59592	77154	203096	232722	265226	225490	86226	149174	166998	196998
100GuideSpikein_PPP1R12C_intron1_02	SafeHarbor	3030	39116	46552	3710	28074	4940	27720	43104	4844	25972	32664	73624	194452	55772	35218	41230	47152	105682	95254	461472	229776	39206	85744	240686	440398
100GuideSpikein_PPP1R12C_intron1_03	SafeHarbor	8716	143200	129464	11140	119446	29374	93818	147364	21988	95434	139454	170666	566836	341906	242560	148888	196374	422154	331186	684898	681678	395228	788418	358136	427808
100GuideSpikein_PPP1R12C_intron1_04	SafeHarbor	5556	66680	75020	4620	101998	17832	79716	84426	13100	45488	64498	64220	205734	149396	162880	79788	105144	223576	262946	201824	175548	167064	256396	416478	401344
100GuideSpikein_PPP1R12C_intron1_05	SafeHarbor	5288	42166	42654	3786	70622	8934	27218	37782	6088	26570	33782	39490	99736	61356	70374	50522	50724	93316	66770	127266	76066	66802	133880	184554	118184
100GuideSpikein_PPP1R12C_intron1_06	SafeHarbor	7640	134426	138052	11154	99040	51454	153736	191104	31196	98018	123408	140290	499760	290318	308708	162396	224218	349666	402904	865112	577716	390318	555794	531172	827764
100GuideSpikein_PPP1R12C_intron1_07	SafeHarbor	7714	139414	148672	8936	100772	22682	97644	153734	18944	94552	123130	138830	558462	251490	256664	161338	189144	297284	339376	566844	646882	210554	362916	407654	363044
100GuideSpikein_PPP1R12C_intron1_08	SafeHarbor	6298	82108	82724	6472	43316	46804	83764	110110	17070	53364	68186	70274	215794	155552	125088	69680	125570	163582	227890	284502	226276	176524	292744	174138	446158
100GuideSpikein_PPP1R12C_intron1_09	SafeHarbor	3976	81680	88258	4956	71980	8108	38734	65620	6990	61036	74366	68550	234262	96926	71446	86568	86526	246380	240276	233884	149134	56754	131968	317778	344136
100GuideSpikein_PPP1R12C_intron1_10	SafeHarbor	6320	129196	127266	10890	108116	28140	99284	138296	18902	86110	108778	174282	598206	286848	249554	140096	160628	272280	296474	1329536	1151754	551956	1064814	514402	794188
100GuideSpikein_PPP1R12C_intron1_11	SafeHarbor	7106	123504	121726	9728	78530	47788	152780	184770	27480	81218	105292	108376	381130	259684	330990	181864	247914	466694	246814	530086	442786	453460	716788	636008	851484
100GuideSpikein_PPP1R12C_intron1_12	SafeHarbor	7928	105834	112910	7788	121630	20292	76642	93324	17406	66372	81500	122880	469184	191198	184048	102604	138660	191212	210074	481532	441260	172822	301874	274288	390088
100GuideSpikein_PPP1R12C_intron1_13	SafeHarbor	8356	129466	132758	9042	103564	47818	136662	155814	27440	102598	130528	105376	464122	318148	237122	172076	228232	360286	331518	348282	496496	516186	559166	635500	645276
100GuideSpikein_PPP1R12C_intron1_14	SafeHarbor	9544	139932	142164	9864	140926	42228	137714	174930	27760	120758	125420	137414	436228	319786	229214	202588	241946	448486	307990	536834	316278	543418	320072	535726	760312
100GuideSpikein_PPP1R12C_intron1_15	SafeHarbor	5214	76386	87580	4630	46472	10264	38688	81034	8956	57202	65944	68220	223590	102998	95542	75242	106220	266708	172578	260542	158368	67698	236428	296404	328572
100GuideSpikein_PPP1R12C_intron1_16	SafeHarbor	5038	54310	60996	4144	35944	10682	34580	47136	6014	36196	52572	52938	176078	75458	105056	44318	53118	153654	174708	141646	123682	80430	242948	130946	171016
100GuideSpikein_PPP1R12C_intron1_17	SafeHarbor	11096	134906	146354	10076	128800	31348	110904	163002	25912	125422	148932	124320	364406	194674	202518	151440	212970	642182	669070	500594	423844	169960	1277766	414896	603016
100GuideSpikein_PPP1R12C_intron1_18	SafeHarbor	8422	129918	119910	9784	151268	26166	80320	112620	18054	94554	108608	131452	558244	217980	178268	116160	155890	368574	264474	409570	888276	211878	296788	304924	435380
100GuideSpikein_PPP1R12C_intron1_19	SafeHarbor	6622	120304	126728	9016	159144	17740	69462	125540	17500	85614	114984	107680	395816	181738	128584	127988	167904	269458	372192	464516	630962	129024	201046	319178	566722
100GuideSpikein_PPP1R12C_intron1_20	SafeHarbor	5814	86196	96054	6764	70004	16738	54842	80998	11238	62216	87870	101316	310278	143096	125194	72896	128936	187996	197320	349594	494518	130650	216106	137126	292288

## Sheet: S2d_GW_gRNAs
sgRNA_ID	sgRNA_Seq	Gene
A1BG_1	CATCTTCTTTCACCTGAACG	A1BG
A1BG_2	CTCCGGGGAGAACTCCGGCG	A1BG
A1BG_3	TCTCCATGGTGCATCAGCAC	A1BG
A1BG_4	TGGAAGTCCACTCCACTCAG	A1BG
A1CF_1	ACAGGAAGAATTCAGTTATG	A1CF
A1CF_2	AGTTATGTTAGGTATACCCG	A1CF
A1CF_3	CTTCATTTCCCAGCCACCAA	A1CF
A1CF_4	GAATTCAACAATATCAAACC	A1CF
A2M_1	ACTGCATCTGTGCAAACGGG	A2M
A2M_2	ATGTCTCATGAACTACCCTG	A2M
A2M_3	TGAAATGAAACTTCACACTG	A2M
A2M_4	TTACTCATATAGGATCCCAA	A2M
A2ML1_1	AAATACTTACTGGTATCGAG	A2ML1
A2ML1_2	ACCCTGGTTACTGATAACAA	A2ML1
A2ML1_3	GGTGGATTATTACATCGACC	A2ML1
A2ML1_4	TGGTCACTACCCCTATCAAG	A2ML1
A3GALT2_1	AAATAATGGGAGCCCCCCAG	A3GALT2
A3GALT2_2	ACACGTAGTACATCACGCTC	A3GALT2
A3GALT2_3	AGAACATGAAGTGCGCCTCG	A3GALT2
A3GALT2_4	GCGCTGGCAAGACGTGTCGA	A3GALT2
A4GALT_1	AACGTGCCAGTAGATCATGA	A4GALT
A4GALT_2	AGGCCAGGAACGCGCCGTTG	A4GALT
A4GALT_3	CCACATGAGTGCGATCCTGG	A4GALT
A4GALT_4	GCCGCGTACCAGTCGGCCAG	A4GALT
A4GNT_1	ACGGAACAGGAGACCAAATG	A4GNT
A4GNT_2	CAGCCAAAAAGTTCTCCTCA	A4GNT
A4GNT_3	CAGCTCGGATGCATCCCGCC	A4GNT
A4GNT_4	TGCATTCCCACAAAAAGGGG	A4GNT
AAAS_1	CCCAGGGTGAGACAGCACTT	AAAS
AAAS_2	GCCAAGACAGAGGCACTAAG	AAAS
AAAS_3	GGCCCATCGACAGAGTGCCA	AAAS
AAAS_4	TGACAGCGCCCTGATAGAGT	AAAS
AACS_1	AGAGCTACGAGTATGTCTAC	AACS
AACS_2	CACATTCACACCGAAGTCCG	AACS
AACS_3	CATCCTCCTGTGCTACACCA	AACS
AACS_4	CTTCTCACGTGTGTATGATG	AACS
AADAC_1	AAGTCTGAAGCACTAAGAAG	AADAC
AADAC_2	ATGTATATAATGCCTTAAGG	AADAC
AADAC_3	ATTTCTATCCAAATCACTCA	AADAC
AADAC_4	GGTATTTCTGGAGATAGTGC	AADAC
AADACL2_1	AAAGAAAGTCAGAAACCCGA	AADACL2
AADACL2_2	GAAAAAATTTGACTGCAGCA	AADACL2
AADACL2_3	GTGATGTATTCATCTGAAAG	AADACL2
AADACL2_4	TGGGGGCAATTTAGCAACAG	AADACL2
AADACL3_1	ACTTATGCTTAGGTAACTTG	AADACL3
AADACL3_2	CTGCGGTGACAGTTTCGGAG	AADACL3
AADACL3_3	GGCATCGTGTACTACCACGG	AADACL3
AADACL3_4	TCGGGGTCATACTTTAGCGG	AADACL3
AADACL4_1	CAAGGTAGCAGGGATATCCG	AADACL4
AADACL4_2	GTAAACTCACCAAAGTGACC	AADACL4
AADACL4_3	TAGAAGATGATGCCTCGCCG	AADACL4
AADACL4_4	TATCGTCCCAAAACGCAGGT	AADACL4
AADAT_1	AGATCCATTTGTCCTTGACT	AADAT
AADAT_2	ATTGATACTTACCCAGCACT	AADAT
AADAT_3	GTAGCTGACATATTGAGCAG	AADAT
AADAT_4	TAATAATGTTGCAGCCCAGT	AADAT
AAED1_1	CATCTGCAAGGAATACGTAG	AAED1
AAED1_2	GACATGTTATGTCTTACCTG	AAED1
AAED1_3	GTCATCCTACCATCATATTG	AAED1
AAED1_4	TCCCGGAACAGCGCGCCGAA	AAED1
AAGAB_1	AGCAGACATCAATCTATGTG	AAGAB
AAGAB_2	CAAGAATGGTGCATCAAACA	AAGAB
AAGAB_3	CACTACATTGGACCACACAT	AAGAB
AAGAB_4	GCCATGAGGAGACACTATCA	AAGAB
AAK1_1	CAAAACTCCTATTATCCACC	AAK1
AAK1_2	CAAAAGGCCGGATATTTACC	AAK1
AAK1_3	GGGTGCAATTGAAGTCTCTG	AAK1
AAK1_4	TGGCAAAATCATCACTACGA	AAK1
AAMDC_1	AAATTGCTTCCTTATCATGG	AAMDC
AAMDC_2	AAGTATGGCCAGGGGGTAGT	AAMDC
AAMDC_3	AGGTACTCCACAGTTGATGA	AAMDC
AAMDC_4	GATTGGCCGAGGGATGAGTG	AAMDC
AAMP_1	AAGATGACAAAGCCTTCGTA	AAMP
AAMP_2	AGGTGACCTCGCTATCGTCG	AAMP
AAMP_3	TGAGTGGCCTCTTGAAAGTG	AAMP
AAMP_4	TGGATGTGGAAAGTCCCGAA	AAMP
AANAT_1	ACCTTCACGCTCGATCTCAA	AANAT
AANAT_2	GCCCTCCTCGAACCAGCCCA	AANAT
AANAT_3	GGTGAGGCAGCGAAACTCAC	AANAT
AANAT_4	GTGGCGCCGCTGACAGCTCG	AANAT
AAR2_1	CATGTTCAGGATGACCACAG	AAR2
AAR2_2	CTTGGTTATCTCAGCTGGCG	AAR2
AAR2_3	GGGGTAGATTCTGCCCCACG	AAR2
AAR2_4	TAAGGAAGAAACCCATACGA	AAR2
AARD_1	GCAGAGCTGGACGGGCGTTG	AARD
AARD_2	GGGAAATTCTCTCTCTGCAG	AARD
AARD_3	GTCCCCGAAGAAGTCGCACG	AARD
AARD_4	TGCTGGAGGACCTCAGACGA	AARD
AARS_1	CCAAGAAAAGCATTGACACA	AARS
AARS_2	GGAGGCCAGATCTATGACGA	AARS
AARS_3	TCAGAATGTGCGTAGCTGTG	AARS
AARS_4	TTGGTGCTGAGGATGCCGAT	AARS
AARS2_1	AGCAAACTGGGGTCGCCGCG	AARS2
AARS2_2	CCAACTTCTACGCAGAACAG	AARS2
AARS2_3	GCTGAGCCAGTTCAGAAGCA	AARS2
AARS2_4	TCGTAGTGGATCTCAGTACA	AARS2
AARSD1_1	ACCTCCGCTCCCAATCTACC	AARSD1
AARSD1_2	CATTCGGGTTGTTAACATCG	AARSD1
AARSD1_3	CCCAGACAGAAATATCAGGT	AARSD1
AARSD1_4	GTGCTGAGAGTGACTCGCCG	AARSD1
AASDH_1	AAATGAGTTGATAATGACGG	AASDH
AASDH_2	GACAGTCAGATCAAACGTCA	AASDH
AASDH_3	TGTGAATTGCCTGTACAACT	AASDH
AASDH_4	TTGTTGGTACATCAGTACCT	AASDH
AASDHPPT_1	AGGAAAACCAGTTCTTGCAA	AASDHPPT
AASDHPPT_2	CCCGAGGAGAAGGAGCGCAT	AASDHPPT
AASDHPPT_3	CTGCCAGCAGCCATTCGGCT	AASDHPPT
AASDHPPT_4	GCTGAACCTGAGCTGCAAGT	AASDHPPT
AASS_1	AAGACCTCAGAAAAGTGTAT	AASS
AASS_2	CATCACAAACAAAGTTAACA	AASS
AASS_3	CGTGCTCAGTCACTTTCAAT	AASS
AASS_4	GGGTAGTGGCATTTGGACAG	AASS
AATF_1	AAACCACCTCTAGAAAAGCA	AATF
AATF_2	AGAAACTTTGACACTAGAGA	AATF
AATF_3	AGGCACTTAAAGCATTGTTG	AATF
AATF_4	GAATATGATGAGGACGACCT	AATF
AATK_1	AGCACCGGAACCACGCCCGG	AATK
AATK_2	CTCCTCAAGTCCACAGACGT	AATK
AATK_3	GCATAGCAACCTGCTCGTCG	AATK
AATK_4	GTGTCAGCCAACAACAACAG	AATK
ABAT_1	CCTTAAAGACCATCTTCATG	ABAT
ABAT_2	GAAAGAAGTCATCGGATGCG	ABAT
ABAT_3	GTGAATGGCTTTAGAGTGCG	ABAT
ABAT_4	TGCAATTACGAAGAGAGCCG	ABAT
ABCA1_1	AATGCAGAGAAAGCTATCTG	ABCA1
ABCA1_2	GGACACGCCCAGCTTCAAGT	ABCA1
ABCA1_3	GTGGCATGGCAGGACTACGT	ABCA1
ABCA1_4	TTGGACAGCCCAAGACATCG	ABCA1
ABCA10_1	ACTCTCTGAAATAACTGACA	ABCA10
ABCA10_2	GACACTTCAGTGAATGCACG	ABCA10
ABCA10_3	GGGTACTGAAGAGGATAAGT	ABCA10
ABCA10_4	TCCTTATTAAAACACTCATG	ABCA10
ABCA12_1	ACGGTCATATAATACACAAG	ABCA12
ABCA12_2	ATGGTGCTAAATGATCCTTG	ABCA12
ABCA12_3	GAGGTGATACCCATCGCCAA	ABCA12
ABCA12_4	GGCAGCTATAAATACAACCC	ABCA12
ABCA13_1	ACAATTTAGCTGATTCGGCG	ABCA13
ABCA13_2	CAATGACTTCCATAATTGGG	ABCA13
ABCA13_3	GGCTTCATTTAATAACACTG	ABCA13
ABCA13_4	TATCAGGAAGACTTGCGAAG	ABCA13
ABCA2_1	CATGTACGTGGCGATCCGAG	ABCA2
ABCA2_2	CTTGTGTGGCAACAACCGGT	ABCA2
ABCA2_3	GATGTCGTGCCCGTAGATGG	ABCA2
ABCA2_4	TAGGGGATGAAATTGCCACG	ABCA2
ABCA3_1	AATGCGCATTTACTGACCGA	ABCA3
ABCA3_2	ACCTACGGTTCAGTTACACA	ABCA3
ABCA3_3	AGTGGACGGGCATACATCAG	ABCA3
ABCA3_4	CCTCCTGAGTCCCGTCAACG	ABCA3
ABCA4_1	AAAGACCGAGCCCCTAACAG	ABCA4
ABCA4_2	AGCACCATACCCGCAAACAG	ABCA4
ABCA4_3	AGGGTGTTGAGTTGCCACAG	ABCA4
ABCA4_4	GATCCGAATGGACATAGACG	ABCA4
ABCA5_1	AAAATGAATGATACCTCAGG	ABCA5
ABCA5_2	AAATTATGAGGAGTTATCAG	ABCA5
ABCA5_3	GAAATAGATACCTTTCCCCG	ABCA5
ABCA5_4	TGACAGTGACTATGTATCCG	ABCA5
ABCA6_1	AACCAATCACCCTGTGATGG	ABCA6
ABCA6_2	CAGACAGCTGTGAGTGACAT	ABCA6
ABCA6_3	GGCACCAAATAAAACACACA	ABCA6
ABCA6_4	TTGTATATGAGTCTCCTGAA	ABCA6
ABCA7_1	AGTACGGGATCCCTGAACCA	ABCA7
ABCA7_2	CTGGCCTAGACGTAACCCTA	ABCA7
ABCA7_3	TCAAACAGCACGTTGTACTG	ABCA7
ABCA7_4	TGGACATTGACGTGGTCACG	ABCA7
ABCA8_1	AAATTATCAGCCAAAAGCGA	ABCA8
ABCA8_2	CTGTTAATGTCACAAGAGAG	ABCA8
ABCA8_3	GACACCCCCAAAAGACAGTG	ABCA8
ABCA8_4	GCAAATCTGCGCAATTGCAA	ABCA8
ABCA9_1	ATATCAGAAAAGTTACCCGT	ABCA9
ABCA9_2	CTTGATAGATGTTCTAACCA	ABCA9
ABCA9_3	TGGCAGGAAGAACAATCATG	ABCA9
ABCA9_4	TTATTTCTAACTAGACAGGA	ABCA9
ABCB1_1	ATTGACAGCTATTCGAAGAG	ABCB1
ABCB1_2	CTGGAGAGATCCTCACCAAG	ABCB1
ABCB1_3	TAGGTGATATCAATGATACA	ABCB1
ABCB1_4	TTTATAGTAGGATTTACACG	ABCB1
ABCB10_1	ACAGCAATGATTGACACTGG	ABCB10
ABCB10_2	CTCAGTGCCGTGTTTCTGTG	ABCB10
ABCB10_3	GAGTTCACCCACGGTCATGT	ABCB10
ABCB10_4	TATCGCCGTTCACTGGCCTG	ABCB10
ABCB11_1	GAGCTCCCCAGATTTAGCAA	ABCB11
ABCB11_2	GATTCTTTACTGGATTCGTG	ABCB11
ABCB11_3	TCAACATGGTCATTAAACCA	ABCB11
ABCB11_4	TTTCAGAATCCTCCTAACTG	ABCB11
ABCB4_1	ACACCACTGAACTCAATACG	ABCB4
ABCB4_2	CATTTCGGACCGTAGACAGT	ABCB4
ABCB4_3	CCCTTCTCGAGCTAACGTCA	ABCB4
ABCB4_4	TGGCCGTGGAAATGTAACCA	ABCB4
ABCB5_1	AGACGTGGATAGAGTCACTA	ABCB5
ABCB5_2	CAAAGGTCGGACTACAATCG	ABCB5
ABCB5_3	GAAACCTTCGCAATAGCCCG	ABCB5
ABCB5_4	TTTGGATTGGCAGATCATGG	ABCB5
ABCB6_1	CGAAGTGGAACGCTATCGAG	ABCB6
ABCB6_2	GCACGTAGGGAGAGATGCGA	ABCB6
ABCB6_3	GGAACGGGCACTCAATGTGT	ABCB6
ABCB6_4	TAGGTGCCAAACCAATTGAG	ABCB6
ABCB7_1	AGTCATTAAAAAGTATCACA	ABCB7
ABCB7_2	CACACCACAGACAGCTACCG	ABCB7
ABCB7_3	GATTAAATACCAAAGCACTC	ABCB7
ABCB7_4	TCACAGTTGCAGTCACACGG	ABCB7
ABCB8_1	AAGTACACAAGGGACCACGT	ABCB8
ABCB8_2	CCTGCCCAAACAGGACAGAG	ABCB8
ABCB8_3	CTTGGAACAAGGCGATGCCG	ABCB8
ABCB8_4	TCTTTGACGCCAATAAGACA	ABCB8
ABCB9_1	GCCCCAGACGTAGTACATGT	ABCB9
ABCB9_2	TGGACACCATCATGATGATG	ABCB9
ABCB9_3	TGTCCTGGGAGATTGTATGG	ABCB9
ABCB9_4	TTTGCCGCAGGTATTCGGGG	ABCB9
ABCC1_1	AAAATGTGATTGGCCCCAAG	ABCC1
ABCC1_2	AACCTGACAGCATCGAGCGA	ABCC1
ABCC1_3	AGTACACGGAAAGCTTGACC	ABCC1
ABCC1_4	TCTGCTTCGTCAGTGGCATG	ABCC1
ABCC10_1	AAGGGTGTCACCCTTAGCGG	ABCC10
ABCC10_2	CAAGATGAGACCACCCACGA	ABCC10
ABCC10_3	CGTGTACCAAGCTTACTGGA	ABCC10
ABCC10_4	GGGCCCTGAGAATCCCAACA	ABCC10
ABCC11_1	AATACACATCACCTCAGGAG	ABCC11
ABCC11_2	CAAAGACCAGAGCTTTGCTG	ABCC11
ABCC11_3	GACGGTCGGAATAGACGGCG	ABCC11
ABCC11_4	TAAGCTTTGGATCATGAGCG	ABCC11
ABCC12_1	AAAGACCATTAGGATCGGGA	ABCC12
ABCC12_2	ACGTACATTAAGGCTTCTGG	ABCC12
ABCC12_3	GAGTCATATGTCGACAATGG	ABCC12
ABCC12_4	GCCAACCCAGACTTTCCCAG	ABCC12
ABCC2_1	CAGAATTCATCACAAACGCA	ABCC2
ABCC2_2	CAGGGTATAAATCTTAGTGG	ABCC2
ABCC2_3	CATTATGGCAGGCCAACTTG	ABCC2
ABCC2_4	GATTGGTATATCGAACAGCA	ABCC2
ABCC3_1	CCACGTACACGTACACCCAG	ABCC3
ABCC3_2	GCAGGGCGTACAGTCTTCGG	ABCC3
ABCC3_3	GGCCACATGAGAGTCCACCG	ABCC3
ABCC3_4	TGAACCACCAGAAAAACAGG	ABCC3
ABCC4_1	AAGCACGGGTAAACCTTGCA	ABCC4
ABCC4_2	CAGATTGACTATCTGGCCTG	ABCC4
ABCC4_3	GAAGGTACGATTCCTTAGTG	ABCC4
ABCC4_4	GCGTCACTGCCACGAACACG	ABCC4
ABCC5_1	TACGGAAAGAGGCACCCATG	ABCC5
ABCC5_2	TGAAAAGGGCCATAATAACC	ABCC5
ABCC5_3	TGTTAAGACTAGAGAGACTG	ABCC5
ABCC5_4	TTTATTCATAGAAATCCGCG	ABCC5
ABCC6_1	ACTATGATCCAATCAGCCTG	ABCC6
ABCC6_2	CAGACCACGATCCAGACGAG	ABCC6
ABCC6_3	GAGAACTGTGAGAGTCACAA	ABCC6
ABCC6_4	GGACAGCATCCAATACGGCA	ABCC6
ABCC8_1	CAGACCAACGAGATGCTCCG	ABCC8
ABCC8_2	CTACCGTCAAAGCTCTAGTG	ABCC8
ABCC8_3	GATGTTGTGATAGTAGACCA	ABCC8
ABCC8_4	TCAACGCCAGCGAATCAGTG	ABCC8
ABCC9_1	AGAGAGGAAAACTCTCCGAC	ABCC9
ABCC9_2	ATACACTATCGATGTTGTAG	ABCC9
ABCC9_3	GACTGCAAATCTGACCACCG	ABCC9
ABCC9_4	TAAAGTACTGAATTGGCGCA	ABCC9
ABCD1_1	AGTTCCTCATGAAGTATGTG	ABCD1
ABCD1_2	CTACATGCACTCGCGTGTGG	ABCD1
ABCD1_3	GATCATGTCGTCGTACAAGG	ABCD1
ABCD1_4	GGCCACATACACCGACAGGA	ABCD1
ABCD2_1	ATTACCTCTCAGTGACACAT	ABCD2
ABCD2_2	CCCTGACCAATCTCTTACGG	ABCD2
ABCD2_3	CCTTATTGCACTGTTGACGA	ABCD2
ABCD2_4	CTGGAGCTGATGCTATTGAA	ABCD2
ABCD3_1	AATTAAACTTACAAGAGGCA	ABCD3
ABCD3_2	ACTCGACTTCGAAGACCCAT	ABCD3
ABCD3_3	TGGCAAATATGAGCGCACAA	ABCD3
ABCD3_4	TGTGTACTCTTGAGATGTCG	ABCD3
ABCD4_1	AGCCACATCTGAGAGCGTCG	ABCD4
ABCD4_2	GATCCCCAGTCAGTACTATG	ABCD4
ABCD4_3	GTAGTAGACGAGGGTGAACG	ABCD4
ABCD4_4	TTGCGATGACAACGTAACTC	ABCD4
ABCE1_1	AGTTGTCCTGTAGTTCGAAT	ABCE1
ABCE1_2	CAATTGATAAGGCGCCAAAG	ABCE1
ABCE1_3	CCAAAACTTCACCTGGACGA	ABCE1
ABCE1_4	TTTCAGATATATCATTGTGG	ABCE1
ABCF1_1	CTGCAGAGGCCAAAGCACGG	ABCF1
ABCF1_2	GATGGAGTATGAGCGCCAAG	ABCF1
ABCF1_3	GCAACACATCAATGTTGGGA	ABCF1
ABCF1_4	TGTAATTGCCCCTATAGTAG	ABCF1
ABCF2_1	AACCAATGAGGCCATAACGA	ABCF2
ABCF2_2	ATGATCAGTACGTGAAGACG	ABCF2
ABCF2_3	CAGTCCATGCAAGATCCGCG	ABCF2
ABCF2_4	GGGTCGTGAGCGATAAGGTG	ABCF2
ABCF3_1	ACTTCCAGGACTGCTAAAGA	ABCF3
ABCF3_2	CAGCGGCTAGATGGTTACCG	ABCF3
ABCF3_3	GCAGAGTGTTGTACATGCGC	ABCF3
ABCF3_4	TGCGAGAGGATTTGCTACGG	ABCF3
ABCG1_1	ATGAAAGGGCTCGCTCAAGG	ABCG1
ABCG1_2	CTTCAGGAACCGAATAGGAA	ABCG1
ABCG1_3	GACCACAAGAGAGACCTCGG	ABCG1
ABCG1_4	GAGGCCGATCCCAATGTGCG	ABCG1
ABCG2_1	AAAAAACGAACGGATTAACA	ABCG2
ABCG2_2	GAATTACATCAACTTTCCGG	ABCG2
ABCG2_3	GGAAGGCTCTATGATCTCTG	ABCG2
ABCG2_4	TAACTTAGGATGTCTAAGCA	ABCG2
ABCG4_1	CTCTGTGTCCCCAGTCATCG	ABCG4
ABCG4_2	GGTGGAGAGAACTACCTGGT	ABCG4
ABCG4_3	GTGGGACATGAACCGTAGGT	ABCG4
ABCG4_4	TGGAGCTGTCCTATTCCGTG	ABCG4
ABCG5_1	ACACCTGAAAACGTTACCAA	ABCG5
ABCG5_2	GGCTCGCAGGAACCGAATTG	ABCG5
ABCG5_3	GGTGCTATCCAGGACCGCGT	ABCG5
ABCG5_4	TGATTGGCAACTACAGCTTG	ABCG5
ABCG8_1	CACCCCCATCTACTTAGGGG	ABCG8
ABCG8_2	CAGTGCGCTGACACCCGCGT	ABCG8
ABCG8_3	CTCAAACCAAGGGACCTGAG	ABCG8
ABCG8_4	GAGTCCTACGAAGATGCCTG	ABCG8
ABHD1_1	AGCCCCTAGTCCTTTATCAG	ABHD1
ABHD1_2	GACCCTACCGTTCCACAAGT	ABHD1
ABHD1_3	GCTGTCGTGTTTAACAACCG	ABHD1
ABHD1_4	GGTGCAAGACGTATGTCTCC	ABHD1
ABHD10_1	TAATTGATGACTTAGCTGAT	ABHD10
ABHD10_2	TACCTCAGCGGGCGCCACGG	ABHD10
ABHD10_3	TCATATAAGAAAGATAGCCA	ABHD10
ABHD10_4	TGCACGACCAGAGAAGGTCG	ABHD10
ABHD11_1	ACGGTGGATGCTCGTAACCA	ABHD11
ABHD11_2	CTGCCACATAGGTTGCAAAG	ABHD11
ABHD11_3	GAGCCCGTGCAAAAAGACGA	ABHD11
ABHD11_4	GCTGTGGCCAACGACGACGC	ABHD11
ABHD12_1	AGGTGACCACATGGTAACCA	ABHD12
ABHD12_2	CCTACGCCTGACGGGCCCGG	ABHD12
ABHD12_3	GAGTGGCCCCAGATGTACAC	ABHD12
ABHD12_4	GCAGGTACAGAATGATAGGG	ABHD12
ABHD12B_1	CCAAGACAATAGCATCAACT	ABHD12B
ABHD12B_2	GTCTTGTCTGTTGACTACAG	ABHD12B
ABHD12B_3	TAATTGGGTTCCCATCACGA	ABHD12B
ABHD12B_4	TTGTGTCTATGAGTGGACCA	ABHD12B
ABHD13_1	AATAGCCACTGCTCCACCCA	ABHD13
ABHD13_2	CATGGGAATGCAGGCAACAT	ABHD13
ABHD13_3	GGGAACATAAAGACGTGAAG	ABHD13
ABHD13_4	TAGGATTTCAGCCATTATGG	ABHD13
ABHD14A_1	AGGCCTTTAACTCTCACACG	ABHD14A
ABHD14A_2	CTGGCAGCCCCACATACAGT	ABHD14A
ABHD14A_3	GGAGGTACAGAATGCCGTGT	ABHD14A
ABHD14A_4	TCCCACTCAACCAGGCACAC	ABHD14A
ABHD14B_1	AGAACCTGGGTACACTGCAC	ABHD14B
ABHD14B_2	GAGAGGCCCTGCCCGGCAGT	ABHD14B
ABHD14B_3	TGATGGACTGATCACAACCG	ABHD14B
ABHD14B_4	TGCAGGTCTGGGGCACTCCA	ABHD14B
ABHD15_1	CAAACAAGGCTGCACCCTCC	ABHD15
ABHD15_2	CTGGTGATCCCCAATGCGTG	ABHD15
ABHD15_3	GGCCGGCCTCGAACCACTCT	ABHD15
ABHD15_4	TGTATGTGACCGCCTCCTTG	ABHD15
ABHD16A_1	ACCATGTTTGTGGACCGGCG	ABHD16A
ABHD16A_2	ATCTACGCCTGGTCCATCGG	ABHD16A
ABHD16A_3	CCATCTTGGAAGCAACACAT	ABHD16A
ABHD16A_4	CTCAGGAAGGAGTCTCGAGG	ABHD16A
ABHD16B_1	CAGACCAGCCGTAGACCACC	ABHD16B
ABHD16B_2	CATCTGCTGCGAAGGCAACG	ABHD16B
ABHD16B_3	GCGCACGTCATCCCAGCGGA	ABHD16B
ABHD16B_4	GGCCGCTGGCTCGTGTACCC	ABHD16B
ABHD17A_1	ACCGTAGCCGGAGTAGTCGT	ABHD17A
ABHD17A_2	AGGCTCTCAGGGTCCCCAAG	ABHD17A
ABHD17A_3	GCGCGAGCTGGACACCATCG	ABHD17A
ABHD17A_4	TACACGGTCCTCTTCTCGCA	ABHD17A
ABHD17B_1	CTTGGCTTGCTCTTAGGACA	ABHD17B
ABHD17B_2	GAGTAAAGTGTATTTCGCAT	ABHD17B
ABHD17B_3	TATAGGGACAGTACCGTCTG	ABHD17B
ABHD17B_4	TTCATGACTAGAACCAGTAA	ABHD17B
ABHD17C_1	ACGCCGACATCGACGCCGCG	ABHD17C
ABHD17C_2	GCCGTATCCCGAGTAGTCGT	ABHD17C
ABHD17C_3	GCGCGAGAAGAAGACCTCGA	ABHD17C
ABHD17C_4	TCCCAATGCTCTGACCATAG	ABHD17C
ABHD2_1	AGGTGACCTACCTGTGCGAG	ABHD2
ABHD2_2	GCTCAGCCAAGGGCTCGAAG	ABHD2
ABHD2_3	GGGCGTAGTCAACGAAAGTG	ABHD2
ABHD2_4	TTTGCCCACAGGCTGCACGT	ABHD2
ABHD3_1	ACTCCTTGCTTGTTCCCGTG	ABHD3
ABHD3_2	GGGGGCTTCGAAGTGATGAA	ABHD3
ABHD3_3	GTCACTACTTCCAGACGCCA	ABHD3
ABHD3_4	TAGTACGTTTCTGTAACCAC	ABHD3
ABHD4_1	GACATCGATAGAGACATGGC	ABHD4
ABHD4_2	GCTACTCGAAGAACAGCCAA	ABHD4
ABHD4_3	GGAGGGATACATATCTGGCC	ABHD4
ABHD4_4	GGGGTGCACGGATCTCACTG	ABHD4
ABHD5_1	GGTCGTTCAGGGAAACCCCA	ABHD5
ABHD5_2	GTGGAGATGTGCCCTAGGAT	ABHD5
ABHD5_3	TAAGGTGTGATATAGACGTA	ABHD5
ABHD5_4	TTGGACGAAGTAGTAGACCC	ABHD5
ABHD6_1	AGTCTTCATGGTGAACATAG	ABHD6
ABHD6_2	CAAGGATATGTGGCTCAGTG	ABHD6
ABHD6_3	CTGACAATCAATTTGTACAA	ABHD6
ABHD6_4	GCAAGTTAAGAGGATACACC	ABHD6
ABHD8_1	GATGAAAAAGAGCACCACGT	ABHD8
ABHD8_2	GCCGGGCTTGACCTCTACAA	ABHD8
ABHD8_3	GTACCCAGACCTAGTGCACA	ABHD8
ABHD8_4	TCACCGTGTACCGCAATGGG	ABHD8
ABI1_1	GAGTTACCAGAACCTGACTC	ABI1
ABI1_2	GTTGTGTCGAGATATCTGCC	ABI1
ABI1_3	GTTTCCGAATATACCTTACA	ABI1
ABI1_4	TCGCCACCCACTATTGGACC	ABI1
ABI2_1	ACGAACTGGTCGTTCAAGGT	ABI2
ABI2_2	CATACTCCCCCAACAATAGG	ABI2
ABI2_3	TGCCTATCTGATAAACACCT	ABI2
ABI2_4	TTACCTGGAAAGACACTGGG	ABI2
ABI3_1	CCTGTCTCGAAAGAGCATCA	ABI3
ABI3_2	CGGGCACACTCTGCGCATGT	ABI3
ABI3_3	GCGATGACCTTCTGGCCGGG	ABI3
ABI3_4	TCAGGCCACAGACAAGCGGA	ABI3
ABI3BP_1	GAGATATCAGATTCCTACAC	ABI3BP
ABI3BP_2	GGGATAGATGTAGTTTGCTG	ABI3BP
ABI3BP_3	TCCTCATAAACCATACCCTG	ABI3BP
ABI3BP_4	TCTAATGCACTAGACGTAGT	ABI3BP
ABL1_1	CTTAGGCTATAATCACAATG	ABL1
ABL1_2	GGTTCATCATCATTCAACGG	ABL1
ABL1_3	TCAGTGATGATATAGAACGG	ABL1
ABL1_4	TTGCTCCCTCGAAAAGAGCG	ABL1
ABL2_1	AACCTCTGTAATGACGACGG	ABL2
ABL2_2	GGTTCAACATCACAACCATA	ABL2
ABL2_3	TATCGAATGGAACAGCCTGA	ABL2
ABL2_4	TGTACACCATCACTCCACAG	ABL2
ABLIM1_1	TAAGCAATCTACGAAGACCG	ABLIM1
ABLIM1_2	TCTAACTCCAACTTACGCTC	ABLIM1
ABLIM1_3	TCTTTCGGACTGGACGACAT	ABLIM1
ABLIM1_4	TGTTACATACACGCCCACGT	ABLIM1
ABLIM2_1	AGGTCGGAGTGTAGCGCCCG	ABLIM2
ABLIM2_2	CTTACATAAATCACACGGCT	ABLIM2
ABLIM2_3	GCTGTGAGAAATACATCACG	ABLIM2
ABLIM2_4	GTGAGTAGGAGATCATGTCG	ABLIM2
ABLIM3_1	AGGTCACCTTGTCTCCAATG	ABLIM3
ABLIM3_2	CAAGGTTAAGTCTATCTACG	ABLIM3
ABLIM3_3	GGAAGTGGTTGTTGTGCACG	ABLIM3
ABLIM3_4	TGGGGGAGTCTATGTACCCC	ABLIM3
ABO_1	AGCCAAAGGTGCTGACACCG	ABO
ABO_2	ATGGAGTTCCGCGACCACGT	ABO
ABO_3	CCGGTCCCCAGCGTCACGCG	ABO
ABO_4	TGATCAGTGACTTCTGCGAG	ABO
ABR_1	CAAGAGTGAAATCCAGAAGG	ABR
ABR_2	CTGCAGTGACAACGCCCAAG	ABR
ABR_3	GAGGCTTGACACTCACGTGT	ABR
ABR_4	TACTGTCCTCGGACTACGAG	ABR
ABRA_1	CCTCAGCCACAGGTACGAGA	ABRA
ABRA_2	CCTGGTGTCTGAGCTAACCA	ABRA
ABRA_3	GAAAGAGGTGTCCAAAACGG	ABRA
ABRA_4	GAATGCATTCACTTACTGGG	ABRA
ABRACL_1	AAAGTTAAGCGTGAAATTTG	ABRACL
ABRACL_2	AGCAATGAATGTGGATCACG	ABRACL
ABRACL_3	CGAGGTTAACCTCTTAGTGG	ABRACL
ABRACL_4	GGTTGGCACATTTATCATCA	ABRACL
ABT1_1	AAAAAAGCGGTCCTACACCA	ABT1
ABT1_2	AGAACAGACACTAGATGCGG	ABT1
ABT1_3	GACGCGTCCGACCTCGCCAT	ABT1
ABT1_4	GTTCCAAAGATCATAACGGA	ABT1
ABTB1_1	CGCACTTACTCGGAGCTCGG	ABTB1
ABTB1_2	CTACAAAGACCACGTCACTG	ABTB1
ABTB1_3	GGGCTCGGAAGTAGTCACTG	ABTB1
ABTB1_4	TGTAATCGCGTAGAGCCCGG	ABTB1
ABTB2_1	AGGGGCTGAAGTATGCGGGG	ABTB2
ABTB2_2	CCTCATCAACCAAGCCATCG	ABTB2
ABTB2_3	GAGGGCTCGGCAGTGAACGG	ABTB2
ABTB2_4	TGTTCAAGGTCATTCTCGGG	ABTB2
ACAA1_1	AGCGCGAAGTAATATTTCCA	ACAA1
ACAA1_2	CTGCCGAGAGAAGCTCGTCG	ACAA1
ACAA1_3	GCCCTTGTCATCATGGACCG	ACAA1
ACAA1_4	TCAATAGACAGTGTTCGTCG	ACAA1
ACAA2_1	TACCTGACATCCATTCACAA	ACAA2
ACAA2_2	TAGCAGTGAAGTCTTTCAGA	ACAA2
ACAA2_3	TGTTACTGCAGGGAATGCAT	ACAA2
ACAA2_4	TTTCTGTAACTGTTCCAGGG	ACAA2
ACACA_1	AATGCATGCGGTCTATCCGT	ACACA
ACACA_2	CCAGAGTCCCACATTCCCTG	ACACA
ACACA_3	TATTTGCCTAGGTACCGAAG	ACACA
ACACA_4	TGATGGGTCCATGATAACCG	ACACA
ACACB_1	AAAGCGTGTGACAAACTCAG	ACACB
ACACB_2	ACAACGACATCGACACCGGG	ACACB
ACACB_3	GAACTCGAATATGGCCAGCG	ACACB
ACACB_4	GTCGGAGTCCATAATCCACA	ACACB
ACAD10_1	AGCTCGATACTGCTTAACCC	ACAD10
ACAD10_2	ATCGCTTGTAGACTCCCTGT	ACAD10
ACAD10_3	CCAGCTCATACCTCAAGGGG	ACAD10
ACAD10_4	TCCAACTTACTACATCAGGC	ACAD10
ACAD11_1	CCACTCCGATAGCTGTTGCA	ACAD11
ACAD11_2	CCTTGGCCAAAAGTAGAACA	ACAD11
ACAD11_3	CTGAGCCAATGTTTCTACCG	ACAD11
ACAD11_4	TTGTTTGTACAGACTCGGAA	ACAD11
ACAD8_1	CAAGGCTTCAAAAATGACAG	ACAD8
ACAD8_2	GCTTCGGAAATGAGGAACAG	ACAD8
ACAD8_3	TCAGTCCTCTCACGGCAATG	ACAD8
ACAD8_4	TCGAAGATCACAGCTCGTGT	ACAD8
ACAD9_1	CACCATGTACTCAAGACTAG	ACAD9
ACAD9_2	CTTGCCTAAACTGGCGTCCG	ACAD9
ACAD9_3	GAAGATAAATTAGGCATTCG	ACAD9
ACAD9_4	GGACTCCCGAAAAATTGACC	ACAD9
ACADL_1	CAGAAAAAGGCTAATACCAT	ACADL
ACADL_2	CTCCTCCCAGACAATAGCTG	ACADL
ACADL_3	GCCACTTACTCTGAGTGATG	ACADL
ACADL_4	TAAAATGGGATTAAAAGCCC	ACADL
ACADM_1	AAGATGTGGATAACCAACGG	ACADM
ACADM_2	AATTGGCTTATGGATGTACA	ACADM
ACADM_3	ATTGTGGAAGCAGATACCCC	ACADM
ACADM_4	GTATTTGGGGAGAATGACTG	ACADM
ACADS_1	ACACACCATCTACCAGTCTG	ACADS
ACADS_2	GACACTCATGATGACTCCGG	ACADS
ACADS_3	GGCAGGTACCTGGTTCGCTG	ACADS
ACADS_4	TAAGGAACATCTCTTCCCAG	ACADS
ACADSB_1	AGCCAAAGTTGATGCATCTG	ACADSB
ACADSB_2	ATGGAGAAATCAGTAATACA	ACADSB
ACADSB_3	ATTGAGTAGAGCTTCTGACT	ACADSB
ACADSB_4	TTCGAATGTTAACGGGCAGG	ACADSB
ACADVL_1	CACTAATCGTACCCAGTTTG	ACADVL
ACADVL_2	GTCTAACCGAGCCCTCAAGC	ACADVL
ACADVL_3	GTGGAGGAGACCACTTGGCA	ACADVL
ACADVL_4	TCCTGGTCAGAGCGTCAGAG	ACADVL
ACAN_1	CAGCGGTCACCTGCACGACG	ACAN
ACAN_2	CCTGCGCTCCAATGACTCTG	ACAN
ACAN_3	GAACCAGCCTATACCCCAGT	ACAN
ACAN_4	GAGGGCAGTTCACCAACCGT	ACAN
ACAP1_1	AGGTCTGCGGGGTTTCCGAG	ACAP1
ACAP1_2	CAGAACCAAGCTTAAGAGAG	ACAP1
ACAP1_3	GTCACAAATGCCGACAACGA	ACAP1
ACAP1_4	TGCCGGAACACTGAATGCAG	ACAP1
ACAP2_1	ACTATAGGATAATCCGACTG	ACAP2
ACAP2_2	ATATATCAGAGCAAAATATG	ACAP2
ACAP2_3	TCCGGAGCACTCGATACACA	ACAP2
ACAP2_4	TGAACTTGGACCCTACATGA	ACAP2
ACAP3_1	CCTCGCTATAGCAACTGTCA	ACAP3
ACAP3_2	CTCCACTTTGGACTCATCGT	ACAP3
ACAP3_3	CTGGATCAAGGACAAATACG	ACAP3
ACAP3_4	GTTCGCTGACAGCCTACAGG	ACAP3
ACAT1_1	CTGCCTAAAAAAGATCCAAT	ACAT1
ACAT1_2	GAAGTGAAAGAAGCATACAT	ACAT1
ACAT1_3	GAGGATCAACACCATATGGT	ACAT1
ACAT1_4	TTCTGCGCAGGATGTGATGG	ACAT1
ACAT2_1	CCTGTTAGACAAGCCAGTGT	ACAT2
ACAT2_2	GCAGTCCAGTCAATAGGGAT	ACAT2
ACAT2_3	GTTCTCAAGTAAGCCAAGTG	ACAT2
ACAT2_4	TCTATGTTGCTCCCATGGCG	ACAT2
ACBD3_1	AAGAGAACGTCTGCAAAAGG	ACBD3
ACBD3_2	ACATCAAAGAATCCAACCTC	ACBD3
ACBD3_3	GGGCCGCGACCGGATCCAGG	ACBD3
ACBD3_4	TGCGTCCCACAAAATAGAGA	ACBD3
ACBD4_1	ACCACTTATATCGTCCAATG	ACBD4
ACBD4_2	AGGTGATCCCTGACATGCCG	ACBD4
ACBD4_3	CAGGGAATCACAGAAAACCT	ACBD4
ACBD4_4	GTGATCGACACAGTGCCCCT	ACBD4
ACBD5_1	ACTGGGTGATATGACCAAAG	ACBD5
ACBD5_2	AGCCCATTGATGAAAACTTG	ACBD5
ACBD5_3	AGGTAAAATAGTCCAACCTG	ACBD5
ACBD5_4	TGGTCATTCCAGTCAACCCA	ACBD5
ACBD6_1	AAATATATTTGATTACTGCA	ACBD6
ACBD6_2	AGCCATCAAATCGAAAAATG	ACBD6
ACBD6_3	CCTCGATCTCAGGGCTATGG	ACBD6
ACBD6_4	TTAAAAAACTAGATCCAGGT	ACBD6
ACBD7_1	ACAGGGCTGCAGAAGATGTG	ACBD7
ACBD7_2	CTGAAAGCAAGACCAGATGA	ACBD7
ACBD7_3	GAGAACTGAAAGAACTCTAT	ACBD7
ACBD7_4	GCAAAGCCAAATGGGAAGCA	ACBD7
ACCS_1	CCCAACAGACTTCTCAAACA	ACCS
ACCS_2	GGGGAGTATACATCACCCAG	ACCS
ACCS_3	TAGGTGGTTGTCCTGAATGG	ACCS
ACCS_4	TGTGATAGCGCCATAGTAAG	ACCS
ACCSL_1	AAGTGACATGAACTGCATTG	ACCSL
ACCSL_2	GATCAACCTCCTACAGTCTG	ACCSL
ACCSL_3	TCCCACGGATGGATAGGTCG	ACCSL
ACCSL_4	TCTTAGGGGAAAAAGGTCCG	ACCSL
ACD_1	AAGCAGCGTGGCCCCGACGT	ACD
ACD_2	AGATGCACAGCATTGAGCTG	ACD
ACD_3	ATCCGCTGGGTGTAGCCGTG	ACD
ACD_4	GCTTCTGGATGAAATGCGGG	ACD
ACE_1	GGAAAACATCTACGACATGG	ACE
ACE_2	GGTGTGGAACGAGTATGCCG	ACE
ACE_3	GTTGTAGAAGTCCCAAGCCG	ACE
ACE_4	GTTTCGTTTCGGGTAACAGG	ACE
ACE2_1	AACATCTTCATGCCTATGTG	ACE2
ACE2_2	CAGGATCCTTATGTGCACAA	ACE2
ACE2_3	CCAAAGGCGAGAGATAGTTG	ACE2
ACE2_4	TGCACAGAGAATATTCAAGG	ACE2
ACER1_1	CCCAGACAACGTAAATGTAG	ACER1
ACER1_2	GAAGACCAGGCGGATGAACT	ACER1
ACER1_3	GGTGGCCGAGTTCTACAACA	ACER1
ACER1_4	TGGACGAGATCGCCATCCTG	ACER1
ACER2_1	ATACCTTCTGGGGAACCACA	ACER2
ACER2_2	ATTCAGGGGTAGGTTCAAGG	ACER2
ACER2_3	CATCTGACCCAAGAAACTAA	ACER2
ACER2_4	TATCGCCGAGTTCTACAACA	ACER2
ACER3_1	AAAAGAGCCGATATTCCATC	ACER3
ACER3_2	CTCGGCGATGTACCAGGTCA	ACER3
ACER3_3	TAAGCCATGGATAAACCCTG	ACER3
ACER3_4	TATTAAACTGAATAGAACTA	ACER3
ACHE_1	GGTGTCCATGAACTACCGGG	ACHE
ACHE_2	TATGTGGACACCCTATACCC	ACHE
ACHE_3	TGGTGGGAATGACACAGAGC	ACHE
ACHE_4	TGTCCTCGTCTGGATCTATG	ACHE
ACIN1_1	CCTGGTCAAGCGGCTCAAAG	ACIN1
ACIN1_2	CGTACTCATGCCAACCCTCG	ACIN1
ACIN1_3	GAGGAATTAGCACTGGCCAA	ACIN1
ACIN1_4	TGAGGGACAAAAATCTAGGG	ACIN1
ACKR1_1	AGCTAGGATACCCAGGACAC	ACKR1
ACKR1_2	CAATGGCAACAAGACAAAGA	ACKR1
ACKR1_3	CTGCACCCTGATATACAGCA	ACKR1
ACKR1_4	GAAGGAATCATTCACACCAT	ACKR1
ACKR2_1	ATCTCAACCATCCGCCTGCG	ACKR2
ACKR2_2	CAGCCCATACTATGGTAGCA	ACKR2
ACKR2_3	CATGCCCGCCGAAATCTGCG	ACKR2
ACKR2_4	GGAGTGGAAGGAGAAACCCT	ACKR2
ACKR3_1	AAGACAGCGATAATGGAGAA	ACKR3
ACKR3_2	CCAACAATGAGACCTACTGC	ACKR3
ACKR3_3	GCACTGCTACATCTTGAACC	ACKR3
ACKR3_4	GGTCCACGCTCATGCACGTG	ACKR3
ACKR4_1	AGTCCCCAGCCAATCAGGAG	ACKR4
ACKR4_2	ATTGATGTTCCTAGGTAGCG	ACKR4
ACKR4_3	CAATGACGAAAACTATTGTG	ACKR4
ACKR4_4	TGTGCTACTTTATCACAGCA	ACKR4
ACLY_1	AGAGCAATTCGAGATTACCA	ACLY
ACLY_2	CGGTCACCTGTACACGACAG	ACLY
ACLY_3	GACCAGCTGATCAAACGTCG	ACLY
ACLY_4	GCCAGCGGGAGCACATCGGT	ACLY
ACMSD_1	AGTGGTGCGAGAGAATTGCT	ACMSD
ACMSD_2	CCTCCTGGGGTAGCTCACAA	ACMSD
ACMSD_3	CGAGTGGGACCTGAACGCGC	ACMSD
ACMSD_4	CTGCAGAGGTTTGGCTACGG	ACMSD
ACO1_1	CCTGCCCCTAACATCACAGA	ACO1
ACO1_2	CTTGGTGTCTAGGTTTGACG	ACO1
ACO1_3	TTATTACCCAGACAGCCTCG	ACO1
ACO1_4	TTGCATATGCTATTACTAAG	ACO1
ACO2_1	ATCTTCTCCGAGAGTGTCAG	ACO2
ACO2_2	GTCTCAATAGGACATCAACC	ACO2
ACO2_3	GTGCAGCTACCAATTAGACC	ACO2
ACO2_4	TCTCGGGGTTTGCGTCGTTG	ACO2
ACOT1_1	ACAATGCCAGGAAAGGGCCC	ACOT1
ACOT1_2	AGCCCGAGAAACCCTTGGTG	ACOT1
ACOT1_3	CTACTTGCTCAGTCATCCTG	ACOT1
ACOT1_4	GGGGGAACCTTACGCTACAA	ACOT1
ACOT11_1	AGCTGAAGCAGATCACGCCG	ACOT11
ACOT11_2	ATCTGCGTCCAGGACCACAA	ACOT11
ACOT11_3	GCCAACTGCGCCATTCAGGG	ACOT11
ACOT11_4	GGGATACCGGAACCCCACGG	ACOT11
ACOT12_1	AGCATTCAGCACAAGCATGG	ACOT12
ACOT12_2	CCACCCCATGCAAACCATCA	ACOT12
ACOT12_3	GATGATTTCAGACGCTATCG	ACOT12
ACOT12_4	GTAGATATGTTTAAGTTCCG	ACOT12
ACOT13_1	ACGTGGCTGTCAAACCGCCG	ACOT13
ACOT13_2	AGTAGATAACATATCAACAA	ACOT13
ACOT13_3	GGTGATAAAGGCCATGACCA	ACOT13
ACOT13_4	GTTCATATCGACACTGACTC	ACOT13
ACOT2_1	AGATCATTAGGGTTCCTGCT	ACOT2
ACOT2_2	CTACTTGCTCAGTCATCCCG	ACOT2
ACOT2_3	GCTCGCCAAGAGTGTCGGCG	ACOT2
ACOT2_4	GGTACAGCCGGGACGCTCGA	ACOT2
ACOT4_1	ATAATAAGCTAGAGCCAACG	ACOT4
ACOT4_2	ATGTCAATGATCCCTGGGAA	ACOT4
ACOT4_3	CAGTTTCCATCAATGGATCT	ACOT4
ACOT4_4	TCGCGGGACTCGAGCCCATG	ACOT4
ACOT6_1	ACAGGCATTGATAAGTACAG	ACOT6
ACOT6_2	ATCATATCCTTGTAATGTAG	ACOT6
ACOT6_3	CTGAAAGGCTACAAGCTCAT	ACOT6
ACOT6_4	TTGGCATGGATGATCAAAGC	ACOT6
ACOT7_1	AGCGCATGGAGACCAAGTGG	ACOT7
ACOT7_2	CAGGGGCACATACCACAGGG	ACOT7
ACOT7_3	GCGGCCAGATGATGCCAACG	ACOT7
ACOT7_4	GTCTCCCATGTGCATCGGTG	ACOT7
ACOT8_1	ATTACTGGGTACCGGCCAAG	ACOT8
ACOT8_2	CCTTAAATACTGGTCAATGA	ACOT8
ACOT8_3	TCGTGACCAAGACGCTACGG	ACOT8
ACOT8_4	TTACTGGCTTGATCTCAATG	ACOT8
ACOT9_1	AAGAGGAGCTCTTTAGACAA	ACOT9
ACOT9_2	CTTACCAATCTTATCCACCA	ACOT9
ACOT9_3	GAGAAACATCTCATGTATGG	ACOT9
ACOT9_4	TCTTCCCGACCCAGCTAACA	ACOT9
ACOX1_1	ACCTATCACCGGATTAACGA	ACOX1
ACOX1_2	CTGTGGTTTCCAAGCCTCGA	ACOX1
ACOX1_3	GCGCCGCCGAGAGATCGGTG	ACOX1
ACOX1_4	TGGCATTGAAGCATGTCGGA	ACOX1
ACOX2_1	GACCATCTTCTAACCAACCC	ACOX2
ACOX2_2	GCATAACTGATGGCCAGCTG	ACOX2
ACOX2_3	GTGTATCACAAACTCCTGGG	ACOX2
ACOX2_4	TGCTGTACCGAGTTTGACGT	ACOX2
ACOX3_1	AAGCCACGGCAGTAATACCA	ACOX3
ACOX3_2	CCGCACGCCTCACCTTAAAG	ACOX3
ACOX3_3	GATCCCAACTGCACATACGA	ACOX3
ACOX3_4	GCGTCAGTTTGGACCCACAG	ACOX3
ACOXL_1	AAGCCACAGCTAATCTCGAA	ACOXL
ACOXL_2	ACAGGAACGATGAAACAGTG	ACOXL
ACOXL_3	ATGTTTGCAATGACCGAGAG	ACOXL
ACOXL_4	TGACAAGGTTCGGATACCCA	ACOXL
ACP1_1	ACATAGTATATAATCAAATG	ACP1
ACP1_2	ACCCAGACACACAAACAGCA	ACP1
ACP1_3	GGAACCCCCCTGACTACCGA	ACP1
ACP1_4	GGGGTTCCCTATCTCATACC	ACP1
ACP2_1	ACATGGTGGCCAACGAGACA	ACP2
ACP2_2	ACCAGTGAAGACATATCCCA	ACP2
ACP2_3	CACCTCTTATCACCGGCAAG	ACP2
ACP2_4	TTCTGCAGCTGCTCATAACG	ACP2
ACP5_1	ACCCACGGCTACAAAGCGCA	ACP5
ACP5_2	CTGGACACAGTGACACTATG	ACP5
ACP5_3	GCTCGGCTATGGACCACACG	ACP5
ACP5_4	GTACCAGGGCACTTTGCGAA	ACP5
ACP6_1	AAAAAGGTGAAGGACAGGAT	ACP6
ACP6_2	ACAGTCACCAATCTAGCTGG	ACP6
ACP6_3	ACCAACCTTCAACCCACAGG	ACP6
ACP6_4	GCAGGTCGTGTTTCGACACG	ACP6
ACPP_1	AAAGGCAGGTATAGCAACTG	ACPP
ACPP_2	ACTCCTTGGCTAGTACACTT	ACPP
ACPP_3	CTACGACCCTTTATATTGTG	ACPP
ACPP_4	GCCATGAGGATTCCTTTATG	ACPP
ACPT_1	AGGCTGGTAGTGGAAGACCG	ACPT
ACPT_2	TATCCTTGCAAACTTCTCCC	ACPT
ACPT_3	TCGCCATGGCGGAATACCTG	ACPT
ACPT_4	TTGGATATTGGAGCCCACGT	ACPT
ACR_1	AAGCGCCCACACGAAATGGG	ACR
ACR_2	CCCCGACACTTACTCACACG	ACR
ACR_3	GAAAGCGCCTATGTGGTCGT	ACR
ACR_4	TAATGTGCATGACTGGAGAC	ACR
ACRBP_1	AAGAAGCGTTCGTATTCGGT	ACRBP
ACRBP_2	CAAACCAGGAGGCATAAGGG	ACRBP
ACRBP_3	GACTCTACTTCTCGTACCCG	ACRBP
ACRBP_4	GGTGCTGTGCTATTCGATCG	ACRBP
ACRC_1	AAACTATTGTGGAGCCACCG	ACRC
ACRC_2	CAAACCACCAAGTGATCCTG	ACRC
ACRC_3	GCATCCTTAATGTCCAGTCA	ACRC
ACRC_4	TTATTGGAAATAAACAGCGA	ACRC
ACRV1_1	CCTGACTCAAGCTCACTCAA	ACRV1
ACRV1_2	GCTGAAGGTGAGCATACTGT	ACRV1
ACRV1_3	TGGTTCAAGCAAGCACACTG	ACRV1
ACRV1_4	TTCAGGTGAGCACGCTTCAG	ACRV1
ACSBG1_1	GAAGGTGAATAATGCCCAGT	ACSBG1
ACSBG1_2	GGAGCCCACATCACACATGG	ACSBG1
ACSBG1_3	TCAAAAGAACTTCTATGGAG	ACSBG1
ACSBG1_4	TGTGCATCGGATGTTCTACG	ACSBG1
ACSBG2_1	AAATTCAGGGATGGTCATCG	ACSBG2
ACSBG2_2	ACACGAGAGTCTTAGCCATG	ACSBG2
ACSBG2_3	GGGACCACAGGCATACCCAA	ACSBG2
ACSBG2_4	TCCATGAAATCATCCCACTG	ACSBG2
ACSF2_1	ACGTAGCTGAGGCCTCCGAT	ACSF2
ACSF2_2	ATGGCTCGGATCAACTCTGG	ACSF2
ACSF2_3	CGTGGGGGTACCATACAGGA	ACSF2
ACSF2_4	GTCTTCATGGAGGACGACCA	ACSF2
ACSF3_1	CCATGATCATCTACACCAGT	ACSF3
ACSF3_2	GCAGCGCGTTGACCACACCA	ACSF3
ACSF3_3	TAACGATGCCTCCTACGTCG	ACSF3
ACSF3_4	TCTTAAGTTCTGAAACGCCG	ACSF3
ACSL1_1	ATCACGTACATAGTCAACAA	ACSL1
ACSL1_2	CAAGAGCCATCGCTTCAGCG	ACSL1
ACSL1_3	GATGCCAATGAACTGATCTG	ACSL1
ACSL1_4	GTTTCCGAGAGCCTAAACAA	ACSL1
ACSL3_1	ATGATTACTGCAATATCTGA	ACSL3
ACSL3_2	GAAAGTTCGAAGCTTGCTAG	ACSL3
ACSL3_3	GTGGTGAAGAGTAACCAATG	ACSL3
ACSL3_4	TATCTAAAGTATCACATCCA	ACSL3
ACSL4_1	AAGCCCACTTCAGACAAACC	ACSL4
ACSL4_2	ACCTGGTCAGAGAGTGTAAG	ACSL4
ACSL4_3	GCATCATCACTCCCTTAGGT	ACSL4
ACSL4_4	GTGTGTCTGAGGAGATAGCG	ACSL4
ACSL5_1	CAGAGTTGGATTCTTCCAAG	ACSL5
ACSL5_2	CTTATCCCTATATGATGCTG	ACSL5
ACSL5_3	CTTGTTGACAATATGTACGA	ACSL5
ACSL5_4	TCTGATAGAGCAGAGTACCT	ACSL5
ACSL6_1	CTGAGATGCTAAGCCCACGG	ACSL6
ACSL6_2	GATGCTCACCCATGGGAACG	ACSL6
ACSL6_3	GTCTCCACAGTGGATCATTG	ACSL6
ACSL6_4	TCTGTCGTCTATTGCCACGG	ACSL6
ACSM1_1	CAAGGTCTTTGACTTAACAC	ACSM1
ACSM1_2	CCCCCCAAAAGTGGTTAATG	ACSM1
ACSM1_3	CGCTGTCCATGGTTCTACCA	ACSM1
ACSM1_4	GCACTGCTATACTGGCGGGG	ACSM1
ACSM2A_1	ACAGGCTCCCGAGAGGACGT	ACSM2A
ACSM2A_2	GTGCATGCTCCTAATGCCCA	ACSM2A
ACSM2A_3	TGACGCAGTTCTGTAGATGG	ACSM2A
ACSM2A_4	TGTCTGAGAAAAGCTGTGAT	ACSM2A
ACSM2B_1	ATGTGGACCATATCAGACAC	ACSM2B
ACSM2B_2	GAAGGGACTCCCCTCCAGCG	ACSM2B
ACSM2B_3	TGTCTGAGAAAAGCTGCGAT	ACSM2B
ACSM2B_4	TTACCTTTAGAATAACCAGT	ACSM2B
ACSM3_1	ATTTCTGTTGATCCACCAGA	ACSM3
ACSM3_2	GAAGCCTGTTCCCTACAAAG	ACSM3
ACSM3_3	TGAAACAGGACTTCAAACTG	ACSM3
ACSM3_4	TGCAACAGCGTCTACTGCTG	ACSM3
ACSM4_1	AGAGGGTGAACCCAATGCCG	ACSM4
ACSM4_2	CACGAGCATCCGGTACACAG	ACSM4
ACSM4_3	CATTCGATGCACAAAAACAC	ACSM4
ACSM4_4	TACAATGGACTCCACCGCTG	ACSM4
ACSM5_1	ATAACTTTGGCATCAACTCG	ACSM5
ACSM5_2	CTTTACCAGCGGAACCACCG	ACSM5
ACSM5_3	GTGGAAACACCAGACTGGTG	ACSM5
ACSM5_4	TGGTCAGTGTGGCTTGCATG	ACSM5
ACSM6_1	CAGGGATAAAGATCCACCAA	ACSM6
ACSM6_2	CCTGCCTAGGACGGACTCAG	ACSM6
ACSM6_3	TGTCAGATAAGAGCTATGAT	ACSM6
ACSM6_4	TTTGCAGATAGAGTGGTGAT	ACSM6
ACSS1_1	ACCAGCATTGGGATAAACTG	ACSS1
ACSS1_2	CAGACAACAAGGTCCACATG	ACSS1
ACSS1_3	GATCAAAGCAACGCTCTCGG	ACSS1
ACSS1_4	GCTGAAATACGGTGATGCCT	ACSS1
ACSS2_1	CAGGAAGGGGAGTCAACATG	ACSS2
ACSS2_2	CAGTGGCCCATAGGTGACGT	ACSS2
ACSS2_3	GCATTGTGGTCAAGCACCTG	ACSS2
ACSS2_4	GGAACCAAGGGATTGACTTG	ACSS2
ACSS3_1	ACATGGTATACATCGCCTGT	ACSS3
ACSS3_2	CCGGGACCACTAAAGCCCTG	ACSS3
ACSS3_3	CTTGTACCAGCTGATCTGCT	ACSS3
ACSS3_4	GGTGTGATTAGGCCCACTGG	ACSS3
ACTA1_1	CTTCTACAACGAGCTTCGCG	ACTA1
ACTA1_2	GGGTCAGAAAGATTCCTACG	ACTA1
ACTA1_3	GGTGAAAGCCGGCTTCGCCG	ACTA1
ACTA1_4	TCAGGTAGTCGGTGAGATCG	ACTA1
ACTA2_1	CATGTATGTGGCTATCCAGG	ACTA2
ACTA2_2	GAAGCTCATTGTAGAAAGAG	ACTA2
ACTA2_3	GACGTCCCAGACATCAGGTG	ACTA2
ACTA2_4	GGCCTCACCAGTAGTAACGA	ACTA2
ACTB_1	AAGAGCTACGAGCTGCCTGA	ACTB
ACTB_2	CGTACAGGGATAGCACAGCC	ACTB
ACTB_3	GGATTCCTATGTGGGCGACG	ACTB
ACTB_4	TCACCTGGGTCATCTTCTCG	ACTB
ACTBL2_1	GAGGACGCCCTATCATGGAG	ACTBL2
ACTBL2_2	GGAGCTATGAACTTCCTGAT	ACTBL2
ACTBL2_3	GGAGCTCATTGTAGAATGTG	ACTBL2
ACTBL2_4	TGTCCCTCTATGCCTCAGGA	ACTBL2
ACTC1_1	CGATGGACGGGAAGACAGCG	ACTC1
ACTC1_2	CTGGGCTTCATCACCTACGT	ACTC1
ACTC1_3	GGTACGGCCAGAAGCATACA	ACTC1
ACTC1_4	TCTTCATGAGGTAGTCAGTG	ACTC1
ACTG1_1	AGCTGTAGCCTCGCTCAGTG	ACTG1
ACTG1_2	ATGGAAGGAAACACGGCTCG	ACTG1
ACTG1_3	CAACAGAGAGAAGATGACTC	ACTG1
ACTG1_4	CTTCTACAACGAGCTGCGCG	ACTG1
ACTG2_1	AGAGCTATGAGCTGCCAGAT	ACTG2
ACTG2_2	CTGGATACCTGTGGTCACAA	ACTG2
ACTG2_3	TGAATCCAGGACGATGCCTG	ACTG2
ACTG2_4	TGATGATGCCGTGTTCAATG	ACTG2
ACTL10_1	AGAAGATGCCCAAAACGCTG	ACTL10
ACTL10_2	AGATGTGTGATGGCCTTGCG	ACTL10
ACTL10_3	CACGCCACGCCCATCTACGC	ACTL10
ACTL10_4	GGCCACCTTCCGACTGAACG	ACTL10
ACTL6A_1	ACCACCATACCAATAGCTGT	ACTL6A
ACTL6A_2	ACTGCAATTCCAGTCCACGA	ACTL6A
ACTL6A_3	AGAAGTTGCCTCAGGTTACG	ACTL6A
ACTL6A_4	TGTTCCGAGGGAGAATATGG	ACTL6A
ACTL6B_1	AGTGGAACACACGGGCCAAG	ACTL6B
ACTL6B_2	ATGCCAGCTTTGCAAACGGG	ACTL6B
ACTL6B_3	CACTCACTGTTCATCGTAGG	ACTL6B
ACTL6B_4	TTGGCTGCGATCATGTAAGG	ACTL6B
ACTL7A_1	ATCGCAAGGAGACATTCGTG	ACTL7A
ACTL7A_2	GGGCCATGGCGTGTCCTACG	ACTL7A
ACTL7A_3	GTGGCTCTGAACTCGTATGG	ACTL7A
ACTL7A_4	GTTGTTGAGATCTTGTGGGT	ACTL7A
ACTL7B_1	ACTCCTACGGCAAGACCTCG	ACTL7B
ACTL7B_2	AGCCGCGCCGACTACGCTGG	ACTL7B
ACTL7B_3	CAAGAAGAAGTGCTGCTATG	ACTL7B
ACTL7B_4	CGTGGGCAAACGCTGCCCCG	ACTL7B
ACTL8_1	CTGGTGGAAAGGCTGCACGC	ACTL8
ACTL8_2	GAGACTCTTGAGGAGATAGG	ACTL8
ACTL8_3	TGTCTCCGTGATGATCACAG	ACTL8
ACTL8_4	TTTAGCTACCCCATCGAGCG	ACTL8
ACTL9_1	CAGCCCGCTGACACGACCGT	ACTL9
ACTL9_2	CCCAAACCCCAGTCCCAACG	ACTL9
ACTL9_3	GCTGCCACCAAAGACCGGCG	ACTL9
ACTL9_4	TAAGCACCACTATTGCTACG	ACTL9
ACTN1_1	CAGGACATCAACAATGCCTG	ACTN1
ACTN1_2	GCAGGGCCTTGATCTCCGAG	ACTN1
ACTN1_3	GGATCCGCCGCACAATCCCG	ACTN1
ACTN1_4	GGCCCTAACTCAGAAGCGAA	ACTN1
ACTN2_1	AGGACTTCCGGGATTACCGC	ACTN2
ACTN2_2	CCAGGTTAATATTTCCTATG	ACTN2
ACTN2_3	CGAGTCGGCGTCGCTGACAG	ACTN2
ACTN2_4	TGATGGTCCAGATCATACCC	ACTN2
ACTN3_1	CAGTGAGCTGGACTACCACG	ACTN3
ACTN3_2	CCATGGCTGGAGAACCGTGT	ACTN3
ACTN3_3	GTCCAGGGCCTTGTTAACGT	ACTN3
ACTN3_4	TGCAACTGGAGTTTGCCCGG	ACTN3
ACTN4_1	ACAGATCGAGAACATTGATG	ACTN4
ACTN4_2	ACTCCCACAATGTCAACACC	ACTN4
ACTN4_3	GTTCATCGTCCATACCATCG	ACTN4
ACTN4_4	TGGGCGGCTTGTGCACACGC	ACTN4
ACTR10_1	AAAAAGATATGGGTAACACC	ACTR10
ACTR10_2	AATGAATTTACCCATCACTG	ACTR10
ACTR10_3	AATGGATAGTCAACATTTGG	ACTR10
ACTR10_4	ATTCGATAATCACAACTCGG	ACTR10
ACTR1A_1	AGTCGTAGCCCTCCTTACGC	ACTR1A
ACTR1A_2	CGCTACAGGCAGGACCACAG	ACTR1A
ACTR1A_3	GAAGGTCTCGAAGAAAACTT	ACTR1A
ACTR1A_4	TGACACGAACGTGCTTGGGT	ACTR1A
ACTR1B_1	CTTCATCGGACCAAAAGCAG	ACTR1B
ACTR1B_2	GCATCCTGTGCTCCTCACGG	ACTR1B
ACTR1B_3	GGTTGTCCGGACAATCAAAG	ACTR1B
ACTR1B_4	TCCGTCCTAACAGTGTCGGG	ACTR1B
ACTR2_1	ACTGGTGTAGTGGTAGACTC	ACTR2
ACTR2_2	ATCCTCGCAACAGAAGTAGC	ACTR2
ACTR2_3	GGACGTATCATCAAAGTTGG	ACTR2
ACTR2_4	GGATGACATGAAACACCTGT	ACTR2
ACTR3_1	ACCGGTACGGTAATAGACAG	ACTR3
ACTR3_2	ATTAAGGAGTCAGCAAAAGT	ACTR3
ACTR3_3	CCCAATCTTCAACTATACCA	ACTR3
ACTR3_4	TTAACAAGTATGATACAGAT	ACTR3
ACTR3B_1	AGGTAGTTGACCAAGCTCAA	ACTR3B
ACTR3B_2	TACTGTTTGATCCACTTCCG	ACTR3B
ACTR3B_3	TGGGTGAACGTACGTTAACG	ACTR3B
ACTR3B_4	TTTGAATCATTTAACGTACC	ACTR3B
ACTR3C_1	CATTTGCCCCGATATAGTCA	ACTR3C
ACTR3C_2	GCTTACCACTGGGATAACAT	ACTR3C
ACTR3C_3	TACTGTTTGATCCACTTCTG	ACTR3C
ACTR3C_4	TGGGTGAACGTACATTAACG	ACTR3C
ACTR5_1	CGGGACACGCCCAGCCAGCG	ACTR5
ACTR5_2	TCATTTGCCGTGAATACAGT	ACTR5
ACTR5_3	TGAGCACAGCTACATCGCTG	ACTR5
ACTR5_4	TGGGTAAAACATGCGTACAC	ACTR5
ACTR6_1	AGATGTATGCTATGTGTCTC	ACTR6
ACTR6_2	ATAATTCGGAAGGATTATCT	ACTR6
ACTR6_3	CTCCCCTTGCAGGATAAATG	ACTR6
ACTR6_4	GGATGTAAAAGAGTCCAGAA	ACTR6
ACTR8_1	AGCCAACTGTCCTTGTATAG	ACTR8
ACTR8_2	CAACGATTCCAAAAGTTGCG	ACTR8
ACTR8_3	CACGTGTATTGTAGACGTTG	ACTR8
ACTR8_4	CTTCTCCTACTAAATACTCA	ACTR8
ACTRT1_1	ACGGAGCTGATGACATGGCG	ACTRT1
ACTRT1_2	GGTAACAGGATGGGATGACA	ACTRT1
ACTRT1_3	TGATTAGACAGGTAGAAACC	ACTRT1
ACTRT1_4	TTAATCAGAAGTACTTCGTG	ACTRT1
ACTRT2_1	CGCAGTCACCAAGCTCCACG	ACTRT2
ACTRT2_2	CGTGCCCGCTTTCTACCTGT	ACTRT2
ACTRT2_3	GAATTTCAGGTGCCCCACGA	ACTRT2
ACTRT2_4	GATCAGGCCACGCTCGAAAG	ACTRT2
ACTRT3_1	AATGTTCGGGTAGATAAACT	ACTRT3
ACTRT3_2	CACTGAGCAACATGATACCA	ACTRT3
ACTRT3_3	GGCGGGCTAGAACTCTGCGT	ACTRT3
ACTRT3_4	TGTGGCAATGAACTACGAAG	ACTRT3
ACVR1_1	ATTACACTGTTGGAGTGTGT	ACVR1
ACVR1_2	CCATGACTTCTCATCACGGG	ACVR1
ACVR1_3	CTGGTGTAACAGGAACATCA	ACVR1
ACVR1_4	GCCATCGTTGATGCTCAGTG	ACVR1
ACVR1B_1	AAGAGATTATTGGCAAGGGT	ACVR1B
ACVR1B_2	ACTTGACTCAGGTCACCTCA	ACVR1B
ACVR1B_3	CCGGTTCAGATAATCAAACA	ACVR1B
ACVR1B_4	CTACACGTGTGAGACAGATG	ACVR1B
ACVR1C_1	ATTGTCCTTTGAACCAACAG	ACVR1C
ACVR1C_2	CCAAGATCTTTCATCTCTGG	ACVR1C
ACVR1C_3	CTGGCGCTCTCAATTGCTAG	ACVR1C
ACVR1C_4	TGTAGGAGCACTGTCGACCC	ACVR1C
ACVR2A_1	AGTGGTTTCAAACCTAGTAA	ACVR2A
ACVR2A_2	ATTGCAGAAACCATGGCTAG	ACVR2A
ACVR2A_3	CCAAAGATCCACATCAACAC	ACVR2A
ACVR2A_4	CCAGTTGCTTAACGAATATG	ACVR2A
ACVR2B_1	ACAAGCCGTCTATTGCCCAC	ACVR2B
ACVR2B_2	ATGACTTCAACTGCTACGAT	ACVR2B
ACVR2B_3	ATGTCCACATGACCGTAGGG	ACVR2B
ACVR2B_4	CTGGAGCGCACCAACCAGAG	ACVR2B
ACVRL1_1	AGGCACCCCCAGGAACATCG	ACVRL1
ACVRL1_2	CCAGGACTGTTCATCCCTCG	ACVRL1
ACVRL1_3	CTGCGTGCTCGAGTTGCGGG	ACVRL1
ACVRL1_4	TGGACAGTGACTGCACCACA	ACVRL1
ACY1_1	AGGCACAAAGGTCATGTGGA	ACY1
ACY1_2	CCATGCCTCACGCTTCATGG	ACY1
ACY1_3	GCTGGACAGTGCGGATACGC	ACY1
ACY1_4	TAGCTTAGTCAGGTTCACGG	ACY1
ACY3_1	CACCTCATATGGGTCGTCCG	ACY3
ACY3_2	CTTCCTGTACCAGCGGTCTG	ACY3
ACY3_3	GTGCATGGCAAAGACTTCGT	ACY3
ACY3_4	TGAGGTCATGGTCCACGTAG	ACY3
ACYP1_1	ACAGTGCAAGGACAATTGCA	ACYP1
ACYP1_2	TAGGCTGAGGGTAAAAAGCT	ACYP1
ACYP1_3	TGGGTCCAGAACACTGACCG	ACYP1
ACYP1_4	TTCCTGCATATGACGCACCT	ACYP1
ACYP2_1	ACCAGCAAAGGCACCGTGAC	ACYP2
ACYP2_2	CGCCCAGTCACTCAAATCCG	ACYP2
ACYP2_3	GAGGTGTTCGGAAGAGTGCA	ACYP2
ACYP2_4	TGAAGCTAGGAAAATAGGAG	ACYP2
ADA_1	CACAGACTGGTCCCCCAAGG	ADA
ADA_2	TCACCGTACTGTCCACGCCG	ADA
ADA_3	TCCCAGCTAACACAGCAGAG	ADA
ADA_4	TGGACATACTCAAGACAGAG	ADA
ADAD1_1	AACTGGTGCAAGGCTGACAC	ADAD1
ADAD1_2	AGGTGAATACAATTACAGCC	ADAD1
ADAD1_3	CGATAACTACACCCACAGGA	ADAD1
ADAD1_4	TCAAATGCAGATATAGAATG	ADAD1
ADAD2_1	ACAGAGATCCCGCGTGCCAG	ADAD2
ADAD2_2	CACTGCGAATAGCAAGACGG	ADAD2
ADAD2_3	TCACCTACCTACGCTCAGGG	ADAD2
ADAD2_4	TTCAAATATAGAGCCCCTGG	ADAD2
ADAL_1	ACTAATGGATCCATTCAAGT	ADAL
ADAL_2	CAATCACAGTCATCTGATCG	ADAL
ADAL_3	GGAGACTGTAAAACTTGCCG	ADAL
ADAL_4	TATGTGGAATCTATACTTGA	ADAL
ADAM10_1	CCCATAAATACGGTCCTCAG	ADAM10
ADAM10_2	GGAAATGGAATGGTAGAACA	ADAM10
ADAM10_3	TTCCATCAATAACAGACCCA	ADAM10
ADAM10_4	TTTCAACCTACGAATGAAGA	ADAM10
ADAM11_1	GCTCATGGTCTACCGACGGG	ADAM11
ADAM11_2	GCTCCACGTATTGCGAGGAG	ADAM11
ADAM11_3	GTTCGAGCAGATGCGACAGT	ADAM11
ADAM11_4	TGGGAACTTGACTTACATCG	ADAM11
ADAM12_1	AAGCAATGGTACTTGCCCGG	ADAM12
ADAM12_2	ACTGAACATTCGGATCGTGT	ADAM12
ADAM12_3	GGTGATCCTTATGGCAACTG	ADAM12
ADAM12_4	TGCTGAATATTCGACTACAA	ADAM12
ADAM15_1	AGTGCCACTCGTACATTCAG	ADAM15
ADAM15_2	CTCCAGACAGCTAATACTCG	ADAM15
ADAM15_3	CTGTTGTCAAAATTGCCAGG	ADAM15
ADAM15_4	TGGATTCGCGAAATAATGGG	ADAM15
ADAM17_1	AATCAGAATCAACACAGATG	ADAM17
ADAM17_2	ACAAAATTTCAAGGTCGTGG	ADAM17
ADAM17_3	CATCGCTTCTACAGATACAT	ADAM17
ADAM17_4	TGGTGAAAAGCACTACAACA	ADAM17
ADAM18_1	AAAATCCCATTACCACACAC	ADAM18
ADAM18_2	AGTAAGTATGCTATGTCATG	ADAM18
ADAM18_3	AGTGCCTGCTATTGACAACT	ADAM18
ADAM18_4	TATAACAGTCAATTTGAACT	ADAM18
ADAM19_1	ATGCCTCTAATTGTACCCTG	ADAM19
ADAM19_2	CCTCTAAATAATCAGCCACG	ADAM19
ADAM19_3	GTCACGCTCAGCACTTGCCG	ADAM19
ADAM19_4	TGCCCAGAGATGCGAAGTGT	ADAM19
ADAM2_1	ATGTGTGATGCAAACTATGC	ADAM2
ADAM2_2	CTTTAAATTACAAAGCGTAG	ADAM2
ADAM2_3	GACCTCCCTGAATATTGCAA	ADAM2
ADAM2_4	TTGAAAAAAGGATCTAAGCG	ADAM2
ADAM20_1	AATGTGACTGTGGAACCATA	ADAM20
ADAM20_2	AGAGATACATTGTCCACATG	ADAM20
ADAM20_3	GGTGTGTGTGCGAGCTACAG	ADAM20
ADAM20_4	TAAGGGCAACCAAGGACTCA	ADAM20
ADAM21_1	ATATTCCTGCAACATAGGCT	ADAM21
ADAM21_2	GAAACACGTTGTTCATATGA	ADAM21
ADAM21_3	GCATAATCCTCCAAGATTGG	ADAM21
ADAM21_4	TGGGTTCAATTTCATAAGTG	ADAM21
ADAM22_1	ATAGGTATTGGTATGTACAA	ADAM22
ADAM22_2	CTTAGGTGAATGTAAATGCG	ADAM22
ADAM22_3	TACTACCAGGGCCATATCCG	ADAM22
ADAM22_4	TGTATTTCATAAACTCACGT	ADAM22
ADAM23_1	ACATATAATCCAGAAAACCT	ADAM23
ADAM23_2	AGGCGTCAAAGACTCCAAGG	ADAM23
ADAM23_3	ATATTACATCAACCAAGACT	ADAM23
ADAM23_4	GGATACTTACAGAATCCACA	ADAM23
ADAM28_1	CATACTACTAGTTTGGTGGC	ADAM28
ADAM28_2	TAAAAAGCTCAATACTCATG	ADAM28
ADAM28_3	TAGGCAATGGAGCATTAAAG	ADAM28
ADAM28_4	TTAAGCCCCATACATCGGGA	ADAM28
ADAM29_1	ACTGCAAGTTCCTACCATCA	ADAM29
ADAM29_2	AGTCGGAGAACATTACGCCC	ADAM29
ADAM29_3	GTATACCAGATGTTCAAACG	ADAM29
ADAM29_4	TTTGGGCATGAACCATGATG	ADAM29
ADAM30_1	AATACTGCCAATGTAGGGGT	ADAM30
ADAM30_2	ATGTGGAAACAAAATTGTGG	ADAM30
ADAM30_3	CCAAAGGACTGCAACTACAT	ADAM30
ADAM30_4	CCCCTTATGAGAATAAGGCG	ADAM30
ADAM32_1	AAATCTCCGAAACCAGTCTG	ADAM32
ADAM32_2	AACACTGCTCCCAAATAACG	ADAM32
ADAM32_3	AAGCCTGAAAGAACAACCAA	ADAM32
ADAM32_4	TACAATCAGGCGTTGAATGT	ADAM32
ADAM33_1	CACAGGGTGAGCCGTCCAGT	ADAM33
ADAM33_2	CCCCCCACCCGCGTACCCGG	ADAM33
ADAM33_3	CTCCATCCGAAAGATCTCGT	ADAM33
ADAM33_4	GTGGGTTTCTATGTATCCTG	ADAM33
ADAM7_1	AAAGATCCTTAAAACACGGA	ADAM7
ADAM7_2	ACAGAATGGCACATCAACTG	ADAM7
ADAM7_3	CATTTGCAAATACCTGAGCA	ADAM7
ADAM7_4	CCATAAGATACCATGATCTG	ADAM7
ADAM8_1	AGTCCGGGTACCCCTCTACG	ADAM8
ADAM8_2	CAAACAGGTTCCCACACACG	ADAM8
ADAM8_3	CCACATACAGCTCCACGTAG	ADAM8
ADAM8_4	CCAGCTTAGACTCACCAAGT	ADAM8
ADAM9_1	AAAAGTTTCTTATCACACGT	ADAM9
ADAM9_2	GAATTGGACCCTTGCTGCGA	ADAM9
ADAM9_3	GCTGTTCATTGTCGTAGACA	ADAM9
ADAM9_4	TGTGGTTTATACTTACAACA	ADAM9
ADAMDEC1_1	AATGTCTTACCACATTGAGT	ADAMDEC1
ADAMDEC1_2	CGTCTTTACATCTAACCAGG	ADAMDEC1
ADAMDEC1_3	GATGGCACAGTTCTAACCTG	ADAMDEC1
ADAMDEC1_4	TGATGTGTGAAGTATCCTCT	ADAMDEC1
ADAMTS1_1	CTATGTGGAAACCATGCTTG	ADAMTS1
ADAMTS1_2	GAAAGCGGAGACCGAAGACG	ADAMTS1
ADAMTS1_3	GAGGAGTCCAGTACACGATG	ADAMTS1
ADAMTS1_4	GTAATCATGTAGGCACTGCA	ADAMTS1
ADAMTS10_1	ATCGCGTCAGTGTAAATACG	ADAMTS10
ADAMTS10_2	GGCATGAACCATGACGGCGT	ADAMTS10
ADAMTS10_3	TACAAGTGGAAAACGTACCG	ADAMTS10
ADAMTS10_4	TGCCATTCCAGAGAACGGTG	ADAMTS10
ADAMTS12_1	AACATCATAGATCACTCCGG	ADAMTS12
ADAMTS12_2	AATGCCACCGAGGATCGCTG	ADAMTS12
ADAMTS12_3	GTACTACAGAATTTCTCACG	ADAMTS12
ADAMTS12_4	TTGGTGCCTCTGAGCGACAG	ADAMTS12
ADAMTS13_1	AGCACCACACTCACTAGGGA	ADAMTS13
ADAMTS13_2	CATGGGCGCTGGTCTAGCTG	ADAMTS13
ADAMTS13_3	GGCAACTCCAGGTCAAACCT	ADAMTS13
ADAMTS13_4	TGGTCGTGTCGAGTACAGAG	ADAMTS13
ADAMTS14_1	CAGACCTGGTACTCGAACAT	ADAMTS14
ADAMTS14_2	CAGGAGTGTGTGTACACTGG	ADAMTS14
ADAMTS14_3	GGTCTCATGAGCTATCACGA	ADAMTS14
ADAMTS14_4	TGACCTTTGAAGCACCACTG	ADAMTS14
ADAMTS15_1	AGCGTTTCGTGTCTATCCCG	ADAMTS15
ADAMTS15_2	CAACCCCATCAACATCGTTG	ADAMTS15
ADAMTS15_3	CATGGGGCATGTTGAACACG	ADAMTS15
ADAMTS15_4	GCGACGCTGCTTCTATTCTG	ADAMTS15
ADAMTS16_1	AAGAAGACCAGTCCGACCAG	ADAMTS16
ADAMTS16_2	AGATGGGACTCCATGCTCGG	ADAMTS16
ADAMTS16_3	GGGACACGTAATCGCCCCTG	ADAMTS16
ADAMTS16_4	GTTGAGTATCGTGAGCACGT	ADAMTS16
ADAMTS17_1	AGAAAAGAAGAAGCCGACGT	ADAMTS17
ADAMTS17_2	AGTAGAAGCACAGCTCGGCG	ADAMTS17
ADAMTS17_3	GAGACTGATCTCTGCGTGCA	ADAMTS17
ADAMTS17_4	GCATGTGCAGCCGAACATGT	ADAMTS17
ADAMTS18_1	AGGCCAGTGCGTAAAGTTTG	ADAMTS18
ADAMTS18_2	CCGAAGTTGTACCATCAATG	ADAMTS18
ADAMTS18_3	GTGACTGCTCAAAATCGCCG	ADAMTS18
ADAMTS18_4	TATTGGAAGTGACATAAACG	ADAMTS18
ADAMTS19_1	ATGCAGCTATACTTATAACA	ADAMTS19
ADAMTS19_2	CCACTGAAGTATATGCTTTG	ADAMTS19
ADAMTS19_3	GACCATCAGCACACGATGGG	ADAMTS19
ADAMTS19_4	TCTGCCTATATACACGGTGT	ADAMTS19
ADAMTS2_1	AGCACGCCAACAGCTCGAGG	ADAMTS2
ADAMTS2_2	CCTGACATCCTCAAACGGGA	ADAMTS2
ADAMTS2_3	CGTGATCGTGGTATTCATCG	ADAMTS2
ADAMTS2_4	GAGCTTCCCCGGAGGCAACG	ADAMTS2
ADAMTS20_1	AGTGAATGTTCATCCCAATG	ADAMTS20
ADAMTS20_2	GCCTCCGCATAAGCTGACGA	ADAMTS20
ADAMTS20_3	GGCTGCTAGTGAATGGAGCG	ADAMTS20
ADAMTS20_4	GTGGCATTCCCTCTAATGTG	ADAMTS20
ADAMTS3_1	CCACATTTATATGCACTCCG	ADAMTS3
ADAMTS3_2	TGGCTATAAAATGTGCACCG	ADAMTS3
ADAMTS3_3	TGTGGTGATGAGACTGCTAT	ADAMTS3
ADAMTS3_4	TGTGTTAATCCAAGAAGACG	ADAMTS3
ADAMTS4_1	AGCGCTTTAGCCCCGCACCG	ADAMTS4
ADAMTS4_2	AGGGGCCATGACATGGCGAG	ADAMTS4
ADAMTS4_3	CATACCCAGCGTGTCGCAAG	ADAMTS4
ADAMTS4_4	CCAGACCAAACACTCGCCCT	ADAMTS4
ADAMTS5_1	AACATCGACCAACTCTACTC	ADAMTS5
ADAMTS5_2	CTGCACGTCTACACCCGCGA	ADAMTS5
ADAMTS5_3	CTGCTTCTATCGGGGCACAG	ADAMTS5
ADAMTS5_4	TGTGCTGTGATTGAAGACGA	ADAMTS5
ADAMTS6_1	AGCATCATACACCTGACCTG	ADAMTS6
ADAMTS6_2	TAATAAGAACTGCATTATCG	ADAMTS6
ADAMTS6_3	TGGCCCCAGAGCATAGATGG	ADAMTS6
ADAMTS6_4	TTAGACAACTGTCATTACAC	ADAMTS6
ADAMTS7_1	GAAAAGCATCAACATGAAGG	ADAMTS7
ADAMTS7_2	GCCCGTAGGACAGATCCTCG	ADAMTS7
ADAMTS7_3	GGACGCCAGGTGGCACCGAG	ADAMTS7
ADAMTS7_4	TTCTACGAGCTACAATACCG	ADAMTS7
ADAMTS8_1	AAACCGCTTGGTCCTACTCG	ADAMTS8
ADAMTS8_2	AAGGACCCCGAGCCTCAGAA	ADAMTS8
ADAMTS8_3	CCACCCAGAGCACTACGACA	ADAMTS8
ADAMTS8_4	TTCAAGATCGAGCGCCTCGG	ADAMTS8
ADAMTS9_1	ACTGAAAGGTAACTCACACA	ADAMTS9
ADAMTS9_2	AGCCCGGAGAGATAAATGTG	ADAMTS9
ADAMTS9_3	CTGCGCCTATAAATGATGTG	ADAMTS9
ADAMTS9_4	TGAAAGAATAGCGTACATCG	ADAMTS9
ADAMTSL1_1	AGGTGCTAGTTCAACAACCA	ADAMTSL1
ADAMTSL1_2	CAGCTCGACGCACGTCACGG	ADAMTSL1
ADAMTSL1_3	TGGAATTGACAACCGTTGAG	ADAMTSL1
ADAMTSL1_4	TGTATGACTGGGAGTATGAG	ADAMTSL1
ADAMTSL2_1	CGTACGCAGACATGACCCCT	ADAMTSL2
ADAMTSL2_2	CGTCCGCCCGTTGTACACGT	ADAMTSL2
ADAMTSL2_3	GACCGGAATCGAGTACATCG	ADAMTSL2
ADAMTSL2_4	TGACGGGCAACTATCGCAAG	ADAMTSL2
ADAMTSL3_1	ATTTCTGGAATCGTCGCACG	ADAMTSL3
ADAMTSL3_2	CCAAACTATTGGCTTCGCTG	ADAMTSL3
ADAMTSL3_3	CCTTGCACAGCAACATGCGT	ADAMTSL3
ADAMTSL3_4	GCAGCAGGATCATTATATCG	ADAMTSL3
ADAMTSL4_1	AGGACGGTTATATCGAAAGA	ADAMTSL4
ADAMTSL4_2	CCTTCTCCTAAGGAGTGCGT	ADAMTSL4
ADAMTSL4_3	GCTGCGTACTGGAAACGAGT	ADAMTSL4
ADAMTSL4_4	GGGGGCCCCCTCGGTCAGTG	ADAMTSL4
ADAMTSL5_1	AGAACTCAAACTCGATGCCA	ADAMTSL5
ADAMTSL5_2	GCACACTGTAGGTCTCGGAA	ADAMTSL5
ADAMTSL5_3	GGATGTGTCTGGCGCCCTCG	ADAMTSL5
ADAMTSL5_4	TGGTCTACACCCGAGACACA	ADAMTSL5
ADAP1_1	CAGGTGCTCGATCTTCATCA	ADAP1
ADAP1_2	GCTTCCAGAGAAAACCCTCA	ADAP1
ADAP1_3	GTGGGCCGGTAGTAGAAGGA	ADAP1
ADAP1_4	GTTTGTGCTGACAGAACGAG	ADAP1
ADAP2_1	CCTCCTGAAGTACTTCACAA	ADAP2
ADAP2_2	CTGGGACGACAGTATTGTGG	ADAP2
ADAP2_3	TGATGTCAGGGAAGTTACGG	ADAP2
ADAP2_4	TGTTTGTGTATCATGAAAGT	ADAP2
ADAR_1	AGGCAATCAACACCTCTCTG	ADAR
ADAR_2	CGTTCTCCCCAATCAAGACA	ADAR
ADAR_3	GTGCATACACTCAAGCAGTG	ADAR
ADAR_4	TTCTTGTAGGGTGAACACCG	ADAR
ADARB1_1	GGTGAATACATGAGTGATCG	ADARB1
ADARB1_2	TCAGGTCACCAAACTTACCC	ADARB1
ADARB1_3	TTCAGAAATCAGAGCGAGGG	ADARB1
ADARB1_4	TTGGAGCCCACGTAAAAGGG	ADARB1
ADARB2_1	CAGAGCGATCGATATTCGTG	ADARB2
ADARB2_2	GGCGTTGGGGAACTGCACGA	ADARB2
ADARB2_3	GTGGACGGCAGGACGTTCGA	ADARB2
ADARB2_4	TCCTGGCATCACAAACACGG	ADARB2
ADAT1_1	ATGCTGAGGTCATAGCCAGA	ADAT1
ADAT1_2	CTATCACTTTGGCACTACCA	ADAT1
ADAT1_3	GCATCCGAGGACGTTCCATC	ADAT1
ADAT1_4	GTGGACATTATTGGCAGCGG	ADAT1
ADAT2_1	CACTTTGACGACACCAATCG	ADAT2
ADAT2_2	GCAGCTGCACACATAATGCA	ADAT2
ADAT2_3	GGAGACCGAAAAGTGGATGG	ADAT2
ADAT2_4	TGACAGCCATATACAACCAG	ADAT2
ADAT3_1	CCCACACCGCCCGCTCCATG	ADAT3
ADAT3_2	CGAGGCCGGGTCCACTACCA	ADAT3
ADAT3_3	GCTTCTCGGACAGGACAGGG	ADAT3
ADAT3_4	TTGTCCTCGTGGAAGGACGT	ADAT3
ADCK1_1	GAGTGTCCCTTATGGCTCAG	ADCK1
ADCK1_2	GCTTCGATGACACCCCTCTG	ADCK1
ADCK1_3	GGTGCGGAAGCACCCCGGCA	ADCK1
ADCK1_4	TTTCAGATCTCACGCCACCT	ADCK1
ADCK2_1	CCTCCGAAAACAGATCGCGC	ADCK2
ADCK2_2	CCTGGTTGGATCAAATGCAG	ADCK2
ADCK2_3	GGCGTATGCTTTGTACACCT	ADCK2
ADCK2_4	TTCGCCGACTCAGAACGTCA	ADCK2
ADCK3_1	CCGAATGAAGGGCGGCCGCG	ADCK3
ADCK3_2	CCTGGCTAAGATCTTCGAGC	ADCK3
ADCK3_3	CCTGGGTCATGCCCACAGCG	ADCK3
ADCK3_4	TGTCCGAGGCCAATGCAGAG	ADCK3
ADCK4_1	GCACCTTGCGTTCTCGAGAG	ADCK4
ADCK4_2	GGAGTGTGACTACCGTCGTG	ADCK4
ADCK4_3	TAAGGTCTGCACAATCCGCT	ADCK4
ADCK4_4	TTAAGGAGCTGTGCACGACA	ADCK4
ADCK5_1	CACCCCTCGAAGGACAACAT	ADCK5
ADCK5_2	CGCGGGGCACCACGACGTAG	ADCK5
ADCK5_3	GTGCCTCTGCCATGACATAG	ADCK5
ADCK5_4	TGCCAGGATGTGGGTCCGAG	ADCK5
ADCY1_1	AACCGGGTTACGGACATGAG	ADCY1
ADCY1_2	CATGTTCAGATCCACCTCGG	ADCY1
ADCY1_3	CCCAGACGAAAGGACCACCA	ADCY1
ADCY1_4	CGGGGTGGTGTAGACAACGT	ADCY1
ADCY10_1	AATGCTTACCTATCTTGACT	ADCY10
ADCY10_2	AGAAAACAGCCTACGAGCTG	ADCY10
ADCY10_3	GCACAGGGAATGTTAACGAA	ADCY10
ADCY10_4	TCACAAACACAATCGTCACT	ADCY10
ADCY2_1	ACTCCAAGTACCGGGTCATG	ADCY2
ADCY2_2	CAGGCAGACGCTAAGCACGA	ADCY2
ADCY2_3	CCTGTAATTGCATCAAGTCG	ADCY2
ADCY2_4	TGAAGCGGCATACAAACGTG	ADCY2
ADCY3_1	AGCTGTCTCCAGTACTACAC	ADCY3
ADCY3_2	CCACGGAGATGATCACGATG	ADCY3
ADCY3_3	GTCGATGAGTATCTCGACCA	ADCY3
ADCY3_4	TCTCTTCTAGGTAATCACAG	ADCY3
ADCY4_1	GGAGAGGTTGGAAATCATGG	ADCY4
ADCY4_2	GTGGCCCAAGATACAGCCCG	ADCY4
ADCY4_3	TGGAGGCAGGCGGTGTACCA	ADCY4
ADCY4_4	TTCATCATCTAGTCCCCGGG	ADCY4
ADCY5_1	AGCCGCTCCAGTTTGTCCGA	ADCY5
ADCY5_2	AGCTACACTCACCTTTACGC	ADCY5
ADCY5_3	CACAGCGGGCGAGTACACTG	ADCY5
ADCY5_4	GACGACGATCCTCCGCTGAG	ADCY5
ADCY6_1	AACACTGCAGTACCTGAACG	ADCY6
ADCY6_2	ATAGATCCCAAGCATCAGGG	ADCY6
ADCY6_3	GATGACGCCTTCATCCGGAG	ADCY6
ADCY6_4	TTGGCCTGGCAACTTAACCG	ADCY6
ADCY7_1	AGAGGCACCAGAATGTCAGG	ADCY7
ADCY7_2	CCGTAGCCGGGTGCACATCA	ADCY7
ADCY7_3	GCGTGGGTAGGCAGCGACAC	ADCY7
ADCY7_4	TGTACGTCGAGTGTCTCCTG	ADCY7
ADCY8_1	ATTTCCAGGACAACAAACCG	ADCY8
ADCY8_2	CAAAACACGATGTTGACATG	ADCY8
ADCY8_3	CGATATTTAAGATGGCACCC	ADCY8
ADCY8_4	GCTGCAGGTCATCCTCCAAG	ADCY8
ADCY9_1	GATATCGGGTCAGAGAGCCA	ADCY9
ADCY9_2	GCTACCACGTCACTGCATCG	ADCY9
ADCY9_3	GGGAGACTGTTACTACTGCG	ADCY9
ADCY9_4	TGTACGCCCGGCATTACGCG	ADCY9
ADCYAP1_1	AGAGGAAGAGGCGTACGGCG	ADCYAP1
ADCYAP1_2	GAAGCACCTGCAGTCGCTCG	ADCYAP1
ADCYAP1_3	GCTGCCAGACTTCGATGGCT	ADCYAP1
ADCYAP1_4	GGCCTCGTTAAGGATCCCGT	ADCYAP1
ADCYAP1R1_1	CGAATCTTCAACCCAGACCA	ADCYAP1R1
ADCYAP1R1_2	GGTGAGCCGGAACTGCACGG	ADCYAP1R1
ADCYAP1R1_3	TGAATATGAATCTGAGACTG	ADCYAP1R1
ADCYAP1R1_4	TGTGGGACAACATCACGTGT	ADCYAP1R1
ADD1_1	ATTATCGAGCATCCGCATGA	ADD1
ADD1_2	CCTCTTGCCAATCTCCCCGG	ADD1
ADD1_3	GACTAGCAGATCTCTTTGGG	ADD1
ADD1_4	GTAATGCCAATAGGCCTGTG	ADD1
ADD2_1	ACTCGGCCATCTATGCAGCG	ADD2
ADD2_2	GCTGAGTGACACCTATGTCA	ADD2
ADD2_3	GGAGAAGCACCGGCCCCATG	ADD2
ADD2_4	GGTGCTAAGAAACCATGGAG	ADD2
ADD3_1	AAGGATCCCACATTTCATGG	ADD3
ADD3_2	ACCCAGAATACATTAGGGAG	ADD3
ADD3_3	CTAGGCTTCTCTCGAATGAG	ADD3
ADD3_4	GTCTACAAGTCTGTACAGGC	ADD3
ADGB_1	AAAAGCGACAAAGTTCCAAA	ADGB
ADGB_2	CAACTTATGAATTTGAACTG	ADGB
ADGB_3	GAAGGTAAATCAGATCCTGG	ADGB
ADGB_4	TCAGTGAAATCTATGCAGTG	ADGB
ADGRA1_1	ACCTTCACTGTGTTCGCCGG	ADGRA1
ADGRA1_2	CCCCGCACTTGACGCCAACG	ADGRA1
ADGRA1_3	GGTGCCCAGGAAGTACACAC	ADGRA1
ADGRA1_4	TGCACTCAGTACCTGAGCAG	ADGRA1
ADGRA2_1	AGGGATGAGAATAGACTCGG	ADGRA2
ADGRA2_2	GAGCTGACGCTGTCTCACAT	ADGRA2
ADGRA2_3	GCCACGTTCCTCGCATTCTG	ADGRA2
ADGRA2_4	TGAGCAATAACAAGATCACG	ADGRA2
ADGRA3_1	ATCTGAACTATACACCCAGG	ADGRA3
ADGRA3_2	CACTCCTACCCATAGTACTG	ADGRA3
ADGRA3_3	TGATGGAAAACGACGTACTG	ADGRA3
ADGRA3_4	TTCAGCGCATTGCTACCTAC	ADGRA3
ADGRB1_1	CAGGATGAGTACCGGCAGTG	ADGRB1
ADGRB1_2	CCCACGATGAGCGTCACCGA	ADGRB1
ADGRB1_3	CCTGTGGGGCGAATGCACGC	ADGRB1
ADGRB1_4	GAAGCATCCGTGTTTGTGGT	ADGRB1
ADGRB2_1	ATCATCAGCCGAGGGCACGT	ADGRB2
ADGRB2_2	CAGCCACTGATAGCAAGTGG	ADGRB2
ADGRB2_3	CTCTCTCGTAGGCGACCCGG	ADGRB2
ADGRB2_4	TGAGCAAGACCTCGACAAAG	ADGRB2
ADGRB3_1	AGGCGAATAAGGACCTGTCA	ADGRB3
ADGRB3_2	AGGGTCAATAGAGTTAATGC	ADGRB3
ADGRB3_3	CCAAGTCTGCAATCTTACCA	ADGRB3
ADGRB3_4	TACAGTACACGGAGTATGGG	ADGRB3
ADGRD1_1	AAAAGAAAACGTGACCCCTG	ADGRD1
ADGRD1_2	CCTGCTCAGACCCTATCACG	ADGRD1
ADGRD1_3	GAAGGGGTCTGGTCGAACCA	ADGRD1
ADGRD1_4	TCTCTTCCCAAGGATCGCGG	ADGRD1
ADGRE1_1	CACGTGGACTAAATTCACCA	ADGRE1
ADGRE1_2	CCAGGATTTGAATCCAGCAG	ADGRE1
ADGRE1_3	CCTGCAAAAACCTGTCAGGG	ADGRE1
ADGRE1_4	TGCCACCTGCACCAATACAG	ADGRE1
ADGRE2_1	ACCGTCACAAGTCTCCATGG	ADGRE2
ADGRE2_2	AGACAAGGCCCACCACAGAA	ADGRE2
ADGRE2_3	GCACATCGTAGTGGGCCATG	ADGRE2
ADGRE2_4	TCCACCAGCACTCACACGGT	ADGRE2
ADGRE3_1	ATCATCCAGGGAGACACACA	ADGRE3
ADGRE3_2	CACCTCCTCAAAGACAACCG	ADGRE3
ADGRE3_3	CAGGTGACTGCAATTACACA	ADGRE3
ADGRE3_4	GATTGATCGAACTGAACCCA	ADGRE3
ADGRE5_1	ACCGTCACAAGTCTCCGTCG	ADGRE5
ADGRE5_2	CCCATCGGAGGACTCAAGGT	ADGRE5
ADGRE5_3	CCTTATGGCTCATTATGACG	ADGRE5
ADGRE5_4	GGCCTCACCTGTGTTCGAAG	ADGRE5
ADGRF1_1	AAAGACAATGTCATTACACT	ADGRF1
ADGRF1_2	AATACATCTATTCCCATCAG	ADGRF1
ADGRF1_3	CAACGGGGAAGATTGTAGAG	ADGRF1
ADGRF1_4	TTCTGGGGATCAAGGCATGA	ADGRF1
ADGRF2_1	AATTACACAAGACAGATCTG	ADGRF2
ADGRF2_2	AGCAAGCTGTTTGCAAATGT	ADGRF2
ADGRF2_3	CAGACACTCAGGGAAATATG	ADGRF2
ADGRF2_4	GGACCTCAATGGACAAGCAA	ADGRF2
ADGRF3_1	AGAGTGTAATGTCAACCACA	ADGRF3
ADGRF3_2	AGTTCCATTACGGACCAATG	ADGRF3
ADGRF3_3	CACAAACCTGGCCTACACCG	ADGRF3
ADGRF3_4	GCTGAGCACCATGAAATACG	ADGRF3
ADGRF4_1	AAATGGTCTGGTGCTATCAG	ADGRF4
ADGRF4_2	GGAAAAAGACATCACCACAC	ADGRF4
ADGRF4_3	TGACTGCAACAAATCCGAGC	ADGRF4
ADGRF4_4	TGATGCAGGCATAATCAAAG	ADGRF4
ADGRF5_1	AGTCATGTTGTTGAAAAGTG	ADGRF5
ADGRF5_2	CATCAAGTGCTGCATAGAGG	ADGRF5
ADGRF5_3	CTTGTAGGACCTATAGAGGG	ADGRF5
ADGRF5_4	TCCATCAAGATACCTCCTCG	ADGRF5
ADGRG1_1	AGGACCCCATACCTGGAACA	ADGRG1
ADGRG1_2	CCCCTGCATACTCACATGTG	ADGRG1
ADGRG1_3	GAGCTCGCACATGTCCACCG	ADGRG1
ADGRG1_4	GGAGGACCGGATCAACGCCA	ADGRG1
ADGRG2_1	AACCCTGCAAACCCTAAGTG	ADGRG2
ADGRG2_2	AGAGGAGGCTGGTCAGACAA	ADGRG2
ADGRG2_3	GGTAGTGTTGACATTCGCAG	ADGRG2
ADGRG2_4	TGGGAAAGCACAGTGGCCCG	ADGRG2
ADGRG3_1	CAGATACTGGCTAAACTACG	ADGRG3
ADGRG3_2	GCGTGTGAGGATATGCACCG	ADGRG3
ADGRG3_3	GTCTGTGGTTGTAGGTTCCG	ADGRG3
ADGRG3_4	TGAGAGAAGACGATCTCCAG	ADGRG3
ADGRG4_1	AGATACTAGACCAGTCTGAG	ADGRG4
ADGRG4_2	TGACAGACGAATCAGCACAA	ADGRG4
ADGRG4_3	TGGGGTTACTGTATCAACTG	ADGRG4
ADGRG4_4	TTTCCAAAGATGGAGTACCC	ADGRG4
ADGRG5_1	CTGGGGCACCCGCTTCAGAG	ADGRG5
ADGRG5_2	GAGAATATGCAGGTGTCCAG	ADGRG5
ADGRG5_3	TCTTACGTACATCTCCCTCG	ADGRG5
ADGRG5_4	TGGGCACGTGAACAACCTCA	ADGRG5
ADGRG6_1	AACCCATTGGTAACCTACTG	ADGRG6
ADGRG6_2	CTAACAGAATCGATAAACAA	ADGRG6
ADGRG6_3	TATCTGAATGATATAACCGG	ADGRG6
ADGRG6_4	TCCTTAAGGACACGGCAACT	ADGRG6
ADGRG7_1	AGACAGTGCACATCCAACGT	ADGRG7
ADGRG7_2	ATTCCAATAGACACAGGCAT	ADGRG7
ADGRG7_3	CATCACTAGTGCTACGCGAG	ADGRG7
ADGRG7_4	TTTGGGTAATCAATCAGTGG	ADGRG7
ADGRL1_1	ACGGACGCGCATCAAGAGCG	ADGRL1
ADGRL1_2	AGCCGGCAAGAACTACAACA	ADGRL1
ADGRL1_3	CCTTCAAGATCATGTCACAG	ADGRL1
ADGRL1_4	TGTTGAAGGCATAGTCCACG	ADGRL1
ADGRL2_1	AGCTGGACGGAGTTATAACA	ADGRL2
ADGRL2_2	CTCTTCGATTTGAAGCAACG	ADGRL2
ADGRL2_3	GAGCGCTAACTATGGTCGGA	ADGRL2
ADGRL2_4	TCTTTAACAAAGAAAGAACG	ADGRL2
ADGRL3_1	ACAGGTTATTGGTCAACACA	ADGRL3
ADGRL3_2	AGGCAAATCTGACATAGACC	ADGRL3
ADGRL3_3	AGGCATCTGGCAGATAACAT	ADGRL3
ADGRL3_4	CAAAGTTGTGGTCCGAAGGG	ADGRL3
ADGRL4_1	AATGTGTCAGGTGATTACAG	ADGRL4
ADGRL4_2	ATTTACATTAAGTCATCGAA	ADGRL4
ADGRL4_3	TGAAGCCTGCTATTGCAACA	ADGRL4
ADGRL4_4	TGAATTTGTATCAAACTCTG	ADGRL4
ADGRV1_1	GTTTAACATTGGTAGCCCAG	ADGRV1
ADGRV1_2	TCATACCAAATAATCCATAG	ADGRV1
ADGRV1_3	TCCACATCATCCGATCAAGG	ADGRV1
ADGRV1_4	TCTTTACTTAAAGGGCGCTG	ADGRV1
ADH1A_1	ACAGACTTTCTCTAGAGGCG	ADH1A
ADH1A_2	CACACTGAGGAATAGCGAGT	ADH1A
ADH1A_3	CCAGTGTAAGCAATCCTCAG	ADH1A
ADH1A_4	CCATGGTACCACTAACCACG	ADH1A
ADH1B_1	CACCTTCTCCCAGTACACGG	ADH1B
ADH1B_2	CTGTCACACAGATGACCACG	ADH1B
ADH1B_3	GTCTGCAGTTAACGTTGCCA	ADH1B
ADH1B_4	TGGAGCAGCCAGAATCATTG	ADH1B
ADH1C_1	AGCAGCCAGAATCATTGCTG	ADH1C
ADH1C_2	CACCTTCTCCCAGTACACAG	ADH1C
ADH1C_3	GGTAGAGGTTGCACCTCCTA	ADH1C
ADH1C_4	TGAAAACATAGGTCACCCCA	ADH1C
ADH4_1	AAATTTAGAATCGATAACAG	ADH4
ADH4_2	TACATTCTCTCAGTACACTG	ADH4
ADH4_3	TCAACCTCTTCAATGCAAAG	ADH4
ADH4_4	TTCCCACACAAATTTGTGAG	ADH4
ADH5_1	GCTGGAATTGTGGAAAGTGT	ADH5
ADH5_2	TCAGGGTATAGGCATCGGTG	ADH5
ADH5_3	TGCTTCCCGGATCATTGGTG	ADH5
ADH5_4	TGGGTTTACTAAAATCCTGA	ADH5
ADH6_1	AAAACCCAACTGATGTCTGA	ADH6
ADH6_2	CCTTCATGGCCCAAGATGGT	ADH6
ADH6_3	TAAGCACAGTGAAACCAGGT	ADH6
ADH6_4	TGCTGCAATCAATACTGCCA	ADH6
ADH7_1	AAGACGACGCAAGTGGAACC	ADH7
ADH7_2	CCTACTCGCTCCTAATGCAA	ADH7
ADH7_3	CTTGGGACTGATACACTCAG	ADH7
ADH7_4	TACATTTACCGAGTACACAG	ADH7
ADHFE1_1	AACCGGGAGTGAAACTACTG	ADHFE1
ADHFE1_2	AGGATCAATCAGTCCCAGTG	ADHFE1
ADHFE1_3	TGTCGGTGGTGGCTCTACCA	ADHFE1
ADHFE1_4	TTTGGGCTATCCACGCGCTG	ADHFE1
ADI1_1	CAGTGGGTACTTCGATGTGA	ADI1
ADI1_2	CTAGATTAAGATGTTCTACG	ADI1
ADI1_3	CTGGTATATGGACGACGCCC	ADI1
ADI1_4	TATGGTTATGATGTCCATCC	ADI1
ADIG_1	AATGTGAGGTCGTTCACCAG	ADIG
ADIG_2	ATAACAACAGCAAACCCACA	ADIG
ADIG_3	GGAGGCAGAACCAGAAAACC	ADIG
ADIG_4	TCGTATCTCCACAGATTCAG	ADIG
ADIPOQ_1	GAAACCACGACTCAAGGGCC	ADIPOQ
ADIPOQ_2	GTTGCAGTGGAATTTACCAG	ADIPOQ
ADIPOQ_3	TACCGCTCAGCATTCAGTGT	ADIPOQ
ADIPOQ_4	TGGATTCCCGGAAAGCCTCG	ADIPOQ
ADIPOR1_1	CCAGGACACAGACGATGGAG	ADIPOR1
ADIPOR1_2	GACAACGACTATCTGCTACA	ADIPOR1
ADIPOR1_3	GTATATGTTCTAGGTCTGGG	ADIPOR1
ADIPOR1_4	TTTCTCTGAATGACAATAGA	ADIPOR1
ADIPOR2_1	ACAGGAAGAATACACAACCT	ADIPOR2
ADIPOR2_2	AGTCTACTGCCACTCAGAGG	ADIPOR2
ADIPOR2_3	ATGATGGGCTTGTAAGAGAG	ADIPOR2
ADIPOR2_4	CTCATGATGTACTACCAGAC	ADIPOR2
ADIRF_1	AGCGGCAGCTCAGCAAGTGG	ADIRF
ADIRF_2	AGTGGTGGACCAGGCCACAG	ADIRF
ADIRF_3	CCAGCTGGCCAAGACCACCC	ADIRF
ADIRF_4	GCCACAGAGGCGGGGCAGAA	ADIRF
ADK_1	AAAGTCGAATATCATGCTGG	ADK
ADK_2	ACAGCAGAGATGTCAAGCAG	ADK
ADK_3	GTAGTAATGAGCATCCACAT	ADK
ADK_4	TCTGGAGAAAAACTGGATGT	ADK
ADM_1	CGACGCGACATCCAACCGAG	ADM
ADM_2	CTAGGAAGGCGAGCGAACCC	ADM
ADM_3	GCACCGTGCACGTCCCGAAG	ADM
ADM_4	TCTGGCGGTAGCGCTTGACT	ADM
ADM2_1	ACCCGCGACCCGTCAAACCC	ADM2
ADM2_2	AGCTTCCAGACCACAGGTCG	ADM2
ADM2_3	GAGAGGCTGACCCATAACAG	ADM2
ADM2_4	GAGGAGGCTGATGCAACCCA	ADM2
ADM5_1	GGCGGCGCCCATAGCTGTAG	ADM5
ADM5_2	GGTGGGTCCGGCATACGCCC	ADM5
ADM5_3	TCCAGTATATGATCTCCGCC	ADM5
ADM5_4	TCTCCACCAAGGAGCCCTCG	ADM5
ADNP_1	GTTGGTCAGTCAATGAGACT	ADNP
ADNP_2	TCAGATTGTATGTAGTTACC	ADNP
ADNP_3	TGGAGACTGATTAAGCCGAG	ADNP
ADNP_4	TTGCACATCACTTACGAGAG	ADNP
ADNP2_1	GCTTATGCGCTACCTCCATG	ADNP2
ADNP2_2	GGCGAACAGTCTGATTTATG	ADNP2
ADNP2_3	TGCAGAGATAACCCTCAATG	ADNP2
ADNP2_4	TGGGATTCCAACCTACACGC	ADNP2
ADO_1	ATGGACAAGCTAGACGCGGG	ADO
ADO_2	CCCGGGAGCGAGAAGCCGTG	ADO
ADO_3	CGATGTTCAAGTCCTCGGCG	ADO
ADO_4	CGTCGCGATCGGAAGCGCCG	ADO
ADORA1_1	AGGGGTCAGTCCCACCACGA	ADORA1
ADORA1_2	GAGGACCATGAGGAGAAGCG	ADORA1
ADORA1_3	GGAGAGGGATCTTGACCCGG	ADORA1
ADORA1_4	GGCAGCCAACGGCAGCATGG	ADORA1
ADORA2A_1	AAGCAGTTGATGATGTGTAG	ADORA2A
ADORA2A_2	ATGCTAGGTTGGAACAACTG	ADORA2A
ADORA2A_3	GCGGCGGCCGACATCGCAGT	ADORA2A
ADORA2A_4	TGGCTTGGTGACCGGCACGA	ADORA2A
ADORA2B_1	CACCAGCATTATAAGCAGTG	ADORA2B
ADORA2B_2	GGTATAAAAGTTTGGTCACG	ADORA2B
ADORA2B_3	TCTCAAAGAGACACTTCACA	ADORA2B
ADORA2B_4	TGGAGTCAATCCGATGCCAA	ADORA2B
ADORA3_1	ATGGCGCACATGACAACCAG	ADORA3
ADORA3_2	ATTGGACTCTGCGCCATAGT	ADORA3
ADORA3_3	GACATTTCTGTGGTACTCTG	ADORA3
ADORA3_4	GATGCCCAGGCTGACAACAA	ADORA3
ADPGK_1	AAGATGAATCGGTTGGCATG	ADPGK
ADPGK_2	ACTCTCTTACAGCACTATGT	ADPGK
ADPGK_3	CCATCATGTGCAATCCAGAG	ADPGK
ADPGK_4	GCTGGCCAGTATGACTAACA	ADPGK
ADPRH_1	AAGTGAGCATCGAGAGTGGT	ADPRH
ADPRH_2	AGTCTTGGTAATGCTTAGCA	ADPRH
ADPRH_3	ATAGCAGACCACCCTTGCAG	ADPRH
ADPRH_4	GGAGAAGATACACCGGCAGT	ADPRH
ADPRHL1_1	CATGCACATCGCAACCGCCG	ADPRHL1
ADPRHL1_2	CTCCTGGCGAGAGTACGAGG	ADPRHL1
ADPRHL1_3	GGAGATGGTGAGATGCTATG	ADPRHL1
ADPRHL1_4	TGCGGCGAACGACACAAACA	ADPRHL1
ADPRHL2_1	ATGGCAATGGAGGTGCCATG	ADPRHL2
ADPRHL2_2	CAGGACTGACGTCAGGTCGA	ADPRHL2
ADPRHL2_3	GATGGCGCCATTGTAACCCA	ADPRHL2
ADPRHL2_4	TACAAGAAAGACCCTGACAG	ADPRHL2
ADPRM_1	AACATCTGCGATGACGCCAA	ADPRM
ADPRM_2	CCATTAAACTGGACAAACTG	ADPRM
ADPRM_3	TAAGCATAATAATCTTCTGA	ADPRM
ADPRM_4	TTGTTATGGACATGTTCAAG	ADPRM
ADRA1A_1	ATCTCCATCGACCGCTACAT	ADRA1A
ADRA1A_2	CCAAGACGCACTTCTCAGTG	ADRA1A
ADRA1A_3	GGGTCCAATGGATATGACCA	ADRA1A
ADRA1A_4	TGGCCTCAAGACCGACAAGT	ADRA1A
ADRA1B_1	CATCCTAGTCATCTTGTCTG	ADRA1B
ADRA1B_2	CCATTCCAAGAACTTTCACG	ADRA1B
ADRA1B_3	CTCCATCGATCGCTACATCG	ADRA1B
ADRA1B_4	TCTTGGCCACTATATAGACA	ADRA1B
ADRA1D_1	ATCTCCGTGGACCGGTACGT	ADRA1D
ADRA1D_2	CGGCGACGTGAATGGCACGG	ADRA1D
ADRA1D_3	TACCGCAGAAGCGCTCGTCA	ADRA1D
ADRA1D_4	TGCGCGCGACCACGTACACG	ADRA1D
ADRA2A_1	ATGATGGCCTTGATGCGGCG	ADRA2A
ADRA2A_2	GACGAGCACGTTGCCGAACA	ADRA2A
ADRA2A_3	TCCAGCGCGTCGGTGTCGCG	ADRA2A
ADRA2A_4	TGGTCGTTGATCTCGCAGCG	ADRA2A
ADRA2B_1	CAGCCCCGACCCGACCATGG	ADRA2B
ADRA2B_2	CGGACACTCGAAGTCCACTG	ADRA2B
ADRA2B_3	TGGAGTTGTACTCCAGCGCG	ADRA2B
ADRA2B_4	TGGTCGCCCTTGTAGATGAG	ADRA2B
ADRA2C_1	ACACAGATGCACGATCGACG	ADRA2C
ADRA2C_2	ATGGTGGCCTTGACGCGGCG	ADRA2C
ADRA2C_3	CTACGCGCGCATCTACCGAG	ADRA2C
ADRA2C_4	TGTACCAGGTCTCGTCGTTG	ADRA2C
ADRB1_1	CGCACGCCCGTTGGCCAGCG	ADRB1
ADRB1_2	GTAGAAGGAGACTACGGACG	ADRB1
ADRB1_3	TGGCCATCGCCAAGACGCCG	ADRB1
ADRB1_4	TGGCCCACACGGTGCACACG	ADRB1
ADRB2_1	ATCCACTGCGATCACGCACA	ADRB2
ADRB2_2	CAGACGCTCGAACTTGGCAA	ADRB2
ADRB2_3	CCCTTTCCTGCGTGACGTCG	ADRB2
ADRB2_4	GGGAACGTAGAAGGACACGA	ADRB2
ADRB3_1	ACCAGTGCGCCGTAACGCAG	ADRB3
ADRB3_2	CAGCGAAGTCACGAACACGT	ADRB3
ADRB3_3	CCAATACCGCCAACACCAGT	ADRB3
ADRB3_4	GATGGGCGCAAACGACACCG	ADRB3
ADRBK1_1	CATCGCATCATTGGGCGCGG	ADRBK1
ADRBK1_2	CCAGGTCCGAGATCCGCACG	ADRBK1
ADRBK1_3	CTCCTCATAGAATTCCACCA	ADRBK1
ADRBK1_4	TCTGGAACACGTCCCCTCGG	ADRBK1
ADRBK2_1	ACTACTTACACACTCGCATG	ADRBK2
ADRBK2_2	GATGAAGCAGAGTTTATCTG	ADRBK2
ADRBK2_3	TATTGGACGAGGAGGATTCG	ADRBK2
ADRBK2_4	TCTTCATAAAACTTCACCTG	ADRBK2
ADRM1_1	ACGTGCTGAAGTTCAAGGCA	ADRM1
ADRM1_2	CACGAACTCTCTGCGCTAGG	ADRM1
ADRM1_3	GCTTGAACTCACAGTCGTCA	ADRM1
ADRM1_4	GTGACTCCGGATAAGCGGAA	ADRM1
ADSL_1	AAATGTGTGAAACCTAATGT	ADSL
ADSL_2	CAGCAACGTTCTGAACGCAT	ADSL
ADSL_3	GGTATAAATTCCGGACATGG	ADSL
ADSL_4	TATTGAAGTACTGTCTGTGC	ADSL
ADSS_1	AATTTGAAGAGGTTACAAAA	ADSS
ADSS_2	CAGCTTTGGACGAATAAACT	ADSS
ADSS_3	TGACAGAGCTCATATTGGTA	ADSS
ADSS_4	TTTGGATTAATTATTCCACT	ADSS
ADSSL1_1	ACGTCACCTATGTTCTGCGG	ADSSL1
ADSSL1_2	ACTCATCAAAATCTGACAGG	ADSSL1
ADSSL1_3	CCTCAAACAAGCCTGGCAAG	ADSSL1
ADSSL1_4	TACCGAAGTCAATGTCGAGG	ADSSL1
ADTRP_1	AATTATTACATCTCACAGGA	ADTRP
ADTRP_2	GTGCTGAAAAGAACCAAAGG	ADTRP
ADTRP_3	TCTTGGCAAATGGTGCAAGG	ADTRP
ADTRP_4	TTGCATGATTCAGCCACACG	ADTRP
AEBP1_1	CCAGACCTTTCATGGGAACG	AEBP1
AEBP1_2	GCACCAGGCTGCGCACACGT	AEBP1
AEBP1_3	GCGCCGAATGTACTCAACTG	AEBP1
AEBP1_4	GTGTGACTCCATCCCAATGG	AEBP1
AEBP2_1	CTCCATCTACCAGTCAAAGT	AEBP2
AEBP2_2	GAGGAGCCCAAGGGACCGCG	AEBP2
AEBP2_3	GCGGCGCTGCTGCTGAACGG	AEBP2
AEBP2_4	GTAGACAGCACAATTTCCAG	AEBP2
AEN_1	ATTGCCATGGTAGCTCACAA	AEN
AEN_2	CGGGTACGGTAGTCAGCGAT	AEN
AEN_3	TGAGCATGCCTCCAGAACCA	AEN
AEN_4	TGTGGCTATCGACTGTGAGA	AEN
AES_1	CAAGCTCGAATGTGACAAGT	AES
AES_2	CCTGCCCTACCTCTCCCAAG	AES
AES_3	CGGATGATAGAGTTCAGCTC	AES
AES_4	GTGGTGAATTTGAGTTGCTG	AES
AFAP1_1	AATTACCACATGTAATGGAA	AFAP1
AFAP1_2	GAGGACACTCTGAATCCACG	AFAP1
AFAP1_3	GATGTTTAGAATCCAAACCC	AFAP1
AFAP1_4	GTAATGTTACAGCCTTGGAG	AFAP1
AFAP1L1_1	CATCCACAATCGAGTGTGAG	AFAP1L1
AFAP1L1_2	CGAGCTGCGTTTCACCCAGG	AFAP1L1
AFAP1L1_3	GCAAGCTGTTCAGAGGACAT	AFAP1L1
AFAP1L1_4	GTATTTCCACAAGGATCACA	AFAP1L1
AFAP1L2_1	AATTCTTACTGGATGTCTCG	AFAP1L2
AFAP1L2_2	GCAGGGCCTGCTACCCAATG	AFAP1L2
AFAP1L2_3	GGAGGAGCTGTATGACGACG	AFAP1L2
AFAP1L2_4	TGAAGGAAACCAGTACACCC	AFAP1L2
AFF1_1	AATCTGTCACCGAAGCACAG	AFF1
AFF1_2	ATGGGCCGGACATAAGCCGT	AFF1
AFF1_3	GCCTGAGAGAGCCTTAGAGG	AFF1
AFF1_4	GGAGCACAGAGCCCCCACGG	AFF1
AFF2_1	CCTCCAGAAATAATGCACGG	AFF2
AFF2_2	GAGCTTCATGACCCACCAAG	AFF2
AFF2_3	GTACTCTAGAGAGTAAGTCA	AFF2
AFF2_4	TTTACTGCAAAACAAGCATG	AFF2
AFF3_1	CAGCCTCTGATCATTCCCGG	AFF3
AFF3_2	CAGCTTAGGAGACTCATCAG	AFF3
AFF3_3	GAGCAATCAGTACTACAACC	AFF3
AFF3_4	TCTTTCTCCAGACTAACAAG	AFF3
AFF4_1	ACAATGCCGAGGAGTACACC	AFF4
AFF4_2	AGGCGGGTGACACTTTATGT	AFF4
AFF4_3	TGGGAATGATCACCATAGCA	AFF4
AFF4_4	TGTATGAATAGCCGTTAGAG	AFF4
AFG3L2_1	AGGAAAAACTCCTGTTGATG	AFG3L2
AFG3L2_2	GAATGAGACTCACTCTAGCA	AFG3L2
AFG3L2_3	TGTCGGAGAAACCACTGCCA	AFG3L2
AFG3L2_4	TTCCACTCACCTGAAAACCC	AFG3L2
AFM_1	AAAAAATATGTGCTATGGAG	AFM
AFM_2	AGAGAATATTCACCGTGTCA	AFM
AFM_3	AGTCAACTGCCTTCAAACAA	AFM
AFM_4	TATAACAAGAAATCTGATGT	AFM
AFMID_1	ACAACCTTCAGACGACTCGT	AFMID
AFMID_2	CTCCCAGTCGGACAACCCAT	AFMID
AFMID_3	GCCGTGGTAATAGTGGCTTA	AFMID
AFMID_4	TCTGGACAAACGCAACGCTG	AFMID
AFP_1	ACATTGACCACGTTCCAGCG	AFP
AFP_2	AGTGGCTTCTTGAACAAACT	AFP
AFP_3	AGTTGAATGCTTCCAAACAA	AFP
AFP_4	ATTGTAGGTGCATACAGGAA	AFP
AFTPH_1	ACCAGATTATACTCGTCCCA	AFTPH
AFTPH_2	ATAAGCATAGTGACTAACAG	AFTPH
AFTPH_3	TGAGTACCAGTAACAAAAGG	AFTPH
AFTPH_4	TTTGTTAGAATCTCCAGACA	AFTPH
AGA_1	ATGGTTGTAATCCATAAGAC	AGA
AGA_2	CCAGATCCCTCAAAATACTG	AGA
AGA_3	GGGCCAAGTGTTGACGACCA	AGA
AGA_4	TGGAGGGCATTAGCATCTGG	AGA
AGAP1_1	ATTGTGGGTAACTTGGCCAG	AGAP1
AGAP1_2	CACCTGCGCGGAACAGACGG	AGAP1
AGAP1_3	TTACCACTACTACAGTCGAA	AGAP1
AGAP1_4	TTCGCAAGCAGTCTAAGCGC	AGAP1
AGAP11_1	GCGTGGGAACTCCCACTGCG	AGAP11
AGAP11_2	GCTGGGAGTCAATGGAATGG	AGAP11
AGAP11_3	GGAGTGACCCAGACAAAGGG	AGAP11
AGAP11_4	GTGGCACGTTTGGCCAGTGA	AGAP11
AGAP2_1	CCGGTGACCAACATTCGGTG	AGAP2
AGAP2_2	GATTACATCCACAGTACCCA	AGAP2
AGAP2_3	GCAGCTGAGTTCCCTTCGCG	AGAP2
AGAP2_4	TCAACTCACTAGGGGAAGCG	AGAP2
AGAP3_1	CTGCTGTCGTCGATAACCCG	AGAP3
AGAP3_2	CTTTAAGCTCCGGTACGGAG	AGAP3
AGAP3_3	GAGCGGAGTAACACACAGCT	AGAP3
AGAP3_4	GGGATCCTGCTAAAGCGGAG	AGAP3
AGAP4_1	GATGGGTGTGCAGGCCGATG	AGAP4
AGAP4_2	GCATCTCCCGGTCACGAACG	AGAP4
AGAP4_3	GGTGTCAGCATGATTCTCCG	AGAP4
AGAP4_4	GTGGGAGGAACACTGAACTG	AGAP4
AGAP5_1	ATTACGAAGAACAGAAATGG	AGAP5
AGAP5_2	GATGGGTGCACAGGCCGATG	AGAP5
AGAP5_3	GGTGACCGTTGAAGTTGGTG	AGAP5
AGAP5_4	TGTCTGCCACTGGCCAAACA	AGAP5
AGAP6_1	CACCCACGCCCGTTTGCAAG	AGAP6
AGAP6_2	CGTGACCGGGAGATGCCTGA	AGAP6
AGAP6_3	GAGCATGCCATTGGAACACA	AGAP6
AGAP6_4	TTATTAGCATGAGGAGAGGG	AGAP6
AGAP9_1	CATGGACCGCTTGCAAACGG	AGAP9
AGAP9_2	GATGGGTGCACAGGCTGATG	AGAP9
AGAP9_3	GGTGACTGTTGAAGTTGGTG	AGAP9
AGAP9_4	TTTCTTCATAATGTGCACGG	AGAP9
AGBL1_1	AGAGGAACTGATGCAATATG	AGBL1
AGBL1_2	GCCTACGTGCAGATCCGACG	AGBL1
AGBL1_3	GGATATTTGAGGATATTCGG	AGBL1
AGBL1_4	GTAGGTATAGGGATAGTGGT	AGBL1
AGBL2_1	AGATATTATTCTTACGACTG	AGBL2
AGBL2_2	AGCCCTTCTACTGTCTCACG	AGBL2
AGBL2_3	AGGCAAACGAGGAATTGTCA	AGBL2
AGBL2_4	CAAAAAGCCTTTCATAACCC	AGBL2
AGBL3_1	CCATGTTCCTAGCAAGCGTG	AGBL3
AGBL3_2	CCTGCTAGTCTTTACAGTCG	AGBL3
AGBL3_3	TGAGAGTGGTAATCTACAGA	AGBL3
AGBL3_4	TTCCGGGTATACCATACAGA	AGBL3
AGBL4_1	AATCCTGATGGAGTCTACCT	AGBL4
AGBL4_2	ATGATGAGGGTGTTTCCCCT	AGBL4
AGBL4_3	CAGGGCTGGTTATCGTCAGG	AGBL4
AGBL4_4	TTGAACCAGACTCGGAAGCG	AGBL4
AGBL5_1	ACACCATCGGGGTTCAACAT	AGBL5
AGBL5_2	ACATGGCGGAATGTAATCCG	AGBL5
AGBL5_3	GGAAATAGCTGCTCTAGACG	AGBL5
AGBL5_4	TTCTACTTCAGCGTCCGGGG	AGBL5
AGER_1	CATCATAGGAGTATCTGTGA	AGER
AGER_2	GTCAGGGTTACGGTTCCACC	AGER
AGER_3	GTGCTCAAAACATCACAGCC	AGER
AGER_4	TGGAATTCTTACGGTAGACA	AGER
AGFG1_1	ACCACAGGTAAAGCTCCTGT	AGFG1
AGFG1_2	CAGTTGTAGGTCGTTCTCAA	AGFG1
AGFG1_3	GCCGACCGTCATGTTAACGT	AGFG1
AGFG1_4	GGTTCCAAAATCAGCACTGG	AGFG1
AGFG2_1	ACTGACCTGCTGGCTGACAT	AGFG2
AGFG2_2	CCGACGGCACCACACCTCCG	AGFG2
AGFG2_3	CCGAGCGTGAGACTGACTGA	AGFG2
AGFG2_4	GATTGACTTGACACGATGAG	AGFG2
AGGF1_1	ACAATAGTAATAAATTCCAG	AGGF1
AGGF1_2	GGAGACTGATAGTGAACCAG	AGGF1
AGGF1_3	TAAATACCTGAGATTGACCA	AGGF1
AGGF1_4	TTTCTGTTCTATCGGTACCA	AGGF1
AGK_1	CAAAGAAGGCCTTTGTACAG	AGK
AGK_2	GCAATGACCGGCCTTCGATG	AGK
AGK_3	GCCAGATAAATGTAAAATCG	AGK
AGK_4	TGTTCTTCGACGAACAGATG	AGK
AGL_1	AAACACGAAACCTTATAGGA	AGL
AGL_2	ACGCTATGGGAATAAACCAG	AGL
AGL_3	ATGCGTAATATCCATAAACA	AGL
AGL_4	TGAAGAGTAACACAGTCCAA	AGL
AGMAT_1	GACAGTCAATCCTAGCACGG	AGMAT
AGMAT_2	GCACACGGACACGACCGACA	AGMAT
AGMAT_3	TCTCCTGGACTGTAAGCGTG	AGMAT
AGMAT_4	TTGCAGACTGACATTACCCA	AGMAT
AGMO_1	AGATGAACAGCATATACTGA	AGMO
AGMO_2	CTTATTGAAGAATCCAGGTG	AGMO
AGMO_3	GCTTACCATGAGCCATACGA	AGMO
AGMO_4	GTTTGGAATGAAGTTTCACT	AGMO
AGO1_1	AAGAGAACTGTACCATACAC	AGO1
AGO1_2	CAGCATTCGCCAGCTCACAA	AGO1
AGO1_3	GAACGCGCTGAGAGTCCGTG	AGO1
AGO1_4	GATGCGGGGATGCCTATCCA	AGO1
AGO2_1	AAGGTGGAGATAACGCACTG	AGO2
AGO2_2	CCTGTCCGACTTGTAAACAT	AGO2
AGO2_3	CGGAACAAGCAGTTCCACAC	AGO2
AGO2_4	TAACGCCTGCAAGCTCACGC	AGO2
AGO3_1	ATGTCGTAGCACCACATCAA	AGO3
AGO3_2	GGATGACGATAATAAGCTGT	AGO3
AGO3_3	GTGTTTGTAATGTAACAAGG	AGO3
AGO3_4	TGTGAAGGCATTACTTCTAG	AGO3
AGO4_1	AAAGTTGAGGTGACCCACTG	AGO4
AGO4_2	CCTTACCTGTTGACTCTACG	AGO4
AGO4_3	GAAAAAGGAACGGCCCACTG	AGO4
AGO4_4	GGATAACCACTATTAGCTGT	AGO4
AGPAT1_1	CCTGTACGGGATCCGAGTGG	AGPAT1
AGPAT1_2	GAGGGAACGAGAAACCACAA	AGPAT1
AGPAT1_3	GTCCTCGCACGGCACACACA	AGPAT1
AGPAT1_4	TGGTTGGAGACAACAACATA	AGPAT1
AGPAT2_1	ATGACAGTGATGGCCGACCT	AGPAT2
AGPAT2_2	CAAAGTGTGGATCTATCCCG	AGPAT2
AGPAT2_3	GCTGCGTGCAGATCGCCAAG	AGPAT2
AGPAT2_4	TGGCGTAGAACTCGGCCGCG	AGPAT2
AGPAT3_1	CAAGCACCGCGTTAGCATGG	AGPAT3
AGPAT3_2	CACTCACCCACATGTACTCG	AGPAT3
AGPAT3_3	CTTCCCAAAGCGCTCTACCG	AGPAT3
AGPAT3_4	TACCACGTCCAGCCGATGAG	AGPAT3
AGPAT4_1	ACAGCCCAAAGCGTTCGGAC	AGPAT4
AGPAT4_2	CCATACTTGAGGTAGGCGCG	AGPAT4
AGPAT4_3	GATGTGGTACTTCACCGAGA	AGPAT4
AGPAT4_4	TACATACAAAATACTTCTCG	AGPAT4
AGPAT5_1	AAAATCACAAGATACATCTG	AGPAT5
AGPAT5_2	CTTCTTCGAGAATTACACCG	AGPAT5
AGPAT5_3	GACCCCCCAGGCCAACACGT	AGPAT5
AGPAT5_4	GCAAAGTAACACCCATACAA	AGPAT5
AGPAT6_1	AGCGCTCAAACCAGACGTGT	AGPAT6
AGPAT6_2	CTTTACAAGCCCTACACCAA	AGPAT6
AGPAT6_3	GATGATCACATCGATCGGTG	AGPAT6
AGPAT6_4	GTAGAGTTTGCGGATACCAA	AGPAT6
AGPAT9_1	GATAATGAATGGTACCAGAG	AGPAT9
AGPAT9_2	GCTGGTTATAGGAACTACAC	AGPAT9
AGPAT9_3	GTCTGCGGCTCACTATGGTG	AGPAT9
AGPAT9_4	TCAAGATTAAAACATCAATG	AGPAT9
AGPS_1	CAATTTGACAGCTCATGTAG	AGPS
AGPS_2	GAATATCTATGGCAATATCG	AGPS
AGPS_3	GTACCAATGAGTGCAAAGCG	AGPS
AGPS_4	TGCCACTAAGAGGGTACCTA	AGPS
AGR2_1	AAGTGATGAATAATCATCAA	AGR2
AGR2_2	AGAGATACCACAGTCAAACC	AGR2
AGR2_3	ATAAATTACCTTGACTGTGT	AGR2
AGR2_4	GGAAACTTACAACCAGATTG	AGR2
AGR3_1	AAGAAACTGTGACGAGTAAG	AGR3
AGR3_2	AGGTGATAAATTCTTATCAG	AGR3
AGR3_3	GAGGATTGTCAATACTCTCA	AGR3
AGR3_4	GCACCTCTTGAGAGTGTCTG	AGR3
AGRN_1	ACAGCGAGGGCTCTACGTAG	AGRN
AGRN_2	AGCAGCGATGAGGAACTGAG	AGRN
AGRN_3	GTGGCCCCCGTGATAAACGC	AGRN
AGRN_4	GTGGCGCGCAAAGGACCCTG	AGRN
AGRP_1	ACGCAGCGACGTGAGGAGCG	AGRP
AGRP_2	AGAAGAGGATCTGTTGCAGG	AGRP
AGRP_3	CCTGCAGGTACTAGACCTGC	AGRP
AGRP_4	GCCACGCGAGGAGCCCAGAT	AGRP
AGT_1	AGAGCGTGGGAGGACCACAG	AGT
AGT_2	CTTACCTTGGAAGTGGACGT	AGT
AGT_3	TGTCCTTCCAAGGAACACCC	AGT
AGT_4	TTGACACCGAAGACAAGTTG	AGT
AGTPBP1_1	AGTAAAGGCTAGAATTAATG	AGTPBP1
AGTPBP1_2	GACCATGGTGGATTCGTATG	AGTPBP1
AGTPBP1_3	GAGTGATATCATAGATCGTG	AGTPBP1
AGTPBP1_4	TTCATCGGTAGAACAAGCAT	AGTPBP1
AGTR1_1	CAAGCATTGTGCGTCGAAGG	AGTR1
AGTR1_2	GCTGTGTAGACAGCCCATAG	AGTR1
AGTR1_3	GTAGAAACACACTAGCGTAC	AGTR1
AGTR1_4	TCAGGCCCAGCCCTATCGGG	AGTR1
AGTR2_1	ACAGGCCATACACCAAACAA	AGTR2
AGTR2_2	ATTGGGCATATTTCTCAGGT	AGTR2
AGTR2_3	GGAGTAAATCAGCCACAGCG	AGTR2
AGTR2_4	GTACCTATCAACACTCATGC	AGTR2
AGTRAP_1	CTCCATCGACGCCATAAGCA	AGTRAP
AGTRAP_2	GCCTGCTGTGAACCTGAAGG	AGTRAP
AGTRAP_3	GTGTCCGTGAGGCTGACCCG	AGTRAP
AGTRAP_4	TGGCCATGCCCACGCCAAAG	AGTRAP
AGXT_1	CCCCTTTACATGGACCGGCA	AGXT
AGXT_2	CCGATGACCAAGGACCCTGG	AGXT
AGXT_3	GCTGCTGTTCTTAACCCACG	AGXT
AGXT_4	GTCACTGAAGGAGATGAGCG	AGXT
AGXT2_1	AACACTGACAGTAACAATCC	AGXT2
AGXT2_2	ACACTTGGCTTGACAAACGT	AGXT2
AGXT2_3	CAGGAGAAAGATGTTCCTTG	AGXT2
AGXT2_4	GCACTGGAGAATCTCGACAG	AGXT2
AHCTF1_1	CCACCCAAAATGGATTCCTG	AHCTF1
AHCTF1_2	CCTACATGCAGACTAGCAGG	AHCTF1
AHCTF1_3	GAATTCATGATTCTGAACGC	AHCTF1
AHCTF1_4	GTTAATCCTTCGTCCAACAC	AHCTF1
AHCY_1	AACATGATTCTGGACGACGG	AHCY
AHCY_2	CTCTGAGGAGACCACGACTG	AHCY
AHCY_3	GATGATGTCAATACAGCCTG	AHCY
AHCY_4	GCGGGCTCCGAAACCCCGCA	AHCY
AHCYL1_1	ACTCAGGAAACGTGCTCAGG	AHCYL1
AHCYL1_2	AGATGTTACAAGCAGACCAG	AHCYL1
AHCYL1_3	GATGTTTGGTGGGAAACAAG	AHCYL1
AHCYL1_4	TGGGGGAGACTTAACCCACT	AHCYL1
AHCYL2_1	AGTACCTTCTTGACTGTGCG	AHCYL2
AHCYL2_2	CGATAGATGTGTGAATGTGG	AHCYL2
AHCYL2_3	GGAAAGCAAGTGGTAGTCTG	AHCYL2
AHCYL2_4	TGATGATGAGACATCGCCCA	AHCYL2
AHDC1_1	CAGAGGTAAAAAAACGACGG	AHDC1
AHDC1_2	GTCACCCCAAGTACGCCTTG	AHDC1
AHDC1_3	TCCGCCGCCCCAGCGATACG	AHDC1
AHDC1_4	TTGGGGCACCCACGCAAACG	AHDC1
AHI1_1	AATTGGATATCCATCCCGGC	AHI1
AHI1_2	AGGTCTTGTGTAGTCAACTG	AHI1
AHI1_3	CATGTGGTTGATGAGCATAC	AHI1
AHI1_4	CCTGAAGAGCCATCATAGAG	AHI1
AHNAK_1	GGACCTTTGACATCAACTTG	AHNAK
AHNAK_2	GGTCCTAAGCTTAATATCGA	AHNAK
AHNAK_3	GTGATGCTACCCCCAATTTG	AHNAK
AHNAK_4	TGTTAACATTGAAGGACCAG	AHNAK
AHNAK2_1	CAGAGACACCTCGACATCGG	AHNAK2
AHNAK2_2	GGCCCCAGGCGAGTCCATCG	AHNAK2
AHNAK2_3	GGCCCCGAAATAGACATCAA	AHNAK2
AHNAK2_4	GGGGCCGATACCCCGAACGA	AHNAK2
AHR_1	ATCGCAAACAAAGCCAACTG	AHR
AHR_2	CTTACTTCGGATATGGGACT	AHR
AHR_3	TACCACATCCACTCTAAGCA	AHR
AHR_4	TTATAACAGACTACTGTCTG	AHR
AHRR_1	AGGAAGGCCGAGTACTCGGT	AHRR
AHRR_2	CATTTATGACTACATCCACG	AHRR
AHRR_3	CTGTGCGAATCGGAACTGCA	AHRR
AHRR_4	GCTGTCGCTGTTCTGCATTG	AHRR
AHSA1_1	CCAGTGCCAGTTGTTGACGT	AHSA1
AHSA1_2	TAAGAGTGATCTTACAAGTG	AHSA1
AHSA1_3	TGAGCCTGACACAAATCTCG	AHSA1
AHSA1_4	TTTGTCTGATGAAAACAGCG	AHSA1
AHSA2_1	AACGAAAGCTATGGCAACCC	AHSA2
AHSA2_2	CACAAAATTCAGTGCAACCA	AHSA2
AHSA2_3	GGGTGTAAGGATTCCCACTG	AHSA2
AHSA2_4	TAGCATCTTCACTGTAAAGG	AHSA2
AHSG_1	AGACACTGTAAACTCCACAT	AHSG
AHSG_2	AGATTGATGAAGTAAAGGTG	AHSG
AHSG_3	GCAACACTCAGTGAGAAGCT	AHSG
AHSG_4	GTTGTCTATAAATCAGCCCT	AHSG
AHSP_1	AGAGCCTTGTCTCGCTCTTG	AHSP
AHSP_2	CATCAACTATTACAGGCAGC	AHSP
AHSP_3	GCTGAACTCCTTCAATCCTG	AHSP
AHSP_4	TGAAGAAGACATGGTGACTG	AHSP
AICDA_1	ACCGCAAGGCTGAGCCCGAG	AICDA
AICDA_2	CTCACAGAAGTAGAGGCGCG	AICDA
AICDA_3	TCTCCAGAACGGCTGCCACG	AICDA
AICDA_4	TGTCGGGCACAGTCGTAGCA	AICDA
AIDA_1	AGCAAGACATCTACAAAAGG	AIDA
AIDA_2	GAAGTGCAGCTTTACAGGTA	AIDA
AIDA_3	GGCGCCGACTTCGACTCTTG	AIDA
AIDA_4	TTCCTGCTAGAGTTCCCGGT	AIDA
AIF1_1	AAAAGCTTTCGGACTGCTGA	AIF1
AIF1_2	CAAACTCCATGTATTTCTCT	AIF1
AIF1_3	TGCTATATTTGGGATCGTCT	AIF1
AIF1_4	TTTCAGGGACATGATATCTG	AIF1
AIF1L_1	ATGATCTCAGAGGTGACAGG	AIF1L
AIF1L_2	CAGACCTGATGTCTTTAAAG	AIF1L
AIF1L_3	GAGCTCAGCAACAGGTTCCA	AIF1L
AIF1L_4	GAGGCTGGCCGAGATCAACC	AIF1L
AIFM1_1	AGACACTGCGATTCAAACAG	AIFM1
AIFM1_2	ATTGTGGGCTTATCAACAGT	AIFM1
AIFM1_3	GGAATACTCACCAGATAACG	AIFM1
AIFM1_4	TCAATTACGATTATCGGTGG	AIFM1
AIFM2_1	CACTCTCATTCACTCCCAAG	AIFM2
AIFM2_2	CCAGCGCTCACGGTTCATCG	AIFM2
AIFM2_3	TCCGGCAGGGGCTAGTAGTG	AIFM2
AIFM2_4	TGAGCGGGTGAGCAATCTGG	AIFM2
AIFM3_1	AGCACTTGGAGAGATACACT	AIFM3
AIFM3_2	CAGCCCTCAGGATTGCGTGG	AIFM3
AIFM3_3	GCTGGCCCGAGGCCGCAACG	AIFM3
AIFM3_4	TTTCCGAGCCTATGGCATCG	AIFM3
AIG1_1	CCTCACACCAGACCTACGGA	AIG1
AIG1_2	CCTTTATATTAATCGAGATG	AIG1
AIG1_3	CGATGGCCTTGTAGTTACAC	AIG1
AIG1_4	TTCCGTGATTCAGCCACCCT	AIG1
AIM1_1	AAATGGTCTTCGTGAATAGG	AIM1
AIM1_2	AGAAACCAAAGTTACCGTCT	AIM1
AIM1_3	GCCCAGGAACCATTTCGGCG	AIM1
AIM1_4	GTGTCACAGCCCACGACTGA	AIM1
AIM1L_1	CTGGGATTGGAACTGCAGGG	AIM1L
AIM1L_2	GCCTCGAACTACCCTTATGG	AIM1L
AIM1L_3	GCTTGTCTCTGATCCCACCG	AIM1L
AIM1L_4	GTGTCACTCGGTATTCCTCG	AIM1L
AIM2_1	CCTGGATAACATCACTGATG	AIM2
AIM2_2	CCTTATCCTACCTTAACATG	AIM2
AIM2_3	CTTGATGATTCAAAATGCTG	AIM2
AIM2_4	GCAAGATATTATCGGCACAG	AIM2
AIMP1_1	AACCAATTCGAAGATCCAGA	AIMP1
AIMP1_2	ACCATAGAATTAGCGTGCAG	AIMP1
AIMP1_3	GCAGTAACAACCGTATCTTC	AIMP1
AIMP1_4	GCCCCAAGGACAGTTGTCAG	AIMP1
AIMP2_1	CCCCGCCAAGACTATCAGCT	AIMP2
AIMP2_2	GTTGGGGAGCCGGTACATGC	AIMP2
AIMP2_3	TGTAACCAACATAATCCAAG	AIMP2
AIMP2_4	TTCAGCGCCCCGTAATCCTG	AIMP2
AIP_1	ACGCTGCACAGTGACGACGA	AIP
AIP_2	CAAAAACGTGTGATACAGGA	AIP
AIP_3	CAAGAGTCTCCGCAACATCG	AIP
AIP_4	CGTGTGCACCATGCGAGAAG	AIP
AIPL1_1	CGTGTGGTAGGCGAACATGT	AIPL1
AIPL1_2	GGACAGTCATTGACGACAGT	AIPL1
AIPL1_3	TGCCCCGAGTGATTACCAGA	AIPL1
AIPL1_4	TTTATCCCCACAGCACACGG	AIPL1
AIRE_1	AGTTCGAAGACTCCGGCAGT	AIRE
AIRE_2	CCCCGCTCACCGTTCCCGAG	AIRE
AIRE_3	CGCGCTGGCTGACCACGACG	AIRE
AIRE_4	GTGGCGGTACCAAAGCCTTG	AIRE
AJAP1_1	AGCCATGTTTCAGCTCGCCG	AJAP1
AJAP1_2	CCATGACGCTGCAGACTAAG	AJAP1
AJAP1_3	CGGTCTCCATCCTACAAACA	AJAP1
AJAP1_4	CTCCTAAAACTCCACAGCCG	AJAP1
AJUBA_1	AAATCGGGGGGCAACGACTG	AJUBA
AJUBA_2	ACCCGACGGCTCAATCCCCG	AJUBA
AJUBA_3	TAGGTCCCCCCAACCCACTT	AJUBA
AJUBA_4	TGGACCGATTGTACGCTCAG	AJUBA
AK1_1	AAGAGTTTGAGCGACGGGTA	AK1
AK1_2	AGTATTGACTTTGGCCACCA	AK1
AK1_3	GATTGATGGCTACCCGCGGG	AK1
AK1_4	GCCCTGAGACCATGACCCAG	AK1
AK2_1	AGGCTGATTCACCCCAAGAG	AK2
AK2_2	ATGGATGCTGGGAAACTGGT	AK2
AK2_3	GTCCCTTTACCGGCCCCGGG	AK2
AK2_4	GTGAGGCAGGCAGAAATGGT	AK2
AK3_1	AGAAATTGGCGTGTTAGCCA	AK3
AK3_2	ATCCAACAGCCAGCTATACT	AK3
AK3_3	GATCTGATAAGCTCTATCTA	AK3
AK3_4	TGTAGTGATGCGCGACGACA	AK3
AK4_1	ATTCTTACATGTACATGAGG	AK4
AK4_2	GAGAACATCAAGGCCAGCAC	AK4
AK4_3	GTGCCCTTGCCCGAGCCGGG	AK4
AK4_4	TCCGAGTTGGAGAACAGGCG	AK4
AK5_1	ACAATGTAAAAGCTACCCAA	AK5
AK5_2	ACTCAAACTTTCCATATCGG	AK5
AK5_3	CAGGAATACCACCAAATCGG	AK5
AK5_4	CCTTCGATGATATTGGACAC	AK5
AK6_1	CAGGGAAGAAATCACAACCA	AK6
AK6_2	GTGGGTGATTTAGCTCGAGA	AK6
AK6_3	TGTACGAAAGACTTGAAACA	AK6
AK6_4	TTAGATAACCAAATGAGAGA	AK6
AK7_1	AATGGAAGCGCTCTTTGTGA	AK7
AK7_2	ACTGCATCACATCCAACTGA	AK7
AK7_3	AGCTTCCTCAACCAAAGTGA	AK7
AK7_4	CGCTCTACTTACGGGGTCCA	AK7
AK8_1	CTGGATGAGCTCGCCAAACG	AK8
AK8_2	GTATCATAGGAACATCGTCA	AK8
AK8_3	TGAACGGGGCATTAGTACGA	AK8
AK8_4	TTCGGGTGGCCAGTCAAAGG	AK8
AK9_1	ACATATACAGTAGAGACCAG	AK9
AK9_2	AGGCATCTCACGATACCCGA	AK9
AK9_3	TACTGCATGGGAGTTAACTG	AK9
AK9_4	TCACGGGCTTTATCAAAACG	AK9
AKAP1_1	ACAGACATGAGATTGCGACC	AKAP1
AKAP1_2	GCTTCTCTGCGGGGACTACG	AKAP1
AKAP1_3	GTCCGGCAACTCTTCACTGG	AKAP1
AKAP1_4	TGCAACCTTGCCAACCGTGG	AKAP1
AKAP10_1	ACTGGCTACTGTAAGTGTAG	AKAP10
AKAP10_2	CAGATTGAAGTGCTGACCAG	AKAP10
AKAP10_3	GGGCCAATATGATGGACAGG	AKAP10
AKAP10_4	TTGTTTATGACTCATTCAGA	AKAP10
AKAP11_1	AAGTGTAGTGCCATCGACAC	AKAP11
AKAP11_2	AATATTAACAGTATTAAACA	AKAP11
AKAP11_3	AGATGGCAGTGTCTCTAGGG	AKAP11
AKAP11_4	TACTGGTATAAGGTACACCT	AKAP11
AKAP12_1	CTGGGGGAGAAATTTCTGCG	AKAP12
AKAP12_2	GTGCTGTCCAAACCCCCCGA	AKAP12
AKAP12_3	TCATATTCAGCTGATAACCG	AKAP12
AKAP12_4	TGAAGCCGCACTGTTAACTG	AKAP12
AKAP13_1	AGAGAGTGTACCTCAAAACA	AKAP13
AKAP13_2	ATTCGAATGAGCCTGATACG	AKAP13
AKAP13_3	CAGACACCCATTCAGTGGTG	AKAP13
AKAP13_4	TGTGACGGTGGATGTTACAG	AKAP13
AKAP14_1	ATGGCGTAGAGTTTGTAGAG	AKAP14
AKAP14_2	CAGAGATTCGTGCTACGGGT	AKAP14
AKAP14_3	GACTCACGGTGAATTCACTG	AKAP14
AKAP14_4	TATGCTGTTAAGATTGTGGA	AKAP14
AKAP17A_1	ACATGAACGAGACCCTGCCG	AKAP17A
AKAP17A_2	GCTCTTGGAAATACGCAGCG	AKAP17A
AKAP17A_3	GTACTCGCGGTACTGCACAT	AKAP17A
AKAP17A_4	GTGATGCCTCAATTAAGAAG	AKAP17A
AKAP2_1	ACAGCGAGCCTTCTAAACGT	AKAP2
AKAP2_2	AGAGATCCGCTATCTAGATG	AKAP2
AKAP2_3	CCTATCCAATGATTTCAGCA	AKAP2
[truncated: 75,442 more rows]

## Sheet: S2e_GW_fitness_annotation
Library_ID	Experiment_ID	T_cell_donor	T_cell_donor_sex	Cell_type	T_cell_isolation_method	T_cell_culture_conditions	anti-CD3/CD28_stimulation_for_culture_1_[day_post_isolation]	anti-CD3/CD28_stimulation_for_culture_2_[day_post_isolation]	anti-CD3/CD28_stimulation_for_culture_3_[day_post_isolation]	Transduction_[day_post_isolation]	Electroporation_[day_post_isolation]	Readout_stimulation_agent	Treatment_of_readout_stimulation_agent	Readout_stimulation_1_[day_post_isolation]	Readout_stimulation_1_duration_[hrs]	Readout_stimulation_1_target_cell_over_CAR_T_cell_ratio	Readout_stimulation_2_[day_post_isolation]	Readout_stimulation_2_duration_[hrs]	Readout_stimulation_2_target_cell_over_CAR_T_cell_ratio	Readout_[day_post_isolation]	Readout_[day_post_electroporation]	Puromycin_start_[day_post_isolation]	Puromycin_end_[day_post_isolation]	Puromycin_concentration_[ug/ml]	Blasticidin_start_[day_post_isolation]	Blasticidin_end_[day_post_isolation]	Blasticidin_concentration_[ug/ml]	Sample_collection_method	gRNA_library_short_ID	gRNA_library	Number_of_gRNAs_in_library	Lentivirus_transfer_plasmid	Lentivirus_concentration_[RNA_copies/cell]	Electroporation_editor_mRNA	Electroporation_editor_mRNA_prep	Electroporation_editor_mRNA_concentration_[ug/ml]	Electroporation_selection_mRNA	Electroporation_selection_mRNA_concentration_[ug/ml]	Electroporation_electroporator	Electroporation_program	Electroporation_cuvette	Electroporation_cell_concentration_[million/ml]	Cell_number_containing_gRNA_in_PCR_input
CarTScreening_CART0017_NgsGrna_022	CART0017	2	NA	CD4	RosetteSep CD4	Cytokines: IL2 (Peprotech: 50 ng/ul); stimulation: ImmunoCult CD3/CD28	0	7	NA	9	NA	NA	NA	NA	NA	NA	NA	NA	NA	11	NA	NA	NA	NA	NA	NA	NA	Bulk	GW	S2D_GW_gRNAs	77441	PD39	247	NA	NA	NA	NA	NA	NA	NA	NA	NA	8950000
CarTScreening_CART0017_NgsGrna_026	CART0017	2	NA	CD4	RosetteSep CD4	Cytokines: IL2 (Peprotech: 50 ng/ul); stimulation: ImmunoCult CD3/CD28	0	7	NA	9	11	NA	NA	NA	NA	NA	NA	NA	NA	18	7	12	18	0.5	12	14	50	Bulk	GW	S2D_GW_gRNAs	77441	PD39	247	Cas9	mCART-9	150	BSD	75	Maxcyte_ATX	Optimization_3-2	R1000	100	22750000
CarTScreening_CART0017_NgsGrna_031	CART0017	2	NA	CD4	RosetteSep CD4	Cytokines: IL2 (Peprotech: 50 ng/ul); stimulation: ImmunoCult CD3/CD28	0	7	19	9	11	ImmunoCult CD3/CD28	NA	19	72	NA	19	72	NA	25	14	12	25	0.5	12	14	50	Bulk	GW	S2D_GW_gRNAs	77441	PD39	247	Cas9	mCART-9	150	BSD	75	Maxcyte_ATX	Optimization_3-2	R1000	100	13600000
CarTScreening_CART0017_NgsGrna_047	CART0017	2	NA	CD4	RosetteSep CD4	Cytokines: IL2 (Peprotech: 50 ng/ul); stimulation: ImmunoCult CD3/CD28	0	7	NA	9	11	K562_CD19-mGFP_LNGFR	Irradiation 100 Gy	19	144	0.8	NA	NA	NA	25	14	12	25	0.5	12	14	50	Bulk	GW	S2D_GW_gRNAs	77441	PD39	247	Cas9	mCART-9	150	BSD	75	Maxcyte_ATX	Optimization_3-2	R1000	100	15166667
CarTScreening_CART0017_NgsGrna_049	CART0017	2	NA	CD4	RosetteSep CD4	Cytokines: IL2 (Peprotech: 50 ng/ul); stimulation: ImmunoCult CD3/CD28	0	7	19	9	11	ImmunoCult CD3/CD28	NA	19	72	NA	19	72	NA	32	21	12	32	0.5	12	14	50	Bulk	GW	S2D_GW_gRNAs	77441	PD39	247	Cas9	mCART-9	150	BSD	75	Maxcyte_ATX	Optimization_3-2	R1000	100	15200000
CarTScreening_CART0017_NgsGrna_051	CART0017	2	NA	CD4	RosetteSep CD4	Cytokines: IL2 (Peprotech: 50 ng/ul); stimulation: ImmunoCult CD3/CD28	0	7	NA	9	11	K562_CD19-mGFP_LNGFR	Irradiation 100 Gy	19	168	0.8	26	168	0.3	32	21	12	32	0.5	12	14	50	Bulk	GW	S2D_GW_gRNAs	77441	PD39	247	Cas9	mCART-9	150	BSD	75	Maxcyte_ATX	Optimization_3-2	R1000	100	15166667
CarTScreening_CART0043_NgsGrna_001	CART0043	1	M	CD4	RosetteSep CD4	Cytokines: IL2 (StemCell 78145: 12.1 ng/ml); stimulation: ImmunoCult CD3/CD28	0	11	NA	13	NA	NA	NA	NA	NA	NA	NA	NA	NA	16	NA	NA	NA	NA	NA	NA	NA	Bulk	GW	S2D_GW_gRNAs	77441	PD39	247	NA	NA	NA	NA	NA	NA	NA	NA	NA	6606061
CarTScreening_CART0043_NgsGrna_002	CART0043	2	F	CD4	RosetteSep CD4	Cytokines: IL2 (StemCell 78145: 12.1 ng/ml); stimulation: ImmunoCult CD3/CD28	0	11	NA	13	NA	NA	NA	NA	NA	NA	NA	NA	NA	16	NA	NA	NA	NA	NA	NA	NA	Bulk	GW	S2D_GW_gRNAs	77441	PD39	247	NA	NA	NA	NA	NA	NA	NA	NA	NA	9939394
CarTScreening_CART0043_NgsGrna_003	CART0043	4	F	CD4	RosetteSep CD4	Cytokines: IL2 (StemCell 78145: 12.1 ng/ml); stimulation: ImmunoCult CD3/CD28	0	9	NA	12	NA	NA	NA	NA	NA	NA	NA	NA	NA	14	NA	NA	NA	NA	NA	NA	NA	Bulk	GW	S2D_GW_gRNAs	77441	PD39	247	NA	NA	NA	NA	NA	NA	NA	NA	NA	10363636
CarTScreening_CART0043_NgsGrna_008	CART0043	1	M	CD4	RosetteSep CD4	Cytokines: IL2 (StemCell 78145: 12.1 ng/ml); stimulation: ImmunoCult CD3/CD28	0	10	20	13	15	ImmunoCult CD3/CD28	NA	20	72	NA	NA	NA	NA	29	14	16	29	0.5	16	17	50	Bulk	GW	S2D_GW_gRNAs	77441	PD39	247	Cas9	Trilink L-7206	150	BSD	50	Maxcyte ATX	Optimization 3-2	R1000	100	48484848
CarTScreening_CART0043_NgsGrna_009	CART0043	2	F	CD4	RosetteSep CD4	Cytokines: IL2 (StemCell 78145: 12.1 ng/ml); stimulation: ImmunoCult CD3/CD28	0	10	20	13	15	ImmunoCult CD3/CD28	NA	20	72	NA	NA	NA	NA	29	14	16	29	0.5	16	17	50	Bulk	GW	S2D_GW_gRNAs	77441	PD39	247	Cas9	Trilink L-7206	150	BSD	50	Maxcyte ATX	Optimization 3-2	R1000	100	48484848
CarTScreening_CART0043_NgsGrna_010	CART0043	4	F	CD4	RosetteSep CD4	Cytokines: IL2 (StemCell 78145: 12.1 ng/ml); stimulation: ImmunoCult CD3/CD28	0	9	19	12	14	ImmunoCult CD3/CD28	NA	19	72	NA	NA	NA	NA	28	14	15	28	0.5	15	16	50	Bulk	GW	S2D_GW_gRNAs	77441	PD39	247	Cas9	Trilink L-7206	150	BSD	50	Maxcyte ATX	Optimization 3-2	R1000	100	48484848
CarTScreening_CART0043_NgsGrna_011	CART0043	1	M	CD4	RosetteSep CD4	Cytokines: IL2 (StemCell 78145: 12.1 ng/ml); stimulation: ImmunoCult CD3/CD28	0	10	NA	13	15	K562_CD19-mGFP	Irradiation 100 Gy	20	96	1	24	72	1	29	14	16	29	0.5	16	17	50	Bulk	GW	S2D_GW_gRNAs	77441	PD39	247	Cas9	Trilink L-7206	150	BSD	50	Maxcyte ATX	Optimization 3-2	R1000	100	18181818
CarTScreening_CART0043_NgsGrna_012	CART0043	2	F	CD4	RosetteSep CD4	Cytokines: IL2 (StemCell 78145: 12.1 ng/ml); stimulation: ImmunoCult CD3/CD28	0	10	NA	13	15	K562_CD19-mGFP	Irradiation 100 Gy	20	96	1	24	72	1	29	14	16	29	0.5	16	17	50	Bulk	GW	S2D_GW_gRNAs	77441	PD39	247	Cas9	Trilink L-7206	150	BSD	50	Maxcyte ATX	Optimization 3-2	R1000	100	9872727
CarTScreening_CART0043_NgsGrna_013	CART0043	4	F	CD4	RosetteSep CD4	Cytokines: IL2 (StemCell 78145: 12.1 ng/ml); stimulation: ImmunoCult CD3/CD28	0	9	NA	12	14	K562_CD19-mGFP	Irradiation 100 Gy	19	96	1	23	72	1	28	14	15	28	0.5	15	16	50	Bulk	GW	S2D_GW_gRNAs	77441	PD39	247	Cas9	Trilink L-7206	150	BSD	50	Maxcyte ATX	Optimization 3-2	R1000	100	18181818
CarTScreening_PD000219_NgsGrna_Addgene-73178	PD000219	NA	NA	NA	NA	NA	NA	NA	NA	NA	NA	NA	NA	NA	NA	NA	NA	NA	NA	NA	NA	NA	NA	NA	NA	NA	NA	Plasmid	GW	S2D_GW_gRNAs	77441	Addgene-73178	NA	NA	NA	NA	NA	NA	NA	NA	NA	NA	NA
CarTScreening_PD000219_NgsGrna_PD39-73178	PD000219	NA	NA	NA	NA	NA	NA	NA	NA	NA	NA	NA	NA	NA	NA	NA	NA	NA	NA	NA	NA	NA	NA	NA	NA	NA	NA	Plasmid	GW	S2D_GW_gRNAs	77441	PD39	NA	NA	NA	NA	NA	NA	NA	NA	NA	NA	NA

## Sheet: S2f_GW_fitness_counts
sgRNA	gene	CarTScreening_CART0017_NgsGrna_022	CarTScreening_CART0017_NgsGrna_026	CarTScreening_CART0017_NgsGrna_031	CarTScreening_CART0017_NgsGrna_047	CarTScreening_CART0017_NgsGrna_049	CarTScreening_CART0017_NgsGrna_051	CarTScreening_CART0043_NgsGrna_001	CarTScreening_CART0043_NgsGrna_002	CarTScreening_CART0043_NgsGrna_003	CarTScreening_CART0043_NgsGrna_008	CarTScreening_CART0043_NgsGrna_009	CarTScreening_CART0043_NgsGrna_010	CarTScreening_CART0043_NgsGrna_011	CarTScreening_CART0043_NgsGrna_012	CarTScreening_CART0043_NgsGrna_013	CarTScreening_PD000219_NgsGrna_PD39-73178	CarTScreening_PD000219_NgsGrna_Addgene-73178
A1BG_1	A1BG	220	1754	34	4	126	94	74	110	74	660	2740	296	134	90	1028	3290	1104
A1BG_2	A1BG	2624	14298	4602	164	7258	1894	1082	1938	1640	20042	12534	14422	5134	1630	9104	5142	13414
A1BG_3	A1BG	0	0	0	0	0	0	0	0	0	0	0	0	0	0	0	4	0
A1BG_4	A1BG	500	4136	314	10	1536	484	190	260	340	3868	922	3462	396	452	916	3970	2642
A1CF_1	A1CF	172	1082	114	2	182	96	44	90	160	360	8	180	260	12	266	1876	824
A1CF_2	A1CF	46	258	48	2	262	28	6	40	0	34	4	218	58	0	0	980	248
A1CF_3	A1CF	452	2374	874	2	1352	224	230	164	274	652	8930	1824	984	464	1244	3324	1902
A1CF_4	A1CF	62	332	130	2	22	2	18	12	44	110	200	512	14	8	66	1014	332
A2M_1	A2M	760	4004	1780	28	2026	640	290	568	484	2484	10382	2262	2260	696	1498	3766	3836
A2M_2	A2M	134	1488	16	0	436	86	30	64	30	2082	12	970	448	26	138	4768	898
A2M_3	A2M	114	552	6	0	30	92	28	22	4	128	0	298	116	4	0	1028	388
A2M_4	A2M	112	406	0	0	466	166	18	104	72	64	170	152	202	10	36	1428	470
A2ML1_1	A2ML1	70	164	2	2	126	12	12	36	14	8	722	356	0	12	18	606	256
A2ML1_2	A2ML1	80	530	110	0	140	96	28	54	40	1502	884	162	58	64	34	1566	562
A2ML1_3	A2ML1	58	60	0	0	0	4	6	14	2	20	48	0	32	8	12	902	182
A2ML1_4	A2ML1	216	796	194	16	456	218	72	68	230	2478	192	1450	336	150	236	2736	920
A3GALT2_1	A3GALT2	86	304	68	0	54	6	56	32	146	34	1002	282	4	38	116	1010	254
A3GALT2_2	A3GALT2	342	1856	284	10	392	244	58	300	428	572	1808	5410	170	266	2330	5678	1776
A3GALT2_3	A3GALT2	1024	6572	1822	12	2690	442	322	730	604	4324	7560	11384	1522	744	1962	3946	5296
A3GALT2_4	A3GALT2	3208	14440	5354	146	6806	2554	1198	1910	2456	18634	18192	21252	7356	3452	5506	6280	14374
A4GALT_1	A4GALT	104	588	166	4	154	112	12	76	90	146	314	364	36	22	6	2578	652
A4GALT_2	A4GALT	1130	6302	1854	92	3374	1202	472	778	942	6082	8692	9688	2488	466	3030	1978	5382
A4GALT_3	A4GALT	1074	4410	1184	18	1528	1124	282	818	722	1992	4190	4594	2294	682	2462	3214	5790
A4GALT_4	A4GALT	354	2348	332	12	572	428	174	176	370	4350	5076	6050	1690	794	1322	700	2118
A4GNT_1	A4GNT	94	658	40	0	210	52	70	90	100	460	50	128	482	110	94	1806	618
A4GNT_2	A4GNT	178	1596	152	34	666	298	82	146	136	1336	792	452	406	40	428	2380	1038
A4GNT_3	A4GNT	1184	6070	2402	20	2234	1090	322	570	752	8676	6232	7430	3156	1008	3130	2386	4800
A4GNT_4	A4GNT	92	520	50	4	128	38	6	68	60	162	190	14	124	28	4	1664	416
AAAS_1	AAAS	526	3026	1096	6	2614	538	236	444	480	7454	5656	3566	904	234	668	2536	2728
AAAS_2	AAAS	736	4846	1522	8	1452	688	294	358	512	3216	5552	3456	1422	558	1504	3350	3304
AAAS_3	AAAS	806	5056	1090	20	1316	408	206	586	724	3218	3288	5342	1990	912	972	2234	4834
AAAS_4	AAAS	210	1088	446	20	326	212	50	158	134	36	1568	7736	278	262	468	1130	730
AACS_1	AACS	134	488	32	0	422	114	46	34	78	100	2554	10	48	280	184	2136	546
AACS_2	AACS	980	4286	1000	42	1394	796	236	644	508	2810	9610	11332	2774	908	3144	3710	4368
AACS_3	AACS	356	2084	556	18	522	328	210	174	350	2122	2958	3036	982	206	1354	3416	1956
AACS_4	AACS	110	372	56	2	202	60	44	68	70	2662	90	232	22	16	54	1994	508
AADAC_1	AADAC	148	686	34	18	292	146	36	90	58	166	512	730	232	98	176	2470	854
AADAC_2	AADAC	62	68	2	0	8	0	46	82	54	8	64	42	2	0	2	592	166
AADAC_3	AADAC	132	598	0	0	78	52	34	52	36	478	258	274	266	16	110	1500	444
AADAC_4	AADAC	16	46	0	2	0	0	2	0	6	0	0	0	0	0	0	536	122
AADACL2_1	AADACL2	38	468	20	0	148	32	40	8	26	214	6	216	150	2	32	922	286
AADACL2_2	AADACL2	20	50	8	0	2	0	0	0	10	50	0	56	0	0	0	122	34
AADACL2_3	AADACL2	42	130	8	0	86	2	22	18	0	8	360	74	12	4	0	606	164
AADACL2_4	AADACL2	2	170	2	0	106	8	12	10	22	18	52	1230	196	78	116	650	148
AADACL3_1	AADACL3	102	596	42	0	48	202	4	62	28	354	830	10	96	18	62	1648	606
AADACL3_2	AADACL3	378	2612	612	4	524	336	144	170	128	5102	356	2874	418	134	820	1288	2018
AADACL3_3	AADACL3	582	3204	304	6	1132	310	228	334	350	3304	2174	798	770	292	602	3088	2880
AADACL3_4	AADACL3	302	2166	344	2	182	302	64	252	176	1834	1420	3586	1462	100	1154	2440	1776
AADACL4_1	AADACL4	160	528	22	0	110	12	10	44	54	6	8	24	252	196	376	2336	782
AADACL4_2	AADACL4	162	738	20	20	80	122	48	64	106	70	136	218	114	10	4	1592	628
AADACL4_3	AADACL4	78	504	70	2	30	64	22	18	122	344	188	1566	8	200	182	502	312
AADACL4_4	AADACL4	154	1082	134	0	118	74	38	128	122	1432	1286	210	346	74	244	1758	770
AADAT_1	AADAT	72	444	6	0	46	36	12	30	68	306	214	60	68	48	32	490	208
AADAT_2	AADAT	204	700	194	0	522	106	16	38	116	1452	1076	836	96	34	220	1724	514
AADAT_3	AADAT	50	156	94	4	10	6	70	52	4	554	4	8	174	0	2	628	248
AADAT_4	AADAT	28	292	0	0	52	0	4	8	0	212	358	4	144	14	42	290	108
AAED1_1	AAED1	252	556	36	2	202	70	52	62	86	622	54	678	210	244	270	1874	922
AAED1_2	AAED1	32	250	38	0	2	0	2	10	24	82	0	470	82	42	64	1168	376
AAED1_3	AAED1	64	686	100	0	250	74	14	80	58	26	4596	36	504	78	270	1552	472
AAED1_4	AAED1	1178	6844	2050	40	3490	954	580	948	1182	4770	11328	16440	1686	2028	3378	2016	5694
AAGAB_1	AAGAB	320	1546	418	12	518	94	68	176	126	832	840	178	272	76	224	5132	1818
AAGAB_2	AAGAB	76	238	46	12	72	28	8	52	66	384	48	84	182	108	52	1414	392
AAGAB_3	AAGAB	120	896	104	2	104	46	66	70	90	222	544	1468	68	24	438	2020	726
AAGAB_4	AAGAB	94	982	124	2	358	82	20	116	74	114	366	238	130	42	154	2168	678
AAK1_1	AAK1	104	444	216	0	234	32	54	52	74	378	134	530	36	10	264	1700	602
AAK1_2	AAK1	92	262	280	42	870	6	20	84	98	1006	374	20	342	104	10	1634	440
AAK1_3	AAK1	68	50	0	0	30	2	8	4	44	0	0	0	20	2	72	750	198
AAK1_4	AAK1	28	272	32	0	160	96	36	94	26	8	122	60	208	14	484	1008	402
AAMDC_1	AAMDC	32	288	0	0	60	54	4	30	86	418	286	64	0	10	66	564	276
AAMDC_2	AAMDC	132	1048	348	12	566	98	42	74	68	552	1782	510	488	54	138	1304	658
AAMDC_3	AAMDC	124	1210	664	4	270	62	54	34	78	428	102	478	40	32	1418	2012	640
AAMDC_4	AAMDC	458	2092	674	14	1048	562	152	190	236	1846	3436	876	710	320	334	1306	1900
AAMP_1	AAMP	184	532	46	0	128	108	58	62	202	170	302	176	136	10	124	2216	826
AAMP_2	AAMP	1510	6578	1894	40	2566	872	380	1176	830	4234	2886	7420	1792	750	2524	4226	7120
AAMP_3	AAMP	212	342	2	0	140	38	2	86	92	230	508	30	448	6	266	1870	698
AAMP_4	AAMP	110	290	72	0	248	10	52	136	78	514	388	330	234	40	188	2026	798
AANAT_1	AANAT	686	4942	676	46	1364	504	150	508	466	2876	6312	4650	1280	548	1532	4802	3420
AANAT_2	AANAT	2590	14818	4722	122	7706	2014	1066	1682	2162	16888	27088	57548	5288	3214	16378	7448	14774
AANAT_3	AANAT	1734	9258	1204	48	3616	872	454	924	1044	6568	8840	10354	2488	1330	2572	4332	7974
AANAT_4	AANAT	5018	24864	8862	152	14760	4080	1734	3198	3810	23426	52668	60418	9252	6234	17740	7880	23482
AAR2_1	AAR2	494	2692	736	16	920	106	148	360	352	1976	1398	1650	634	180	986	5238	2414
AAR2_2	AAR2	762	3736	552	14	782	774	262	324	466	1576	1022	4484	818	214	922	2614	3084
AAR2_3	AAR2	510	2442	208	28	482	254	134	114	224	720	2086	1180	234	120	598	1604	2372
AAR2_4	AAR2	118	510	188	0	114	24	20	90	144	522	358	108	20	122	6	1658	494
AARD_1	AARD	770	3826	1342	52	1926	542	354	416	542	2962	4366	6788	1732	716	1488	1820	3764
AARD_2	AARD	36	66	8	0	0	0	6	2	0	0	104	2	0	0	0	322	52
AARD_3	AARD	1082	6992	2346	34	3636	978	258	626	890	12174	6430	11944	2134	1022	4400	2540	5004
AARD_4	AARD	392	1850	1326	12	702	200	224	244	198	1236	9964	3096	784	294	824	1590	1956
AARS_1	AARS	382	1606	308	2	662	166	172	148	344	1804	870	1742	532	188	866	5286	1854
AARS_2	AARS	350	716	228	8	134	70	112	216	386	164	200	1488	678	226	332	4366	2006
AARS_3	AARS	254	818	172	10	410	248	84	226	300	794	326	106	598	62	568	4518	1860
AARS_4	AARS	952	4820	1048	30	1696	726	508	604	1200	3354	2558	1994	1404	464	1710	4314	5200
AARS2_1	AARS2	1104	5438	1496	30	1116	340	496	854	678	2174	1722	3582	2068	588	2392	1640	5784
AARS2_2	AARS2	172	666	58	30	92	24	28	76	96	2476	116	390	96	12	142	1756	732
AARS2_3	AARS2	260	2052	58	2	384	270	112	282	230	1126	1676	3964	410	352	898	1598	1568
AARS2_4	AARS2	130	754	68	0	70	136	6	32	110	260	192	1554	382	132	446	1758	578
AARSD1_1	AARSD1	1190	7508	1922	24	3042	1500	512	656	960	8962	11702	8504	2812	694	4378	4496	6726
AARSD1_2	AARSD1	62	268	8	0	150	42	32	18	46	788	2	10	0	36	8	1308	352
AARSD1_3	AARSD1	150	1156	182	6	106	156	44	40	60	436	830	1950	598	176	92	3180	800
AARSD1_4	AARSD1	1178	5804	936	24	1322	884	296	698	534	4526	6336	7346	2618	1176	2102	2512	5648
AASDH_1	AASDH	140	338	328	2	36	166	8	70	84	42	738	524	102	68	118	1392	582
AASDH_2	AASDH	92	694	36	4	172	34	44	60	52	2	310	1208	100	40	310	1130	456
AASDH_3	AASDH	220	1374	672	12	686	274	72	154	168	498	1114	748	180	88	486	2978	1124
AASDH_4	AASDH	100	640	66	0	182	62	20	68	190	176	1344	184	156	20	42	1616	660
AASDHPPT_1	AASDHPPT	174	756	12	2	348	24	30	156	118	710	864	422	142	24	264	2180	692
AASDHPPT_2	AASDHPPT	550	3330	142	68	566	244	188	462	728	1616	862	982	200	774	1590	2102	3106
AASDHPPT_3	AASDHPPT	2552	19250	3072	118	7654	2602	948	1904	2406	20752	27152	21244	5022	2638	8320	6410	12786
AASDHPPT_4	AASDHPPT	1236	7370	758	50	2112	836	464	778	736	6244	7128	6466	2278	1078	2452	3226	5776
AASS_1	AASS	264	686	60	2	820	48	58	86	126	402	2374	782	216	204	132	1730	750
AASS_2	AASS	138	718	220	10	146	24	40	40	148	1616	100	414	226	26	60	2180	728
AASS_3	AASS	232	1944	568	10	470	78	30	234	284	1272	1122	268	620	284	1118	3318	1160
AASS_4	AASS	238	1086	178	6	214	156	82	92	58	610	1734	690	82	46	142	1874	964
AATF_1	AATF	116	792	620	2	320	46	56	74	100	718	2936	516	248	108	96	2744	846
AATF_2	AATF	56	72	42	2	18	14	30	68	26	12	2	22	30	0	54	784	202
AATF_3	AATF	174	460	116	0	46	14	16	68	76	204	8	442	8	80	198	2522	740
AATF_4	AATF	10	132	46	0	14	18	0	2	8	2	408	284	6	2	10	498	116
AATK_1	AATK	4038	26076	8186	132	9550	3574	1490	2742	2596	20224	33218	29080	7418	3710	14212	7746	20220
AATK_2	AATK	1154	4912	1282	46	4294	942	464	664	608	9618	22832	6078	2448	1152	2680	6362	6112
AATK_3	AATK	684	4398	372	8	1730	372	172	438	342	1762	6600	4130	1326	1030	2338	1892	3286
AATK_4	AATK	390	1432	580	8	460	92	144	196	266	1182	3634	574	442	528	416	3332	1586
ABAT_1	ABAT	54	272	0	0	28	6	24	32	34	360	410	464	128	36	54	1136	388
ABAT_2	ABAT	68	332	40	8	26	104	16	40	6	78	22	120	56	2	18	596	238
ABAT_3	ABAT	132	332	42	0	44	12	48	58	24	240	56	222	100	10	88	1168	648
ABAT_4	ABAT	52	470	6	0	32	6	12	2	2	72	10	18	56	6	30	1052	178
ABCA1_1	ABCA1	198	884	54	2	410	108	24	148	194	330	354	404	78	36	176	1872	902
ABCA1_2	ABCA1	654	4440	1686	16	1526	698	262	618	792	4244	7406	8022	1174	736	1520	2296	3892
ABCA1_3	ABCA1	190	1506	118	12	526	142	94	270	258	668	3464	882	940	262	72	914	1218
ABCA1_4	ABCA1	504	4602	684	18	738	366	246	470	440	4414	3358	12932	1338	678	1260	2554	3084
ABCA10_1	ABCA10	126	1118	134	6	68	98	66	48	16	1012	160	252	138	76	150	2896	710
ABCA10_2	ABCA10	296	2102	82	4	342	232	136	102	70	346	2502	1326	368	218	380	4888	1344
ABCA10_3	ABCA10	26	264	14	0	34	6	0	8	38	200	2	2	0	0	0	488	66
ABCA10_4	ABCA10	16	220	8	0	130	6	0	0	2	20	0	8	0	0	16	672	148
ABCA12_1	ABCA12	284	1090	86	2	300	76	34	54	76	1030	2886	496	320	16	524	2244	1134
ABCA12_2	ABCA12	136	616	30	12	374	94	48	26	74	22	116	6	16	88	60	2094	574
ABCA12_3	ABCA12	168	948	162	16	188	196	20	94	18	820	1696	1204	682	162	398	936	664
ABCA12_4	ABCA12	62	206	76	0	256	68	8	18	18	402	188	100	58	4	120	1652	296
ABCA13_1	ABCA13	318	666	112	6	106	90	66	80	240	1632	852	642	304	54	214	3156	1176
ABCA13_2	ABCA13	208	1798	104	12	510	202	28	162	42	1320	482	2636	224	78	456	2908	936
ABCA13_3	ABCA13	64	208	24	0	176	8	0	4	90	2	52	68	78	2	136	1316	350
ABCA13_4	ABCA13	212	584	24	8	216	46	78	148	46	168	566	164	108	46	184	1862	666
ABCA2_1	ABCA2	1018	4136	690	40	1540	704	282	756	714	2828	3686	3594	2850	566	1952	3876	4930
ABCA2_2	ABCA2	94	730	52	0	130	362	28	52	214	236	984	276	184	88	184	578	714
ABCA2_3	ABCA2	280	912	28	6	286	122	98	148	260	1028	3284	912	544	162	1308	1026	1088
ABCA2_4	ABCA2	44	138	90	0	116	14	8	12	62	238	30	10	706	6	6	604	138
ABCA3_1	ABCA3	384	1118	106	12	188	166	118	256	152	518	1970	590	604	346	3184	4170	1690
ABCA3_2	ABCA3	246	1268	300	6	434	148	86	188	220	1014	5484	2958	536	608	582	3072	1482
ABCA3_3	ABCA3	510	3706	1410	2	1108	406	202	382	470	3246	4812	1496	1176	748	910	4462	2536
ABCA3_4	ABCA3	622	4616	1616	106	2004	464	250	508	628	5334	6176	1842	1064	898	2758	2058	3372
ABCA4_1	ABCA4	164	1096	484	4	232	72	34	84	86	90	94	460	256	20	304	1034	698
ABCA4_2	ABCA4	386	1612	556	6	522	270	128	294	202	960	1726	2156	384	66	2486	1888	1524
ABCA4_3	ABCA4	170	872	168	0	72	118	62	70	20	446	654	370	42	30	248	1076	738
ABCA4_4	ABCA4	102	690	258	0	28	56	24	60	2	182	34	318	110	20	72	826	360
ABCA5_1	ABCA5	58	80	0	0	2	4	10	12	10	0	0	0	24	0	28	374	102
ABCA5_2	ABCA5	52	80	0	0	14	0	8	8	4	66	30	68	2	0	34	184	140
ABCA5_3	ABCA5	4	62	0	0	0	0	0	38	18	0	8	182	0	2	48	156	38
ABCA5_4	ABCA5	94	530	200	0	44	80	26	40	16	1342	16	24	26	62	84	1402	436
ABCA6_1	ABCA6	156	994	132	2	200	84	56	134	130	1930	864	714	80	196	910	3696	1148
ABCA6_2	ABCA6	422	2732	916	32	2250	648	138	270	628	3146	11796	1030	1014	742	554	4736	2676
ABCA6_3	ABCA6	136	1266	246	4	392	254	20	82	124	196	216	1284	194	142	1136	2336	722
ABCA6_4	ABCA6	48	62	0	0	36	2	22	24	108	4	236	28	50	44	54	518	204
ABCA7_1	ABCA7	250	1414	520	0	832	208	136	190	236	396	220	3368	584	144	586	2930	1528
ABCA7_2	ABCA7	166	490	76	2	310	48	70	126	100	46	36	892	168	16	252	2100	1076
ABCA7_3	ABCA7	116	820	404	2	70	16	26	64	138	42	92	2396	614	134	194	1918	756
ABCA7_4	ABCA7	226	1096	104	2	400	434	76	72	194	386	756	1306	500	252	434	1100	982
ABCA8_1	ABCA8	58	172	12	0	50	2	12	18	10	30	100	706	6	8	4	442	170
ABCA8_2	ABCA8	70	374	16	2	512	14	6	2	12	14	146	1118	94	40	86	1034	178
ABCA8_3	ABCA8	216	1550	40	0	612	94	76	134	88	564	10560	2396	720	652	520	2096	1266
ABCA8_4	ABCA8	364	2892	294	12	1060	160	78	146	244	2414	5324	2848	552	112	1064	2224	1800
ABCA9_1	ABCA9	82	124	0	0	4	0	2	14	24	0	0	6	0	2	2	496	110
ABCA9_2	ABCA9	38	154	2	0	102	60	22	6	8	0	2	28	24	0	4	510	240
ABCA9_3	ABCA9	184	626	796	14	582	128	126	168	82	390	724	226	96	82	230	2766	826
ABCA9_4	ABCA9	80	134	52	0	40	10	28	16	126	362	4	6	22	16	164	404	166
ABCB1_1	ABCB1	260	1364	292	2	106	114	30	84	188	1632	182	1860	270	28	352	3370	1094
ABCB1_2	ABCB1	126	554	86	16	340	188	60	150	100	414	1890	10264	260	70	1240	1646	604
ABCB1_3	ABCB1	24	60	0	0	0	10	20	8	48	26	0	54	18	0	76	532	176
ABCB1_4	ABCB1	8	32	0	0	8	0	22	0	80	160	0	0	12	0	0	182	76
ABCB10_1	ABCB10	396	3186	254	8	968	142	156	208	248	3798	962	3484	800	240	480	4428	1918
ABCB10_2	ABCB10	506	3516	1152	16	1960	666	224	456	350	3638	7276	3396	858	718	902	2786	2796
ABCB10_3	ABCB10	656	3032	468	10	1254	578	262	360	512	1938	2988	5978	1236	470	3062	4072	3138
ABCB10_4	ABCB10	2112	9420	3602	86	3688	2080	632	1294	1616	5680	15424	9560	3564	1200	7150	6132	8952
ABCB11_1	ABCB11	94	542	28	6	250	60	48	10	38	1294	440	628	418	144	34	1664	502
ABCB11_2	ABCB11	62	242	78	10	68	2	80	84	32	162	488	38	76	0	10	1408	416
ABCB11_3	ABCB11	306	2054	682	2	504	236	58	176	166	1040	378	1112	452	168	470	3914	1548
ABCB11_4	ABCB11	138	324	0	0	70	42	12	32	30	744	230	894	126	116	250	1954	456
ABCB4_1	ABCB4	372	1960	136	14	616	624	124	166	130	2180	2074	1792	858	412	1786	3164	1046
ABCB4_2	ABCB4	190	1012	80	0	252	252	148	182	70	998	834	4256	238	118	662	2522	990
ABCB4_3	ABCB4	296	1746	182	0	326	282	164	214	238	5430	430	686	264	58	724	2288	1638
ABCB4_4	ABCB4	114	486	146	8	460	62	64	40	52	452	1978	22	104	76	662	1196	574
ABCB5_1	ABCB5	0	0	0	0	0	0	0	0	0	0	0	0	0	0	0	6	0
ABCB5_2	ABCB5	438	1532	110	10	1102	306	230	170	232	1342	4560	4758	918	324	702	3898	2350
ABCB5_3	ABCB5	592	2122	142	16	546	226	170	326	462	2228	1542	3428	530	220	1740	2910	2686
ABCB5_4	ABCB5	82	586	128	0	30	22	40	84	52	460	10	1228	112	24	12	930	324
ABCB6_1	ABCB6	502	3634	512	26	962	418	96	338	232	3080	2826	5034	1088	428	2100	2328	2962
ABCB6_2	ABCB6	1022	4174	880	8	2326	356	288	488	686	2988	8258	4874	3282	756	2510	4326	4880
ABCB6_3	ABCB6	208	1232	200	0	400	146	38	210	222	3378	1024	198	238	198	32	1622	1100
ABCB6_4	ABCB6	354	1642	254	12	714	136	36	160	112	1158	482	3098	512	200	264	3072	1162
ABCB7_1	ABCB7	58	48	0	0	118	2	0	6	0	0	2	4	0	2	26	604	170
ABCB7_2	ABCB7	1684	4302	530	26	1148	422	648	1206	1380	2824	1800	5874	694	422	888	6102	9950
ABCB7_3	ABCB7	58	172	0	0	46	38	4	28	10	372	110	14	16	2	88	716	228
ABCB7_4	ABCB7	610	542	96	0	260	58	178	350	320	224	268	2214	326	96	370	1986	2224
ABCB8_1	ABCB8	118	372	6	4	182	60	10	104	56	74	768	122	82	44	30	1722	524
ABCB8_2	ABCB8	538	4662	960	40	2532	806	272	670	564	3570	4166	6734	1820	392	2480	2810	3904
ABCB8_3	ABCB8	1084	5926	1744	38	2826	986	364	566	840	3156	13028	16206	1818	616	2650	2222	4588
ABCB8_4	ABCB8	38	124	48	0	114	0	6	0	72	6	2	4	4	0	14	772	160
ABCB9_1	ABCB9	246	634	242	4	164	146	78	78	88	1634	1998	796	420	36	12	2114	668
ABCB9_2	ABCB9	162	1598	206	4	514	134	104	84	98	408	238	692	786	92	906	2670	850
ABCB9_3	ABCB9	76	280	22	0	98	14	8	60	4	238	4	812	6	2	74	946	274
ABCB9_4	ABCB9	458	3142	972	16	1588	238	110	382	546	2604	3026	1530	750	310	924	1484	2620
ABCC1_1	ABCC1	78	220	48	0	78	48	10	38	118	486	474	44	14	4	8	1016	212
ABCC1_2	ABCC1	1724	9124	2594	90	3116	1472	1078	1016	1132	7738	9312	9752	3478	1574	5002	5982	9278
ABCC1_3	ABCC1	92	478	62	6	262	60	36	110	116	294	66	884	730	28	134	1270	686
ABCC1_4	ABCC1	876	5392	1776	74	1764	534	404	612	494	8428	6590	11444	1824	1002	2578	3092	3878
ABCC10_1	ABCC10	434	2490	264	28	752	238	110	342	274	820	608	740	622	234	438	1976	2188
ABCC10_2	ABCC10	280	1362	282	22	1832	122	108	206	200	2902	2932	5482	592	436	1294	1738	1574
ABCC10_3	ABCC10	178	1814	684	8	564	260	26	70	44	1048	606	6308	52	106	452	2004	862
ABCC10_4	ABCC10	172	1200	216	12	646	68	72	218	212	932	3816	3598	310	140	240	1104	970
ABCC11_1	ABCC11	162	842	492	0	322	158	54	166	354	1694	1292	564	40	32	906	2396	818
ABCC11_2	ABCC11	742	3108	1062	10	996	548	226	316	430	4222	1734	5870	1382	470	2346	3354	3034
ABCC11_3	ABCC11	1168	6710	1936	34	2436	950	330	714	708	4372	3780	8554	2068	950	2464	3314	5670
ABCC11_4	ABCC11	50	92	12	0	18	0	6	24	0	92	1508	0	0	0	0	880	134
ABCC12_1	ABCC12	246	850	42	0	452	158	38	56	92	616	1376	392	840	138	266	2922	730
ABCC12_2	ABCC12	442	2458	654	34	566	236	42	218	100	738	1782	2984	316	94	720	5194	1912
ABCC12_3	ABCC12	180	804	94	2	286	64	24	42	174	524	1084	690	178	142	120	2966	886
ABCC12_4	ABCC12	1856	13960	3984	98	5228	1634	690	1274	1894	13030	12030	34188	4324	2616	3252	5398	10586
ABCC2_1	ABCC2	116	888	16	4	378	50	54	66	100	48	566	74	270	68	234	1286	700
ABCC2_2	ABCC2	18	100	0	0	0	0	4	4	2	0	0	2	0	0	14	812	176
ABCC2_3	ABCC2	348	1936	868	16	606	194	58	216	228	1278	3678	3734	238	356	344	1816	1438
ABCC2_4	ABCC2	42	248	168	0	52	12	0	18	16	2	0	130	36	0	106	664	166
ABCC3_1	ABCC3	746	5378	1206	116	1644	566	476	550	696	3080	1244	3866	2248	382	2124	4422	3818
ABCC3_2	ABCC3	1696	9332	2610	114	2604	1702	508	1254	1882	6806	24140	9872	2838	1494	3268	4484	8222
ABCC3_3	ABCC3	790	2954	370	10	814	364	224	550	486	4754	11080	2196	1814	784	2584	2368	3396
ABCC3_4	ABCC3	38	236	14	2	290	52	22	14	30	60	20	374	246	0	44	1388	328
ABCC4_1	ABCC4	370	1560	74	8	418	162	140	244	278	1002	6162	1076	418	676	780	3444	1672
ABCC4_2	ABCC4	76	464	28	0	138	26	10	60	12	4900	692	1328	542	54	26	1192	394
ABCC4_3	ABCC4	120	272	18	4	152	4	8	16	90	0	0	342	4	2	50	1120	408
ABCC4_4	ABCC4	572	5466	1344	30	1522	304	256	460	598	3570	3268	10898	1892	506	2352	2328	3586
ABCC5_1	ABCC5	310	1504	692	16	448	170	136	146	174	1942	694	1934	430	226	394	2794	1362
ABCC5_2	ABCC5	114	286	40	0	8	60	12	54	106	18	0	4	116	0	26	1230	392
ABCC5_3	ABCC5	34	324	2	0	38	26	72	44	28	10	486	4	282	0	22	814	278
ABCC5_4	ABCC5	8	44	0	0	0	18	0	8	10	0	2	0	0	0	0	196	20
ABCC6_1	ABCC6	144	522	44	0	122	190	20	80	72	4	966	1084	344	74	58	1744	514
ABCC6_2	ABCC6	672	3862	896	96	2102	610	294	392	646	7334	7594	5600	2162	622	2072	2234	3540
ABCC6_3	ABCC6	54	144	0	2	18	56	20	32	62	26	82	20	272	8	4	894	208
ABCC6_4	ABCC6	326	1316	96	22	466	76	104	198	138	1472	208	1092	406	20	184	1728	1446
ABCC8_1	ABCC8	1058	5622	1540	30	1716	870	444	614	580	5958	10156	3012	3158	2246	2272	2238	5570
ABCC8_2	ABCC8	42	758	142	0	292	124	96	50	70	2	0	282	34	18	50	1618	348
ABCC8_3	ABCC8	64	314	0	2	94	10	10	90	6	38	2	492	106	0	36	994	278
ABCC8_4	ABCC8	388	2756	1590	22	1598	572	308	244	490	3176	3312	7138	990	1188	3246	1556	2206
ABCC9_1	ABCC9	60	264	10	0	38	50	8	24	38	126	2	164	4	34	78	1244	272
ABCC9_2	ABCC9	132	688	18	10	134	60	22	70	268	186	34	1980	88	26	136	1922	760
ABCC9_3	ABCC9	296	1810	100	24	294	202	174	198	254	1296	2440	2192	428	152	658	1618	1820
ABCC9_4	ABCC9	34	178	4	2	20	30	42	48	74	264	56	12	4	0	6	750	252
ABCD1_1	ABCD1	76	530	162	0	168	82	26	84	50	834	3006	254	138	28	26	1940	520
ABCD1_2	ABCD1	1064	5310	1112	60	1252	1140	338	800	946	4308	9978	7688	2016	730	2158	3496	5128
ABCD1_3	ABCD1	196	486	76	4	248	126	56	80	42	58	390	34	56	28	212	2248	720
ABCD1_4	ABCD1	738	4492	464	14	1970	766	258	706	528	4660	5418	4538	1552	756	4256	4730	4470
ABCD2_1	ABCD2	308	1722	42	20	200	200	58	208	148	1190	1442	1498	96	142	1134	3004	1240
ABCD2_2	ABCD2	384	2718	544	6	942	690	142	284	588	2770	2466	1418	542	404	592	4446	2618
ABCD2_3	ABCD2	178	1122	20	18	148	124	54	82	206	1340	2314	444	424	246	660	3842	976
ABCD2_4	ABCD2	308	1606	384	16	698	172	96	148	144	1900	1604	414	154	170	392	3496	1440
ABCD3_1	ABCD3	98	416	0	0	4	8	12	4	248	122	256	116	2	26	12	400	150
ABCD3_2	ABCD3	344	2004	368	6	422	102	106	268	340	1312	1112	2184	858	410	332	2758	1594
ABCD3_3	ABCD3	126	794	34	8	60	32	66	80	72	1268	48	650	352	58	508	1810	822
ABCD3_4	ABCD3	172	316	8	0	44	44	6	30	42	418	238	90	2	16	104	1588	398
ABCD4_1	ABCD4	418	2148	210	20	836	722	126	240	322	1766	5814	812	950	572	1384	1624	2790
ABCD4_2	ABCD4	146	632	204	0	142	122	20	74	50	646	122	40	78	284	122	1272	474
ABCD4_3	ABCD4	110	850	26	0	54	106	50	50	42	514	1186	56	48	220	160	1498	532
ABCD4_4	ABCD4	230	1188	240	0	198	110	90	86	164	928	1552	2628	122	78	732	2384	800
ABCE1_1	ABCE1	72	176	2	8	170	36	6	10	18	742	592	94	22	22	100	1380	276
ABCE1_2	ABCE1	350	672	48	14	236	70	72	158	136	1900	1790	1806	236	34	690	3586	1524
ABCE1_3	ABCE1	872	2800	380	0	614	434	212	554	454	2720	1090	1790	678	100	1194	5678	5062
ABCE1_4	ABCE1	10	8	2	0	2	0	14	0	0	0	0	8	0	0	0	196	48
ABCF1_1	ABCF1	2052	5812	642	26	1692	954	780	1160	1364	5994	3132	10054	1896	912	3002	5474	9312
ABCF1_2	ABCF1	520	1248	22	10	238	42	142	172	210	198	924	324	102	36	398	2238	1762
ABCF1_3	ABCF1	246	374	6	4	66	18	50	42	114	664	24	598	86	12	246	2924	708
ABCF1_4	ABCF1	62	142	18	0	36	30	10	56	20	82	54	18	6	12	24	1376	348
ABCF2_1	ABCF2	190	1154	590	6	164	126	72	104	150	344	608	3516	232	28	254	3642	964
ABCF2_2	ABCF2	148	678	352	2	94	56	10	112	40	92	470	8	24	18	246	1030	456
ABCF2_3	ABCF2	1394	9124	2044	50	3118	432	492	750	676	7752	10150	4396	2544	1322	3420	3246	6598
ABCF2_4	ABCF2	442	2128	192	4	806	248	156	190	202	1488	2890	1800	564	342	882	2372	2164
ABCF3_1	ABCF3	134	854	94	0	240	120	30	70	62	18	1578	210	50	284	314	2248	504
ABCF3_2	ABCF3	1408	7394	2212	54	4586	1518	512	1064	1208	5812	6054	6644	3048	1418	3986	4582	7616
ABCF3_3	ABCF3	772	3394	394	32	1076	658	270	634	552	1270	2426	2884	962	448	1724	3762	4684
ABCF3_4	ABCF3	384	2232	906	8	584	296	116	188	376	1670	192	70	548	128	1240	2602	1750
ABCG1_1	ABCG1	236	1378	76	6	518	42	104	166	138	1174	698	820	326	142	740	1078	826
ABCG1_2	ABCG1	162	670	84	14	308	110	34	156	84	60	920	1926	708	72	78	1856	768
ABCG1_3	ABCG1	786	4516	780	34	2148	452	348	456	352	632	1894	6596	1790	984	1026	3290	3844
ABCG1_4	ABCG1	636	3694	1218	18	1806	552	286	400	506	6890	9432	3164	910	264	1932	1302	3078
ABCG2_1	ABCG2	200	546	252	0	100	20	10	66	32	392	318	94	268	10	2	1666	576
ABCG2_2	ABCG2	92	258	4	0	6	18	16	40	16	78	610	118	76	4	14	1546	458
ABCG2_3	ABCG2	146	478	160	20	152	66	42	32	30	8	172	188	70	40	50	2620	562
ABCG2_4	ABCG2	214	620	18	14	46	28	48	38	148	328	300	826	326	12	52	2052	636
ABCG4_1	ABCG4	1928	10580	2484	100	5328	1700	654	1268	1448	9428	12360	27786	3102	1420	3292	6154	7794
ABCG4_2	ABCG4	12	22	0	2	58	0	2	12	20	0	6	2	52	4	0	622	78
ABCG4_3	ABCG4	378	1692	262	6	1252	212	118	304	200	976	2274	844	416	190	598	4460	1296
ABCG4_4	ABCG4	1142	4708	1426	28	2670	432	156	496	510	2896	6248	7056	1184	946	3190	4866	4004
ABCG5_1	ABCG5	112	1194	246	10	368	150	54	64	62	514	508	848	488	126	358	2478	728
ABCG5_2	ABCG5	900	4480	1256	12	1130	518	326	400	494	2038	1120	6258	2106	240	1838	2906	4608
ABCG5_3	ABCG5	394	2426	542	6	830	536	90	204	290	900	1242	6530	430	322	1332	1414	2048
ABCG5_4	ABCG5	156	588	116	2	584	144	90	172	192	710	722	6724	52	130	502	2146	764
ABCG8_1	ABCG8	444	2516	390	24	1100	422	94	162	408	4696	5768	6506	740	160	312	5282	2442
ABCG8_2	ABCG8	3348	16808	4000	100	8380	2212	1504	2494	3128	16260	42800	26266	6324	2912	10264	5822	17556
ABCG8_3	ABCG8	1080	7320	1330	54	2722	946	396	592	672	9408	6972	5088	2588	1224	2494	5534	5338
ABCG8_4	ABCG8	344	1934	336	8	618	276	66	298	252	2570	7436	1758	568	104	754	4022	1888
ABHD1_1	ABHD1	106	504	134	0	64	42	88	88	22	4	4	36	24	6	108	2050	544
ABHD1_2	ABHD1	160	1116	274	2	404	68	82	66	122	984	1202	360	474	72	52	1942	1056
ABHD1_3	ABHD1	254	1292	70	8	218	190	122	114	284	228	2058	6308	178	96	1114	1764	1290
ABHD1_4	ABHD1	112	244	4	2	42	20	36	28	38	40	2	1134	132	12	136	1238	442
ABHD10_1	ABHD10	86	192	20	0	6	4	24	44	18	48	4	330	144	10	4	458	182
ABHD10_2	ABHD10	1532	9176	3782	94	3522	1366	406	1282	1446	7066	18190	11196	2522	1562	3952	3558	8278
ABHD10_3	ABHD10	40	62	0	0	0	22	8	18	16	0	0	120	0	0	0	490	100
ABHD10_4	ABHD10	804	3620	770	24	1044	482	316	414	626	2862	1224	4916	2086	628	1894	2344	3840
ABHD11_1	ABHD11	1110	5584	860	54	1118	602	466	768	980	3234	5470	12932	1846	1042	2592	5534	5680
ABHD11_2	ABHD11	524	4284	546	26	2080	638	206	410	428	3020	6060	12442	1456	732	3612	3316	2826
ABHD11_3	ABHD11	742	3988	94	30	320	206	184	400	540	2240	5010	3280	1920	500	2706	3942	4138
ABHD11_4	ABHD11	1700	7976	1744	74	1956	1322	674	888	1420	2034	8150	16272	2462	1078	3094	3464	8386
ABHD12_1	ABHD12	178	1086	294	0	250	154	40	70	116	2712	1638	202	290	90	136	2294	696
ABHD12_2	ABHD12	2088	9306	2666	78	3996	1496	636	1036	1648	8944	11982	11062	3070	1406	4136	3896	8352
ABHD12_3	ABHD12	756	4692	662	16	2022	866	256	404	512	7168	11624	10654	924	1080	2708	4804	3928
ABHD12_4	ABHD12	92	1166	106	0	524	174	34	30	24	1160	6	490	36	104	10	1514	534
ABHD12B_1	ABHD12B	180	972	40	6	330	258	46	54	144	8	848	54	294	66	284	1892	668
ABHD12B_2	ABHD12B	110	316	178	0	108	70	32	26	16	254	52	196	66	74	2	1206	360
ABHD12B_3	ABHD12B	54	120	4	0	204	16	58	38	10	6	0	0	2	26	32	706	160
ABHD12B_4	ABHD12B	58	528	44	0	68	22	24	18	20	118	410	714	50	4	98	1374	310
ABHD13_1	ABHD13	1404	8620	1754	22	4058	984	434	1010	712	7440	41000	11790	2310	1140	2312	6130	6356
ABHD13_2	ABHD13	308	2924	878	18	1304	386	116	318	246	1616	1548	1104	428	350	450	4668	1952
ABHD13_3	ABHD13	192	722	148	8	178	56	56	22	164	410	432	598	120	38	430	2376	1080
ABHD13_4	ABHD13	164	356	0	0	136	118	50	54	8	232	646	28	100	28	14	1634	432
ABHD14A_1	ABHD14A	338	1952	162	22	536	94	82	160	108	3102	712	662	322	100	704	4376	1542
ABHD14A_2	ABHD14A	2302	15170	4274	132	6670	2324	718	2250	2018	15680	20344	20360	6164	2952	6620	7210	11476
ABHD14A_3	ABHD14A	466	1714	86	10	554	76	84	112	352	702	2376	1050	416	210	722	4154	1862
ABHD14A_4	ABHD14A	2190	12508	4802	84	5832	1812	780	1506	2184	10282	47184	15258	6300	2742	5354	5498	10464
ABHD14B_1	ABHD14B	1226	4846	478	58	2010	638	444	940	1098	4068	10046	6608	1790	928	3058	5850	5862
ABHD14B_2	ABHD14B	3496	18874	6408	154	11066	2878	1436	2666	3108	22052	43442	23568	5682	3314	6818	6280	18198
ABHD14B_3	ABHD14B	480	2610	336	14	1610	322	122	238	402	720	618	770	590	660	826	4032	2004
ABHD14B_4	ABHD14B	2688	16248	4296	138	7676	2852	950	1726	2018	22046	29274	21472	6476	2202	6064	6800	12456
ABHD15_1	ABHD15	1468	7402	1734	104	2628	928	520	924	1022	7766	6550	9888	3022	742	3686	3120	7318
ABHD15_2	ABHD15	346	1932	408	8	748	188	118	276	164	3684	656	2750	1002	366	502	1342	2012
ABHD15_3	ABHD15	768	2614	464	24	1110	292	120	332	476	4330	3818	2566	2120	226	1988	1038	3150
ABHD15_4	ABHD15	514	1754	236	2	468	344	188	386	230	252	4220	2036	608	180	694	3416	2010
ABHD16A_1	ABHD16A	1644	10052	1740	74	2580	1328	462	1054	1012	7670	11678	14152	3524	1606	3010	4634	7708
ABHD16A_2	ABHD16A	1442	10160	2204	56	3922	1384	410	1010	1562	6780	15158	21548	3134	982	2682	4372	6158
ABHD16A_3	ABHD16A	256	1230	524	12	584	130	186	174	232	1662	6996	1274	882	278	1070	3880	1264
ABHD16A_4	ABHD16A	626	3744	618	34	1364	588	130	238	374	1586	2848	3582	198	418	418	2820	3212
ABHD16B_1	ABHD16B	568	3644	950	44	3062	748	426	616	780	4648	8748	3470	866	996	1144	2192	3544
ABHD16B_2	ABHD16B	484	3316	1028	2	1322	396	172	368	508	4200	4236	1510	2386	712	1974	1600	2394
ABHD16B_3	ABHD16B	1518	9852	2662	96	5192	1406	522	1078	1204	17046	75234	16304	4880	2194	4564	2798	7740
ABHD16B_4	ABHD16B	1158	6184	2116	82	2784	1246	370	806	750	4612	7322	5184	2826	1202	2168	2256	5836
ABHD17A_1	ABHD17A	396	1536	210	4	226	34	156	258	302	730	540	2590	628	294	694	2078	2342
ABHD17A_2	ABHD17A	1282	6554	2086	32	3076	964	382	876	1080	7570	8374	12428	2364	696	2956	5028	7526
ABHD17A_3	ABHD17A	2940	10120	2956	76	5246	1330	1080	2408	3154	4104	3188	7824	2762	1140	5076	6202	14576
ABHD17A_4	ABHD17A	378	900	218	10	146	80	212	120	216	84	288	364	468	126	306	2304	1392
ABHD17B_1	ABHD17B	722	3800	780	10	1530	326	312	590	368	5566	8934	2522	1520	584	1326	5382	2996
ABHD17B_2	ABHD17B	102	370	0	0	4	12	22	68	22	290	182	172	22	16	18	1446	410
ABHD17B_3	ABHD17B	206	898	382	0	158	78	60	122	78	290	1498	324	440	76	362	2496	894
ABHD17B_4	ABHD17B	208	1232	548	0	618	154	94	120	92	674	1068	224	238	136	164	2374	1206
ABHD17C_1	ABHD17C	3784	21162	5852	234	10948	3232	1708	2860	3484	40390	20518	50172	15354	4810	12692	5828	17808
ABHD17C_2	ABHD17C	584	2770	984	34	1330	344	224	300	488	2490	3620	232	1454	128	238	3338	3312
ABHD17C_3	ABHD17C	1640	9836	3234	84	4270	1338	732	1092	1380	15308	7666	26120	1932	1356	6258	5296	8716
ABHD17C_4	ABHD17C	224	1352	314	10	302	130	58	180	46	476	1582	1086	128	214	3120	4304	938
ABHD2_1	ABHD2	548	4304	1328	36	766	472	344	380	642	4108	1916	2966	1100	450	2380	2298	3640
ABHD2_2	ABHD2	922	5242	1932	6	1488	662	430	628	806	1100	9364	3234	2552	1002	2328	2772	4068
ABHD2_3	ABHD2	144	1028	180	24	540	386	46	48	82	358	168	210	30	174	118	1110	712
ABHD2_4	ABHD2	1756	11538	3608	114	4442	1708	740	1390	1426	7516	16646	9980	3580	2074	5118	3494	8344
ABHD3_1	ABHD3	346	2288	892	10	566	186	184	268	394	3558	1920	4202	336	180	974	2516	2040
ABHD3_2	ABHD3	122	628	194	12	38	92	26	70	20	974	42	230	98	22	324	1248	610
ABHD3_3	ABHD3	414	2596	824	8	886	214	116	228	168	1782	1462	582	298	134	412	2122	1610
ABHD3_4	ABHD3	82	268	40	8	10	58	60	30	32	84	34	114	96	6	0	1152	518
ABHD4_1	ABHD4	208	1170	54	16	452	134	84	156	306	312	704	1850	574	28	308	3820	1352
ABHD4_2	ABHD4	96	536	100	0	274	48	42	90	28	484	56	410	120	252	48	1242	636
ABHD4_3	ABHD4	22	222	4	0	4	66	10	24	8	6	58	40	120	22	36	690	216
ABHD4_4	ABHD4	1212	4726	2192	24	1788	790	416	528	432	2590	6862	4466	1444	340	1328	3608	5894
ABHD5_1	ABHD5	392	1812	344	4	518	392	58	154	350	1064	1756	3022	700	382	356	1640	1938
ABHD5_2	ABHD5	30	414	108	10	392	54	36	54	28	164	4	2	18	2	6	602	202
ABHD5_3	ABHD5	54	66	0	0	4	6	32	4	4	112	2	10	30	2	40	422	152
ABHD5_4	ABHD5	162	748	68	0	86	134	58	74	52	468	4	460	398	4	330	1816	594
ABHD6_1	ABHD6	42	118	180	2	36	48	34	30	98	6	1074	700	138	12	6	1166	240
ABHD6_2	ABHD6	244	1432	54	0	380	56	94	74	112	1404	1958	830	276	256	442	4878	1532
ABHD6_3	ABHD6	272	1024	162	2	292	198	102	140	162	1526	244	380	1036	106	454	3132	1216
ABHD6_4	ABHD6	26	268	4	0	42	26	6	22	10	94	30	232	104	26	8	994	280
ABHD8_1	ABHD8	50	238	2	0	68	2	56	14	2	588	626	68	114	42	2	738	254
ABHD8_2	ABHD8	1014	7312	1306	38	3674	1072	582	644	892	3960	13304	6106	3830	1546	3250	2896	6102
ABHD8_3	ABHD8	496	3050	640	30	1008	478	152	802	368	4228	4382	19224	1428	404	2436	4386	2336
ABHD8_4	ABHD8	454	4402	1402	20	3040	750	290	374	890	3170	4786	5882	1300	652	1632	2384	2678
ABI1_1	ABI1	166	638	158	2	186	104	124	170	158	148	778	362	66	250	202	2546	850
ABI1_2	ABI1	284	1042	138	2	426	168	38	136	150	560	1900	334	138	146	244	3300	1256
ABI1_3	ABI1	68	256	14	0	72	74	14	22	32	10	80	660	14	4	80	910	304
ABI1_4	ABI1	1670	9930	4306	104	4352	2060	552	1124	1978	10284	6168	16796	5938	1472	7712	5638	8560
ABI2_1	ABI2	240	1808	234	8	256	282	68	176	114	16	1100	890	546	270	210	2090	1292
ABI2_2	ABI2	106	536	134	0	10	42	28	54	56	126	42	292	118	74	382	1794	482
ABI2_3	ABI2	82	746	88	6	674	246	52	68	106	314	48	26	64	48	158	1698	692
ABI2_4	ABI2	74	338	20	0	272	56	32	70	32	1498	290	198	196	30	20	1396	370
ABI3_1	ABI3	436	2718	724	28	1130	498	118	260	288	2282	578	4474	1090	224	926	4078	1870
ABI3_2	ABI3	3712	27604	7998	196	12104	4614	1894	2384	2976	33174	37912	47798	14880	6062	15732	7406	18568
ABI3_3	ABI3	2768	16560	4502	64	4922	1990	980	1640	1944	8984	11592	30862	3684	2678	7608	5904	14002
ABI3_4	ABI3	2412	14940	3838	108	5554	1868	1180	2058	1906	15204	38890	13492	4618	2048	6996	6804	13622
ABI3BP_1	ABI3BP	56	106	2	0	4	0	4	70	58	2	128	0	26	0	46	438	150
ABI3BP_2	ABI3BP	24	76	0	0	30	0	80	34	82	2	76	0	0	0	14	378	130
ABI3BP_3	ABI3BP	20	522	10	4	298	18	0	2	14	712	1930	8	210	378	86	1090	198
ABI3BP_4	ABI3BP	104	764	82	0	314	114	110	78	20	120	98	318	332	36	410	1564	480
ABL1_1	ABL1	216	1096	102	2	296	22	34	78	92	984	68	622	176	10	54	2354	846
ABL1_2	ABL1	90	372	60	0	30	240	22	22	38	50	552	64	126	4	6	1758	460
ABL1_3	ABL1	100	560	36	2	64	30	4	64	42	16	5656	934	34	134	250	2100	446
ABL1_4	ABL1	1230	6418	1290	52	3066	948	408	772	910	6038	4592	8174	2392	1034	2488	6198	6102
ABL2_1	ABL2	90	400	68	0	62	142	12	38	38	64	956	1646	134	32	28	2022	500
ABL2_2	ABL2	192	820	326	0	208	90	74	48	96	246	1046	544	52	6	162	1796	568
ABL2_3	ABL2	114	160	24	0	308	46	8	106	66	742	128	290	66	84	338	1368	400
ABL2_4	ABL2	184	472	256	24	72	28	44	68	28	64	1912	1398	54	74	294	1684	502
ABLIM1_1	ABLIM1	70	414	234	6	68	22	18	34	10	688	12	2	132	16	224	1156	360
ABLIM1_2	ABLIM1	172	562	48	0	188	14	48	62	26	0	560	62	12	14	102	2142	1004
ABLIM1_3	ABLIM1	152	544	294	4	482	122	24	72	44	204	906	1252	688	44	590	1676	524
ABLIM1_4	ABLIM1	32	688	0	0	56	248	2	50	10	2	122	616	254	44	12	1718	312
ABLIM2_1	ABLIM2	1394	6838	3086	60	2622	1204	460	606	1148	10054	13836	8304	2432	828	4206	2870	6196
ABLIM2_2	ABLIM2	76	288	4	0	208	6	12	12	54	2	142	40	42	30	20	1396	330
ABLIM2_3	ABLIM2	92	1052	8	2	318	22	40	40	142	1430	54	390	60	34	4	1128	418
ABLIM2_4	ABLIM2	34	158	24	0	84	18	16	14	12	104	26	16	78	2	2	1188	308
ABLIM3_1	ABLIM3	452	1690	138	2	524	150	118	324	300	2458	6528	1660	836	368	986	5238	1746
ABLIM3_2	ABLIM3	170	426	16	8	146	70	40	8	46	286	100	644	376	16	92	3094	552
ABLIM3_3	ABLIM3	606	3282	610	4	804	202	220	334	248	3148	4700	2998	586	314	566	2858	3026
ABLIM3_4	ABLIM3	274	1360	386	22	848	108	82	246	230	3402	316	310	148	40	396	4020	1606
ABO_1	ABO	1252	8996	1118	54	2556	1260	322	770	540	7662	11794	10030	1742	1046	3978	2954	6556
ABO_2	ABO	1346	6522	2164	26	2998	770	472	632	964	6058	8002	8120	1920	978	1394	2860	5960
ABO_3	ABO	1040	4990	2546	54	3866	798	384	838	972	11572	6276	10850	918	892	3680	1836	5686
ABO_4	ABO	306	2098	84	16	606	294	124	114	216	1426	2094	1562	690	264	148	1718	1170
ABR_1	ABR	250	838	166	0	1726	88	10	42	140	310	1186	562	220	74	180	2016	708
ABR_2	ABR	742	5096	1810	54	1440	572	314	512	614	9370	21950	8936	1608	1384	2796	1956	3832
ABR_3	ABR	276	1044	20	2	332	74	42	100	30	122	332	1130	20	52	516	1290	938
ABR_4	ABR	308	1220	332	36	508	104	62	132	178	684	52	2218	200	136	500	1908	1106
ABRA_1	ABRA	1094	5194	1682	30	2010	936	382	660	944	4164	15028	7728	2808	3052	2812	4056	5766
ABRA_2	ABRA	742	4840	1822	14	2052	580	364	442	276	4366	13370	5180	704	1232	3610	4778	3962
ABRA_3	ABRA	120	590	56	0	574	48	44	90	122	1314	582	1416	192	18	434	1746	594
ABRA_4	ABRA	188	774	330	2	260	50	38	62	52	1206	1426	108	126	32	458	1870	710
ABRACL_1	ABRACL	78	252	204	2	264	90	0	64	46	80	518	694	6	8	64	840	246
ABRACL_2	ABRACL	124	664	194	8	38	34	34	66	80	1024	824	356	114	174	310	1850	598
ABRACL_3	ABRACL	78	536	86	0	320	188	42	68	72	38	552	234	46	70	496	2120	372
ABRACL_4	ABRACL	98	746	424	12	54	72	18	46	76	726	902	30	54	90	266	1660	544
ABT1_1	ABT1	144	330	8	0	146	42	24	100	154	78	10	588	58	2	92	1370	498
ABT1_2	ABT1	118	134	58	0	42	60	16	86	34	32	70	104	158	128	28	1690	528
ABT1_3	ABT1	1386	1484	784	10	458	162	454	1112	1912	270	3620	1544	1072	688	506	2428	7858
ABT1_4	ABT1	54	406	6	0	160	52	8	34	0	34	124	4	2	0	36	1080	252
ABTB1_1	ABTB1	886	5488	1208	36	1842	920	310	632	728	5452	7786	12176	1128	1594	1850	1894	4652
ABTB1_2	ABTB1	272	1346	154	4	508	66	40	54	58	968	340	1330	270	32	168	2400	762
ABTB1_3	ABTB1	184	982	172	0	560	108	36	116	122	284	864	4230	548	96	458	830	678
ABTB1_4	ABTB1	258	1218	58	8	342	166	164	246	150	1618	604	354	752	52	408	1084	1266
ABTB2_1	ABTB2	1582	10220	1206	44	3686	1104	386	876	1092	11214	14136	7164	2418	1228	4338	5580	7722
ABTB2_2	ABTB2	1626	10896	2714	98	6258	1694	522	1060	1108	21406	43388	19344	3046	1724	4948	5910	8030
ABTB2_3	ABTB2	976	5934	1604	96	3008	892	400	608	856	4680	10214	8456	2388	956	2112	2950	4530
ABTB2_4	ABTB2	268	1058	128	8	402	236	84	94	196	114	628	596	278	88	190	3338	1046
ACAA1_1	ACAA1	62	80	0	0	56	10	0	28	104	0	6	868	18	4	6	1200	274
ACAA1_2	ACAA1	1488	9190	2268	116	3750	1040	508	1166	1032	9852	18188	8984	2852	2604	4256	3286	6744
ACAA1_3	ACAA1	434	3538	466	50	952	350	342	312	292	4904	3194	6164	982	662	1540	2398	2754
ACAA1_4	ACAA1	112	260	12	0	94	12	0	54	20	206	2	8	12	26	26	2804	440
ACAA2_1	ACAA2	178	798	572	8	584	58	82	54	108	206	348	28	268	124	112	1250	658
ACAA2_2	ACAA2	48	248	34	2	10	82	4	18	10	236	88	1034	20	10	356	1050	336
ACAA2_3	ACAA2	134	638	100	0	424	72	14	192	200	458	4	762	22	14	66	1612	516
ACAA2_4	ACAA2	66	200	0	0	18	102	4	6	2	366	68	174	54	2	56	632	176
ACACA_1	ACACA	380	2112	398	6	752	362	114	286	260	1060	744	1462	832	88	1394	4674	2334
ACACA_2	ACACA	1080	4212	1470	22	778	374	248	598	644	7544	11966	3198	1806	676	1718	4138	5268
ACACA_3	ACACA	260	452	84	14	146	78	66	108	42	284	1660	286	44	50	188	2284	722
ACACA_4	ACACA	234	1132	140	20	76	84	62	196	296	320	204	972	46	234	232	2218	1076
ACACB_1	ACACB	172	252	198	6	74	82	54	40	68	38	390	886	54	20	68	1334	404
ACACB_2	ACACB	1588	7896	2746	44	3720	1204	586	1136	1390	3492	17324	7724	4224	1384	5840	4072	7648
ACACB_3	ACACB	204	1280	258	12	176	228	112	160	264	798	1246	384	704	194	612	1166	1324
ACACB_4	ACACB	134	946	282	6	312	150	6	50	130	678	5784	144	346	790	418	1802	822
ACAD10_1	ACAD10	168	794	42	6	84	110	52	88	114	76	1348	888	28	200	880	1622	754
ACAD10_2	ACAD10	130	1278	148	20	362	280	60	94	68	12	828	4	264	64	130	1302	486
ACAD10_3	ACAD10	166	1232	256	0	328	378	48	270	94	2014	528	806	854	64	324	1242	1462
ACAD10_4	ACAD10	130	868	20	4	140	98	30	42	90	698	770	792	42	196	84	2474	662
ACAD11_1	ACAD11	970	5846	1340	68	2500	846	248	544	750	2916	8322	6092	1176	1148	1370	3450	4622
ACAD11_2	ACAD11	156	776	356	0	336	120	36	70	108	464	1030	72	146	52	804	1704	802
ACAD11_3	ACAD11	150	528	674	8	120	152	32	64	22	130	466	1128	168	22	726	1374	566
ACAD11_4	ACAD11	98	546	106	6	180	66	18	82	76	58	208	924	128	24	16	858	430
ACAD8_1	ACAD8	124	484	24	0	178	84	32	104	84	488	764	442	122	106	96	3106	618
ACAD8_2	ACAD8	256	1110	440	32	1086	336	90	212	266	2654	850	936	646	164	320	3494	1400
ACAD8_3	ACAD8	1008	5314	1220	40	2658	668	284	696	874	3846	5446	16442	1532	502	3724	5640	4748
ACAD8_4	ACAD8	372	3958	592	4	1350	558	164	270	290	1176	830	2304	1048	334	680	4830	2132
ACAD9_1	ACAD9	172	2002	48	14	1270	40	48	110	108	1778	5208	1854	1274	300	36	3610	994
ACAD9_2	ACAD9	1984	12740	2094	118	3724	1714	750	1226	1490	12214	13158	12592	3608	1182	6546	4532	10008
ACAD9_3	ACAD9	30	220	2	0	4	4	44	18	28	256	10	6	110	4	0	604	184
ACAD9_4	ACAD9	260	1328	12	4	252	182	36	90	104	502	234	352	324	32	584	2754	1152
ACADL_1	ACADL	78	352	330	2	58	26	34	34	66	1546	1218	398	20	0	222	790	458
ACADL_2	ACADL	216	1394	272	2	1270	284	78	162	196	188	970	1410	274	246	190	3230	1266
ACADL_3	ACADL	274	962	140	2	196	14	30	72	106	894	878	1060	566	146	166	1890	666
ACADL_4	ACADL	40	74	0	0	44	2	20	30	0	102	0	2218	18	8	106	226	48
ACADM_1	ACADM	50	144	0	0	2	32	30	58	30	54	6	54	12	8	18	664	178
ACADM_2	ACADM	130	784	44	0	228	24	12	104	36	318	760	518	214	90	144	1202	560
ACADM_3	ACADM	102	512	10	4	14	14	36	104	20	60	2	734	124	14	20	1328	436
ACADM_4	ACADM	30	260	4	0	10	4	14	14	10	0	0	0	4	4	82	498	126
ACADS_1	ACADS	408	3466	788	32	1954	526	36	442	212	6078	5478	5246	2076	326	1424	6334	2094
ACADS_2	ACADS	304	1904	86	18	498	404	94	162	176	3072	2094	132	560	100	352	3178	1938
ACADS_3	ACADS	1432	9392	1466	64	2960	896	280	784	1080	6424	16266	6136	2768	738	4424	2854	6876
ACADS_4	ACADS	96	316	4	0	168	32	26	64	28	854	1018	20	188	40	78	994	286
ACADSB_1	ACADSB	238	1714	112	4	216	102	36	70	142	532	166	1276	270	128	594	2142	1272
ACADSB_2	ACADSB	64	574	2	0	252	48	60	30	2	182	66	232	18	20	164	848	372
ACADSB_3	ACADSB	56	260	8	0	106	16	60	64	12	114	0	54	52	0	242	876	240
ACADSB_4	ACADSB	198	714	230	14	142	260	56	88	4	206	684	1258	162	52	88	1596	560
ACADVL_1	ACADVL	106	896	244	6	778	50	26	42	12	758	58	158	392	98	266	2028	560
ACADVL_2	ACADVL	236	1264	138	4	216	286	82	132	194	198	1470	204	268	70	1134	898	1332
ACADVL_3	ACADVL	246	1216	68	14	768	156	50	186	186	1052	2382	1128	450	116	146	1220	1506
ACADVL_4	ACADVL	416	1660	576	36	1048	228	88	228	226	1748	3552	1052	2114	316	1126	1276	1832
ACAN_1	ACAN	1234	9080	2576	108	4612	1480	728	1216	1260	13048	23414	9790	4558	2252	4376	2696	6916
ACAN_2	ACAN	510	4226	1314	32	2028	430	190	336	666	1678	8314	2948	1422	588	2328	1924	2948
ACAN_3	ACAN	78	896	218	0	362	22	26	68	32	400	1004	988	276	36	660	1866	442
ACAN_4	ACAN	524	3456	926	0	880	268	96	346	258	4758	5866	2388	986	756	2168	1990	2804
ACAP1_1	ACAP1	1376	7792	1566	38	2746	964	406	668	1258	5638	4612	6686	2192	700	1874	3986	6838
ACAP1_2	ACAP1	106	634	132	2	172	38	32	86	142	8	496	8472	104	44	264	1482	496
ACAP1_3	ACAP1	304	926	150	22	148	120	66	196	174	1088	3328	2348	4268	142	1516	1864	1500
ACAP1_4	ACAP1	858	5322	2250	54	2174	904	264	618	730	10620	11238	9952	1044	1058	2204	4694	4140
ACAP2_1	ACAP2	58	272	0	0	16	76	4	10	52	144	98	210	32	30	0	1228	232
ACAP2_2	ACAP2	54	68	0	0	4	20	0	28	20	0	0	62	2	0	2	482	150
ACAP2_3	ACAP2	712	3984	966	14	1756	704	240	524	342	3010	11160	5220	1772	1352	1228	4250	3346
ACAP2_4	ACAP2	262	1812	98	6	432	38	76	116	132	854	4698	1844	278	202	392	2808	1116
ACAP3_1	ACAP3	426	2660	478	8	1850	100	114	318	312	4622	4248	9896	1266	234	814	5934	2076
ACAP3_2	ACAP3	342	1438	340	58	968	260	108	102	266	38	1768	504	436	704	364	4306	1636
ACAP3_3	ACAP3	128	1152	226	38	494	86	40	72	108	430	5636	3192	500	112	616	2982	980
ACAP3_4	ACAP3	2130	13588	3474	86	4608	1392	788	1388	1310	13878	12204	21668	3914	2008	3608	5686	9572
ACAT1_1	ACAT1	100	466	60	12	92	140	16	38	44	4	0	48	70	338	80	876	328
ACAT1_2	ACAT1	10	56	0	0	0	4	0	0	22	0	0	6	24	2	4	326	82
ACAT1_3	ACAT1	154	502	94	0	118	84	44	62	58	1072	1210	70	70	46	46	1408	348
ACAT1_4	ACAT1	660	3832	472	8	2230	506	232	414	788	8500	8520	5200	1714	464	1580	3258	3476
ACAT2_1	ACAT2	74	394	22	0	36	0	24	70	46	430	8	1368	236	18	168	1516	472
ACAT2_2	ACAT2	128	908	48	10	382	36	28	40	128	276	382	724	376	382	294	1822	654
ACAT2_3	ACAT2	66	244	4	0	36	2	12	4	36	66	0	0	66	0	0	862	178
ACAT2_4	ACAT2	210	824	172	8	236	112	62	142	148	88	484	288	212	24	54	1378	764
ACBD3_1	ACBD3	170	838	362	2	728	46	34	138	66	658	736	222	82	18	676	2138	748
ACBD3_2	ACBD3	90	496	6	4	96	24	34	56	40	346	410	80	122	52	80	1872	632
ACBD3_3	ACBD3	1742	11930	4378	82	6888	1704	1030	1268	1336	14126	17088	17940	2738	1324	6628	4626	10208
ACBD3_4	ACBD3	94	966	558	4	628	250	40	102	156	92	414	618	110	146	306	2254	690
ACBD4_1	ACBD4	246	868	74	0	78	32	34	86	40	626	610	842	258	64	132	2784	758
ACBD4_2	ACBD4	1740	8228	2086	74	4226	1214	566	634	958	9466	5162	10426	4040	936	2780	4168	7398
ACBD4_3	ACBD4	158	516	124	14	100	72	24	92	82	578	706	1938	230	190	54	2290	612
ACBD4_4	ACBD4	1318	7086	942	58	3384	862	334	738	704	7672	7056	13232	2056	1308	3338	4228	5632
ACBD5_1	ACBD5	112	676	224	14	170	172	68	64	112	16	2330	58	484	218	290	2526	674
ACBD5_2	ACBD5	148	1146	44	14	498	154	68	82	120	438	428	352	532	230	446	4218	1060
ACBD5_3	ACBD5	52	276	24	4	40	10	16	28	42	74	74	406	4	6	160	1234	232
ACBD5_4	ACBD5	242	1968	532	4	610	334	98	228	214	3876	4874	1220	538	246	1682	3910	1584
ACBD6_1	ACBD6	24	8	2	0	0	4	2	16	16	6	0	4	28	0	24	60	44
ACBD6_2	ACBD6	312	1862	884	2	456	178	116	122	258	1404	4752	2652	328	202	374	3942	1354
ACBD6_3	ACBD6	1734	8618	3280	82	4704	1242	532	1100	1418	11562	34474	19776	5190	2552	7450	6840	7614
ACBD6_4	ACBD6	114	274	46	0	320	40	58	60	14	30	28	20	20	50	152	460	346
ACBD7_1	ACBD7	1068	6302	2072	68	2700	692	336	856	866	5736	42980	5662	3020	1432	812	6382	5044
ACBD7_2	ACBD7	268	1730	400	16	624	76	124	172	110	1518	328	1780	56	66	782	4018	1730
ACBD7_3	ACBD7	68	372	2	0	4	42	4	66	6	22	314	1628	178	54	20	1278	406
ACBD7_4	ACBD7	404	1724	1214	66	904	266	128	246	420	3164	2032	2294	422	72	550	2722	1886
ACCS_1	ACCS	234	2656	598	12	1096	216	32	186	324	2268	1026	5270	372	114	972	4580	1724
ACCS_2	ACCS	104	502	118	0	66	38	16	120	40	92	0	1288	50	6	376	2512	560
ACCS_3	ACCS	210	710	94	0	168	46	20	28	64	56	44	270	86	22	222	2156	480
ACCS_4	ACCS	430	1322	226	18	804	182	78	158	184	854	22	934	550	52	722	3310	1464
ACCSL_1	ACCSL	328	1214	204	10	300	202	116	180	168	920	106	1966	718	30	356	3460	1050
ACCSL_2	ACCSL	100	1664	80	2	322	78	72	66	124	838	128	1150	202	118	296	2536	508
ACCSL_3	ACCSL	886	5018	1490	70	2068	652	256	864	1222	7536	6050	2710	1958	776	1768	4544	4586
ACCSL_4	ACCSL	94	464	40	0	8	78	22	28	64	34	112	488	68	20	30	1700	566
ACD_1	ACD	3594	17690	4190	124	5060	2024	1388	2354	2746	19016	13694	41358	6288	2490	7830	6854	17538
ACD_2	ACD	674	3448	652	14	824	374	260	520	276	3940	2088	1756	1570	170	1224	6716	3844
ACD_3	ACD	2834	12688	4242	102	7350	2636	998	1912	2152	12820	14440	10462	5618	2198	8110	6654	12542
ACD_4	ACD	532	2032	558	6	554	264	204	194	274	554	1550	1252	362	86	714	2988	2648
ACE_1	ACE	72	430	0	4	16	6	16	26	34	2	122	178	110	18	48	1696	394
ACE_2	ACE	246	1546	322	4	252	232	52	174	244	426	46	546	240	40	332	1034	1266
ACE_3	ACE	256	1358	496	12	294	250	56	172	174	624	786	106	536	84	196	1880	1482
ACE_4	ACE	154	546	68	10	90	64	46	58	54	748	416	98	76	0	82	1542	498
ACE2_1	ACE2	196	798	130	2	58	72	30	100	38	828	368	1240	218	42	264	2378	664
ACE2_2	ACE2	96	758	48	4	394	48	56	78	28	768	798	16	108	42	134	1280	454
ACE2_3	ACE2	162	982	14	6	292	98	164	172	160	764	1582	550	402	138	498	3410	1106
ACE2_4	ACE2	174	474	146	2	248	64	76	42	70	1220	12	764	270	42	372	2000	648
ACER1_1	ACER1	296	1814	412	26	586	276	144	244	366	658	3318	3054	912	444	2416	4576	1772
ACER1_2	ACER1	114	834	42	0	354	116	54	80	84	2760	3702	142	580	330	90	832	618
ACER1_3	ACER1	152	640	402	22	52	70	66	44	108	320	336	342	104	74	492	432	488
ACER1_4	ACER1	616	3572	1254	10	1130	430	182	510	552	1974	2834	3972	1162	330	1392	2128	3434
ACER2_1	ACER2	60	330	42	0	106	66	14	58	28	12	568	660	10	6	4	1112	356
ACER2_2	ACER2	64	522	20	2	78	52	18	48	116	314	1006	90	16	142	152	992	444
ACER2_3	ACER2	232	1384	452	14	1088	184	58	152	184	2332	1122	402	246	112	206	2582	936
ACER2_4	ACER2	364	1812	306	8	734	382	50	214	178	1252	3756	236	650	258	1202	3632	1326
ACER3_1	ACER3	142	542	10	0	86	32	74	92	32	76	1070	88	118	4	16	992	468
ACER3_2	ACER3	478	2756	538	34	1174	460	250	442	418	1694	4206	420	668	648	738	1550	2128
ACER3_3	ACER3	140	762	12	0	92	62	96	68	90	388	3268	16	88	34	210	1626	666
ACER3_4	ACER3	6	0	0	0	0	0	4	2	90	0	0	0	0	0	0	74	10
ACHE_1	ACHE	64	384	250	0	30	24	28	54	58	48	18	698	8	110	288	816	334
ACHE_2	ACHE	108	478	346	6	180	20	10	24	64	264	450	556	0	0	0	998	272
ACHE_3	ACHE	222	910	150	8	474	152	108	162	122	540	1848	488	502	50	182	1906	1048
ACHE_4	ACHE	104	636	12	10	224	72	28	60	116	746	384	22	182	32	36	1564	558
ACIN1_1	ACIN1	1588	6788	1642	58	5024	1864	480	1168	1222	7818	11546	14326	5274	1126	2128	3788	7544
ACIN1_2	ACIN1	536	3308	744	8	504	270	136	482	450	3486	936	2796	540	302	1194	1742	2622
ACIN1_3	ACIN1	140	824	112	0	226	26	38	80	144	300	24	326	128	44	264	2486	652
ACIN1_4	ACIN1	154	812	84	0	284	116	10	120	176	732	596	112	16	18	420	1616	718
ACKR1_1	ACKR1	144	350	110	2	338	38	30	88	156	556	522	676	90	30	314	1370	850
ACKR1_2	ACKR1	146	698	426	6	1114	92	54	92	100	498	3592	742	576	176	422	2168	776
ACKR1_3	ACKR1	104	640	628	10	206	88	60	134	272	558	694	1230	150	82	506	1590	602
ACKR1_4	ACKR1	90	282	0	0	86	26	2	18	42	48	32	354	88	8	56	550	320
ACKR2_1	ACKR2	2490	11334	3726	168	7772	2418	772	1506	2104	19460	23268	15328	4224	1628	5680	3948	8138
ACKR2_2	ACKR2	576	3162	622	16	1754	508	144	402	596	2802	5622	4556	1626	400	1696	5884	2456
ACKR2_3	ACKR2	3148	17798	6904	140	10230	4400	1336	2214	2634	21798	22288	32778	6508	3274	6570	5636	16176
ACKR2_4	ACKR2	144	440	60	0	176	94	12	66	28	6	46	612	170	16	40	1866	632
ACKR3_1	ACKR3	242	1290	34	2	288	114	72	78	274	376	1268	1318	428	188	584	2454	1050
ACKR3_2	ACKR3	208	1098	100	26	124	212	14	78	202	340	1712	376	382	98	472	2044	1056
ACKR3_3	ACKR3	244	1664	374	26	286	130	102	134	150	852	1828	2130	1216	688	1996	3170	1132
ACKR3_4	ACKR3	1486	8776	2544	58	2742	850	506	1200	1064	11044	9324	7246	3480	1400	3096	5146	8672
ACKR4_1	ACKR4	1382	8432	2244	38	4112	1272	450	700	1090	12250	20714	20376	3960	1994	4100	6496	6896
ACKR4_2	ACKR4	210	1018	48	0	208	46	6	52	92	610	774	854	424	166	160	2878	674
ACKR4_3	ACKR4	418	1582	144	2	652	92	94	162	188	598	1232	212	524	118	130	4196	1298
ACKR4_4	ACKR4	240	1720	210	6	832	268	90	126	118	2622	1852	1272	158	108	1272	3226	1144
ACLY_1	ACLY	70	92	6	0	2	0	38	22	6	4	6	4	2	28	72	1040	366
ACLY_2	ACLY	408	1578	454	6	530	362	218	314	216	3184	2946	2748	342	296	1368	1752	2396
ACLY_3	ACLY	824	4014	470	18	1228	658	188	522	490	4448	376	2012	856	330	952	2582	4064
ACLY_4	ACLY	442	1914	136	20	108	358	158	504	448	620	2968	248	1780	104	514	1376	2270
ACMSD_1	ACMSD	106	364	224	32	212	270	26	92	28	84	310	14	484	32	42	936	522
ACMSD_2	ACMSD	1320	8372	3150	50	3778	1190	484	996	1442	8382	9940	12288	3046	888	3978	4484	6986
ACMSD_3	ACMSD	2762	16732	4844	138	6360	2586	1174	2128	1956	11738	26318	20680	3984	2904	6460	4208	13736
ACMSD_4	ACMSD	382	2276	288	32	378	88	80	156	128	2362	1400	2106	942	184	544	936	2048
ACO1_1	ACO1	344	2494	1208	8	636	152	80	254	146	2720	4270	2408	500	204	496	2574	1732
ACO1_2	ACO1	138	610	98	2	114	126	66	80	94	1408	134	610	74	54	12	1860	718
ACO1_3	ACO1	134	338	428	4	242	38	42	68	182	1612	1488	148	40	44	560	1586	406
ACO1_4	ACO1	48	414	72	0	196	72	16	40	78	204	2	38	8	4	148	1032	454
ACO2_1	ACO2	292	1198	88	24	352	120	86	156	388	1766	2734	2106	344	38	396	2814	972
ACO2_2	ACO2	316	1252	348	10	472	120	150	188	144	1318	230	1496	182	112	276	4600	1408
ACO2_3	ACO2	360	1752	484	2	704	238	124	290	306	3600	262	1630	916	254	842	5550	2018
ACO2_4	ACO2	0	0	0	0	0	0	0	0	0	0	0	0	0	0	0	2	0
ACOT1_1	ACOT1	1330	7994	2802	84	4626	1458	420	880	1112	11154	17874	12524	3040	1624	5228	3856	6506
ACOT1_2	ACOT1	426	3800	426	46	746	300	106	364	210	2382	1052	4216	1330	188	1182	1588	2408
ACOT1_3	ACOT1	186	1106	290	14	614	342	68	148	104	494	720	528	112	18	60	2360	806
ACOT1_4	ACOT1	46	246	158	0	10	10	6	18	26	306	4	8	2	0	14	516	176
ACOT11_1	ACOT11	2976	15958	3804	102	6832	2334	998	1806	2054	10034	18620	21010	4966	2576	6686	8712	15456
ACOT11_2	ACOT11	1530	10298	1858	92	2340	1140	494	842	1242	9402	19660	14756	3688	1584	4684	5704	5978
ACOT11_3	ACOT11	2680	15138	4478	114	8292	2300	944	1336	1502	12532	20428	21850	6702	2358	6580	7448	12502
ACOT11_4	ACOT11	934	5074	618	18	1954	624	292	436	532	2670	4864	7394	1536	554	2436	2924	4684
ACOT12_1	ACOT12	260	1740	412	4	704	492	46	110	174	1508	634	914	418	68	330	2578	1318
ACOT12_2	ACOT12	752	4718	1476	46	1884	656	308	498	824	3080	12528	19076	1652	1226	4654	3018	3434
ACOT12_3	ACOT12	18	114	104	0	152	8	0	16	8	104	2	6	90	0	56	748	142
ACOT12_4	ACOT12	28	84	0	0	0	0	2	4	62	0	0	10	4	0	96	412	108
ACOT13_1	ACOT13	1138	5380	2356	18	2334	1062	200	680	882	2684	4250	9242	1542	1202	2304	1936	4334
ACOT13_2	ACOT13	82	58	6	0	26	2	18	42	28	94	4	106	10	0	0	272	172
ACOT13_3	ACOT13	88	140	68	0	4	6	16	4	12	8	0	2	26	4	0	1010	280
ACOT13_4	ACOT13	118	272	0	0	122	84	24	114	62	44	2	56	164	0	166	1498	494
ACOT2_1	ACOT2	196	1232	78	18	118	98	60	96	78	352	1598	1646	76	20	168	1712	542
ACOT2_2	ACOT2	1120	4968	1270	58	1748	716	244	490	766	1362	9134	5986	1934	800	1592	6914	5228
ACOT2_3	ACOT2	3256	18164	5724	216	6462	2194	1222	1960	2676	17276	20348	24258	3902	2896	7568	6014	14990
ACOT2_4	ACOT2	2316	10470	1816	62	3420	1794	710	1222	1152	12576	14302	11600	3236	1914	4136	5532	10932
ACOT4_1	ACOT4	18	112	54	0	76	8	2	12	120	116	234	168	138	24	18	536	128
ACOT4_2	ACOT4	100	604	42	20	228	72	42	74	140	1096	558	94	110	2	36	1856	514
ACOT4_3	ACOT4	92	814	2	2	74	80	62	54	134	298	1060	708	56	110	630	3076	706
ACOT4_4	ACOT4	1816	8288	3044	78	5076	1358	646	1088	1294	5824	33296	3704	1410	2282	4006	4358	7492
ACOT6_1	ACOT6	346	2100	486	18	512	154	110	158	122	4092	380	3112	924	224	1214	3820	1688
ACOT6_2	ACOT6	232	864	24	12	192	116	40	110	66	384	100	158	196	58	62	1360	536
ACOT6_3	ACOT6	184	1690	104	8	666	172	58	104	112	2088	716	1706	446	140	1362	4396	1258
ACOT6_4	ACOT6	280	1244	98	20	394	146	40	104	368	194	970	4062	350	308	962	3134	1342
ACOT7_1	ACOT7	586	3750	836	6	1062	548	226	504	508	2584	17800	1786	1350	546	1212	2556	3888
ACOT7_2	ACOT7	828	5388	1226	26	2064	480	394	512	388	8172	14482	5518	1878	572	4590	2522	3704
ACOT7_3	ACOT7	298	3066	314	6	404	144	132	158	250	938	1094	2458	120	112	1588	1100	2128
ACOT7_4	ACOT7	560	3092	476	16	444	286	164	434	362	3036	2452	4670	1078	174	1758	1808	2570
ACOT8_1	ACOT8	304	1192	120	26	258	332	76	168	266	2412	2596	1668	422	140	1276	1200	1118
ACOT8_2	ACOT8	96	546	118	32	186	8	14	98	6	506	786	838	26	8	248	936	508
ACOT8_3	ACOT8	996	6432	1994	20	2766	776	352	744	924	6366	15244	8872	1394	712	4850	2918	5340
ACOT8_4	ACOT8	196	374	28	4	824	78	114	116	82	8	232	438	434	18	284	1298	468
ACOT9_1	ACOT9	112	762	190	2	828	36	24	94	24	702	660	428	268	78	44	2474	724
ACOT9_2	ACOT9	388	1040	96	14	464	146	78	122	318	1748	1942	1702	622	210	188	3602	1392
ACOT9_3	ACOT9	104	550	12	0	34	26	22	64	6	132	454	326	70	38	60	1780	502
ACOT9_4	ACOT9	1058	6744	1856	76	2620	916	390	716	670	5482	9746	8362	2982	1092	2616	4890	4974
ACOX1_1	ACOX1	470	1214	202	8	562	286	42	182	144	46	496	72	320	68	428	3990	1588
ACOX1_2	ACOX1	874	5038	1300	44	2032	474	240	576	504	7392	2610	6238	2272	398	1780	3918	4296
ACOX1_3	ACOX1	1474	6444	1208	70	2098	1410	484	982	1178	10592	8902	8382	4466	1090	5738	3856	8260
ACOX1_4	ACOX1	238	2178	184	6	814	154	116	206	272	962	1090	1420	644	168	996	2516	1220
ACOX2_1	ACOX2	240	1004	104	4	436	260	30	208	224	906	382	1204	280	38	62	3300	1194
ACOX2_2	ACOX2	1224	5106	978	24	1626	542	426	590	842	5594	14858	6598	1574	608	1468	4690	5598
ACOX2_3	ACOX2	160	400	54	2	178	50	36	82	142	36	86	248	14	100	192	2764	590
ACOX2_4	ACOX2	196	918	92	22	128	146	60	142	122	1100	80	216	50	116	492	2244	1082
ACOX3_1	ACOX3	206	1268	204	2	44	52	34	124	126	466	18	730	442	118	1628	3412	906
ACOX3_2	ACOX3	1944	14476	4196	156	6586	2104	726	1448	1690	13754	21632	20666	3004	2500	9334	5418	9990
ACOX3_3	ACOX3	168	910	96	6	1346	180	16	42	66	1276	378	156	470	200	108	1736	654
ACOX3_4	ACOX3	678	4396	640	26	2110	488	136	324	382	5526	3150	7282	664	466	2168	2698	3672
ACOXL_1	ACOXL	150	898	242	26	866	168	20	104	182	204	10	390	266	40	84	1826	810
ACOXL_2	ACOXL	74	176	20	0	14	20	10	26	38	900	32	24	10	28	38	1180	338
ACOXL_3	ACOXL	18	158	238	0	32	4	2	6	18	8	1126	258	94	212	4	764	180
ACOXL_4	ACOXL	66	242	24	4	156	88	48	34	154	286	1850	1310	30	80	650	1586	498
ACP1_1	ACP1	8	20	0	0	6	0	0	22	0	0	0	0	0	0	0	136	24
ACP1_2	ACP1	358	2506	572	18	966	388	146	306	202	1236	2554	1906	700	506	2218	2742	2162
ACP1_3	ACP1	1862	9796	2372	68	4184	1202	584	1202	1144	9780	9468	15604	4080	1946	6236	6440	9894
ACP1_4	ACP1	44	188	164	4	8	2	0	0	12	4	188	2	0	0	88	746	158
ACP2_1	ACP2	120	534	260	0	280	10	130	114	46	0	200	740	414	16	150	752	550
ACP2_2	ACP2	116	596	420	0	120	8	48	82	154	568	6178	636	180	22	24	1618	446
ACP2_3	ACP2	294	2204	652	38	960	248	120	174	310	1328	8574	1168	1776	1112	832	2296	1828
ACP2_4	ACP2	330	2284	240	22	832	208	116	218	246	3848	1208	7388	1044	312	20394	2706	1804
ACP5_1	ACP5	1950	9992	3482	120	4456	1676	672	1284	1742	18218	6578	11126	4214	1084	6940	5410	9806
ACP5_2	ACP5	448	2680	374	32	664	398	78	234	310	2230	4310	1636	610	216	260	5186	1938
ACP5_3	ACP5	808	6200	1742	48	2358	584	280	620	920	7338	8018	7994	2942	1268	1676	3196	4828
ACP5_4	ACP5	502	3952	536	24	1242	482	186	250	346	1574	7264	2758	1244	632	1412	1580	2352
ACP6_1	ACP6	50	106	2	0	42	68	10	6	40	0	72	10	0	22	0	598	206
ACP6_2	ACP6	76	784	368	16	454	104	8	74	36	868	224	1568	164	10	212	1424	640
ACP6_3	ACP6	310	2072	630	4	884	278	102	278	378	2832	3830	4482	914	272	818	1682	1546
ACP6_4	ACP6	530	4236	1046	82	1852	648	256	352	556	1462	4102	6816	1724	272	1776	1858	3742
ACPP_1	ACPP	112	514	12	0	132	66	44	64	68	188	1360	3038	250	82	154	2558	614
ACPP_2	ACPP	162	1050	72	2	308	144	106	196	166	2932	4070	4250	396	106	192	2792	816
ACPP_3	ACPP	122	766	84	2	612	146	24	94	38	98	268	3946	460	58	22	1970	704
ACPP_4	ACPP	154	1304	56	12	382	292	12	104	174	116	1112	1048	456	168	276	2726	956
ACPT_1	ACPT	654	3648	846	30	1050	390	222	462	322	4608	2896	1776	1342	548	928	2556	3554
ACPT_2	ACPT	94	374	30	0	132	14	42	48	98	14	1630	88	86	36	32	1512	354
ACPT_3	ACPT	2014	9758	3326	46	5458	1426	754	1314	1716	4524	6118	20814	2672	1306	5116	6128	8742
ACPT_4	ACPT	160	820	96	10	246	34	70	84	56	1966	10	1008	212	10	42	2214	800
ACR_1	ACR	1142	6286	1900	32	2914	1100	520	620	848	6926	5744	8504	2176	892	5934	3224	5742
ACR_2	ACR	620	2942	538	16	666	702	198	410	478	5304	2510	9214	1038	718	3432	2762	3628
ACR_3	ACR	476	2216	870	16	638	336	110	322	296	2760	882	1284	570	154	650	1672	2200
ACR_4	ACR	0	0	0	0	0	0	0	0	0	0	0	0	0	0	0	4	0
ACRBP_1	ACRBP	136	396	14	0	12	36	66	62	76	140	392	316	184	16	58	2206	558
ACRBP_2	ACRBP	748	5466	1706	2	2256	540	322	498	926	3848	6352	3248	2378	512	1020	5000	4298
ACRBP_3	ACRBP	92	614	22	2	18	110	32	30	32	16	74	84	10	30	36	1596	546
ACRBP_4	ACRBP	660	3990	780	10	1016	536	252	350	458	2318	7758	3130	772	312	1648	3542	3410
ACRC_1	ACRC	136	804	18	0	226	32	24	88	28	418	1054	366	52	18	300	1078	376
ACRC_2	ACRC	350	1456	188	16	642	480	68	196	234	2788	1218	4702	1134	270	238	3224	1684
ACRC_3	ACRC	136	1028	208	2	192	62	54	72	78	22	22	1010	56	30	22	2034	472
ACRC_4	ACRC	30	12	2	0	0	0	12	50	2	32	172	0	0	0	0	320	86
ACRV1_1	ACRV1	310	2512	400	18	1140	392	234	244	392	2564	16098	2276	922	678	282	1766	1828
ACRV1_2	ACRV1	62	440	66	0	38	20	26	28	8	1880	284	552	116	122	158	1144	368
ACRV1_3	ACRV1	522	3676	956	16	1512	358	274	390	564	5496	1388	4404	634	368	1548	4958	2794
ACRV1_4	ACRV1	496	2372	742	14	1026	370	192	296	214	3708	654	3006	540	298	1162	1458	2032
ACSBG1_1	ACSBG1	92	578	276	4	66	182	26	62	8	318	6	14	74	82	156	1974	392
ACSBG1_2	ACSBG1	800	5314	1576	28	2066	424	312	690	496	4410	2928	10618	1436	928	3118	3856	4270
ACSBG1_3	ACSBG1	92	244	0	4	48	8	0	34	38	172	482	56	130	46	28	978	392
ACSBG1_4	ACSBG1	128	620	154	14	546	16	24	114	126	1246	3148	184	718	156	474	1354	616
ACSBG2_1	ACSBG2	80	164	4	2	38	28	2	46	14	104	1708	114	98	8	46	1256	192
ACSBG2_2	ACSBG2	396	1948	650	40	614	302	198	284	108	944	3028	1564	582	294	750	5028	2344
ACSBG2_3	ACSBG2	846	4614	1324	38	1608	556	250	484	628	3948	6188	2410	1132	472	1612	3644	4556
ACSBG2_4	ACSBG2	62	596	308	2	168	102	12	40	48	192	1494	2076	610	56	158	2342	480
ACSF2_1	ACSF2	2578	15224	3960	166	4628	2878	866	1626	1986	8760	6696	27290	4864	1382	7562	8824	13398
ACSF2_2	ACSF2	798	2692	1224	30	1240	350	388	436	420	1972	7024	2544	334	280	594	3174	3236
ACSF2_3	ACSF2	228	1142	196	6	338	122	82	198	108	184	556	898	172	36	776	2134	982
ACSF2_4	ACSF2	212	1296	106	0	520	142	48	190	280	3014	940	1448	138	496	336	1920	1182
ACSF3_1	ACSF3	226	1782	648	0	694	316	64	128	198	3676	2466	434	414	122	230	3256	1310
ACSF3_2	ACSF3	2388	14008	3954	156	5548	1928	1102	1370	1926	11522	17102	16156	5208	2352	8588	4812	10970
ACSF3_3	ACSF3	802	4294	970	50	1758	580	332	810	496	9448	9316	4180	1244	444	3812	4898	3868
ACSF3_4	ACSF3	184	436	2	0	140	8	18	60	52	160	750	1046	146	8	132	1288	408
ACSL1_1	ACSL1	234	628	42	6	212	76	40	98	166	0	382	316	248	98	432	1272	698
ACSL1_2	ACSL1	672	3094	572	24	2360	506	274	384	634	3996	6802	13090	1346	288	1534	1208	3224
ACSL1_3	ACSL1	60	706	18	6	412	40	18	88	54	64	328	6058	132	44	136	1452	392
ACSL1_4	ACSL1	68	280	190	20	38	8	2	62	20	460	192	52	120	36	96	1242	272
ACSL3_1	ACSL3	176	480	40	2	226	98	28	68	118	402	178	214	40	22	164	1262	488
ACSL3_2	ACSL3	98	498	4	0	204	6	16	32	46	198	0	2	58	18	60	1602	552
ACSL3_3	ACSL3	82	84	14	0	150	10	12	60	6	802	212	690	78	6	138	1354	424
ACSL3_4	ACSL3	34	346	4	0	34	24	44	30	46	82	1398	70	26	6	6	714	248
ACSL4_1	ACSL4	808	5612	1626	66	2402	1218	412	586	876	6110	4076	9460	1434	760	3520	6024	4810
ACSL4_2	ACSL4	602	3042	676	16	806	464	188	280	340	5616	2598	2954	1172	394	1938	6674	2432
ACSL4_3	ACSL4	354	2468	412	22	1626	46	76	232	290	754	2026	1608	794	610	1214	5140	1904
ACSL4_4	ACSL4	372	994	262	6	398	82	116	194	94	1114	4962	780	332	154	308	3640	1298
ACSL5_1	ACSL5	144	476	284	2	126	90	22	44	84	898	538	240	84	4	14	2750	594
ACSL5_2	ACSL5	104	284	226	0	40	76	68	22	0	60	64	400	28	2	16	1224	434
ACSL5_3	ACSL5	184	784	184	0	528	62	16	174	258	1192	744	664	736	214	302	2932	1046
ACSL5_4	ACSL5	128	324	220	18	216	150	34	18	66	160	1664	980	30	72	326	2442	786
ACSL6_1	ACSL6	1578	7452	2444	62	2720	1040	600	820	848	7608	7898	30636	1750	1136	5738	5248	7092
ACSL6_2	ACSL6	1198	5426	1982	36	2610	1024	584	778	878	6108	9794	3452	3074	768	2876	4182	6156
ACSL6_3	ACSL6	376	2254	734	20	1698	278	122	180	224	3828	1478	3208	804	366	1412	5548	2024
ACSL6_4	ACSL6	558	2370	714	32	1334	596	340	328	638	2856	6552	2650	866	230	424	3376	2970
ACSM1_1	ACSM1	102	256	34	4	230	38	24	32	174	2	146	194	8	28	322	1182	358
ACSM1_2	ACSM1	46	208	26	0	156	102	12	32	64	6	160	158	72	172	4	896	200
ACSM1_3	ACSM1	336	2208	212	8	854	490	136	188	96	888	1744	3070	732	194	4624	2224	1464
ACSM1_4	ACSM1	608	4152	368	18	2636	482	238	418	416	1812	7822	18192	1650	332	1244	1754	2810
ACSM2A_1	ACSM2A	868	5692	1222	20	2068	808	228	516	738	5700	2518	25482	5820	876	2572	2806	4800
ACSM2A_2	ACSM2A	344	2734	350	24	882	456	388	266	278	2242	1552	1494	936	210	164	2244	1756
ACSM2A_3	ACSM2A	136	768	42	4	80	148	50	126	72	6	1794	66	168	132	114	2022	602
ACSM2A_4	ACSM2A	142	628	186	2	198	80	34	74	32	98	8	936	296	104	178	910	512
ACSM2B_1	ACSM2B	136	638	24	8	112	68	36	116	92	198	2	304	208	14	50	1842	614
ACSM2B_2	ACSM2B	700	3086	1010	22	1326	188	184	340	584	2264	7280	1668	822	450	618	1336	2972
ACSM2B_3	ACSM2B	58	596	14	0	648	16	26	46	32	250	160	50	64	32	50	902	256
ACSM2B_4	ACSM2B	84	524	0	0	2	2	46	4	12	2	2	548	28	8	10	792	298
ACSM3_1	ACSM3	124	484	22	0	308	98	54	68	166	348	480	820	266	64	192	1218	436
ACSM3_2	ACSM3	114	584	16	0	116	164	20	26	112	122	200	734	232	10	230	2134	534
ACSM3_3	ACSM3	92	418	174	14	66	68	12	46	98	52	88	908	88	86	68	1402	356
ACSM3_4	ACSM3	626	3262	1212	40	992	492	164	346	298	2042	1630	5922	2278	470	560	3218	3036
ACSM4_1	ACSM4	1048	6218	1088	30	1906	1078	278	744	604	4338	4492	7032	1858	398	830	2946	4980
ACSM4_2	ACSM4	348	1788	586	10	1508	320	102	240	152	2614	1848	3368	436	494	1016	1244	1272
ACSM4_3	ACSM4	146	932	246	0	264	300	106	94	72	374	1088	1790	250	110	532	1826	592
ACSM4_4	ACSM4	312	920	412	0	446	114	48	218	178	3058	8102	2574	578	176	418	1512	810
ACSM5_1	ACSM5	72	466	20	0	20	50	36	68	100	116	58	144	14	34	64	892	236
ACSM5_2	ACSM5	390	1708	310	14	520	164	102	346	486	2752	1560	466	852	232	396	1388	2268
ACSM5_3	ACSM5	194	682	158	6	422	242	82	48	164	404	2884	1700	12	188	146	1942	780
ACSM5_4	ACSM5	450	3026	784	22	1372	326	160	402	272	2130	5116	4832	676	1010	1332	1846	2496
ACSM6_1	ACSM6	78	272	6	0	16	18	34	28	38	2	84	998	0	14	6	1114	320
ACSM6_2	ACSM6	1248	7400	2462	46	3620	1160	408	850	1090	8646	18046	4240	2446	1430	4760	3400	6136
ACSM6_3	ACSM6	66	206	22	4	12	62	4	74	20	52	8	28	202	94	8	1112	434
ACSM6_4	ACSM6	134	702	190	0	38	68	20	32	106	1574	4	910	346	30	152	1270	658
ACSS1_1	ACSS1	80	276	70	6	44	120	14	26	18	100	46	0	220	0	0	1460	278
ACSS1_2	ACSS1	86	704	50	2	122	34	48	68	116	1612	142	468	388	32	250	1448	844
ACSS1_3	ACSS1	898	5008	612	18	1006	384	276	402	538	4656	3778	5312	1152	302	1052	2232	3044
ACSS1_4	ACSS1	106	1020	270	0	94	146	40	42	80	594	1394	622	74	18	114	1398	552
ACSS2_1	ACSS2	142	396	14	4	58	70	24	42	36	1982	982	4504	12	50	972	1070	464
ACSS2_2	ACSS2	1720	13046	2396	88	5356	1692	534	1366	1412	10232	13274	13152	4288	1800	6036	6554	9816
ACSS2_3	ACSS2	526	2850	904	18	1576	312	250	318	328	2170	2460	4242	1188	762	1046	2030	2392
ACSS2_4	ACSS2	198	660	58	0	154	152	52	142	44	142	308	844	160	72	274	3626	992
ACSS3_1	ACSS3	280	1236	402	0	476	158	40	154	110	2288	708	1794	828	162	504	3242	928
ACSS3_2	ACSS3	876	4958	1140	30	2650	1252	464	354	618	2154	4874	14956	1006	736	2586	1942	3556
ACSS3_3	ACSS3	234	1260	420	2	980	140	90	112	158	1886	110	3418	264	78	1190	2288	1088
ACSS3_4	ACSS3	254	950	68	0	114	42	108	88	114	404	468	578	154	28	208	754	774
ACTA1_1	ACTA1	304	1398	366	2	472	140	136	174	212	2004	1794	1034	244	66	372	1368	1510
ACTA1_2	ACTA1	52	216	200	0	30	66	0	8	90	12	0	194	16	6	190	876	190
ACTA1_3	ACTA1	164	692	6	0	36	116	48	80	120	6	178	218	188	26	240	272	816
ACTA1_4	ACTA1	272	1568	50	24	206	212	74	246	244	428	718	112	356	54	940	2314	1686
ACTA2_1	ACTA2	44	376	232	0	168	54	18	68	30	78	176	48	0	6	200	1084	404
ACTA2_2	ACTA2	130	538	22	2	210	28	0	24	30	522	10	50	36	20	14	960	336
ACTA2_3	ACTA2	474	3252	434	6	980	406	206	282	480	1918	2352	1824	686	250	1234	2128	2374
ACTA2_4	ACTA2	160	1024	128	2	254	92	300	100	20	818	2828	514	510	368	1112	1680	866
ACTB_1	ACTB	932	4108	640	24	912	464	300	458	466	1246	558	3096	602	404	1242	3230	4258
ACTB_2	ACTB	436	1228	234	24	740	576	98	200	344	2592	1754	1814	584	184	1248	1998	1924
ACTB_3	ACTB	312	1236	40	16	482	132	102	148	322	728	708	1040	214	78	344	1438	1390
ACTB_4	ACTB	770	3070	666	26	536	330	202	580	406	1800	7512	1098	912	650	1558	4964	3418
ACTBL2_1	ACTBL2	152	898	256	2	410	106	94	126	74	2014	2366	656	224	68	364	922	902
ACTBL2_2	ACTBL2	54	298	0	0	0	0	4	10	0	204	30	36	104	142	118	1014	184
ACTBL2_3	ACTBL2	90	248	0	0	496	10	8	18	12	0	0	0	0	0	0	1014	232
ACTBL2_4	ACTBL2	126	896	28	2	366	100	8	52	116	254	1780	2944	194	46	12	2048	500
ACTC1_1	ACTC1	2402	12242	3804	82	5758	2090	652	1350	1358	10422	10398	11422	5958	1472	5972	5454	12210
ACTC1_2	ACTC1	284	1348	266	12	304	170	84	266	160	702	1238	2844	78	180	1058	2264	1308
ACTC1_3	ACTC1	270	1056	130	16	1234	250	36	160	268	3200	1166	4698	476	84	1448	3256	1670
ACTC1_4	ACTC1	76	148	40	2	268	38	4	60	16	128	610	620	228	38	122	1802	520
ACTG1_1	ACTG1	1750	8080	1112	34	1788	1342	488	1040	1386	4076	4086	8206	2938	744	3158	5838	9212
ACTG1_2	ACTG1	224	934	622	6	452	198	94	136	68	1640	1780	112	332	314	228	1118	1384
ACTG1_3	ACTG1	72	518	18	2	34	26	48	28	2	102	600	388	72	50	162	1566	490
ACTG1_4	ACTG1	442	2710	420	24	1198	270	92	206	80	10132	1912	1192	582	182	450	1198	2104
ACTG2_1	ACTG2	306	1400	316	4	408	254	80	172	202	1212	1326	1510	596	426	312	3356	1458
ACTG2_2	ACTG2	236	1892	212	54	542	146	68	196	306	1362	488	4698	854	332	468	3940	1478
ACTG2_3	ACTG2	970	6004	2062	40	3146	694	318	634	936	5208	3942	4858	1428	324	672	4648	4642
ACTG2_4	ACTG2	494	1784	580	6	1204	422	74	324	610	1968	5042	1822	586	286	748	4444	2250
ACTL10_1	ACTL10	468	2188	478	16	630	242	180	264	260	1786	828	1020	634	320	682	1974	1902
ACTL10_2	ACTL10	1230	6010	884	50	2616	904	402	716	724	5352	6076	8654	2274	458	1574	3942	5952
ACTL10_3	ACTL10	1448	9370	3528	104	4994	1342	610	1106	1638	11776	18102	9516	5602	2632	5972	3110	6518
ACTL10_4	ACTL10	1586	8164	2962	76	5394	1096	612	1148	1378	10448	8572	5032	4210	2506	3912	4470	9162
ACTL6A_1	ACTL6A	234	2200	516	6	480	164	106	152	228	3718	764	538	658	342	462	6188	1758
ACTL6A_2	ACTL6A	568	1656	622	14	506	196	130	400	432	2062	228	856	900	42	586	5518	2756
ACTL6A_3	ACTL6A	488	2416	580	18	1048	366	202	314	462	2288	5470	1484	524	248	1294	4264	2378
ACTL6A_4	ACTL6A	130	366	484	0	434	12	80	108	158	310	1034	5224	330	78	50	2638	688
ACTL6B_1	ACTL6B	292	1784	286	2	1376	224	110	346	204	4414	1088	818	1876	254	838	976	1844
ACTL6B_2	ACTL6B	2012	14650	2362	70	5854	1810	704	1338	1162	16262	13976	22672	5596	1804	6362	5716	9202
ACTL6B_3	ACTL6B	164	850	66	2	184	164	270	160	130	1386	506	38	578	106	972	3046	1010
ACTL6B_4	ACTL6B	224	980	76	0	298	56	70	176	182	1814	2808	1068	560	270	544	1812	976
ACTL7A_1	ACTL7A	638	4856	692	42	2086	468	192	420	562	2056	28876	7086	2398	590	2792	6746	2862
ACTL7A_2	ACTL7A	2410	16080	2620	90	4560	2312	896	1392	1608	12278	48114	19816	5306	2222	6084	6516	12722
ACTL7A_3	ACTL7A	592	3136	1012	18	564	522	206	400	276	2576	684	14044	1140	360	3410	4348	3192
ACTL7A_4	ACTL7A	44	140	96	2	108	28	4	14	12	266	0	354	114	2	14	650	122
ACTL7B_1	ACTL7B	702	4828	882	28	3060	950	266	448	446	7226	6918	3142	1238	590	1106	2918	3966
ACTL7B_2	ACTL7B	1112	8090	3858	40	4528	926	466	780	1366	3932	11596	14382	3140	1616	5654	2530	6656
ACTL7B_3	ACTL7B	160	722	30	0	192	84	24	34	24	122	36	656	324	42	48	2994	778
ACTL7B_4	ACTL7B	1658	10170	2238	102	4458	2466	740	1570	2014	13316	23318	14076	5180	3456	9548	2922	7702
ACTL8_1	ACTL8	4100	23376	5502	144	9316	2708	1514	2062	3222	29244	31486	40114	8910	3252	12290	5884	19362
ACTL8_2	ACTL8	72	802	414	6	496	184	28	50	50	178	10	360	134	10	98	2466	606
ACTL8_3	ACTL8	248	1552	534	6	592	364	132	146	238	238	12	446	400	56	282	4298	1210
ACTL8_4	ACTL8	798	3302	1472	48	1776	646	306	480	616	6624	3162	1388	1194	372	984	3192	3254
ACTL9_1	ACTL9	1882	10114	3956	84	7966	1532	804	1400	1612	9004	26118	20486	3158	2790	6304	3656	9528
ACTL9_2	ACTL9	954	4988	1418	12	1918	642	362	556	686	4390	9482	15406	1272	696	4730	2068	4350
ACTL9_3	ACTL9	720	3734	632	78	2062	658	304	574	592	3686	6448	3598	1006	782	2832	1292	3566
ACTL9_4	ACTL9	134	650	234	4	120	76	80	480	136	958	276	1292	442	208	490	1350	676
ACTN1_1	ACTN1	122	408	116	0	186	170	50	20	112	690	3590	1020	372	230	82	1436	606
ACTN1_2	ACTN1	1684	10684	2536	58	4226	1656	528	1254	1480	8518	19422	15716	4070	1452	2398	5176	9794
ACTN1_3	ACTN1	328	1594	994	34	510	530	48	290	244	3250	1166	2162	466	110	548	736	1328
ACTN1_4	ACTN1	786	4876	704	34	1676	480	256	400	404	2238	4534	10552	1828	1058	4172	4920	4318
ACTN2_1	ACTN2	500	2028	790	8	604	202	74	272	280	844	1034	1718	596	102	192	2176	2858
ACTN2_2	ACTN2	14	38	0	0	2	0	0	4	4	4	580	0	12	36	8	864	172
ACTN2_3	ACTN2	636	4066	1090	24	2028	1056	336	642	584	2028	4586	4428	3016	872	1128	1542	4306
ACTN2_4	ACTN2	328	1458	336	42	714	188	96	222	118	1702	1004	1690	1036	340	846	3792	1340
ACTN3_1	ACTN3	1366	8478	2522	70	3500	926	550	862	888	4148	6878	2448	2348	1328	2976	4972	7942
ACTN3_2	ACTN3	428	2472	390	40	1166	364	230	306	504	2356	1386	6134	628	302	1074	1806	2126
ACTN3_3	ACTN3	266	1502	90	2	618	216	154	150	296	1476	1916	2494	322	454	698	1728	1704
ACTN3_4	ACTN3	548	3046	530	8	702	732	232	506	506	920	5914	5694	930	364	1322	1410	3086
ACTN4_1	ACTN4	148	622	146	0	192	146	100	148	64	450	744	784	604	46	218	1366	648
ACTN4_2	ACTN4	608	3712	560	54	566	358	160	300	294	2826	5132	5376	168	576	696	4522	2512
ACTN4_3	ACTN4	76	458	118	0	8	46	0	70	32	2	0	322	240	74	142	1670	350
ACTN4_4	ACTN4	1634	9064	1456	100	4026	1428	858	1078	930	11170	8132	11254	2526	932	4466	2544	6884
ACTR10_1	ACTR10	102	40	2	0	2	0	4	30	14	14	204	214	64	0	64	400	172
ACTR10_2	ACTR10	122	216	16	0	134	40	62	34	80	172	4	82	122	0	18	938	236
ACTR10_3	ACTR10	92	240	0	2	10	38	68	50	106	276	6	88	68	34	24	1162	424
ACTR10_4	ACTR10	212	364	148	0	24	24	32	78	124	36	104	536	142	12	86	1520	638
ACTR1A_1	ACTR1A	1298	6010	1024	42	1628	1142	416	834	870	5668	3534	6084	2022	592	2458	4100	6502
ACTR1A_2	ACTR1A	1150	6028	1348	20	2766	1016	528	1068	758	5660	11194	15608	2314	1604	2662	3396	6058
ACTR1A_3	ACTR1A	48	406	88	0	78	134	24	48	108	208	140	1698	234	92	24	1556	454
ACTR1A_4	ACTR1A	1146	5602	2180	30	1400	1112	542	686	562	3432	4850	10372	1652	612	3220	5488	5726
ACTR1B_1	ACTR1B	108	926	86	2	308	48	134	96	62	894	2862	1518	172	392	60	1340	888
ACTR1B_2	ACTR1B	610	3950	166	16	1082	566	238	440	710	3774	4198	5392	792	202	916	1716	3526
ACTR1B_3	ACTR1B	152	924	14	2	144	160	30	96	58	1276	64	254	208	98	376	2076	892
ACTR1B_4	ACTR1B	422	2062	714	2	1596	390	152	266	214	2464	1192	760	1098	262	1390	2114	2192
ACTR2_1	ACTR2	162	956	298	6	280	48	32	168	124	64	228	58	174	54	4	4894	1648
ACTR2_2	ACTR2	674	2698	992	28	1566	556	170	546	606	1334	4826	5526	1182	318	2822	5884	3060
ACTR2_3	ACTR2	168	874	668	6	56	28	30	68	62	112	38	290	236	18	76	4272	1366
ACTR2_4	ACTR2	156	668	14	0	106	22	16	150	68	26	8	208	48	14	90	3074	796
ACTR3_1	ACTR3	168	620	72	8	272	74	78	108	96	916	2	1090	190	48	850	5142	1948
ACTR3_2	ACTR3	150	314	12	0	52	26	24	50	78	736	26	28	6	0	32	1428	526
ACTR3_3	ACTR3	196	846	52	0	450	36	90	96	28	3610	92	620	24	16	190	4324	4814
ACTR3_4	ACTR3	116	442	2	0	64	4	8	76	48	90	210	110	16	0	316	1216	1046
ACTR3B_1	ACTR3B	178	816	88	4	72	130	106	92	54	530	814	1704	220	156	172	2208	954
ACTR3B_2	ACTR3B	130	312	214	4	82	0	26	36	54	2792	14	164	158	10	18	1252	364
ACTR3B_3	ACTR3B	158	1178	202	4	136	270	52	106	106	1174	216	1948	338	220	618	2998	1128
ACTR3B_4	ACTR3B	94	72	0	6	6	26	4	4	76	100	28	118	0	0	0	410	198
ACTR3C_1	ACTR3C	94	566	240	10	130	314	2	116	22	140	3242	1292	12	56	308	1570	382
ACTR3C_2	ACTR3C	46	286	2	4	156	24	10	38	42	0	4	6	74	52	2	832	332
ACTR3C_3	ACTR3C	88	674	12	2	150	94	64	14	22	1014	46	164	128	24	508	554	232
ACTR3C_4	ACTR3C	306	1468	14	4	528	290	46	184	356	1134	642	1076	426	92	380	3954	1368
ACTR5_1	ACTR5	1692	12830	3074	102	5380	1580	474	1354	1402	12756	30820	21352	4192	2392	6508	2916	9444
ACTR5_2	ACTR5	154	1240	326	10	274	200	42	140	112	482	1160	320	374	116	358	2116	838
ACTR5_3	ACTR5	656	4220	726	28	698	638	144	402	348	1088	4544	1760	712	620	912	2952	3222
ACTR5_4	ACTR5	86	328	66	0	0	24	18	12	28	64	156	64	82	48	14	1596	480
ACTR6_1	ACTR6	122	452	0	0	136	44	38	14	58	4	104	194	50	46	148	990	294
ACTR6_2	ACTR6	48	256	4	4	2	26	30	24	10	172	392	140	160	4	104	526	276
ACTR6_3	ACTR6	252	1660	172	26	812	294	40	138	110	180	72	1118	690	148	564	2310	1178
ACTR6_4	ACTR6	32	30	0	0	2	0	8	12	8	0	0	0	4	0	0	612	158
ACTR8_1	ACTR8	94	970	262	0	264	84	18	110	112	3104	46	146	270	6	510	1966	818
ACTR8_2	ACTR8	206	1694	78	14	304	246	32	260	160	144	1720	2060	832	146	1274	2388	1176
ACTR8_3	ACTR8	236	770	12	2	40	156	82	126	22	562	548	296	364	84	480	4208	1092
ACTR8_4	ACTR8	168	984	0	0	244	132	8	86	60	180	530	218	10	42	114	1840	520
ACTRT1_1	ACTRT1	488	3266	232	50	1384	858	190	428	394	2912	12070	3264	1694	318	1864	1828	3074
ACTRT1_2	ACTRT1	134	348	20	16	60	90	24	42	40	376	908	662	48	32	78	1050	430
ACTRT1_3	ACTRT1	74	92	20	0	2	16	10	4	22	56	4	26	38	8	14	682	206
ACTRT1_4	ACTRT1	30	340	38	0	8	18	0	22	0	14	104	24	6	32	34	628	188
ACTRT2_1	ACTRT2	2526	18306	6406	126	10126	1758	1298	2310	2378	23712	52152	32618	6282	4454	13864	5724	12050
ACTRT2_2	ACTRT2	1464	11042	3608	52	4584	1266	554	1486	1178	13616	14958	10806	1616	1834	3304	4802	7450
ACTRT2_3	ACTRT2	138	558	274	0	252	20	112	198	104	326	188	332	244	122	74	820	564
ACTRT2_4	ACTRT2	948	4738	1868	24	2574	616	392	460	512	3812	10190	17016	2620	1246	3342	2084	3830
ACTRT3_1	ACTRT3	62	160	12	0	10	142	0	10	90	358	20	24	4	2	38	808	232
ACTRT3_2	ACTRT3	90	478	0	0	34	78	20	74	8	54	714	60	336	90	42	1926	488
ACTRT3_3	ACTRT3	598	3456	300	36	2058	636	202	464	472	3752	4304	2544	562	622	744	1580	3348
ACTRT3_4	ACTRT3	12	154	50	0	148	4	22	32	2	112	16	6	376	8	80	526	184
ACVR1_1	ACVR1	152	942	298	0	104	216	58	70	124	548	1228	286	56	112	814	1780	562
ACVR1_2	ACVR1	422	3852	1136	8	1220	360	322	512	668	1096	10192	4998	674	596	1014	4226	2926
ACVR1_3	ACVR1	130	1062	236	10	1026	302	22	168	22	318	730	572	388	172	942	3504	742
ACVR1_4	ACVR1	838	4666	730	24	1462	520	298	442	414	1174	5200	4108	1292	692	1306	2362	3564
ACVR1B_1	ACVR1B	12	2	0	0	6	0	0	2	2	6	0	0	0	0	8	214	48
ACVR1B_2	ACVR1B	448	2606	322	26	1042	368	146	230	248	2662	14054	3676	806	392	782	2642	1956
ACVR1B_3	ACVR1B	268	482	290	6	118	94	40	40	82	724	648	188	118	166	490	2180	646
ACVR1B_4	ACVR1B	26	264	8	0	86	4	0	0	14	0	4	0	0	0	0	724	116
ACVR1C_1	ACVR1C	28	326	0	6	10	4	22	72	102	570	8	2	14	4	54	1018	248
ACVR1C_2	ACVR1C	186	804	42	28	178	146	14	84	18	298	892	1612	156	54	14	1900	508
ACVR1C_3	ACVR1C	452	2988	1172	34	804	546	280	410	252	2434	5840	4290	1754	956	842	2338	2372
ACVR1C_4	ACVR1C	302	1080	266	4	504	282	68	228	230	1526	484	1066	444	144	726	1284	1470
ACVR2A_1	ACVR2A	172	536	6	0	146	76	48	60	10	188	312	160	226	22	246	1706	560
ACVR2A_2	ACVR2A	72	674	76	8	220	72	50	92	36	106	276	58	96	502	174	1734	406
ACVR2A_3	ACVR2A	242	608	30	8	212	190	28	100	54	670	596	1200	30	314	214	2220	808
ACVR2A_4	ACVR2A	252	896	184	10	712	194	96	128	234	218	80	1008	796	66	812	3326	986
ACVR2B_1	ACVR2B	940	4032	592	32	2630	582	422	572	482	4738	5462	2238	1680	642	2146	3462	4720
ACVR2B_2	ACVR2B	130	1250	78	0	426	8	6	76	24	28	1546	60	46	94	22	1890	610
ACVR2B_3	ACVR2B	266	1652	196	4	404	186	42	178	188	414	1428	1796	618	190	202	1998	1354
ACVR2B_4	ACVR2B	528	3678	984	24	2128	910	224	296	440	4804	10270	8812	1824	488	1546	1392	3152
ACVRL1_1	ACVRL1	860	5068	826	30	3472	582	344	518	500	8102	4240	2836	874	532	1726	2326	3958
ACVRL1_2	ACVRL1	730	4172	940	38	2464	686	358	434	536	4030	6806	10784	1050	406	1540	2964	3980
ACVRL1_3	ACVRL1	1088	6346	1210	84	2950	1214	480	626	806	4788	5658	12954	2208	532	3504	2656	5272
ACVRL1_4	ACVRL1	358	1902	804	30	908	66	82	200	410	1252	186	1434	1502	172	464	1746	1742
ACY1_1	ACY1	534	2654	430	34	710	326	114	246	280	4440	210	1254	938	144	498	3850	2400
ACY1_2	ACY1	1150	7898	1720	32	2354	1108	458	882	1146	3118	7916	6776	1628	1796	2574	3836	6482
ACY1_3	ACY1	1330	6968	2326	38	2470	1044	428	844	856	4316	5524	5432	2930	1058	1488	2830	6554
ACY1_4	ACY1	184	510	16	0	156	90	20	38	38	750	1888	194	142	46	178	2110	766
ACY3_1	ACY3	2046	9890	2492	70	4536	1534	706	1202	1618	6618	19324	9380	4706	2670	3136	6482	9264
ACY3_2	ACY3	526	2804	352	22	836	410	148	384	384	1410	14630	3376	2038	512	1260	2152	2872
ACY3_3	ACY3	84	946	130	6	402	60	76	176	60	14	216	1972	258	18	288	1090	662
ACY3_4	ACY3	264	1154	84	2	364	94	62	144	188	540	1160	1844	344	320	298	1416	1198
ACYP1_1	ACYP1	262	1916	484	14	812	228	34	128	68	1318	3288	1018	348	90	60	3470	1082
ACYP1_2	ACYP1	22	246	34	0	368	12	12	18	20	74	0	6	34	2	0	976	306
ACYP1_3	ACYP1	602	4356	750	34	1902	652	318	468	496	9622	3424	2806	1460	180	1410	1684	2684
ACYP1_4	ACYP1	176	1092	160	6	182	84	88	62	32	1412	2818	206	28	216	60	1958	780
ACYP2_1	ACYP2	1526	7452	1386	44	2828	1450	552	1014	1362	9348	12430	17734	3474	1016	4512	3316	7728
ACYP2_2	ACYP2	1008	6702	1902	106	2312	1338	400	728	918	6428	5032	7044	1592	2250	3506	2994	5380
ACYP2_3	ACYP2	226	1128	30	6	102	210	106	128	142	104	1052	656	154	94	100	1540	1338
ACYP2_4	ACYP2	90	494	30	0	508	58	52	26	154	198	546	2806	78	36	492	1618	578
ADA_1	ADA	720	4158	1136	38	2526	996	196	386	502	6092	17722	12786	2096	690	4300	2624	3882
ADA_2	ADA	3126	17158	4438	120	7798	1832	1058	1944	1924	12336	45832	19338	7586	3540	7848	6448	14226
ADA_3	ADA	130	1174	362	8	288	122	38	114	74	52	76	362	194	74	114	1390	870
ADA_4	ADA	238	992	44	8	524	106	94	132	214	54	1500	132	360	4	180	1630	688
ADAD1_1	ADAD1	2164	13288	2864	60	3614	1766	684	1508	1228	9956	11990	17224	3900	1898	4112	7022	10122
ADAD1_2	ADAD1	38	302	6	0	36	34	38	14	96	2	94	774	14	14	110	1252	284
ADAD1_3	ADAD1	184	788	178	6	270	322	24	94	64	752	5150	1474	476	96	16	2392	752
ADAD1_4	ADAD1	124	790	84	0	744	70	34	52	36	1008	446	1196	222	98	324	1820	730
ADAD2_1	ADAD2	620	5500	892	44	2600	642	240	532	696	3752	10740	5654	1646	734	2354	2472	3730
ADAD2_2	ADAD2	306	1190	182	0	174	62	88	174	136	666	1208	1776	148	558	1970	1596	1422
ADAD2_3	ADAD2	304	2156	1216	12	1906	204	120	308	190	2872	9134	4842	680	292	956	1644	2010
ADAD2_4	ADAD2	30	116	0	0	0	2	4	16	20	0	0	38	10	0	134	518	124
ADAL_1	ADAL	146	732	8	2	426	68	14	86	48	312	428	724	64	30	4	1698	512
ADAL_2	ADAL	334	1474	256	12	630	170	64	264	154	852	2284	2298	620	206	940	4464	1524
ADAL_3	ADAL	132	564	22	0	82	96	24	34	52	84	276	528	208	14	412	2252	618
ADAL_4	ADAL	104	506	10	0	110	196	10	88	76	74	1230	20	2	112	64	968	476
ADAM10_1	ADAM10	82	400	212	0	176	6	4	38	30	70	8	34	170	8	66	1280	496
ADAM10_2	ADAM10	52	106	0	0	6	28	14	36	2	252	2	0	0	0	0	634	196
ADAM10_3	ADAM10	162	776	132	0	112	26	46	46	86	170	904	58	294	0	0	1860	580
ADAM10_4	ADAM10	76	354	24	10	358	36	18	48	42	8	116	922	22	44	24	764	356
ADAM11_1	ADAM11	1378	7004	1436	44	2770	818	480	774	818	10826	7994	6880	1590	594	4426	4812	7234
ADAM11_2	ADAM11	1108	4156	934	26	1822	764	194	514	382	1950	1614	9980	1060	438	1628	3874	4996
ADAM11_3	ADAM11	1012	6890	1398	20	2466	798	348	660	712	4898	5726	8136	2576	606	2092	3494	5208
ADAM11_4	ADAM11	62	572	6	0	212	4	48	18	14	12	0	48	234	6	146	1406	342
ADAM12_1	ADAM12	402	1704	116	2	480	108	90	196	62	1314	2434	554	220	32	582	1386	1504
ADAM12_2	ADAM12	250	1862	220	0	372	160	106	92	76	1036	258	476	462	166	228	3084	1082
ADAM12_3	ADAM12	52	410	26	6	730	190	20	8	72	446	62	1058	254	4	162	830	232
ADAM12_4	ADAM12	80	238	296	0	56	14	28	76	10	22	982	100	122	12	212	800	458
ADAM15_1	ADAM15	200	1190	296	30	524	310	192	194	188	560	1866	3688	1154	500	854	3116	1380
ADAM15_2	ADAM15	240	980	316	6	452	196	68	142	94	646	2596	600	262	156	194	3894	1030
ADAM15_3	ADAM15	144	1472	594	12	468	160	36	70	174	64	6244	172	356	200	230	3140	898
ADAM15_4	ADAM15	138	506	232	0	246	12	72	46	84	154	742	8	50	40	2	2254	580
ADAM17_1	ADAM17	50	76	0	0	8	6	6	12	4	710	166	360	34	6	104	558	210
ADAM17_2	ADAM17	44	180	8	0	88	6	4	34	28	202	300	26	42	6	112	1226	172
ADAM17_3	ADAM17	228	1572	232	8	564	188	54	90	72	372	1276	4512	310	116	300	2730	1084
ADAM17_4	ADAM17	98	458	164	6	26	78	16	82	4	154	3182	442	218	40	74	1264	432
ADAM18_1	ADAM18	128	354	242	8	44	80	16	30	76	2	702	392	40	126	38	1178	324
ADAM18_2	ADAM18	8	92	0	2	0	12	6	18	36	70	2	38	6	0	0	406	136
ADAM18_3	ADAM18	216	1414	184	4	466	222	24	132	126	152	1026	952	94	432	418	1720	866
ADAM18_4	ADAM18	40	316	0	0	4	0	22	4	2	26	0	94	2	0	0	172	104
ADAM19_1	ADAM19	138	906	268	2	394	180	34	138	154	1814	1504	6016	196	116	172	3022	890
ADAM19_2	ADAM19	32	188	38	0	4	2	10	22	0	0	0	242	2	26	0	1306	238
ADAM19_3	ADAM19	1194	5568	1228	76	1270	772	442	870	806	9520	8816	20284	2594	828	2780	2286	4936
ADAM19_4	ADAM19	442	3012	1050	4	1306	220	112	296	396	496	106	1420	668	266	694	2086	1944
ADAM2_1	ADAM2	178	990	46	2	180	116	26	72	56	262	256	244	240	98	340	2430	696
ADAM2_2	ADAM2	28	46	0	0	44	0	22	54	2	48	14	0	78	8	0	368	166
ADAM2_3	ADAM2	234	1270	512	6	212	430	42	116	176	516	4	3226	150	110	134	3776	1062
ADAM2_4	ADAM2	132	212	40	8	116	28	64	26	2	128	74	498	10	96	4	714	218
ADAM20_1	ADAM20	280	1990	646	4	390	160	114	184	116	1104	3120	1842	200	186	542	3010	1194
ADAM20_2	ADAM20	218	974	280	0	326	180	44	94	88	670	106	478	142	102	30	2748	1028
ADAM20_3	ADAM20	684	3454	276	28	628	632	120	254	284	2198	2872	2094	1112	508	824	3308	3086
ADAM20_4	ADAM20	240	1720	478	6	1360	196	80	184	136	1022	2564	2464	366	320	228	3906	1256
ADAM21_1	ADAM21	342	1716	254	32	540	344	120	136	168	2748	4148	1526	378	44	350	3452	1264
ADAM21_2	ADAM21	166	986	110	10	570	242	42	104	66	774	50	548	154	36	170	2444	1046
ADAM21_3	ADAM21	206	1250	356	12	240	140	50	150	218	1048	510	224	610	70	580	4456	1218
ADAM21_4	ADAM21	104	388	2	0	50	22	8	24	32	96	516	58	96	44	46	1362	320
ADAM22_1	ADAM22	24	134	0	0	28	10	0	10	16	22	862	118	16	0	12	420	122
ADAM22_2	ADAM22	86	310	96	0	28	4	4	42	72	6	944	4	124	22	134	972	284
ADAM22_3	ADAM22	180	1092	272	0	200	104	32	122	46	1246	520	1786	194	80	206	2648	760
ADAM22_4	ADAM22	42	178	10	4	56	6	12	14	16	4	32	556	124	4	0	470	194
ADAM23_1	ADAM23	82	102	0	0	10	6	14	26	0	0	0	20	2	18	6	834	268
ADAM23_2	ADAM23	194	1342	152	2	122	180	10	76	134	710	552	80	428	280	310	1636	938
ADAM23_3	ADAM23	54	434	40	0	290	36	18	56	50	34	182	180	52	4	0	740	284
ADAM23_4	ADAM23	32	206	118	0	26	18	4	2	90	0	2	668	0	0	14	898	334
ADAM28_1	ADAM28	48	210	12	2	62	102	22	32	122	8	444	2	22	40	114	1700	416
ADAM28_2	ADAM28	20	256	4	0	34	2	16	32	314	192	4	146	122	16	2	758	218
ADAM28_3	ADAM28	132	566	108	14	434	120	68	52	64	162	542	594	500	128	346	1354	640
ADAM28_4	ADAM28	192	896	220	0	506	36	72	100	18	1052	1528	1278	370	36	372	1842	646
ADAM29_1	ADAM29	230	2266	160	16	780	116	118	140	330	1034	2860	2026	1368	202	946	3486	1208
ADAM29_2	ADAM29	408	2890	500	6	490	314	108	234	134	2324	5354	2200	756	358	1076	2610	2082
ADAM29_3	ADAM29	30	138	0	0	154	6	4	20	24	154	14	84	36	0	4	646	178
ADAM29_4	ADAM29	54	760	476	8	180	96	36	80	232	348	436	152	134	250	222	1874	536
ADAM30_1	ADAM30	56	178	4	0	6	40	0	32	46	600	174	2	112	44	0	860	166
ADAM30_2	ADAM30	46	554	0	0	2	10	0	20	18	152	2	416	184	2	22	966	184
ADAM30_3	ADAM30	186	778	248	6	256	100	28	102	40	296	4444	1658	538	172	218	1858	794
ADAM30_4	ADAM30	40	86	10	0	0	0	6	4	14	0	112	2	2	10	2	784	94
ADAM32_1	ADAM32	34	432	0	2	182	2	34	8	8	6	26	400	252	40	34	1026	240
ADAM32_2	ADAM32	178	762	382	4	500	70	70	138	104	938	1960	58	398	14	350	2676	756
ADAM32_3	ADAM32	72	770	456	2	344	80	18	40	28	80	1192	526	92	120	1004	1948	596
ADAM32_4	ADAM32	116	796	382	2	436	82	22	50	64	612	0	816	340	8	258	1086	572
ADAM33_1	ADAM33	682	4426	1582	72	1862	764	230	440	438	3626	3724	5332	1630	442	2186	1634	3342
ADAM33_2	ADAM33	1984	11228	3660	74	7188	1628	764	1284	1742	17338	17748	9916	2956	3054	3796	4212	9628
ADAM33_3	ADAM33	204	792	146	10	464	108	26	124	196	426	132	2048	416	40	1120	3724	1200
ADAM33_4	ADAM33	38	122	26	0	132	0	34	90	26	0	0	2	2	56	40	612	142
ADAM7_1	ADAM7	90	562	14	0	168	18	28	56	88	8924	1256	214	132	58	2	752	250
ADAM7_2	ADAM7	330	2072	412	2	292	284	58	130	294	3328	1182	1492	508	124	148	3628	1144
ADAM7_3	ADAM7	208	1038	248	10	560	290	68	40	62	1416	42	992	304	72	484	2436	830
ADAM7_4	ADAM7	132	570	68	0	134	10	40	18	192	268	48	1170	68	34	150	2292	762
ADAM8_1	ADAM8	1576	11862	3638	112	6482	1336	564	926	892	8088	15568	16822	2670	1642	3702	5522	7442
ADAM8_2	ADAM8	396	2298	688	48	746	432	86	216	278	348	4678	1326	972	414	1560	1772	2020
ADAM8_3	ADAM8	230	1564	112	2	782	494	132	164	494	1982	674	3100	350	1094	1684	2108	1392
ADAM8_4	ADAM8	66	292	30	2	176	26	14	64	66	134	18	16	206	58	570	1072	512
ADAM9_1	ADAM9	42	140	0	0	4	8	10	22	30	10	0	2	12	0	52	354	102
ADAM9_2	ADAM9	310	1416	392	8	1138	198	114	208	148	3110	896	834	814	116	354	962	1650
ADAM9_3	ADAM9	36	228	168	0	92	42	0	22	64	4	0	6	20	2	2	1284	232
ADAM9_4	ADAM9	12	334	2	0	142	26	8	34	40	0	0	36	38	0	0	360	186
ADAMDEC1_1	ADAMDEC1	154	786	54	0	62	4	18	46	16	554	670	474	82	12	226	1054	480
ADAMDEC1_2	ADAMDEC1	68	508	0	0	106	16	0	4	8	344	2678	146	2	42	82	1054	300
ADAMDEC1_3	ADAMDEC1	252	1836	586	0	882	82	66	124	238	64	5058	1544	414	172	304	3454	1092
ADAMDEC1_4	ADAMDEC1	122	532	90	2	138	98	36	16	64	20	1316	58	366	246	132	1366	372
ADAMTS1_1	ADAMTS1	36	300	6	0	182	36	10	24	52	2	2	0	128	28	16	1298	204
ADAMTS1_2	ADAMTS1	590	3172	918	18	830	262	164	322	606	3402	3054	2964	518	290	672	1908	2532
ADAMTS1_3	ADAMTS1	168	702	40	6	228	76	24	64	212	2	270	36	30	50	62	1658	734
ADAMTS1_4	ADAMTS1	310	1152	156	6	448	58	82	158	84	1124	2720	742	324	128	382	3038	1200
ADAMTS10_1	ADAMTS10	342	1650	182	2	252	114	152	232	152	612	3822	1162	1002	232	390	4690	1408
ADAMTS10_2	ADAMTS10	732	3362	1224	48	1028	688	194	330	334	2812	3452	3818	492	310	1372	1814	3092
ADAMTS10_3	ADAMTS10	114	214	28	0	14	4	4	40	12	22	2	512	14	46	40	1276	516
ADAMTS10_4	ADAMTS10	218	1454	468	2	298	218	132	138	310	180	11716	2942	708	580	556	1224	1182
ADAMTS12_1	ADAMTS12	106	388	144	2	64	56	48	36	8	44	2	16	142	12	0	1044	442
ADAMTS12_2	ADAMTS12	652	3070	1364	58	1868	534	372	514	416	3102	3374	4094	1220	682	1388	1790	2916
ADAMTS12_3	ADAMTS12	40	106	0	0	32	80	6	4	86	598	98	104	20	0	0	964	128
ADAMTS12_4	ADAMTS12	422	3220	1030	12	1332	234	138	358	374	5464	6502	3560	2132	446	1682	1530	2332
ADAMTS13_1	ADAMTS13	394	3032	684	60	1584	586	240	244	382	1894	1934	3030	804	92	3824	5234	2340
ADAMTS13_2	ADAMTS13	660	4382	1752	34	1748	988	224	434	424	4904	2372	14910	2042	674	3086	1744	3772
ADAMTS13_3	ADAMTS13	790	3710	602	26	952	364	162	430	470	3038	5132	10602	876	540	1032	2928	3894
ADAMTS13_4	ADAMTS13	432	1900	1326	48	378	246	126	278	310	938	1290	5486	614	266	1984	3670	1864
ADAMTS14_1	ADAMTS14	82	358	138	0	44	42	62	64	30	824	1150	122	22	102	4	1732	580
ADAMTS14_2	ADAMTS14	192	724	190	0	86	56	26	48	172	46	1438	1276	356	38	282	2006	722
ADAMTS14_3	ADAMTS14	56	816	2	0	20	106	36	122	218	1088	36	356	406	8	56	1694	508
ADAMTS14_4	ADAMTS14	70	1004	112	0	252	54	32	66	6	182	1954	430	228	22	908	1502	562
ADAMTS15_1	ADAMTS15	628	2412	504	32	738	124	76	344	290	2520	2582	3142	1018	296	818	3754	2632
ADAMTS15_2	ADAMTS15	848	5444	1766	66	2282	840	548	528	614	6794	9498	5588	1980	1340	1536	7156	4882
ADAMTS15_3	ADAMTS15	1022	6342	2134	44	2372	816	512	812	774	8922	2326	5436	1692	1028	1620	5692	5730
ADAMTS15_4	ADAMTS15	1354	7812	1698	84	2798	712	328	600	986	7416	1768	4178	2042	938	1886	5148	5712
ADAMTS16_1	ADAMTS16	370	2036	420	6	782	390	150	302	134	2582	1560	444	548	92	286	2060	1756
ADAMTS16_2	ADAMTS16	672	3156	690	16	1194	390	204	486	436	2422	3510	1994	726	450	600	2228	3176
ADAMTS16_3	ADAMTS16	724	4126	984	22	1594	450	220	376	514	4768	3084	3138	1106	252	1774	1720	3264
ADAMTS16_4	ADAMTS16	68	280	306	0	44	22	20	8	16	118	146	782	20	6	142	1094	306
ADAMTS17_1	ADAMTS17	104	164	274	0	114	52	48	30	52	264	282	128	78	4	226	1392	498
ADAMTS17_2	ADAMTS17	1140	4534	484	26	2206	1042	332	700	616	4658	9190	5504	1274	716	2010	3250	5498
ADAMTS17_3	ADAMTS17	550	2816	848	12	1324	376	136	266	416	2904	4796	3660	944	400	990	3102	2586
ADAMTS17_4	ADAMTS17	1332	9158	2076	82	4040	890	474	808	934	7718	9968	3782	2512	928	4078	5928	7888
ADAMTS18_1	ADAMTS18	590	4456	528	22	1132	556	222	444	224	2314	4366	9222	832	506	1940	4710	3492
ADAMTS18_2	ADAMTS18	286	1132	294	4	654	136	68	222	96	1042	3606	2190	236	166	544	4112	1318
ADAMTS18_3	ADAMTS18	1004	4344	988	22	940	872	324	498	464	3598	6258	6418	1384	400	1976	2342	4288
ADAMTS18_4	ADAMTS18	98	654	44	0	14	100	92	60	202	1038	92	362	102	4	132	976	306
ADAMTS19_1	ADAMTS19	68	212	104	0	70	32	8	60	28	14	580	460	236	54	202	746	372
ADAMTS19_2	ADAMTS19	84	418	20	2	252	52	30	0	42	336	74	10	12	118	194	1532	332
ADAMTS19_3	ADAMTS19	2064	14478	3292	108	5504	1294	624	1378	1536	7334	29224	27446	3568	3006	8038	8330	10838
ADAMTS19_4	ADAMTS19	164	908	162	2	190	140	16	142	132	204	8	1272	74	50	216	3740	754
ADAMTS2_1	ADAMTS2	3288	19046	5528	202	8652	2718	1246	2408	3066	24428	19858	33178	9318	3116	12414	8802	16024
ADAMTS2_2	ADAMTS2	722	3048	1228	30	2036	510	188	552	398	2610	9330	5512	1638	354	1080	5382	3796
ADAMTS2_3	ADAMTS2	314	1806	194	10	594	426	118	150	148	1494	2206	368	930	232	814	4752	1746
ADAMTS2_4	ADAMTS2	1930	10484	2408	58	3434	1442	558	1016	1148	5430	7182	7288	3148	882	2532	4562	9052
ADAMTS20_1	ADAMTS20	90	208	10	0	104	6	4	22	54	264	6	46	18	0	38	912	284
ADAMTS20_2	ADAMTS20	668	4292	404	36	1344	684	336	442	558	3132	2260	3334	1110	230	2482	2418	3804
ADAMTS20_3	ADAMTS20	294	2002	396	4	492	192	64	252	196	1768	730	474	804	132	952	1768	1788
ADAMTS20_4	ADAMTS20	86	316	308	0	60	16	48	22	48	6	888	328	84	72	58	740	318
ADAMTS3_1	ADAMTS3	152	414	70	0	62	58	22	26	54	186	178	656	284	42	44	1620	542
ADAMTS3_2	ADAMTS3	78	668	4	0	10	116	6	34	44	10	70	0	46	6	134	1070	398
ADAMTS3_3	ADAMTS3	118	366	286	0	234	44	14	24	124	834	10	3852	284	24	156	1576	596
ADAMTS3_4	ADAMTS3	30	264	274	8	188	14	34	32	36	54	4	2	88	0	66	782	410
ADAMTS4_1	ADAMTS4	3024	15262	2732	196	5398	2112	818	1656	1784	10700	14680	19446	4000	2226	9628	6144	14342
ADAMTS4_2	ADAMTS4	762	5280	1254	44	1682	914	244	560	614	5384	5478	3322	2084	686	1508	2478	3910
ADAMTS4_3	ADAMTS4	1406	8998	2638	78	3888	902	680	1296	1256	17844	16802	11260	3356	1548	4418	4176	7770
ADAMTS4_4	ADAMTS4	1108	9542	1894	104	4054	914	448	818	888	3224	30128	6808	2064	1324	4416	2630	6100
ADAMTS5_1	ADAMTS5	342	1882	364	18	580	324	114	110	398	1328	3086	1392	880	330	426	4394	1734
ADAMTS5_2	ADAMTS5	2258	14540	3534	122	4734	2206	752	1788	2340	23244	22820	12214	4892	2332	8516	5726	12312
ADAMTS5_3	ADAMTS5	558	2674	174	8	902	312	128	218	170	1418	3820	2486	580	232	2636	1340	1950
ADAMTS5_4	ADAMTS5	146	886	276	24	322	120	28	74	102	812	958	440	696	106	340	2402	856
ADAMTS6_1	ADAMTS6	208	2212	314	2	1106	214	54	130	134	332	1656	5448	562	216	280	3540	1196
ADAMTS6_2	ADAMTS6	44	112	0	0	12	6	6	36	34	378	696	118	20	26	2	292	124
ADAMTS6_3	ADAMTS6	626	3774	1692	30	2186	510	234	596	594	7792	6232	2166	1306	690	3466	4094	3630
ADAMTS6_4	ADAMTS6	270	904	118	14	370	62	80	120	80	1272	654	290	168	116	498	1934	1092
ADAMTS7_1	ADAMTS7	90	398	4	0	48	40	32	30	2	220	4	140	70	0	14	1504	390
ADAMTS7_2	ADAMTS7	350	2134	416	4	1226	164	52	376	256	1724	94	468	714	250	766	1600	2534
ADAMTS7_3	ADAMTS7	586	3304	1214	24	1514	710	220	334	458	728	4794	3350	712	200	2482	942	2452
ADAMTS7_4	ADAMTS7	162	280	478	0	276	30	6	122	34	78	0	94	58	10	108	1852	394
ADAMTS8_1	ADAMTS8	446	2290	512	16	1022	272	192	398	514	1468	2342	3612	624	144	370	2226	2768
ADAMTS8_2	ADAMTS8	926	4764	2116	52	2682	552	186	606	432	5972	3102	10840	2420	750	2886	3304	4542
ADAMTS8_3	ADAMTS8	1946	11032	4252	78	5448	1716	742	1824	1444	8152	16054	16364	7040	3182	5634	7420	8892
ADAMTS8_4	ADAMTS8	1224	6960	2348	22	3768	740	702	766	1196	12754	15514	10146	2374	824	2918	2728	5228
ADAMTS9_1	ADAMTS9	152	1028	42	2	10	178	78	108	222	1076	1458	162	12	192	100	2676	728
ADAMTS9_2	ADAMTS9	112	622	34	2	358	42	24	26	116	4	2	828	232	10	414	1996	408
ADAMTS9_3	ADAMTS9	152	1004	184	2	794	128	84	84	74	1398	1226	1888	632	106	356	2652	924
ADAMTS9_4	ADAMTS9	32	90	4	2	152	64	24	38	46	22	20	112	104	20	18	1608	352
ADAMTSL1_1	ADAMTSL1	82	654	88	2	124	112	30	52	158	494	818	338	180	2	348	1630	426
ADAMTSL1_2	ADAMTSL1	616	5122	1744	12	1928	688	316	660	820	10218	5116	5056	2008	516	1608	1788	4050
ADAMTSL1_3	ADAMTSL1	56	194	24	0	98	6	6	12	0	140	504	242	32	20	0	834	224
ADAMTSL1_4	ADAMTSL1	90	318	66	0	118	50	22	16	46	70	90	26	84	2	24	1010	270
ADAMTSL2_1	ADAMTSL2	368	2640	700	30	1100	352	240	348	400	3914	3556	3272	1562	362	2898	2976	2530
ADAMTSL2_2	ADAMTSL2	864	5236	1972	42	2310	626	210	792	396	3378	12694	1784	2350	1248	2436	1982	4226
ADAMTSL2_3	ADAMTSL2	220	1526	634	2	252	152	24	110	258	744	1812	416	480	42	346	2110	1170
ADAMTSL2_4	ADAMTSL2	490	3048	916	14	2150	698	240	432	316	5290	3090	3618	1578	434	2958	1948	2554
ADAMTSL3_1	ADAMTSL3	138	552	84	2	354	130	48	96	52	278	622	670	168	14	296	808	534
ADAMTSL3_2	ADAMTSL3	154	282	18	0	24	110	38	44	44	366	854	586	206	20	112	1196	560
ADAMTSL3_3	ADAMTSL3	820	4816	950	46	2394	478	316	356	670	3258	814	12832	1626	516	2746	2576	3998
ADAMTSL3_4	ADAMTSL3	76	566	32	0	80	6	20	28	32	28	42	3774	68	22	208	848	248
ADAMTSL4_1	ADAMTSL4	138	614	30	12	116	64	36	102	88	332	1094	918	334	100	222	2504	868
ADAMTSL4_2	ADAMTSL4	400	2032	272	16	886	312	242	336	286	1860	4170	544	1156	382	1004	5060	2842
ADAMTSL4_3	ADAMTSL4	900	5150	650	28	1358	1034	262	698	420	1900	3162	2462	3122	428	1180	5726	4858
ADAMTSL4_4	ADAMTSL4	2270	12496	2490	48	4720	1396	716	1380	1588	11106	12528	14724	4580	1588	6566	5384	10940
ADAMTSL5_1	ADAMTSL5	186	914	96	2	58	138	52	80	36	90	852	1088	338	72	102	2460	634
ADAMTSL5_2	ADAMTSL5	706	3920	1338	80	1032	774	240	498	448	1972	6194	3406	844	634	2038	4826	3958
ADAMTSL5_3	ADAMTSL5	654	4826	936	22	992	392	270	372	400	1222	2428	3330	402	338	1184	1468	3282
ADAMTSL5_4	ADAMTSL5	256	1606	18	14	208	170	128	140	86	608	1666	2046	40	212	88	2656	1108
ADAP1_1	ADAP1	116	628	32	34	86	204	12	30	56	214	80	2780	34	66	260	1364	820
ADAP1_2	ADAP1	86	292	0	10	112	0	16	18	90	56	0	86	0	4	118	856	280
ADAP1_3	ADAP1	488	2570	740	34	1182	416	240	354	310	3870	11098	2764	920	558	2244	5376	2882
ADAP1_4	ADAP1	116	776	24	6	94	64	18	76	66	786	228	78	144	54	132	974	514
ADAP2_1	ADAP2	194	950	60	20	404	126	40	68	66	502	2000	644	90	82	214	2712	892
ADAP2_2	ADAP2	532	1812	460	22	1100	426	188	278	432	1934	3380	1588	766	488	934	3642	2448
ADAP2_3	ADAP2	106	476	74	2	416	18	34	52	106	1506	2344	154	290	186	74	1804	864
ADAP2_4	ADAP2	24	34	6	0	2	6	0	6	8	0	34	36	44	2	0	476	68
ADAR_1	ADAR	138	660	54	0	74	124	86	40	52	640	1466	240	136	80	116	2118	708
ADAR_2	ADAR	186	1190	50	10	504	204	32	124	50	268	594	1028	410	148	532	2892	866
ADAR_3	ADAR	276	926	328	8	710	278	62	96	136	676	1424	2466	554	132	302	2642	1094
ADAR_4	ADAR	126	230	130	0	24	8	0	34	42	830	2	3020	70	30	874	1382	248
ADARB1_1	ADARB1	30	40	0	0	42	0	18	44	2	0	0	52	2	0	10	848	210
ADARB1_2	ADARB1	266	1862	418	20	678	244	72	234	260	1032	9302	748	114	676	456	3110	1490
ADARB1_3	ADARB1	196	614	440	0	318	102	14	128	46	398	1000	1422	296	32	274	3126	834
ADARB1_4	ADARB1	530	2352	532	2	1384	278	276	204	296	2132	4474	1448	790	762	934	4476	2072
ADARB2_1	ADARB2	254	1254	370	0	422	60	116	134	110	686	130	470	380	88	482	2626	1426
ADARB2_2	ADARB2	2010	12978	1734	40	3638	1126	448	1140	946	5658	12634	16438	4996	1724	4014	4046	8732
ADARB2_3	ADARB2	1540	8026	2208	58	3506	1344	762	1148	1234	4118	8610	13008	3170	1270	2974	4424	7536
ADARB2_4	ADARB2	1080	8310	2004	28	2354	800	508	728	828	3600	12856	3430	2262	534	1712	4510	5584
ADAT1_1	ADAT1	416	1860	328	6	540	574	112	252	156	1370	1116	1916	646	396	594	4614	1842
ADAT1_2	ADAT1	82	1040	272	8	358	140	18	34	134	98	350	162	176	8	58	1666	542
ADAT1_3	ADAT1	466	4370	1486	26	1048	378	156	410	316	1042	9788	4222	396	720	1248	1740	2334
ADAT1_4	ADAT1	150	906	36	4	72	44	6	52	96	186	190	490	242	28	224	1060	624
ADAT2_1	ADAT2	696	5382	420	50	1266	688	196	486	304	2578	1644	4828	1440	682	2684	4742	4308
ADAT2_2	ADAT2	696	3526	454	24	430	122	86	412	518	2558	1256	1810	1098	368	868	5302	2852
ADAT2_3	ADAT2	272	1174	106	4	504	62	116	92	164	688	2736	552	240	142	738	2638	1382
ADAT2_4	ADAT2	360	2096	130	8	572	130	104	160	190	548	1790	3398	500	360	714	3314	1258
ADAT3_1	ADAT3	3498	20950	6474	102	9880	2996	1684	2672	3144	24164	39986	44552	7550	3858	13006	5806	17686
ADAT3_2	ADAT3	2554	15852	4668	172	5576	1634	936	1766	2410	13552	15930	32254	6068	2430	8176	5172	11926
ADAT3_3	ADAT3	448	2648	536	6	344	264	194	232	346	450	1086	3476	720	324	1030	1830	2420
ADAT3_4	ADAT3	520	3840	394	50	666	660	166	362	434	5750	2898	6148	716	338	2002	4844	2488
ADCK1_1	ADCK1	66	164	0	2	32	146	20	88	26	208	124	466	158	22	10	1304	540
ADCK1_2	ADCK1	568	2482	452	22	1520	592	134	270	516	2408	2442	4908	782	382	968	1566	2092
ADCK1_3	ADCK1	374	2416	416	16	796	514	148	258	294	5980	3784	6180	388	908	1446	860	1710
ADCK1_4	ADCK1	136	466	34	0	98	152	6	90	80	14	28	202	168	34	112	1272	360
ADCK2_1	ADCK2	2522	14200	1964	96	4902	1850	924	1800	1584	11932	11260	16272	6518	1758	7512	6310	11886
ADCK2_2	ADCK2	326	3558	920	12	1600	322	102	362	232	2930	3146	4194	736	228	336	4378	1922
ADCK2_3	ADCK2	196	1306	96	8	164	190	78	50	64	928	1364	410	310	66	172	3842	956
ADCK2_4	ADCK2	1490	8362	1984	132	3948	1676	678	1004	1276	4758	25734	20084	4244	1894	4030	5916	7018
ADCK3_1	ADCK3	982	5840	1856	68	2440	672	268	682	662	11628	8200	4364	1774	762	2338	1508	4888
ADCK3_2	ADCK3	920	4246	2604	54	2414	608	338	682	722	4966	1992	6696	2138	654	2418	5104	5168
ADCK3_3	ADCK3	1058	5956	1952	50	2604	830	484	484	964	9326	13088	11956	1920	2326	2194	1688	4820
ADCK3_4	ADCK3	478	2342	576	8	1080	338	78	312	376	728	7858	19932	858	498	1218	1824	2050
ADCK4_1	ADCK4	290	2600	704	2	768	194	124	184	118	4178	3898	1650	770	136	1112	980	1476
ADCK4_2	ADCK4	452	2442	704	4	926	332	184	290	154	5936	1220	2586	608	344	838	3002	2702
ADCK4_3	ADCK4	206	1030	68	0	76	246	92	138	124	258	46	82	6	12	10	1906	686
ADCK4_4	ADCK4	236	1142	306	6	442	130	84	134	88	1130	1580	2042	100	220	106	2258	1086
ADCK5_1	ADCK5	930	6156	1480	52	3490	664	372	798	1040	6710	19878	6664	2294	1008	4500	5448	5296
ADCK5_2	ADCK5	2054	13206	3540	164	6028	1742	1158	1594	1970	9920	14832	42852	4968	2236	8440	5486	10554
ADCK5_3	ADCK5	992	5738	1012	36	3102	862	360	646	694	6500	16902	20602	3010	1658	3036	6768	5154
ADCK5_4	ADCK5	1338	6170	2412	54	3302	1008	496	776	884	4968	20094	15658	1708	842	3268	2468	5764
ADCY1_1	ADCY1	358	2162	536	16	648	466	108	172	100	4726	13534	838	240	310	984	2086	1576
ADCY1_2	ADCY1	566	2514	348	32	1902	564	130	276	402	2116	1790	4016	682	138	978	3004	2356
ADCY1_3	ADCY1	1586	8830	2444	96	4248	1324	534	1072	1486	16536	38416	24226	4656	2550	6968	6362	8884
ADCY1_4	ADCY1	670	3468	526	18	1414	638	190	484	362	4030	9156	2206	2088	918	1860	3216	3356
ADCY10_1	ADCY10	344	1824	266	26	386	108	122	198	232	2436	976	3252	206	302	240	2724	1520
ADCY10_2	ADCY10	482	2470	140	4	710	336	130	254	160	322	446	846	736	30	224	3282	1524
ADCY10_3	ADCY10	284	2574	550	10	848	402	142	204	126	362	540	2138	458	192	1390	3532	1734
ADCY10_4	ADCY10	308	1960	552	10	294	444	100	198	276	1746	3280	3512	522	232	724	4472	1630
ADCY2_1	ADCY2	210	2412	522	12	1256	212	130	172	124	1026	1370	1888	474	158	1434	3240	1646
ADCY2_2	ADCY2	2420	15558	4872	154	5470	2924	1058	1504	1892	24040	28918	73588	5878	3262	5066	5668	11668
ADCY2_3	ADCY2	148	756	20	2	430	176	70	178	156	644	936	1598	140	128	348	2232	932
ADCY2_4	ADCY2	170	838	408	14	432	140	144	60	186	330	6	2208	84	34	1570	1366	654
ADCY3_1	ADCY3	330	1658	262	4	474	188	108	204	216	3708	926	2690	776	194	1114	5770	1854
ADCY3_2	ADCY3	506	1616	892	8	752	522	122	214	430	2424	5798	14292	952	442	7666	3622	2298
ADCY3_3	ADCY3	138	676	262	4	50	14	4	6	26	988	548	134	92	12	78	1794	662
ADCY3_4	ADCY3	0	0	0	0	0	0	0	0	0	0	0	0	0	0	0	0	0
ADCY4_1	ADCY4	26	24	0	0	8	0	0	20	0	38	8	48	2	2	2	452	124
ADCY4_2	ADCY4	160	974	492	2	1174	262	66	74	72	50	1414	216	432	356	1126	724	1498
ADCY4_3	ADCY4	758	2076	558	22	952	756	240	528	480	3000	5000	3042	1120	754	1658	1578	2960
ADCY4_4	ADCY4	130	264	98	0	92	8	60	90	32	1936	14	3124	318	62	16	1982	612
ADCY5_1	ADCY5	900	6516	2152	34	2614	1182	406	790	882	3592	5444	16584	1844	504	1998	2324	4820
ADCY5_2	ADCY5	358	1944	376	8	468	180	160	136	254	1474	594	508	772	88	518	3952	1652
ADCY5_3	ADCY5	772	4350	2138	68	1734	686	340	772	696	2572	4540	3466	3198	680	2514	3218	4890
ADCY5_4	ADCY5	872	6826	1270	38	2398	968	536	746	916	4684	2608	9952	2336	1158	2150	2072	5000
ADCY6_1	ADCY6	374	2604	560	34	732	520	212	272	320	3756	4860	9106	926	416	568	5342	2026
ADCY6_2	ADCY6	176	794	146	4	288	54	38	92	112	1494	3376	392	318	114	122	1722	524
ADCY6_3	ADCY6	290	1594	654	4	304	506	114	300	396	2402	776	782	472	18	708	1074	1756
ADCY6_4	ADCY6	374	1840	554	64	468	410	184	206	366	1108	708	1484	512	496	1664	1548	2122
ADCY7_1	ADCY7	206	1504	604	20	478	106	86	146	248	922	330	816	350	358	982	2488	1166
ADCY7_2	ADCY7	594	3816	1502	42	1902	370	144	438	328	1560	13456	2430	2122	558	1454	1542	2726
ADCY7_3	ADCY7	632	3796	1192	46	1520	314	146	488	648	2136	2564	3612	1104	918	1454	1160	3536
ADCY7_4	ADCY7	236	1366	576	2	674	194	126	148	186	2436	624	2812	242	72	196	2048	1278
ADCY8_1	ADCY8	110	566	20	10	132	156	38	76	38	1268	1276	80	78	36	66	1660	374
ADCY8_2	ADCY8	146	874	120	2	86	184	56	70	84	696	546	2092	392	174	566	2862	980
ADCY8_3	ADCY8	42	82	0	8	120	12	2	28	24	24	510	180	0	14	120	1360	352
ADCY8_4	ADCY8	982	7612	2470	22	2520	908	328	542	862	5096	7084	10096	2138	1398	2448	2616	5334
ADCY9_1	ADCY9	162	668	18	0	116	24	28	88	94	592	3374	2090	122	170	378	1768	688
ADCY9_2	ADCY9	784	4888	702	40	1136	1374	254	562	484	6192	4940	3858	1758	1084	5480	3432	4734
ADCY9_3	ADCY9	202	696	24	4	518	46	48	76	36	1156	1292	86	410	88	62	2634	728
ADCY9_4	ADCY9	1190	6304	3004	84	3996	1108	456	598	830	3338	5672	9662	2928	904	2614	3596	5608
ADCYAP1_1	ADCYAP1	380	1868	172	12	440	224	138	102	256	470	1294	916	722	174	382	1270	2054
ADCYAP1_2	ADCYAP1	926	5144	838	30	4010	1034	258	526	534	5942	4316	10312	2364	862	3420	1720	4598
ADCYAP1_3	ADCYAP1	564	2774	866	22	572	230	92	178	440	3018	3216	4532	706	286	1680	1360	2328
ADCYAP1_4	ADCYAP1	372	1872	582	0	942	180	134	242	212	602	1060	4756	478	348	2136	1712	2166
ADCYAP1R1_1	ADCYAP1R1	148	1136	68	14	188	86	18	170	128	176	1052	266	462	196	580	1924	1052
ADCYAP1R1_2	ADCYAP1R1	1340	6784	2320	62	2202	1142	414	966	990	6380	9314	9038	4088	1310	4818	2904	7004
ADCYAP1R1_3	ADCYAP1R1	12	138	14	0	56	28	0	26	28	2	188	8	24	2	54	554	134
ADCYAP1R1_4	ADCYAP1R1	248	1450	190	6	876	276	140	148	150	2408	1112	1862	620	336	896	2556	1574
ADD1_1	ADD1	550	1658	298	12	682	378	104	224	248	1294	3690	634	224	208	446	4770	1830
ADD1_2	ADD1	1976	12684	3852	96	6832	1502	706	1266	1610	12996	12052	13128	4986	1374	4986	5938	10652
ADD1_3	ADD1	98	304	16	0	92	84	14	16	66	148	842	148	26	40	70	1838	356
ADD1_4	ADD1	278	1252	210	4	280	98	42	254	164	2982	1012	1822	2092	130	288	3350	924
ADD2_1	ADD2	1672	8842	2616	104	4654	1770	488	1100	1326	9590	15192	9154	6180	2112	4880	4492	8366
ADD2_2	ADD2	174	1082	564	6	606	160	50	110	172	1142	1088	2380	190	82	628	2670	1088
ADD2_3	ADD2	1850	11438	2798	34	5020	1682	664	1286	1508	14250	29944	14206	3518	1450	6308	4994	10464
ADD2_4	ADD2	60	368	14	0	4	14	4	10	0	0	20	450	34	6	36	1520	406
ADD3_1	ADD3	124	432	130	0	30	36	32	74	4	374	40	206	198	104	36	1224	382
ADD3_2	ADD3	68	600	38	0	58	160	2	34	44	296	172	314	266	22	86	1378	530
ADD3_3	ADD3	78	194	74	0	14	32	24	52	26	2	806	320	14	2	290	1638	378
ADD3_4	ADD3	150	452	34	16	172	144	48	34	40	66	772	796	50	50	144	2026	500
ADGB_1	ADGB	74	878	198	12	84	36	36	64	34	50	114	46	142	0	136	1186	642
ADGB_2	ADGB	54	372	22	0	14	0	12	4	48	98	46	22	72	4	32	976	268
ADGB_3	ADGB	10	290	8	0	0	0	0	10	6	78	0	18	0	0	0	680	166
ADGB_4	ADGB	38	346	66	0	68	32	6	8	136	88	18	6	18	4	12	994	204
ADGRA1_1	ADGRA1	824	5618	2134	52	2498	598	286	448	468	5716	7306	3716	2078	710	1374	2446	4426
ADGRA1_2	ADGRA1	1290	8958	4104	144	5554	1758	426	1004	854	12530	39684	22806	4584	2162	2758	2462	6234
ADGRA1_3	ADGRA1	250	1668	142	14	470	252	84	168	184	1654	4712	964	388	310	584	1494	1470
ADGRA1_4	ADGRA1	408	2268	314	12	776	212	124	148	216	1308	2116	5282	494	156	560	3912	2028
ADGRA2_1	ADGRA2	10	218	0	10	44	12	28	26	30	398	96	136	98	294	82	684	232
ADGRA2_2	ADGRA2	152	1216	72	6	1240	100	154	148	162	528	2408	2000	142	384	442	1390	1526
ADGRA2_3	ADGRA2	1318	7482	1740	58	3172	786	388	792	1052	5248	13154	4432	2684	1330	2244	3160	5806
ADGRA2_4	ADGRA2	54	228	8	4	8	18	14	12	18	0	0	0	44	0	2	884	286
ADGRA3_1	ADGRA3	124	924	44	2	502	66	36	70	14	1204	244	26	162	246	142	1190	424
ADGRA3_2	ADGRA3	290	1910	362	12	554	190	80	144	188	3820	3122	288	580	524	240	4432	1332
ADGRA3_3	ADGRA3	86	678	240	0	208	160	74	72	32	388	256	180	60	88	274	1814	518
ADGRA3_4	ADGRA3	446	2514	762	12	328	352	158	196	240	4234	1996	1470	810	482	726	2692	1528
ADGRB1_1	ADGRB1	1418	9286	2028	28	2440	1044	372	958	658	2428	9718	15226	1962	818	4046	4556	6224
ADGRB1_2	ADGRB1	2388	8622	3160	128	3022	2146	666	1546	1914	9942	18664	23392	3734	2070	4198	5544	10116
ADGRB1_3	ADGRB1	2214	11716	3392	60	4660	1620	1008	1178	1444	6916	11168	11386	3486	1684	3490	5430	10548
ADGRB1_4	ADGRB1	320	2086	148	4	422	174	62	216	76	612	254	996	344	444	588	4528	1638
ADGRB2_1	ADGRB2	1176	7962	1894	64	2998	990	474	946	912	6096	9938	8794	2320	942	2320	3106	5568
ADGRB2_2	ADGRB2	932	5674	1874	38	1938	922	282	640	660	382	4610	13406	1712	956	3588	4544	4472
ADGRB2_3	ADGRB2	2082	12148	2636	98	4124	1578	504	1120	1206	7852	14836	11712	3412	1404	4062	4756	9016
ADGRB2_4	ADGRB2	230	1072	342	0	1274	110	36	78	248	238	310	156	436	278	126	1402	1234
ADGRB3_1	ADGRB3	166	1164	366	12	304	166	56	154	106	384	448	3242	92	252	296	3970	1142
ADGRB3_2	ADGRB3	20	88	14	0	12	12	2	16	12	0	0	52	54	62	6	506	230
ADGRB3_3	ADGRB3	282	2000	320	18	1014	96	168	190	168	2444	1092	4046	1100	504	1458	4416	1812
ADGRB3_4	ADGRB3	236	942	218	4	138	104	18	126	80	310	2360	1470	198	258	154	1888	768
ADGRD1_1	ADGRD1	44	124	36	2	20	4	6	48	14	306	1012	46	0	56	0	444	124
ADGRD1_2	ADGRD1	378	3028	346	32	860	324	158	370	142	370	7834	1434	476	604	1172	1778	1926
ADGRD1_3	ADGRD1	332	1446	276	0	230	132	134	176	214	1494	516	524	450	124	430	812	1384
ADGRD1_4	ADGRD1	0	0	0	0	0	0	0	0	0	0	0	0	0	0	0	0	0
ADGRE1_1	ADGRE1	128	312	32	0	490	6	70	50	30	534	2334	2550	230	148	126	1530	518
ADGRE1_2	ADGRE1	146	938	50	0	284	128	36	34	52	546	2104	528	756	118	584	1624	576
ADGRE1_3	ADGRE1	476	2848	952	38	864	186	64	312	278	2280	3052	2276	886	466	934	1544	2554
ADGRE1_4	ADGRE1	192	1216	514	8	170	186	68	198	172	144	406	3244	138	78	790	1662	1210
ADGRE2_1	ADGRE2	528	3754	686	16	1898	684	166	324	548	4222	7990	2124	1086	440	1168	2752	2744
ADGRE2_2	ADGRE2	840	5002	918	38	1862	580	286	642	644	4934	3490	10738	2138	510	2478	3896	4286
ADGRE2_3	ADGRE2	1066	7730	1312	80	1790	1052	270	620	1298	5902	6126	5980	1878	966	3946	4662	5806
ADGRE2_4	ADGRE2	2288	11836	3394	66	4488	1356	894	1524	1686	12664	8970	13482	4492	1304	3958	6012	11168
ADGRE3_1	ADGRE3	152	860	128	0	772	260	28	56	84	1872	1824	50	270	194	282	1830	534
ADGRE3_2	ADGRE3	424	1438	826	34	1190	470	250	330	148	1232	1560	4810	628	400	884	1776	1854
ADGRE3_3	ADGRE3	110	1010	50	2	624	118	48	48	208	1264	2524	1806	132	308	312	1520	660
ADGRE3_4	ADGRE3	54	88	6	0	6	10	48	22	82	2	44	100	126	58	8	904	238
ADGRE5_1	ADGRE5	870	3686	1366	66	1754	764	228	502	508	2652	2566	5714	1326	658	2188	2108	4238
ADGRE5_2	ADGRE5	474	2078	418	4	554	368	114	262	138	630	924	2336	412	94	1418	2240	2086
ADGRE5_3	ADGRE5	26	150	60	0	6	80	12	18	10	52	16	236	4	126	30	1120	236
ADGRE5_4	ADGRE5	296	2290	404	6	1640	320	110	142	208	1068	1140	306	1040	330	318	2066	1990
ADGRF1_1	ADGRF1	142	638	44	0	80	28	2	32	42	530	344	328	82	0	88	706	422
ADGRF1_2	ADGRF1	48	200	0	0	20	8	40	22	8	524	288	328	12	0	2	750	204
ADGRF1_3	ADGRF1	152	922	84	6	374	72	66	46	138	3280	2684	1802	722	142	592	2524	922
ADGRF1_4	ADGRF1	232	1152	302	4	600	204	112	94	182	3766	1622	650	150	74	650	2120	852
ADGRF2_1	ADGRF2	70	726	8	0	44	86	0	34	100	484	466	44	256	278	596	1488	452
ADGRF2_2	ADGRF2	226	1782	382	30	568	62	114	74	104	694	4586	1202	510	310	228	3642	1102
ADGRF2_3	ADGRF2	224	968	224	2	220	232	42	100	66	3124	1830	460	274	42	548	2296	1018
ADGRF2_4	ADGRF2	124	1198	58	12	98	116	106	104	40	2218	632	460	254	42	224	2414	714
ADGRF3_1	ADGRF3	100	562	38	0	50	64	66	44	22	120	124	348	238	14	28	1920	672
ADGRF3_2	ADGRF3	100	1072	206	10	258	126	18	102	20	190	5412	94	38	28	70	2032	662
ADGRF3_3	ADGRF3	1856	8848	2214	94	4252	1890	548	912	1316	7902	21864	13244	4426	1484	3480	5556	9298
ADGRF3_4	ADGRF3	172	610	102	8	182	62	24	34	36	638	174	324	196	74	528	1432	468
ADGRF4_1	ADGRF4	102	734	336	4	46	68	28	46	18	588	2	328	176	4	98	1398	444
ADGRF4_2	ADGRF4	52	416	16	0	70	22	48	10	10	50	14	2	10	0	6	658	212
ADGRF4_3	ADGRF4	554	1972	312	40	868	402	154	236	290	1896	2216	1158	632	412	84	2464	1986
ADGRF4_4	ADGRF4	104	232	6	4	152	6	44	22	22	38	5348	10	160	90	88	1010	332
ADGRF5_1	ADGRF5	140	966	86	14	300	36	32	136	90	100	64	888	56	96	96	2484	628
ADGRF5_2	ADGRF5	384	1860	180	18	1470	170	158	150	204	2702	2246	394	302	76	786	4338	1290
ADGRF5_3	ADGRF5	80	514	130	0	98	108	42	22	50	86	712	282	6	66	384	2318	334
ADGRF5_4	ADGRF5	252	724	102	4	66	58	116	42	84	2600	24	3556	448	306	734	3598	798
ADGRG1_1	ADGRG1	94	372	98	32	742	158	24	60	106	264	88	736	18	18	234	1244	518
ADGRG1_2	ADGRG1	476	3236	834	12	2034	450	104	332	250	3846	2826	8872	914	668	636	4844	1922
ADGRG1_3	ADGRG1	694	3708	2090	46	2478	680	194	538	848	3458	2468	1430	2376	1144	1204	2092	4042
ADGRG1_4	ADGRG1	590	2830	426	34	718	156	260	226	312	1316	1704	4966	866	278	800	1640	2726
ADGRG2_1	ADGRG2	298	1758	128	6	1092	200	58	200	112	2704	2178	2918	1402	240	276	3852	1790
ADGRG2_2	ADGRG2	484	2194	220	60	1058	546	202	334	356	1190	2114	918	630	324	686	2016	2448
ADGRG2_3	ADGRG2	60	400	4	2	90	56	8	6	14	66	2	4	20	24	48	1118	354
ADGRG2_4	ADGRG2	750	5100	1410	42	1948	654	288	582	654	3832	7664	11032	1652	1062	1522	2620	4846
ADGRG3_1	ADGRG3	218	1800	68	0	248	292	22	144	108	578	950	564	400	36	254	3168	1030
ADGRG3_2	ADGRG3	1052	5176	1202	42	1778	1008	268	550	780	10304	7054	3846	2282	536	1746	4686	5306
ADGRG3_3	ADGRG3	412	3300	690	10	580	382	114	418	402	1714	1966	1646	646	302	1080	3446	2776
ADGRG3_4	ADGRG3	184	684	40	0	98	40	24	120	76	2	360	1220	170	56	410	3034	642
ADGRG4_1	ADGRG4	42	268	0	2	78	40	24	78	12	86	46	2	32	0	6	842	216
ADGRG4_2	ADGRG4	170	1472	138	14	638	88	54	124	150	938	1202	390	398	208	346	2498	896
ADGRG4_3	ADGRG4	58	274	0	2	2	34	0	20	24	64	788	34	178	68	50	782	248
ADGRG4_4	ADGRG4	88	672	254	0	100	38	8	66	48	262	4	0	66	6	24	1274	262
ADGRG5_1	ADGRG5	1466	8780	2346	126	4386	1278	602	1224	1376	11034	9186	13882	2868	2046	3066	3142	8334
ADGRG5_2	ADGRG5	74	640	8	0	116	20	70	28	32	732	794	2944	464	24	20	1520	356
ADGRG5_3	ADGRG5	114	904	182	8	416	304	34	142	70	2200	908	242	26	10	138	2836	606
ADGRG5_4	ADGRG5	532	2286	678	12	1464	238	144	262	234	540	158	1746	254	46	1602	1532	2016
ADGRG6_1	ADGRG6	84	576	126	0	238	172	28	28	88	104	1974	198	470	62	692	2090	612
ADGRG6_2	ADGRG6	38	128	0	0	8	0	4	8	12	468	0	446	54	8	12	694	186
ADGRG6_3	ADGRG6	88	110	0	0	4	0	4	6	0	0	78	24	12	2	4	480	156
ADGRG6_4	ADGRG6	122	618	6	6	514	48	32	28	174	320	1040	4294	334	58	220	2098	626
ADGRG7_1	ADGRG7	394	1864	354	36	604	420	188	290	316	3892	5508	6482	1068	1012	750	4126	1974
ADGRG7_2	ADGRG7	136	902	90	8	378	90	90	90	28	1982	42	762	116	28	214	3472	790
ADGRG7_3	ADGRG7	528	2216	558	12	582	290	202	248	312	3184	1798	4716	944	278	648	3518	2220
ADGRG7_4	ADGRG7	140	578	118	0	202	194	30	30	28	8	4	210	150	32	10	1368	448
ADGRL1_1	ADGRL1	1852	10444	3992	104	4518	1284	822	1474	1504	14332	11814	8136	3520	2056	7588	5990	9936
ADGRL1_2	ADGRL1	256	1704	572	8	524	414	62	230	80	814	374	4724	242	272	1114	2246	874
ADGRL1_3	ADGRL1	290	1566	76	0	248	192	68	126	78	898	1284	726	180	94	560	2942	1030
ADGRL1_4	ADGRL1	114	424	32	0	34	4	6	16	112	170	890	4	232	34	136	838	250
ADGRL2_1	ADGRL2	34	418	26	0	98	100	14	18	118	2	90	76	206	24	204	1386	280
ADGRL2_2	ADGRL2	98	638	86	0	34	78	34	104	8	624	16	130	190	68	302	1532	452
ADGRL2_3	ADGRL2	132	722	0	24	110	106	18	96	166	1666	1056	248	196	102	352	912	726
ADGRL2_4	ADGRL2	42	116	10	0	30	2	8	6	30	4	936	206	4	28	0	260	236
ADGRL3_1	ADGRL3	118	710	54	0	194	12	36	30	46	394	6	52	56	26	174	1186	448
ADGRL3_2	ADGRL3	100	420	30	0	158	68	10	38	58	94	752	580	14	24	154	1800	518
ADGRL3_3	ADGRL3	78	678	102	22	72	144	36	34	12	558	202	102	338	60	326	2224	482
ADGRL3_4	ADGRL3	286	1286	546	16	384	170	166	170	280	3048	2654	2336	246	94	618	2258	1606
ADGRL4_1	ADGRL4	136	600	8	10	56	198	50	102	6	464	548	350	78	54	216	1574	584
ADGRL4_2	ADGRL4	106	206	6	0	12	10	22	26	30	0	76	904	2	126	36	602	298
ADGRL4_3	ADGRL4	312	1456	528	10	530	238	74	148	164	1666	200	188	614	72	642	3480	1204
ADGRL4_4	ADGRL4	78	500	10	0	110	18	4	30	26	660	184	18	4	8	0	760	238
ADGRV1_1	ADGRV1	146	838	104	0	260	56	64	68	132	186	534	1334	124	30	102	1372	426
ADGRV1_2	ADGRV1	104	994	2	0	90	64	16	40	34	608	46	2196	122	22	158	1556	492
ADGRV1_3	ADGRV1	116	582	58	6	504	132	32	92	154	434	464	38	104	52	24	2188	630
ADGRV1_4	ADGRV1	114	252	132	0	122	62	62	16	58	158	16	250	170	16	232	1318	488
ADH1A_1	ADH1A	48	230	2	0	186	8	0	26	8	80	0	8	314	22	14	844	234
ADH1A_2	ADH1A	548	1530	124	42	334	390	86	228	208	1572	948	2522	146	216	1336	4698	1490
ADH1A_3	ADH1A	86	462	118	0	312	66	34	64	54	1394	24	318	30	78	24	1504	338
ADH1A_4	ADH1A	244	860	630	24	354	192	98	168	180	664	4900	3906	272	130	898	2208	1160
ADH1B_1	ADH1B	388	1996	444	4	762	176	104	214	318	4148	3108	2758	512	444	134	2568	2148
ADH1B_2	ADH1B	334	2678	506	32	744	578	112	184	586	1970	6254	11000	1396	1218	1546	2590	2172
ADH1B_3	ADH1B	380	2136	276	10	402	266	110	218	248	478	1612	288	494	244	1268	2158	1664
ADH1B_4	ADH1B	172	1200	570	0	260	50	54	54	166	186	5786	2096	400	132	560	2198	768
ADH1C_1	ADH1C	368	2698	370	10	1220	256	70	264	192	1402	98	2728	956	92	1194	3358	2064
ADH1C_2	ADH1C	156	818	12	34	330	180	64	192	102	2338	1650	872	236	380	488	2474	914
ADH1C_3	ADH1C	54	364	32	0	22	4	18	22	28	256	0	90	118	6	8	1168	284
ADH1C_4	ADH1C	224	558	238	0	234	104	26	96	24	710	550	984	20	120	90	2148	664
ADH4_1	ADH4	48	64	0	0	6	0	0	0	8	66	10	10	2	2	0	246	68
ADH4_2	ADH4	140	600	10	0	124	22	42	42	30	354	1482	566	76	70	280	930	364
ADH4_3	ADH4	124	900	146	0	236	138	38	88	42	140	520	1014	326	48	182	1466	776
ADH4_4	ADH4	98	642	258	10	202	194	6	36	76	1922	410	150	108	170	162	1378	558
ADH5_1	ADH5	118	864	46	4	152	168	44	88	62	300	212	48	94	56	198	1298	540
ADH5_2	ADH5	46	468	6	0	30	2	0	22	50	456	58	68	44	12	394	806	214
ADH5_3	ADH5	284	1228	350	22	436	218	40	144	170	1940	1622	1274	158	160	520	2382	1286
ADH5_4	ADH5	58	324	116	0	118	10	12	16	0	90	74	202	142	26	60	818	296
ADH6_1	ADH6	308	1608	180	16	622	604	142	160	128	2320	1734	20004	582	282	642	5310	1530
ADH6_2	ADH6	1050	5874	960	16	2016	732	252	454	588	2342	6052	3814	2836	370	1356	6570	4916
ADH6_3	ADH6	218	1214	590	8	350	100	62	106	234	324	3164	1818	784	330	600	4526	1120
ADH6_4	ADH6	426	1502	276	24	1166	340	132	208	108	252	4322	1156	810	148	1336	4802	1570
ADH7_1	ADH7	742	3204	1004	30	1266	1238	352	344	682	2022	7194	432	1844	328	224	2722	3562
ADH7_2	ADH7	96	680	48	2	322	240	46	24	22	588	610	170	102	50	140	1904	506
ADH7_3	ADH7	86	496	0	0	28	32	44	62	0	306	0	868	8	2	206	1336	440
ADH7_4	ADH7	62	204	0	0	32	58	6	42	42	0	22	10	72	0	6	598	218
ADHFE1_1	ADHFE1	290	1476	266	6	474	142	46	140	132	1244	926	270	534	164	702	2870	1166
ADHFE1_2	ADHFE1	294	1662	92	6	500	312	126	182	254	292	4062	290	276	106	388	3430	1158
ADHFE1_3	ADHFE1	112	758	16	2	212	124	44	110	212	522	284	3350	196	100	916	350	748
ADHFE1_4	ADHFE1	1242	5366	1736	34	2078	682	280	708	780	6080	14278	6018	1522	1370	2020	2206	4474
ADI1_1	ADI1	98	986	84	2	236	68	22	74	50	36	2384	3906	442	256	746	1850	746
ADI1_2	ADI1	36	114	0	0	0	10	24	18	50	94	0	8	6	0	0	508	136
ADI1_3	ADI1	516	2714	98	8	476	166	204	268	344	1238	784	1692	670	152	380	2260	2498
ADI1_4	ADI1	74	80	0	0	22	2	2	150	0	28	0	36	0	0	18	484	154
ADIG_1	ADIG	284	1102	1102	8	876	232	146	204	292	1450	642	2438	248	62	826	2656	1662
ADIG_2	ADIG	334	990	210	30	378	80	70	158	94	1294	1082	2130	496	242	694	2218	1056
ADIG_3	ADIG	132	628	134	2	458	238	42	22	124	702	520	90	264	12	114	598	502
ADIG_4	ADIG	274	1080	584	0	626	58	52	134	72	1302	2356	4210	310	130	534	2762	1134
ADIPOQ_1	ADIPOQ	698	3088	746	22	852	326	150	324	800	2064	1308	4282	1034	370	1420	1902	2762
ADIPOQ_2	ADIPOQ	36	212	68	6	242	10	28	42	46	682	432	84	86	16	394	724	268
ADIPOQ_3	ADIPOQ	108	838	80	0	570	42	46	70	96	566	24	1862	192	270	8	2366	566
ADIPOQ_4	ADIPOQ	390	2160	536	8	796	404	152	302	344	558	2048	1610	510	318	1314	1354	2056
ADIPOR1_1	ADIPOR1	412	1820	408	12	786	290	186	188	232	692	2914	4692	674	632	632	1866	1866
ADIPOR1_2	ADIPOR1	220	1180	158	24	678	270	126	174	88	918	466	2392	730	58	362	3230	1248
ADIPOR1_3	ADIPOR1	12	36	0	0	6	2	0	6	6	154	24	0	0	0	0	244	54
ADIPOR1_4	ADIPOR1	36	92	104	8	30	14	16	12	0	382	4	278	82	12	20	480	124
ADIPOR2_1	ADIPOR2	250	1096	98	4	300	40	114	66	142	112	648	200	174	152	670	2854	910
ADIPOR2_2	ADIPOR2	360	2064	622	16	944	238	158	172	210	1060	1642	820	278	128	380	3402	1660
ADIPOR2_3	ADIPOR2	254	972	318	12	412	42	56	224	124	950	1452	1064	414	144	162	2276	766
ADIPOR2_4	ADIPOR2	232	1466	134	2	658	186	54	140	170	608	1056	702	164	26	504	3402	1298
ADIRF_1	ADIRF	660	3682	1262	42	2248	894	334	694	650	6704	9820	12402	1626	518	1754	2176	4250
ADIRF_2	ADIRF	564	3636	1218	10	728	576	266	520	284	3718	2236	5246	736	306	1124	1490	2816
ADIRF_3	ADIRF	1452	7910	2370	74	2734	998	590	1130	1328	13898	41834	9332	5016	1804	3928	2674	6716
ADIRF_4	ADIRF	648	3448	1296	38	2280	840	156	450	424	4638	766	9512	2156	222	2116	1418	3006
ADK_1	ADK	142	700	112	2	296	72	24	62	42	90	440	628	288	68	82	2400	502
ADK_2	ADK	500	1780	248	12	722	364	152	288	294	2080	3416	2534	576	756	882	4656	2440
ADK_3	ADK	58	204	4	0	158	22	34	32	14	46	58	138	50	60	50	1264	300
ADK_4	ADK	112	788	10	2	296	114	16	68	40	1418	10	64	2	154	94	1790	622
ADM_1	ADM	888	3712	1522	36	2032	924	452	674	616	8186	1334	9300	2096	648	2668	2252	4784
ADM_2	ADM	1170	4094	694	20	2316	692	452	652	1038	8302	3094	3028	1756	436	2538	2338	5016
ADM_3	ADM	1828	8330	2974	116	5230	1230	528	1166	1188	11168	13146	10862	2758	1268	4578	3552	7848
ADM_4	ADM	712	4178	986	48	1692	846	222	674	640	6284	10682	2994	1034	556	2482	2108	4560
ADM2_1	ADM2	6580	36460	10722	330	14524	6464	2480	4782	5452	31402	58960	57838	14262	7436	15572	10658	32702
ADM2_2	ADM2	614	4284	534	22	1108	406	250	332	472	4136	1976	5466	2336	308	1228	2140	3252
ADM2_3	ADM2	418	1684	350	6	472	146	92	128	194	1078	1738	1354	232	266	204	3272	1590
ADM2_4	ADM2	324	1704	898	14	900	94	146	108	182	4014	1836	1582	314	72	650	1280	1258
ADM5_1	ADM5	2454	11310	5380	138	7314	2068	784	1756	2244	11002	18360	23860	6172	2652	6576	5682	12984
ADM5_2	ADM5	800	3222	482	18	838	422	214	306	556	1958	1858	3096	734	276	1434	1614	3326
ADM5_3	ADM5	68	436	40	18	114	56	40	30	10	10	820	1148	12	36	12	3060	450
ADM5_4	ADM5	2	42	0	0	6	12	0	12	2	2	386	448	12	34	2	26	52
ADNP_1	ADNP	240	804	124	2	192	10	34	76	136	742	8	780	152	36	98	2534	784
ADNP_2	ADNP	82	194	10	0	14	64	64	74	42	0	16	68	2	60	184	1540	548
ADNP_3	ADNP	146	662	184	22	226	238	58	142	150	754	1548	662	164	38	222	1178	600
ADNP_4	ADNP	358	1192	356	2	164	206	94	156	166	1088	1596	868	576	88	238	3452	1478
ADNP2_1	ADNP2	364	2410	592	4	566	290	178	252	234	2804	2566	2178	954	474	236	3382	2404
ADNP2_2	ADNP2	52	624	6	0	230	6	18	78	40	0	2	416	6	4	90	1158	278
ADNP2_3	ADNP2	120	832	130	0	34	104	36	18	56	350	136	214	46	242	248	1390	476
ADNP2_4	ADNP2	354	2034	246	0	306	224	110	270	452	734	5206	794	520	452	280	2488	1698
ADO_1	ADO	442	1124	202	6	554	164	144	222	118	1304	378	2602	482	124	484	1176	1758
ADO_2	ADO	764	2542	902	24	1548	454	364	496	622	3480	6750	17812	1312	460	1998	1404	3032
ADO_3	ADO	706	2050	466	10	642	308	164	350	258	3216	2018	2390	828	406	1130	1590	2752
ADO_4	ADO	1620	7602	2592	56	2776	1514	636	1096	1322	6120	9168	9860	2622	1328	4078	3292	7978
ADORA1_1	ADORA1	1060	4992	826	20	1674	568	200	402	380	2488	4868	3322	1754	672	1276	2436	4744
ADORA1_2	ADORA1	558	2528	564	6	1028	294	86	176	174	2174	1246	2080	368	162	540	2052	2236
ADORA1_3	ADORA1	374	1722	476	12	658	122	134	124	148	448	1060	3986	216	256	328	1086	1616
ADORA1_4	ADORA1	1784	9392	1848	92	4872	1354	652	1174	1660	15906	17552	14550	3740	2162	4348	4026	9222
ADORA2A_1	ADORA2A	224	474	18	0	170	16	40	60	182	368	32	582	44	30	274	1998	796
ADORA2A_2	ADORA2A	152	798	250	0	112	42	8	64	10	306	14	262	124	4	172	1832	580
ADORA2A_3	ADORA2A	652	4850	850	20	1864	368	424	592	756	3354	5614	3136	1434	794	3098	1768	4522
ADORA2A_4	ADORA2A	1050	4332	1160	38	1272	446	478	598	650	1816	5742	6144	742	828	1746	1800	4832
ADORA2B_1	ADORA2B	398	2236	462	14	930	142	78	266	372	1890	3010	1422	720	360	548	4082	1820
ADORA2B_2	ADORA2B	48	24	0	0	0	0	24	4	2	0	0	78	62	0	12	148	30
ADORA2B_3	ADORA2B	0	0	0	0	0	0	0	0	0	0	0	0	0	0	0	0	0
ADORA2B_4	ADORA2B	312	2414	448	16	886	444	140	310	352	522	2246	3404	774	258	942	3204	2076
ADORA3_1	ADORA3	2286	13418	4212	130	6266	2070	1044	1964	1932	14986	33212	11340	5058	2770	4644	7350	11236
ADORA3_2	ADORA3	216	970	118	0	322	124	48	82	76	410	2246	1218	50	72	130	1560	568
ADORA3_3	ADORA3	80	322	4	0	36	20	10	8	0	492	354	290	2	16	8	874	226
ADORA3_4	ADORA3	1398	9748	3146	50	4380	1318	554	924	772	14822	7100	16846	3320	1496	3598	4726	7622
ADPGK_1	ADPGK	104	486	68	0	948	76	26	50	116	348	14	282	108	36	316	1954	574
ADPGK_2	ADPGK	202	898	320	8	108	172	48	30	242	1616	124	328	252	50	24	2234	606
ADPGK_3	ADPGK	356	1372	180	4	554	262	110	192	124	3900	1214	2812	178	298	582	3116	1216
ADPGK_4	ADPGK	66	36	2	0	14	2	4	8	48	548	4	314	204	10	32	1152	192
ADPRH_1	ADPRH	220	1124	616	0	414	158	90	114	118	584	856	426	434	122	222	3168	1254
ADPRH_2	ADPRH	24	350	70	4	64	44	2	6	68	744	138	866	94	6	64	1384	412
ADPRH_3	ADPRH	486	2562	714	38	968	220	90	286	168	266	1024	2496	1288	290	1028	2390	2276
ADPRH_4	ADPRH	126	364	4	0	66	62	10	116	38	192	918	1974	42	18	72	1430	516
ADPRHL1_1	ADPRHL1	720	3840	978	52	2510	830	390	502	760	9580	8092	4228	2280	810	2010	2158	4466
ADPRHL1_2	ADPRHL1	800	5102	812	38	1574	608	230	372	700	1276	7928	14110	2274	716	1786	2788	3918
ADPRHL1_3	ADPRHL1	54	274	284	6	24	16	34	28	30	768	170	1172	96	70	212	1954	562
ADPRHL1_4	ADPRHL1	1050	4850	1620	58	2042	978	342	746	562	5326	3326	5630	3600	744	3740	2744	4822
ADPRHL2_1	ADPRHL2	424	3182	288	36	1884	298	96	296	420	1270	4300	6176	1146	248	4662	2378	2112
ADPRHL2_2	ADPRHL2	1040	5514	1542	14	1992	1166	336	750	700	4892	6072	10274	1302	1402	2468	2372	5230
ADPRHL2_3	ADPRHL2	356	2292	722	8	460	108	422	334	254	2812	2556	2190	796	344	1946	1760	1842
ADPRHL2_4	ADPRHL2	30	12	2	0	12	8	4	22	8	0	662	0	14	0	0	732	136
ADPRM_1	ADPRM	322	1736	560	6	880	398	184	294	160	1330	3568	748	160	150	496	2466	1754
ADPRM_2	ADPRM	160	1330	314	0	102	40	42	72	104	1106	700	2036	212	294	116	3156	946
ADPRM_3	ADPRM	28	266	22	0	8	0	0	24	2	0	2	24	0	6	10	416	120
ADPRM_4	ADPRM	108	208	2	0	62	64	2	40	64	266	10	352	22	6	76	706	290
ADRA1A_1	ADRA1A	154	858	336	0	530	82	28	110	80	3702	2444	172	456	78	34	1552	688
ADRA1A_2	ADRA1A	1734	9690	1746	26	2512	1340	590	998	1576	9952	10276	14330	4546	1996	5474	7446	8426
ADRA1A_3	ADRA1A	58	130	4	0	6	4	2	28	0	72	646	2	4	30	92	936	192
ADRA1A_4	ADRA1A	1742	12226	3488	98	4472	1842	556	1296	1314	8240	12748	19838	3858	2402	6426	5860	8454
ADRA1B_1	ADRA1B	104	484	68	6	68	40	30	30	46	186	0	836	216	12	56	1424	278
ADRA1B_2	ADRA1B	34	382	36	26	380	20	2	18	32	4	2	290	302	40	14	1654	394
ADRA1B_3	ADRA1B	1032	5686	936	44	2384	722	322	658	860	4932	6486	6258	1618	532	2518	4058	5062
ADRA1B_4	ADRA1B	52	492	2	0	152	46	34	36	22	386	376	2	6	8	0	1040	330
ADRA1D_1	ADRA1D	322	1274	438	6	554	508	122	208	204	454	1708	3716	1652	408	1584	1230	1170
ADRA1D_2	ADRA1D	1226	5966	2536	102	3192	1214	586	764	1204	5766	11624	18670	4658	1476	4952	2858	5950
ADRA1D_3	ADRA1D	1234	6248	738	30	2542	966	724	766	546	6638	3944	10304	3096	1896	3508	2660	6024
ADRA1D_4	ADRA1D	624	2946	978	24	1016	428	226	506	672	2218	1206	2798	1666	170	1848	1446	3096
ADRA2A_1	ADRA2A	1144	5806	2124	44	1604	890	480	892	706	5690	4712	6078	1588	488	2802	2632	5420
ADRA2A_2	ADRA2A	1832	10922	2088	70	4858	2676	708	1304	1694	10386	20164	10794	2850	1174	5448	4568	10546
ADRA2A_3	ADRA2A	1226	7232	3056	64	3950	1048	566	1152	1018	11794	15664	13372	2156	1436	6204	2052	5744
ADRA2A_4	ADRA2A	768	3034	550	30	1102	466	202	370	316	4374	420	2464	832	188	1738	2350	3446
ADRA2B_1	ADRA2B	3918	24002	7472	190	12544	3476	1214	2824	3364	20354	56732	58660	9796	4994	14708	7886	19528
ADRA2B_2	ADRA2B	2216	12182	3038	118	4728	1598	810	1922	1950	9546	17168	11658	4868	2226	4364	6298	11010
ADRA2B_3	ADRA2B	1306	7642	1538	30	1520	1314	526	782	1120	3022	5710	5994	2800	826	4156	3850	6726
ADRA2B_4	ADRA2B	864	3994	1638	52	2796	594	192	466	582	3702	16002	3052	2510	850	1518	5684	3110
ADRA2C_1	ADRA2C	688	3188	1026	52	1108	876	156	432	432	4406	5328	3114	1948	244	1758	2462	3090
ADRA2C_2	ADRA2C	432	2562	474	30	966	144	122	248	308	2260	2576	3844	946	558	860	868	1878
ADRA2C_3	ADRA2C	444	2176	1188	50	1568	582	118	282	376	890	1082	1254	808	188	1160	1504	1886
ADRA2C_4	ADRA2C	450	1730	460	2	628	168	132	304	442	1378	350	626	718	168	638	2854	1978
ADRB1_1	ADRB1	864	6232	1346	22	2562	1856	452	948	790	5790	12022	5748	3566	1422	10512	1612	4654
ADRB1_2	ADRB1	30	432	0	0	2	0	2	6	8	74	12	40	46	4	12	498	144
ADRB1_3	ADRB1	1058	5396	2446	74	3116	686	424	964	1444	7644	5762	12332	2564	1680	2926	2848	5402
ADRB1_4	ADRB1	762	3736	1346	44	2284	610	376	626	668	9742	16846	3282	2086	2042	2004	1668	4236
ADRB2_1	ADRB2	1594	7322	1420	80	2218	1464	362	844	876	8006	20878	4096	3512	1476	5006	4310	5094
ADRB2_2	ADRB2	554	3422	1138	62	1522	468	184	462	380	4320	7970	4706	598	720	1938	1846	3856
ADRB2_3	ADRB2	1724	9526	2360	134	2842	1538	648	1200	1646	8628	7886	10646	3298	1566	5318	5764	9674
ADRB2_4	ADRB2	248	1088	68	2	692	264	94	106	242	1202	1054	716	394	486	652	3648	1472
ADRB3_1	ADRB3	2410	12664	4050	156	6554	1862	872	1840	2440	21364	25502	20142	5704	2512	9034	5022	11644
ADRB3_2	ADRB3	594	5038	660	22	1816	902	336	550	450	1696	2432	2030	1270	1100	4004	2524	4132
ADRB3_3	ADRB3	674	3728	1426	24	1070	502	88	336	542	4072	4904	7196	666	350	1858	3036	3102
ADRB3_4	ADRB3	1208	7334	1430	94	3528	1132	464	788	618	2856	3978	9994	2700	1140	4988	2536	6180
ADRBK1_1	ADRBK1	2362	11202	4194	74	6404	1782	814	1594	1776	20410	14604	13518	5442	1970	5422	5516	10570
ADRBK1_2	ADRBK1	1090	8430	2440	58	3338	992	390	1002	1174	10000	25848	10804	2514	1602	3924	2260	6318
ADRBK1_3	ADRBK1	80	736	140	4	386	142	10	34	146	106	3668	96	454	234	600	3312	826
ADRBK1_4	ADRBK1	1542	7466	2158	34	1716	790	568	1158	874	12336	16006	6460	2646	940	2862	4528	7292
ADRBK2_1	ADRBK2	140	684	226	0	76	174	36	86	36	336	256	212	216	216	304	1878	848
ADRBK2_2	ADRBK2	110	454	14	4	154	14	8	28	20	292	56	254	40	78	18	1572	628
ADRBK2_3	ADRBK2	214	830	108	14	278	146	168	136	110	80	1268	630	238	56	376	2438	824
ADRBK2_4	ADRBK2	112	512	2	0	18	22	4	106	92	582	70	84	178	54	128	1648	566
ADRM1_1	ADRM1	1128	6202	1262	70	2568	1018	490	586	650	7648	6424	5718	3314	976	3790	7320	5352
ADRM1_2	ADRM1	518	2982	776	28	1328	154	196	210	444	3484	4168	4662	982	1088	1642	1432	2132
ADRM1_3	ADRM1	886	2996	870	16	728	354	202	460	630	3314	2896	1604	754	664	3814	5086	3490
ADRM1_4	ADRM1	346	1878	100	24	588	194	174	320	182	818	1068	2744	436	156	648	3716	2766
ADSL_1	ADSL	62	126	0	0	4	0	6	24	6	0	0	0	16	2	24	668	202
ADSL_2	ADSL	236	1846	500	36	870	194	138	278	208	952	1036	1020	188	190	658	1800	1400
ADSL_3	ADSL	24	0	0	0	0	0	8	22	28	0	0	0	4	0	0	414	68
ADSL_4	ADSL	40	14	0	0	0	0	12	4	8	0	0	4	6	0	14	466	102
ADSS_1	ADSS	40	36	68	10	98	0	2	6	2	20	0	36	28	20	4	386	142
ADSS_2	ADSS	48	342	2	0	108	94	14	32	2	306	8	922	94	4	6	732	228
ADSS_3	ADSS	142	246	0	0	108	6	42	66	62	470	170	14	74	6	188	1660	456
ADSS_4	ADSS	40	0	0	0	4	0	36	0	0	52	0	0	0	0	0	188	58
ADSSL1_1	ADSSL1	1132	6462	830	16	1944	954	312	708	776	5278	18482	2634	1958	1348	3652	4818	5646
ADSSL1_2	ADSSL1	144	1060	258	8	312	102	24	76	36	194	936	14	392	116	60	3038	570
ADSSL1_3	ADSSL1	780	4368	1598	26	1388	526	238	428	532	1148	4312	17920	1758	506	2476	3066	4118
ADSSL1_4	ADSSL1	432	1602	208	2	282	208	148	234	150	2918	772	4892	866	84	744	4238	1666
ADTRP_1	ADTRP	56	42	0	0	0	2	6	22	16	0	0	0	20	0	0	234	66
ADTRP_2	ADTRP	70	430	36	0	12	42	16	32	12	616	40	1456	78	106	184	1464	462
ADTRP_3	ADTRP	470	2736	1004	12	464	296	76	292	274	3138	2290	5850	632	496	1784	3010	1920
ADTRP_4	ADTRP	264	1098	340	24	1034	56	100	168	160	868	1416	898	682	106	860	1732	1252
AEBP1_1	AEBP1	178	1048	550	2	672	108	48	114	270	2414	4016	3532	224	444	1038	1658	1026
AEBP1_2	AEBP1	1530	11468	2440	70	4236	1264	796	1306	1492	16592	21792	15906	2870	2486	4468	2682	8336
AEBP1_3	AEBP1	386	3254	1098	18	1104	272	234	294	344	1736	7056	3118	588	174	1384	1756	2428
AEBP1_4	AEBP1	632	2608	412	6	998	590	206	458	362	3556	828	4670	1022	308	1036	5008	2772
AEBP2_1	AEBP2	74	260	42	0	94	32	20	32	38	334	122	12	22	8	96	862	420
AEBP2_2	AEBP2	636	3648	534	32	1120	260	224	468	308	3482	3522	4460	1122	640	474	998	2792
AEBP2_3	AEBP2	1150	5632	2254	46	2616	766	302	920	960	2598	6498	8602	1086	1264	2820	1780	5206
AEBP2_4	AEBP2	56	168	24	0	44	18	6	16	30	0	72	2	2	98	230	1626	322
AEN_1	AEN	222	1004	48	4	304	268	30	156	364	1064	248	5182	786	86	506	2552	1140
AEN_2	AEN	850	6382	1726	22	1160	944	304	654	752	5724	8138	18412	1260	1196	2600	4216	5582
AEN_3	AEN	1220	8260	2154	80	3416	878	350	790	1250	7286	15798	12858	2562	1244	5928	5304	5882
AEN_4	AEN	158	836	28	0	368	32	32	50	42	700	534	22	520	114	252	1592	560
AES_1	AES	62	158	196	0	4	88	40	12	28	6	290	818	320	32	2	1182	266
AES_2	AES	810	3126	1290	26	1502	338	338	580	582	732	7298	2128	1956	540	1778	2060	4370
AES_3	AES	96	180	80	4	24	8	12	50	32	2	66	12	14	38	42	1352	560
AES_4	AES	88	710	120	4	304	36	24	66	50	140	150	954	46	4	172	3116	788
AFAP1_1	AFAP1	82	284	2	0	98	42	12	76	6	0	46	230	70	18	146	778	378
AFAP1_2	AFAP1	86	280	128	2	36	2	8	36	36	68	1584	10	0	54	206	774	212
AFAP1_3	AFAP1	4	44	0	0	0	0	4	12	26	0	0	218	2	0	2	378	92
AFAP1_4	AFAP1	76	330	6	2	270	18	6	44	8	32	656	206	18	8	66	1370	376
AFAP1L1_1	AFAP1L1	198	258	316	0	96	142	34	192	126	236	558	664	534	122	198	1706	890
AFAP1L1_2	AFAP1L1	1278	8884	2316	56	4270	926	468	920	900	19610	14846	17490	4636	1496	7064	3136	6430
AFAP1L1_3	AFAP1L1	192	1328	358	24	868	292	28	94	262	1878	6260	554	444	38	246	2410	1086
AFAP1L1_4	AFAP1L1	288	748	24	8	182	108	28	70	78	354	440	406	128	20	556	1360	808
AFAP1L2_1	AFAP1L2	92	206	78	0	60	18	26	28	60	168	550	1172	8	10	34	1070	360
AFAP1L2_2	AFAP1L2	894	6664	1976	40	2798	790	312	628	818	8852	19258	4646	1512	1172	4836	2200	4976
AFAP1L2_3	AFAP1L2	340	1320	56	4	648	178	216	232	152	1304	898	568	480	250	318	1800	2032
AFAP1L2_4	AFAP1L2	310	704	30	8	220	152	48	98	52	1154	506	3514	168	120	196	1962	1076
AFF1_1	AFF1	402	1642	152	32	478	224	132	260	404	1248	6396	2734	390	518	224	3156	1796
AFF1_2	AFF1	720	5728	1152	74	2706	710	396	638	896	6056	5558	14310	1856	1268	3920	2860	4328
AFF1_3	AFF1	442	3200	384	6	1362	342	164	444	368	1064	2412	4152	754	406	1152	3162	3182
AFF1_4	AFF1	824	5254	1276	18	1244	990	316	700	648	6364	18100	8164	1512	1260	4192	2334	4580
AFF2_1	AFF2	192	878	158	6	128	78	42	100	96	1700	126	204	38	130	462	3200	996
AFF2_2	AFF2	498	2338	576	4	1076	174	94	154	76	2050	886	1274	754	44	1040	2926	2198
AFF2_3	AFF2	118	248	6	0	16	6	6	28	12	204	190	0	28	0	48	1094	398
AFF2_4	AFF2	86	376	100	0	50	144	18	38	28	254	178	292	120	10	82	1306	286
AFF3_1	AFF3	794	3890	948	22	1156	332	198	424	576	7470	9452	5060	1230	726	1656	1948	3114
AFF3_2	AFF3	60	256	90	0	178	104	20	28	6	128	6	206	74	52	168	1600	332
AFF3_3	AFF3	96	168	10	0	260	38	62	18	130	8	4	0	16	36	58	1408	416
AFF3_4	AFF3	56	438	52	2	232	98	56	36	46	620	174	138	126	32	250	1062	260
AFF4_1	AFF4	522	2198	1132	16	940	654	222	358	212	2528	2958	7238	678	380	660	3496	2626
AFF4_2	AFF4	124	378	14	2	136	176	32	116	144	416	1956	788	340	146	292	1478	624
AFF4_3	AFF4	124	454	282	0	158	248	36	106	80	20	996	790	278	66	314	1966	688
AFF4_4	AFF4	106	248	0	2	144	36	24	40	114	84	226	0	24	18	52	398	214
AFG3L2_1	AFG3L2	178	560	26	0	52	156	48	36	32	830	16	270	88	24	74	1964	692
AFG3L2_2	AFG3L2	78	330	186	0	68	4	6	50	42	1188	2	126	90	10	106	1026	360
AFG3L2_3	AFG3L2	1556	5618	674	38	2054	666	368	794	826	4738	2952	13532	2388	496	3246	4822	6986
AFG3L2_4	AFG3L2	372	388	24	0	70	26	132	140	220	874	514	608	66	6	154	3864	1182
AFM_1	AFM	56	30	0	0	6	18	14	2	0	134	0	32	0	0	0	154	52
AFM_2	AFM	122	268	54	0	46	94	0	42	60	856	98	392	26	16	28	1044	394
AFM_3	AFM	22	194	2	0	78	102	38	24	72	16	386	444	10	124	20	1152	186
AFM_4	AFM	24	24	0	0	2	0	8	2	28	24	0	8	8	0	0	208	82
AFMID_1	AFMID	186	548	208	10	284	50	78	110	70	710	770	152	598	74	508	2044	958
AFMID_2	AFMID	974	5010	2090	38	3526	1016	330	716	718	3210	7240	11364	2046	1394	2512	3510	4712
AFMID_3	AFMID	230	1258	148	18	568	68	34	156	96	2022	3616	230	24	224	834	2664	954
AFMID_4	AFMID	466	2708	1120	6	706	448	174	280	494	722	442	2718	658	212	598	1528	2154
AFP_1	AFP	330	1914	1024	10	496	194	66	252	292	1104	2938	2188	618	418	540	1986	1750
AFP_2	AFP	76	708	4	14	134	52	2	42	24	4	92	10	194	6	346	726	376
AFP_3	AFP	48	270	4	0	114	48	94	38	4	8	1122	78	140	48	6	930	196
AFP_4	AFP	54	180	18	0	68	14	66	18	18	228	24	14	14	52	152	1054	348
AFTPH_1	AFTPH	134	348	0	0	82	6	14	18	52	180	20	318	4	36	18	1270	406
AFTPH_2	AFTPH	98	434	0	2	80	22	18	50	40	34	14	458	142	88	166	1086	516
AFTPH_3	AFTPH	138	596	104	0	54	162	56	94	98	280	1182	52	156	154	532	946	702
AFTPH_4	AFTPH	68	116	0	2	30	16	52	14	100	184	182	6	56	0	18	856	304
AGA_1	AGA	82	398	82	6	4	40	8	64	108	120	164	1106	158	14	174	720	336
AGA_2	AGA	336	1854	422	0	684	264	62	184	254	1504	2898	646	690	386	652	3714	1370
AGA_3	AGA	1466	6518	1536	92	2272	974	442	752	696	6362	2536	12096	2200	584	3044	4602	6362
AGA_4	AGA	82	630	0	0	18	122	32	32	24	80	18	8	10	24	148	996	356
AGAP1_1	AGAP1	130	1008	146	10	184	86	2	52	38	50	810	2016	358	154	90	1208	552
AGAP1_2	AGAP1	2596	16202	4498	90	5636	2476	1124	1536	2298	20658	26870	13298	5860	4328	5832	7958	14082
AGAP1_3	AGAP1	390	1836	314	38	222	150	146	210	94	208	220	874	668	98	688	3998	1680
AGAP1_4	AGAP1	1210	5708	1512	30	1550	1246	610	660	994	5328	4156	15406	1318	720	6182	2758	5682
AGAP11_1	AGAP11	1118	9754	1382	60	2968	900	348	758	856	10622	8874	9176	2588	1492	4762	2760	6048
AGAP11_2	AGAP11	174	1470	134	4	940	60	66	90	22	2288	5226	5774	224	220	450	1870	1070
AGAP11_3	AGAP11	594	2420	204	6	670	212	198	336	314	2794	914	1604	676	344	680	2690	3224
AGAP11_4	AGAP11	274	1262	424	4	1302	66	198	384	264	888	692	6538	592	226	498	924	1722
AGAP2_1	AGAP2	1030	5446	1472	34	1768	902	276	648	690	6206	6634	3594	1382	838	2790	3020	5592
AGAP2_2	AGAP2	126	264	44	0	332	44	90	42	28	530	1166	146	152	146	96	1742	396
AGAP2_3	AGAP2	1904	10328	1946	144	3606	1392	608	1074	1328	4764	11768	6772	2456	1620	4022	3526	9308
AGAP2_4	AGAP2	190	780	46	18	418	172	44	58	188	308	1526	318	858	56	474	1530	996
AGAP3_1	AGAP3	778	4966	1130	56	1432	542	242	430	734	1364	2524	5842	896	522	860	2304	3922
AGAP3_2	AGAP3	154	764	70	0	160	56	20	166	86	132	1650	878	430	38	238	1710	636
AGAP3_3	AGAP3	240	1500	134	8	190	164	84	98	168	332	1342	466	418	30	264	2024	1160
AGAP3_4	AGAP3	290	1372	224	0	372	122	54	158	136	1436	1560	2248	214	444	686	856	942
AGAP4_1	AGAP4	414	1566	532	16	968	156	94	414	654	3414	276	1104	286	166	232	1506	2118
AGAP4_2	AGAP4	706	1848	336	24	584	416	320	482	368	1046	4214	712	1162	192	498	2212	4480
AGAP4_3	AGAP4	114	394	18	0	36	16	24	98	78	6	316	44	306	0	96	1682	944
AGAP4_4	AGAP4	308	308	12	2	44	56	46	94	178	236	326	98	16	2	166	2306	1182
AGAP5_1	AGAP5	148	260	4	0	124	12	22	68	12	440	348	4	102	12	2	1174	582
AGAP5_2	AGAP5	2232	11558	2284	66	5030	1356	846	1486	1330	6224	7174	10208	4254	992	3290	5640	10710
AGAP5_3	AGAP5	318	1458	384	8	644	230	76	210	164	1438	782	1618	424	174	298	1648	1702
AGAP5_4	AGAP5	1614	11708	3954	48	3512	1292	518	1338	1662	6210	18426	9936	4156	1484	6778	4830	7274
AGAP6_1	AGAP6	2490	17340	4888	188	9122	2768	1202	2058	2192	36824	37664	23450	5082	3990	9388	6398	12402
AGAP6_2	AGAP6	1892	5842	936	80	3256	580	776	1466	1234	5512	2632	9036	1942	1190	2758	5366	10728
AGAP6_3	AGAP6	276	1422	190	14	172	268	112	142	320	1202	112	1936	170	102	286	3816	1904
AGAP6_4	AGAP6	84	276	10	0	246	38	46	84	62	222	936	720	62	74	82	1050	306
AGAP9_1	AGAP9	460	688	134	8	300	64	90	410	494	534	44	3646	52	204	1498	1304	2174
AGAP9_2	AGAP9	252	1346	342	0	610	186	80	132	198	912	2324	530	400	270	548	820	1138
AGAP9_3	AGAP9	104	192	8	0	14	2	6	58	46	18	580	370	80	10	98	1480	466
AGAP9_4	AGAP9	60	272	2	0	6	72	8	4	72	44	152	370	8	2	8	688	176
AGBL1_1	AGBL1	64	710	26	0	222	20	66	30	26	180	328	608	42	10	60	1352	444
AGBL1_2	AGBL1	442	2170	848	44	1076	326	198	248	292	1498	2338	1986	998	572	804	1798	2490
AGBL1_3	AGBL1	14	42	0	0	6	0	6	2	24	0	0	0	0	0	22	256	30
AGBL1_4	AGBL1	20	128	0	0	44	0	0	0	0	156	44	204	2	60	2	808	106
AGBL2_1	AGBL2	50	72	0	0	0	0	0	18	26	0	0	0	8	28	0	112	42
AGBL2_2	AGBL2	190	1130	96	8	128	32	72	54	44	394	78	1122	460	68	250	2582	996
AGBL2_3	AGBL2	288	1742	116	4	324	182	106	176	206	352	154	512	236	40	600	4860	1546
AGBL2_4	AGBL2	98	494	14	0	118	30	20	72	10	422	844	28	126	46	30	1720	398
AGBL3_1	AGBL3	1168	8230	1448	84	2788	864	298	710	1078	6772	8028	5126	2106	1396	3162	6166	6362
AGBL3_2	AGBL3	30	266	8	0	20	32	10	50	50	3022	16	8	0	56	144	2172	414
AGBL3_3	AGBL3	174	708	216	12	82	162	52	104	104	26	156	762	170	100	18	2526	626
AGBL3_4	AGBL3	132	606	200	4	1406	82	16	60	38	654	82	714	128	20	12	1694	468
AGBL4_1	AGBL4	348	1734	714	8	824	302	50	216	162	1060	1760	2066	250	66	334	4120	1364
AGBL4_2	AGBL4	292	1196	266	0	232	244	84	102	148	1016	1536	1000	278	262	418	4320	1094
AGBL4_3	AGBL4	1586	8640	2802	58	3568	1386	458	840	980	9156	10542	16764	2292	1350	3846	5606	7848
AGBL4_4	AGBL4	202	1670	666	8	1296	276	110	228	176	1986	4618	1540	296	116	1590	1294	1202
AGBL5_1	AGBL5	132	1336	412	6	746	78	46	82	108	794	26	74	336	20	158	2138	772
AGBL5_2	AGBL5	180	948	176	0	290	66	86	86	96	2100	2504	3220	312	96	964	1998	712
AGBL5_3	AGBL5	24	238	154	0	12	22	6	28	12	0	196	168	0	4	14	722	256
AGBL5_4	AGBL5	296	1334	314	2	764	182	98	164	74	4026	1442	486	626	82	92	1222	1376
AGER_1	AGER	136	772	12	0	214	90	32	48	142	242	824	932	260	136	166	2710	1020
AGER_2	AGER	940	4994	532	14	1980	418	332	472	572	3612	4584	13780	870	568	2678	3554	4936
AGER_3	AGER	740	3936	962	22	1138	534	154	376	544	4932	2458	2848	898	856	1926	5208	3658
AGER_4	AGER	112	436	18	4	376	52	8	92	26	194	462	178	66	64	184	992	356
AGFG1_1	AGFG1	186	1484	428	6	304	244	64	76	90	438	32	116	358	44	320	2426	986
AGFG1_2	AGFG1	78	492	2	0	10	20	40	60	26	14	458	172	32	72	160	1470	484
AGFG1_3	AGFG1	1624	6194	2678	46	2624	900	504	970	1376	5248	18112	3750	2866	756	1820	5768	7770
AGFG1_4	AGFG1	66	124	88	0	236	12	8	16	42	36	434	6	0	0	4	718	224
AGFG2_1	AGFG2	866	6136	1408	80	1690	654	252	460	696	6164	23854	2032	1384	770	2004	2624	4116
AGFG2_2	AGFG2	5016	29156	7718	326	11864	3928	1818	3672	5048	24358	35112	40144	11604	5190	13700	9228	25704
AGFG2_3	AGFG2	2694	17526	4546	174	11256	2564	958	2032	1686	21964	31942	27492	6014	4580	7350	7966	13550
AGFG2_4	AGFG2	244	1910	234	18	408	362	92	236	226	2750	1450	674	1000	430	430	3932	1246
AGGF1_1	AGGF1	0	118	0	0	0	0	2	6	0	0	0	0	0	0	0	266	48
AGGF1_2	AGGF1	28	264	6	2	14	30	10	26	34	740	252	24	98	16	52	768	278
AGGF1_3	AGGF1	32	234	0	0	14	10	8	20	82	66	2	254	0	0	26	648	236
AGGF1_4	AGGF1	46	164	0	0	26	6	0	4	0	0	48	80	94	2	6	532	108
AGK_1	AGK	58	126	18	2	16	20	14	0	20	34	0	0	52	2	36	1032	236
AGK_2	AGK	656	2966	260	32	376	482	306	490	488	482	2176	5066	1404	562	1390	2140	3456
AGK_3	AGK	58	78	6	0	6	22	0	10	0	0	2	170	8	78	50	1240	254
AGK_4	AGK	62	242	4	0	96	0	2	48	18	770	2	2	230	0	16	836	160
AGL_1	AGL	136	360	26	2	96	4	16	64	66	188	1182	174	202	74	28	1690	484
AGL_2	AGL	206	1126	78	12	376	238	124	98	216	1066	1144	1076	636	64	684	4032	1442
AGL_3	AGL	142	566	12	0	22	72	10	66	28	124	6	1030	108	52	222	1102	462
AGL_4	AGL	164	708	302	2	136	100	62	66	166	18	44	370	184	114	510	1970	704
AGMAT_1	AGMAT	270	1944	462	6	820	194	248	142	174	1362	5390	646	260	166	554	1968	1462
AGMAT_2	AGMAT	2694	15020	2900	96	6754	2422	1004	1998	2776	12674	20134	21676	4328	3274	11840	5020	15120
AGMAT_3	AGMAT	0	0	0	0	0	0	0	0	0	0	0	0	0	0	0	66	6
AGMAT_4	AGMAT	148	802	96	0	500	132	90	56	64	170	946	180	216	44	176	2252	840
AGMO_1	AGMO	110	924	54	6	186	66	20	48	62	132	1180	134	70	84	194	1710	794
AGMO_2	AGMO	10	8	0	0	0	0	4	0	2	0	0	0	0	0	2	464	104
AGMO_3	AGMO	74	746	44	0	100	216	18	40	130	316	368	6	252	24	80	2118	546
AGMO_4	AGMO	102	154	6	6	14	40	6	40	16	530	210	18	108	20	214	722	382
AGO1_1	AGO1	162	844	206	0	174	32	72	100	96	438	774	168	172	196	6	2156	816
AGO1_2	AGO1	1122	8548	1236	84	2386	1016	454	896	808	5580	3012	8708	3876	1470	2748	3522	6206
AGO1_3	AGO1	804	4268	1544	26	2180	496	342	586	608	7664	8340	2770	1186	624	1628	2664	4790
AGO1_4	AGO1	368	2168	654	10	632	284	122	256	78	3296	2350	170	720	248	1218	1294	2044
AGO2_1	AGO2	74	522	24	0	280	14	44	46	16	114	58	530	44	50	66	2278	434
AGO2_2	AGO2	426	2224	374	10	232	100	132	252	152	102	972	2652	466	358	84	3940	1708
AGO2_3	AGO2	1440	9962	978	76	2858	1000	360	836	1042	9142	16046	18508	3596	1340	4808	5720	7926
AGO2_4	AGO2	1654	8440	1620	84	2792	804	642	1260	1632	5482	10322	16550	3006	1246	3698	3644	7234
AGO3_1	AGO3	228	788	452	6	852	72	28	240	174	2242	828	516	130	56	238	1948	764
AGO3_2	AGO3	106	278	282	0	82	72	26	18	68	574	1148	60	116	4	306	740	310
AGO3_3	AGO3	88	328	74	2	100	8	34	66	30	66	142	8	4	32	22	974	388
AGO3_4	AGO3	112	412	14	0	162	100	4	54	32	88	154	10	6	104	140	770	268
AGO4_1	AGO4	176	434	60	0	134	36	22	104	72	130	528	26	178	100	48	1612	602
AGO4_2	AGO4	270	1074	700	0	708	104	88	196	170	1142	1792	824	104	34	300	3916	1024
AGO4_3	AGO4	332	1176	188	22	858	206	40	146	216	668	428	2220	672	110	96	1172	1030
AGO4_4	AGO4	46	230	100	0	16	14	0	20	18	0	10	140	112	0	4	732	238
AGPAT1_1	AGPAT1	966	4236	1182	24	1646	790	254	554	562	1692	25332	2898	920	430	3846	3046	4236
AGPAT1_2	AGPAT1	84	464	52	0	218	86	74	18	32	162	320	872	8	38	88	1890	576
AGPAT1_3	AGPAT1	716	4482	1044	10	2244	792	422	616	618	5778	6448	2934	1694	700	1422	2172	4280
AGPAT1_4	AGPAT1	124	680	418	2	274	92	44	66	140	1190	728	450	98	10	140	1310	512
AGPAT2_1	AGPAT2	412	2038	660	6	994	236	176	314	188	5164	4034	822	578	202	346	2148	2270
AGPAT2_2	AGPAT2	44	94	24	0	12	26	8	62	18	640	608	278	248	20	24	1262	344
AGPAT2_3	AGPAT2	820	4478	1642	62	2236	956	242	352	530	3740	1878	3266	1086	466	374	1406	3434
AGPAT2_4	AGPAT2	596	3112	902	70	2588	678	358	420	578	4440	3568	1362	1236	742	1664	1094	2778
AGPAT3_1	AGPAT3	1376	6182	1938	54	3620	778	454	952	990	12342	9618	3782	2898	1292	4178	4258	7080
AGPAT3_2	AGPAT3	416	2500	456	78	496	502	106	248	468	594	2642	800	1046	422	1574	3664	1972
AGPAT3_3	AGPAT3	878	4696	1512	20	1988	446	316	564	724	4038	10780	994	1060	834	2100	2508	4644
AGPAT3_4	AGPAT3	1546	8860	2168	78	3426	1058	656	1100	1284	8234	13482	19138	2466	1318	4972	5398	6532
AGPAT4_1	AGPAT4	2424	14148	3784	118	6756	2022	1010	1872	2636	19948	32044	18274	5090	4812	8026	6384	13736
AGPAT4_2	AGPAT4	1416	7852	1760	70	2800	818	348	884	838	7670	9184	9398	3890	1032	2754	3928	7276
AGPAT4_3	AGPAT4	142	848	16	18	194	98	24	94	64	280	328	930	112	70	218	2378	710
AGPAT4_4	AGPAT4	52	80	0	0	4	2	12	22	22	2	0	28	8	0	16	852	260
AGPAT5_1	AGPAT5	166	644	4	0	234	26	70	58	18	360	262	1134	208	92	86	1736	652
AGPAT5_2	AGPAT5	42	378	20	0	4	0	30	70	32	72	22	186	104	28	220	1606	404
AGPAT5_3	AGPAT5	2900	19464	2810	90	7514	2156	766	1742	2616	14152	29168	16898	4316	2972	7596	6926	16716
AGPAT5_4	AGPAT5	162	884	48	4	164	118	50	52	96	180	2768	292	146	40	318	2860	942
AGPAT6_1	AGPAT6	490	1748	356	20	646	162	124	234	290	556	1060	770	602	186	604	2002	2104
AGPAT6_2	AGPAT6	122	804	100	4	26	168	38	90	78	12	418	696	62	36	226	1908	558
AGPAT6_3	AGPAT6	128	404	166	2	110	130	32	50	44	826	1264	66	92	42	142	1274	428
AGPAT6_4	AGPAT6	100	440	12	4	226	26	26	20	46	10	0	128	26	8	0	908	360
AGPAT9_1	AGPAT9	40	46	0	0	0	6	14	12	16	2	2	2	0	0	0	348	134
AGPAT9_2	AGPAT9	136	1058	46	2	374	116	54	64	88	942	1444	1146	302	134	118	2260	842
AGPAT9_3	AGPAT9	2266	13836	2776	110	3998	2044	774	1418	2042	5286	14266	25524	4798	2142	5430	7572	10952
AGPAT9_4	AGPAT9	84	472	0	0	102	88	0	72	22	0	0	400	36	2	98	1152	404
AGPS_1	AGPS	86	312	76	4	28	184	52	26	64	254	160	102	434	120	0	1048	346
AGPS_2	AGPS	18	32	0	0	0	6	8	34	8	2	102	34	10	72	4	408	128
AGPS_3	AGPS	138	602	506	2	150	8	34	112	84	24	1922	1246	492	110	164	1780	774
AGPS_4	AGPS	30	242	122	0	34	32	0	2	50	0	0	580	30	2	10	1390	220
AGR2_1	AGR2	100	454	0	0	342	80	68	48	40	250	252	590	36	4	22	1302	424
AGR2_2	AGR2	58	242	112	2	102	34	0	16	36	34	104	8	0	48	30	1112	322
AGR2_3	AGR2	146	454	14	10	74	12	30	54	8	48	4	238	58	44	48	488	178
AGR2_4	AGR2	102	434	18	0	60	16	18	44	68	592	668	332	58	20	12	1756	408
AGR3_1	AGR3	94	286	206	14	64	74	88	156	48	298	722	892	78	64	26	1274	462
AGR3_2	AGR3	118	186	14	0	2	2	2	8	80	436	4	58	172	2	58	728	344
AGR3_3	AGR3	122	330	144	0	94	56	6	16	4	104	0	12	4	52	128	1190	278
AGR3_4	AGR3	354	2398	178	26	914	320	168	228	226	3502	1148	24680	850	382	3616	1754	2088
AGRN_1	AGRN	1634	7238	1540	120	3370	1522	428	862	894	8064	7924	26692	1958	1296	4008	5378	6648
AGRN_2	AGRN	1226	7048	1228	42	3036	958	502	904	1060	4698	13322	5952	1782	2084	5824	5574	6504
AGRN_3	AGRN	1194	5758	1448	32	2944	694	454	736	1000	4510	6264	13498	2462	1138	3078	3510	7128
AGRN_4	AGRN	828	4744	1724	46	3494	718	328	610	818	5200	2520	5734	1428	786	3158	2290	4072
AGRP_1	AGRP	870	4920	668	60	2266	744	378	688	704	5456	12142	8994	1678	1554	2268	2388	4538
AGRP_2	AGRP	82	226	36	0	22	86	10	36	62	154	574	678	24	12	14	912	314
AGRP_3	AGRP	1020	7946	2462	82	3542	1274	476	868	1008	4752	12098	5214	2408	1402	8580	4222	5550
AGRP_4	AGRP	1298	9278	2840	142	3454	1094	608	716	780	9682	22040	10548	1984	2338	3216	3478	6054
AGT_1	AGT	494	2822	822	12	866	556	290	258	384	3718	4104	1020	1926	304	686	1924	2980
AGT_2	AGT	116	362	18	0	130	82	28	66	60	494	1178	764	374	38	120	2136	588
AGT_3	AGT	232	978	232	0	870	378	74	132	168	2816	2400	2542	374	384	832	2280	992
AGT_4	AGT	214	1040	20	8	66	82	98	164	98	852	1234	554	68	166	218	3344	1102
AGTPBP1_1	AGTPBP1	132	338	0	0	58	54	42	24	20	22	2	8	328	2	4	796	342
AGTPBP1_2	AGTPBP1	100	630	170	4	104	118	44	30	36	158	374	132	130	104	448	2140	570
AGTPBP1_3	AGTPBP1	98	448	10	0	416	6	0	36	108	92	0	150	0	0	146	1604	312
AGTPBP1_4	AGTPBP1	290	1348	166	6	512	108	126	206	128	1220	2280	1322	560	62	356	4242	1518
AGTR1_1	AGTR1	408	2086	1184	14	436	464	90	438	264	2556	1262	2910	298	230	1152	1308	1948
AGTR1_2	AGTR1	140	608	186	0	98	368	46	74	132	318	1548	3006	258	228	128	1026	902
AGTR1_3	AGTR1	16	78	68	0	0	50	20	12	26	8	1098	6	6	34	32	858	134
AGTR1_4	AGTR1	1512	11832	4170	60	6870	1486	738	1356	1432	23834	8470	16418	5154	1470	4952	3438	7528
AGTR2_1	AGTR2	320	2504	1600	8	1122	462	76	224	356	3276	12564	14300	696	688	2120	5542	2114
AGTR2_2	AGTR2	172	874	210	18	384	198	46	92	158	928	1142	118	394	50	110	2602	822
AGTR2_3	AGTR2	396	2078	668	12	950	138	138	202	444	1300	1690	730	336	238	300	3190	2216
AGTR2_4	AGTR2	300	1080	16	2	272	120	64	126	68	814	954	1336	134	58	256	4538	1196
AGTRAP_1	AGTRAP	714	3360	700	12	946	354	210	424	432	3908	9996	4588	834	1520	1086	2326	3678
AGTRAP_2	AGTRAP	540	3134	1206	22	1576	460	112	286	402	646	5492	5190	866	586	504	1884	2970
AGTRAP_3	AGTRAP	980	4840	1236	52	1842	968	376	660	624	2648	3656	4412	2164	524	1240	2180	5184
AGTRAP_4	AGTRAP	730	6522	2522	48	3246	720	296	488	564	8124	4698	6384	2380	1004	1564	1812	4386
AGXT_1	AGXT	492	3530	428	10	2502	420	198	342	370	2102	3444	2966	1188	630	874	2090	2684
AGXT_2	AGXT	710	4262	638	18	1508	448	316	354	798	8690	4110	3868	2862	1222	2386	2012	4152
AGXT_3	AGXT	136	1224	98	2	350	208	84	124	84	602	302	804	428	34	94	1144	1080
AGXT_4	AGXT	144	1220	150	14	210	38	66	162	86	1256	2548	950	112	218	516	1860	1024
AGXT2_1	AGXT2	92	838	38	0	116	24	34	46	56	104	252	120	364	46	20	1708	624
AGXT2_2	AGXT2	148	1548	342	0	236	222	64	108	134	732	1566	1006	110	202	738	1602	1134
AGXT2_3	AGXT2	50	218	106	18	110	10	56	46	2	0	4	92	128	44	24	1256	392
AGXT2_4	AGXT2	328	1808	176	14	1866	282	188	190	294	1120	7448	442	356	518	302	2634	2330
AHCTF1_1	AHCTF1	330	1494	604	14	1774	448	114	232	364	2750	5766	6640	398	320	968	5214	1548
AHCTF1_2	AHCTF1	536	2020	118	6	388	52	182	330	474	994	2918	616	314	384	476	5456	3142
AHCTF1_3	AHCTF1	106	206	0	0	10	4	60	54	44	42	280	80	8	6	16	1048	306
AHCTF1_4	AHCTF1	72	382	2	0	6	92	10	0	16	8	484	24	46	0	2	720	190
AHCY_1	AHCY	88	254	8	2	46	10	88	86	48	238	6	74	14	2	6	1500	372
AHCY_2	AHCY	560	2352	374	10	772	232	150	472	418	3184	52	6330	454	178	780	2244	3002
AHCY_3	AHCY	126	172	10	0	56	18	16	52	80	306	70	2	4	0	176	1282	382
AHCY_4	AHCY	1070	7600	3808	108	4394	1158	464	808	898	18904	9320	17980	7504	2366	4342	2212	5686
AHCYL1_1	AHCYL1	1046	4626	1096	16	2160	518	218	596	638	4346	12876	4998	1228	596	1434	2866	4232
AHCYL1_2	AHCYL1	96	682	48	2	94	40	22	76	138	218	876	48	206	6	12	2394	542
AHCYL1_3	AHCYL1	48	108	4	2	290	8	2	60	46	100	18	32	48	2	10	594	184
AHCYL1_4	AHCYL1	78	670	66	0	202	98	28	48	138	626	288	516	592	162	108	1086	406
AHCYL2_1	AHCYL2	86	220	82	2	94	40	26	36	12	112	2	360	60	4	56	1220	360
AHCYL2_2	AHCYL2	146	1322	182	4	560	74	40	84	32	352	222	1150	216	36	342	2958	722
AHCYL2_3	AHCYL2	54	256	20	4	46	30	36	80	38	42	232	56	82	12	208	1638	418
AHCYL2_4	AHCYL2	356	874	392	32	768	304	78	142	284	140	1800	1164	154	120	192	3448	1524
AHDC1_1	AHDC1	26	218	16	0	4	0	2	26	6	534	6	10	24	2	10	596	212
AHDC1_2	AHDC1	1890	12074	3248	56	4012	1736	546	1092	1124	4894	8286	12644	4302	1076	3598	5180	8838
AHDC1_3	AHDC1	1506	9134	2872	100	4040	1596	530	1134	1240	11974	7574	11886	3938	862	5226	2518	6864
AHDC1_4	AHDC1	678	5620	1234	36	1788	854	422	718	574	7768	4740	9656	3640	908	3126	1730	4284
AHI1_1	AHI1	98	250	2	0	16	0	28	36	36	340	182	90	176	2	64	674	264
AHI1_2	AHI1	156	714	188	6	138	68	20	128	92	174	1798	6544	436	136	112	2052	794
AHI1_3	AHI1	298	1874	482	26	558	330	134	118	92	1832	1342	1130	452	404	120	3804	1458
AHI1_4	AHI1	160	1092	44	10	452	72	132	64	266	2180	16	1856	292	26	98	2174	706
AHNAK_1	AHNAK	86	412	14	2	332	14	8	90	96	178	498	228	134	92	562	1378	376
AHNAK_2	AHNAK	62	258	0	2	192	32	0	20	0	62	226	798	36	66	18	1352	410
AHNAK_3	AHNAK	134	1372	170	4	240	42	38	82	164	646	2000	2444	390	130	362	2004	554
AHNAK_4	AHNAK	38	308	22	0	18	54	6	34	20	0	278	138	22	78	12	1054	266
AHNAK2_1	AHNAK2	750	4456	890	36	2060	486	202	548	628	6350	10662	5866	1388	680	1100	2012	4004
AHNAK2_2	AHNAK2	1206	6492	948	28	1896	920	458	568	636	1436	3640	3946	2470	584	1166	2578	5928
AHNAK2_3	AHNAK2	106	558	322	2	84	24	2	80	36	82	490	20	160	76	22	1584	464
AHNAK2_4	AHNAK2	310	1466	8	14	250	264	102	182	396	768	2342	350	424	260	642	994	1782
AHR_1	AHR	728	3962	564	8	674	132	246	404	394	3552	864	13184	702	242	4764	5620	3254
AHR_2	AHR	214	804	224	20	336	90	74	106	112	384	416	2246	256	12	802	3132	920
AHR_3	AHR	446	2220	590	8	1082	228	172	218	310	1764	1858	2912	616	166	782	5654	2100
AHR_4	AHR	116	410	60	0	28	98	42	60	56	468	114	246	116	4	86	966	336
AHRR_1	AHRR	346	2486	578	22	922	394	130	262	304	2196	1218	1252	464	228	250	1916	2238
AHRR_2	AHRR	80	256	0	16	120	42	10	26	24	444	20	42	16	6	56	1126	364
AHRR_3	AHRR	1110	6194	2122	50	3018	884	366	746	718	9472	13544	5732	2892	788	2790	4572	5060
AHRR_4	AHRR	690	4326	1098	34	2428	402	110	422	470	2732	4204	6106	946	518	1432	2500	3190
AHSA1_1	AHSA1	1710	11830	2934	54	4320	1772	632	952	1090	9206	7520	8452	3708	2272	5924	6618	8650
AHSA1_2	AHSA1	24	232	12	4	18	28	6	24	24	222	4	6	58	22	66	168	92
AHSA1_3	AHSA1	728	4732	1286	58	1034	436	360	544	544	1064	1240	7750	2536	1488	1948	4842	3490
AHSA1_4	AHSA1	152	772	178	18	102	116	80	118	50	430	14	736	308	20	14	2460	742
AHSA2_1	AHSA2	572	2270	636	4	776	88	158	246	370	2136	3532	2770	568	92	1262	3784	2522
AHSA2_2	AHSA2	244	808	158	0	614	22	34	110	98	1016	2206	1116	84	188	448	2984	910
AHSA2_3	AHSA2	78	388	98	0	14	14	2	8	34	24	2	300	452	24	150	956	298
AHSA2_4	AHSA2	112	464	40	0	50	30	40	88	124	52	278	184	104	28	16	1604	400
AHSG_1	AHSG	204	1282	256	2	442	82	26	94	132	588	60	550	274	276	492	1706	712
AHSG_2	AHSG	54	196	96	0	8	0	54	20	2	34	2	10	2	2	64	746	194
AHSG_3	AHSG	104	816	170	12	292	178	62	126	80	42	2194	72	212	124	250	1800	584
AHSG_4	AHSG	18	70	2	0	0	0	0	16	0	0	10	2	0	2	48	628	134
AHSP_1	AHSP	1480	7230	1074	58	2736	1052	510	842	914	4018	5214	12478	2298	2368	3138	5416	7220
AHSP_2	AHSP	88	336	8	0	106	136	44	48	20	120	598	1462	42	44	552	1442	280
AHSP_3	AHSP	102	196	120	0	252	24	6	36	28	436	998	302	12	40	274	1082	278
AHSP_4	AHSP	48	442	30	6	142	22	24	8	6	804	8	6	12	0	96	872	260
AICDA_1	AICDA	2160	15608	4334	200	5996	2388	770	1754	1962	14082	18454	11840	6216	2948	10116	5490	11956
AICDA_2	AICDA	840	4424	1424	58	1982	388	310	488	606	2578	15704	6506	526	958	2836	2730	4042
AICDA_3	AICDA	8	308	64	14	94	8	0	16	2	290	0	18	12	4	130	14	166
AICDA_4	AICDA	1276	6352	1638	80	2722	1166	540	952	1008	10288	11966	7292	2974	1064	2904	3472	5816
AIDA_1	AIDA	212	1062	144	0	308	28	22	102	184	1028	1150	968	436	144	150	3108	1026
AIDA_2	AIDA	240	1236	144	16	650	74	66	122	162	2614	2326	608	698	314	502	3668	1028
AIDA_3	AIDA	3064	16494	3996	88	7110	2248	1004	1970	2806	12170	14232	21452	5486	2122	9372	6132	15266
AIDA_4	AIDA	500	1930	130	24	1494	336	192	352	192	1694	1350	3218	1290	282	420	3676	2018
AIF1_1	AIF1	94	362	98	0	20	46	24	70	60	458	124	422	58	6	86	1010	378
AIF1_2	AIF1	94	648	94	2	138	58	2	70	22	0	6	214	0	2	2	1818	572
AIF1_3	AIF1	38	234	2	0	4	94	22	12	4	308	18	572	36	86	104	1958	418
AIF1_4	AIF1	184	626	194	0	404	44	90	82	72	378	854	1054	86	62	310	2356	652
AIF1L_1	AIF1L	56	384	418	4	204	116	28	28	66	84	1332	332	106	118	176	1160	330
AIF1L_2	AIF1L	70	440	28	0	10	8	6	22	82	524	368	28	0	0	0	1020	258
AIF1L_3	AIF1L	312	2380	328	30	588	222	72	234	242	3606	11500	4120	914	232	790	2160	1738
AIF1L_4	AIF1L	580	2604	690	20	816	458	132	254	232	3850	2574	7312	798	434	1824	1146	2674
AIFM1_1	AIFM1	110	940	20	2	26	14	38	112	86	1130	6	376	196	64	266	1600	572
AIFM1_2	AIFM1	114	778	188	4	194	30	28	36	52	636	254	646	34	10	72	1078	414
AIFM1_3	AIFM1	118	512	114	0	6	0	10	40	10	26	284	26	348	8	140	1614	404
AIFM1_4	AIFM1	122	344	98	0	42	82	8	50	50	1022	8	96	108	10	4	1328	438
AIFM2_1	AIFM2	124	518	28	0	40	286	34	42	60	2698	68	354	830	56	92	1626	514
AIFM2_2	AIFM2	1552	7842	2460	90	4648	984	946	1404	1316	11056	8228	9512	3030	1800	4752	3640	8116
AIFM2_3	AIFM2	656	2700	774	36	762	618	268	290	408	2962	11366	4494	1136	576	2442	1932	2680
AIFM2_4	AIFM2	376	1724	294	32	1244	432	92	222	214	1440	4300	186	156	234	398	1100	1676
AIFM3_1	AIFM3	184	1504	406	24	834	252	82	102	26	522	132	2280	232	66	1038	3460	1226
AIFM3_2	AIFM3	2240	12268	2906	98	6082	1854	824	1548	1410	7132	6930	25780	3178	1382	6896	5108	11650
AIFM3_3	AIFM3	2032	9886	2622	126	5082	1894	564	1312	1338	11450	20024	10874	3880	2746	5748	3556	9806
AIFM3_4	AIFM3	770	2978	1624	62	1424	554	290	384	710	3454	4946	4854	988	714	1710	3334	3462
AIG1_1	AIG1	722	2948	460	10	1396	542	380	702	668	4434	4498	3890	1634	450	3662	3036	3408
AIG1_2	AIG1	4	28	0	0	0	0	10	12	6	10	14	0	0	0	0	426	94
AIG1_3	AIG1	386	2040	458	12	730	400	206	242	156	618	4578	2668	712	336	352	3542	1810
AIG1_4	AIG1	356	1990	706	8	1226	420	70	246	260	2490	26076	2364	1552	492	952	1950	1592
AIM1_1	AIM1	50	250	206	0	12	42	24	40	44	12	116	4	60	8	82	800	406
AIM1_2	AIM1	40	300	42	0	190	74	20	32	36	80	232	6	14	86	248	1392	428
AIM1_3	AIM1	1132	6722	810	82	2994	884	442	726	704	4666	5156	4982	3316	852	2408	2532	5400
AIM1_4	AIM1	658	3652	790	10	1966	430	220	470	738	4714	20252	1414	1066	402	512	2050	3054
AIM1L_1	AIM1L	368	1558	380	10	910	218	38	216	142	1036	1340	1186	714	202	456	1404	1474
AIM1L_2	AIM1L	346	1798	214	18	1334	424	188	208	178	1324	1384	2944	380	512	1450	3972	1892
AIM1L_3	AIM1L	1058	5940	1296	16	2078	1020	348	562	538	5550	7652	4884	1514	704	1770	3622	5840
AIM1L_4	AIM1L	466	1978	170	8	692	270	46	222	174	2478	1796	2018	662	182	1010	4018	1844
AIM2_1	AIM2	280	1700	174	6	462	106	96	98	126	940	2056	256	438	182	1012	4480	1222
AIM2_2	AIM2	244	766	122	0	498	116	10	88	160	564	168	302	256	88	208	3000	1046
AIM2_3	AIM2	114	692	62	0	144	0	4	44	30	270	106	214	110	14	130	1914	364
AIM2_4	AIM2	26	208	12	0	16	22	2	28	4	716	222	4	2	0	88	1044	208
AIMP1_1	AIMP1	78	232	70	2	28	18	22	58	42	228	248	638	76	448	66	1444	390
AIMP1_2	AIMP1	334	1154	120	8	376	108	74	274	248	956	5392	4892	536	364	1346	4518	1480
AIMP1_3	AIMP1	80	306	12	0	16	72	38	24	16	2	2	110	24	6	12	1556	544
AIMP1_4	AIMP1	444	3150	522	18	2082	360	46	342	250	1290	3054	4552	1126	350	700	1816	2168
AIMP2_1	AIMP2	654	3590	1136	6	1326	460	350	374	522	3190	20264	5270	1384	2840	3696	2014	3078
AIMP2_2	AIMP2	1068	2450	422	18	404	502	292	796	1092	466	308	1176	834	106	1102	2598	5406
AIMP2_3	AIMP2	42	112	2	4	0	48	26	12	150	14	242	584	50	4	162	552	276
AIMP2_4	AIMP2	618	2716	1544	12	938	522	312	350	944	1730	3618	1238	724	456	748	2180	2766
AIP_1	AIP	2370	9356	2356	94	4578	1524	780	1750	1888	11826	19396	8890	2424	3784	4114	5986	11382
AIP_2	AIP	94	694	260	6	230	84	30	82	30	730	8	2094	148	40	22	1958	720
AIP_3	AIP	1246	7186	1550	64	2004	708	420	876	728	6524	8438	10926	1472	572	1552	5722	6864
AIP_4	AIP	1318	6940	1722	72	2460	796	506	992	1548	6096	12846	7320	2528	1004	2376	5194	7294
AIPL1_1	AIPL1	270	1242	498	0	798	142	132	108	214	926	570	6500	134	114	676	1312	1244
AIPL1_2	AIPL1	320	874	170	0	252	118	92	92	190	254	520	34	786	12	168	3592	1102
AIPL1_3	AIPL1	572	2474	1024	24	2114	478	152	368	196	2798	5984	5908	422	980	1626	5680	2670
AIPL1_4	AIPL1	202	1180	266	8	260	252	42	150	122	1268	1260	210	780	154	676	1650	1086
AIRE_1	AIRE	214	2326	80	20	404	74	100	202	126	808	1128	1734	360	122	588	1296	1118
AIRE_2	AIRE	2184	11780	3664	126	5512	2188	908	1538	2094	16970	17498	30940	4182	1566	6316	4818	10888
AIRE_3	AIRE	1170	8558	3146	86	3860	1526	770	1228	1442	10860	44724	11078	3168	2902	7370	2742	7998
AIRE_4	AIRE	0	12	4	0	0	8	0	0	0	0	0	0	0	0	0	22	6
AJAP1_1	AJAP1	1120	6910	1282	46	2020	1272	376	882	710	4592	14838	15882	2420	1152	3208	2520	5766
AJAP1_2	AJAP1	420	2992	496	34	1884	512	236	360	398	10492	3628	4486	906	512	3176	2556	2792
AJAP1_3	AJAP1	210	1046	280	2	180	26	22	150	32	1430	208	1192	212	82	362	2488	802
AJAP1_4	AJAP1	392	2388	194	20	960	486	100	234	510	1716	264	2894	542	120	796	2004	2062
AJUBA_1	AJUBA	1218	4682	1480	18	2408	596	492	638	1260	8032	12804	6736	1458	962	3216	3492	5432
AJUBA_2	AJUBA	1694	9352	2478	66	4214	1554	742	1396	1766	13560	26602	12220	4666	1562	3594	4006	9242
AJUBA_3	AJUBA	482	2308	660	18	1230	160	230	266	486	3676	1152	3732	1074	412	1322	3140	2904
AJUBA_4	AJUBA	428	2354	548	12	738	334	164	244	434	2384	2956	3290	1096	268	1244	2310	2074
AK1_1	AK1	254	1160	76	6	250	230	72	124	228	422	3668	1574	426	90	140	2184	1138
AK1_2	AK1	120	524	60	4	70	22	22	26	80	40	2582	730	134	14	50	1204	298
AK1_3	AK1	400	1852	378	8	578	208	46	250	214	2200	1658	2916	362	266	400	1104	1808
AK1_4	AK1	1246	8570	2074	56	3310	1350	426	760	1070	7504	11544	63024	2352	1304	23570	4298	6868
AK2_1	AK2	228	788	66	6	480	38	92	136	68	640	6	46	360	54	236	1704	1178
AK2_2	AK2	528	898	74	8	164	162	120	282	280	1032	424	824	642	64	296	5210	1770
AK2_3	AK2	1228	4164	1028	14	2366	592	474	738	882	4950	2032	8054	630	292	2734	3542	6926
AK2_4	AK2	866	1748	330	16	478	172	400	656	726	1814	342	4248	1050	128	538	5318	4808
AK3_1	AK3	164	602	122	6	68	52	86	26	88	326	578	448	288	10	112	1948	720
AK3_2	AK3	332	1266	722	12	224	170	28	122	122	948	352	454	1374	136	250	1608	818
AK3_3	AK3	40	326	6	0	6	14	42	6	44	14	658	872	14	20	100	890	196
AK3_4	AK3	810	3008	554	68	884	1312	332	618	642	2916	2148	4878	978	264	2102	3456	4132
AK4_1	AK4	142	464	18	4	56	40	48	56	108	16	22	142	158	26	66	1726	528
AK4_2	AK4	952	5724	306	46	1340	402	274	682	820	3502	3332	2830	1568	364	1420	4968	5524
AK4_3	AK4	2156	13968	5044	90	6078	1978	978	1926	1850	9880	30518	16794	4868	1818	8008	4838	11400
AK4_4	AK4	1486	11174	2304	76	3296	1176	518	1144	936	12846	13198	16230	4612	830	2024	3638	7120
AK5_1	AK5	78	720	136	2	100	6	64	52	4	1128	906	334	74	62	396	1308	612
AK5_2	AK5	66	458	122	0	110	0	18	32	4	2	10	470	176	10	258	1460	354
AK5_3	AK5	58	204	10	0	158	2	6	44	72	286	826	6	8	142	4	916	482
AK5_4	AK5	144	710	54	0	38	90	26	50	118	1444	264	226	2	4	30	2428	592
AK6_1	AK6	68	114	4	0	0	10	12	30	80	2	2	0	4	0	24	1104	300
AK6_2	AK6	60	178	70	0	204	58	2	50	12	280	6	214	280	26	54	1452	342
AK6_3	AK6	84	280	12	0	68	40	8	52	104	76	0	620	10	24	80	1100	412
AK6_4	AK6	74	42	2	0	6	2	12	14	8	0	2	64	0	2	72	530	168
AK7_1	AK7	150	688	106	2	262	108	62	94	28	378	12	594	422	26	410	1352	564
AK7_2	AK7	162	1054	300	14	914	312	90	80	138	532	262	948	440	202	544	2280	996
AK7_3	AK7	194	670	34	0	296	50	22	54	28	172	120	466	464	8	168	1550	574
AK7_4	AK7	332	2094	478	14	518	384	100	252	190	4800	8188	1310	1296	644	592	1588	1528
AK8_1	AK8	672	3632	1658	12	1064	706	240	312	366	2434	7588	6290	1130	408	652	1830	3748
AK8_2	AK8	40	236	2	0	2	28	8	12	18	136	202	40	12	36	96	1248	288
AK8_3	AK8	40	344	122	4	62	80	18	36	18	16	4	12	22	28	236	1312	366
AK8_4	AK8	320	944	556	6	820	84	132	314	242	1780	4384	868	838	702	914	1154	1440
AK9_1	AK9	192	882	58	6	104	30	70	28	54	1030	976	1662	124	126	64	2736	772
AK9_2	AK9	408	2710	412	30	1440	240	126	164	248	3620	522	980	650	232	236	2942	2300
AK9_3	AK9	396	2506	676	8	630	318	100	246	306	816	1564	684	188	216	482	4374	1924
AK9_4	AK9	264	1132	82	4	508	334	84	172	244	1206	3000	4450	1276	190	1356	3478	1180
AKAP1_1	AKAP1	258	1472	100	18	446	232	86	94	94	2430	1190	296	324	74	222	2388	1280
AKAP1_2	AKAP1	454	2986	648	10	334	170	194	300	198	802	736	976	428	194	948	1824	2198
AKAP1_3	AKAP1	1000	5526	1174	30	2862	792	296	764	704	4266	13258	4468	2738	1478	3760	2332	5068
AKAP1_4	AKAP1	1106	4568	1858	50	2992	952	512	774	848	4552	3530	6036	1026	952	1724	2518	4330
AKAP10_1	AKAP10	174	892	128	12	482	274	68	136	90	476	12	760	362	130	466	2718	946
AKAP10_2	AKAP10	644	3348	340	20	1156	530	232	426	392	2106	7522	4800	362	386	686	4490	2766
AKAP10_3	AKAP10	310	1746	248	6	626	242	98	98	176	1790	3534	2188	344	98	310	3804	1198
AKAP10_4	AKAP10	100	284	22	0	244	78	52	82	36	532	6	278	232	2	70	1312	502
AKAP11_1	AKAP11	110	526	56	6	104	104	26	76	64	374	4	8	40	28	58	1328	564
AKAP11_2	AKAP11	24	4	0	0	0	0	24	2	84	0	0	0	0	4	0	50	20
AKAP11_3	AKAP11	86	234	12	8	58	12	52	34	34	1640	580	530	2	6	210	1046	296
AKAP11_4	AKAP11	118	136	72	0	102	8	12	20	20	0	268	0	38	0	46	926	338
AKAP12_1	AKAP12	266	1056	156	2	392	24	84	62	184	346	2858	328	310	142	150	1174	1216
AKAP12_2	AKAP12	946	5596	1314	8	1436	732	370	532	612	7126	5804	3780	1110	578	1598	2654	5142
AKAP12_3	AKAP12	96	240	142	0	40	4	12	6	20	48	0	1386	34	12	424	1092	274
AKAP12_4	AKAP12	182	1278	550	16	898	364	88	172	140	1594	76	1400	418	94	864	2178	1084
AKAP13_1	AKAP13	252	890	82	0	186	116	84	90	86	366	1346	404	240	58	548	2670	784
AKAP13_2	AKAP13	100	916	220	0	432	40	44	112	148	608	2594	158	66	74	46	1928	452
AKAP13_3	AKAP13	984	5288	1600	24	1772	490	354	718	1070	6728	2726	12458	1648	716	3074	6044	4918
AKAP13_4	AKAP13	148	914	94	10	184	144	20	152	160	158	216	1746	196	104	428	1562	704
AKAP14_1	AKAP14	254	1652	124	2	478	174	104	120	134	388	2052	874	144	174	692	3500	1196
AKAP14_2	AKAP14	478	1714	480	0	574	444	56	154	168	1774	2608	1034	286	192	1154	3536	2140
AKAP14_3	AKAP14	406	2244	804	4	1010	296	142	120	310	1240	1812	2756	762	168	1260	5536	2406
AKAP14_4	AKAP14	288	1036	38	2	140	72	68	134	32	566	1528	236	78	116	176	2044	890
AKAP17A_1	AKAP17A	2004	13326	3020	112	4138	1770	654	1386	1488	9904	14232	25342	4918	1374	5654	6332	11034
AKAP17A_2	AKAP17A	562	2488	200	4	456	370	72	108	186	1068	804	2240	668	230	1010	3574	2646
AKAP17A_3	AKAP17A	866	4156	910	64	1040	862	298	530	686	1522	3902	5908	2262	818	1276	6306	4636
AKAP17A_4	AKAP17A	152	558	122	6	284	230	38	56	34	970	86	1404	30	50	378	2960	728
AKAP2_1	AKAP2	412	2236	670	12	436	318	184	276	240	1218	1910	3374	254	280	468	3182	1852
AKAP2_2	AKAP2	78	602	28	6	134	100	54	16	2	40	4	302	288	12	40	1072	246
AKAP2_3	AKAP2	92	574	6	0	284	122	34	56	78	468	732	190	30	160	318	1948	582
[truncated: 75,442 more rows]

## Sheet: S2g_GW_fitness_QC_metrics
Library_ID	Total_reads	Mapped_reads	Percent_gRNA_alignment_rate	gRNAs_with_zero_counts	Percent_gRNAs_with_zero_counts	Gini_index	Fraction_reads_with_zero_trimming
CarTScreening_CART0017_NgsGrna_022	44669668	41242258	92.327	521	0.671946	0.150824	0.993733
CarTScreening_CART0017_NgsGrna_026	245732544	222204174	90.4209	537	0.692582	0.128499	0.995333
CarTScreening_CART0017_NgsGrna_031	63606718	56386990	88.6286	8899	11.4772	0.301668	0.99335
CarTScreening_CART0017_NgsGrna_047	2165950	1702864	77.2877	25983	33.5109	0.521565	0.984833
CarTScreening_CART0017_NgsGrna_049	106081100	94608730	89.1954	3816	4.92158	0.234553	0.991701
CarTScreening_CART0017_NgsGrna_051	38686446	31255400	80.7756	3912	5.0454	0.234875	0.855153
CarTScreening_CART0043_NgsGrna_001	25086156	16676246	66.4758	4202	5.41083	0.24599	0.996138
CarTScreening_CART0043_NgsGrna_002	33431386	30609674	91.5593	1610	2.07317	0.197576	0.996146
CarTScreening_CART0043_NgsGrna_003	39013644	34289100	87.8894	2937	3.78192	0.21788	0.996316
CarTScreening_CART0043_NgsGrna_008	256457048	230980226	90.0657	4133	5.32198	0.220236	0.992963
CarTScreening_CART0043_NgsGrna_009	375831346	340624170	90.6321	5537	7.12989	0.249984	0.992406
CarTScreening_CART0043_NgsGrna_010	362382292	330782400	91.28	2843	3.66088	0.212747	0.996625
CarTScreening_CART0043_NgsGrna_011	91638134	83561720	91.1867	3788	4.87773	0.222864	0.996315
CarTScreening_CART0043_NgsGrna_012	41219562	37346268	90.6032	6477	8.34031	0.284464	0.996405
CarTScreening_CART0043_NgsGrna_013	121985564	111362110	91.2912	3745	4.82236	0.226582	0.996188

## Sheet: S2h_GW_fitness_RRA_results_TCR
id	num	neg|score	neg|p-value	neg|fdr	neg|rank	neg|goodsgrna	neg|lfc	pos|score	pos|p-value	pos|fdr	pos|rank	pos|goodsgrna	pos|lfc
CD69	4	3.7534e-13	2.5898e-07	0.000354	1	3	-2.7107	0.65498	0.78424	1	11580	1	-2.7107
DNAJC9	4	3.1606e-09	2.5898e-07	0.000354	2	4	-2.5735	1	1	1	18217	0	-2.5735
RPL13	4	1.53e-08	2.5898e-07	0.000354	3	4	-2.1037	1	1	1	18203	0	-2.1037
RPL8	4	1.6093e-08	2.5898e-07	0.000354	4	4	-3.8154	1	1	1	18216	0	-3.8154
IMP3	4	3.094e-08	2.5898e-07	0.000354	5	4	-2.2109	1	1	1	18215	0	-2.2109
CD4	4	3.1305e-08	2.5898e-07	0.000354	6	4	-1.8163	1	1	1	18214	0	-1.8163
F8A1	4	4.0481e-08	2.5898e-07	0.000354	7	4	-1.2055	1	1	1	18213	0	-1.2055
EXOSC6	4	5.0544e-08	2.5898e-07	0.000354	8	3	-2.0976	0.72119	0.82195	1	12363	1	-2.0976
C19orf52	4	8.5099e-08	2.5898e-07	0.000354	9	4	-3.3139	1	1	1	18212	0	-3.3139
RPL36	4	1.2894e-07	2.5898e-07	0.000354	10	4	-2.6572	1	1	1	18211	0	-2.6572
FAU	4	1.3432e-07	2.5898e-07	0.000354	11	4	-1.4643	1	1	1	18210	0	-1.4643
POLR2L	4	1.6765e-07	2.5898e-07	0.000354	12	4	-3.6021	1	1	1	18209	0	-3.6021
IL2RG	4	1.9839e-07	2.5898e-07	0.000354	13	4	-4.1875	1	1	1	18208	0	-4.1875
RPL6	4	2.6128e-07	2.5898e-07	0.000354	14	4	-2.5959	0.99996	0.99999	1	18177	0	-2.5959
PSMB4	4	2.6926e-07	7.7695e-07	0.000928	15	4	-1.7815	1	1	1	18207	0	-1.7815
SRSF1	4	4.7672e-07	7.7695e-07	0.000928	16	4	-3	0.98842	0.9952	1	17549	0	-3
RPS26	4	5.8142e-07	1.2949e-06	0.00099	17	3	-2.2664	0.86844	0.92628	1	14813	0	-2.2664
USP17L19	4	6.5754e-07	1.2949e-06	0.00099	18	3	-2.9738	0.85364	0.91613	1	14541	0	-2.9738
RPS8	4	8.1829e-07	1.2949e-06	0.00099	19	4	-3.0969	0.99988	0.99997	1	18156	0	-3.0969
PDCD1	4	9.4276e-07	1.2949e-06	0.00099	20	4	-1.2566	0.99998	1	1	18188	0	-1.2566
PPP1R10	4	1.0364e-06	1.2949e-06	0.00099	21	4	-1.3052	1	1	1	18206	0	-1.3052
ZNHIT2	4	1.2283e-06	1.2949e-06	0.00099	22	4	-3.2581	0.99998	1	1	18186	0	-3.2581
SLC7A6OS	4	1.7382e-06	1.8129e-06	0.00099	23	4	-1.0518	0.98787	0.99481	1	17529	0	-1.0518
RPS9	4	1.838e-06	1.8129e-06	0.00099	24	3	-3.7147	0.61575	0.76481	1	11180	1	-3.7147
MYC	4	1.8659e-06	1.8129e-06	0.00099	25	4	-1.7991	1	1	1	18202	0	-1.7991
NSL1	4	1.9608e-06	1.8129e-06	0.00099	26	4	-2.5894	0.99977	0.99994	1	18125	0	-2.5894
NOP14	4	2.0001e-06	1.8129e-06	0.00099	27	4	-2.8344	1	1	1	18205	0	-2.8344
ATP6AP1	4	2.5159e-06	1.8129e-06	0.00099	28	4	-4.4804	1	1	1	18204	0	-4.4804
DHX33	4	3.265e-06	1.8129e-06	0.00099	29	3	-2.4645	0.87688	0.93304	1	14956	0	-2.4645
MAT2A	4	3.8265e-06	1.8129e-06	0.00099	30	4	-2.8412	1	1	1	18201	0	-2.8412
RPL27	4	3.9815e-06	1.8129e-06	0.00099	31	4	-4.3023	1	1	1	18200	0	-4.3023
RPS20	4	4.021e-06	1.8129e-06	0.00099	32	4	-4.0525	0.99956	0.99989	1	18092	0	-4.0525
FOXD4L1	4	4.3343e-06	1.8129e-06	0.00099	33	2	-0.72843	0.55417	0.73329	1	10621	1	-0.72843
DUT	4	4.7402e-06	1.8129e-06	0.00099	34	2	-1.1312	0.017874	0.092223	1	1227	1	-1.1312
NOM1	4	5.3978e-06	1.8129e-06	0.00099	35	4	-2.0994	0.99988	0.99997	1	18154	0	-2.0994
CLTC	4	6.6518e-06	2.3309e-06	0.001036	36	4	-4.719	0.99999	1	1	18199	0	-4.719
IFNG	4	6.6995e-06	2.3309e-06	0.001036	37	4	-1.6625	0.99999	1	1	18198	0	-1.6625
THOC3	4	7.3316e-06	2.3309e-06	0.001036	38	4	-2.0498	0.99211	0.99695	1	17686	0	-2.0498
NOP2	4	7.94e-06	2.3309e-06	0.001036	39	4	-3.8847	0.99999	1	1	18197	0	-3.8847
COX17	4	8.1835e-06	2.3309e-06	0.001036	40	4	-1.5906	0.99999	1	1	18196	0	-1.5906
DDX23	4	8.2313e-06	2.3309e-06	0.001036	41	4	-1.9275	0.99999	1	1	18195	0	-1.9275
RPLP2	4	8.646e-06	2.3309e-06	0.001036	42	4	-2.9925	0.99999	1	1	18194	0	-2.9925
MALT1	4	9.3716e-06	2.3309e-06	0.001036	43	4	-4.8534	0.99999	1	1	18193	0	-4.8534
WASH1	4	9.5669e-06	3.8848e-06	0.001515	44	4	-2.5061	0.99951	0.99988	1	18083	0	-2.5061
POLR3C	3	9.787e-06	2.8488e-06	0.001238	45	3	-5.4548	0.99999	1	1	18192	0	-5.4548
RPL19	4	9.975e-06	3.8848e-06	0.001515	46	4	-2.1782	0.99999	1	1	18191	0	-2.1782
GPN2	4	1.1678e-05	3.8848e-06	0.001515	47	4	-3.1522	0.99999	1	1	18190	0	-3.1522
PRELID1	4	1.2978e-05	3.8848e-06	0.001515	48	3	-2.1241	0.9216	0.95916	1	15852	0	-2.1241
PSMB3	4	1.3148e-05	3.8848e-06	0.001515	49	3	-1.5366	0.73174	0.82892	1	12498	1	-1.5366
PLK1	4	1.5091e-05	4.4027e-06	0.001588	50	4	-1.2826	0.99998	1	1	18189	0	-1.2826
RPS16	4	1.5644e-05	4.4027e-06	0.001588	51	3	-1.7668	0.66479	0.7885	1	11695	1	-1.7668
ATP6V0C	4	1.6664e-05	4.4027e-06	0.001588	52	3	-1.2285	0.96617	0.98517	1	16869	0	-1.2285
RPS6	4	1.6807e-05	4.4027e-06	0.001588	53	4	-4.3735	0.99998	1	1	18187	0	-4.3735
SNRPE	4	1.8798e-05	4.9207e-06	0.00171	54	4	-2.8252	0.99998	1	1	18185	0	-2.8252
USP17L30	4	1.9143e-05	4.9207e-06	0.00171	55	4	-2.2463	0.99997	1	1	18181	0	-2.2463
NADK2	4	2.0705e-05	5.4387e-06	0.001856	56	4	-4.325	0.99998	1	1	18184	0	-4.325
EIF2S2	4	2.1993e-05	5.9567e-06	0.001998	57	4	-2.9691	0.99998	1	1	18183	0	-2.9691
PTPMT1	4	2.2849e-05	6.4746e-06	0.002063	58	3	-2.3037	0.93316	0.96662	1	16092	0	-2.3037
YARS2	4	2.2871e-05	6.4746e-06	0.002063	59	4	-1.2911	0.99994	0.99999	1	18167	0	-1.2911
CNOT3	4	2.3833e-05	6.4746e-06	0.002063	60	4	-3.324	0.99998	1	1	18182	0	-3.324
HSPA5	4	2.4281e-05	6.9926e-06	0.002088	61	4	-2.1215	0.99986	0.99997	1	18151	0	-2.1215
DNA2	4	2.527e-05	6.9926e-06	0.002088	62	4	-4.7614	0.97033	0.98728	1	16986	0	-4.7614
RPS29	4	2.534e-05	6.9926e-06	0.002088	63	4	-1.3798	0.98035	0.99174	1	17288	0	-1.3798
LAMP1	4	2.5967e-05	6.9926e-06	0.002088	64	1	0.38822	0.11475	0.33755	1	4492	2	0.38822
EIF6	4	2.6633e-05	1.01e-05	0.002925	65	3	-2.5034	0.88035	0.936	1	15014	0	-2.5034
DDX20	4	2.6666e-05	1.01e-05	0.002925	66	3	-3.9619	0.90731	0.95099	1	15560	0	-3.9619
LOC100507462	4	2.9845e-05	1.269e-05	0.003556	67	3	-6.7097	0.68474	0.80002	1	11917	1	-6.7097
DOLK	4	3.0091e-05	1.269e-05	0.003556	68	4	-2.7565	0.99997	0.99999	1	18180	0	-2.7565
RPL17-C18orf32	4	3.1412e-05	1.3208e-05	0.003556	69	4	-2.2713	0.99996	0.99999	1	18171	0	-2.2713
PYROXD1	4	3.2057e-05	1.3208e-05	0.003556	70	4	-3.7589	0.99997	0.99999	1	18179	0	-3.7589
PSMB1	4	3.2839e-05	1.3208e-05	0.003556	71	4	-3.8384	0.99997	0.99999	1	18178	0	-3.8384
SELL	4	3.4225e-05	1.3726e-05	0.003644	72	4	-1.93	0.99839	0.99942	1	17991	0	-1.93
NOP16	4	3.5443e-05	1.4762e-05	0.003742	73	3	-2.1679	0.94626	0.97328	1	16390	0	-2.1679
GADD45GIP1	4	3.6532e-05	1.528e-05	0.003742	74	4	-1.2115	0.9992	0.99977	1	18056	0	-1.2115
PSMG2	4	3.8083e-05	1.528e-05	0.003742	75	4	-5.2363	0.99996	0.99999	1	18176	0	-5.2363
ZCRB1	4	3.9993e-05	1.6316e-05	0.003742	76	4	-2.8171	0.99996	0.99999	1	18175	0	-2.8171
TXN	4	4.0373e-05	1.6316e-05	0.003742	77	4	-3.7519	0.99996	0.99999	1	18174	0	-3.7519
UQCR10	4	4.0723e-05	1.6316e-05	0.003742	78	3	-1.2532	0.63368	0.77244	1	11356	1	-1.2532
GNL3	4	4.1195e-05	1.6316e-05	0.003742	79	4	-3.3255	0.99996	0.99999	1	18173	0	-3.3255
VHL	4	4.1329e-05	1.6316e-05	0.003742	80	3	-2.1918	0.33256	0.58226	1	8115	1	-2.1918
RPS13	4	4.1671e-05	1.6834e-05	0.003742	81	4	-5.7471	0.99888	0.99966	1	18033	0	-5.7471
RPS10	4	4.3392e-05	1.6834e-05	0.003742	82	3	-2.7458	0.41176	0.66947	1	9456	1	-2.7458
RPL37	4	4.3596e-05	1.6834e-05	0.003742	83	4	-2.7429	0.99996	0.99999	1	18172	0	-2.7429
RPS27A	4	4.424e-05	1.6834e-05	0.003742	84	4	-3.8829	0.99996	0.99999	1	18170	0	-3.8829
HIST1H2BN	4	4.5078e-05	1.6834e-05	0.003742	85	4	-1.9024	0.99756	0.99911	1	17938	0	-1.9024
RPS27	4	4.7669e-05	1.787e-05	0.003838	86	3	-4.8374	0.95387	0.97771	1	16560	0	-4.8374
RPL31	4	4.9433e-05	1.787e-05	0.003838	87	4	-2.3168	0.99916	0.99977	1	18052	0	-2.3168
PPP4C	4	4.9954e-05	1.787e-05	0.003838	88	4	-1.6458	0.99765	0.99914	1	17947	0	-1.6458
JAK3	4	5.1207e-05	1.8388e-05	0.003862	89	4	-2.5811	0.99987	0.99997	1	18153	0	-2.5811
WDR77	4	5.2482e-05	1.8388e-05	0.003862	90	4	-3.3546	0.98829	0.99512	1	17543	0	-3.3546
CDK12	4	5.4526e-05	2.046e-05	0.004161	91	4	-3.3006	0.99995	0.99999	1	18169	0	-3.3006
MRPL57	4	5.4651e-05	2.046e-05	0.004161	92	4	-1.5643	0.99961	0.9999	1	18099	0	-1.5643
BANF1	4	5.5865e-05	2.046e-05	0.004161	93	2	-0.78012	0.37426	0.62652	1	8841	2	-0.78012
POLR3K	4	5.7897e-05	2.1496e-05	0.004325	94	4	-1.5439	0.99994	0.99999	1	18168	0	-1.5439
MCM6	4	6.01e-05	2.5639e-05	0.005053	95	3	-2.5689	0.44751	0.68766	1	9750	1	-2.5689
LOC102724862	4	6.0381e-05	2.5639e-05	0.005053	96	4	-3.4628	0.98674	0.99427	1	17489	0	-3.4628
HIST2H3C	4	6.3925e-05	2.6675e-05	0.005151	97	4	-1.4119	0.97256	0.98825	1	17067	0	-1.4119
PRPF8	4	6.4203e-05	2.6675e-05	0.005151	98	4	-2.4042	0.99934	0.99981	1	18068	0	-2.4042
RPS23	4	6.6249e-05	2.7193e-05	0.005198	99	4	-2.0188	0.99501	0.99813	1	17803	0	-2.0188
GINS2	4	6.6969e-05	2.8747e-05	0.005387	100	4	-2.1898	0.99993	0.99999	1	18166	0	-2.1898
RPL11	4	6.7315e-05	2.8747e-05	0.005387	101	4	-2.7919	0.99993	0.99999	1	18165	0	-2.7919
SRSF2	4	7.8631e-05	3.3927e-05	0.006296	102	3	-1.6145	0.6578	0.7858	1	11614	1	-1.6145
CGB	4	7.9619e-05	3.4445e-05	0.006331	103	4	-0.69389	0.99992	0.99998	1	18164	0	-0.69389
RABGGTB	4	7.9838e-05	3.4963e-05	0.006365	104	4	-2.3179	0.99992	0.99998	1	18163	0	-2.3179
ALG2	3	8.1643e-05	1.6834e-05	0.003742	105	3	-2.4787	0.99735	0.99904	1	17927	0	-2.4787
TTC27	4	8.3543e-05	3.7035e-05	0.006678	106	3	-3.4306	0.94175	0.97082	1	16276	0	-3.4306
BUB3	4	8.4178e-05	3.7553e-05	0.006709	107	4	-3.4537	0.99992	0.99998	1	18162	0	-3.4537
SRSF3	4	8.8471e-05	4.0143e-05	0.007028	108	3	-1.4993	0.87483	0.93185	1	14921	0	-1.4993
SOD2	4	8.8956e-05	4.0143e-05	0.007028	109	3	-3.061	0.85345	0.91613	1	14539	0	-3.061
LOC101060389	4	9.1902e-05	4.0661e-05	0.007028	110	4	-3.3271	0.99673	0.99882	1	17894	0	-3.3271
JUNB	4	9.3274e-05	4.1179e-05	0.007028	111	3	-2.2105	0.85496	0.91648	1	14568	0	-2.2105
DHPS	4	9.3274e-05	4.1179e-05	0.007028	112	4	-1.9843	0.97843	0.99058	1	17224	0	-1.9843
RFC5	4	9.4628e-05	4.2215e-05	0.007141	113	4	-2.9911	0.99991	0.99998	1	18161	0	-2.9911
RPS19	4	9.8626e-05	4.2732e-05	0.007165	114	4	-2.7642	0.9999	0.99997	1	18160	0	-2.7642
NUS1	4	0.0001014	4.3509e-05	0.007232	115	4	-1.3383	0.97506	0.98927	1	17129	0	-1.3383
FAM231A	4	0.00010667	4.7394e-05	0.007632	116	4	-1.1682	0.99989	0.99997	1	18159	0	-1.1682
SLC1A5	4	0.00010684	4.7394e-05	0.007632	117	4	-0.87081	0.99989	0.99997	1	18158	0	-0.87081
MRPS34	4	0.00010706	4.7394e-05	0.007632	118	4	-1.2998	0.99989	0.99997	1	18157	0	-1.2998
ADSL	4	0.00010788	4.7912e-05	0.007632	119	4	-5.2545	0.99819	0.99932	1	17979	0	-5.2545
SLC25A28	4	0.00010955	4.7912e-05	0.007632	120	4	-3.3851	0.99021	0.99608	1	17611	0	-3.3851
MRPS12	4	0.00011724	4.843e-05	0.007651	121	4	-1.123	0.99813	0.99932	1	17977	0	-1.123
SMU1	4	0.00011932	5.102e-05	0.007994	122	4	-3.1494	0.97363	0.98875	1	17095	0	-3.1494
F8A3	4	0.00012091	5.3092e-05	0.008251	123	4	-1.4712	0.99988	0.99997	1	18155	0	-1.4712
RANGAP1	4	0.00012914	5.6718e-05	0.008743	124	3	-1.2762	0.87411	0.93155	1	14903	0	-1.2762
CDK6	4	0.0001328	6.1379e-05	0.009386	125	3	-1.4637	0.69193	0.80358	1	12009	1	-1.4637
PES1	4	0.00013372	6.1897e-05	0.00939	126	4	-1.551	0.99987	0.99997	1	18152	0	-1.551
CYCS	4	0.00013923	6.5005e-05	0.009636	127	4	-2.6427	0.99986	0.99997	1	18150	0	-2.6427
HIST1H2BL	4	0.00014017	6.5523e-05	0.009636	128	4	-2.7379	0.99986	0.99997	1	18149	0	-2.7379
PAK1IP1	4	0.00014084	6.5523e-05	0.009636	129	4	-3.539	0.99986	0.99997	1	18148	0	-3.539
DYNC1I2	4	0.00014313	6.6041e-05	0.009636	130	4	-2.5455	0.97763	0.99019	1	17197	0	-2.5455
CCDC112	4	0.00014397	6.6041e-05	0.009636	131	4	-4.8629	0.99352	0.99761	1	17734	0	-4.8629
CPNE6	4	0.00014573	6.6559e-05	0.009638	132	4	-3.8141	0.99985	0.99997	1	18147	0	-3.8141
UXT	4	0.00014872	6.7077e-05	0.00964	133	4	-3.5369	0.99985	0.99997	1	18146	0	-3.5369
WEE1	4	0.00015076	6.7595e-05	0.009642	134	4	-1.6241	0.99985	0.99996	1	18145	0	-1.6241
PUF60	4	0.0001554	6.8631e-05	0.009718	135	4	-1.6523	0.99984	0.99996	1	18144	0	-1.6523
NUTF2	4	0.00015792	7.1739e-05	0.009937	136	4	-3.9799	0.99984	0.99996	1	18142	0	-3.9799
AP2M1	4	0.00015861	7.1739e-05	0.009937	137	4	-2.1488	0.99984	0.99996	1	18143	0	-2.1488
DDX54	4	0.00015951	7.2257e-05	0.009937	138	4	-1.4995	0.99811	0.99932	1	17976	0	-1.4995
MYBBP1A	4	0.00016111	7.2257e-05	0.009937	139	4	-1.4032	0.97783	0.99032	1	17204	0	-1.4032
GFER	4	0.00016547	7.4847e-05	0.010219	140	4	-1.02	0.99983	0.99996	1	18141	0	-1.02
WDR43	4	0.00016695	7.7954e-05	0.010545	141	4	-4.8921	0.99743	0.99908	1	17932	0	-4.8921
TRMT112	4	0.00016923	7.899e-05	0.010545	142	4	-2.0611	0.98485	0.99357	1	17420	0	-2.0611
POLR3B	4	0.00017863	8.0026e-05	0.010545	143	4	-3.5034	0.98948	0.99569	1	17580	0	-3.5034
ROMO1	4	0.00018007	8.0544e-05	0.010545	144	2	-1.201	0.029605	0.12808	1	1670	1	-1.201
RPE	4	0.00018212	8.0544e-05	0.010545	145	4	-2.1743	0.99977	0.99994	1	18126	0	-2.1743
PRMT1	4	0.00018261	8.0544e-05	0.010545	146	4	-1.5835	0.99982	0.99995	1	18140	0	-1.5835
F8A2	4	0.00018704	8.3134e-05	0.010576	147	3	-1.2431	0.91962	0.9576	1	15812	0	-1.2431
EIF5	4	0.00018831	8.3134e-05	0.010576	148	4	-3.0339	0.99981	0.99995	1	18139	0	-3.0339
LARS	4	0.00018889	8.3134e-05	0.010576	149	4	-3.8375	0.99981	0.99995	1	18138	0	-3.8375
WDR1	4	0.00019108	8.3652e-05	0.010576	150	4	-2.5618	0.99981	0.99995	1	18137	0	-2.5618
CDC37	4	0.00019192	8.3652e-05	0.010576	151	4	-1.5139	0.99981	0.99995	1	18136	0	-1.5139
RPL23A	4	0.00019476	8.4688e-05	0.010576	152	4	-2.7032	0.99033	0.99613	1	17616	0	-2.7032
LLPH	4	0.00019591	8.4688e-05	0.010576	153	4	-5.109	0.99767	0.99915	1	17950	0	-5.109
IPO7	4	0.00019879	8.5206e-05	0.010576	154	4	-4.1627	0.9998	0.99995	1	18135	0	-4.1627
FDX1L	4	0.0002015	8.7796e-05	0.010665	155	4	-1.8061	0.9998	0.99995	1	18134	0	-1.8061
CDC73	4	0.000203	8.935e-05	0.010665	156	4	-1.6024	0.9998	0.99995	1	18133	0	-1.6024
ATP6V1A	4	0.00020424	8.9868e-05	0.010665	157	4	-2.4967	0.9998	0.99994	1	18132	0	-2.4967
KRT18	4	0.00020457	8.9868e-05	0.010665	158	2	-1.2428	0.57013	0.74069	1	10767	1	-1.2428
C12orf45	4	0.00020495	8.9868e-05	0.010665	159	4	-2.5621	0.9998	0.99994	1	18131	0	-2.5621
SUPT4H1	4	0.00020526	8.9868e-05	0.010665	160	3	-3.3604	0.91509	0.95476	1	15725	0	-3.3604
TBL3	4	0.00020908	9.0386e-05	0.010665	161	3	-1.5192	0.9378	0.96904	1	16193	0	-1.5192
ABCB7	4	0.00021094	9.0386e-05	0.010665	162	4	-2.2095	0.99097	0.99651	1	17645	0	-2.2095
PRIM1	4	0.00021447	9.4011e-05	0.01092	163	3	-2.0344	0.93017	0.965	1	16030	0	-2.0344
PAFAH1B1	4	0.00021509	9.4529e-05	0.01092	164	4	-2.4359	0.99978	0.99994	1	18130	0	-2.4359
SDHA	4	0.00021731	9.5047e-05	0.01092	165	4	-2.099	0.99978	0.99994	1	18129	0	-2.099
HEATR1	4	0.00021937	9.6083e-05	0.01092	166	4	-2.6586	0.99978	0.99994	1	18128	0	-2.6586
PNPT1	4	0.00022205	9.6083e-05	0.01092	167	4	-4.5785	0.9712	0.98765	1	17017	0	-4.5785
UPF1	4	0.00022571	9.6601e-05	0.01092	168	4	-3.2031	0.99977	0.99994	1	18127	0	-3.2031
RPL34	4	0.00022765	9.6601e-05	0.01092	169	4	-3.5523	0.99858	0.99949	1	18004	0	-3.5523
RPS24	4	0.00022958	9.7119e-05	0.01092	170	4	-3.4711	0.97135	0.98765	1	17019	0	-3.4711
RPL3	4	0.00023254	9.9191e-05	0.011088	171	3	-1.6751	0.36726	0.61806	1	8730	1	-1.6751
CCT4	4	0.00023503	0.0012066	0.090237	172	4	-3.8169	0.99976	0.99994	1	18124	0	-3.8169
RPL5	4	0.00023902	0.0012087	0.090237	173	4	-4.3136	0.96892	0.98646	1	16961	0	-4.3136
NHP2	4	0.0002403	0.0012087	0.090237	174	3	-1.7739	0.45713	0.69139	1	9833	1	-1.7739
EIF2S1	4	0.0002416	0.0012092	0.090237	175	4	-2.9832	0.99129	0.99659	1	17654	0	-2.9832
PRPF39	4	0.0002417	0.0012092	0.090237	176	4	-1.7969	0.99976	0.99993	1	18123	0	-1.7969
TIMM10	4	0.00024678	0.0012108	0.090237	177	4	-1.8573	0.99975	0.99993	1	18122	0	-1.8573
IRF4	4	0.00024818	0.0012113	0.090237	178	4	-2.3458	0.99967	0.99991	1	18112	0	-2.3458
UHRF1	4	0.00024896	0.0012113	0.090237	179	4	-1.0734	0.98612	0.99404	1	17473	0	-1.0734
RPS17	4	0.00026163	0.0012221	0.090237	180	4	-4.6739	0.9997	0.99992	1	18117	0	-4.6739
EEF1A1	4	0.00026237	0.0012227	0.090237	181	4	-4.5639	0.99851	0.99946	1	17998	0	-4.5639
CCT6A	4	0.00026312	0.0012258	0.090237	182	4	-4.8201	0.99611	0.99863	1	17863	0	-4.8201
CEP295	4	0.00026505	0.0012284	0.090237	183	4	-3.3472	0.99973	0.99993	1	18121	0	-3.3472
RPL32	4	0.00027626	0.0012325	0.090237	184	3	-4.7097	0.6727	0.79305	1	11781	1	-4.7097
POLR2F	4	0.00027858	0.0012346	0.090237	185	4	-2.2274	0.99972	0.99992	1	18120	0	-2.2274
GFM1	4	0.00028351	0.0012367	0.090237	186	3	-3.0216	0.93155	0.96589	1	16054	0	-3.0216
SDAD1	4	0.0002856	0.0012372	0.090237	187	4	-4.6914	0.97987	0.99143	1	17275	0	-4.6914
ANKRD20A4	4	0.00028561	0.0012372	0.090237	188	3	-1.7819	0.92909	0.96455	1	15996	0	-1.7819
CENPA	4	0.00028764	0.0012382	0.090237	189	4	-2.9849	0.99971	0.99992	1	18119	0	-2.9849
PSMA6	4	0.00028823	0.0012382	0.090237	190	4	-4.9839	0.99952	0.99988	1	18084	0	-4.9839
CRCP	4	0.00028903	0.0012387	0.090237	191	4	-4.5257	0.99843	0.99942	1	17995	0	-4.5257
MSTO1	4	0.00028949	0.0012387	0.090237	192	4	-2.8997	0.99184	0.99684	1	17677	0	-2.8997
EMG1	4	0.00029226	0.0012398	0.090237	193	4	-1.6576	0.99971	0.99992	1	18118	0	-1.6576
CYC1	4	0.00030001	0.0012413	0.090237	194	4	-1.6975	0.99925	0.9998	1	18063	0	-1.6975
LOC100144595	4	0.0003047	0.0012418	0.090237	195	3	-3.3979	0.96188	0.98311	1	16763	0	-3.3979
NFS1	4	0.00031091	0.0012444	0.090237	196	4	-2.7316	0.99969	0.99992	1	18116	0	-2.7316
ALAS1	4	0.00031098	0.0012444	0.090237	197	4	-3.2282	0.99002	0.99597	1	17602	0	-3.2282
SNF8	4	0.00031133	0.0012444	0.090237	198	3	-1.1699	0.76627	0.84958	1	13007	1	-1.1699
GTPBP4	4	0.00031238	0.0012444	0.090237	199	4	-2.7379	0.99969	0.99992	1	18115	0	-2.7379
CFLAR	4	0.0003146	0.0012491	0.090237	200	4	-4.3041	0.99966	0.9999	1	18105	0	-4.3041
MED11	4	0.00031579	0.0012501	0.090237	201	2	-0.68827	0.92936	0.96463	1	16007	0	-0.68827
RPL23	4	0.00032051	0.0012517	0.090237	202	4	-3.6718	0.99968	0.99991	1	18114	0	-3.6718
RBMX	4	0.00032401	0.0012574	0.090237	203	4	-2.0658	0.99968	0.99991	1	18113	0	-2.0658
DNAJC17	4	0.00032851	0.0012579	0.090237	204	3	-1.1056	0.42966	0.67984	1	9637	1	-1.1056
POLD2	4	0.00033339	0.001261	0.090237	205	4	-2.2203	0.99967	0.99991	1	18111	0	-2.2203
PRPF19	4	0.00033531	0.001261	0.090237	206	4	-1.6921	0.99966	0.99991	1	18110	0	-1.6921
ANAPC11	4	0.00033686	0.0012615	0.090237	207	4	-0.86628	0.99966	0.99991	1	18109	0	-0.86628
NBPF9	4	0.00033777	0.0012615	0.090237	208	4	-3.0393	0.99966	0.99991	1	18108	0	-3.0393
ANAPC2	4	0.00033973	0.0012615	0.090237	209	3	-0.79215	0.91065	0.95275	1	15629	0	-0.79215
EXOSC3	4	0.00034062	0.0012615	0.090237	210	4	-2.3276	0.99966	0.99991	1	18107	0	-2.3276
SETDB2	4	0.00034075	0.0012615	0.090237	211	4	-3.1668	0.99966	0.99991	1	18106	0	-3.1668
NBPF15	4	0.00034468	0.001262	0.090237	212	4	-2.617	0.99966	0.9999	1	18104	0	-2.617
RPS4X	4	0.00035146	0.0012646	0.090237	213	4	-4.1655	0.99319	0.99745	1	17722	0	-4.1655
HDAC3	4	0.00035782	0.0012667	0.090237	214	4	-1.5128	0.9797	0.9913	1	17271	0	-1.5128
SF1	4	0.00036454	0.0012672	0.090237	215	3	-1.0976	0.96337	0.98371	1	16800	0	-1.0976
GPN1	4	0.00036936	0.0012693	0.090237	216	3	-3.9864	0.75742	0.84464	1	12870	1	-3.9864
WDR3	4	0.00036949	0.0012693	0.090237	217	4	-1.7556	0.99963	0.9999	1	18103	0	-1.7556
DAD1	4	0.00037241	0.0012698	0.090237	218	4	-3.1103	0.99963	0.9999	1	18102	0	-3.1103
EIF3C	4	0.00037255	0.0012698	0.090237	219	4	-3.8139	0.99963	0.9999	1	18101	0	-3.8139
STARD4	4	0.00037797	0.0012714	0.090237	220	3	-3.2239	0.53537	0.7246	1	10464	1	-3.2239
GAR1	4	0.00038018	0.0012714	0.090237	221	3	-1.4676	0.62277	0.76845	1	11251	1	-1.4676
ISG20L2	4	0.00038032	0.0012714	0.090237	222	3	-1.3206	0.66675	0.78963	1	11717	1	-1.3206
ZBTB8OS	4	0.00038082	0.0012714	0.090237	223	3	-4.2459	0.95162	0.97587	1	16514	0	-4.2459
NAA10	4	0.00038353	0.0012714	0.090237	224	4	-2.1224	0.99962	0.9999	1	18100	0	-2.1224
SPATA5L1	4	0.00038945	0.0012745	0.090237	225	4	-1.2632	0.99654	0.99876	1	17883	0	-1.2632
NPIPB6	4	0.00039269	0.001275	0.090237	226	3	-2.6901	0.03442	0.14091	1	1837	1	-2.6901
NANP	4	0.00039625	0.001275	0.090237	227	4	-4.8349	0.99602	0.99857	1	17857	0	-4.8349
WDR18	4	0.0003977	0.0012755	0.090237	228	3	-1.2738	0.961	0.98265	1	16747	0	-1.2738
MRPL41	4	0.00039886	0.0012765	0.090237	229	4	-0.98661	0.99757	0.99911	1	17941	0	-0.98661
TARS	4	0.00040312	0.0012781	0.090237	230	3	-2.637	0.87739	0.93351	1	14964	0	-2.637
SF3A2	4	0.00040399	0.0012786	0.090237	231	2	-1.0155	0.65076	0.78181	1	11529	1	-1.0155
USP17L5	4	0.00041674	0.0012916	0.090237	232	3	-0.89269	0.84416	0.90921	1	14352	0	-0.89269
RPL21	4	0.00041839	0.0012921	0.090237	233	4	-1.6625	0.99958	0.99989	1	18098	0	-1.6625
COPS6	4	0.00042174	0.0012926	0.090237	234	4	-3.6444	0.99958	0.99989	1	18097	0	-3.6444
TERF2	4	0.00042559	0.0012931	0.090237	235	3	-4.2698	0.79302	0.87102	1	13426	1	-4.2698
OTUD4	4	0.00042928	0.0012941	0.090237	236	4	-4.0203	0.99957	0.99989	1	18096	0	-4.0203
IARS2	4	0.00043254	0.0012947	0.090237	237	4	-2.6723	0.99957	0.99989	1	18095	0	-2.6723
NPIPB3	4	0.00043582	0.0012983	0.090237	238	4	-2.0176	0.99956	0.99989	1	18094	0	-2.0176
CSNK1A1	4	0.00043973	0.0012988	0.090237	239	4	-3.5751	0.99922	0.99978	1	18057	0	-3.5751
RPP21	4	0.00044136	0.0012988	0.090237	240	3	-1.4835	0.96357	0.98377	1	16804	0	-1.4835
SYS1	4	0.00044181	0.0012993	0.090237	241	4	-1.8992	0.99956	0.99989	1	18093	0	-1.8992
EIF2S3	4	0.00044546	0.0013092	0.090237	242	4	-5.2336	0.99955	0.99989	1	18091	0	-5.2336
PABPC1	4	0.00044753	0.0013097	0.090237	243	4	-2.3659	0.99955	0.99989	1	18090	0	-2.3659
CEBPZ	4	0.00044886	0.0013102	0.090237	244	4	-2.9484	0.99336	0.99748	1	17730	0	-2.9484
SPC24	4	0.00045276	0.0013107	0.090237	245	3	-1.8073	0.94561	0.97299	1	16377	0	-1.8073
HIST2H2BE	4	0.00045574	0.0013112	0.090237	246	4	-2.5051	0.99954	0.99988	1	18089	0	-2.5051
IMP4	4	0.00045882	0.0013216	0.090237	247	2	-1.1156	0.55016	0.73239	1	10582	1	-1.1156
EPRS	4	0.00045915	0.0013216	0.090237	248	4	-3.0955	0.99954	0.99988	1	18088	0	-3.0955
RRM1	4	0.00046013	0.0013221	0.090237	249	4	-3.15	0.99954	0.99988	1	18087	0	-3.15
CBWD1	3	0.00046487	0.0010077	0.090237	250	3	-3.542	0.99954	0.99988	1	18086	0	-3.542
VCP	4	0.00047033	0.0013252	0.090237	251	4	-2.1466	0.99953	0.99988	1	18085	0	-2.1466
AK2	4	0.00047589	0.0013273	0.090237	252	4	-1.7761	0.98211	0.99231	1	17334	0	-1.7761
SACM1L	4	0.00048062	0.0013278	0.090237	253	4	-3.8017	0.99602	0.99857	1	17858	0	-3.8017
MEPCE	4	0.0004917	0.001334	0.090237	254	4	-1.3918	0.99725	0.99902	1	17923	0	-1.3918
MARS2	4	0.00049295	0.001334	0.090237	255	4	-2.2697	0.99951	0.99988	1	18082	0	-2.2697
SS18L2	4	0.0005015	0.0013351	0.090237	256	4	-1.2375	0.99368	0.99769	1	17740	0	-1.2375
CCDC58	4	0.00050358	0.0013356	0.090237	257	3	-4.3126	0.61858	0.76687	1	11207	1	-4.3126
MT2A	4	0.0005114	0.0013423	0.090237	258	4	-0.91599	0.99669	0.99881	1	17892	0	-0.91599
UBE2D3	4	0.00051691	0.0013485	0.090237	259	4	-2.5214	0.99948	0.99986	1	18081	0	-2.5214
CMPK1	4	0.0005171	0.0013485	0.090237	260	2	-1.368	0.8971	0.94492	1	15339	0	-1.368
NOP58	4	0.00051937	0.0013485	0.090237	261	4	-3.2104	0.99765	0.99915	1	17948	0	-3.2104
FAM96B	4	0.00052426	0.0013491	0.090237	262	4	-3.3531	0.99923	0.99979	1	18060	0	-3.3531
XRCC5	4	0.00052713	0.0013491	0.090237	263	4	-3.1421	0.99947	0.99986	1	18080	0	-3.1421
ANKRD20A1	4	0.00054519	0.0013553	0.090237	264	4	-2.1232	0.98931	0.99559	1	17573	0	-2.1232
KEAP1	4	0.00054605	0.0013553	0.090237	265	3	-0.64954	0.71132	0.81572	1	12232	1	-0.64954
RPL35	4	0.00055289	0.0013599	0.090237	266	4	-3.072	0.99945	0.99985	1	18079	0	-3.072
HNRNPC	4	0.00056668	0.0013667	0.090237	267	4	-3.6007	0.99943	0.99985	1	18078	0	-3.6007
ZNF675	4	0.00056707	0.0013667	0.090237	268	4	-3.8197	0.99943	0.99985	1	18077	0	-3.8197
SARS2	4	0.00057579	0.0013853	0.090237	269	3	-1.421	0.94693	0.97364	1	16403	0	-1.421
UTP15	4	0.00060041	0.0014107	0.090237	270	4	-4.0622	0.9994	0.99983	1	18076	0	-4.0622
CDT1	4	0.00060167	0.0014164	0.090237	271	4	-0.59755	0.9963	0.99869	1	17874	0	-0.59755
LSM2	4	0.00060181	0.0014164	0.090237	272	4	-2.1889	0.9994	0.99983	1	18075	0	-2.1889
OSBP	4	0.00060476	0.0014169	0.090237	273	4	-2.0438	0.97186	0.98787	1	17034	0	-2.0438
IL2	4	0.00061227	0.0014221	0.090237	274	4	-1.9348	0.99899	0.99971	1	18040	0	-1.9348
RPL39	4	0.00062488	0.0014231	0.090237	275	4	-3.2099	0.99938	0.99983	1	18074	0	-3.2099
EEF2	4	0.00062498	0.0014231	0.090237	276	3	-2.8213	0.90903	0.95205	1	15598	0	-2.8213
SF3B5	4	0.00062845	0.0014252	0.090237	277	4	-2.4657	0.97861	0.99062	1	17232	0	-2.4657
MRPL17	4	0.00063023	0.0014257	0.090237	278	4	-1.2932	0.99937	0.99983	1	18073	0	-1.2932
VMA21	4	0.00063044	0.0014257	0.090237	279	4	-2.6819	0.99937	0.99983	1	18072	0	-2.6819
RGPD5	4	0.00063331	0.0014257	0.090237	280	4	-3.5674	0.9969	0.9989	1	17904	0	-3.5674
RPL35A	4	0.00063937	0.0014262	0.090237	281	4	-1.0504	0.99936	0.99983	1	18071	0	-1.0504
NOL8	4	0.00063979	0.0014262	0.090237	282	4	-2.0522	0.99936	0.99983	1	18070	0	-2.0522
ECD	4	0.00064272	0.0014273	0.090237	283	4	-2.3707	0.99936	0.99983	1	18069	0	-2.3707
HNRNPH1	4	0.00064356	0.0014293	0.090237	284	4	-2.3608	0.99329	0.99746	1	17725	0	-2.3608
PDRG1	4	0.00064553	0.0014299	0.090237	285	4	-1.8234	0.99277	0.99725	1	17707	0	-1.8234
HMGCS1	4	0.00065352	0.0014407	0.090237	286	3	-2.4378	0.8438	0.90921	1	14343	0	-2.4378
C3orf17	4	0.00066479	0.0014516	0.090237	287	4	-1.2183	0.99499	0.99813	1	17801	0	-1.2183
KIF11	4	0.00066805	0.0014558	0.090237	288	4	-4.117	0.98446	0.99343	1	17407	0	-4.117
RPL27A	4	0.00067453	0.0014583	0.090237	289	4	-2.0352	0.98813	0.99502	1	17540	0	-2.0352
PDCD6	4	0.00067496	0.0014583	0.090237	290	3	-2.6238	0.35486	0.60356	1	8505	1	-2.6238
CCR7	4	0.00067588	0.0014583	0.090237	291	4	-1.0079	0.98408	0.99327	1	17393	0	-1.0079
CCNA2	4	0.00067779	0.0014583	0.090237	292	3	-1.9841	0.94557	0.97292	1	16374	0	-1.9841
USP17L29	4	0.00067959	0.0014583	0.090237	293	3	-3.3661	0.94429	0.97246	1	16337	0	-3.3661
SMAD2	4	0.00068392	0.0014625	0.090237	294	4	-2.7767	0.99932	0.99981	1	18067	0	-2.7767
POTEJ	4	0.00069408	0.001463	0.090237	295	4	-2.7433	0.97688	0.99004	1	17183	0	-2.7433
SBDS	4	0.00069497	0.001463	0.090237	296	4	-2.0709	0.99931	0.99981	1	18066	0	-2.0709
COPE	4	0.00071585	0.0014801	0.090237	297	4	-2.8317	0.99776	0.9992	1	17955	0	-2.8317
CHURC1-FNTB	4	0.0007174	0.0014801	0.090237	298	4	-2.9558	0.99874	0.99958	1	18017	0	-2.9558
IL13RA2	4	0.00071861	0.0014801	0.090237	299	4	-3.9899	0.99928	0.99981	1	18065	0	-3.9899
IFI44L	4	0.00071932	0.0014801	0.090237	300	4	-4.3405	0.98981	0.99582	1	17597	0	-4.3405
RECK	4	0.00072226	0.0014817	0.090237	301	4	-3.6488	0.99928	0.99981	1	18064	0	-3.6488
ITK	4	0.0007227	0.0014817	0.090237	302	3	-3.403	0.92838	0.96409	1	15979	0	-3.403
PPAT	4	0.00072463	0.0014822	0.090237	303	3	-3.9274	0.40644	0.66478	1	9361	1	-3.9274
RPS2	4	0.00073192	0.0014873	0.090237	304	3	-1.1255	0.83052	0.89825	1	14107	0	-1.1255
MED14	4	0.00075082	0.0014951	0.090237	305	4	-4.1409	0.99925	0.9998	1	18062	0	-4.1409
HAUS1	4	0.00076029	0.0015055	0.090237	306	4	-2.863	0.99924	0.99979	1	18061	0	-2.863
DNTTIP2	4	0.00076055	0.0015055	0.090237	307	4	-2.7171	0.96917	0.98667	1	16966	0	-2.7171
HMGCR	4	0.00076505	0.0015076	0.090237	308	3	-2.4779	0.67306	0.79305	1	11789	1	-2.4779
CHMP6	4	0.00076553	0.0015076	0.090237	309	4	-1.5969	0.99923	0.99979	1	18059	0	-1.5969
DPF2	4	0.00076984	0.0015081	0.090237	310	4	-1.5975	0.99923	0.99979	1	18058	0	-1.5975
TPI1	4	0.00078798	0.0015112	0.090237	311	4	-1.0784	0.98383	0.99322	1	17385	0	-1.0784
BPTF	4	0.00080211	0.0015241	0.090237	312	3	-1.828	0.73388	0.83024	1	12524	1	-1.828
USP17L22	4	0.00081448	0.0015288	0.090237	313	3	-4.9597	0.90111	0.94678	1	15423	0	-4.9597
FNTA	4	0.00081497	0.0015293	0.090237	314	4	-2.1851	0.99919	0.99977	1	18055	0	-2.1851
RPL7	4	0.00081814	0.0015314	0.090237	315	4	-1.9076	0.98976	0.99582	1	17594	0	-1.9076
SNRPF	4	0.00082104	0.0015319	0.090237	316	3	-3.6349	0.88351	0.93732	1	15087	0	-3.6349
NUPL1	4	0.00082125	0.0015319	0.090237	317	4	-2.625	0.99918	0.99977	1	18054	0	-2.625
MTMR3	4	0.00082604	0.0015366	0.090237	318	4	-1.9121	0.99917	0.99977	1	18053	0	-1.9121
COX11	4	0.00083796	0.0015381	0.090237	319	4	-1.5315	0.97098	0.98752	1	17010	0	-1.5315
KIF23	4	0.00084828	0.0015464	0.090237	320	4	-2.3617	0.99915	0.99976	1	18051	0	-2.3617
RPL17	4	0.00085346	0.0015469	0.090237	321	4	-2.5069	0.99915	0.99976	1	18050	0	-2.5069
POLR2G	4	0.00085663	0.0015469	0.090237	322	3	-2.1919	0.066934	0.22611	1	2996	1	-2.1919
N6AMT1	4	0.00086361	0.0015531	0.090237	323	4	-1.9681	0.99914	0.99976	1	18049	0	-1.9681
OR7E24	4	0.00086379	0.0015531	0.090237	324	4	-3.8152	0.99717	0.999	1	17916	0	-3.8152
IQUB	4	0.00086912	0.0015537	0.090237	325	4	-3.6801	0.99913	0.99976	1	18048	0	-3.6801
CNOT1	4	0.00086978	0.0015537	0.090237	326	3	-2.0672	0.95689	0.97996	1	16631	0	-2.0672
RPL38	4	0.00087089	0.0015547	0.090237	327	3	-0.83574	0.65952	0.78694	1	11631	1	-0.83574
SMN2	4	0.00087829	0.0015697	0.090237	328	3	-2.3134	0.91453	0.95465	1	15717	0	-2.3134
RPL28	4	0.00088459	0.0015702	0.090237	329	3	-1.4827	0.96374	0.98397	1	16811	0	-1.4827
CCDC53	4	0.00089611	0.0015749	0.090237	330	4	-2.2694	0.9991	0.99975	1	18047	0	-2.2694
BOP1	4	0.00090041	0.0015754	0.090237	331	3	-1.3866	0.57847	0.74469	1	10839	1	-1.3866
PTPRC	4	0.00090125	0.0015837	0.090237	332	4	-2.1646	0.98515	0.9937	1	17433	0	-2.1646
PSMD14	4	0.00090632	0.0015884	0.090237	333	4	-2.1201	0.97871	0.99069	1	17235	0	-2.1201
RNF113A	4	0.00091413	0.0015894	0.090237	334	4	-2.7901	0.99909	0.99975	1	18046	0	-2.7901
MRPL39	4	0.00091585	0.0015899	0.090237	335	4	-3.5253	0.97807	0.99039	1	17215	0	-3.5253
ZNF181	4	0.00093701	0.0015951	0.090237	336	4	-2.5219	0.99906	0.99974	1	18045	0	-2.5219
SRSF7	4	0.00094035	0.0015956	0.090237	337	4	-3.2765	0.99906	0.99974	1	18044	0	-3.2765
DCTN6	4	0.00094149	0.0015956	0.090237	338	3	-4.1717	0.9342	0.9672	1	16120	0	-4.1717
PSMC4	4	0.00095324	0.0016137	0.090418	339	4	-2.5399	0.99905	0.99973	1	18043	0	-2.5399
IGBP1	4	0.00095419	0.0016137	0.090418	340	4	-2.3183	0.99892	0.99969	1	18035	0	-2.3183
YRDC	4	0.0009555	0.0016143	0.090418	341	4	-1.9596	0.99904	0.99973	1	18042	0	-1.9596
EIF3H	4	0.00096513	0.0016267	0.090418	342	4	-1.7136	0.99903	0.99972	1	18041	0	-1.7136
KRTAP5-7	4	0.00096563	0.0016267	0.090418	343	2	-0.4061	0.69315	0.80423	1	12022	1	-0.4061
POLR3A	4	0.00097146	0.0016272	0.090418	344	4	-2.3953	0.99821	0.99932	1	17981	0	-2.3953
BUD13	4	0.00099059	0.0016391	0.09046	345	4	-2.0981	0.99718	0.999	1	17918	0	-2.0981
ARMC7	4	0.00099595	0.0016396	0.09046	346	4	-2.2187	0.97034	0.98728	1	16987	0	-2.2187
ATP6AP2	4	0.0010268	0.0016588	0.09046	347	4	-3.0281	0.99897	0.9997	1	18039	0	-3.0281
NBPF14	4	0.0010328	0.0016604	0.09046	348	3	-3.2919	0.58846	0.75033	1	10929	1	-3.2919
RTFDC1	4	0.0010482	0.0016821	0.09046	349	4	-2.1546	0.99895	0.99969	1	18038	0	-2.1546
IL6ST	4	0.0010582	0.0016821	0.09046	350	4	-2.2641	0.99894	0.99969	1	18037	0	-2.2641
DGCR14	4	0.0010631	0.0016821	0.09046	351	4	-1.2957	0.9764	0.9899	1	17174	0	-1.2957
ATP6V0B	4	0.0010634	0.0016821	0.09046	352	4	-1.5024	0.99894	0.99969	1	18036	0	-1.5024
ANKRD20A2	4	0.0010642	0.0016821	0.09046	353	2	-0.78248	0.95836	0.98108	1	16667	0	-0.78248
NOL9	4	0.0010711	0.0016826	0.09046	354	4	-3.8653	0.97508	0.98927	1	17130	0	-3.8653
ADAM9	4	0.0010862	0.0016956	0.09046	355	3	-4.496	0.9585	0.98125	1	16671	0	-4.496
ABCC5	4	0.0010925	0.0016961	0.09046	356	3	-4.1391	0.65568	0.78468	1	11587	1	-4.1391
DBR1	4	0.0011113	0.0017178	0.09046	357	4	-2.8501	0.99889	0.99967	1	18034	0	-2.8501
CARS	4	0.0011126	0.0017178	0.09046	358	4	-1.3886	0.98334	0.99303	1	17369	0	-1.3886
FTH1	4	0.0011275	0.0017246	0.09046	359	4	-2.3606	0.99887	0.99966	1	18032	0	-2.3606
FCHO1	4	0.0011293	0.0017298	0.09046	360	3	-1.5548	0.22725	0.46911	1	6392	1	-1.5548
NAE1	4	0.0011297	0.0017298	0.09046	361	4	-3.4709	0.98322	0.99298	1	17366	0	-3.4709
PELO	4	0.0011342	0.0017313	0.09046	362	4	-1.7777	0.99887	0.99966	1	18031	0	-1.7777
NRBP1	4	0.0011345	0.0017318	0.09046	363	4	-3.4397	0.99887	0.99966	1	18030	0	-3.4397
GTF2H2	4	0.0011364	0.0017318	0.09046	364	4	-4.0443	0.99886	0.99966	1	18029	0	-4.0443
GEMIN2	4	0.0011377	0.0017437	0.09046	365	4	-2.2666	0.99886	0.99966	1	18028	0	-2.2666
MRLN	4	0.0011508	0.0017469	0.09046	366	4	-3.5158	0.99885	0.99965	1	18027	0	-3.5158
VAV1	4	0.0011525	0.0017494	0.09046	367	2	-0.30125	0.77891	0.8589	1	13189	1	-0.30125
THOC2	4	0.0011594	0.001751	0.09046	368	4	-1.3823	0.99884	0.99965	1	18026	0	-1.3823
PPM1D	4	0.001161	0.001751	0.09046	369	3	-0.99752	0.2878	0.53087	1	7406	1	-0.99752
RPAIN	4	0.0011617	0.001751	0.09046	370	4	-2.4122	0.99884	0.99965	1	18025	0	-2.4122
TOP2A	4	0.0011742	0.0028584	0.136549	371	4	-2.2705	0.99883	0.99965	1	18024	0	-2.2705
AURKB	4	0.0012122	0.0029247	0.136549	372	4	-1.4146	0.99879	0.99961	1	18023	0	-1.4146
SMC5	4	0.0012179	0.0029299	0.136549	373	4	-2.4949	0.99878	0.99961	1	18022	0	-2.4949
C8orf44	4	0.0012199	0.0029325	0.136549	374	1	0.11393	0.25995	0.49903	1	6943	2	0.11393
TBC1D3B	4	0.0012237	0.0029428	0.136549	375	4	-1.815	0.99878	0.9996	1	18021	0	-1.815
PREB	4	0.0012275	0.0029475	0.136549	376	4	-1.2552	0.99256	0.99718	1	17700	0	-1.2552
HNRNPU	4	0.0012432	0.0029625	0.136549	377	2	-1.3687	0.89107	0.94137	1	15231	0	-1.3687
DONSON	4	0.0012435	0.0029625	0.136549	378	4	-3.0724	0.99876	0.9996	1	18020	0	-3.0724
POP7	4	0.0012518	0.0029698	0.136549	379	4	-2.1284	0.99875	0.99959	1	18019	0	-2.1284
HAUS7	4	0.001252	0.0029698	0.136549	380	3	-1.319	0.88143	0.93615	1	15035	0	-1.319
PSMD12	4	0.0012532	0.0029698	0.136549	381	4	-2.4282	0.99875	0.99959	1	18018	0	-2.4282
PSMA4	4	0.0012586	0.002977	0.136549	382	4	-3.2943	0.98179	0.99221	1	17326	0	-3.2943
AKIRIN2	4	0.0012675	0.0029843	0.136549	383	4	-3.0995	0.99807	0.9993	1	17973	0	-3.0995
RPS19BP1	4	0.0012718	0.00299	0.136549	384	3	-0.99733	0.39921	0.6569	1	9224	1	-0.99733
PFN1	4	0.0012734	0.00299	0.136549	385	4	-2.2506	0.99873	0.99957	1	18016	0	-2.2506
NKAP	4	0.0012739	0.00299	0.136549	386	4	-2.1082	0.98443	0.99343	1	17404	0	-2.1082
DHFR	4	0.001292	0.0029977	0.136549	387	3	-1.5677	0.88687	0.93913	1	15147	0	-1.5677
NOL7	4	0.0012972	0.0030081	0.136549	388	4	-2.284	0.97333	0.98864	1	17088	0	-2.284
RPA3	4	0.001305	0.0030133	0.136549	389	3	-2.7281	0.71163	0.81618	1	12238	1	-2.7281
DDB1	4	0.0013148	0.0030252	0.136549	390	4	-1.4017	0.99869	0.99955	1	18015	0	-1.4017
HUWE1	4	0.0013206	0.0030288	0.136549	391	4	-1.7759	0.99868	0.99955	1	18014	0	-1.7759
SRP54	4	0.0013224	0.0030293	0.136549	392	4	-1.4132	0.99868	0.99955	1	18013	0	-1.4132
MPHOSPH10	4	0.0013401	0.003047	0.136549	393	3	-3.4463	0.78257	0.86158	1	13257	1	-3.4463
HSPA8	4	0.0013441	0.003048	0.136549	394	4	-2.1504	0.99866	0.99954	1	18012	0	-2.1504
USP7	4	0.0013544	0.0030485	0.136549	395	4	-1.3506	0.99865	0.99954	1	18011	0	-1.3506
ABT1	4	0.0013558	0.0030527	0.136549	396	4	-2.3418	0.99864	0.99953	1	18010	0	-2.3418
HIST1H2BJ	4	0.001367	0.0030532	0.136549	397	3	-3.9665	0.062538	0.21407	1	2861	1	-3.9665
CCDC176	3	0.0013807	0.0022306	0.114929	398	3	-3.5182	0.99862	0.99958	1	18009	0	-3.5182
BIRC5	4	0.0013893	0.0030806	0.136549	399	3	-1.3231	0.68848	0.80225	1	11974	1	-1.3231
RASGRP1	4	0.0013899	0.0030806	0.136549	400	4	-2.4432	0.99861	0.99951	1	18008	0	-2.4432
DCUN1D1	4	0.0013996	0.0030843	0.136549	401	4	-2.4467	0.9986	0.9995	1	18007	0	-2.4467
PGS1	4	0.0014008	0.0030843	0.136549	402	4	-1.3295	0.9986	0.9995	1	18006	0	-1.3295
DCPS	4	0.0014049	0.0030894	0.136549	403	4	-2.5894	0.9986	0.9995	1	18005	0	-2.5894
MRPS26	4	0.0014236	0.0031169	0.136549	404	4	-0.95922	0.99756	0.99911	1	17940	0	-0.95922
HIST1H2BE	4	0.001425	0.0031169	0.136549	405	4	-1.2173	0.99858	0.99949	1	18003	0	-1.2173
RFK	4	0.0014274	0.0031231	0.136549	406	2	-0.41465	0.28477	0.52842	1	7340	1	-0.41465
IKBKG	4	0.0014414	0.0031345	0.136549	407	4	-3.4561	0.99856	0.99948	1	18002	0	-3.4561
RSAD2	4	0.0014422	0.0031345	0.136549	408	4	-2.2023	0.99856	0.99948	1	18001	0	-2.2023
MAN2A1	4	0.0014433	0.0031345	0.136549	409	3	-1.9331	0.87951	0.93499	1	15003	0	-1.9331
EXOSC2	4	0.0014441	0.0031345	0.136549	410	3	-1.9098	0.58531	0.74852	1	10901	1	-1.9098
GAGE2B	4	0.001454	0.0031557	0.136549	411	3	-1.211	0.92442	0.96073	1	15907	0	-1.211
AGAP4	4	0.0014647	0.0031562	0.136549	412	4	-1.9471	0.99531	0.99831	1	17814	0	-1.9471
SEPT7	4	0.0014654	0.0031562	0.136549	413	4	-1.953	0.99853	0.99947	1	18000	0	-1.953
CRNKL1	4	0.0014778	0.0031609	0.136549	414	4	-3.8902	0.99064	0.9963	1	17631	0	-3.8902
HIST2H3A	4	0.0014793	0.0031609	0.136549	415	3	-1.5746	0.92201	0.95975	1	15860	0	-1.5746
RC3H1	4	0.0014822	0.0031656	0.136549	416	3	-3.4962	0.95884	0.98148	1	16680	0	-3.4962
CDK2	4	0.0014881	0.0031656	0.136549	417	4	-2.3868	0.99851	0.99946	1	17999	0	-2.3868
MRPL52	4	0.0014894	0.0031656	0.136549	418	2	-0.41029	0.10714	0.3213	1	4265	2	-0.41029
ZNHIT3	4	0.0014941	0.0031661	0.136549	419	3	-0.92999	0.8655	0.92443	1	14761	0	-0.92999
NLE1	4	0.0015038	0.0031661	0.136549	420	4	-2.231	0.99844	0.99942	1	17996	0	-2.231
PRPF40A	4	0.0015178	0.0031904	0.136549	421	4	-3.2726	0.99848	0.99946	1	17997	0	-3.2726
ZNF408	4	0.0015199	0.003191	0.136549	422	3	-3.2222	0.55713	0.73487	1	10649	1	-3.2222
NOB1	4	0.0015354	0.0032034	0.136549	423	3	-2.293	0.96002	0.98199	1	16721	0	-2.293
PSMA7	4	0.0015396	0.003207	0.136549	424	3	-1.5561	0.96455	0.98435	1	16829	0	-1.5561
HIST1H2AK	4	0.0015402	0.003207	0.136549	425	3	-0.9221	0.84976	0.91439	1	14454	0	-0.9221
NDUFB8	4	0.0015595	0.0032386	0.136549	426	4	-2.1164	0.99004	0.99601	1	17603	0	-2.1164
PIK3R4	4	0.0015675	0.0032438	0.136549	427	3	-4.2069	0.72115	0.82195	1	12361	1	-4.2069
SEH1L	3	0.0015714	0.0023125	0.118825	428	3	-1.8207	0.99843	0.99951	1	17994	0	-1.8207
TWISTNB	4	0.0015745	0.0032484	0.136549	429	4	-2.6961	0.99843	0.99942	1	17993	0	-2.6961
SEC16A	4	0.001587	0.0032573	0.136549	430	3	-2.0394	0.94479	0.97261	1	16352	0	-2.0394
XIAP	4	0.0015964	0.0032754	0.136549	431	4	-2.2179	0.9984	0.99942	1	17992	0	-2.2179
RPLP0	4	0.0016044	0.0032759	0.136549	432	3	-1.3049	0.935	0.96769	1	16131	0	-1.3049
GFPT1	4	0.0016186	0.0032914	0.136549	433	4	-4.1183	0.99632	0.99871	1	17876	0	-4.1183
PHF5A	4	0.0016194	0.0032914	0.136549	434	3	-0.9089	0.8998	0.94615	1	15401	0	-0.9089
RAD1	4	0.0016219	0.003292	0.136549	435	4	-2.7994	0.99631	0.9987	1	17875	0	-2.7994
INTS3	4	0.0016219	0.003292	0.136549	436	3	-1.7275	0.28582	0.52842	1	7366	1	-1.7275
CDCA8	4	0.0016244	0.003292	0.136549	437	2	-1.4606	0.75801	0.84508	1	12887	1	-1.4606
ABCF1	4	0.0016546	0.0033215	0.136549	438	4	-1.6396	0.99615	0.99864	1	17867	0	-1.6396
POLR1B	3	0.0016568	0.0023622	0.121055	439	3	-1.8728	0.9897	0.99537	1	17591	0	-1.8728
C17orf53	4	0.0016625	0.0033225	0.136549	440	4	-2.3377	0.99834	0.9994	1	17990	0	-2.3377
USO1	4	0.0016659	0.0033225	0.136549	441	4	-2.6756	0.99833	0.9994	1	17989	0	-2.6756
RPL18	4	0.0016766	0.0033308	0.136549	442	3	-2.8841	0.93886	0.96935	1	16215	0	-2.8841
RPS15A	4	0.0016867	0.0033603	0.136549	443	4	-3.3205	0.97721	0.99007	1	17188	0	-3.3205
PLEKHA3	4	0.0016931	0.0033608	0.136549	444	4	-3.0975	0.99831	0.99938	1	17988	0	-3.0975
EMC7	4	0.0017053	0.0033748	0.136549	445	3	-3.3418	0.28214	0.52595	1	7292	1	-3.3418
WHSC1L1	4	0.0017122	0.0033748	0.136549	446	4	-1.9807	0.99829	0.99937	1	17987	0	-1.9807
DNMT1	4	0.0017158	0.0033753	0.136549	447	3	-1.6975	0.076853	0.24749	1	3312	1	-1.6975
KRTAP20-3	4	0.0017231	0.0033753	0.136549	448	3	-3.5064	0.95377	0.97765	1	16559	0	-3.5064
POP5	4	0.0017232	0.0033753	0.136549	449	4	-2.5502	0.99828	0.99937	1	17986	0	-2.5502
MRPS16	4	0.0017236	0.0033753	0.136549	450	3	-0.8968	0.86335	0.92317	1	14730	0	-0.8968
KAT8	4	0.0017265	0.0033795	0.136549	451	4	-4.0177	0.99404	0.9978	1	17752	0	-4.0177
GTF3C3	4	0.0017298	0.0033852	0.136549	452	4	-2.3478	0.99827	0.99936	1	17985	0	-2.3478
TP53RK	4	0.0017443	0.0033997	0.136549	453	4	-1.8972	0.997	0.99893	1	17909	0	-1.8972
WAPAL	4	0.001745	0.0033997	0.136549	454	3	-3.9987	0.95094	0.97528	1	16491	0	-3.9987
NBAS	3	0.0017483	0.0024119	0.123273	455	3	-1.7649	0.99825	0.99944	1	17984	0	-1.7649
GART	4	0.0017577	0.0034002	0.136549	456	4	-1.661	0.99824	0.99935	1	17983	0	-1.661
TBCE	4	0.0017787	0.0034178	0.136549	457	4	-1.8619	0.99822	0.99933	1	17982	0	-1.8619
EXOSC10	4	0.0017966	0.0034432	0.136549	458	3	-1.6201	0.92175	0.95936	1	15854	0	-1.6201
EIF4E	4	0.0018018	0.0034453	0.136549	459	4	-1.5683	0.9982	0.99932	1	17980	0	-1.5683
MIS18A	4	0.0018045	0.0034458	0.136549	460	3	-0.98956	0.52199	0.71927	1	10344	1	-0.98956
CDK1	4	0.0018134	0.003453	0.136549	461	4	-3.6434	0.99181	0.99684	1	17674	0	-3.6434
RSBN1L	4	0.0018164	0.003453	0.136549	462	3	-3.2386	0.35307	0.60218	1	8470	1	-3.2386
WDR36	4	0.0018418	0.0034966	0.136549	463	3	-3.1504	0.90435	0.94959	1	15493	0	-3.1504
PELP1	4	0.0018427	0.0034966	0.136549	464	4	-1.7646	0.99596	0.99855	1	17855	0	-1.7646
XPO1	3	0.0018485	0.0025176	0.12833	465	3	-3.3579	0.99815	0.9994	1	17978	0	-3.3579
KIAA1429	4	0.0018534	0.0034971	0.136549	466	3	-2.4717	0.91556	0.95521	1	15735	0	-2.4717
GARS	4	0.0018785	0.0035069	0.136549	467	3	-2.3436	0.85054	0.91473	1	14479	0	-2.3436
TKT	4	0.0018822	0.0035069	0.136549	468	3	-1.1168	0.94329	0.97222	1	16319	0	-1.1168
DDX21	4	0.0018939	0.0035074	0.136549	469	4	-3.5758	0.97336	0.98864	1	17089	0	-3.5758
EIF2B4	4	0.0018942	0.0035074	0.136549	470	3	-1.7006	0.85402	0.9163	1	14549	0	-1.7006
ZNF165	4	0.0019071	0.0035287	0.136549	471	4	-3.3013	0.99809	0.99931	1	17975	0	-3.3013
TMEM41B	4	0.0019133	0.0035349	0.136549	472	4	-1.2545	0.99809	0.99931	1	17974	0	-1.2545
NAA20	4	0.001941	0.0035432	0.136549	473	4	-1.2551	0.99806	0.9993	1	17972	0	-1.2551
TBCC	4	0.0019461	0.0035587	0.136549	474	3	-2.0655	0.90823	0.95172	1	15581	0	-2.0655
PGM3	4	0.0019744	0.0035706	0.136549	475	4	-2.9004	0.99803	0.99929	1	17971	0	-2.9004
PGD	4	0.0019836	0.0035779	0.136549	476	4	-1.2469	0.99802	0.99928	1	17970	0	-1.2469
ARL2	4	0.0019963	0.0035856	0.136549	477	4	-1.7535	0.998	0.99928	1	17969	0	-1.7535
NSA2	4	0.0020047	0.0035862	0.136549	478	4	-1.9043	0.998	0.99928	1	17968	0	-1.9043
LAMTOR2	4	0.0020254	0.0035913	0.136549	479	4	-1.0873	0.99797	0.99928	1	17967	0	-1.0873
TBCA	4	0.0020266	0.0035913	0.136549	480	3	-3.2236	0.85114	0.91506	1	14489	0	-3.2236
MBD3L5	4	0.0020272	0.0035913	0.136549	481	4	-1.1028	0.98047	0.99177	1	17291	0	-1.1028
FAM228A	4	0.0020485	0.0036105	0.136549	482	4	-4.3713	0.99006	0.99602	1	17604	0	-4.3713
PSMD6	4	0.0020498	0.0036193	0.136549	483	2	-0.80644	0.30347	0.55016	1	7654	2	-0.80644
RGPD4	4	0.0020644	0.0036198	0.136549	484	4	-2.2888	0.99794	0.99927	1	17966	0	-2.2888
GOLGA6A	4	0.0020693	0.0036198	0.136549	485	3	-1.5454	0.071068	0.23373	1	3137	1	-1.5454
EXOSC4	4	0.0020783	0.0036343	0.136549	486	3	-2.7286	0.94456	0.97246	1	16347	0	-2.7286
C9orf43	4	0.0020795	0.0036343	0.136549	487	4	-3.2273	0.99792	0.99926	1	17965	0	-3.2273
PPA1	4	0.0020815	0.0036343	0.136549	488	4	-2.7574	0.99792	0.99926	1	17964	0	-2.7574
PDCD2	4	0.0020947	0.0036349	0.136549	489	4	-2.3452	0.97197	0.98795	1	17040	0	-2.3452
SHFM1	4	0.0021017	0.0036349	0.136549	490	4	-1.6746	0.98384	0.99322	1	17386	0	-1.6746
MED8	4	0.0021187	0.0036457	0.136549	491	4	-1.1585	0.99788	0.99925	1	17963	0	-1.1585
C7orf49	4	0.0021213	0.0036457	0.136549	492	4	-2.18	0.99788	0.99925	1	17962	0	-2.18
ZNF664	4	0.0021306	0.0036478	0.136549	493	4	-2.1208	0.99787	0.99925	1	17961	0	-2.1208
RPL18A	4	0.0021518	0.0036525	0.136549	494	4	-1.6409	0.99785	0.99924	1	17960	0	-1.6409
MED6	4	0.0021574	0.0036602	0.136549	495	4	-2.8989	0.9908	0.99647	1	17639	0	-2.8989
ACADM	4	0.0021633	0.0036711	0.136549	496	3	-3.3185	0.9228	0.96055	1	15879	0	-3.3185
SPDYE2	4	0.0021682	0.0036763	0.136549	497	4	-1.3426	0.99742	0.99908	1	17931	0	-1.3426
RAB9B	4	0.002182	0.0036804	0.136549	498	4	-3.4605	0.99782	0.99923	1	17959	0	-3.4605
MED30	4	0.0021931	0.0036804	0.136549	499	4	-2.5363	0.99113	0.99656	1	17650	0	-2.5363
MFSD8	4	0.0022052	0.003681	0.136549	500	4	-2.766	0.99779	0.99923	1	17958	0	-2.766
FECH	4	0.0022073	0.003681	0.136549	501	4	-2.8688	0.99779	0.99923	1	17957	0	-2.8688
C18orf32	4	0.0022136	0.0036861	0.136549	502	4	-2.3882	0.99779	0.99923	1	17956	0	-2.3882
GAB2	4	0.0022232	0.003698	0.136549	503	3	-2.0908	0.67617	0.79417	1	11831	1	-2.0908
MARS	4	0.0022313	0.0037167	0.136549	504	4	-3.4546	0.97482	0.98915	1	17124	0	-3.4546
RBBP4	4	0.0022363	0.0037172	0.136549	505	3	-3.013	0.90028	0.9464	1	15410	0	-3.013
PRPF38A	4	0.0022444	0.0037214	0.136549	506	3	-2.4522	0.9516	0.97587	1	16511	0	-2.4522
SAE1	4	0.0022488	0.003725	0.136549	507	4	-1.5078	0.99775	0.99919	1	17954	0	-1.5078
FAM228B	4	0.0022525	0.003725	0.136549	508	3	-3.716	0.41472	0.6723	1	9508	1	-3.716
GNB2L1	4	0.0022526	0.003725	0.136549	509	4	-2.4339	0.99775	0.99919	1	17953	0	-2.4339
NUDT4	4	0.0022639	0.0037327	0.136549	510	4	-0.67294	0.99774	0.99919	1	17952	0	-0.67294
WDHD1	4	0.0022658	0.0037333	0.136549	511	4	-2.0381	0.98242	0.99241	1	17344	0	-2.0381
RPL36AL	4	0.0022676	0.0037333	0.136549	512	4	-2.5371	0.99773	0.99919	1	17951	0	-2.5371
PIBF1	4	0.0022914	0.0037581	0.136549	513	3	-3.4478	0.1754	0.41089	1	5517	1	-3.4478
TUBGCP3	4	0.0023089	0.0037851	0.136549	514	3	-2.8548	0.73723	0.83185	1	12569	1	-2.8548
ZNRD1	4	0.0023099	0.0037851	0.136549	515	4	-2.3245	0.99558	0.99834	1	17834	0	-2.3245
SRBD1	4	0.0023182	0.0037856	0.136549	516	4	-1.5731	0.98795	0.9949	1	17533	0	-1.5731
POLR2B	4	0.0023239	0.0037954	0.136549	517	3	-3.0064	0.87251	0.9308	1	14877	0	-3.0064
SPDL1	4	0.0023307	0.0037959	0.136549	518	4	-4.2182	0.99098	0.99651	1	17646	0	-4.2182
CHORDC1	4	0.0023483	0.0038027	0.136549	519	4	-3.181	0.98967	0.99576	1	17589	0	-3.181
CD3D	4	0.0023508	0.0038027	0.136549	520	4	-1.7058	0.99765	0.99915	1	17949	0	-1.7058
MRPS18A	4	0.0023598	0.0038079	0.136549	521	3	-1.5365	0.80598	0.8811	1	13641	1	-1.5365
RPN1	4	0.0023609	0.0038079	0.136549	522	4	-1.572	0.97155	0.98779	1	17024	0	-1.572
MRAP	4	0.0023637	0.0038079	0.136549	523	2	-2.7738	0.82278	0.89204	1	13971	0	-2.7738
GATC	4	0.0023682	0.0038115	0.136549	524	3	-0.73393	0.61873	0.76687	1	11210	1	-0.73393
IPO13	4	0.0023693	0.0038167	0.136549	525	3	-1.4923	0.9246	0.96121	1	15910	0	-1.4923
BLOC1S2	4	0.0023787	0.0038167	0.136549	526	3	-3.8554	0.90387	0.94911	1	15478	0	-3.8554
RGPD1	4	0.0023798	0.0038172	0.136549	527	4	-1.6163	0.99762	0.99913	1	17946	0	-1.6163
NPIPB5	4	0.0023814	0.0038172	0.136549	528	4	-2.3653	0.99762	0.99913	1	17945	0	-2.3653
N6AMT2	4	0.0023899	0.0038224	0.136549	529	4	-2.8639	0.99761	0.99912	1	17944	0	-2.8639
ELP6	4	0.0024011	0.0038317	0.136549	530	4	-2.4336	0.9976	0.99912	1	17943	0	-2.4336
BRCA1	4	0.0024146	0.0038467	0.136549	531	4	-1.999	0.99759	0.99912	1	17942	0	-1.999
SMC4	4	0.0024318	0.0038653	0.136549	532	4	-2.659	0.98051	0.9918	1	17293	0	-2.659
CLCC1	4	0.0024356	0.0038653	0.136549	533	4	-3.8063	0.99756	0.99911	1	17939	0	-3.8063
TFE3	4	0.0024365	0.0038659	0.136549	534	3	-3.1408	0.95326	0.9772	1	16540	0	-3.1408
DCTN5	4	0.0024368	0.0038659	0.136549	535	4	-2.1445	0.99756	0.99911	1	17937	0	-2.1445
BUB1B	4	0.0024579	0.0038778	0.136549	536	4	-2.2089	0.99754	0.9991	1	17936	0	-2.2089
ORAOV1	4	0.0024672	0.0038778	0.136549	537	4	-2.3852	0.9809	0.99189	1	17303	0	-2.3852
CENPK	4	0.0024746	0.0039032	0.136549	538	4	-2.443	0.99753	0.9991	1	17935	0	-2.443
DHDDS	4	0.002501	0.0039037	0.136549	539	3	-2.4057	0.56157	0.7369	1	10692	1	-2.4057
SERPINB9	4	0.0025029	0.0039037	0.136549	540	3	-1.7631	0.91025	0.95264	1	15621	0	-1.7631
POLR3F	4	0.0025051	0.0039254	0.136549	541	4	-1.9313	0.99553	0.99833	1	17830	0	-1.9313
RPL24	4	0.0025164	0.0039436	0.136549	542	3	-1.861	0.62807	0.76952	1	11303	1	-1.861
VPS28	4	0.0025237	0.0039436	0.136549	543	3	-0.86454	0.80858	0.8834	1	13695	1	-0.86454
CDC25C	4	0.002528	0.0039436	0.136549	544	4	-1.5258	0.99747	0.9991	1	17934	0	-1.5258
SULT1A3	4	0.0025324	0.0039441	0.136549	545	3	-1.3693	0.89778	0.94542	1	15353	0	-1.3693
MIPEP	4	0.0025557	0.0039544	0.136549	546	4	-2.1755	0.99744	0.99909	1	17933	0	-2.1755
LRRC37A	4	0.002579	0.0039643	0.136549	547	4	-2.5479	0.99406	0.9978	1	17754	0	-2.5479
RAD51	4	0.0025876	0.0039757	0.136549	548	4	-2.9212	0.97379	0.98875	1	17097	0	-2.9212
HAUS4	4	0.0025877	0.0039757	0.136549	549	4	-1.6274	0.99741	0.99908	1	17930	0	-1.6274
ATP1A1	4	0.0025899	0.0039871	0.136549	550	3	-2.6057	0.91061	0.95275	1	15627	0	-2.6057
COASY	4	0.0025947	0.0039876	0.136549	551	3	-1.0485	0.8168	0.88918	1	13850	0	-1.0485
PPIAL4E	4	0.002599	0.0039912	0.136549	552	4	-2.0488	0.9974	0.99906	1	17929	0	-2.0488
SUGT1	3	0.0026204	0.0029729	0.136549	553	3	-2.9544	0.99738	0.99905	1	17928	0	-2.9544
CDCA5	4	0.0026453	0.004028	0.136549	554	3	-1.4503	0.89773	0.94531	1	15352	0	-1.4503
ZNF766	4	0.002656	0.0040285	0.136549	555	3	-3.8548	0.33707	0.58695	1	8190	1	-3.8548
HSPE1	4	0.002658	0.0040285	0.136549	556	4	-4.2282	0.99351	0.99759	1	17733	0	-4.2282
TUBB	4	0.0026708	0.0040415	0.136549	557	3	-1.4241	0.72478	0.82462	1	12415	1	-1.4241
ATP6V1G1	4	0.0026742	0.0040446	0.136549	558	3	-2.7712	0.36079	0.61028	1	8615	1	-2.7712
NHLRC2	4	0.0026799	0.0040446	0.136549	559	4	-1.8302	0.98696	0.99443	1	17497	0	-1.8302
TRMT6	4	0.0026992	0.0040539	0.136549	560	4	-3.3418	0.97412	0.98886	1	17106	0	-3.3418
ANKRD49	4	0.0027055	0.0040544	0.136549	561	4	-1.846	0.98073	0.99186	1	17298	0	-1.846
MMS19	4	0.0027092	0.0040544	0.136549	562	3	-1.313	0.95132	0.97551	1	16506	0	-1.313
SLC17A3	4	0.0027102	0.0040557	0.136549	563	4	-1.993	0.99729	0.99903	1	17925	0	-1.993
SEC62	4	0.0027102	0.0040557	0.136549	564	4	-1.5967	0.99729	0.99903	1	17926	0	-1.5967
SEC22B	4	0.0027275	0.0040575	0.136549	565	4	-1.8657	0.99727	0.99902	1	17924	0	-1.8657
MDGA2	4	0.0027605	0.0040901	0.136549	566	4	-1.9328	0.99724	0.99901	1	17922	0	-1.9328
EIF2B5	4	0.0027661	0.0040927	0.136549	567	4	-1.8424	0.99723	0.99901	1	17921	0	-1.8424
RPS3A	4	0.0027692	0.0040927	0.136549	568	4	-1.5867	0.99723	0.99901	1	17920	0	-1.5867
ALG13	4	0.0027756	0.0040927	0.136549	569	3	-1.39	0.94943	0.97458	1	16458	0	-1.39
OGT	4	0.0027847	0.0040933	0.136549	570	3	-2.1028	0.82575	0.89477	1	14030	0	-2.1028
RNASEH2C	4	0.0027875	0.0040933	0.136549	571	4	-0.57787	0.99721	0.99901	1	17919	0	-0.57787
CHD4	4	0.0028116	0.0041176	0.136748	572	3	-1.8381	0.57676	0.74404	1	10826	1	-1.8381
TUBA1B	4	0.0028185	0.0041238	0.136748	573	4	-1.1377	0.99718	0.999	1	17917	0	-1.1377
RPS28	4	0.0028274	0.004128	0.136748	574	3	-1.0007	0.95636	0.97941	1	16618	0	-1.0007
SPATA5	4	0.0028552	0.0041502	0.136748	575	3	-3.7815	0.86237	0.92249	1	14707	0	-3.7815
NDC80	4	0.0028612	0.0041507	0.136748	576	3	-2.8407	0.96036	0.98232	1	16730	0	-2.8407
PPP6R3	4	0.0028613	0.0041507	0.136748	577	4	-1.8899	0.99714	0.99899	1	17915	0	-1.8899
RPL15	4	0.0028657	0.0041559	0.136748	578	3	-2.5965	0.32745	0.57751	1	8042	1	-2.5965
MRPS30	4	0.0028792	0.0041564	0.136748	579	4	-1.2474	0.9896	0.99573	1	17586	0	-1.2474
ENPEP	4	0.0029122	0.0042145	0.137671	580	3	-2.6176	0.94295	0.97192	1	16308	0	-2.6176
RSRC2	4	0.0029523	0.0042383	0.137671	581	4	-2.4467	0.99705	0.99896	1	17914	0	-2.4467
RQCD1	4	0.0029553	0.0042455	0.137671	582	3	-3.0248	0.65889	0.78627	1	11626	1	-3.0248
EPC2	4	0.0029595	0.0042461	0.137671	583	4	-2.1355	0.99704	0.99895	1	17913	0	-2.1355
RPS14	4	0.0029787	0.0042626	0.137671	584	4	-3.1149	0.99702	0.99894	1	17912	0	-3.1149
POLR2D	4	0.0029829	0.0042704	0.137671	585	3	-1.5678	0.66502	0.78873	1	11697	1	-1.5678
NAMPT	4	0.0029859	0.0042704	0.137671	586	3	-1.5382	0.96195	0.98311	1	16767	0	-1.5382
THOC1	4	0.0029866	0.0042704	0.137671	587	4	-1.9235	0.99701	0.99893	1	17911	0	-1.9235
DICER1	4	0.0029966	0.0042704	0.137671	588	4	-2.497	0.997	0.99893	1	17910	0	-2.497
SGCB	4	0.0030084	0.0042709	0.137671	589	4	-2.7408	0.97534	0.98934	1	17138	0	-2.7408
ERVV-1	4	0.0030106	0.0042709	0.137671	590	4	-2.2551	0.99699	0.99893	1	17908	0	-2.2551
CPED1	4	0.0030213	0.0042709	0.137671	591	4	-2.5041	0.99698	0.99893	1	17907	0	-2.5041
NPIPA2	4	0.0030347	0.0043051	0.138091	592	4	-1.5537	0.98697	0.99443	1	17499	0	-1.5537
NCOA5	4	0.0030366	0.0043056	0.138091	593	4	-2.4945	0.96837	0.98627	1	16946	0	-2.4945
SNRNP25	4	0.0030379	0.0043056	0.138091	594	4	-0.94686	0.99614	0.99864	1	17865	0	-0.94686
KBTBD2	4	0.0030536	0.0043206	0.13834	595	4	-2.5752	0.99695	0.99892	1	17906	0	-2.5752
RB1CC1	4	0.0030639	0.0043445	0.138474	596	3	-3.6445	0.10456	0.31439	1	4183	1	-3.6445
ZNF266	4	0.0030725	0.004345	0.138474	597	4	-1.8443	0.99693	0.99892	1	17905	0	-1.8443
HYPK	4	0.0030844	0.0043512	0.138474	598	4	-2.2819	0.98872	0.99539	1	17556	0	-2.2819
FAM133B	4	0.0030875	0.0043538	0.138474	599	3	-4.0719	0.83302	0.9	1	14151	0	-4.0719
HIST2H2AC	4	0.0031127	0.0043724	0.138716	600	4	-0.74233	0.99689	0.9989	1	17903	0	-0.74233
UQCRC2	4	0.0031503	0.0043983	0.138716	601	3	-2.516	0.46383	0.69399	1	9880	1	-2.516
POLR2J	4	0.0031615	0.0043989	0.138716	602	4	-2.6984	0.99684	0.99889	1	17902	0	-2.6984
FRMD4B	4	0.0031699	0.0044035	0.138716	603	4	-2.9523	0.99683	0.99888	1	17901	0	-2.9523
MRPL42	4	0.0031921	0.004433	0.138716	604	4	-3.215	0.99681	0.99887	1	17900	0	-3.215
FAIM	4	0.0031942	0.004433	0.138716	605	4	-2.3425	0.99681	0.99887	1	17899	0	-2.3425
USP8	4	0.0031949	0.004433	0.138716	606	4	-2.166	0.99681	0.99887	1	17898	0	-2.166
MCMBP	4	0.0031956	0.004433	0.138716	607	4	-1.7307	0.9968	0.99887	1	17897	0	-1.7307
ALDOA	4	0.0032082	0.0044522	0.138716	608	4	-1.3175	0.99679	0.99886	1	17896	0	-1.3175
H2AFZ	4	0.0032113	0.004462	0.138716	609	3	-1.4235	0.70544	0.81276	1	12157	1	-1.4235
SPDYE2B	4	0.0032164	0.0044626	0.138716	610	3	-2.7722	0.89088	0.94123	1	15225	0	-2.7722
LSM4	4	0.0032404	0.0045185	0.138716	611	3	-1.0942	0.63941	0.7751	1	11410	1	-1.0942
POLR1A	4	0.0032589	0.0045268	0.138716	612	4	-3.4856	0.97156	0.98779	1	17025	0	-3.4856
ZNF670	3	0.0032618	0.0034271	0.136549	613	3	-1.72	0.99674	0.99878	1	17895	0	-1.72
COA6	4	0.0032852	0.0045273	0.138716	614	4	-1.9093	0.99671	0.99882	1	17893	0	-1.9093
UBA1	4	0.0032937	0.0045273	0.138716	615	4	-2.4218	0.97945	0.99113	1	17261	0	-2.4218
RPL30	4	0.003318	0.0045641	0.138716	616	4	-3.5278	0.99227	0.99705	1	17688	0	-3.5278
ACER3	4	0.0033231	0.0045641	0.138716	617	4	-2.1987	0.99668	0.9988	1	17891	0	-2.1987
LYRM4	3	0.0033273	0.0034277	0.136549	618	3	-1.8068	0.99667	0.99878	1	17890	0	-1.8068
AARS	4	0.0033304	0.0045641	0.138716	619	4	-1.2725	0.99287	0.99731	1	17712	0	-1.2725
PPAN	4	0.0033396	0.0045641	0.138716	620	4	-1.6346	0.98552	0.99381	1	17451	0	-1.6346
DPH3	4	0.0033418	0.0045641	0.138716	621	4	-1.758	0.99666	0.9988	1	17889	0	-1.758
SLC44A5	4	0.0033422	0.0045641	0.138716	622	3	-3.718	0.93975	0.96985	1	16233	0	-3.718
ABCA9	4	0.0033426	0.0045641	0.138716	623	4	-2.7321	0.99666	0.9988	1	17888	0	-2.7321
PARP8	4	0.0033455	0.0045641	0.138716	624	3	-0.91541	0.96357	0.98377	1	16805	0	-0.91541
TEX10	4	0.0033491	0.0045646	0.138716	625	4	-2.6075	0.99665	0.9988	1	17887	0	-2.6075
RBBP5	4	0.0033708	0.0045646	0.138716	626	4	-2.1571	0.99663	0.9988	1	17886	0	-2.1571
POLR1E	4	0.0033712	0.0045646	0.138716	627	4	-2.9871	0.99305	0.99737	1	17717	0	-2.9871
ABHD17A	4	0.0033714	0.0045646	0.138716	628	3	-1.4566	0.49917	0.70972	1	10159	1	-1.4566
CWC22	4	0.0033737	0.0045646	0.138716	629	4	-2.1946	0.99663	0.9988	1	17885	0	-2.1946
RPS7	4	0.0033893	0.004606	0.139307	630	4	-2.588	0.99447	0.99793	1	17773	0	-2.588
IL1RAP	4	0.0034212	0.0046345	0.139307	631	4	-1.8708	0.99658	0.9988	1	17884	0	-1.8708
BOLA2B	4	0.0034256	0.0046351	0.139307	632	4	-1.1702	0.97515	0.9893	1	17131	0	-1.1702
USP17L27	4	0.0034288	0.0046351	0.139307	633	3	-1.0175	0.14266	0.3712	1	4978	1	-1.0175
DHODH	4	0.0034296	0.0046351	0.139307	634	4	-2.0377	0.99607	0.99859	1	17862	0	-2.0377
PCNA	4	0.0034468	0.0046563	0.139725	635	4	-3.3289	0.98812	0.995	1	17539	0	-3.3289
TAF1D	4	0.0034752	0.0046682	0.139863	636	3	-1.7716	0.91389	0.95454	1	15700	0	-1.7716
SDE2	4	0.003493	0.0047599	0.141958	637	4	-1.978	0.99651	0.99874	1	17882	0	-1.978
NOP9	4	0.0034968	0.0047604	0.141958	638	3	-2.0241	0.15257	0.38285	1	5136	1	-2.0241
DNAJC15	4	0.0034981	0.0047604	0.141958	639	3	-2.3066	0.69893	0.8087	1	12083	1	-2.3066
PAPD5	4	0.0035085	0.0048138	0.142126	640	2	-0.44224	0.59869	0.75545	1	11019	1	-0.44224
HUS1	4	0.003513	0.0048143	0.142126	641	4	-1.7148	0.98727	0.99452	1	17507	0	-1.7148
GLRX5	4	0.0035493	0.0048904	0.142126	642	4	-0.54208	0.99645	0.99873	1	17881	0	-0.54208
ARL8B	4	0.0035531	0.0048904	0.142126	643	4	-1.2628	0.99645	0.99873	1	17880	0	-1.2628
HFM1	4	0.0035895	0.0049059	0.142126	644	3	-4.0569	0.82852	0.89642	1	14072	0	-4.0569
TIPIN	4	0.0036071	0.004908	0.142126	645	4	-1.9765	0.99639	0.99872	1	17879	0	-1.9765
SNX8	4	0.0036255	0.0049148	0.142126	646	4	-0.82253	0.99637	0.99871	1	17878	0	-0.82253
EIF3D	4	0.0036281	0.0049148	0.142126	647	4	-2.3974	0.99553	0.99833	1	17831	0	-2.3974
MSL3	4	0.0036323	0.0049148	0.142126	648	4	-2.9144	0.96741	0.98578	1	16906	0	-2.9144
DDX28	4	0.0036447	0.0049215	0.142126	649	4	-0.93961	0.97392	0.98879	1	17101	0	-0.93961
MANSC4	4	0.0036475	0.0049215	0.142126	650	3	-3.8906	0.60115	0.75676	1	11041	1	-3.8906
AP2S1	4	0.0036517	0.0049334	0.142126	651	4	-1.2579	0.99449	0.99795	1	17774	0	-1.2579
WDR46	4	0.0036717	0.0049339	0.142126	652	4	-2.1479	0.99633	0.99871	1	17877	0	-2.1479
PDS5A	4	0.0037091	0.0049588	0.142126	653	4	-2.4216	0.99629	0.99869	1	17873	0	-2.4216
DDX39B	4	0.0037174	0.0049728	0.142126	654	3	-1.3465	0.55334	0.73306	1	10611	1	-1.3465
MCM3AP	4	0.0037202	0.0049733	0.142126	655	4	-2.2747	0.97793	0.99032	1	17207	0	-2.2747
SLFN14	4	0.0037286	0.0049759	0.142126	656	4	-2.7749	0.99627	0.99867	1	17872	0	-2.7749
TAF13	4	0.0037427	0.0049992	0.142126	657	4	-2.0676	0.99626	0.99866	1	17871	0	-2.0676
USP17L11	4	0.0037493	0.0049992	0.142126	658	2	-0.69801	0.90849	0.95193	1	15586	0	-0.69801
TICRR	4	0.003753	0.0049992	0.142126	659	4	-1.7129	0.97474	0.98915	1	17122	0	-1.7129
MFAP1	4	0.0037537	0.0049997	0.142126	660	4	-2.1245	0.99625	0.99866	1	17870	0	-2.1245
DDX27	4	0.0037568	0.0049997	0.142126	661	4	-2.2189	0.99313	0.99739	1	17721	0	-2.2189
HSCB	4	0.0037599	0.0049997	0.142126	662	4	-1.8835	0.99014	0.99604	1	17610	0	-1.8835
LSM8	4	0.0037654	0.0049997	0.142126	663	3	-3.9025	0.88516	0.93858	1	15120	0	-3.9025
ST20	4	0.0037681	0.0049997	0.142126	664	3	-3.1011	0.94096	0.9705	1	16262	0	-3.1011
NOLC1	4	0.0037839	0.0050173	0.142126	665	3	-2.8025	0.96501	0.98464	1	16839	0	-2.8025
ATRIP	4	0.0037949	0.0050178	0.142126	666	4	-1.264	0.99621	0.99866	1	17869	0	-1.264
VARS	4	0.0038117	0.0050385	0.142126	667	4	-0.98413	0.98248	0.99241	1	17347	0	-0.98413
HYOU1	4	0.003818	0.0050458	0.142126	668	4	-1.3482	0.99618	0.99864	1	17868	0	-1.3482
RPL14	3	0.0038265	0.0046143	0.139307	669	3	-4.8842	0.98327	0.99197	1	17367	0	-4.8842
H3F3A	3	0.0038401	0.0046231	0.139307	670	3	-2.2748	0.98023	0.99057	1	17284	0	-2.2748
CCNE2	4	0.0038553	0.0050748	0.142126	671	2	-2.2731	0.016644	0.087223	1	1178	2	-2.2731
COQ2	4	0.003858	0.0050748	0.142126	672	4	-1.9043	0.99614	0.99864	1	17866	0	-1.9043
SHOC2	4	0.0038687	0.0050826	0.142126	673	3	-3.6407	0.42274	0.67803	1	9590	1	-3.6407
TIMELESS	4	0.0038765	0.0050831	0.142126	674	4	-1.4943	0.99612	0.99863	1	17864	0	-1.4943
MLXIP	4	0.0039104	0.0051121	0.142126	675	3	-3.2752	0.85967	0.92035	1	14649	0	-3.2752
MED10	4	0.0039119	0.0051121	0.142126	676	4	-2.2878	0.99064	0.9963	1	17632	0	-2.2878
UBA3	4	0.0039439	0.005152	0.142126	677	4	-1.6773	0.99606	0.99859	1	17861	0	-1.6773
COMMD3	4	0.0039505	0.0051644	0.142126	678	4	-2.316	0.99605	0.99857	1	17860	0	-2.316
FAM60A	4	0.0039734	0.0051732	0.142126	679	4	-1.8582	0.99603	0.99857	1	17859	0	-1.8582
MAK16	4	0.003988	0.005181	0.142126	680	3	-2.4626	0.95909	0.98159	1	16690	0	-2.4626
RPS10-NUDT3	4	0.0039938	0.0051815	0.142126	681	3	-1.6837	0.96593	0.98507	1	16857	0	-1.6837
ANAPC1	4	0.0040189	0.0051914	0.142126	682	3	-1.9761	0.27902	0.52254	1	7236	1	-1.9761
ZWILCH	4	0.0040213	0.0052188	0.142126	683	4	-2.0456	0.99598	0.99856	1	17856	0	-2.0456
KIF5B	4	0.0040504	0.0052261	0.142126	684	4	-1.4453	0.99595	0.99855	1	17854	0	-1.4453
IL5RA	4	0.0040537	0.0052364	0.142126	685	4	-1.6742	0.99595	0.99855	1	17853	0	-1.6742
HIST1H4J	4	0.0040678	0.0052483	0.142126	686	4	-1.0504	0.97808	0.99039	1	17216	0	-1.0504
USP17L28	4	0.004068	0.0052483	0.142126	687	3	-2.2292	0.85033	0.91456	1	14469	0	-2.2292
HSD17B10	4	0.0040739	0.0052488	0.142126	688	3	-1.067	0.67185	0.79188	1	11772	1	-1.067
ZNF407	4	0.0040881	0.0052551	0.142126	689	4	-2.2184	0.99591	0.99853	1	17852	0	-2.2184
PRKRIP1	4	0.0040889	0.0052551	0.142126	690	4	-1.3162	0.97484	0.98915	1	17125	0	-1.3162
TRNT1	4	0.0040914	0.0052551	0.142126	691	3	-3.7089	0.85217	0.91559	1	14515	0	-3.7089
DNAJC8	4	0.0040992	0.0052602	0.142126	692	4	-1.403	0.98073	0.99186	1	17299	0	-1.403
POLR3H	4	0.0041224	0.0052882	0.142126	693	3	-1.7678	0.36056	0.60998	1	8610	1	-1.7678
TSFM	4	0.0041234	0.0052882	0.142126	694	4	-2.3096	0.99588	0.9985	1	17851	0	-2.3096
ARHGEF35	4	0.0041268	0.0052882	0.142126	695	4	-1.0775	0.99587	0.9985	1	17850	0	-1.0775
SNRPD3	4	0.0041339	0.0052882	0.142126	696	4	-2.2153	0.9789	0.99079	1	17241	0	-2.2153
NEDD1	4	0.0041354	0.0052882	0.142126	697	4	-2.3054	0.98122	0.99199	1	17313	0	-2.3054
GPCPD1	4	0.0041438	0.0052887	0.142126	698	4	-1.4736	0.99586	0.9985	1	17849	0	-1.4736
GPR160	4	0.0041465	0.0052887	0.142126	699	3	-3.5967	0.79227	0.87034	1	13411	1	-3.5967
COG8	4	0.0041506	0.0052887	0.142126	700	4	-2.541	0.99585	0.9985	1	17848	0	-2.541
RNGTT	4	0.0041608	0.0053027	0.142126	701	4	-2.5208	0.99584	0.99849	1	17847	0	-2.5208
STXBP3	4	0.0041718	0.0053032	0.142126	702	4	-3.3671	0.99583	0.99849	1	17846	0	-3.3671
ORC6	4	0.0041741	0.0053032	0.142126	703	2	-1.3326	0.73494	0.8307	1	12538	1	-1.3326
GLRA3	4	0.0041769	0.0053032	0.142126	704	4	-2.4689	0.99582	0.99849	1	17845	0	-2.4689
RGP1	4	0.0041838	0.0053115	0.142126	705	4	-1.5355	0.99582	0.99848	1	17844	0	-1.5355
HIST1H2AI	4	0.004194	0.0053353	0.142126	706	3	-1.7692	0.88159	0.9363	1	15042	0	-1.7692
ATAD2	4	0.004212	0.0053726	0.142126	707	4	-2.8917	0.99579	0.99843	1	17843	0	-2.8917
ARPC4	4	0.0042267	0.005383	0.142126	708	4	-1.3379	0.99577	0.99842	1	17842	0	-1.3379
RPS18	4	0.0042372	0.0053923	0.142126	709	4	-2.2626	0.98136	0.99205	1	17318	0	-2.2626
ESF1	4	0.0042618	0.0053996	0.142126	710	4	-3.4085	0.98335	0.99303	1	17371	0	-3.4085
NEDD8	4	0.0042698	0.0054048	0.142126	711	4	-1.5359	0.99474	0.99802	1	17788	0	-1.5359
RNASEH2B	4	0.0043059	0.0054384	0.142126	712	3	-1.7359	0.91561	0.95521	1	15736	0	-1.7359
MBD3L4	4	0.0043126	0.0054472	0.142126	713	4	-2.45	0.97222	0.98804	1	17048	0	-2.45
TUBGCP4	4	0.0043152	0.0054472	0.142126	714	4	-1.733	0.99568	0.99836	1	17841	0	-1.733
CHST9	4	0.0043222	0.0054477	0.142126	715	4	-2.1266	0.99568	0.99836	1	17840	0	-2.1266
NARFL	4	0.0043294	0.0054602	0.142126	716	4	-1.3675	0.99472	0.99801	1	17786	0	-1.3675
C5orf42	4	0.0043312	0.0054602	0.142126	717	3	-1.8838	0.24322	0.48413	1	6660	1	-1.8838
RPRD1B	4	0.0043362	0.0054602	0.142126	718	4	-2.5685	0.99566	0.99835	1	17839	0	-2.5685
USP17L24	4	0.004352	0.0054602	0.142126	719	4	-1.0697	0.99565	0.99835	1	17838	0	-1.0697
DKC1	4	0.0043679	0.0054607	0.142126	720	4	-1.8791	0.99563	0.99835	1	17837	0	-1.8791
ALYREF	4	0.0043812	0.0054607	0.142126	721	3	-1.0926	0.94771	0.97438	1	16418	0	-1.0926
VPS13D	4	0.0043962	0.0054866	0.142126	722	4	-1.6235	0.9956	0.99835	1	17836	0	-1.6235
NUP205	4	0.0044024	0.0054944	0.142126	723	4	-2.9545	0.9956	0.99834	1	17835	0	-2.9545
TOMM70A	4	0.0044233	0.0054949	0.142126	724	2	-2.4123	0.51789	0.71755	1	10308	1	-2.4123
SRSF11	4	0.004433	0.0055052	0.142126	725	3	-1.5154	0.7972	0.8751	1	13497	1	-1.5154
CD86	4	0.0044353	0.0055058	0.142126	726	4	-1.6385	0.99556	0.99833	1	17833	0	-1.6385
CSE1L	4	0.0044581	0.0055166	0.142126	727	4	-3.5354	0.98706	0.99445	1	17504	0	-3.5354
KTI12	4	0.0044648	0.0055291	0.142126	728	4	-0.82218	0.99554	0.99833	1	17832	0	-0.82218
SF3B4	4	0.0044708	0.0055296	0.142126	729	3	-2.1667	0.91989	0.9576	1	15817	0	-2.1667
PSMA5	4	0.004472	0.0055296	0.142126	730	4	-1.4002	0.99553	0.99833	1	17829	0	-1.4002
WNK1	4	0.0044747	0.0055296	0.142126	731	4	-1.8819	0.99553	0.99833	1	17828	0	-1.8819
CHAF1A	4	0.0044765	0.0055296	0.142126	732	4	-0.84927	0.99552	0.99833	1	17827	0	-0.84927
ECT2	4	0.0044774	0.005541	0.142126	733	4	-1.6729	0.99552	0.99833	1	17826	0	-1.6729
USP17L26	4	0.0044828	0.005541	0.142126	734	4	-1.7533	0.99552	0.99833	1	17825	0	-1.7533
VMP1	4	0.0044846	0.005541	0.142126	735	3	-3.744	0.95492	0.97873	1	16583	0	-3.744
ACLY	4	0.0044978	0.0055415	0.142126	736	3	-1.544	0.80997	0.88453	1	13726	0	-1.544
GSPT1	4	0.0045093	0.0055415	0.142126	737	4	-1.5846	0.99353	0.99761	1	17735	0	-1.5846
GNB1	4	0.0045243	0.0055472	0.142126	738	4	-1.2884	0.99548	0.99832	1	17824	0	-1.2884
EIF3B	4	0.0045343	0.0055472	0.142126	739	4	-2.225	0.99547	0.99832	1	17823	0	-2.225
LONP1	4	0.0045365	0.0055596	0.142126	740	3	-0.69647	0.5086	0.71402	1	10237	1	-0.69647
TUFT1	4	0.0045434	0.0055596	0.142126	741	4	-2.2088	0.99546	0.99832	1	17822	0	-2.2088
GLTSCR2	4	0.0045464	0.0055596	0.142126	742	4	-2.2892	0.98005	0.99153	1	17280	0	-2.2892
GTF3C5	4	0.0045546	0.0055596	0.142126	743	3	-0.72334	0.75612	0.844	1	12854	1	-0.72334
DAP3	4	0.0045634	0.0055601	0.142126	744	4	-1.3331	0.99544	0.99832	1	17821	0	-1.3331
LRPPRC	4	0.0045689	0.0055601	0.142126	745	4	-2.487	0.99543	0.99832	1	17820	0	-2.487
MED21	4	0.0045818	0.0055912	0.142126	746	3	-2.2295	0.83369	0.90099	1	14160	0	-2.2295
HIST2H4A	4	0.0045862	0.0055917	0.142126	747	4	-0.77106	0.99541	0.99832	1	17819	0	-0.77106
PSMG1	4	0.0045954	0.0055917	0.142126	748	4	-2.5983	0.9954	0.99832	1	17818	0	-2.5983
BRD2	4	0.0045955	0.0055917	0.142126	749	3	-3.1831	0.90432	0.94959	1	15491	0	-3.1831
ABI3BP	4	0.0046293	0.005628	0.142126	750	3	-3.3164	0.01572	0.084961	1	1134	1	-3.3164
ISCA1	4	0.0046538	0.0056285	0.142126	751	3	-1.2469	0.010527	0.062305	1	863	1	-1.2469
BUD31	4	0.0046673	0.0056285	0.142126	752	4	-1.7669	0.99533	0.99831	1	17817	0	-1.7669
BRAP	4	0.004671	0.0056285	0.142126	753	4	-1.079	0.98493	0.99363	1	17424	0	-1.079
PKM	4	0.0046717	0.0056285	0.142126	754	3	-3.0465	0.96133	0.98279	1	16753	0	-3.0465
NAPEPLD	4	0.0046729	0.0056285	0.142126	755	4	-1.3789	0.99533	0.99831	1	17816	0	-1.3789
CTR9	4	0.0046822	0.0056518	0.142526	756	4	-1.4011	0.99532	0.99831	1	17815	0	-1.4011
INTS5	4	0.0047036	0.0056803	0.143056	757	4	-1.0719	0.9953	0.99831	1	17813	0	-1.0719
NUP54	4	0.004727	0.0057031	0.143221	758	4	-1.5355	0.99527	0.9983	1	17812	0	-1.5355
PLOD2	4	0.0047306	0.0057036	0.143221	759	3	-2.1883	0.95001	0.97471	1	16475	0	-2.1883
SNAPC3	4	0.0047652	0.0057186	0.143221	760	4	-2.7176	0.98515	0.9937	1	17432	0	-2.7176
PSMD11	4	0.0047652	0.0057186	0.143221	761	3	-1.9349	0.75529	0.84329	1	12837	1	-1.9349
CCDC77	4	0.0047683	0.0057243	0.143221	762	4	-2.091	0.99523	0.9983	1	17811	0	-2.091
DIP2B	4	0.004795	0.0057585	0.143803	763	3	-1.657	0.9591	0.98159	1	16691	0	-1.657
FAM72C	4	0.0048116	0.0057679	0.143803	764	3	-4.1596	0.37929	0.63103	1	8922	1	-4.1596
USP17L18	4	0.0048355	0.0057777	0.143803	765	4	-1.3443	0.98093	0.99193	1	17304	0	-1.3443
TFB2M	4	0.0048466	0.005786	0.143822	766	3	-1.7365	0.35179	0.60053	1	8455	1	-1.7365
NOC3L	4	0.0048533	0.0058088	0.14384	767	4	-2.2956	0.98803	0.99493	1	17536	0	-2.2956
MTPAP	4	0.0048546	0.0058093	0.14384	768	4	-3.0848	0.99515	0.99821	1	17810	0	-3.0848
USP32	4	0.0048556	0.0058093	0.14384	769	4	-1.2676	0.99514	0.99821	1	17809	0	-1.2676
NSMCE2	4	0.00486	0.0058246	0.144032	770	4	-3.085	0.97189	0.98791	1	17035	0	-3.085
PCDHB4	3	0.0048927	0.0053561	0.142126	771	3	-2.252	0.99511	0.99813	1	17808	0	-2.252
FARSA	4	0.0049019	0.0058383	0.144185	772	3	-1.333	0.95012	0.97486	1	16476	0	-1.333
NDUFAF4	4	0.0049338	0.0059005	0.145191	773	2	-0.91618	0.28904	0.5335	1	7424	1	-0.91618
MATN3	4	0.0049412	0.005915	0.145191	774	4	-1.5436	0.99506	0.99816	1	17807	0	-1.5436
NCBP2	4	0.0049505	0.0059315	0.145191	775	3	-2.6247	0.80253	0.8791	1	13592	1	-2.6247
MIOS	4	0.0049538	0.0059315	0.145191	776	4	-2.61	0.99505	0.99814	1	17806	0	-2.61
CINP	4	0.0049605	0.005932	0.145191	777	4	-2.4146	0.99504	0.99814	1	17805	0	-2.4146
OR4F21	3	0.0049655	0.0053866	0.142126	778	2	-3.164	0.72169	0.80826	1	12373	0	-3.164
RPF1	4	0.0049722	0.0059393	0.145191	779	4	-2.1314	0.99503	0.99813	1	17804	0	-2.1314
SDHC	4	0.0049941	0.0059398	0.145191	780	3	-2.954	0.4567	0.69139	1	9829	1	-2.954
DNAJC11	4	0.0050018	0.0059398	0.145191	781	4	-1.3696	0.99312	0.99737	1	17720	0	-1.3696
MMACHC	4	0.0050034	0.0070151	0.171035	782	4	-1.8263	0.995	0.99813	1	17802	0	-1.8263
TSR1	4	0.00502	0.0070239	0.171035	783	4	-2.7918	0.97947	0.99116	1	17262	0	-2.7918
GPR89B	4	0.0050446	0.0070441	0.171046	784	4	-1.678	0.99496	0.9981	1	17800	0	-1.678
COG2	4	0.0050479	0.0070441	0.171046	785	4	-2.9912	0.98586	0.99401	1	17462	0	-2.9912
TP53INP1	4	0.0050712	0.0070933	0.171046	786	4	-1.5628	0.99493	0.99809	1	17799	0	-1.5628
SUPT3H	4	0.005083	0.0071027	0.171046	787	4	-2.6815	0.99492	0.99808	1	17798	0	-2.6815
NOP56	4	0.0050879	0.0071027	0.171046	788	4	-1.6473	0.99491	0.99808	1	17797	0	-1.6473
DHX38	4	0.0051026	0.0071172	0.171046	789	3	-2.0062	0.67291	0.79305	1	11786	1	-2.0062
CCDC152	4	0.0051217	0.0071343	0.171046	790	4	-3.0125	0.99488	0.99807	1	17796	0	-3.0125
HOXB9	4	0.0051247	0.0071467	0.171046	791	4	-1.9355	0.99488	0.99807	1	17795	0	-1.9355
DCAF13	4	0.0051332	0.0071467	0.171046	792	3	-3.4334	0.69307	0.80423	1	12021	1	-3.4334
TAP2	4	0.0051496	0.0071534	0.171046	793	4	-1.4815	0.99485	0.99806	1	17794	0	-1.4815
RBM39	4	0.0051566	0.007171	0.171046	794	3	-1.8104	0.93593	0.9683	1	16151	0	-1.8104
UTP20	4	0.0051727	0.0072094	0.171046	795	3	-2.8495	0.85699	0.91765	1	14603	0	-2.8495
C16orf62	4	0.0051836	0.0072099	0.171046	796	4	-1.7771	0.99482	0.99805	1	17793	0	-1.7771
DEXI	4	0.0051859	0.0072099	0.171046	797	3	-1.6863	0.96017	0.98209	1	16724	0	-1.6863
OARD1	4	0.0051946	0.0072099	0.171046	798	4	-2.3266	0.99481	0.99805	1	17792	0	-2.3266
FANCD2	4	0.0052035	0.0072218	0.171046	799	3	-2.962	0.46944	0.69666	1	9925	1	-2.962
LIMCH1	4	0.0052054	0.0072218	0.171046	800	3	-3.2999	0.67452	0.79326	1	11810	1	-3.2999
ASCC3	4	0.0052107	0.0072223	0.171046	801	4	-2.1446	0.99479	0.99804	1	17791	0	-2.1446
TBC1D3F	4	0.0052167	0.0072223	0.171046	802	4	-3.7573	0.98942	0.99567	1	17576	0	-3.7573
PPCS	4	0.0052238	0.0072404	0.171046	803	4	-1.4842	0.99478	0.99804	1	17790	0	-1.4842
HIST1H2AH	4	0.0052343	0.0072529	0.171046	804	3	-0.77897	0.76749	0.85044	1	13026	1	-0.77897
ZNF600	4	0.0052471	0.0072529	0.171046	805	4	-3.5811	0.99475	0.99802	1	17789	0	-3.5811
MMS22L	4	0.0052633	0.0072534	0.171046	806	4	-4.3077	0.97951	0.9912	1	17263	0	-4.3077
GOLGA6C	4	0.0052745	0.0072637	0.171046	807	4	-1.3907	0.99473	0.99801	1	17787	0	-1.3907
SETD1A	4	0.0052774	0.0072637	0.171046	808	3	-2.4646	0.68709	0.80136	1	11954	1	-2.4646
PRPF38B	4	0.0052867	0.0072746	0.171046	809	4	-1.6028	0.99471	0.998	1	17785	0	-1.6028
EFTUD1	4	0.0053193	0.0073041	0.171046	810	4	-1.7983	0.99468	0.998	1	17784	0	-1.7983
PMPCB	4	0.0053204	0.0073041	0.171046	811	4	-1.5732	0.99468	0.998	1	17783	0	-1.5732
COPS4	4	0.0053614	0.0073306	0.171046	812	4	-2.4009	0.99464	0.99799	1	17782	0	-2.4009
ATP6V1F	4	0.0053643	0.0073306	0.171046	813	4	-1.8869	0.97212	0.98799	1	17046	0	-1.8869
DLST	4	0.0053714	0.0073637	0.171046	814	3	-2.7901	0.95719	0.98008	1	16639	0	-2.7901
RRM2	4	0.0053766	0.0073746	0.171046	815	3	-1.8162	0.96593	0.98507	1	16856	0	-1.8162
OGDH	4	0.0054125	0.0073886	0.171046	816	3	-2.9544	0.47915	0.7011	1	9984	1	-2.9544
EXOSC8	4	0.0054213	0.0074005	0.171046	817	4	-1.4202	0.99458	0.99795	1	17781	0	-1.4202
FOS	4	0.0054214	0.0074005	0.171046	818	3	-4.0507	0.93992	0.96994	1	16236	0	-4.0507
GON4L	4	0.0054255	0.0074005	0.171046	819	4	-2.3518	0.99457	0.99795	1	17780	0	-2.3518
CLGN	4	0.0054265	0.0074005	0.171046	820	4	-2.1507	0.99457	0.99795	1	17779	0	-2.1507
TPP2	4	0.005439	0.0074005	0.171046	821	4	-2.3846	0.99456	0.99795	1	17778	0	-2.3846
CHEK1	4	0.0054417	0.0074005	0.171046	822	3	-2.4308	0.47497	0.69978	1	9956	1	-2.4308
NEMF	4	0.0054505	0.007401	0.171046	823	4	-2.3689	0.99455	0.99795	1	17777	0	-2.3689
CD68	4	0.0054529	0.007401	0.171046	824	3	-2.8196	0.88702	0.93926	1	15153	0	-2.8196
LOC441155	4	0.0054651	0.007401	0.171046	825	4	-2.055	0.99453	0.99795	1	17776	0	-2.055
ST20-MTHFS	4	0.0054678	0.0074181	0.171046	826	1	-0.27857	0.59126	0.75166	1	10954	1	-0.27857
PPIL4	4	0.0054807	0.0074181	0.171046	827	4	-1.4662	0.99452	0.99795	1	17775	0	-1.4662
CCT7	4	0.0055244	0.0074518	0.171386	828	4	-2.1625	0.98472	0.99352	1	17415	0	-2.1625
STRAP	4	0.0055736	0.0074777	0.171386	829	4	-3.2772	0.97921	0.99104	1	17255	0	-3.2772
WDR88	4	0.0055744	0.0074777	0.171386	830	4	-2.1822	0.99443	0.99793	1	17772	0	-2.1822
HIST2H2AA4	3	0.0055807	0.0057741	0.143803	831	2	-1.2354	0.82492	0.88953	1	14013	0	-1.2354
KIAA0391	4	0.0055809	0.0074777	0.171386	832	4	-3.4331	0.9941	0.99782	1	17756	0	-3.4331
POM121	4	0.005584	0.0074777	0.171386	833	4	-1.2298	0.99442	0.99793	1	17771	0	-1.2298
SMN1	4	0.0056229	0.0075429	0.172674	834	4	-1.161	0.96706	0.98563	1	16891	0	-1.161
TARP	4	0.0056285	0.007558	0.172811	835	3	-3.7183	0.58889	0.75055	1	10933	1	-3.7183
EEF1G	4	0.0056437	0.0076232	0.172868	836	3	-1.7722	0.8142	0.88762	1	13796	0	-1.7722
HSPD1	4	0.0056525	0.0076232	0.172868	837	4	-2.6993	0.99386	0.99772	1	17746	0	-2.6993
TSHZ2	4	0.0056712	0.0076232	0.172868	838	2	-2.6221	0.076951	0.24766	1	3318	1	-2.6221
CT45A9	4	0.0056728	0.0076237	0.172868	839	4	-2.2427	0.99055	0.99625	1	17628	0	-2.2427
MRPL12	4	0.0056804	0.0076237	0.172868	840	2	-0.42818	0.41216	0.66993	1	9461	2	-0.42818
DPAGT1	4	0.005685	0.0076237	0.172868	841	3	-2.8335	0.79878	0.87554	1	13523	1	-2.8335
LIAS	4	0.0056984	0.0076237	0.172868	842	4	-1.9416	0.9943	0.99791	1	17770	0	-1.9416
NAA35	4	0.0057145	0.0076538	0.173123	843	4	-1.3727	0.99429	0.99789	1	17769	0	-1.3727
MRPL49	4	0.0057172	0.0076543	0.173123	844	3	-2.2539	0.89902	0.94604	1	15386	0	-2.2539
NSMCE4A	4	0.0057264	0.0076636	0.173123	845	3	-2.1008	0.87104	0.92909	1	14860	0	-2.1008
TMEM19	4	0.0057481	0.0077097	0.173123	846	4	-1.5203	0.99425	0.99786	1	17768	0	-1.5203
RAB21	4	0.00576	0.0077097	0.173123	847	4	-1.9017	0.99424	0.99786	1	17767	0	-1.9017
CCAR1	4	0.0057709	0.0077102	0.173123	848	4	-0.88913	0.99423	0.99786	1	17766	0	-0.88913
THAP1	4	0.0057731	0.0077102	0.173123	849	3	-1.9706	0.90377	0.94898	1	15476	0	-1.9706
TTBK2	4	0.0057915	0.0077227	0.173123	850	4	-2.7376	0.99421	0.99786	1	17765	0	-2.7376
SLC35A3	4	0.0057981	0.0077232	0.173123	851	4	-1.9656	0.9942	0.99786	1	17764	0	-1.9656
DNAJC24	4	0.0058221	0.0077662	0.173123	852	4	-1.9675	0.99418	0.99785	1	17763	0	-1.9675
POLE	4	0.0058293	0.0077703	0.173123	853	3	-2.0591	0.65226	0.78291	1	11545	1	-2.0591
DTYMK	4	0.0058298	0.0077703	0.173123	854	3	-0.87893	0.9052	0.94997	1	15513	0	-0.87893
BACE1	4	0.0058331	0.0077703	0.173123	855	4	-1.1631	0.99417	0.99785	1	17762	0	-1.1631
NUDCD1	4	0.005835	0.0077708	0.173123	856	3	-2.3157	0.93791	0.96904	1	16196	0	-2.3157
COPS2	4	0.0058364	0.0077708	0.173123	857	4	-1.1105	0.99416	0.99785	1	17761	0	-1.1105
DALRD3	4	0.0058474	0.007833	0.174305	858	4	-1.0599	0.99415	0.99785	1	17760	0	-1.0599
SEC61A1	4	0.0058738	0.0079226	0.17529	859	4	-2.1758	0.99413	0.99782	1	17759	0	-2.1758
GOLGA6L1	4	0.0058804	0.0079226	0.17529	860	4	-1.507	0.99412	0.99782	1	17758	0	-1.507
ENO1	4	0.0058859	0.0079226	0.17529	861	3	-1.2189	0.95559	0.97902	1	16599	0	-1.2189
METTL10	4	0.0058881	0.0079226	0.17529	862	4	-1.9653	0.99411	0.99782	1	17757	0	-1.9653
MRPL34	4	0.0059224	0.0079231	0.17529	863	4	-0.61647	0.99408	0.99782	1	17755	0	-0.61647
SOS1	4	0.0059457	0.0079475	0.175434	864	4	-1.2311	0.99405	0.9978	1	17753	0	-1.2311
TRMT5	4	0.0059581	0.007948	0.175434	865	4	-2.444	0.99219	0.99701	1	17687	0	-2.444
LUC7L2	4	0.0059903	0.0079723	0.175507	866	4	-0.93997	0.99401	0.99779	1	17751	0	-0.93997
EIF3J	4	0.0060204	0.0079967	0.175507	867	4	-1.661	0.9834	0.99307	1	17372	0	-1.661
TAF1	4	0.006025	0.0079967	0.175507	868	3	-3.2592	0.9606	0.98243	1	16733	0	-3.2592
ESPL1	4	0.0060393	0.0079972	0.175507	869	2	-1.6935	0.63857	0.77465	1	11402	1	-1.6935
CYP7B1	4	0.0060397	0.0079972	0.175507	870	4	-1.3808	0.99396	0.99778	1	17750	0	-1.3808
TBC1D3L	4	0.0060462	0.0080086	0.175542	871	3	-2.2516	0.2663	0.50749	1	7045	1	-2.2516
ELL	4	0.0060577	0.0080262	0.175542	872	4	-0.97265	0.99394	0.99777	1	17749	0	-0.97265
SSRP1	4	0.006063	0.008035	0.175542	873	4	-1.763	0.97769	0.99025	1	17198	0	-1.763
ZNF729	4	0.0060677	0.0080355	0.175542	874	2	-2.3228	0.70205	0.81167	1	12116	1	-2.3228
CMTR1	4	0.0060746	0.0080723	0.175808	875	4	-1.948	0.99393	0.99776	1	17748	0	-1.948
UBR1	4	0.0060882	0.0080728	0.175808	876	4	-1.0918	0.99391	0.99775	1	17747	0	-1.0918
LY75	4	0.0061468	0.0081438	0.175808	877	3	-3.4086	0.81099	0.8852	1	13744	0	-3.4086
PPAP2A	4	0.0061507	0.0081438	0.175808	878	3	-4.0079	0.93392	0.96695	1	16116	0	-4.0079
RPEL1	4	0.0061629	0.0081443	0.175808	879	2	-2.7023	0.17324	0.40833	1	5480	1	-2.7023
PCF11	4	0.0061917	0.008207	0.175808	880	4	-0.97298	0.9887	0.99537	1	17555	0	-0.97298
SF3B1	4	0.0062125	0.0082277	0.175808	881	4	-2.5255	0.99379	0.9977	1	17745	0	-2.5255
MICU3	4	0.0062298	0.0082282	0.175808	882	4	-1.5884	0.99377	0.9977	1	17744	0	-1.5884
WDR82	3	0.0062306	0.006117	0.14933	883	2	-4.3465	0.82836	0.8938	1	14069	0	-4.3465
BCS1L	4	0.0062387	0.0082282	0.175808	884	4	-2.0831	0.97042	0.98736	1	16989	0	-2.0831
RPL4	4	0.0062702	0.0082536	0.175808	885	4	-2.1344	0.99373	0.99769	1	17743	0	-2.1344
SDHAF2	4	0.0062887	0.0082536	0.175808	886	4	-1.6347	0.99371	0.99769	1	17742	0	-1.6347
SNAPC5	4	0.0062938	0.0082541	0.175808	887	4	-0.78944	0.98679	0.99429	1	17491	0	-0.78944
PSMD13	4	0.0062992	0.0082541	0.175808	888	4	-2.8401	0.9937	0.99769	1	17741	0	-2.8401
C21orf140	4	0.0062998	0.0082541	0.175808	889	3	-2.075	0.88129	0.93615	1	15029	0	-2.075
PRPF4B	4	0.0063255	0.0082541	0.175808	890	4	-3.1995	0.97594	0.9896	1	17158	0	-3.1995
LETMD1	4	0.0063317	0.0082541	0.175808	891	4	-1.1595	0.99367	0.99769	1	17739	0	-1.1595
TAF1C	4	0.0063467	0.0082639	0.175808	892	4	-0.81922	0.98996	0.99589	1	17600	0	-0.81922
BATF	4	0.0063533	0.0082645	0.175808	893	3	-1.8729	0.62604	0.7693	1	11284	1	-1.8729
TMSB10	4	0.0063562	0.0082645	0.175808	894	4	-1.1405	0.99364	0.99768	1	17738	0	-1.1405
ELOVL6	4	0.0063692	0.0082862	0.175808	895	3	-2.1411	0.25682	0.49641	1	6891	1	-2.1411
GPX4	4	0.0063699	0.0082862	0.175808	896	3	-2.1673	0.93353	0.96687	1	16110	0	-2.1673
EIF3F	4	0.0063747	0.0082955	0.175808	897	2	-0.5402	0.13444	0.36275	1	4845	1	-0.5402
INCENP	4	0.0063841	0.0082955	0.175808	898	3	-1.1153	0.9042	0.94922	1	15489	0	-1.1153
POLG2	4	0.0063841	0.0082955	0.175808	899	3	-1.3137	0.88366	0.93747	1	15090	0	-1.3137
DIS3	4	0.006409	0.0082961	0.175808	900	4	-2.3777	0.99359	0.99764	1	17737	0	-2.3777
TNFSF8	4	0.0064233	0.0082961	0.175808	901	3	-2.779	0.80293	0.87953	1	13598	1	-2.779
OR4F5	4	0.0064302	0.0082961	0.175808	902	4	-1.5161	0.99357	0.99764	1	17736	0	-1.5161
DDX6	4	0.0064331	0.0083132	0.175976	903	4	-2.0011	0.99294	0.99735	1	17714	0	-2.0011
RPS3	4	0.0064721	0.0083696	0.17679	904	4	-1.4799	0.99228	0.99706	1	17689	0	-1.4799
TBC1D3H	4	0.006477	0.0083701	0.17679	905	4	-1.6965	0.99046	0.99617	1	17625	0	-1.6965
ARF4	4	0.0065054	0.0084085	0.177219	906	3	-3.3148	0.90416	0.94922	1	15487	0	-3.3148
RBX1	4	0.0065346	0.008409	0.177219	907	4	-1.9597	0.99347	0.99759	1	17732	0	-1.9597
CCT5	4	0.006554	0.008467	0.178245	908	4	-3.2252	0.97435	0.98897	1	17113	0	-3.2252
POLR1C	4	0.0065949	0.0085809	0.179897	909	4	-3.3615	0.9933	0.99746	1	17726	0	-3.3615
COX7C	4	0.0066048	0.0085815	0.179897	910	3	-1.4166	0.87626	0.93276	1	14945	0	-1.4166
LSM11	4	0.0066051	0.0085815	0.179897	911	3	-1.0075	0.80784	0.88201	1	13679	1	-1.0075
DENND4A	4	0.0066126	0.0086074	0.179897	912	4	-1.965	0.99339	0.99748	1	17731	0	-1.965
SRGN	4	0.006615	0.0086074	0.179897	913	3	-1.8096	0.78823	0.86719	1	13346	1	-1.8096
CLNS1A	4	0.0066436	0.0086623	0.179897	914	4	-2.1082	0.98769	0.99475	1	17520	0	-2.1082
LYST	4	0.0066493	0.0086623	0.179897	915	2	-2.7957	0.76921	0.85155	1	13046	1	-2.7957
ZFAND1	4	0.006662	0.0086628	0.179897	916	3	-2.7525	0.94048	0.97034	1	16247	0	-2.7525
ATP13A3	4	0.0066657	0.0086628	0.179897	917	4	-1.5014	0.99333	0.99746	1	17729	0	-1.5014
NDUFS1	4	0.0066743	0.0086628	0.179897	918	3	-1.779	0.55507	0.73373	1	10627	1	-1.779
VPS13A	4	0.0066888	0.0086861	0.179897	919	4	-3.0444	0.99331	0.99746	1	17728	0	-3.0444
UQCRQ	4	0.00669	0.0086861	0.179897	920	4	-1.7348	0.99331	0.99746	1	17727	0	-1.7348
TRAPPC1	4	0.0066969	0.0086861	0.179897	921	4	-2.6144	0.98444	0.99343	1	17405	0	-2.6144
NXF1	4	0.0067085	0.0086866	0.179897	922	2	-0.19981	0.74964	0.83945	1	12756	1	-0.19981
C11orf57	4	0.0067437	0.0087021	0.180023	923	3	-3.8238	0.8969	0.9448	1	15336	0	-3.8238
ATP5H	4	0.0067587	0.0087534	0.180498	924	3	-2.8872	0.87306	0.93109	1	14885	0	-2.8872
ADI1	4	0.0067649	0.0087534	0.180498	925	3	-2.2502	0.13486	0.36275	1	4849	1	-2.2502
HNRNPA0	4	0.0067886	0.0088166	0.180836	926	2	-2.5273	0.079052	0.2528	1	3377	1	-2.5273
DDX50	4	0.0067918	0.0088166	0.180836	927	4	-3.6776	0.97875	0.99069	1	17238	0	-3.6776
PCID2	4	0.0067936	0.0088166	0.180836	928	3	-2.5919	0.95981	0.98181	1	16714	0	-2.5919
YWHAE	4	0.0067951	0.0088171	0.180836	929	4	-1.5293	0.9932	0.99745	1	17724	0	-1.5293
DPY30	4	0.0068024	0.0088171	0.180836	930	4	-1.4135	0.9932	0.99745	1	17723	0	-1.4135
PSMA2	4	0.006894	0.0089668	0.182863	931	3	-2.5385	0.88527	0.93858	1	15122	0	-2.5385
YTHDC1	4	0.0069015	0.0089673	0.182863	932	3	-2.6352	0.48905	0.70553	1	10065	1	-2.6352
AFTPH	4	0.0069039	0.0089673	0.182863	933	4	-2.0081	0.9931	0.99737	1	17719	0	-2.0081
RNF34	4	0.0069128	0.0089749	0.182863	934	3	-3.3046	0.96646	0.98526	1	16879	0	-3.3046
C6orf165	4	0.0069128	0.0089749	0.182863	935	3	-2.6344	0.95902	0.98148	1	16686	0	-2.6344
UTP14A	4	0.0069188	0.0089824	0.182863	936	4	-1.1558	0.99308	0.99737	1	17718	0	-1.1558
UBE2I	4	0.0069242	0.0089829	0.182863	937	2	-2.7032	0.94048	0.97034	1	16248	0	-2.7032
MRPL33	4	0.0069549	0.0090046	0.18311	938	3	-2.3321	0.91641	0.95554	1	15752	0	-2.3321
PMF1-BGLAP	4	0.0070304	0.0090989	0.183758	939	4	-1.8559	0.99297	0.99735	1	17716	0	-1.8559
MYH1	4	0.0070341	0.0090989	0.183758	940	4	-2.3981	0.99297	0.99735	1	17715	0	-2.3981
MCM4	4	0.0070841	0.0091072	0.183758	941	4	-3.0476	0.96869	0.98636	1	16954	0	-3.0476
PPP2R1A	4	0.0071033	0.0091233	0.183758	942	3	-0.86511	0.85089	0.9149	1	14485	0	-0.86511
PLRG1	4	0.0071097	0.0091419	0.183758	943	3	-2.0743	0.88046	0.936	1	15017	0	-2.0743
TRIM10	4	0.0071216	0.0091419	0.183758	944	4	-0.8963	0.99288	0.99731	1	17713	0	-0.8963
ATP6V0D1	4	0.0071218	0.0091419	0.183758	945	3	-1.1122	0.95839	0.98114	1	16669	0	-1.1122
THOC5	4	0.0071224	0.0091419	0.183758	946	3	-1.1168	0.95133	0.97551	1	16507	0	-1.1168
ZFYVE9	4	0.0071429	0.0091424	0.183758	947	3	-3.636	0.96136	0.98279	1	16754	0	-3.636
PSMD7	4	0.0071532	0.0091543	0.183758	948	4	-2.368	0.98555	0.99381	1	17453	0	-2.368
RGS4	4	0.0071739	0.0091549	0.183758	949	4	-1.8557	0.99283	0.9973	1	17711	0	-1.8557
HNRNPCL1	4	0.007184	0.0091751	0.183758	950	3	-3.6783	0.83034	0.89804	1	14105	0	-3.6783
OIT3	4	0.0071942	0.0091885	0.183758	951	2	-1.2527	0.63017	0.77017	1	11331	1	-1.2527
MYH13	4	0.0071976	0.009189	0.183758	952	3	-2.8168	0.22888	0.47045	1	6417	1	-2.8168
MAGOHB	4	0.0072111	0.0091994	0.183758	953	4	-1.0527	0.99279	0.99727	1	17710	0	-1.0527
COPA	4	0.0072191	0.0091999	0.183758	954	3	-2.4738	0.54624	0.73038	1	10553	1	-2.4738
EIF3A	4	0.0072201	0.0091999	0.183758	955	4	-1.5159	0.99278	0.99727	1	17709	0	-1.5159
BIVM	4	0.0072304	0.0092144	0.183761	956	4	-3.3615	0.99277	0.99725	1	17708	0	-3.3615
CPSF3L	4	0.0072782	0.0092289	0.183761	957	4	-1.758	0.99272	0.99725	1	17706	0	-1.758
TMLHE	4	0.007287	0.0092289	0.183761	958	3	-3.287	0.957	0.97996	1	16635	0	-3.287
HAPLN2	4	0.0072976	0.0092439	0.183869	959	4	-1.1905	0.9927	0.99724	1	17705	0	-1.1905
OPA1	4	0.0073223	0.0092781	0.184176	960	4	-1.4554	0.99268	0.99723	1	17704	0	-1.4554
SSX4	4	0.0073483	0.0092963	0.184176	961	4	-2.5792	0.99265	0.99722	1	17703	0	-2.5792
RPL10A	4	0.0073544	0.0092968	0.184176	962	4	-2.5583	0.99234	0.99707	1	17692	0	-2.5583
MRPL48	4	0.0074019	0.0093263	0.184176	963	4	-1.3119	0.9926	0.99721	1	17702	0	-1.3119
RPS5	4	0.0074169	0.0093268	0.184176	964	3	-0.85929	0.19756	0.43768	1	5879	1	-0.85929
GPS2	4	0.0074308	0.0093268	0.184176	965	4	-1.8397	0.99257	0.99721	1	17701	0	-1.8397
DYNC1H1	4	0.0074317	0.0093268	0.184176	966	3	-0.66735	0.70158	0.81146	1	12112	1	-0.66735
DHRSX	4	0.0074457	0.0093719	0.184875	967	3	-1.6895	0.94132	0.97074	1	16271	0	-1.6895
XKR3	4	0.0074796	0.0094035	0.185162	968	4	-2.7106	0.97067	0.98736	1	16995	0	-2.7106
SMC6	4	0.0074822	0.0094232	0.185162	969	4	-1.7701	0.99252	0.99717	1	17699	0	-1.7701
WBSCR16	4	0.0075185	0.0094423	0.185162	970	3	-1.1674	0.85182	0.91541	1	14509	0	-1.1674
TAF1B	4	0.0075215	0.0094542	0.185162	971	4	-2.9665	0.9693	0.98675	1	16968	0	-2.9665
FOXD4L6	4	0.0075232	0.0094542	0.185162	972	4	-1.9873	0.99248	0.99716	1	17698	0	-1.9873
ANKRD20A3	4	0.0075268	0.0094542	0.185162	973	2	-0.84148	0.39402	0.64949	1	9137	1	-0.84148
PIGF	4	0.0075272	0.0094542	0.185162	974	4	-2.8543	0.99247	0.99716	1	17697	0	-2.8543
NAA50	4	0.0075518	0.0094698	0.185276	975	3	-1.9324	0.46272	0.69334	1	9874	1	-1.9324
PTGES3	4	0.0075671	0.0094926	0.185353	976	4	-1.3237	0.99243	0.99714	1	17696	0	-1.3237
CRLF3	4	0.0075762	0.0094931	0.185353	977	3	-2.8599	0.47388	0.6991	1	9952	1	-2.8599
TADA2A	4	0.0075804	0.0095397	0.185558	978	4	-1.7388	0.99242	0.99714	1	17695	0	-1.7388
SRRT	4	0.0075873	0.0095402	0.185558	979	4	-1.4444	0.98055	0.9918	1	17294	0	-1.4444
UQCC1	4	0.0075962	0.0095516	0.185558	980	3	-2.1664	0.77864	0.8589	1	13184	1	-2.1664
C1orf162	4	0.0076005	0.0095516	0.185558	981	3	-1.1802	0.82579	0.89477	1	14032	0	-1.1802
SPAG9	4	0.0076163	0.0095521	0.185558	982	4	-1.8591	0.96741	0.98578	1	16905	0	-1.8591
DDHD1	4	0.007632	0.0095962	0.185874	983	3	-1.683	0.93406	0.96711	1	16118	0	-1.683
NAF1	4	0.0076383	0.0095967	0.185874	984	3	-1.203	0.53517	0.72438	1	10461	1	-1.203
ATXN3L	4	0.0076447	0.0096164	0.185874	985	4	-1.2928	0.99236	0.99708	1	17694	0	-1.2928
CCDC86	4	0.0076541	0.0096262	0.185874	986	4	-0.97365	0.99235	0.99707	1	17693	0	-0.97365
GTF2A1	4	0.0076581	0.0096262	0.185874	987	4	-1.7097	0.99234	0.99707	1	17691	0	-1.7097
EIF3G	4	0.0076639	0.0096267	0.185874	988	3	-0.61543	0.77667	0.85733	1	13157	1	-0.61543
PCDHGA8	4	0.0076745	0.0096474	0.185898	989	3	-2.5476	0.68358	0.79905	1	11898	1	-2.5476
RAD54B	4	0.0076756	0.0096474	0.185898	990	4	-2.2526	0.99232	0.99707	1	17690	0	-2.2526
ZPR1	4	0.0077014	0.0096842	0.186096	991	4	-1.7067	0.97843	0.99058	1	17223	0	-1.7067
SBF2	4	0.0077127	0.0096847	0.186096	992	4	-3.0043	0.99034	0.99613	1	17618	0	-3.0043
CEP19	4	0.007733	0.0096961	0.186096	993	3	-3.4886	0.79428	0.87172	1	13444	1	-3.4886
NDUFAF1	4	0.007742	0.0096967	0.186096	994	3	-2.1262	0.6888	0.80247	1	11978	1	-2.1262
FBP1	4	0.0077578	0.0097282	0.186515	995	3	-1.9023	0.65158	0.78225	1	11536	1	-1.9023
ARL5B	4	0.0077804	0.0097422	0.186596	996	3	-3.2841	0.75629	0.844	1	12855	1	-3.2841
HIST2H2BF	4	0.0078236	0.0097816	0.187162	997	3	-1.0198	0.95389	0.97771	1	16561	0	-1.0198
RCL1	4	0.0078448	0.0098137	0.187317	998	4	-1.5372	0.9759	0.98957	1	17157	0	-1.5372
TADA1	4	0.0078504	0.0098137	0.187317	999	4	-2.5775	0.96724	0.98568	1	16898	0	-2.5775
POMZP3	4	0.0078611	0.0098551	0.187317	1000	4	-2.3508	0.98418	0.99327	1	17397	0	-2.3508
QRSL1	4	0.0078712	0.0098691	0.187317	1001	3	-2.1066	0.82625	0.89541	1	14040	0	-2.1066
ENPP6	4	0.0078804	0.0098697	0.187317	1002	3	-2.7262	0.41957	0.67647	1	9570	1	-2.7262
ATAD3C	4	0.0078826	0.0098697	0.187317	1003	2	-0.8583	0.27192	0.51277	1	7132	1	-0.8583
PGAM1	4	0.0078849	0.0098697	0.187317	1004	4	-0.77251	0.99104	0.99654	1	17647	0	-0.77251
MVK	4	0.0078895	0.0098816	0.187317	1005	3	-1.4441	0.25691	0.49676	1	6892	1	-1.4441
FAM103A1	4	0.0079596	0.0099852	0.187317	1006	4	-1.2653	0.99204	0.99689	1	17685	0	-1.2653
ETF1	4	0.0079811	0.010003	0.187317	1007	3	-2.3892	0.92147	0.95895	1	15849	0	-2.3892
USP17L25	4	0.0079834	0.010003	0.187317	1008	3	-2.9841	0.77616	0.85687	1	13148	1	-2.9841
C19orf53	4	0.0079957	0.010003	0.187317	1009	2	-2.5794	0.82885	0.89662	1	14079	0	-2.5794
RPP30	4	0.0079997	0.010003	0.187317	1010	3	-0.88735	0.54612	0.73017	1	10550	1	-0.88735
USP17L3	4	0.0080065	0.010003	0.187317	1011	2	-0.5944	0.169	0.40189	1	5410	1	-0.5944
HMCN1	4	0.0080165	0.010003	0.187317	1012	4	-1.6824	0.99198	0.99689	1	17684	0	-1.6824
HIST2H4B	4	0.0080272	0.010021	0.187317	1013	3	-0.93295	0.9009	0.94666	1	15418	0	-0.93295
PKMYT1	4	0.0080335	0.010034	0.187317	1014	3	-0.87385	0.34471	0.59488	1	8314	1	-0.87385
ATP5SL	4	0.0080457	0.010034	0.187317	1015	4	-1.1779	0.99195	0.99687	1	17683	0	-1.1779
BTK	4	0.0080513	0.010034	0.187317	1016	4	-1.3959	0.99195	0.99687	1	17682	0	-1.3959
ICOS	4	0.0080526	0.010034	0.187317	1017	3	-2.6536	0.13439	0.36256	1	4844	1	-2.6536
MTERF4	4	0.0080709	0.010046	0.187317	1018	4	-1.5073	0.99193	0.99686	1	17681	0	-1.5073
PIK3C3	4	0.0080737	0.010046	0.187317	1019	4	-0.7468	0.99193	0.99686	1	17680	0	-0.7468
TSR2	4	0.0080989	0.010061	0.187317	1020	4	-1.4637	0.9919	0.99684	1	17679	0	-1.4637
C2orf27B	4	0.0081029	0.010061	0.187317	1021	1	0.27281	0.16172	0.39368	1	5291	2	0.27281
NUP43	4	0.0081408	0.010078	0.187317	1022	3	-2.1138	0.96434	0.98426	1	16824	0	-2.1138
NCSTN	4	0.0081432	0.010078	0.187317	1023	3	-2.5038	0.41943	0.67647	1	9567	1	-2.5038
GTF2H2C	3	0.0081447	0.0086074	0.179897	1024	3	-3.1365	0.99186	0.9963	1	17678	0	-3.1365
BAGE2	4	0.0081545	0.010078	0.187317	1025	3	-1.4369	0.94562	0.97299	1	16378	0	-1.4369
DDX51	4	0.0081593	0.010078	0.187317	1026	4	-1.1213	0.99184	0.99684	1	17676	0	-1.1213
BRD8	4	0.008165	0.010078	0.187317	1027	4	-1.911	0.99184	0.99684	1	17675	0	-1.911
STARD7	4	0.0081804	0.010103	0.187317	1028	3	-1.4985	0.59738	0.75545	1	11006	1	-1.4985
CFDP1	4	0.0082145	0.010103	0.187317	1029	4	-1.8296	0.99179	0.99684	1	17673	0	-1.8296
CCT8	4	0.0082244	0.010103	0.187317	1030	4	-1.1916	0.99178	0.99684	1	17672	0	-1.1916
SMNDC1	4	0.0082499	0.010178	0.187875	1031	4	-1.0663	0.99175	0.99682	1	17671	0	-1.0663
PSMB7	4	0.0082571	0.010178	0.187875	1032	2	-0.20647	0.28432	0.52783	1	7328	2	-0.20647
TM9SF2	4	0.0082627	0.010178	0.187875	1033	4	-1.8808	0.99174	0.99682	1	17670	0	-1.8808
AGPAT9	4	0.0082735	0.010178	0.187875	1034	2	-2.3718	0.62175	0.76845	1	11240	1	-2.3718
PHB2	4	0.0082845	0.010192	0.187875	1035	4	-1.318	0.97744	0.99015	1	17194	0	-1.318
OR4F29	3	0.0082986	0.0087239	0.180278	1036	3	-2.1671	0.9917	0.99621	1	17669	0	-2.1671
NUP62	4	0.0083026	0.010192	0.187875	1037	3	-0.8987	0.9607	0.98253	1	16737	0	-0.8987
HIST2H3D	4	0.008312	0.010205	0.187923	1038	2	-2.2813	0.73199	0.82915	1	12502	1	-2.2813
RARB	4	0.008323	0.010261	0.188067	1039	3	-2.1879	0.60274	0.75744	1	11057	1	-2.1879
TUBGCP2	4	0.008338	0.010261	0.188067	1040	3	-2.3126	0.83485	0.90157	1	14182	0	-2.3126
PSMA3	4	0.0083451	0.010262	0.188067	1041	4	-2.726	0.98545	0.99378	1	17449	0	-2.726
IREB2	4	0.0083522	0.010262	0.188067	1042	3	-2.7979	0.94926	0.97458	1	16456	0	-2.7979
NBPF11	4	0.0083561	0.010262	0.188067	1043	4	-2.7087	0.97344	0.98864	1	17091	0	-2.7087
SYCP1	4	0.0083902	0.011366	0.2066	1044	3	-2.2925	0.89036	0.94096	1	15216	0	-2.2925
TDRD6	4	0.0083925	0.011366	0.2066	1045	3	-3.0274	0.87949	0.93499	1	15002	0	-3.0274
TP53TG3B	4	0.0084225	0.011381	0.2066	1046	2	-0.3744	0.38272	0.63736	1	8965	2	-0.3744
ARHGAP11B	4	0.0084363	0.011381	0.2066	1047	3	-2.3921	0.9018	0.94715	1	15440	0	-2.3921
OR6P1	4	0.0084378	0.011381	0.2066	1048	4	-1.353	0.99156	0.99674	1	17668	0	-1.353
RPUSD4	4	0.0084392	0.011381	0.2066	1049	4	-1.4462	0.99156	0.99674	1	17667	0	-1.4462
PPP1R15B	4	0.0084473	0.011381	0.2066	1050	3	-1.4186	0.94282	0.97184	1	16305	0	-1.4186
GAPDH	4	0.0085113	0.011479	0.208018	1051	4	-1.6989	0.98858	0.99527	1	17553	0	-1.6989
AIMP2	4	0.0085158	0.0115	0.208018	1052	3	-0.93203	0.58565	0.74876	1	10904	1	-0.93203
TRRAP	4	0.0085234	0.011516	0.208018	1053	4	-1.0486	0.99148	0.9967	1	17666	0	-1.0486
SKA1	4	0.0085336	0.011534	0.208018	1054	2	-2.0649	0.58838	0.75033	1	10927	1	-2.0649
ANP32E	4	0.0085482	0.01155	0.208018	1055	4	-2.116	0.99145	0.99668	1	17665	0	-2.116
RAD9A	4	0.0085559	0.011567	0.208018	1056	2	-0.97682	0.95833	0.98108	1	16665	0	-0.97682
XIRP2	4	0.0085613	0.011567	0.208018	1057	4	-2.5703	0.99144	0.99666	1	17664	0	-2.5703
NIP7	4	0.0085674	0.011567	0.208018	1058	2	-0.19616	0.83066	0.89825	1	14110	0	-0.19616
SERBP1	4	0.0085965	0.011567	0.208018	1059	4	-1.8895	0.9914	0.99666	1	17663	0	-1.8895
DDX47	4	0.0086201	0.011579	0.208018	1060	3	-1.8143	0.96312	0.9836	1	16791	0	-1.8143
TARBP1	4	0.0086317	0.011579	0.208018	1061	4	-1.1859	0.99137	0.99665	1	17662	0	-1.1859
METTL2B	4	0.0086361	0.0116	0.208204	1062	4	-2.7704	0.99136	0.99665	1	17661	0	-2.7704
MRPS14	4	0.0086597	0.011707	0.208901	1063	4	-1.2246	0.99134	0.99662	1	17660	0	-1.2246
SMC3	4	0.0086626	0.011707	0.208901	1064	4	-2.7185	0.99134	0.99662	1	17659	0	-2.7185
SPZ1	4	0.0086789	0.011727	0.208901	1065	4	-1.6357	0.99132	0.99662	1	17658	0	-1.6357
TRIT1	4	0.0086818	0.011727	0.208901	1066	4	-1.5072	0.99132	0.99662	1	17657	0	-1.5072
HS6ST1	4	0.0086959	0.011747	0.208901	1067	3	-0.99543	0.85076	0.9149	1	14484	0	-0.99543
PPIAL4C	4	0.0087001	0.011757	0.208901	1068	3	-2.4083	0.90688	0.95074	1	15551	0	-2.4083
AADAC	4	0.008701	0.011757	0.208901	1069	4	-2.2798	0.9913	0.99659	1	17656	0	-2.2798
SCO1	4	0.008707	0.011774	0.208901	1070	4	-0.99764	0.99129	0.99659	1	17655	0	-0.99764
TMEM258	4	0.008761	0.011774	0.208901	1071	4	-1.4658	0.96725	0.98568	1	16899	0	-1.4658
CIAO1	4	0.0088074	0.011823	0.208901	1072	4	-1.6031	0.98485	0.99357	1	17421	0	-1.6031
BRMS1L	4	0.0088081	0.011823	0.208901	1073	4	-2.446	0.99119	0.99656	1	17653	0	-2.446
RBAK-RBAKDN	4	0.0088215	0.011843	0.208901	1074	4	-1.5718	0.99118	0.99656	1	17652	0	-1.5718
RAD21	4	0.0088589	0.011868	0.208901	1075	4	-1.8597	0.99114	0.99656	1	17651	0	-1.8597
SPC25	4	0.0088614	0.011868	0.208901	1076	3	-2.7433	0.5788	0.74469	1	10843	1	-2.7433
RAN	4	0.0088713	0.011868	0.208901	1077	3	-2.09	0.96574	0.98498	1	16850	0	-2.09
PPIAL4A	4	0.0088824	0.011868	0.208901	1078	3	-2.6007	0.74408	0.83657	1	12671	1	-2.6007
EIF1AX	4	0.0088836	0.011868	0.208901	1079	4	-1.7959	0.98917	0.99555	1	17569	0	-1.7959
ATP5J2	4	0.0088881	0.011868	0.208901	1080	3	-2.1364	0.62861	0.76972	1	11310	1	-2.1364
MED4	4	0.0089191	0.011868	0.208901	1081	4	-2.7539	0.99108	0.99656	1	17649	0	-2.7539
EPB41L3	4	0.0089251	0.011868	0.208901	1082	4	-0.91701	0.99107	0.99656	1	17648	0	-0.91701
TRUB2	4	0.008928	0.011868	0.208901	1083	3	-2.0733	0.91782	0.95649	1	15776	0	-2.0733
U2AF1	4	0.0089963	0.011983	0.209544	1084	3	-1.6522	0.48889	0.70553	1	10064	1	-1.6522
RPAP2	4	0.0090078	0.011983	0.209544	1085	3	-2.4795	0.83285	0.9	1	14150	0	-2.4795
ATP5F1	4	0.0090403	0.011984	0.209544	1086	4	-1.3156	0.99096	0.99651	1	17644	0	-1.3156
RPA1	4	0.0090448	0.011984	0.209544	1087	4	-1.2116	0.99096	0.99651	1	17643	0	-1.2116
ALG1	4	0.009057	0.011994	0.209544	1088	4	-1.0688	0.99094	0.9965	1	17642	0	-1.0688
TRAPPC11	4	0.0091095	0.012004	0.209544	1089	3	-2.3336	0.74453	0.83699	1	12675	1	-2.3336
WDR83	4	0.0091105	0.012004	0.209544	1090	4	-1.2823	0.99089	0.99649	1	17641	0	-1.2823
TMEM106B	4	0.009127	0.012004	0.209544	1091	3	-3.2154	0.93539	0.96813	1	16137	0	-3.2154
RPS11	4	0.0091282	0.012004	0.209544	1092	3	-2.6336	0.92597	0.96209	1	15935	0	-2.6336
EARS2	4	0.0091512	0.012031	0.209822	1093	3	-0.84431	0.7868	0.86628	1	13327	1	-0.84431
WBP5	4	0.0091704	0.012044	0.209857	1094	4	-1.8021	0.99083	0.99648	1	17640	0	-1.8021
TENM3	4	0.0092151	0.012183	0.211715	1095	4	-1.3653	0.99078	0.99647	1	17638	0	-1.3653
FKBP3	4	0.0092197	0.012183	0.211715	1096	4	-2.0338	0.99078	0.99647	1	17637	0	-2.0338
ZNF616	4	0.0092631	0.012294	0.213447	1097	4	-1.6758	0.99074	0.99645	1	17636	0	-1.6758
OR6C68	4	0.0092972	0.01238	0.214559	1098	4	-2.5225	0.9907	0.99641	1	17635	0	-2.5225
LBHD1	4	0.0093066	0.012381	0.214559	1099	4	-2.2841	0.99069	0.99641	1	17634	0	-2.2841
UQCRFS1	4	0.0093175	0.012411	0.214885	1100	4	-1.1742	0.99068	0.99637	1	17633	0	-1.1742
MDM4	4	0.0093315	0.012447	0.215308	1101	3	-3.2372	0.77489	0.856	1	13124	1	-3.2372
PRH2	4	0.0093442	0.0125	0.21557	1102	4	-2.6234	0.97778	0.99029	1	17203	0	-2.6234
TOPBP1	4	0.0093518	0.0125	0.21557	1103	4	-3.2882	0.98475	0.99353	1	17417	0	-3.2882
PSMB2	4	0.0093569	0.0125	0.21557	1104	3	-2.8207	0.82533	0.89456	1	14021	0	-2.8207
RIMBP3	4	0.0093773	0.012518	0.21557	1105	4	-0.54254	0.9705	0.98736	1	16991	0	-0.54254
RINT1	4	0.0094041	0.012518	0.21557	1106	4	-2.6911	0.98908	0.99553	1	17564	0	-2.6911
CD1B	4	0.0094285	0.012651	0.217479	1107	4	-1.5621	0.99057	0.99625	1	17630	0	-1.5621
BROX	4	0.009436	0.012652	0.217479	1108	3	-2.5768	0.3616	0.61087	1	8625	1	-2.5768
FEN1	3	0.0094427	0.010421	0.190798	1109	3	-2.135	0.99056	0.99574	1	17629	0	-2.135
GDPD1	4	0.0094514	0.012699	0.217585	1110	3	-2.7972	0.83429	0.90119	1	14171	0	-2.7972
ZNF761	4	0.0094584	0.012718	0.217585	1111	4	-1.5189	0.99054	0.99623	1	17627	0	-1.5189
C4BPB	4	0.0094773	0.012718	0.217585	1112	4	-1.2729	0.99052	0.99623	1	17626	0	-1.2729
CD28	4	0.0095374	0.012853	0.217585	1113	4	-1.5729	0.99046	0.99617	1	17624	0	-1.5729
MCM5	4	0.0095438	0.012853	0.217585	1114	4	-0.42158	0.99046	0.99617	1	17623	0	-0.42158
NPY2R	3	0.0095562	0.010534	0.19269	1115	3	-3.201	0.99044	0.9957	1	17622	0	-3.201
UHRF1BP1	4	0.0095612	0.012874	0.217585	1116	4	-0.79847	0.99044	0.99617	1	17621	0	-0.79847
PSMG3	4	0.0095946	0.01293	0.217585	1117	4	-0.83945	0.99041	0.99613	1	17620	0	-0.83945
SFSWAP	4	0.0095998	0.01293	0.217585	1118	3	-1.1531	0.69347	0.80443	1	12025	1	-1.1531
IQCB1	4	0.0096042	0.01293	0.217585	1119	4	-1.2011	0.9904	0.99613	1	17619	0	-1.2011
NDUFA2	4	0.009647	0.012954	0.217585	1120	4	-0.79355	0.97833	0.99052	1	17221	0	-0.79355
MILR1	4	0.0096529	0.012954	0.217585	1121	3	-2.2635	0.0099083	0.059917	1	824	1	-2.2635
ZNF222	4	0.0096681	0.012955	0.217585	1122	4	-1.3332	0.99033	0.99613	1	17617	0	-1.3332
AGK	4	0.0096838	0.012955	0.217585	1123	4	-2.1491	0.98835	0.99517	1	17544	0	-2.1491
GPR89A	4	0.0096857	0.012955	0.217585	1124	4	-1.7696	0.99031	0.99613	1	17615	0	-1.7696
TAF6	4	0.0096884	0.012955	0.217585	1125	4	-1.8164	0.98927	0.99559	1	17572	0	-1.8164
EFNA3	4	0.0097146	0.012968	0.217585	1126	4	-0.89792	0.99029	0.99611	1	17614	0	-0.89792
HIF1A	4	0.0097194	0.012968	0.217585	1127	4	-1.5086	0.99028	0.99611	1	17613	0	-1.5086
NDNL2	4	0.0097537	0.013	0.217585	1128	4	-1.2788	0.98614	0.99404	1	17474	0	-1.2788
UROS	4	0.0097714	0.013025	0.217585	1129	2	-1.1227	0.94955	0.97458	1	16461	0	-1.1227
TRIM37	4	0.0097839	0.013026	0.217585	1130	4	-1.7955	0.99022	0.99608	1	17612	0	-1.7955
C21orf59	4	0.0097883	0.013026	0.217585	1131	4	-2.0032	0.98966	0.99576	1	17588	0	-2.0032
HIST1H2AL	4	0.0097952	0.013042	0.217585	1132	2	-0.54904	0.22768	0.46959	1	6397	1	-0.54904
OR2A4	4	0.0097987	0.013042	0.217585	1133	3	-2.4428	0.15348	0.38327	1	5152	1	-2.4428
C14orf178	4	0.0098011	0.013042	0.217585	1134	3	-2.2228	0.8855	0.93858	1	15124	0	-2.2228
MANEA	4	0.0098014	0.013042	0.217585	1135	3	-2.0878	0.95555	0.97902	1	16596	0	-2.0878
ZNF480	4	0.0098052	0.013042	0.217585	1136	2	-0.41815	0.74406	0.83657	1	12670	1	-0.41815
SDHD	4	0.009819	0.013042	0.217585	1137	4	-1.145	0.98759	0.99468	1	17515	0	-1.145
JOSD1	4	0.0098486	0.013057	0.217585	1138	3	-1.7351	0.46937	0.69666	1	9924	1	-1.7351
FAM200B	4	0.0098547	0.013057	0.217585	1139	4	-2.78	0.96847	0.98627	1	16950	0	-2.78
AK6	4	0.0098592	0.013057	0.217585	1140	3	-3.2615	0.80829	0.88315	1	13689	1	-3.2615
SRRD	4	0.0098633	0.013057	0.217585	1141	4	-0.87725	0.99014	0.99604	1	17609	0	-0.87725
NUP37	4	0.0098649	0.013057	0.217585	1142	4	-1.6047	0.99014	0.99604	1	17608	0	-1.6047
PLGLB2	4	0.0098666	0.013057	0.217585	1143	4	-1.7808	0.97304	0.98845	1	17080	0	-1.7808
RPL7L1	4	0.0098763	0.013076	0.217585	1144	4	-0.90523	0.99012	0.99604	1	17607	0	-0.90523
POLR3E	4	0.009904	0.013098	0.217585	1145	3	-0.97716	0.93382	0.96687	1	16114	0	-0.97716
MRPS10	4	0.0099083	0.013098	0.217585	1146	4	-2.0777	0.98268	0.99247	1	17353	0	-2.0777
PWP2	4	0.0099144	0.013113	0.217585	1147	3	-0.92441	0.88452	0.93818	1	15108	0	-0.92441
NAGA	4	0.0099366	0.013113	0.217585	1148	4	-0.92084	0.99006	0.99602	1	17606	0	-0.92084
NWD2	4	0.0099383	0.013113	0.217585	1149	4	-1.0366	0.99006	0.99602	1	17605	0	-1.0366
C8orf59	4	0.0099863	0.01319	0.218555	1150	3	-2.9585	0.87304	0.93109	1	14884	0	-2.9585
SEMA3A	4	0.0099923	0.013205	0.218555	1151	3	-2.2749	0.79144	0.86946	1	13400	1	-2.2749
FGFR4	4	0.010002	0.013206	0.218555	1152	4	-1.4976	0.99	0.99595	1	17601	0	-1.4976
MED9	4	0.010011	0.013226	0.2187	1153	2	-0.58851	0.6904	0.80314	1	11997	1	-0.58851
ATP8A2	4	0.010016	0.013256	0.218815	1154	3	-2.5818	0.9371	0.96871	1	16176	0	-2.5818
HNRNPA1	4	0.010063	0.013286	0.218815	1155	3	-1.8546	0.84394	0.90921	1	14347	0	-1.8546
NUP155	4	0.010063	0.013286	0.218815	1156	4	-1.0839	0.98994	0.99589	1	17599	0	-1.0839
NAA30	4	0.010069	0.013286	0.218815	1157	3	-1.0617	0.9073	0.95099	1	15559	0	-1.0617
DDTL	4	0.010107	0.013342	0.218884	1158	2	-0.11404	0.26101	0.50098	1	6962	2	-0.11404
CPSF1	4	0.010143	0.01336	0.218884	1159	3	-1.0318	0.85457	0.91648	1	14559	0	-1.0318
GNG12	4	0.010184	0.013387	0.218884	1160	4	-0.85499	0.98982	0.99584	1	17598	0	-0.85499
CCT3	4	0.010191	0.013403	0.218884	1161	3	-0.96709	0.95773	0.98067	1	16653	0	-0.96709
HIST1H2BM	4	0.010197	0.013403	0.218884	1162	3	-2.5842	0.75736	0.84464	1	12868	1	-2.5842
COG6	4	0.010211	0.013404	0.218884	1163	3	-1.4045	0.90558	0.95019	1	15524	0	-1.4045
MRPL15	4	0.010218	0.013437	0.218884	1164	2	-0.58071	0.91833	0.95659	1	15787	0	-0.58071
CMC2	4	0.010221	0.013437	0.218884	1165	4	-1.7603	0.98978	0.99582	1	17596	0	-1.7603
CGB1	4	0.010229	0.013437	0.218884	1166	4	-0.62675	0.98977	0.99582	1	17595	0	-0.62675
IMPDH2	4	0.010232	0.013437	0.218884	1167	3	-1.2152	0.512	0.71465	1	10263	1	-1.2152
DBT	4	0.010246	0.013462	0.218884	1168	4	-1.9877	0.98504	0.99368	1	17428	0	-1.9877
TPMT	4	0.010247	0.013462	0.218884	1169	4	-2.0222	0.98975	0.99582	1	17593	0	-2.0222
UBL5	4	0.010258	0.013463	0.218884	1170	4	-0.68653	0.97163	0.98779	1	17028	0	-0.68653
POLR2A	4	0.010281	0.0135	0.218884	1171	3	-1.9061	0.16006	0.39173	1	5265	1	-1.9061
HESX1	4	0.010283	0.0135	0.218884	1172	4	-1.2729	0.98972	0.9958	1	17592	0	-1.2729
DDX31	4	0.010286	0.013501	0.218884	1173	3	-1.5586	0.27987	0.52393	1	7255	1	-1.5586
DDX10	4	0.010289	0.013501	0.218884	1174	2	-1.8445	0.51394	0.71574	1	10277	1	-1.8445
XPO5	4	0.010294	0.013501	0.218884	1175	3	-2.3565	0.8954	0.94376	1	15316	0	-2.3565
EIF2B1	4	0.010315	0.013514	0.218917	1176	4	-1.5462	0.98969	0.99578	1	17590	0	-1.5462
AURKA	3	0.010369	0.011214	0.204925	1177	2	-4.4647	0.85123	0.90843	1	14491	0	-4.4647
ATG10	4	0.010372	0.013569	0.219556	1178	4	-1.0433	0.98963	0.99575	1	17587	0	-1.0433
TOMM20	4	0.010424	0.013647	0.219556	1179	3	-1.6915	0.78869	0.86742	1	13350	1	-1.6915
MRPL36	4	0.010433	0.01366	0.219556	1180	4	-1.3216	0.98957	0.99571	1	17585	0	-1.3216
SSX1	4	0.01045	0.01368	0.219556	1181	4	-1.355	0.98955	0.99569	1	17584	0	-1.355
HAUS5	4	0.010472	0.013681	0.219556	1182	4	-0.84568	0.96721	0.98568	1	16897	0	-0.84568
GRPEL1	4	0.010482	0.013681	0.219556	1183	3	-1.529	0.79737	0.87532	1	13501	1	-1.529
TDO2	4	0.010484	0.013681	0.219556	1184	4	-1.7453	0.98952	0.99569	1	17583	0	-1.7453
GAGE12I	4	0.01049	0.013681	0.219556	1185	3	-1.4558	0.77554	0.85644	1	13132	1	-1.4558
NPY5R	4	0.01049	0.013681	0.219556	1186	4	-0.96175	0.98951	0.99569	1	17582	0	-0.96175
DHFRL1	4	0.010506	0.013737	0.219556	1187	4	-1.3189	0.98949	0.99569	1	17581	0	-1.3189
PHF7	4	0.010518	0.013737	0.219556	1188	3	-2.5379	0.6241	0.76845	1	11263	1	-2.5379
USP34	4	0.010526	0.013737	0.219556	1189	4	-1.0511	0.98947	0.99569	1	17579	0	-1.0511
FEM1B	4	0.010528	0.013737	0.219556	1190	4	-2.2474	0.98947	0.99569	1	17578	0	-2.2474
DPY19L1	4	0.01053	0.013737	0.219556	1191	4	-2.5026	0.98947	0.99569	1	17577	0	-2.5026
LAGE3	4	0.010537	0.013737	0.219556	1192	3	-1.5744	0.19341	0.4312	1	5807	1	-1.5744
SPTSSA	4	0.010545	0.013737	0.219556	1193	3	-1.9876	0.66848	0.7903	1	11739	1	-1.9876
C4A	4	0.010573	0.013758	0.219704	1194	4	-1.1278	0.98415	0.99327	1	17396	0	-1.1278
ADAM10	4	0.010583	0.013833	0.220359	1195	4	-1.8976	0.98942	0.99567	1	17575	0	-1.8976
EIF3I	4	0.010601	0.013834	0.220359	1196	3	-0.86233	0.96432	0.98426	1	16822	0	-0.86233
DIEXF	4	0.010613	0.013834	0.220359	1197	3	-1.8809	0.93226	0.96634	1	16068	0	-1.8809
TRAPPC4	4	0.010626	0.013887	0.220665	1198	4	-1.5556	0.97608	0.98968	1	17164	0	-1.5556
DCAF12	4	0.010633	0.013887	0.220665	1199	3	-1.6931	0.61661	0.76575	1	11189	1	-1.6931
OR4F16	4	0.010646	0.013888	0.220665	1200	4	-2.1744	0.98935	0.99561	1	17574	0	-2.1744
PGM5	4	0.010688	0.013948	0.221436	1201	2	-0.253	0.27307	0.51497	1	7155	1	-0.253
TXNDC12	4	0.01076	0.014008	0.222098	1202	4	-1.9061	0.98924	0.99559	1	17571	0	-1.9061
ARCN1	4	0.010775	0.014025	0.222098	1203	3	-2.0883	0.94753	0.97422	1	16412	0	-2.0883
MTHFD1L	4	0.010786	0.014025	0.222098	1204	4	-0.84844	0.98921	0.99558	1	17570	0	-0.84844
MINOS1	4	0.010836	0.014048	0.222098	1205	3	-0.83282	0.59343	0.75298	1	10974	1	-0.83282
TOP1	4	0.010879	0.014082	0.222098	1206	4	-2.2315	0.98912	0.99553	1	17568	0	-2.2315
FBXO8	4	0.010882	0.014082	0.222098	1207	4	-1.2477	0.98912	0.99553	1	17567	0	-1.2477
INTS10	4	0.010895	0.014082	0.222098	1208	4	-1.9839	0.98911	0.99553	1	17566	0	-1.9839
ZNF280C	4	0.010916	0.014082	0.222098	1209	4	-1.9346	0.98908	0.99553	1	17565	0	-1.9346
PLCXD2	4	0.010944	0.014132	0.222306	1210	4	-1.3823	0.98906	0.99553	1	17563	0	-1.3823
RCHY1	4	0.010968	0.014148	0.222306	1211	4	-1.8365	0.98903	0.99552	1	17562	0	-1.8365
ZC3H13	4	0.011	0.014193	0.222306	1212	2	-0.73479	0.94707	0.97378	1	16406	0	-0.73479
NTAN1	4	0.011012	0.014193	0.222306	1213	2	-2.138	0.77237	0.85426	1	13087	1	-2.138
RRN3	4	0.011022	0.014193	0.222306	1214	3	-1.7898	0.79893	0.87577	1	13527	1	-1.7898
ZWINT	4	0.011042	0.014193	0.222306	1215	3	-0.41644	0.80551	0.88089	1	13636	1	-0.41644
INTS4	4	0.011057	0.014193	0.222306	1216	4	-1.3171	0.98894	0.99552	1	17561	0	-1.3171
MRPS33	4	0.011061	0.014193	0.222306	1217	3	-2.0853	0.91423	0.95465	1	15709	0	-2.0853
WDR78	4	0.011144	0.014212	0.222306	1218	2	-2.6428	0.47567	0.70021	1	9958	1	-2.6428
SRP14	4	0.01116	0.014212	0.222306	1219	4	-1.1883	0.98884	0.9955	1	17560	0	-1.1883
HIST2H2AA3	4	0.011163	0.014231	0.22232	1220	3	-0.59677	0.94499	0.97269	1	16356	0	-0.59677
GPKOW	4	0.011201	0.01427	0.22232	1221	4	-1.6155	0.9888	0.99543	1	17559	0	-1.6155
RBM8A	4	0.011208	0.014271	0.22232	1222	4	-1.6339	0.98879	0.99543	1	17558	0	-1.6339
NEK2	4	0.011212	0.014271	0.22232	1223	3	-1.3166	0.95929	0.98159	1	16701	0	-1.3166
FPGS	4	0.011214	0.014271	0.22232	1224	3	-2.2889	0.25074	0.49041	1	6786	1	-2.2889
STX18	4	0.011254	0.014314	0.222817	1225	4	-0.57458	0.98875	0.99541	1	17557	0	-0.57458
SNRPD1	4	0.011301	0.014382	0.223335	1226	3	-1.3731	0.91255	0.95379	1	15671	0	-1.3731
EXOC2	4	0.011304	0.014382	0.223335	1227	3	-3.0222	0.42863	0.67962	1	9628	1	-3.0222
SLC25A32	4	0.011321	0.014383	0.223335	1228	3	-2.951	0.95363	0.97757	1	16555	0	-2.951
RHOA	4	0.01136	0.014487	0.224769	1229	3	-2.5846	0.6505	0.78181	1	11525	1	-2.5846
C1orf109	4	0.011399	0.014548	0.225133	1230	3	-1.1139	0.80188	0.87844	1	13585	1	-1.1139
VPS41	4	0.011413	0.014548	0.225133	1231	4	-2.9201	0.98859	0.99527	1	17554	0	-2.9201
ASAH1	4	0.011454	0.014569	0.225133	1232	3	-2.6264	0.58651	0.74941	1	10914	1	-2.6264
RPF2	4	0.011469	0.014569	0.225133	1233	3	-2.7658	0.87457	0.9317	1	14919	0	-2.7658
DDX42	4	0.011475	0.014569	0.225133	1234	4	-2.3427	0.98853	0.99527	1	17552	0	-2.3427
COA3	3	0.011486	0.012179	0.211715	1235	3	-0.75004	0.94312	0.96931	1	16315	0	-0.75004
CKAP5	4	0.011517	0.014594	0.225154	1236	3	-1.6219	0.28068	0.52453	1	7268	1	-1.6219
COG3	4	0.011519	0.014594	0.225154	1237	4	-1.0945	0.98848	0.99524	1	17551	0	-1.0945
URB1	4	0.011526	0.01461	0.225212	1238	4	-1.285	0.98847	0.99522	1	17550	0	-1.285
SLC15A5	4	0.011578	0.014734	0.226034	1239	4	-3.0959	0.97549	0.98942	1	17141	0	-3.0959
EMB	4	0.011584	0.014734	0.226034	1240	2	-1.6169	0.2062	0.44754	1	6040	2	-1.6169
MTFR2	4	0.01161	0.014768	0.226034	1241	2	-0.68166	0.55736	0.73507	1	10652	1	-0.68166
TMEM128	4	0.011621	0.014768	0.226034	1242	4	-1.0958	0.98838	0.99518	1	17548	0	-1.0958
UQCRB	4	0.011625	0.014768	0.226034	1243	4	-2.5801	0.98837	0.99518	1	17547	0	-2.5801
C1orf131	4	0.011631	0.014768	0.226034	1244	4	-1.7478	0.98837	0.99518	1	17546	0	-1.7478
SCLT1	4	0.011636	0.014784	0.226034	1245	4	-1.2093	0.98836	0.99517	1	17545	0	-1.2093
CITED2	4	0.011649	0.014784	0.226034	1246	3	-0.99561	0.9425	0.97168	1	16295	0	-0.99561
TLR2	4	0.011655	0.014785	0.226034	1247	3	-2.7689	0.3555	0.60387	1	8520	1	-2.7689
FTSJ3	4	0.011662	0.014785	0.226034	1248	2	-2.5431	0.94977	0.97458	1	16468	0	-2.5431
TIMM13	4	0.011688	0.014804	0.226034	1249	4	-0.67997	0.97068	0.98736	1	16996	0	-0.67997
CENPN	4	0.0117	0.014805	0.226034	1250	4	-2.7872	0.97058	0.98736	1	16992	0	-2.7872
NARS	4	0.011759	0.014862	0.226309	1251	4	-2.9001	0.97283	0.98829	1	17077	0	-2.9001
HIST1H2BC	4	0.011765	0.014862	0.226309	1252	3	-3.0848	0.53388	0.72394	1	10448	1	-3.0848
USP17L15	4	0.011784	0.014862	0.226309	1253	4	-2.4766	0.98822	0.99508	1	17542	0	-2.4766
CPA6	4	0.011814	0.014882	0.226309	1254	4	-1.374	0.98819	0.99506	1	17541	0	-1.374
OR2A5	4	0.011849	0.014882	0.226309	1255	4	-2.5327	0.96771	0.98583	1	16919	0	-2.5327
UTP3	4	0.011887	0.014954	0.22669	1256	4	-2.8179	0.96942	0.98685	1	16970	0	-2.8179
CENPH	4	0.011888	0.014954	0.22669	1257	4	-1.2802	0.98811	0.995	1	17538	0	-1.2802
RWDD4	4	0.011905	0.014954	0.22669	1258	3	-3.4587	0.55578	0.73394	1	10636	1	-3.4587
DDX46	4	0.011928	0.014955	0.22669	1259	2	-1.0979	0.66199	0.78807	1	11665	1	-1.0979
HECTD2	4	0.011963	0.015071	0.227594	1260	4	-2.3635	0.98804	0.99493	1	17537	0	-2.3635
GINM1	4	0.011973	0.015072	0.227594	1261	4	-2.3662	0.98803	0.99493	1	17535	0	-2.3662
TAF9	4	0.011982	0.015072	0.227594	1262	4	-2.2138	0.98802	0.99493	1	17534	0	-2.2138
ZC2HC1A	4	0.011994	0.015097	0.227594	1263	3	-2.1959	0.55727	0.73487	1	10650	1	-2.1959
UBR3	4	0.012012	0.015097	0.227594	1264	3	-2.5617	0.64811	0.78093	1	11493	1	-2.5617
SCGN	4	0.012033	0.015098	0.227594	1265	3	-1.2891	0.25857	0.49828	1	6923	1	-1.2891
OR2T3	4	0.012054	0.015098	0.227594	1266	4	-1.3398	0.98795	0.9949	1	17532	0	-1.3398
ALG1L2	4	0.012072	0.015203	0.228818	1267	3	-1.4462	0.85183	0.91541	1	14510	0	-1.4462
CD1E	4	0.012072	0.015203	0.228818	1268	3	-2.0041	0.37266	0.62489	1	8814	1	-2.0041
TTLL1	4	0.012084	0.01522	0.228903	1269	3	-2.1927	0.18925	0.4274	1	5741	1	-2.1927
POLA1	4	0.012107	0.015261	0.22915	1270	4	-2.3502	0.98789	0.99482	1	17531	0	-2.3502
ATP5A1	4	0.012109	0.015261	0.22915	1271	4	-1.0565	0.98789	0.99482	1	17530	0	-1.0565
UPB1	4	0.012147	0.01532	0.229239	1272	4	-1.942	0.98785	0.99478	1	17528	0	-1.942
EXOC5	4	0.012154	0.01535	0.229239	1273	4	-2.6524	0.98785	0.99478	1	17527	0	-2.6524
OR11H2	4	0.012183	0.015422	0.229239	1274	2	-1.5433	0.45205	0.68922	1	9785	1	-1.5433
GOLGA6L10	4	0.012203	0.015422	0.229239	1275	4	-1.7728	0.98305	0.99291	1	17363	0	-1.7728
PSMB8	4	0.012204	0.015422	0.229239	1276	4	-0.97466	0.9878	0.99477	1	17526	0	-0.97466
ARPC3	4	0.012213	0.015422	0.229239	1277	4	-2.3461	0.98779	0.99477	1	17525	0	-2.3461
ERCC5	4	0.012228	0.015423	0.229239	1278	3	-3.0783	0.71666	0.81911	1	12297	1	-3.0783
FNTB	4	0.012229	0.015423	0.229239	1279	3	-1.4474	0.85372	0.9163	1	14543	0	-1.4474
C2CD3	4	0.012234	0.015423	0.229239	1280	4	-0.88349	0.98777	0.99476	1	17524	0	-0.88349
ESCO2	4	0.012242	0.015423	0.229239	1281	4	-2.1507	0.98776	0.99476	1	17523	0	-2.1507
COA5	4	0.012259	0.015423	0.229239	1282	4	-1.368	0.98774	0.99476	1	17522	0	-1.368
TUBE1	4	0.012261	0.015423	0.229239	1283	4	-1.5956	0.98774	0.99476	1	17521	0	-1.5956
CDC5L	4	0.012289	0.015467	0.229239	1284	2	-1.0104	0.36936	0.62101	1	8763	1	-1.0104
UNC119	4	0.012296	0.015467	0.229239	1285	2	-0.61586	0.4664	0.69579	1	9899	1	-0.61586
SNAPC1	4	0.012331	0.015525	0.229239	1286	4	-1.7309	0.981	0.99193	1	17306	0	-1.7309
CYP21A2	4	0.01234	0.015525	0.229239	1287	3	-2.8019	0.56045	0.73643	1	10682	1	-2.8019
P3H1	4	0.012365	0.015568	0.229239	1288	3	-1.6618	0.081296	0.25755	1	3450	1	-1.6618
BARD1	4	0.012368	0.015568	0.229239	1289	4	-1.5501	0.98763	0.9947	1	17519	0	-1.5501
POT1	4	0.012388	0.015582	0.229239	1290	4	-1.6421	0.98761	0.99468	1	17518	0	-1.6421
OR10V1	3	0.012388	0.012898	0.217585	1291	3	-1.3939	0.98761	0.99445	1	17517	0	-1.3939
IPCEF1	4	0.012395	0.015582	0.229239	1292	3	-3.0198	0.88264	0.93731	1	15066	0	-3.0198
RBM27	4	0.012401	0.015582	0.229239	1293	4	-0.90649	0.9876	0.99468	1	17516	0	-0.90649
PRAMEF15	4	0.012428	0.015582	0.229239	1294	3	-0.64759	0.76575	0.84869	1	12999	1	-0.64759
IDNK	4	0.012434	0.015582	0.229239	1295	4	-1.1827	0.98757	0.99468	1	17514	0	-1.1827
FAM91A1	4	0.012441	0.015582	0.229239	1296	4	-1.8693	0.98294	0.99283	1	17359	0	-1.8693
ITGA2	4	0.012442	0.015582	0.229239	1297	4	-1.3164	0.98756	0.99468	1	17513	0	-1.3164
RPAP3	4	0.012462	0.015609	0.229239	1298	3	-1.9748	0.92011	0.95771	1	15821	0	-1.9748
MAPK8	4	0.012473	0.015626	0.229239	1299	4	-2.7494	0.98753	0.99463	1	17512	0	-2.7494
HELB	4	0.012475	0.015626	0.229239	1300	3	-2.4425	0.9662	0.98517	1	16871	0	-2.4425
CXCL9	4	0.012477	0.015626	0.229239	1301	4	-1.4293	0.98752	0.99463	1	17511	0	-1.4293
CDC123	4	0.012551	0.016717	0.244599	1302	3	-2.4128	0.94878	0.97451	1	16442	0	-2.4128
C15orf57	4	0.012609	0.016823	0.244599	1303	4	-2.5278	0.98739	0.99454	1	17510	0	-2.5278
CEP126	4	0.012622	0.016823	0.244599	1304	3	-2.7316	0.80163	0.87803	1	13580	1	-2.7316
CAD	4	0.012629	0.016823	0.244599	1305	4	-1.1258	0.98737	0.99454	1	17509	0	-1.1258
C14orf80	4	0.012631	0.016823	0.244599	1306	4	-1.011	0.98737	0.99454	1	17508	0	-1.011
TAF2	4	0.012637	0.016858	0.244599	1307	4	-2.7477	0.97198	0.98795	1	17041	0	-2.7477
MRPL19	4	0.012638	0.016858	0.244599	1308	3	-1.2871	0.7245	0.8244	1	12410	1	-1.2871
CENPL	4	0.012736	0.016994	0.244599	1309	3	-3.2376	0.96551	0.9849	1	16845	0	-3.2376
ALDH5A1	4	0.012736	0.016994	0.244599	1310	3	-1.8665	0.79663	0.87444	1	13488	1	-1.8665
SNAP23	4	0.012754	0.016994	0.244599	1311	3	-2.6599	0.77193	0.85381	1	13083	1	-2.6599
ZNF626	4	0.012758	0.016994	0.244599	1312	3	-2.0907	0.67604	0.79393	1	11829	1	-2.0907
ERAP2	4	0.012783	0.01705	0.244599	1313	3	-2.7719	0.91498	0.95476	1	15722	0	-2.7719
SARS	4	0.012796	0.017068	0.244599	1314	2	-1.7972	0.24629	0.48676	1	6712	1	-1.7972
TSSK4	4	0.012803	0.017069	0.244599	1315	3	-3.0688	0.85342	0.91613	1	14537	0	-3.0688
CUL3	4	0.012829	0.017087	0.244599	1316	3	-1.556	0.95451	0.97823	1	16576	0	-1.556
XPO6	4	0.012839	0.017087	0.244599	1317	4	-0.97553	0.98716	0.99448	1	17506	0	-0.97553
AMBN	4	0.012844	0.017087	0.244599	1318	2	-1.8321	0.042405	0.1629	1	2159	2	-1.8321
ST8SIA1	4	0.01285	0.017087	0.244599	1319	2	-1.9436	0.12433	0.35177	1	4663	2	-1.9436
UNC50	4	0.012876	0.017087	0.244599	1320	4	-2.4105	0.98692	0.99439	1	17493	0	-2.4105
FBXW11	4	0.012883	0.017087	0.244599	1321	4	-2.7128	0.98712	0.99448	1	17505	0	-2.7128
GOLGA8N	4	0.012907	0.017113	0.244599	1322	3	-1.9615	0.78008	0.86025	1	13211	1	-1.9615
RPS15	4	0.012919	0.017114	0.244599	1323	3	-0.85608	0.75381	0.84284	1	12815	1	-0.85608
VPS51	4	0.012946	0.017145	0.244599	1324	3	-1.2057	0.88903	0.94044	1	15193	0	-1.2057
TIPARP	4	0.012947	0.017145	0.244599	1325	4	-1.4661	0.98705	0.99445	1	17503	0	-1.4661
DHX40	4	0.012954	0.017145	0.244599	1326	3	-2.9288	0.5389	0.72709	1	10493	1	-2.9288
CYR61	4	0.012966	0.017202	0.244599	1327	3	-1.7165	0.23361	0.47391	1	6499	1	-1.7165
VAV3	4	0.01298	0.017202	0.244599	1328	4	-2.6129	0.98702	0.99445	1	17502	0	-2.6129
RPN2	4	0.012988	0.017265	0.244599	1329	3	-2.2648	0.965	0.98464	1	16838	0	-2.2648
SAV1	3	0.012996	0.01329	0.218815	1330	3	-1.4945	0.987	0.99419	1	17501	0	-1.4945
LUC7L3	4	0.012998	0.017265	0.244599	1331	3	-1.1624	0.84423	0.90921	1	14354	0	-1.1624
CASP10	4	0.01302	0.017284	0.244599	1332	4	-1.1513	0.98698	0.99443	1	17500	0	-1.1513
PDS5B	4	0.013034	0.017285	0.244599	1333	4	-0.96423	0.98697	0.99443	1	17498	0	-0.96423
TAMM41	4	0.01304	0.017285	0.244599	1334	3	-1.3271	0.95802	0.98083	1	16658	0	-1.3271
UQCRHL	4	0.013042	0.017285	0.244599	1335	4	-0.91329	0.98696	0.99443	1	17496	0	-0.91329
EXD1	4	0.01305	0.017306	0.244599	1336	4	-2.1594	0.98695	0.9944	1	17495	0	-2.1594
BMS1	4	0.013052	0.017306	0.244599	1337	4	-1.264	0.98695	0.9944	1	17494	0	-1.264
FAM200A	4	0.013076	0.01732	0.244599	1338	4	-2.6626	0.97804	0.99039	1	17213	0	-2.6626
CCDC88A	4	0.013083	0.01732	0.244599	1339	3	-3.374	0.92713	0.96295	1	15956	0	-3.374
AHCTF1	4	0.013086	0.01732	0.244599	1340	3	-2.285	0.12837	0.35616	1	4732	1	-2.285
C2orf27A	4	0.0131	0.017339	0.244599	1341	1	0.23235	0.33822	0.5887	1	8208	2	0.23235
TYMS	4	0.013129	0.017391	0.244599	1342	2	-1.2329	0.83442	0.90119	1	14175	0	-1.2329
CDIPT	4	0.013152	0.017451	0.244599	1343	3	-1.4149	0.89898	0.94604	1	15384	0	-1.4149
THRA	4	0.013202	0.017468	0.244599	1344	4	-2.2514	0.9868	0.99432	1	17492	0	-2.2514
MRPL38	4	0.01323	0.01749	0.244599	1345	4	-1.4846	0.98677	0.99429	1	17490	0	-1.4846
HSF2	4	0.013234	0.017491	0.244599	1346	3	-2.2197	0.94318	0.97208	1	16318	0	-2.2197
TCEB2	4	0.013258	0.017509	0.244599	1347	3	-1.0502	0.35856	0.60752	1	8572	1	-1.0502
NIFK	4	0.013272	0.017533	0.244599	1348	4	-1.2462	0.9792	0.99104	1	17254	0	-1.2462
HTATSF1	4	0.013298	0.017534	0.244599	1349	4	-1.8045	0.97317	0.98852	1	17084	0	-1.8045
RGS17	4	0.013301	0.017534	0.244599	1350	4	-0.82212	0.9867	0.99427	1	17488	0	-0.82212
LENG1	4	0.013301	0.017534	0.244599	1351	3	-1.9434	0.6177	0.76621	1	11199	1	-1.9434
EIF4EBP1	4	0.013303	0.017534	0.244599	1352	4	-1.5655	0.9867	0.99427	1	17487	0	-1.5655
PSME3	4	0.013313	0.017534	0.244599	1353	4	-1.228	0.98669	0.99427	1	17486	0	-1.228
DDX55	4	0.013334	0.017558	0.244599	1354	2	-0.23949	0.2273	0.46911	1	6393	1	-0.23949
MTRNR2L4	4	0.013336	0.017558	0.244599	1355	4	-1.106	0.98666	0.99425	1	17485	0	-1.106
NMNAT1	4	0.013341	0.017594	0.244599	1356	3	-1.6216	0.38707	0.64135	1	9031	1	-1.6216
SPDYA	4	0.013354	0.017614	0.244599	1357	4	-2.3188	0.98665	0.99422	1	17484	0	-2.3188
CHD7	4	0.013368	0.017666	0.244599	1358	3	-1.8293	0.85461	0.91648	1	14560	0	-1.8293
SLC4A1	4	0.013382	0.017666	0.244599	1359	3	-0.74096	0.70363	0.81233	1	12134	1	-0.74096
CRYGC	4	0.013438	0.017702	0.244599	1360	4	-1.3912	0.98656	0.9942	1	17483	0	-1.3912
MKNK2	4	0.013451	0.01773	0.244599	1361	3	-2.6194	0.79993	0.87623	1	13549	1	-2.6194
RFWD2	4	0.013473	0.017809	0.244599	1362	4	-1.3301	0.98653	0.99417	1	17482	0	-1.3301
SNRNP48	4	0.01351	0.017833	0.244599	1363	4	-1.2055	0.98649	0.99414	1	17481	0	-1.2055
G6PD	4	0.013512	0.017833	0.244599	1364	2	-0.45481	0.79787	0.87532	1	13509	1	-0.45481
SESN3	4	0.013512	0.017833	0.244599	1365	4	-3.3142	0.96784	0.98595	1	16929	0	-3.3142
ERCC6L2	4	0.013528	0.017833	0.244599	1366	4	-2.7027	0.98647	0.99414	1	17480	0	-2.7027
GRAMD1C	4	0.013528	0.017833	0.244599	1367	3	-2.1974	0.86601	0.92505	1	14765	0	-2.1974
ERH	4	0.013538	0.017895	0.244599	1368	4	-1.3616	0.98646	0.99414	1	17479	0	-1.3616
HEATR3	4	0.013555	0.017977	0.244599	1369	4	-1.3429	0.98645	0.99409	1	17478	0	-1.3429
ICE2	4	0.013565	0.018009	0.244599	1370	4	-3.1874	0.97622	0.98979	1	17170	0	-3.1874
CCL11	4	0.013583	0.018068	0.244599	1371	3	-2.554	0.52708	0.72108	1	10389	1	-2.554
CCNT2	4	0.013586	0.018068	0.244599	1372	3	-1.8939	0.7387	0.83322	1	12588	1	-1.8939
ACE	4	0.013609	0.018089	0.244599	1373	4	-1.0773	0.98639	0.99407	1	17477	0	-1.0773
FAM21C	4	0.013615	0.018089	0.244599	1374	3	-0.70547	0.46682	0.69579	1	9906	1	-0.70547
DDX39A	4	0.013631	0.01809	0.244599	1375	3	-0.78334	0.94624	0.97328	1	16389	0	-0.78334
ATP5O	4	0.013632	0.01809	0.244599	1376	3	-1.5976	0.81354	0.8874	1	13780	0	-1.5976
VDAC1	4	0.013658	0.018108	0.244599	1377	3	-1.7173	0.91125	0.95322	1	15639	0	-1.7173
NMT1	4	0.013672	0.018109	0.244599	1378	2	-0.65309	0.81443	0.88806	1	13802	0	-0.65309
GOLGA6L6	4	0.013693	0.018175	0.244599	1379	3	-1.2365	0.96595	0.98507	1	16858	0	-1.2365
PGK1	4	0.013693	0.018175	0.244599	1380	3	-2.3856	0.92713	0.96295	1	15957	0	-2.3856
RSL24D1	4	0.0137	0.018175	0.244599	1381	4	-1.4492	0.98041	0.99177	1	17290	0	-1.4492
CFAP126	4	0.013714	0.018175	0.244599	1382	3	-2.4035	0.5159	0.71644	1	10292	1	-2.4035
BAP1	4	0.013716	0.018175	0.244599	1383	3	-2.4018	0.74091	0.83477	1	12618	1	-2.4018
PLA2G2C	4	0.013735	0.018175	0.244599	1384	2	-1.4558	0.52935	0.72173	1	10411	1	-1.4558
DNAJC3	4	0.013745	0.018176	0.244599	1385	3	-3.0582	0.11801	0.3442	1	4571	1	-3.0582
ZNF138	4	0.013769	0.018176	0.244599	1386	3	-1.3808	0.52991	0.72195	1	10416	1	-1.3808
GSS	4	0.013781	0.018176	0.244599	1387	3	-2.7881	0.83097	0.89864	1	14118	0	-2.7881
SEC24B	4	0.013787	0.018176	0.244599	1388	3	-2.5129	0.49589	0.70818	1	10122	1	-2.5129
POTEB3	4	0.013805	0.018207	0.244599	1389	3	-2.5259	0.92155	0.95905	1	15850	0	-2.5259
LYPLAL1	4	0.013833	0.018207	0.244599	1390	3	-2.6013	0.93081	0.96528	1	16044	0	-2.6013
SLC26A5	4	0.01384	0.018207	0.244599	1391	4	-2.4578	0.98616	0.99404	1	17476	0	-2.4578
COQ3	4	0.013842	0.018207	0.244599	1392	4	-1.3606	0.98616	0.99404	1	17475	0	-1.3606
MAL	4	0.013849	0.018207	0.244599	1393	3	-1.7095	0.74697	0.83766	1	12718	1	-1.7095
ISY1-RAB43	4	0.013872	0.018207	0.244599	1394	2	-1.6646	0.86855	0.92644	1	14816	0	-1.6646
SYNE2	4	0.01389	0.018208	0.244599	1395	4	-2.608	0.98611	0.99404	1	17472	0	-2.608
DR1	4	0.013896	0.018208	0.244599	1396	4	-1.2373	0.9673	0.98573	1	16901	0	-1.2373
SUPT5H	4	0.013918	0.018208	0.244599	1397	4	-1.4209	0.98608	0.99404	1	17471	0	-1.4209
CDS2	4	0.013924	0.018208	0.244599	1398	2	-0.47703	0.85173	0.91541	1	14506	0	-0.47703
TRIM54	4	0.013958	0.018208	0.244599	1399	4	-0.9997	0.98604	0.99404	1	17470	0	-0.9997
[truncated: 16,818 more rows]

## Sheet: S2i_GW_fitness_RRA_results_CAR
id	num	neg|score	neg|p-value	neg|fdr	neg|rank	neg|goodsgrna	neg|lfc	pos|score	pos|p-value	pos|fdr	pos|rank	pos|goodsgrna	pos|lfc
[truncated: 18,217 more rows]

[truncated: 3 more sheets: S2j_GW_fitness_MLE_design, S2k_GW_fitness_MLE_results, S2l_GW_fitness_cell_numbers]
