# Supplementary material for: Systematic discovery of CRISPR-boosted CAR T cell immunotherapies
Source: Nature. 2025 Sep 24;646(8086):963–72. doi: 10.1038/s41586-025-09507-9 (PMC12545207; doi:10.1038/s41586-025-09507-9)
Supplement: Supplementary file 9 — CAR T cell FACS-based screens. See Supplementary Information for full legend. [file 41586_2025_9507_MOESM9_ESM.xlsx]

## Sheet: README
Supplementary Table 3	CAR T cell FACS-based screens
Tab	Content
S3a_gRNAs_Spikein-v2	Focused gRNA library for FACS mini-screens "Spikein-v2" (CD69, FAS)
S3b_gRNAs_Exhaustion-v1	Focused gRNA library for FACS mini-screens "Exhaustion-v1" (PD1, LAG3, TIM3)
S3c_Miniscreen_annotation	Sample annotation for FACS mini-screens
S3d_gRNA_counts_Spikein-v2	Raw gRNA counts for FACS mini-screens with "Spikein-v2" gRNA library
S3e_gRNA_counts_Exhaustion-v1	Raw gRNA counts for FACS mini-screens with "Exhaustion-v1" gRNA library
S3f_GW_gRNAs	Genome-wide gRNA library, derived from the Brunello library and cloned into CROP-seq-CAR (same as in Supplementary Table 2)
S3g_GW_sorting_annotation	Sample annotation for genome-wide FACS screens
S3h_GW_sorting_gRNA_counts	Raw gRNA counts for genome-wide FACS screens
S3i_CD19_screen_neg-vs-unsorted	MAGeCK RRA results: CD19 negative (CD19-) versus unsorted
S3j_CD19_screen_pos-vs-unsorted	MAGeCK RRA results: CD19 positive (CD19+) versus unsorted
S3k_CD69_screen_neg-vs-unsorted	MAGeCK RRA results: CD69 negative (CD69-) versus unsorted
S3l_CD69_screen_pos-vs-unsorted	MAGeCK RRA results: CD69 positive (CD69+) versus unsorted
S3m_FAS_neg-neg-neg-vs-unsorted	MAGeCK RRA results: FAS negative (FAS---) versus unsorted
S3n_PD1-LAG3-TIM3-low-vs-unsort	MAGeCK RRA results: PD1, LAG3, TIM3 triple negative versus unsorted
S3o_PD1-LAG3-TIM3-pos-vs-unsort	MAGeCK RRA results: PD1, LAG3, TIM3 triple positive versus unsorted
S3p_GW_sorting_cell_numbers	Cell numbers at T cell isolation, transduction, and electroporation
S3q_GW_sorting_QC_metrics	QC metrics for genome-wide FACS screens

## Sheet: S3a_gRNAs_Spikein-v2
sgRNA_ID	sgRNA_Seq	Gene
Spikein-v2_CCR7-01	TAGTATCCAGATGCCCACAC	CCR7
Spikein-v2_CCR7-02	ACGCAACTTTGAGCGCAACA	CCR7
Spikein-v2_CCR7-03	AGCAGGTAGGTATCGGTCA	CCR7
Spikein-v2_CCR7-04	AGCTGAGACAGCCTGGACGA	CCR7
Spikein-v2_CCR7-05	TGAGAAGGACGCGGGCACGG	CCR7
Spikein-v2_CCR7-06	AAAGTGGACACCGAAGACCC	CCR7
Spikein-v2_CCR7-07	AACAAAGTGTAGTCCACTG	CCR7
Spikein-v2_CCR7-08	CATCGGAGACAACACCACAG	CCR7
Spikein-v2_CCR7-09	ACAAGGTAACAGAAGCTCA	CCR7
Spikein-v2_CCR7-10	AGAGCTTGAAGAGATCGTTG	CCR7
Spikein-v2_CCR7-11	CCGCGCTGTAGGCCCAGAA	CCR7
Spikein-v2_CCR7-12	TAGGCCCACGAAACAAATGA	CCR7
Spikein-v2_CCR7-13	AGGCCCAGAAGGGAAGGGTC	CCR7
Spikein-v2_CCR7-14	CTTGCTGATGAGAAGGACGC	CCR7
Spikein-v2_CCR7-15	AAAGTTGCGTGCCTGGAGCA	CCR7
Spikein-v2_CCR7-16	TTGAAGTTGGCCACCGTCT	CCR7
Spikein-v2_CCR7-17	CAGGCTGTAGGTGACGTCGT	CCR7
Spikein-v2_CCR7-18	CAGGTTGAGCAGGTAGGTAT	CCR7
Spikein-v2_CCR7-19	CCAGGACCACCCCATTGTA	CCR7
Spikein-v2_CCR7-20	CTTCCAGCTGCCCTACAATG	CCR7
Spikein-v2_CD4-01	AGTGCAATGTAGGAGTCCAA	CD4
Spikein-v2_CD4-02	AGTGGTGCTGGGCAAAAAAG	CD4
Spikein-v2_CD4-03	CAGGACCCTAAGCTCCAGAT	CD4
Spikein-v2_CD4-04	TTTCAACTGTAAAGGCGAGT	CD4
Spikein-v2_CD4-05	GCAAGGCCACAATGAACCG	CD4
Spikein-v2_CD4-06	CAGAGCCTGACCCTGACCT	CD4
Spikein-v2_CD4-07	GTGATCCAAGACTTGGAGG	CD4
Spikein-v2_CD4-08	GTGTGGGTGCTGAACCCTG	CD4
Spikein-v2_CD4-09	GTGGGTCCCCACACCTCAC	CD4
Spikein-v2_CD4-10	AGAGCCAGCATACTGAGGCA	CD4
Spikein-v2_CD4-11	ACGCCCCCCAGCACAATCA	CD4
Spikein-v2_CD4-12	TGCACCGGGGTGGACCATGT	CD4
Spikein-v2_CD4-13	AAAACAGGAAAGTTGCATC	CD4
Spikein-v2_CD4-14	TGAACCCTGAGGCGGGGATG	CD4
Spikein-v2_CD4-15	TGTCAGGTGCCGGCACCGAA	CD4
Spikein-v2_CD4-16	ACTCAGCATCAGCTTAGGGG	CD4
Spikein-v2_CD4-17	GAGGCAAAGGTCTCGAAGC	CD4
Spikein-v2_CD4-18	CAGGCCTTGCCTCAGTATGC	CD4
Spikein-v2_CD4-19	TTTCCAGAGCCAGCATACTG	CD4
Spikein-v2_CD4-20	CTGGACAGCGCCAAGCAGAG	CD4
Spikein-v2_CD69-01	CCACATTCATTACAGCACAC	CD69
Spikein-v2_CD69-02	TCATGACGTGTTGAGAAATG	CD69
Spikein-v2_CD69-03	AGGACTGGGTTGGCTACCAG	CD69
Spikein-v2_CD69-04	TGGGCCAATACAATTGTCC	CD69
Spikein-v2_CD69-05	CTCTCATTGCCTTATCAGG	CD69
Spikein-v2_CD69-06	AAGAAACATGGCTGTCTGA	CD69
Spikein-v2_CD69-07	GTAGAGAGGAACACTGGGT	CD69
Spikein-v2_CD69-08	CCTGTGTGCTGTAATGAATG	CD69
Spikein-v2_CD69-09	TGTTGAGAAATGGGGACTGG	CD69
Spikein-v2_CD69-10	ACACAGGACAGGAACTTGGA	CD69
Spikein-v2_CD69-11	TTCATTACAGCACACAGGAC	CD69
Spikein-v2_CD69-12	AGCTCTTTGCATCCGGAGAG	CD69
Spikein-v2_CD69-13	CAGCACACAGGACAGGAACT	CD69
Spikein-v2_CD69-14	CATTTCTCAACACGTCATGA	CD69
Spikein-v2_CD69-15	ATTTCTCAACACGTCATGAA	CD69
Spikein-v2_CD69-16	ACGTGTTGAGAAATGGGGAC	CD69
Spikein-v2_CD69-17	AGAGAACAGCTCTTTGCATC	CD69
Spikein-v2_CD69-18	CGCAGGTAGAGAGGAACACT	CD69
Spikein-v2_CD69-19	CCATGTTTCTTCATGCTCTG	CD69
Spikein-v2_CD69-20	ATTGAGAATGTGTATTGGCC	CD69
Spikein-v2_CD8A-01	CTCAAACTCACGGAGCAGCA	CD8A
Spikein-v2_CD8A-02	CAGGAAGACCGGCACGAAG	CD8A
Spikein-v2_CD8A-03	AGGTTCCAGGTCCGATCCAG	CD8A
Spikein-v2_CD8A-04	CGAGCAGCCCGACGTCGGGT	CD8A
Spikein-v2_CD8A-05	GAGCAGCAAGGCCAGCGGC	CD8A
Spikein-v2_CD8A-06	ACCGCCTTGCTCCTGCCGC	CD8A
Spikein-v2_CD8A-07	AAACAAGCCCAAGGCGGCCG	CD8A
Spikein-v2_CD8A-08	GTGTCGTCAGTGCACACGA	CD8A
Spikein-v2_CD8A-09	ACTTCCGCCGAGAGAACGA	CD8A
Spikein-v2_CD8A-10	AGAGGTATAGGAGGAAGGT	CD8A
Spikein-v2_CD8A-11	TACATGATGGAGTTGCTCA	CD8A
Spikein-v2_CD8A-12	TTGGGAGAGGTATAGGAGGA	CD8A
Spikein-v2_CD8A-13	CGAGGGCTACTATTTCTGCT	CD8A
Spikein-v2_CD8A-14	AGCCACGAGCAGCCCGACGT	CD8A
Spikein-v2_CD8A-15	ACGTGTTTGCAAATGTCCC	CD8A
Spikein-v2_CD8A-16	CTGCTGTCCAACCCGACGT	CD8A
Spikein-v2_CD8A-17	TATAGGAGGAAGGTGGGAC	CD8A
Spikein-v2_CD8A-18	ACAAGCCCAAGGCGGCCGAG	CD8A
Spikein-v2_CD8A-19	CTGGATCGGACCTGGAACCT	CD8A
Spikein-v2_CD8A-20	CCGGAACTGGCTCGGCCTGG	CD8A
Spikein-v2_FAS-01	TAGGGACTGCACAGTCAATG	FAS
Spikein-v2_FAS-02	CAGGATCCAGATCTAACTTG	FAS
Spikein-v2_FAS-03	TTGAGACTCAGAACTTGGA	FAS
Spikein-v2_FAS-04	ATGTGAACATGGAATCATCA	FAS
Spikein-v2_FAS-05	AGGGCTCACCAGAGGTAGG	FAS
Spikein-v2_FAS-06	AGTGACTGACATCAACTCCA	FAS
Spikein-v2_FAS-07	AAGTGGAAATAAACTGCACC	FAS
Spikein-v2_FAS-08	TTGGAGATTCATGAGAACCT	FAS
Spikein-v2_FAS-09	GAGAGGGCTCACCAGAGGT	FAS
Spikein-v2_FAS-10	AGATTGTGTGATGAAGGACA	FAS
Spikein-v2_FAS-11	CAGCAACACCAAGTGCAAAG	FAS
Spikein-v2_FAS-12	TAGAGTTACAAAAAAAGTT	FAS
Spikein-v2_FAS-13	AGGGCTCACCAGAGGTAGGA	FAS
Spikein-v2_FAS-14	AGAATTGGCCATCATGATGC	FAS
Spikein-v2_FAS-15	TTTGGTTTACATCTGCACT	FAS
Spikein-v2_FAS-16	TTGGAAGGCCTGCATCATGA	FAS
Spikein-v2_FAS-17	CACTTGGTATTCTGGGTCC	FAS
Spikein-v2_FAS-18	CATCTGGACCCTCCTACCTC	FAS
Spikein-v2_FAS-19	ACTGCGTGCCCTGCCAAGA	FAS
Spikein-v2_FAS-20	AACATGCAGAAAGCACAGAA	FAS
Spikein-v2_IFNG-01	CCAGAGCATCCAAAAGAGTG	IFNG
Spikein-v2_IFNG-02	TGCAGGTCATTCAGATGTAG	IFNG
Spikein-v2_IFNG-03	TTCTCTTGGCTGTTACTGCC	IFNG
Spikein-v2_IFNG-04	TGAAGTAAAAGGAGACAATT	IFNG
Spikein-v2_IFNG-05	AAAGAGTGTGGAGACCATCA	IFNG
Spikein-v2_IFNG-06	CAGGCAGGACAACCATTACT	IFNG
Spikein-v2_IFNG-07	TCGAAGAGCATCCCAGTAA	IFNG
Spikein-v2_IFNG-08	TTCATGTATTGCTTTGCGT	IFNG
Spikein-v2_IFNG-09	AAATATACAAGTTATATCT	IFNG
Spikein-v2_IFNG-10	TGTCGCCAGCAGCTAAAACA	IFNG
Spikein-v2_IFNG-11	AGGAGTCAGATGCTGTTTCG	IFNG
Spikein-v2_IFNG-12	CGACAGTTCAGCCATCACT	IFNG
Spikein-v2_IFNG-13	CGAAAAGCTGACTAATTATT	IFNG
Spikein-v2_IFNG-14	CTAAAACAGGGAAGCGAAAA	IFNG
Spikein-v2_IFNG-15	TACTTACAAAATATTTCTTA	IFNG
Spikein-v2_IFNG-16	CATTCAGATGTAGCGGATAA	IFNG
Spikein-v2_IFNG-17	TTTAAAAAGTTTGAAGTAAA	IFNG
Spikein-v2_IFNG-18	CTGTCGCCAGCAGCTAAAAC	IFNG
Spikein-v2_IFNG-19	ACATGAACTCATCCAAGTGA	IFNG
Spikein-v2_IFNG-20	TGATGGTCTCCACACTCTTT	IFNG
Spikein-v2_IL2-01	AAACTTAAATGTGAGCATCC	IL2
Spikein-v2_IL2-02	TTCTTTGTAGAACTTGAAGT	IL2
Spikein-v2_IL2-03	ACAACTGGAGCATTTACTGC	IL2
Spikein-v2_IL2-04	AGAAGAAGAACTCAAACCTC	IL2
Spikein-v2_IL2-05	ACAAGAATCCCAAACTCACC	IL2
Spikein-v2_IL2-06	AAATTTAGCACTTCCTCCAG	IL2
Spikein-v2_IL2-07	AGAAGAACTCAAACCTCTGG	IL2
Spikein-v2_IL2-08	ACTTAGTGCAATGCAAGAC	IL2
Spikein-v2_IL2-09	TCTGTTCAGAAATTCTACAA	IL2
Spikein-v2_IL2-10	ATATTGCTGATTAAGTCCCT	IL2
Spikein-v2_IL2-11	CAACTCCTGCCACAATGTAC	IL2
Spikein-v2_IL2-12	CGTAATAGTTCTGGAACTAA	IL2
Spikein-v2_IL2-13	AAACTTTCACTTAAGACCCA	IL2
Spikein-v2_IL2-14	ATATTGCTGATTAAGTCCC	IL2
Spikein-v2_IL2-15	AAAACTTTCACTTAAGACCC	IL2
Spikein-v2_IL2-16	AAAGAAAACACAGCTACAAC	IL2
Spikein-v2_IL2-17	CAATATCAACGTAATAGTTC	IL2
Spikein-v2_IL2-18	TGAGCATCCTGGTGAGTTT	IL2
Spikein-v2_IL2-19	TGTGAGCATCCTGGTGAGTT	IL2
Spikein-v2_IL2-20	TGAGATGATGCTTTGACAAA	IL2
Spikein-v2_LAMP1-01	TGAACTACGACACCAAGAG	LAMP1
Spikein-v2_LAMP1-02	TGGACAAGTACAACGTGAG	LAMP1
Spikein-v2_LAMP1-03	CTGCTGACGCACAATGCATG	LAMP1
Spikein-v2_LAMP1-04	GTGTCGTAGTTCACTGAGA	LAMP1
Spikein-v2_LAMP1-05	TTGGGCACGGGTGAGGGCGA	LAMP1
Spikein-v2_LAMP1-06	AACTGGAAGAGCAGGACGG	LAMP1
Spikein-v2_LAMP1-07	TTCCTACAAGTGCAACGCGG	LAMP1
Spikein-v2_LAMP1-08	CTGCGGTTGAGCACCACTG	LAMP1
Spikein-v2_LAMP1-09	CCTGCCATCAGATGCCACAG	LAMP1
Spikein-v2_LAMP1-10	AAGTTGGCCATTATGCACG	LAMP1
Spikein-v2_LAMP1-11	TGCTCAACCGCAGCTCCTG	LAMP1
Spikein-v2_LAMP1-12	GCATCTGATGGCAGGTCAA	LAMP1
Spikein-v2_LAMP1-13	TGAGAAGGCAGCAGAGAAGT	LAMP1
Spikein-v2_LAMP1-14	CCACTGTGGCATCTGATGGC	LAMP1
Spikein-v2_LAMP1-15	AGCACCACTGTGGCATCTGA	LAMP1
Spikein-v2_LAMP1-16	CAACGGGACCGCGTGCATAA	LAMP1
Spikein-v2_LAMP1-17	TCCTCATCGCCTACCTCGT	LAMP1
Spikein-v2_LAMP1-18	GAAAGGTACGCCTGGATGG	LAMP1
Spikein-v2_LAMP1-19	CAGATGTGTTAGTGGCACCC	LAMP1
Spikein-v2_LAMP1-20	TTACGGTCACGTTGTTCATG	LAMP1
Spikein-v2_PAC-01	CGAGGGTGCGTACGGCCCTG	PAC
Spikein-v2_PAC-02	AGGAAGAGTTCTTGCAGCT	PAC
Spikein-v2_PAC-03	CTCGGTGACCCGCTCGATG	PAC
Spikein-v2_PAC-04	ACGCGCGTCGGGCTCGACAT	PAC
Spikein-v2_PAC-05	CTCGACATCGGCAAGGTGT	PAC
Spikein-v2_PAC-06	ATCCGGACCGCCACATCGAG	PAC
Spikein-v2_PAC-07	CGGTGACCCGCTCGATGTGG	PAC
Spikein-v2_PAC-08	CGTCGGGCTCGACATCGGCA	PAC
Spikein-v2_PAC-09	TGTCGAGCCCGACGCGCGTG	PAC
Spikein-v2_PAC-10	CACCCGCGACGACGTCCCCA	PAC
Spikein-v2_PAC-11	CGGGTGGCGAGGCGCACCG	PAC
Spikein-v2_PAC-12	TCCGGACCGCCACATCGAGC	PAC
Spikein-v2_PAC-13	GCGGGGTAGTCGGCGAACG	PAC
Spikein-v2_PAC-14	CGGATCGACGGTGTGGCGCG	PAC
Spikein-v2_PAC-15	GCGGTCCGGATCGACGGTG	PAC
Spikein-v2_PAC-16	GGGTAGTCGGCGAACGCGG	PAC
Spikein-v2_PAC-17	CGGCCCTGGGGACGTCGTCG	PAC
Spikein-v2_PAC-18	GACGTCGTCGCGGGTGGCG	PAC
Spikein-v2_PAC-19	ATCGACGGTGTGGCGCGTGG	PAC
Spikein-v2_PAC-20	AACTCTTCCTCACGCGCGT	PAC
Spikein-v2_PDCD1-01	AGGGCCCGGCGCAATGACAG	PDCD1
Spikein-v2_PDCD1-02	CGTGTCACACAACTGCCCAA	PDCD1
Spikein-v2_PDCD1-03	AGCCGGCCAGTTCCAAACCC	PDCD1
Spikein-v2_PDCD1-04	CACCTACCTAAGAACCATCC	PDCD1
Spikein-v2_PDCD1-05	TCCAGGCATGCAGATCCCAC	PDCD1
Spikein-v2_PDCD1-06	TCACCCTGAGCTCTGCCCGC	PDCD1
Spikein-v2_PDCD1-07	TCAGTGGCTGGGCACTCCGA	PDCD1
Spikein-v2_PDCD1-08	TCCGCTAGGAAAGACAATGG	PDCD1
Spikein-v2_PDCD1-09	CCCTGGCCAGTCGTCTGGG	PDCD1
Spikein-v2_PDCD1-10	ACAGCGGCACCTACCTCTG	PDCD1
Spikein-v2_PDCD1-11	CAGTTGTGTGACACGGAAG	PDCD1
Spikein-v2_PDCD1-12	TCTGGGCGGTGCTACAACT	PDCD1
Spikein-v2_PDCD1-13	GAGATGGCCCCACAGAGGT	PDCD1
Spikein-v2_PDCD1-14	CCCACGACACCAACCACCA	PDCD1
Spikein-v2_PDCD1-15	CGGCCAGTTCCAAACCCTGG	PDCD1
Spikein-v2_PDCD1-16	CATTCCGCTAGGAAAGACAA	PDCD1
Spikein-v2_PDCD1-17	AGAGCCTGCGGGCAGAGCTC	PDCD1
Spikein-v2_PDCD1-18	CGGTGCTACAACTGGGCTGG	PDCD1
Spikein-v2_PDCD1-19	CTGCAGCTTCTCCAACACAT	PDCD1
Spikein-v2_PDCD1-20	GTGCTGCTAGTCTGGGTCC	PDCD1
Spikein-v2_PPP1R12C-intron1-01	ATATGTCCCAGATAGCACTG	PPP1R12C
Spikein-v2_PPP1R12C-intron1-02	AAGTGGTTGATAAACCCACG	PPP1R12C
Spikein-v2_PPP1R12C-intron1-03	TGTCACACTCCAGTTCACTG	PPP1R12C
Spikein-v2_PPP1R12C-intron1-04	AGATACGCCTGGTTGCCCAG	PPP1R12C
Spikein-v2_PPP1R12C-intron1-05	AAGCCAGTAGAGCTCAAAG	PPP1R12C
Spikein-v2_PPP1R12C-intron1-06	CGGATCGAGACTGGCAACG	PPP1R12C
Spikein-v2_PPP1R12C-intron1-07	TGCTCAGTGGAAACCACGAA	PPP1R12C
Spikein-v2_PPP1R12C-intron1-08	AACCTGAGCTGCTCTGACG	PPP1R12C
Spikein-v2_PPP1R12C-intron1-09	GGACCACCTTATATTCCCA	PPP1R12C
Spikein-v2_PPP1R12C-intron1-10	CTATCGCCATGACAACTGGG	PPP1R12C
Spikein-v2_PPP1R12C-intron1-11	ACCACGTGATGTCCTCTGAG	PPP1R12C
Spikein-v2_PPP1R12C-intron1-12	TGGGAACAGCCACAGCAGGG	PPP1R12C
Spikein-v2_PPP1R12C-intron1-13	ACACGGTGCTAGGACAGTG	PPP1R12C
Spikein-v2_PPP1R12C-intron1-14	ACGCAAGGGAGACATCCGT	PPP1R12C
Spikein-v2_PPP1R12C-intron1-15	ACTCTTCGGGGTATCCCAGG	PPP1R12C
Spikein-v2_PPP1R12C-intron1-16	AGATGGCTCCAGGAAATGG	PPP1R12C
Spikein-v2_PPP1R12C-intron1-17	CGGGGACACAGGATCCCTGG	PPP1R12C
Spikein-v2_PPP1R12C-intron1-18	TTCCTGCAGAGTATCTGCTG	PPP1R12C
Spikein-v2_PPP1R12C-intron1-19	ACGAGAAACACAGCCCCAGG	PPP1R12C
Spikein-v2_PPP1R12C-intron1-20	CACATGGTACCTGTTAGACA	PPP1R12C
Spikein-v2_PTPRC-01	TGTGGATTACTTATATAACA	PTPRC
Spikein-v2_PTPRC-02	GAAACTTGCTGAACACCCG	PTPRC
Spikein-v2_PTPRC-03	TCCAAATGGTAACGTTCATG	PTPRC
Spikein-v2_PTPRC-04	AAATGACAGCGCTTCCAGA	PTPRC
Spikein-v2_PTPRC-05	CCAAATGGTAACGTTCATGG	PTPRC
Spikein-v2_PTPRC-06	TATTTGTGGCTTAAACTCT	PTPRC
Spikein-v2_PTPRC-07	ACACAGAAGTATTTGTGAC	PTPRC
Spikein-v2_PTPRC-08	GCATTTGGCTTTGCCTTTC	PTPRC
Spikein-v2_PTPRC-09	AGTTTAAGCCACAAATACA	PTPRC
Spikein-v2_PTPRC-10	AAATACTTCTGTGTCCAGAA	PTPRC
Spikein-v2_PTPRC-11	CAGATATGACCATGTATTTG	PTPRC
Spikein-v2_PTPRC-12	TAATTCTTACCAGTGGGGGA	PTPRC
Spikein-v2_PTPRC-13	TGGCTTAAACTCTTGGCATT	PTPRC
Spikein-v2_PTPRC-14	ATATTAATTCTTACCAGTGG	PTPRC
Spikein-v2_PTPRC-15	TACCAGTGGGGGAAGGTGTT	PTPRC
Spikein-v2_PTPRC-16	TTACCAGTGGGGGAAGGTGT	PTPRC
Spikein-v2_PTPRC-17	AAAATATGCAAACATCACTG	PTPRC
Spikein-v2_PTPRC-18	TTAATGAGAATGTGGAATG	PTPRC
Spikein-v2_PTPRC-19	ATTACCTACAGATTTCAGTG	PTPRC
Spikein-v2_PTPRC-20	AGTACATGAATTATGAGATA	PTPRC
Spikein-v2_SELL-01	ACTTACCAAACTGACACTG	SELL
Spikein-v2_SELL-02	AGTTGCCATACAAAACAAGG	SELL
Spikein-v2_SELL-03	AGATAGGAGGAATATGGACG	SELL
Spikein-v2_SELL-04	TGACGCCTGCCACAAACTAA	SELL
Spikein-v2_SELL-05	AGAAGGACCAAGCAAAGCCA	SELL
Spikein-v2_SELL-06	GAAATGTCAGAGCACCCAG	SELL
Spikein-v2_SELL-07	ATAGGAGGAATATGGACGT	SELL
Spikein-v2_SELL-08	GGATTGAAGAAACCACCTG	SELL
Spikein-v2_SELL-09	ACTGAAGAAGCAGAGAACTG	SELL
Spikein-v2_SELL-10	ATGTTCCATAAGTCCCTCT	SELL
Spikein-v2_SELL-11	GAGGAATATGGACGTGGGT	SELL
Spikein-v2_SELL-12	ATAATGGTAAGTCCAGCAGT	SELL
Spikein-v2_SELL-13	TTGGCATTTATCATTTGGC	SELL
Spikein-v2_SELL-14	GGTGGACAATGCTCTGTTG	SELL
Spikein-v2_SELL-15	TGAAGCTGAAGTTTCCCAAA	SELL
Spikein-v2_SELL-16	CAGTAGTAAGAACGACTGAA	SELL
Spikein-v2_SELL-17	AGGAGGAATATGGACGTGGG	SELL
Spikein-v2_SELL-18	ATTCAGTGTGAGCCTTTGG	SELL
Spikein-v2_SELL-19	AAGGCAGCCCTCTGTTACAC	SELL
Spikein-v2_SELL-20	TTTCCAAATGGTCCACAGG	SELL

## Sheet: S3b_gRNAs_Exhaustion-v1
sgRNA_ID	sgRNA_Seq	Gene
Exhaustion-v1_CTLA4_01	TACCCACCGCCATACTACCT	CTLA4
Exhaustion-v1_CTLA4_02	TTCCATGCTAGCAATGCACG	CTLA4
Exhaustion-v1_CTLA4_03	CCTCACTATCCAAGGACTGA	CTLA4
Exhaustion-v1_CTLA4_04	CAGATGGAATCATCTAGGA	CTLA4
Exhaustion-v1_CTLA4_05	TATCCAAGGACTGAGGGCCA	CTLA4
Exhaustion-v1_CTLA4_06	ATGCCCAGGTAGTATGGCGG	CTLA4
Exhaustion-v1_CTLA4_07	AGGTCCGGGTGACAGTGCTT	CTLA4
Exhaustion-v1_CTLA4_08	AAGAAGCCCTCTTACAACAG	CTLA4
Exhaustion-v1_CTLA4_09	ATGTAGAGTCCCGTGTCCA	CTLA4
Exhaustion-v1_CTLA4_10	TGTGCGGCAACCTACATGAT	CTLA4
Exhaustion-v1_CTLA4_11	AGAAAAAACAGGAGAGTGCA	CTLA4
Exhaustion-v1_CTLA4_12	TGCCCAGGTAGTATGGCGGT	CTLA4
Exhaustion-v1_CTLA4_13	TTCACTTGATTTCCACTGG	CTLA4
Exhaustion-v1_CTLA4_14	CAGGCAAAGCCACTGAGGTC	CTLA4
Exhaustion-v1_CTLA4_15	TACCCACCGCCATACTACC	CTLA4
Exhaustion-v1_CTLA4_16	GGTTCCGTTGCCTATGCCC	CTLA4
Exhaustion-v1_CTLA4_17	TGGCTTGCCTTGGATTTCAG	CTLA4
Exhaustion-v1_CTLA4_18	TGTCCATGGCCCTCAGTCCT	CTLA4
Exhaustion-v1_CTLA4_19	ACACAAAGCTGGCGATGCCT	CTLA4
Exhaustion-v1_CTLA4_20	CTGAAATCCAAGGCAAGCCA	CTLA4
Exhaustion-v1_HAVCR2_01	TGTGTTTGAATGTGGCAACG	HAVCR2
Exhaustion-v1_HAVCR2_02	ACGGGCACGAGGTTCCCTG	HAVCR2
Exhaustion-v1_HAVCR2_03	TGAAGTCTCTCTGCCGAGT	HAVCR2
Exhaustion-v1_HAVCR2_04	CTAAATGGGGATTTCCGCAA	HAVCR2
Exhaustion-v1_HAVCR2_05	AGAAGTGGAATACAGAGCGG	HAVCR2
Exhaustion-v1_HAVCR2_06	TCCAAGGATGCTTACCACCA	HAVCR2
Exhaustion-v1_HAVCR2_07	ATAGCAGAGACACAGACACT	HAVCR2
Exhaustion-v1_HAVCR2_08	ATGTAGATGCCTATTCTGA	HAVCR2
Exhaustion-v1_HAVCR2_09	ATGTGACTCTAGCAGACAGT	HAVCR2
Exhaustion-v1_HAVCR2_10	ATTGCAAAGCGACAACCCAA	HAVCR2
Exhaustion-v1_HAVCR2_11	GTGTAGAAGCAGGGCAGAT	HAVCR2
Exhaustion-v1_HAVCR2_12	TAGCAGAGACACAGACACTG	HAVCR2
Exhaustion-v1_HAVCR2_13	TGCTGCCGGATCCAAATCCC	HAVCR2
Exhaustion-v1_HAVCR2_14	GAGGTTGGCCAAAGAGATG	HAVCR2
Exhaustion-v1_HAVCR2_15	ATTATTGGACATCCAGATAC	HAVCR2
Exhaustion-v1_HAVCR2_16	TGGAATACAGAGCGGAGGT	HAVCR2
Exhaustion-v1_HAVCR2_17	AATGTGACTCTAGCAGACAG	HAVCR2
Exhaustion-v1_HAVCR2_18	ACGTTGCCACATTCAAACAC	HAVCR2
Exhaustion-v1_HAVCR2_19	AGAGAACGTATATGAAGTGG	HAVCR2
Exhaustion-v1_HAVCR2_20	AGCAGCAGGACACAGTCAAA	HAVCR2
Exhaustion-v1_LAG3_01	TTCCGGAACCAATGCACAG	LAG3
Exhaustion-v1_LAG3_02	GGAGTTACCCAGAACAGTG	LAG3
Exhaustion-v1_LAG3_03	CTCACATCCTCTAGTCGAA	LAG3
Exhaustion-v1_LAG3_04	CTCAGCACCGTGTAGCGGCG	LAG3
Exhaustion-v1_LAG3_05	CAGAAGGCTGAGATCCTGG	LAG3
Exhaustion-v1_LAG3_06	CGGTCCCTGAGGTGCACCG	LAG3
Exhaustion-v1_LAG3_07	CCAAGTGGACTCCTCCTGG	LAG3
Exhaustion-v1_LAG3_08	CAGTTCAAAATGACCCAGT	LAG3
Exhaustion-v1_LAG3_09	ACCATAGGAGAGATGTGGG	LAG3
Exhaustion-v1_LAG3_10	ACGTTGAAGCCATCTCTGT	LAG3
Exhaustion-v1_LAG3_11	ACTCCCTTGACAGTGTACGC	LAG3
Exhaustion-v1_LAG3_12	AGCGCGGGGACTTCTCGCTA	LAG3
Exhaustion-v1_LAG3_13	CAGGCTCAGAGCAAGATAG	LAG3
Exhaustion-v1_LAG3_14	AGAGGAGTTTCTCAGGACCT	LAG3
Exhaustion-v1_LAG3_15	TCACATTGGCAATCATCAC	LAG3
Exhaustion-v1_LAG3_16	TTCCTGCAGATGGATATGGC	LAG3
Exhaustion-v1_LAG3_17	GTCCCGGAGGCCTGCGCAG	LAG3
Exhaustion-v1_LAG3_18	GAGCAGAGAAAGGACACCA	LAG3
Exhaustion-v1_LAG3_19	ATGGGGGGACTCCCGGACA	LAG3
Exhaustion-v1_LAG3_20	CTTGGCAGTGAGGAAAGACC	LAG3
Exhaustion-v1_PAC_01	CGAGGGTGCGTACGGCCCTG	PAC
Exhaustion-v1_PAC_02	AGGAAGAGTTCTTGCAGCT	PAC
Exhaustion-v1_PAC_03	CTCGGTGACCCGCTCGATG	PAC
Exhaustion-v1_PAC_04	ACGCGCGTCGGGCTCGACAT	PAC
Exhaustion-v1_PAC_05	CTCGACATCGGCAAGGTGT	PAC
Exhaustion-v1_PAC_06	ATCCGGACCGCCACATCGAG	PAC
Exhaustion-v1_PAC_07	CGGTGACCCGCTCGATGTGG	PAC
Exhaustion-v1_PAC_08	CGTCGGGCTCGACATCGGCA	PAC
Exhaustion-v1_PAC_09	TGTCGAGCCCGACGCGCGTG	PAC
Exhaustion-v1_PAC_10	CACCCGCGACGACGTCCCCA	PAC
Exhaustion-v1_PAC_11	CGGGTGGCGAGGCGCACCG	PAC
Exhaustion-v1_PAC_12	TCCGGACCGCCACATCGAGC	PAC
Exhaustion-v1_PAC_13	GCGGGGTAGTCGGCGAACG	PAC
Exhaustion-v1_PAC_14	CGGATCGACGGTGTGGCGCG	PAC
Exhaustion-v1_PAC_15	GCGGTCCGGATCGACGGTG	PAC
Exhaustion-v1_PAC_16	GGGTAGTCGGCGAACGCGG	PAC
Exhaustion-v1_PAC_17	CGGCCCTGGGGACGTCGTCG	PAC
Exhaustion-v1_PAC_18	GACGTCGTCGCGGGTGGCG	PAC
Exhaustion-v1_PAC_19	ATCGACGGTGTGGCGCGTGG	PAC
Exhaustion-v1_PAC_20	AACTCTTCCTCACGCGCGT	PAC
Exhaustion-v1_PDCD1_01	AGGGCCCGGCGCAATGACAG	PDCD1
Exhaustion-v1_PDCD1_02	CGTGTCACACAACTGCCCAA	PDCD1
Exhaustion-v1_PDCD1_03	AGCCGGCCAGTTCCAAACCC	PDCD1
Exhaustion-v1_PDCD1_04	CACCTACCTAAGAACCATCC	PDCD1
Exhaustion-v1_PDCD1_05	TCCAGGCATGCAGATCCCAC	PDCD1
Exhaustion-v1_PDCD1_06	TCACCCTGAGCTCTGCCCGC	PDCD1
Exhaustion-v1_PDCD1_07	TCAGTGGCTGGGCACTCCGA	PDCD1
Exhaustion-v1_PDCD1_08	TCCGCTAGGAAAGACAATGG	PDCD1
Exhaustion-v1_PDCD1_09	CCCTGGCCAGTCGTCTGGG	PDCD1
Exhaustion-v1_PDCD1_10	ACAGCGGCACCTACCTCTG	PDCD1
Exhaustion-v1_PDCD1_11	CAGTTGTGTGACACGGAAG	PDCD1
Exhaustion-v1_PDCD1_12	TCTGGGCGGTGCTACAACT	PDCD1
Exhaustion-v1_PDCD1_13	GAGATGGCCCCACAGAGGT	PDCD1
Exhaustion-v1_PDCD1_14	CCCACGACACCAACCACCA	PDCD1
Exhaustion-v1_PDCD1_15	CGGCCAGTTCCAAACCCTGG	PDCD1
Exhaustion-v1_PDCD1_16	CATTCCGCTAGGAAAGACAA	PDCD1
Exhaustion-v1_PDCD1_17	AGAGCCTGCGGGCAGAGCTC	PDCD1
Exhaustion-v1_PDCD1_18	CGGTGCTACAACTGGGCTGG	PDCD1
Exhaustion-v1_PDCD1_19	CTGCAGCTTCTCCAACACAT	PDCD1
Exhaustion-v1_PDCD1_20	GTGCTGCTAGTCTGGGTCC	PDCD1
Exhaustion-v1_PPP1R12C_intron1_01	ATATGTCCCAGATAGCACTG	SH
Exhaustion-v1_PPP1R12C_intron1_02	AAGTGGTTGATAAACCCACG	SH
Exhaustion-v1_PPP1R12C_intron1_03	TGTCACACTCCAGTTCACTG	SH
Exhaustion-v1_PPP1R12C_intron1_04	AGATACGCCTGGTTGCCCAG	SH
Exhaustion-v1_PPP1R12C_intron1_05	AAGCCAGTAGAGCTCAAAG	SH
Exhaustion-v1_PPP1R12C_intron1_06	CGGATCGAGACTGGCAACG	SH
Exhaustion-v1_PPP1R12C_intron1_07	TGCTCAGTGGAAACCACGAA	SH
Exhaustion-v1_PPP1R12C_intron1_08	AACCTGAGCTGCTCTGACG	SH
Exhaustion-v1_PPP1R12C_intron1_09	GGACCACCTTATATTCCCA	SH
Exhaustion-v1_PPP1R12C_intron1_10	CTATCGCCATGACAACTGGG	SH
Exhaustion-v1_PPP1R12C_intron1_11	ACCACGTGATGTCCTCTGAG	SH
Exhaustion-v1_PPP1R12C_intron1_12	TGGGAACAGCCACAGCAGGG	SH
Exhaustion-v1_PPP1R12C_intron1_13	ACACGGTGCTAGGACAGTG	SH
Exhaustion-v1_PPP1R12C_intron1_14	ACGCAAGGGAGACATCCGT	SH
Exhaustion-v1_PPP1R12C_intron1_15	ACTCTTCGGGGTATCCCAGG	SH
Exhaustion-v1_PPP1R12C_intron1_16	AGATGGCTCCAGGAAATGG	SH
Exhaustion-v1_PPP1R12C_intron1_17	CGGGGACACAGGATCCCTGG	SH
Exhaustion-v1_PPP1R12C_intron1_18	TTCCTGCAGAGTATCTGCTG	SH
Exhaustion-v1_PPP1R12C_intron1_19	ACGAGAAACACAGCCCCAGG	SH
Exhaustion-v1_PPP1R12C_intron1_20	CACATGGTACCTGTTAGACA	SH
Exhaustion-v1_TIGIT_01	CAGGCACAATAGAAACAACG	TIGIT
Exhaustion-v1_TIGIT_02	CTGACCGTGAACGATACAG	TIGIT
Exhaustion-v1_TIGIT_03	CATCTGCACAGCAGTCATCG	TIGIT
Exhaustion-v1_TIGIT_04	CCCATCCTTCAAGGATCGAG	TIGIT
Exhaustion-v1_TIGIT_05	TCAGGCCTTACCTGAGGCGA	TIGIT
Exhaustion-v1_TIGIT_06	ACCTGGGTCACTTGTGCCG	TIGIT
Exhaustion-v1_TIGIT_07	CGGCCATGGCTCCAAGCAA	TIGIT
Exhaustion-v1_TIGIT_08	CCTGGACACAGCTTCCTGG	TIGIT
Exhaustion-v1_TIGIT_09	CAGATGACCACCAGCGTCG	TIGIT
Exhaustion-v1_TIGIT_10	AGTGTACGTCCCATCAGGGT	TIGIT
Exhaustion-v1_TIGIT_11	CCATTTGTAATGCTGACTTG	TIGIT
Exhaustion-v1_TIGIT_12	AAGCAATGGAATCTGGAACC	TIGIT
Exhaustion-v1_TIGIT_13	CCCCTGGGCCCAGATCAGG	TIGIT
Exhaustion-v1_TIGIT_14	CTGCACAGCAGTCATCGTGG	TIGIT
Exhaustion-v1_TIGIT_15	ATTCTGTGGAAGGTGACCTC	TIGIT
Exhaustion-v1_TIGIT_16	TCCCAGTGTACGTCCCATCA	TIGIT
Exhaustion-v1_TIGIT_17	GGAGCCTGCCTCAGCCCCT	TIGIT
Exhaustion-v1_TIGIT_18	CCATTTGTAATGCTGACTT	TIGIT
Exhaustion-v1_TIGIT_19	CGTTCACGGTCAGCGACTGG	TIGIT
Exhaustion-v1_TIGIT_20	TCCTCCTGATCTGGGCCCAG	TIGIT

## Sheet: S3c_Miniscreen_annotation
Library_ID	Experiment_ID	T_cell_donor	T_cell_donor_sex	Cell_type	T_cell_isolation_method	T_cell_culture_conditions	anti-CD3/CD28_stimulation_for_culture_1_[day_post_isolation]	anti-CD3/CD28_stimulation_for_culture_2_[day_post_isolation]	Transduction_[day_post_isolation]	Electroporation_[day_post_isolation]	Readout_stimulation_agent	Treatment_of_readout_stimulation_agent	Readout_stimulation_1_duration_[hrs]	Readout_stimulation_1_target_cell_over_CAR_T_cell_ratio	Readout_[day_post_isolation]	Readout_[day_post_electroporation]	Puromycin_start_[day_post_isolation]	Puromycin_end_[day_post_isolation]	Puromycin_concentration_[ug/ml]	Blasticidin_start_[day_post_isolation]	Blasticidin_end_[day_post_isolation]	Blasticidin_concentration_[ug/ml]	Sample_collection_method	gRNA_library	Number_of_gRNAs_in_library	Lentivirus_transfer_plasmid	Lentivirus_concentration_[RNA_copies/cell]	Electroporation_editor_mRNA	Electroporation_editor_mRNA_prep	Electroporation_editor_mRNA_concentration_[ug/ml]	Electroporation_selection_mRNA	Electroporation_selection_mRNA_concentration_[ug/ml]	Electroporation_electroporator	Electroporation_program	Electroporation_cuvette	Electroporation_cell_concentration_[million/ml]	Screening_marker_population_symbolic	Gating_strategy	Sorting_gate_percent_of_parent	Fixation	Cell_number_containing_gRNA_in_PCR_input
CarTScreening_CART0040_NgsGrna_001	CART0040	1	M	CD4	RosetteSep CD4	Cytokines: IL2 (StemCell 78145: 12.1 ng/ml); stimulation: ImmunoCult CD3/CD28	0	NA	2	5	NA	NA	NA	NA	9	4	5	9	0.5	5	7	50	Bulk	260-Guide-Spikein-v2.csv	260	PD39	247	Cas9	mCART_18	300	BSD	50	Maxcyte ATX	Optimization 3-2	R1000	100	NA	NA	NA	NA	866974
CarTScreening_CART0040_NgsGrna_002	CART0040	2	M	CD4	RosetteSep CD4	Cytokines: IL2 (StemCell 78145: 12.1 ng/ml); stimulation: ImmunoCult CD3/CD28	0	NA	2	5	NA	NA	NA	NA	9	4	5	9	0.5	5	7	50	Bulk	260-Guide-Spikein-v2.csv	260	PD39	247	Cas9	mCART_18	300	BSD	50	Maxcyte ATX	Optimization 3-2	R1000	100	NA	NA	NA	NA	400542
CarTScreening_CART0040_NgsGrna_003	CART0040	3	F	CD4	RosetteSep CD4	Cytokines: IL2 (StemCell 78145: 12.1 ng/ml); stimulation: ImmunoCult CD3/CD28	0	NA	2	5	NA	NA	NA	NA	9	4	5	9	0.5	5	7	50	Bulk	260-Guide-Spikein-v2.csv	260	PD39	247	Cas9	mCART_18	300	BSD	50	Maxcyte ATX	Optimization 3-2	R1000	100	NA	NA	NA	NA	442307
CarTScreening_CART0040_NgsGrna_004	CART0040	1	M	CD8	RosetteSep CD8	Cytokines: IL2 (StemCell 78145: 12.1 ng/ml); stimulation: ImmunoCult CD3/CD28	0	NA	2	5	NA	NA	NA	NA	9	4	5	9	0.5	5	7	50	Sorted	260-Guide-Spikein-v2.csv	260	PD39	432	Cas9	mCART_18	300	BSD	50	Maxcyte ATX	Optimization 3-2	R1000	100	NA	CD8+	NA	Fluorofix	99273
CarTScreening_CART0040_NgsGrna_005	CART0040	2	M	CD8	RosetteSep CD8	Cytokines: IL2 (StemCell 78145: 12.1 ng/ml); stimulation: ImmunoCult CD3/CD28	0	NA	2	5	NA	NA	NA	NA	9	4	5	9	0.5	5	7	50	Sorted	260-Guide-Spikein-v2.csv	260	PD39	432	Cas9	mCART_18	300	BSD	50	Maxcyte ATX	Optimization 3-2	R1000	100	NA	CD8+	NA	Fluorofix	200455
CarTScreening_CART0040_NgsGrna_006	CART0040	3	F	CD8	RosetteSep CD8	Cytokines: IL2 (StemCell 78145: 12.1 ng/ml); stimulation: ImmunoCult CD3/CD28	0	NA	2	5	NA	NA	NA	NA	9	4	5	9	0.5	5	7	50	Sorted	260-Guide-Spikein-v2.csv	260	PD39	432	Cas9	mCART_18	300	BSD	50	Maxcyte ATX	Optimization 3-2	R1000	100	NA	CD8+	NA	Fluorofix	505909
CarTScreening_CART0040_NgsGrna_007	CART0040	1	M	CD8	RosetteSep CD8	Cytokines: IL2 (StemCell 78145: 12.1 ng/ml); stimulation: ImmunoCult CD3/CD28	0	NA	2	5	K562_CD19-mGFP	NA	4	2	9	4	5	9	0.5	5	7	50	Sorted	260-Guide-Spikein-v2.csv	260	PD39	432	Cas9	mCART_18	300	BSD	50	Maxcyte ATX	Optimization 3-2	R1000	100	CD69-	CD8+ -> CD19+ -> CD69- (bottom 5%)	NA	Fluorofix	18273
CarTScreening_CART0040_NgsGrna_008	CART0040	1	M	CD8	RosetteSep CD8	Cytokines: IL2 (StemCell 78145: 12.1 ng/ml); stimulation: ImmunoCult CD3/CD28	0	NA	2	5	K562_CD19-mGFP	NA	4	2	9	4	5	9	0.5	5	7	50	Sorted	260-Guide-Spikein-v2.csv	260	PD39	432	Cas9	mCART_18	300	BSD	50	Maxcyte ATX	Optimization 3-2	R1000	100	CD69+	CD8+ -> CD19+ -> CD69+ (top 50% of the whole positive population)	NA	Fluorofix	147273
CarTScreening_CART0040_NgsGrna_009	CART0040	2	M	CD8	RosetteSep CD8	Cytokines: IL2 (StemCell 78145: 12.1 ng/ml); stimulation: ImmunoCult CD3/CD28	0	NA	2	5	K562_CD19-mGFP	NA	4	2	9	4	5	9	0.5	5	7	50	Sorted	260-Guide-Spikein-v2.csv	260	PD39	432	Cas9	mCART_18	300	BSD	50	Maxcyte ATX	Optimization 3-2	R1000	100	CD69-	CD8+ -> CD19+ -> CD69- (bottom 5%)	NA	Fluorofix	24545
CarTScreening_CART0040_NgsGrna_010	CART0040	2	M	CD8	RosetteSep CD8	Cytokines: IL2 (StemCell 78145: 12.1 ng/ml); stimulation: ImmunoCult CD3/CD28	0	NA	2	5	K562_CD19-mGFP	NA	4	2	9	4	5	9	0.5	5	7	50	Sorted	260-Guide-Spikein-v2.csv	260	PD39	432	Cas9	mCART_18	300	BSD	50	Maxcyte ATX	Optimization 3-2	R1000	100	CD69+	CD8+ -> CD19+ -> CD69+ (top 50% of the whole positive population)	NA	Fluorofix	267273
CarTScreening_CART0040_NgsGrna_011	CART0040	3	F	CD8	RosetteSep CD8	Cytokines: IL2 (StemCell 78145: 12.1 ng/ml); stimulation: ImmunoCult CD3/CD28	0	NA	2	5	K562_CD19-mGFP	NA	4	2	9	4	5	9	0.5	5	7	50	Sorted	260-Guide-Spikein-v2.csv	260	PD39	432	Cas9	mCART_18	300	BSD	50	Maxcyte ATX	Optimization 3-2	R1000	100	CD69-	CD8+ -> CD19+ -> CD69- (bottom 5%)	NA	Fluorofix	66000
CarTScreening_CART0040_NgsGrna_012	CART0040	3	F	CD8	RosetteSep CD8	Cytokines: IL2 (StemCell 78145: 12.1 ng/ml); stimulation: ImmunoCult CD3/CD28	0	NA	2	5	K562_CD19-mGFP	NA	4	2	9	4	5	9	0.5	5	7	50	Sorted	260-Guide-Spikein-v2.csv	260	PD39	432	Cas9	mCART_18	300	BSD	50	Maxcyte ATX	Optimization 3-2	R1000	100	CD69+	CD8+ -> CD19+ -> CD69+ (top 50% of the whole positive population)	NA	Fluorofix	458182
CarTScreening_CART0040_NgsGrna_013	CART0040	1	M	CD4	RosetteSep CD4	Cytokines: IL2 (StemCell 78145: 12.1 ng/ml); stimulation: ImmunoCult CD3/CD28	0	NA	2	5	K562_CD19-mGFP	NA	4	2	9	4	5	9	0.5	5	7	50	Sorted	260-Guide-Spikein-v2.csv	260	PD39	247	Cas9	mCART_18	300	BSD	50	Maxcyte ATX	Optimization 3-2	R1000	100	CD69-	CD4+ -> CD19+ -> CD69- (bottom 5%)	NA	Fluorofix	36818
CarTScreening_CART0040_NgsGrna_014	CART0040	1	M	CD4	RosetteSep CD4	Cytokines: IL2 (StemCell 78145: 12.1 ng/ml); stimulation: ImmunoCult CD3/CD28	0	NA	2	5	K562_CD19-mGFP	NA	4	2	9	4	5	9	0.5	5	7	50	Sorted	260-Guide-Spikein-v2.csv	260	PD39	247	Cas9	mCART_18	300	BSD	50	Maxcyte ATX	Optimization 3-2	R1000	100	CD69+	CD4+ -> CD19+ -> CD69+ (top 50% of the whole positive population)	NA	Fluorofix	485455
CarTScreening_CART0040_NgsGrna_015	CART0040	2	M	CD4	RosetteSep CD4	Cytokines: IL2 (StemCell 78145: 12.1 ng/ml); stimulation: ImmunoCult CD3/CD28	0	NA	2	5	K562_CD19-mGFP	NA	4	2	9	4	5	9	0.5	5	7	50	Sorted	260-Guide-Spikein-v2.csv	260	PD39	247	Cas9	mCART_18	300	BSD	50	Maxcyte ATX	Optimization 3-2	R1000	100	CD69-	CD4+ -> CD19+ -> CD69- (bottom 5%)	NA	Fluorofix	71591
CarTScreening_CART0040_NgsGrna_016	CART0040	2	M	CD4	RosetteSep CD4	Cytokines: IL2 (StemCell 78145: 12.1 ng/ml); stimulation: ImmunoCult CD3/CD28	0	NA	2	5	K562_CD19-mGFP	NA	4	2	9	4	5	9	0.5	5	7	50	Sorted	260-Guide-Spikein-v2.csv	260	PD39	247	Cas9	mCART_18	300	BSD	50	Maxcyte ATX	Optimization 3-2	R1000	100	CD69+	CD4+ -> CD19+ -> CD69+ (top 50% of the whole positive population)	NA	Fluorofix	639545
CarTScreening_CART0040_NgsGrna_017	CART0040	3	F	CD4	RosetteSep CD4	Cytokines: IL2 (StemCell 78145: 12.1 ng/ml); stimulation: ImmunoCult CD3/CD28	0	NA	2	5	K562_CD19-mGFP	NA	4	2	9	4	5	9	0.5	5	7	50	Sorted	260-Guide-Spikein-v2.csv	260	PD39	247	Cas9	mCART_18	300	BSD	50	Maxcyte ATX	Optimization 3-2	R1000	100	CD69-	CD4+ -> CD19+ -> CD69- (bottom 5%)	NA	Fluorofix	64091
CarTScreening_CART0040_NgsGrna_018	CART0040	3	F	CD4	RosetteSep CD4	Cytokines: IL2 (StemCell 78145: 12.1 ng/ml); stimulation: ImmunoCult CD3/CD28	0	NA	2	5	K562_CD19-mGFP	NA	4	2	9	4	5	9	0.5	5	7	50	Sorted	260-Guide-Spikein-v2.csv	260	PD39	247	Cas9	mCART_18	300	BSD	50	Maxcyte ATX	Optimization 3-2	R1000	100	CD69+	CD4+ -> CD19+ -> CD69+ (top 50% of the whole positive population)	NA	Fluorofix	677727
CarTScreening_CART0040_NgsGrna_019	CART0040	1	M	CD8	RosetteSep CD8	Cytokines: IL2 (StemCell 78145: 12.1 ng/ml); stimulation: ImmunoCult CD3/CD28	0	NA	2	5	NA	NA	NA	NA	10	5	5	10	0.5	5	7	50	Sorted	260-Guide-Spikein-v2.csv	260	PD39	432	Cas9	mCART_18	300	BSD	50	Maxcyte ATX	Optimization 3-2	R1000	100	FAS-	CD8+ -> CD19+ -> Fas- (bottom 5%)	NA	Fluorofix	51818
CarTScreening_CART0040_NgsGrna_020	CART0040	1	M	CD8	RosetteSep CD8	Cytokines: IL2 (StemCell 78145: 12.1 ng/ml); stimulation: ImmunoCult CD3/CD28	0	NA	2	5	NA	NA	NA	NA	10	5	5	10	0.5	5	7	50	Sorted	260-Guide-Spikein-v2.csv	260	PD39	432	Cas9	mCART_18	300	BSD	50	Maxcyte ATX	Optimization 3-2	R1000	100	FAS+	CD8+ -> CD19+ -> Fas+ (top 50% of the whole positive population)	NA	Fluorofix	545455
CarTScreening_CART0040_NgsGrna_021	CART0040	2	M	CD8	RosetteSep CD8	Cytokines: IL2 (StemCell 78145: 12.1 ng/ml); stimulation: ImmunoCult CD3/CD28	0	NA	2	5	NA	NA	NA	NA	10	5	5	10	0.5	5	7	50	Sorted	260-Guide-Spikein-v2.csv	260	PD39	432	Cas9	mCART_18	300	BSD	50	Maxcyte ATX	Optimization 3-2	R1000	100	FAS-	CD8+ -> CD19+ -> Fas- (bottom 5%)	NA	Fluorofix	76364
CarTScreening_CART0040_NgsGrna_022	CART0040	2	M	CD8	RosetteSep CD8	Cytokines: IL2 (StemCell 78145: 12.1 ng/ml); stimulation: ImmunoCult CD3/CD28	0	NA	2	5	NA	NA	NA	NA	10	5	5	10	0.5	5	7	50	Sorted	260-Guide-Spikein-v2.csv	260	PD39	432	Cas9	mCART_18	300	BSD	50	Maxcyte ATX	Optimization 3-2	R1000	100	FAS+	CD8+ -> CD19+ -> Fas+ (top 50% of the whole positive population)	NA	Fluorofix	763636
CarTScreening_CART0040_NgsGrna_023	CART0040	3	F	CD8	RosetteSep CD8	Cytokines: IL2 (StemCell 78145: 12.1 ng/ml); stimulation: ImmunoCult CD3/CD28	0	NA	2	5	NA	NA	NA	NA	10	5	5	10	0.5	5	7	50	Sorted	260-Guide-Spikein-v2.csv	260	PD39	432	Cas9	mCART_18	300	BSD	50	Maxcyte ATX	Optimization 3-2	R1000	100	FAS-	CD8+ -> CD19+ -> Fas- (bottom 5%)	NA	Fluorofix	77045
CarTScreening_CART0040_NgsGrna_024	CART0040	3	F	CD8	RosetteSep CD8	Cytokines: IL2 (StemCell 78145: 12.1 ng/ml); stimulation: ImmunoCult CD3/CD28	0	NA	2	5	NA	NA	NA	NA	10	5	5	10	0.5	5	7	50	Sorted	260-Guide-Spikein-v2.csv	260	PD39	432	Cas9	mCART_18	300	BSD	50	Maxcyte ATX	Optimization 3-2	R1000	100	FAS+	CD8+ -> CD19+ -> Fas+ (top 50% of the whole positive population)	NA	Fluorofix	1527273
CarTScreening_CART0040_NgsGrna_025	CART0040	1	M	CD4	RosetteSep CD4	Cytokines: IL2 (StemCell 78145: 12.1 ng/ml); stimulation: ImmunoCult CD3/CD28	0	NA	2	5	NA	NA	NA	NA	10	5	5	10	0.5	5	7	50	Sorted	260-Guide-Spikein-v2.csv	260	PD39	247	Cas9	mCART_18	300	BSD	50	Maxcyte ATX	Optimization 3-2	R1000	100	FAS-	CD4+ -> CD19+ -> Fas- (bottom 5%)	NA	Fluorofix	113182
CarTScreening_CART0040_NgsGrna_026	CART0040	1	M	CD4	RosetteSep CD4	Cytokines: IL2 (StemCell 78145: 12.1 ng/ml); stimulation: ImmunoCult CD3/CD28	0	NA	2	5	NA	NA	NA	NA	10	5	5	10	0.5	5	7	50	Sorted	260-Guide-Spikein-v2.csv	260	PD39	247	Cas9	mCART_18	300	BSD	50	Maxcyte ATX	Optimization 3-2	R1000	100	FAS+	CD4+ -> CD19+ -> Fas+ (top 50% of the whole positive population)	NA	Fluorofix	425455
CarTScreening_CART0040_NgsGrna_027	CART0040	2	M	CD4	RosetteSep CD4	Cytokines: IL2 (StemCell 78145: 12.1 ng/ml); stimulation: ImmunoCult CD3/CD28	0	NA	2	5	NA	NA	NA	NA	10	5	5	10	0.5	5	7	50	Sorted	260-Guide-Spikein-v2.csv	260	PD39	247	Cas9	mCART_18	300	BSD	50	Maxcyte ATX	Optimization 3-2	R1000	100	FAS-	CD4+ -> CD19+ -> Fas- (bottom 5%)	NA	Fluorofix	79091
CarTScreening_CART0040_NgsGrna_028	CART0040	2	M	CD4	RosetteSep CD4	Cytokines: IL2 (StemCell 78145: 12.1 ng/ml); stimulation: ImmunoCult CD3/CD28	0	NA	2	5	NA	NA	NA	NA	10	5	5	10	0.5	5	7	50	Sorted	260-Guide-Spikein-v2.csv	260	PD39	247	Cas9	mCART_18	300	BSD	50	Maxcyte ATX	Optimization 3-2	R1000	100	FAS+	CD4+ -> CD19+ -> Fas+ (top 50% of the whole positive population)	NA	Fluorofix	934091
CarTScreening_CART0040_NgsGrna_029	CART0040	3	F	CD4	RosetteSep CD4	Cytokines: IL2 (StemCell 78145: 12.1 ng/ml); stimulation: ImmunoCult CD3/CD28	0	NA	2	5	NA	NA	NA	NA	10	5	5	10	0.5	5	7	50	Sorted	260-Guide-Spikein-v2.csv	260	PD39	247	Cas9	mCART_18	300	BSD	50	Maxcyte ATX	Optimization 3-2	R1000	100	FAS-	CD4+ -> CD19+ -> Fas- (bottom 5%)	NA	Fluorofix	72955
CarTScreening_CART0040_NgsGrna_030	CART0040	3	F	CD4	RosetteSep CD4	Cytokines: IL2 (StemCell 78145: 12.1 ng/ml); stimulation: ImmunoCult CD3/CD28	0	NA	2	5	NA	NA	NA	NA	10	5	5	10	0.5	5	7	50	Sorted	260-Guide-Spikein-v2.csv	260	PD39	247	Cas9	mCART_18	300	BSD	50	Maxcyte ATX	Optimization 3-2	R1000	100	FAS+	CD4+ -> CD19+ -> Fas+ (top 50% of the whole positive population)	NA	Fluorofix	702273
CarTScreening_CART0040_NgsGrna_043	CART0040	1	M	CD8	RosetteSep CD8	Cytokines: IL2 (StemCell 78145: 12.1 ng/ml); stimulation: ImmunoCult CD3/CD28	0	NA	2	5	K562_CD19-mGFP	Irradiation 100 Gy	72	1	13	8	5	13	0.5	5	7	50	Sorted	260-Guide-Spikein-v2.csv	260	PD39	432	Cas9	mCART_18	300	BSD	50	Maxcyte ATX	Optimization 3-2	R1000	100	PD1-	CD8+ -> CD19+ -> PD1- (average 5%, in the negative peak with MFI>0)	NA	Fluorofix	128182
CarTScreening_CART0040_NgsGrna_044	CART0040	1	M	CD8	RosetteSep CD8	Cytokines: IL2 (StemCell 78145: 12.1 ng/ml); stimulation: ImmunoCult CD3/CD28	0	NA	2	5	K562_CD19-mGFP	Irradiation 100 Gy	72	1	13	8	5	13	0.5	5	7	50	Sorted	260-Guide-Spikein-v2.csv	260	PD39	432	Cas9	mCART_18	300	BSD	50	Maxcyte ATX	Optimization 3-2	R1000	100	PD1+	CD8+ -> CD19+ -> PD1+ (top 50% of the whole positive population)	NA	Fluorofix	381818
CarTScreening_CART0040_NgsGrna_046	CART0040	2	M	CD8	RosetteSep CD8	Cytokines: IL2 (StemCell 78145: 12.1 ng/ml); stimulation: ImmunoCult CD3/CD28	0	NA	2	5	K562_CD19-mGFP	Irradiation 100 Gy	72	1	13	8	5	13	0.5	5	7	50	Sorted	260-Guide-Spikein-v2.csv	260	PD39	432	Cas9	mCART_18	300	BSD	50	Maxcyte ATX	Optimization 3-2	R1000	100	PD1+	CD8+ -> CD19+ -> PD1+ (top 50% of the whole positive population)	NA	Fluorofix	336818
CarTScreening_CART0040_NgsGrna_048	CART0040	3	F	CD8	RosetteSep CD8	Cytokines: IL2 (StemCell 78145: 12.1 ng/ml); stimulation: ImmunoCult CD3/CD28	0	NA	2	5	K562_CD19-mGFP	Irradiation 100 Gy	72	1	13	8	5	13	0.5	5	7	50	Sorted	260-Guide-Spikein-v2.csv	260	PD39	432	Cas9	mCART_18	300	BSD	50	Maxcyte ATX	Optimization 3-2	R1000	100	PD1+	CD8+ -> CD19+ -> PD1+ (top 50% of the whole positive population)	NA	Fluorofix	222273
CarTScreening_CART0040_NgsGrna_049	CART0040	1	M	CD4	RosetteSep CD4	Cytokines: IL2 (StemCell 78145: 12.1 ng/ml); stimulation: ImmunoCult CD3/CD28	0	NA	2	5	K562_CD19-mGFP	Irradiation 100 Gy	72	1	13	8	5	13	0.5	5	7	50	Sorted	260-Guide-Spikein-v2.csv	260	PD39	247	Cas9	mCART_18	300	BSD	50	Maxcyte ATX	Optimization 3-2	R1000	100	PD1-	CD8+ -> CD19+ -> PD1- (average 5%, in the negative peak with MFI>0)	NA	Fluorofix	249545
CarTScreening_CART0040_NgsGrna_050	CART0040	1	M	CD4	RosetteSep CD4	Cytokines: IL2 (StemCell 78145: 12.1 ng/ml); stimulation: ImmunoCult CD3/CD28	0	NA	2	5	K562_CD19-mGFP	Irradiation 100 Gy	72	1	13	8	5	13	0.5	5	7	50	Sorted	260-Guide-Spikein-v2.csv	260	PD39	247	Cas9	mCART_18	300	BSD	50	Maxcyte ATX	Optimization 3-2	R1000	100	PD1+	CD4+ -> CD19+ -> PD1+ (top 50% of the whole positive population)	NA	Fluorofix	913636
CarTScreening_CART0040_NgsGrna_052	CART0040	2	M	CD4	RosetteSep CD4	Cytokines: IL2 (StemCell 78145: 12.1 ng/ml); stimulation: ImmunoCult CD3/CD28	0	NA	2	5	K562_CD19-mGFP	Irradiation 100 Gy	72	1	13	8	5	13	0.5	5	7	50	Sorted	260-Guide-Spikein-v2.csv	260	PD39	247	Cas9	mCART_18	300	BSD	50	Maxcyte ATX	Optimization 3-2	R1000	100	PD1+	CD4+ -> CD19+ -> PD1+ (top 50% of the whole positive population)	NA	Fluorofix	784091
CarTScreening_CART0040_NgsGrna_054	CART0040	3	F	CD4	RosetteSep CD4	Cytokines: IL2 (StemCell 78145: 12.1 ng/ml); stimulation: ImmunoCult CD3/CD28	0	NA	2	5	K562_CD19-mGFP	Irradiation 100 Gy	72	1	13	8	5	13	0.5	5	7	50	Sorted	260-Guide-Spikein-v2.csv	260	PD39	247	Cas9	mCART_18	300	BSD	50	Maxcyte ATX	Optimization 3-2	R1000	100	PD1+	CD4+ -> CD19+ -> PD1+ (top 50% of the whole positive population)	NA	Fluorofix	578182
CarTScreening_CART0051_NgsGrna_013	CART0051	A	F	CD3	RosetteSep CD3	Cytokines: IL2 (StemCell 78145: 12.1 ng/ml); stimulation: ImmunoCult CD3/CD28	0	10	13	15	NA	NA	NA	NA	21	6	16	21	0.5	16	17	50	Bulk	Exhaustion-v1_140-gRNAs.csv	140	PD39	385	Cas9	mCART_18+mCART_21+mCART_22+mCART_23	285	BSD	50	Maxcyte ATX	Optimization 3-2	R1000	100	NA	NA	NA	Fluorofix	546541
CarTScreening_CART0051_NgsGrna_014	CART0051	B	M	CD3	RosetteSep CD3	Cytokines: IL2 (StemCell 78145: 12.1 ng/ml); stimulation: ImmunoCult CD3/CD28	0	10	13	15	NA	NA	NA	NA	21	6	16	21	0.5	16	17	50	Bulk	Exhaustion-v1_140-gRNAs.csv	140	PD39	385	Cas9	mCART_18+mCART_21+mCART_22+mCART_23	285	BSD	50	Maxcyte ATX	Optimization 3-2	R1000	100	NA	NA	NA	Fluorofix	575872
CarTScreening_CART0051_NgsGrna_015	CART0051	C	M	CD3	RosetteSep CD3	Cytokines: IL2 (StemCell 78145: 12.1 ng/ml); stimulation: ImmunoCult CD3/CD28	0	9	12	14	NA	NA	NA	NA	20	6	15	20	0.5	15	16	50	Bulk	Exhaustion-v1_140-gRNAs.csv	140	PD39	385	Cas9	mCART_18+mCART_21+mCART_22+mCART_23	285	BSD	50	Maxcyte ATX	Optimization 3-2	R1000	100	NA	NA	NA	Fluorofix	552964
CarTScreening_CART0051_NgsGrna_016	CART0051	A	F	CD4	RosetteSep CD4	Cytokines: IL2 (StemCell 78145: 12.1 ng/ml); stimulation: ImmunoCult CD3/CD28	0	10	13	15	NA	NA	NA	NA	21	6	16	21	0.5	16	17	50	Bulk	Exhaustion-v1_140-gRNAs.csv	140	PD39	247	Cas9	mCART_18+mCART_21+mCART_22+mCART_23	285	BSD	50	Maxcyte ATX	Optimization 3-2	R1000	100	NA	NA	NA	Fluorofix	443881
CarTScreening_CART0051_NgsGrna_017	CART0051	B	M	CD4	RosetteSep CD4	Cytokines: IL2 (StemCell 78145: 12.1 ng/ml); stimulation: ImmunoCult CD3/CD28	0	10	13	15	NA	NA	NA	NA	21	6	16	21	0.5	16	17	50	Bulk	Exhaustion-v1_140-gRNAs.csv	140	PD39	247	Cas9	mCART_18+mCART_21+mCART_22+mCART_23	285	BSD	50	Maxcyte ATX	Optimization 3-2	R1000	100	NA	NA	NA	Fluorofix	634262
CarTScreening_CART0051_NgsGrna_018	CART0051	C	M	CD4	RosetteSep CD4	Cytokines: IL2 (StemCell 78145: 12.1 ng/ml); stimulation: ImmunoCult CD3/CD28	0	9	12	14	NA	NA	NA	NA	20	6	15	20	0.5	15	16	50	Bulk	Exhaustion-v1_140-gRNAs.csv	140	PD39	247	Cas9	mCART_18+mCART_21+mCART_22+mCART_23	285	BSD	50	Maxcyte ATX	Optimization 3-2	R1000	100	NA	NA	NA	Fluorofix	367317
CarTScreening_CART0051_NgsGrna_093	CART0051	A	F	CD4	RosetteSep CD4	Cytokines: IL2 (StemCell 78145: 12.1 ng/ml); stimulation: ImmunoCult CD3/CD28	0	10	13	15	K562_CD19-mGFP	Irradiation 100 Gy	69	1	24	9	16	24	0.5	16	17	50	Sorted	Exhaustion-v1_140-gRNAs.csv	140	PD39	247	Cas9	mCART_18+mCART_21+mCART_22+mCART_23	285	BSD	50	Maxcyte ATX	Optimization 3-2	R1000	100	PD1-	CD4+ -> CD19+ -> PD1-	26.9	Fluorofix	3336
CarTScreening_CART0051_NgsGrna_097	CART0051	C	M	CD4	RosetteSep CD4	Cytokines: IL2 (StemCell 78145: 12.1 ng/ml); stimulation: ImmunoCult CD3/CD28	0	9	12	14	K562_CD19-mGFP	Irradiation 100 Gy	69	1	23	9	15	23	0.5	15	16	50	Sorted	Exhaustion-v1_140-gRNAs.csv	140	PD39	247	Cas9	mCART_18+mCART_21+mCART_22+mCART_23	285	BSD	50	Maxcyte ATX	Optimization 3-2	R1000	100	PD1-	CD4+ -> CD19+ -> PD1-	20	Fluorofix	9005
CarTScreening_CART0051_NgsGrna_099	CART0051	A	F	CD8	RosetteSep CD3	Cytokines: IL2 (StemCell 78145: 12.1 ng/ml); stimulation: ImmunoCult CD3/CD28	0	10	13	15	K562_CD19-mGFP	Irradiation 100 Gy	69	1	24	9	16	24	0.5	16	17	50	Sorted	Exhaustion-v1_140-gRNAs.csv	140	PD39	385	Cas9	mCART_18+mCART_21+mCART_22+mCART_23	285	BSD	50	Maxcyte ATX	Optimization 3-2	R1000	100	LAG3-	CD8+ -> CD19+ -> LAG3-	19.2	Fluorofix	1829
CarTScreening_CART0051_NgsGrna_100	CART0051	A	F	CD8	RosetteSep CD3	Cytokines: IL2 (StemCell 78145: 12.1 ng/ml); stimulation: ImmunoCult CD3/CD28	0	10	13	15	K562_CD19-mGFP	Irradiation 100 Gy	69	1	24	9	16	24	0.5	16	17	50	Sorted	Exhaustion-v1_140-gRNAs.csv	140	PD39	385	Cas9	mCART_18+mCART_21+mCART_22+mCART_23	285	BSD	50	Maxcyte ATX	Optimization 3-2	R1000	100	LAG3+	CD8+ -> CD19+ -> LAG3+	70.9	Fluorofix	6649
CarTScreening_CART0051_NgsGrna_102	CART0051	B	M	CD8	RosetteSep CD3	Cytokines: IL2 (StemCell 78145: 12.1 ng/ml); stimulation: ImmunoCult CD3/CD28	0	10	13	15	K562_CD19-mGFP	Irradiation 100 Gy	69	1	24	9	16	24	0.5	16	17	50	Sorted	Exhaustion-v1_140-gRNAs.csv	140	PD39	385	Cas9	mCART_18+mCART_21+mCART_22+mCART_23	285	BSD	50	Maxcyte ATX	Optimization 3-2	R1000	100	LAG3+	CD8+ -> CD19+ -> LAG3+	75.7	Fluorofix	3075
CarTScreening_CART0051_NgsGrna_104	CART0051	C	M	CD8	RosetteSep CD3	Cytokines: IL2 (StemCell 78145: 12.1 ng/ml); stimulation: ImmunoCult CD3/CD28	0	9	12	14	K562_CD19-mGFP	Irradiation 100 Gy	69	1	23	9	15	23	0.5	15	16	50	Sorted	Exhaustion-v1_140-gRNAs.csv	140	PD39	385	Cas9	mCART_18+mCART_21+mCART_22+mCART_23	285	BSD	50	Maxcyte ATX	Optimization 3-2	R1000	100	LAG3+	CD8+ -> CD19+ -> LAG3+	75.7	Fluorofix	2032
CarTScreening_CART0051_NgsGrna_106	CART0051	A	F	CD4	RosetteSep CD4	Cytokines: IL2 (StemCell 78145: 12.1 ng/ml); stimulation: ImmunoCult CD3/CD28	0	10	13	15	K562_CD19-mGFP	Irradiation 100 Gy	69	1	24	9	16	24	0.5	16	17	50	Sorted	Exhaustion-v1_140-gRNAs.csv	140	PD39	247	Cas9	mCART_18+mCART_21+mCART_22+mCART_23	285	BSD	50	Maxcyte ATX	Optimization 3-2	R1000	100	LAG3+	CD4+ -> CD19+ -> LAG3+	73.4	Fluorofix	1437
CarTScreening_CART0051_NgsGrna_107	CART0051	B	M	CD4	RosetteSep CD4	Cytokines: IL2 (StemCell 78145: 12.1 ng/ml); stimulation: ImmunoCult CD3/CD28	0	10	13	15	K562_CD19-mGFP	Irradiation 100 Gy	69	1	24	9	16	24	0.5	16	17	50	Sorted	Exhaustion-v1_140-gRNAs.csv	140	PD39	247	Cas9	mCART_18+mCART_21+mCART_22+mCART_23	285	BSD	50	Maxcyte ATX	Optimization 3-2	R1000	100	LAG3-	CD4+ -> CD19+ -> LAG3-	63	Fluorofix	1293
CarTScreening_CART0051_NgsGrna_109	CART0051	C	M	CD4	RosetteSep CD4	Cytokines: IL2 (StemCell 78145: 12.1 ng/ml); stimulation: ImmunoCult CD3/CD28	0	9	12	14	K562_CD19-mGFP	Irradiation 100 Gy	69	1	23	9	15	23	0.5	15	16	50	Sorted	Exhaustion-v1_140-gRNAs.csv	140	PD39	247	Cas9	mCART_18+mCART_21+mCART_22+mCART_23	285	BSD	50	Maxcyte ATX	Optimization 3-2	R1000	100	LAG3-	CD4+ -> CD19+ -> LAG3-	46.3	Fluorofix	24674
CarTScreening_CART0051_NgsGrna_110	CART0051	C	M	CD4	RosetteSep CD4	Cytokines: IL2 (StemCell 78145: 12.1 ng/ml); stimulation: ImmunoCult CD3/CD28	0	9	12	14	K562_CD19-mGFP	Irradiation 100 Gy	69	1	23	9	15	23	0.5	15	16	50	Sorted	Exhaustion-v1_140-gRNAs.csv	140	PD39	247	Cas9	mCART_18+mCART_21+mCART_22+mCART_23	285	BSD	50	Maxcyte ATX	Optimization 3-2	R1000	100	LAG3+	CD4+ -> CD19+ -> LAG3+	38.8	Fluorofix	20152
CarTScreening_CART0051_NgsGrna_118	CART0051	A	F	CD8	RosetteSep CD3	Cytokines: IL2 (StemCell 78145: 12.1 ng/ml); stimulation: ImmunoCult CD3/CD28	0	10	13	15	K562_CD19-mGFP	Irradiation 100 Gy	69	1	24	9	16	24	0.5	16	17	50	Sorted	Exhaustion-v1_140-gRNAs.csv	140	PD39	385	Cas9	mCART_18+mCART_21+mCART_22+mCART_23	285	BSD	50	Maxcyte ATX	Optimization 3-2	R1000	100	TIM3+	CD8+ -> CD19+ -> TIM3+	30.8	Fluorofix	2105
CarTScreening_CART0051_NgsGrna_119	CART0051	B	M	CD8	RosetteSep CD3	Cytokines: IL2 (StemCell 78145: 12.1 ng/ml); stimulation: ImmunoCult CD3/CD28	0	10	13	15	K562_CD19-mGFP	Irradiation 100 Gy	69	1	24	9	16	24	0.5	16	17	50	Sorted	Exhaustion-v1_140-gRNAs.csv	140	PD39	385	Cas9	mCART_18+mCART_21+mCART_22+mCART_23	285	BSD	50	Maxcyte ATX	Optimization 3-2	R1000	100	TIM3-	CD8+ -> CD19+ -> TIM3-	19.6	Fluorofix	482
CarTScreening_CART0051_NgsGrna_121	CART0051	C	M	CD8	RosetteSep CD3	Cytokines: IL2 (StemCell 78145: 12.1 ng/ml); stimulation: ImmunoCult CD3/CD28	0	9	12	14	K562_CD19-mGFP	Irradiation 100 Gy	69	1	23	9	15	23	0.5	15	16	50	Sorted	Exhaustion-v1_140-gRNAs.csv	140	PD39	385	Cas9	mCART_18+mCART_21+mCART_22+mCART_23	285	BSD	50	Maxcyte ATX	Optimization 3-2	R1000	100	TIM3-	CD8+ -> CD19+ -> TIM3-	21.3	Fluorofix	266
CarTScreening_CART0051_NgsGrna_122	CART0051	C	M	CD8	RosetteSep CD3	Cytokines: IL2 (StemCell 78145: 12.1 ng/ml); stimulation: ImmunoCult CD3/CD28	0	9	12	14	K562_CD19-mGFP	Irradiation 100 Gy	69	1	23	9	15	23	0.5	15	16	50	Sorted	Exhaustion-v1_140-gRNAs.csv	140	PD39	385	Cas9	mCART_18+mCART_21+mCART_22+mCART_23	285	BSD	50	Maxcyte ATX	Optimization 3-2	R1000	100	TIM3+	CD8+ -> CD19+ -> TIM3+	21	Fluorofix	260
CarTScreening_CART0051_NgsGrna_123	CART0051	A	F	CD4	RosetteSep CD4	Cytokines: IL2 (StemCell 78145: 12.1 ng/ml); stimulation: ImmunoCult CD3/CD28	0	10	13	15	K562_CD19-mGFP	Irradiation 100 Gy	69	1	24	9	16	24	0.5	16	17	50	Sorted	Exhaustion-v1_140-gRNAs.csv	140	PD39	247	Cas9	mCART_18+mCART_21+mCART_22+mCART_23	285	BSD	50	Maxcyte ATX	Optimization 3-2	R1000	100	TIM3-	CD4+ -> CD19+ -> TIM3-	41.4	Fluorofix	3503
CarTScreening_CART0051_NgsGrna_126	CART0051	B	M	CD4	RosetteSep CD4	Cytokines: IL2 (StemCell 78145: 12.1 ng/ml); stimulation: ImmunoCult CD3/CD28	0	10	13	15	K562_CD19-mGFP	Irradiation 100 Gy	69	1	24	9	16	24	0.5	16	17	50	Sorted	Exhaustion-v1_140-gRNAs.csv	140	PD39	247	Cas9	mCART_18+mCART_21+mCART_22+mCART_23	285	BSD	50	Maxcyte ATX	Optimization 3-2	R1000	100	TIM3+	CD4+ -> CD19+ -> TIM3+	14	Fluorofix	177
CarTScreening_CART0051_NgsGrna_127	CART0051	C	M	CD4	RosetteSep CD4	Cytokines: IL2 (StemCell 78145: 12.1 ng/ml); stimulation: ImmunoCult CD3/CD28	0	9	12	14	K562_CD19-mGFP	Irradiation 100 Gy	69	1	23	9	15	23	0.5	15	16	50	Sorted	Exhaustion-v1_140-gRNAs.csv	140	PD39	247	Cas9	mCART_18+mCART_21+mCART_22+mCART_23	285	BSD	50	Maxcyte ATX	Optimization 3-2	R1000	100	TIM3-	CD4+ -> CD19+ -> TIM3-	38.4	Fluorofix	8481
CarTScreening_CART0051_NgsGrna_128	CART0051	C	M	CD4	RosetteSep CD4	Cytokines: IL2 (StemCell 78145: 12.1 ng/ml); stimulation: ImmunoCult CD3/CD28	0	9	12	14	K562_CD19-mGFP	Irradiation 100 Gy	69	1	23	9	15	23	0.5	15	16	50	Sorted	Exhaustion-v1_140-gRNAs.csv	140	PD39	247	Cas9	mCART_18+mCART_21+mCART_22+mCART_23	285	BSD	50	Maxcyte ATX	Optimization 3-2	R1000	100	TIM3+	CD4+ -> CD19+ -> TIM3+	36.4	Fluorofix	7396

## Sheet: S3d_gRNA_counts_Spikein-v2
sgRNA	Gene	CarTScreening_CART0040_NgsGrna_001	CarTScreening_CART0040_NgsGrna_002	CarTScreening_CART0040_NgsGrna_003	CarTScreening_CART0040_NgsGrna_004	CarTScreening_CART0040_NgsGrna_005	CarTScreening_CART0040_NgsGrna_006	CarTScreening_CART0040_NgsGrna_007	CarTScreening_CART0040_NgsGrna_008	CarTScreening_CART0040_NgsGrna_009	CarTScreening_CART0040_NgsGrna_010	CarTScreening_CART0040_NgsGrna_011	CarTScreening_CART0040_NgsGrna_012	CarTScreening_CART0040_NgsGrna_013	CarTScreening_CART0040_NgsGrna_014	CarTScreening_CART0040_NgsGrna_015	CarTScreening_CART0040_NgsGrna_016	CarTScreening_CART0040_NgsGrna_017	CarTScreening_CART0040_NgsGrna_018	CarTScreening_CART0040_NgsGrna_019	CarTScreening_CART0040_NgsGrna_020	CarTScreening_CART0040_NgsGrna_021	CarTScreening_CART0040_NgsGrna_022	CarTScreening_CART0040_NgsGrna_023	CarTScreening_CART0040_NgsGrna_024	CarTScreening_CART0040_NgsGrna_025	CarTScreening_CART0040_NgsGrna_026	CarTScreening_CART0040_NgsGrna_027	CarTScreening_CART0040_NgsGrna_028	CarTScreening_CART0040_NgsGrna_029	CarTScreening_CART0040_NgsGrna_030	CarTScreening_CART0040_NgsGrna_043	CarTScreening_CART0040_NgsGrna_044	CarTScreening_CART0040_NgsGrna_046	CarTScreening_CART0040_NgsGrna_048	CarTScreening_CART0040_NgsGrna_049	CarTScreening_CART0040_NgsGrna_050	CarTScreening_CART0040_NgsGrna_052	CarTScreening_CART0040_NgsGrna_054
Spikein-v2_CCR7-01	CCR7	16556	10268	15274	26092	22480	22254	9962	22684	2824	19100	2734	19330	15202	18522	9108	22474	6330	23938	6452	21340	5542	38246	7568	54576	8946	18606	4244	27862	5044	21138	27410	30288	24054	18232	14458	49964	33760	31098
Spikein-v2_CCR7-02	CCR7	32276	19402	29782	45458	47592	43814	15258	53974	7998	46482	8814	45250	13522	42594	29094	51758	15012	52908	12954	44234	17442	80944	15572	105300	18930	39176	12200	59748	12452	47948	47990	68690	63694	39430	27462	103282	72018	61226
Spikein-v2_CCR7-03	CCR7	14916	10334	14822	29086	25514	20248	9070	31134	2612	24180	6974	21442	26924	22852	12586	29166	11150	23268	7258	26636	9642	46624	6698	53074	16174	23944	7028	34718	4310	28538	27238	40394	35864	16268	15140	48524	36598	32618
Spikein-v2_CCR7-04	CCR7	27712	19378	28090	35618	43670	43626	9950	41188	5746	39172	6618	44856	19564	37284	29278	59068	16438	50466	4224	46526	11148	78464	8716	99638	23014	32926	10440	62490	11754	55166	41998	48234	50508	32828	20990	84334	70936	61118
Spikein-v2_CCR7-05	CCR7	42008	28194	38608	69246	56264	54314	24220	71826	10310	59976	7082	66606	24986	62926	23610	87764	29496	74964	8144	67554	10740	104306	14666	144310	24680	49098	10782	79100	14410	64626	54822	79324	71892	46122	32152	136294	97242	78014
Spikein-v2_CCR7-06	CCR7	12158	9612	14396	20776	22216	16426	10640	26218	1692	19724	3740	19844	10074	17776	9288	22668	7048	22568	9180	26844	5218	37854	6038	58832	10320	18594	4354	33484	4390	24082	19000	30848	23462	16804	12768	40904	30548	26542
Spikein-v2_CCR7-07	CCR7	11460	6024	11030	16396	17564	13602	4394	17150	1152	16504	3402	16494	7778	15850	7332	21934	4996	15286	2362	16892	5698	29446	3864	39252	6550	18532	3440	26296	5384	22174	14432	20092	21742	13600	7214	32932	24206	23530
Spikein-v2_CCR7-08	CCR7	27804	17704	25616	34876	38214	31600	11754	38732	6706	35730	7882	40806	13326	34824	16852	50272	9294	46862	7188	43474	9856	70132	10026	95354	17612	34068	8776	56340	8608	45116	52630	45886	44174	31952	22620	96868	66260	56684
Spikein-v2_CCR7-09	CCR7	7810	5430	8596	11008	15226	12290	3756	11528	3372	12504	3328	13802	4066	12216	10356	14854	6812	12748	1252	12586	2732	26616	3758	27388	3820	9110	3088	20074	1380	14234	8484	9290	16396	9518	5970	18598	19238	18610
Spikein-v2_CCR7-10	CCR7	5742	4010	6168	14580	9860	9256	2476	14546	2962	9232	2020	11708	10026	9796	5346	14362	3946	11386	2590	13360	2802	24104	3144	25532	5880	10552	3084	14340	2626	10718	9962	21634	15966	7860	5904	18460	15926	16618
Spikein-v2_CCR7-11	CCR7	43824	28204	42834	68726	59570	62978	28740	75134	3482	58894	7530	68616	21280	55774	31446	84760	14048	71414	11292	71638	9574	109298	12918	149606	22458	51248	10764	90824	12584	67412	64548	102996	71518	48394	35414	147478	93756	83170
Spikein-v2_CCR7-12	CCR7	13508	9494	12894	25092	18756	18362	4090	17104	4418	17928	2640	17422	7324	17514	7846	27682	4180	23812	2946	22652	3248	36152	6354	40386	6078	17500	4400	26680	6024	19486	17130	21098	22892	14900	11302	45516	29852	30694
Spikein-v2_CCR7-13	CCR7	27574	18568	28046	34974	44106	43248	13900	35746	6058	45102	3564	42678	19460	36682	19304	57634	13674	49630	3322	40412	9686	75348	8348	109322	16832	40900	9196	66964	7680	55800	43484	42642	44888	33796	24008	78902	61908	55046
Spikein-v2_CCR7-14	CCR7	23546	16802	23506	31146	36434	31150	13654	38446	4310	33034	12756	43162	15656	31606	17906	51430	9994	43052	6114	37220	8922	61766	8324	88696	18874	32048	7858	47064	9592	33292	32198	40384	41928	26082	22070	72110	59020	48412
Spikein-v2_CCR7-15	CCR7	16144	9934	14718	25070	20378	21700	7582	24416	3190	20168	1396	16278	13702	21028	12112	29170	9450	23420	3090	23058	6602	40384	6306	62236	9778	23072	5926	34832	4958	24592	19918	29132	26884	19918	14460	53124	38732	34372
Spikein-v2_CCR7-16	CCR7	15802	10530	14204	25138	22986	25434	8288	30104	2490	21544	6248	27502	10388	21846	15592	35368	11512	26804	7918	25492	4580	45460	9840	57344	9824	19726	4372	32190	4044	25942	23778	25858	26978	18572	11420	49618	42534	35424
Spikein-v2_CCR7-17	CCR7	36026	21098	35784	61000	54748	42944	27956	61536	6432	50350	10058	55604	36438	49298	30548	64500	15992	51970	10140	64390	12108	95684	11626	119188	25612	45452	12626	72372	11688	58314	71358	68488	68328	41114	26976	117656	77796	71560
Spikein-v2_CCR7-18	CCR7	24004	14450	24992	30650	38062	30658	9788	32072	5550	35184	8608	34028	16586	39298	16056	48558	9966	42054	3044	33524	7404	74512	8662	91640	17102	32476	6630	47344	7870	42292	27426	44704	43548	28298	19802	72414	55968	51118
Spikein-v2_CCR7-19	CCR7	61602	31704	52838	64808	76050	77996	29884	70390	7600	72588	18748	91756	40162	76728	37930	122418	28094	94100	5310	69108	13872	145568	23182	192732	40844	72726	18468	122836	21438	101218	89716	95534	105966	64022	50728	248782	142590	115884
Spikein-v2_CCR7-20	CCR7	33484	23438	33608	49692	46550	44278	18762	59262	5370	48654	9270	50856	33924	47882	18894	68936	13550	59176	15680	57100	11844	92692	12062	114608	24302	48074	13160	88444	9178	63652	53864	83562	61714	36752	29952	121712	87782	76096
Spikein-v2_CD4-01	CD4	11972	8262	11744	17284	16368	14950	4454	19826	2054	17640	5918	18318	1760	2034	856	4070	1340	3388	6024	16330	7532	41320	4392	46560	2536	3234	1038	7992	988	6074	18672	18442	26322	16096	1926	5576	7086	1808
Spikein-v2_CD4-02	CD4	19880	13098	18818	35076	30700	28786	12572	33328	3550	29120	9816	30114	2434	2502	2856	6520	662	4362	5868	34610	5910	61562	7810	70814	4628	4018	2342	8884	2036	5278	33126	40310	44088	29302	1920	4724	5674	2888
Spikein-v2_CD4-03	CD4	31518	19138	30128	47282	47344	41852	18762	53942	5402	47570	6440	41138	6764	3828	5468	5166	2668	5502	19534	52202	16252	88876	8656	109736	6636	5602	2300	10798	614	10080	53138	61020	61534	33700	3794	13086	8040	5172
Spikein-v2_CD4-04	CD4	6472	5004	6072	14468	10056	13234	5446	12118	1632	12486	2774	8876	3846	3004	1570	5462	2010	4666	2338	15864	3104	24170	5748	21568	3926	4324	1668	8050	432	5918	13914	14804	16198	8702	1790	6030	5446	5480
Spikein-v2_CD4-05	CD4	27928	15400	23512	29554	36114	30266	18482	30362	4612	34932	5806	29360	800	2630	1778	3688	1198	2308	4850	38462	5710	73010	8728	80792	5370	3764	1968	7638	726	7314	33170	41768	49092	26746	2600	8118	4298	2294
Spikein-v2_CD4-06	CD4	42444	30932	39184	57480	63494	55294	25608	65010	9504	60314	12256	55648	4590	8124	10362	18164	6322	12780	3600	67370	13066	118920	15058	153274	11246	12972	4778	29470	3120	21218	64074	53890	70562	39416	5838	15676	22586	12130
Spikein-v2_CD4-07	CD4	5982	4188	6710	9052	9322	8908	3234	10206	244	10214	3844	9762	684	1356	770	3650	406	2252	1132	10166	2088	18290	3896	30324	1344	3130	1046	4016	938	4506	9742	9232	9752	6994	788	3464	3520	1496
Spikein-v2_CD4-08	CD4	5882	5104	6572	7908	8390	5958	1800	5856	296	6828	3990	9674	350	826	2152	2136	418	2278	384	7702	1472	17478	1518	21478	1716	1454	350	2736	806	2940	8352	4106	9106	3454	590	2146	1786	470
Spikein-v2_CD4-09	CD4	57868	33212	47688	82662	79918	66926	39738	92162	13444	76528	15900	75630	18458	45364	17844	63078	10416	49516	13276	88888	19706	149866	26430	191748	25064	52530	15042	72830	15620	56544	97014	134632	92504	54756	31752	91370	74268	62418
Spikein-v2_CD4-10	CD4	37686	22604	31220	50536	53134	43362	26538	61302	9784	49318	10822	50602	2936	2918	4890	7212	3114	5936	18496	60598	12852	106440	9880	117350	8218	7732	3326	18358	990	11482	60232	77934	66004	36952	4266	11786	9604	5662
Spikein-v2_CD4-11	CD4	62902	36192	54596	72758	78006	72276	25448	82182	12446	76610	13742	80808	26214	51384	20066	73264	12192	52470	5270	85692	19486	162200	17952	195166	25366	49402	14424	89098	7674	59394	74110	113648	107382	58350	26084	90470	80014	54432
Spikein-v2_CD4-12	CD4	59550	35930	53918	73604	80654	76402	33498	78506	10366	71412	11982	89358	15912	34302	22484	42520	11904	35968	21140	87656	14222	164900	16774	217400	20906	37538	8094	60624	6918	50352	87062	113838	102884	55560	18614	53652	46086	45808
Spikein-v2_CD4-13	CD4	7222	4396	8096	13508	13756	11164	4408	14310	1972	12752	2636	12826	4004	8414	8962	12490	4416	11490	2906	16892	3436	24412	3694	25384	6248	9142	2726	15326	3048	12268	13208	20852	17632	11084	4348	17890	17764	16762
Spikein-v2_CD4-14	CD4	39016	24646	38148	58068	55954	52942	26034	55882	10430	51568	12646	61600	8758	10900	8540	28046	6470	18920	12974	64530	12652	105090	14846	136084	10296	12832	4938	30268	4296	19866	56684	68908	71972	40974	6446	23890	30334	17872
Spikein-v2_CD4-15	CD4	56090	30792	45344	68310	66756	69602	23718	75272	10670	70274	16182	76150	8180	16890	7012	25514	5228	20306	7960	71112	21196	138224	17542	161666	14488	20420	7704	34864	4308	29192	75768	93296	97182	52164	12034	39518	38064	26838
Spikein-v2_CD4-16	CD4	32510	20130	31086	49006	50194	46854	20456	46722	7914	49278	9970	45440	5072	5398	6524	9298	2606	8754	5124	48974	8622	95180	11110	126964	8932	7008	2806	14740	916	18212	39620	50176	54506	34294	3698	11892	12016	6548
Spikein-v2_CD4-17	CD4	19008	10860	15786	30050	24512	23066	12490	34362	4016	27258	2350	25730	2674	5720	1836	6870	1454	5046	8086	34030	11286	54478	8494	68462	5282	8010	4446	13872	1864	9558	27776	40514	41288	23452	3134	8938	9046	6484
Spikein-v2_CD4-18	CD4	85116	53168	78440	129714	126984	131002	52868	131002	7682	118994	27938	122164	34540	72228	43848	99600	23608	76450	26330	135376	23610	221632	28346	282812	32124	58440	17684	102462	12126	83064	127694	165428	153730	105242	31904	123892	105510	84616
Spikein-v2_CD4-19	CD4	25426	15174	23332	32806	33472	39544	15330	31742	2604	31914	6660	34592	806	1898	1136	3212	1510	3064	7586	32786	10158	60954	11846	87128	4806	4512	1476	8256	1022	6676	40810	37514	42740	32816	2624	7458	4504	2312
Spikein-v2_CD4-20	CD4	50082	30374	47804	53916	73756	62814	27768	70478	15570	67296	13056	68686	37474	60732	38810	93584	20974	67024	4750	75544	15156	126792	14572	154346	30578	69778	10142	110870	14374	87238	66678	87812	77586	55378	39240	230692	129078	103858
Spikein-v2_CD69-01	CD69	32984	49790	32700	51678	45794	56254	283046	18008	228210	22290	165356	42732	327044	13096	255712	23358	195036	7834	10254	35548	15844	64494	19130	79478	29184	29582	61468	50736	18062	45018	38686	58038	58066	180578	102320	267646	145668	112898
Spikein-v2_CD69-02	CD69	26140	41658	26130	36600	40734	41702	155368	12364	146286	16600	134044	28628	246934	12484	176652	16442	122034	15272	5402	24712	7874	41692	13586	70076	19028	26998	54446	31232	13554	34020	24204	32240	44702	127400	76242	184720	104506	96464
Spikein-v2_CD69-03	CD69	24194	36092	30654	42338	34716	38622	179202	18070	210568	13596	220722	27196	281994	8460	191372	16234	130198	17670	9484	29812	5330	45866	13148	68700	24360	32192	43926	35020	16014	45178	26830	40186	51632	111034	53814	163992	91238	87616
Spikein-v2_CD69-04	CD69	33354	38832	37818	47330	59560	50182	156520	21122	116446	19852	137434	33128	189072	12986	156728	19392	113156	16544	11280	38780	8180	76830	12438	103932	18162	36194	40122	67996	14048	53390	43716	47926	62246	93138	52878	189246	111628	89318
Spikein-v2_CD69-05	CD69	24554	25218	23252	30188	31062	32050	114836	9484	125326	17084	97454	29084	236958	7926	180094	12110	114188	7838	11330	25844	8824	44626	11570	64828	14110	27036	24534	40138	12824	35422	22388	38032	44770	79830	37552	120124	69480	61942
Spikein-v2_CD69-06	CD69	8366	11704	7670	17220	11992	14812	65342	2156	34672	3034	34006	7600	100750	2218	71284	4310	37506	4516	2174	13016	3154	20904	4924	23498	8170	10394	12478	18126	6322	10180	12062	14856	19592	28956	20890	40488	17854	20646
Spikein-v2_CD69-07	CD69	7800	10184	9068	12202	12688	17370	63298	2318	62480	5224	57098	5496	113840	1806	83832	4976	64818	2998	3936	11416	3124	20282	4264	27692	6556	11698	10512	16902	5830	15986	11110	8460	15528	36706	16838	44692	26548	21610
Spikein-v2_CD69-08	CD69	31376	45220	34062	50254	60150	49380	231190	22924	224334	22522	158826	46078	313612	11262	207384	30010	177750	13310	12788	42952	8898	70158	16778	91920	28044	36056	44214	56318	9680	44616	41200	51158	63282	124304	76200	212570	114300	86062
Spikein-v2_CD69-09	CD69	10124	13456	12098	23460	20084	23100	89854	6644	79528	6100	87468	13808	148190	3440	75334	4610	68382	5926	5230	16232	6048	29252	7960	35856	10128	15718	15512	18188	5916	17404	16266	21410	20186	36320	22312	54186	32884	27578
Spikein-v2_CD69-10	CD69	47722	51336	50142	68970	81644	80994	308182	17946	170280	17338	201664	33204	531874	11400	369272	27456	246634	12606	16942	69588	17626	114114	20034	137620	34108	54208	49490	96078	13156	73246	68550	90254	84208	118986	86010	236158	139070	108196
Spikein-v2_CD69-11	CD69	31984	39766	30128	52338	57704	50704	208426	16252	137310	18052	109548	23004	292490	11842	169502	19992	119652	15386	8070	43742	13116	73134	11736	87486	26674	38506	29878	46352	14766	40352	36982	50784	48450	100222	54388	173094	96462	88094
Spikein-v2_CD69-12	CD69	11968	19444	15756	25924	29974	34784	116782	6410	95844	10348	77230	11286	174202	5004	129570	6030	79136	4244	3898	21530	9010	35968	6342	47758	13898	18958	20712	23148	4466	24170	20068	27716	27436	52120	33226	81958	50116	38252
Spikein-v2_CD69-13	CD69	86044	91858	95308	122070	129240	130232	448006	35078	378168	38212	289992	73994	874060	19468	564844	43086	416792	31264	39696	119550	39942	212670	40654	307354	55512	107476	61698	177526	25370	143036	125820	147052	157160	200690	142358	415720	252902	184948
Spikein-v2_CD69-14	CD69	14168	20212	18464	24970	22830	27286	110296	7940	104386	8970	70834	18872	193898	8172	110406	8472	75498	6728	8692	21022	4674	42034	9252	45688	12810	19222	16066	32638	6598	28346	15586	28016	37012	71648	30066	87104	61632	39828
Spikein-v2_CD69-15	CD69	10068	12302	9652	10434	13396	13818	41780	6660	29730	4860	44472	12412	86228	3184	46174	6360	36442	3986	4336	10432	5528	20490	5916	32386	6756	8066	11602	16884	5862	15872	10334	12888	16528	36230	14258	72248	29108	31550
Spikein-v2_CD69-16	CD69	21574	22426	24312	39680	32308	47914	143538	15556	124976	16840	137500	25362	240220	8444	117700	20164	129640	12048	18384	34166	8456	59980	14542	67258	12780	27078	20250	35514	12120	31924	32032	34518	40172	78216	29168	111960	65946	56212
Spikein-v2_CD69-17	CD69	13756	16408	14532	20756	22296	20654	54626	14344	60898	14554	44620	17332	63908	11270	52616	8530	45040	9626	5786	22842	5860	34646	8830	39262	16348	18456	21710	27432	8684	23534	22562	32674	25492	59418	26662	86004	46430	46584
Spikein-v2_CD69-18	CD69	28506	21468	33326	42914	45640	39982	157156	5060	73626	5780	88198	7748	491736	3482	262534	7002	221602	5486	8708	52442	9210	72384	13610	101300	15932	33670	11248	61880	8654	40042	46964	77888	48920	26426	22604	97538	72146	56984
Spikein-v2_CD69-19	CD69	21228	22444	17506	33954	40504	30030	115884	24798	127664	20194	96564	31996	69556	14374	61998	27596	62096	14792	9432	31420	11016	43298	11192	62740	18716	24150	22434	35112	13748	35288	27594	44442	40534	84560	54074	118952	73580	67030
Spikein-v2_CD69-20	CD69	4400	6968	3570	8122	7502	7904	34802	4756	21432	4936	35928	5178	37802	3892	34022	4032	13638	4742	4056	5594	1524	10444	2558	11094	4376	7086	4382	10402	1852	7284	7324	6390	12630	21398	14450	24088	18602	16058
Spikein-v2_CD8A-01	CD8A	23954	14046	19946	17798	16362	18736	7290	15090	1300	9650	2438	16478	13082	31908	9908	56852	9838	43048	6002	21522	3338	32134	4030	47302	10066	28426	10518	52146	4956	40142	13618	17918	14834	10066	21690	72186	61610	56260
Spikein-v2_CD8A-02	CD8A	43060	24504	33530	6146	8758	12074	4754	4306	1054	3662	1678	4464	40522	56498	36586	87432	19086	73504	866	7180	744	16322	3016	23698	18120	54192	13208	90466	13710	65452	3148	3864	5714	8374	31156	138350	104676	80500
Spikein-v2_CD8A-03	CD8A	14844	7930	13344	3134	5442	4474	4252	2968	1050	1898	616	2586	14570	19280	11576	34138	10398	24598	270	3732	946	8686	1068	12508	7536	24278	5220	33486	7370	33756	1040	2158	2792	5116	15196	56958	49976	37260
Spikein-v2_CD8A-04	CD8A	65976	37398	49584	11904	19112	25516	11960	13260	3766	10444	4672	11642	51244	78458	55518	132642	27300	100210	2744	14504	2536	33908	5400	63200	29246	69018	16164	120860	22946	92742	9540	13400	11676	13376	44900	228050	152204	115530
Spikein-v2_CD8A-05	CD8A	62002	34212	50802	25982	22876	25494	9136	20560	3478	13152	6668	17416	51502	85634	52156	121210	28792	101532	5626	27406	4026	39572	7468	79868	32276	83994	17268	137862	17380	109394	20516	21728	18120	14736	48890	190404	127116	119592
Spikein-v2_CD8A-06	CD8A	62384	35842	57620	33874	34996	48394	13604	33556	3548	23950	6020	42666	36938	78374	35620	128548	24462	108110	5546	46022	6310	64506	7910	124464	28990	80630	10790	138506	23550	102646	20522	30460	27290	21886	42738	193576	129746	115616
Spikein-v2_CD8A-07	CD8A	43764	26788	41746	28494	28988	30912	11924	26588	2198	23726	6670	25056	34234	57850	31136	96416	18176	83396	6192	31996	5248	60056	7904	77254	23940	57996	11890	102674	16424	70272	19250	20372	33430	14612	37232	144774	110888	107784
Spikein-v2_CD8A-08	CD8A	26670	14560	22228	9662	5696	10918	6144	7226	1412	5346	834	4948	23858	35528	13140	55598	10530	40504	760	10402	1622	13300	2322	26680	11822	32844	7256	62860	9212	42632	6118	10382	5474	6524	18752	94388	69262	59308
Spikein-v2_CD8A-09	CD8A	21306	10724	17320	2268	3964	4236	2336	1136	526	1472	410	1230	10852	32258	11216	39096	9966	32204	694	3548	74	6826	1060	9496	11974	23130	5368	39152	6508	29208	768	1798	2490	4420	17542	61674	47100	46442
Spikein-v2_CD8A-10	CD8A	3728	2326	3486	314	716	1134	1726	398	166	574	84	392	2834	6074	4304	5996	1964	6126	194	1054	212	2312	458	2730	1808	7216	2378	9976	2012	9842	194	346	974	1016	2954	9966	10964	11738
Spikein-v2_CD8A-11	CD8A	7920	4902	8414	1828	1326	3748	1458	2670	382	918	778	1724	3182	10758	7746	13106	1704	14936	1496	1444	516	4220	528	8022	4846	9094	2180	14382	2650	9804	892	532	642	1928	5452	20878	21474	20186
Spikein-v2_CD8A-12	CD8A	15070	8350	12770	2440	4248	4468	2336	1526	2292	2502	2694	2140	13886	23406	14632	22826	7328	28784	436	2684	76	9148	982	12128	7876	22612	4316	31736	5152	28574	2022	1944	2954	4188	13208	53514	36304	37228
Spikein-v2_CD8A-13	CD8A	23594	13866	22658	5332	7174	9782	5238	4606	2402	4054	2564	4390	20034	36340	22108	47796	10298	42138	812	7170	716	17300	1766	20928	12876	32584	5346	54456	9740	38272	2884	6172	6364	7598	19262	89560	59004	52168
Spikein-v2_CD8A-14	CD8A	58852	32516	50736	22802	18788	28340	12912	14980	6714	8478	14512	19110	40600	69270	30140	111888	27244	89212	2634	19928	2286	37858	5046	83126	33264	64896	13144	117910	22490	84916	14772	18426	9320	14068	38110	167012	123812	106348
Spikein-v2_CD8A-15	CD8A	18122	9562	17992	8412	9194	12502	4094	9508	930	7308	1012	11794	18136	29826	9614	29558	11136	30650	608	14546	1144	24924	3592	41208	9084	25700	6456	39424	8372	30580	9566	9600	10572	7562	18416	67222	42930	50272
Spikein-v2_CD8A-16	CD8A	44512	24984	38868	12536	17592	21054	11682	12714	4008	9286	3470	10918	29816	58632	24654	93166	16604	70562	2134	13064	774	26066	5344	54594	18996	51710	12294	97776	13812	69392	10740	11458	7246	10236	29220	147062	104430	89910
Spikein-v2_CD8A-17	CD8A	4122	3092	4864	1220	1520	1276	652	750	2446	648	140	576	6114	7512	6078	6190	3872	9878	86	1190	550	3646	946	3240	3252	9598	2568	11744	5238	10146	1412	476	1928	1902	5240	13888	10344	13854
Spikein-v2_CD8A-18	CD8A	54172	28648	41950	11306	19090	19248	8018	7772	1562	8932	3114	7008	47454	68898	31832	117252	22084	83998	3228	16330	1586	22898	3910	49550	24662	61924	14794	106370	16926	72866	5546	8760	9576	10114	40380	187342	127082	108216
Spikein-v2_CD8A-19	CD8A	30188	17052	23638	9654	11444	11202	7452	8672	3996	7208	926	7614	30300	42192	14958	63238	15618	45104	1062	11346	3628	21150	3462	27854	15922	38818	6934	61884	6868	46638	7178	11414	11282	8016	25184	101538	67986	60630
Spikein-v2_CD8A-20	CD8A	77202	41060	65606	17738	29860	36792	17704	15536	3222	19516	8894	13888	67784	103836	46196	164006	39360	130580	3336	24268	4716	55600	8324	76856	35530	96952	20386	169610	23734	124752	11344	16354	26206	17852	59180	253934	175910	161582
Spikein-v2_FAS-01	FAS	24168	19270	28240	33344	37976	40256	22964	38110	8700	30998	5588	33424	23206	30216	18892	39688	12220	37610	469142	4252	447652	8240	392548	11966	366814	6652	316614	12036	402496	4346	34072	52622	39070	30640	19842	83614	56906	46464
Spikein-v2_FAS-02	FAS	17128	14586	21446	26466	25478	27596	19706	30458	3952	23518	5758	21952	11306	25372	17490	25754	7636	25736	424198	3676	369276	7446	315360	8690	418496	7400	280134	10670	372656	4242	30076	45412	33508	22426	20072	63248	42250	33814
Spikein-v2_FAS-03	FAS	10724	9344	13978	18964	15856	17330	11852	21398	2554	14924	2116	14588	8848	14746	10980	17296	9218	17446	224656	2066	179270	6400	187878	6588	164116	3946	136442	5970	195872	4086	14668	19004	19048	15010	9310	41550	27988	24510
Spikein-v2_FAS-04	FAS	8290	5310	8358	13006	12460	10142	4520	14004	624	12636	1362	12466	8282	11464	5116	11808	3630	13158	48950	5052	45614	15022	54084	10476	45626	6328	26298	11014	43314	6294	11380	14660	16432	10790	6294	22380	23338	17626
Spikein-v2_FAS-05	FAS	26254	23264	32426	43194	43550	44562	29734	46604	5250	34606	10970	40858	13318	33152	23000	51982	8844	39504	523710	5080	532356	12238	444362	9554	487642	8752	378788	14850	488886	7928	44928	65976	59030	33992	19106	93948	69184	59550
Spikein-v2_FAS-06	FAS	17450	14502	21948	30278	29752	33778	13578	31252	3022	26676	5370	25656	13338	25388	13536	30996	10790	31740	231232	6792	286888	12182	216934	16064	255710	8666	177398	13186	246372	6962	32078	35640	37990	19316	16272	64502	41132	39924
Spikein-v2_FAS-07	FAS	8376	7760	11966	14740	12698	13598	8760	13550	1784	11414	3294	12026	7778	13000	9484	13466	6878	17032	229656	1908	196754	4074	205696	2098	187878	3668	124048	5396	191342	2986	11050	19620	18744	12722	7088	28094	17270	17746
Spikein-v2_FAS-08	FAS	6118	5130	7260	12102	9450	11584	6298	14932	2562	11152	3940	11556	7100	8150	2670	12220	1760	9228	66152	4142	48336	10048	48812	7486	44510	3920	33334	5658	43400	5566	11386	17500	14424	8844	4910	18714	17984	14416
Spikein-v2_FAS-09	FAS	8840	9602	12138	14280	15250	14742	8274	13410	3758	12570	5760	14350	9174	12284	6562	25238	3606	18978	179190	2188	176084	5488	144350	3016	157500	3934	147602	5356	166642	3002	15778	15882	12772	9178	5470	24876	20954	15070
Spikein-v2_FAS-10	FAS	3666	3610	4912	6024	7768	6590	3558	6810	622	6146	806	6054	2228	6282	2068	7252	2340	6674	64910	1242	68602	2658	72448	4580	56992	1576	48440	2316	64052	858	5080	6080	7978	6050	3524	11786	10010	9732
Spikein-v2_FAS-11	FAS	54920	39732	59772	68962	72372	80676	32666	63356	12210	61548	13084	71364	43608	83666	22984	89890	21324	80888	892408	7588	843164	18832	733558	23238	998784	17494	658760	25962	933352	12322	66270	106704	81838	54074	36496	196868	120688	90756
Spikein-v2_FAS-12	FAS	1076	890	1618	1918	1650	1218	1756	1906	222	2566	90	1726	740	1366	568	1172	140	1420	18580	644	26574	1310	26628	872	19488	1126	12926	1430	21624	1294	1524	4084	3774	2100	1650	3032	3600	2512
Spikein-v2_FAS-13	FAS	24460	21722	32408	39192	43046	48956	22954	44706	6212	36388	6994	42924	25468	38538	22666	50748	15350	37952	497810	4620	515238	9498	417556	9770	488248	8762	417612	12850	486668	6198	42014	51160	47574	28526	18452	93816	64260	53148
Spikein-v2_FAS-14	FAS	10336	6318	9242	11488	13682	13554	4408	14298	1290	13354	4282	9364	6674	12084	4248	13922	2286	14270	91100	4354	86014	8838	80562	6636	96134	4752	56214	6192	102044	4612	11510	13212	17796	10612	8610	25770	21250	20302
Spikein-v2_FAS-15	FAS	6870	4574	8588	11668	12332	10604	4422	12294	1584	11376	1676	12236	7102	10316	7866	12058	4042	11808	26826	9416	24046	15268	39188	19938	19182	7274	13684	10338	22746	7522	13784	18590	16184	10854	6628	27508	19042	19748
Spikein-v2_FAS-16	FAS	24272	20402	29180	39120	42480	38604	18496	39062	5248	39372	7150	37688	16060	39290	22134	49770	11272	42952	378780	9032	344806	22020	325188	25758	313858	9786	232492	18248	318110	9434	38094	59490	43044	31058	21724	99296	69544	50204
Spikein-v2_FAS-17	FAS	18532	17944	24734	35028	28538	32300	20658	35548	5544	25244	12612	29042	15014	26882	18226	32936	9996	28858	580006	4330	493134	7150	393502	9076	472786	7540	377042	11028	492448	5662	36272	57108	34798	22910	16210	66180	56208	41184
Spikein-v2_FAS-18	FAS	43528	34408	52978	62052	65006	71432	33506	56856	9866	51444	18982	60354	35858	53864	33042	72706	19864	57860	766634	6960	812476	14966	653146	13858	805188	14826	627396	21958	758114	11636	49506	91278	75974	46190	32174	154098	99888	79060
Spikein-v2_FAS-19	FAS	56808	43374	61632	81180	76690	91338	52270	77808	11932	76384	19548	86444	37460	73296	32024	110554	17054	83096	969048	13508	746410	41928	735598	32102	792644	20986	579298	34890	835344	18522	82276	136868	96088	57214	45524	197126	123950	97422
Spikein-v2_FAS-20	FAS	19278	11246	16876	32364	26628	30692	15334	33346	3244	23532	2866	28114	15766	24294	10958	34872	7804	31624	54812	12054	74490	20270	71072	23068	64882	9774	42796	13552	56286	10446	38040	46352	34462	25766	16264	67402	44186	38504
Spikein-v2_IFNG-01	IFNG	24098	15856	22934	28374	38246	36380	12686	39268	3682	37936	5100	32808	16046	32480	20572	52144	12614	40870	3160	30362	5130	65604	6784	80766	9962	34408	5150	52908	7952	43386	22484	38796	38624	25666	15032	77620	63944	47238
Spikein-v2_IFNG-02	IFNG	20552	11592	18368	27150	25080	26312	14566	31126	6478	29928	4382	32528	23558	27938	11474	35268	10326	34824	2098	34546	8624	52500	9282	64042	8124	25078	5294	41316	8342	29716	31690	38958	28988	22060	14570	58684	41788	43354
Spikein-v2_IFNG-03	IFNG	20588	16026	22778	33142	33852	34554	11530	33246	5832	36822	6248	37882	15578	30776	12914	51076	11844	41960	4900	34998	12272	69726	8848	91986	18328	29942	7710	48668	9830	36486	31310	32692	44144	34538	21428	73816	61660	57358
Spikein-v2_IFNG-04	IFNG	3794	2588	3684	7032	6382	8878	1330	6970	444	7084	1086	5994	6192	6322	4038	8390	2044	6902	4048	7512	2038	11838	3918	12498	3822	7626	2584	10506	1582	9192	7572	8192	11492	7406	3224	10410	9120	11194
Spikein-v2_IFNG-05	IFNG	5806	3690	5426	9924	6774	7044	7408	10296	1432	8698	1760	7644	3704	8918	3716	9704	2340	11324	2384	10702	3046	16682	3022	19052	4824	11344	1516	14242	2178	12004	10438	15064	10562	6962	4974	18480	15994	11802
Spikein-v2_IFNG-06	IFNG	36774	24318	36300	56546	57326	46832	18726	59458	8006	48204	4902	55594	23872	54090	22968	72022	11544	63778	4582	49530	13328	98188	12336	123522	20988	48204	10850	78918	12370	56754	50078	72628	63970	37028	32154	133652	83562	66224
Spikein-v2_IFNG-07	IFNG	19838	12058	17728	29262	32338	23100	7914	30728	4386	26914	2786	31808	11770	28158	13348	35864	7010	32656	1712	25416	5634	57674	9920	61788	13448	23310	7014	39370	4142	29128	19320	30516	37226	21404	12882	58964	50224	46204
Spikein-v2_IFNG-08	IFNG	7102	4384	7572	11572	11102	11678	5964	10242	1404	10030	2570	13906	6102	10586	5992	12244	4142	11390	1824	13350	3122	20208	4868	25106	5456	12204	1974	19096	2438	12846	5330	12254	16142	9152	5680	21940	18950	16224
Spikein-v2_IFNG-09	IFNG	72	154	244	536	132	432	58	346	120	170	10	18	6	40	14	206	8	50	506	194	20	248	36	476	144	288	24	338	84	204	146	18	114	198	408	796	258	524
Spikein-v2_IFNG-10	IFNG	36274	22778	34316	42084	55218	60082	13232	51074	4894	51118	8960	66686	21492	46322	20046	76548	16070	61052	12762	42172	9490	98540	15170	132624	14642	36176	8368	69366	13052	51494	34090	52444	63624	51620	20370	116632	98866	75342
Spikein-v2_IFNG-11	IFNG	12178	8500	11690	20656	16462	15716	10962	21186	1518	17830	2730	18150	8696	17898	8666	22674	6882	20754	5194	21500	5204	36924	4448	35218	12062	17226	4180	27224	4418	22590	20882	25912	23662	15982	9532	35736	34830	31042
Spikein-v2_IFNG-12	IFNG	35470	21238	29954	41760	55582	42582	18644	41920	3188	45748	8854	54446	23148	40496	25218	69256	11486	53892	8038	45448	7126	83238	13694	117380	20456	41230	7554	66200	9074	51474	35182	46210	55660	31598	22088	101224	65762	52962
Spikein-v2_IFNG-13	IFNG	8286	5512	8934	12366	15676	14392	7964	18728	1724	14014	3660	16142	6794	12842	9192	13776	4158	15776	2890	17122	5474	27790	5612	32554	7176	14788	3698	19638	4168	19734	15452	24908	21718	14012	8832	25880	22376	19154
Spikein-v2_IFNG-14	IFNG	7344	4168	7360	14994	10278	10084	7104	13238	1872	11028	4692	8552	5730	9206	4134	10154	3648	7638	6000	15606	3532	22562	3402	20348	5794	10154	1360	15414	4470	12154	18250	18044	17122	10578	3878	17986	17584	17038
Spikein-v2_IFNG-15	IFNG	232	250	184	732	260	992	110	438	26	534	12	722	434	168	124	538	32	302	312	698	720	1050	402	320	544	1340	242	794	94	446	1304	746	1564	324	224	1012	600	1122
Spikein-v2_IFNG-16	IFNG	13930	9722	14398	27744	24810	20958	8696	28116	3396	22836	6508	23612	17566	21702	13998	30728	4940	24032	3086	28352	6568	43696	10612	58114	10930	21638	7738	33454	8670	28340	30666	39202	33474	23548	15348	47402	42554	36824
Spikein-v2_IFNG-17	IFNG	202	184	438	516	46	390	366	530	28	94	16	272	18	286	62	1024	200	422	16	470	202	540	180	1412	322	212	82	552	160	368	1132	814	276	268	122	950	612	340
Spikein-v2_IFNG-18	IFNG	28128	16340	23692	34396	32840	34656	13632	38898	3660	32820	6966	32770	21732	34610	22854	42774	13098	48436	8446	34434	7182	64988	9640	86146	17882	31902	8538	51052	5778	42060	28908	67022	53570	34266	17672	83938	67722	59252
Spikein-v2_IFNG-19	IFNG	11444	7416	11106	22542	18678	16474	7416	23818	2936	18096	2428	17670	6514	15752	9812	18606	5816	14546	2550	21474	4546	33238	4898	38852	6942	15730	4562	22918	5762	21964	16876	16608	24466	14588	7600	30046	24502	22112
Spikein-v2_IFNG-20	IFNG	27566	15490	25580	37464	45756	38176	13354	44406	6784	39204	3654	37760	24810	38912	24290	45606	12630	41456	20408	43860	7160	78570	11674	92482	18238	35422	7184	55760	12758	42938	39886	51876	58366	30452	23226	101014	62950	57828
Spikein-v2_IL2-01	IL2	1862	1306	2048	2518	3488	3094	976	3390	234	2700	572	2022	1166	2288	1398	2614	2922	2374	2600	4412	1878	4746	1268	7368	1808	3988	498	4106	2286	4904	2950	4770	4290	3490	1758	6508	6816	5484
Spikein-v2_IL2-02	IL2	2110	1292	2516	4536	3846	3100	806	6686	584	3718	912	2982	1054	3812	3028	3992	1376	3730	2026	5756	1386	7342	742	7936	1646	3786	742	4204	826	4766	6154	6926	6084	4666	2484	7356	5634	5880
Spikein-v2_IL2-03	IL2	26328	15744	21870	40386	34284	37210	14854	43690	7590	37550	12416	36958	17524	35892	19208	48966	12180	40162	8616	41044	11914	64550	9208	87342	14812	35616	5854	52666	7420	41218	36680	55174	53780	28160	22868	92578	67470	63910
Spikein-v2_IL2-04	IL2	4114	2272	3862	5228	5846	4422	948	7838	542	6066	2762	5158	1928	5148	1204	7664	1498	4430	2028	5262	3792	11378	1240	11626	3360	6198	1976	9364	2462	8076	4192	7270	7992	4128	2624	11034	9240	9212
Spikein-v2_IL2-05	IL2	15246	10914	14542	24122	23996	25666	11650	25610	1628	24268	3618	26736	9554	20518	10398	29374	6296	21980	8794	24262	5414	48940	9860	60422	9420	20356	8072	36870	2732	25502	18900	31202	37734	18782	13060	55790	43426	33012
Spikein-v2_IL2-06	IL2	1996	1926	2206	2748	4996	4596	1176	4364	748	3372	536	3244	1804	3334	1968	5774	724	2976	802	4300	1166	8112	972	9156	2860	3410	874	6010	604	4944	3664	4882	5802	3858	1766	9926	6690	4780
Spikein-v2_IL2-07	IL2	4430	2854	3170	6624	7490	5592	1252	7352	350	5466	3604	5902	6294	4908	1324	6622	1292	7340	864	7222	1592	12016	1306	14184	2964	6174	2132	8916	1180	6876	6208	6660	8076	4460	2616	11644	9968	8484
Spikein-v2_IL2-08	IL2	9148	6100	9024	17968	12950	16422	6862	21766	2694	17160	2606	14918	4318	13574	9306	18752	7476	19538	2974	19040	4620	28486	4142	40000	9262	12890	3948	22596	3922	16592	20600	27544	23304	15104	6820	33630	25108	24314
Spikein-v2_IL2-09	IL2	6176	4090	5162	11504	9414	7926	4700	13966	1152	9318	2532	8600	6150	8962	3928	9620	4540	10162	1500	13174	2196	17614	1880	22750	4160	9038	3174	15320	2410	10854	9616	15950	12014	5642	4430	13830	16570	15588
Spikein-v2_IL2-10	IL2	3490	2220	4036	4946	5916	5172	1456	7650	2274	6162	390	5034	1140	5094	2704	6612	3340	5388	720	6094	2254	11264	2696	12168	3228	5224	1472	8024	2354	7222	3424	6548	8862	3982	3794	10596	10296	9392
Spikein-v2_IL2-11	IL2	86184	50546	74578	113650	117490	122380	38556	119928	16840	102784	21542	127474	60188	102404	35554	161768	29348	131066	26912	129064	29932	208474	33138	277730	47160	98228	25888	147834	30980	126050	106144	162490	138390	104064	57070	278978	202320	165238
Spikein-v2_IL2-12	IL2	3508	2230	2848	6190	3762	7086	2470	7406	258	5746	946	4754	4242	5952	4962	4544	1722	4996	398	7356	2378	13148	1630	11366	2766	6596	3082	9164	2070	6692	6614	9620	9246	6156	3878	7444	9858	9210
Spikein-v2_IL2-13	IL2	3166	1200	2190	4250	3352	2176	1000	6108	272	4860	264	3134	2898	3664	2880	3964	1506	4330	720	4744	1464	7210	668	9540	2008	4050	658	5346	808	5956	4218	5950	6176	4436	2738	8594	6660	6564
Spikein-v2_IL2-14	IL2	2688	1906	2964	4086	5080	3830	3236	3774	530	3748	1544	3656	1580	3472	2130	3742	1746	3406	3522	4618	1800	7716	1832	10056	1822	4266	1748	6028	1116	4254	4292	6816	5724	4026	2786	7256	8662	8208
Spikein-v2_IL2-15	IL2	1592	940	2122	3654	4348	2830	794	4216	396	3268	184	1996	4162	2800	2630	2848	1386	3476	1070	5356	1556	7040	1364	6818	3440	3278	1480	6310	1488	4402	6060	5130	5498	2860	1878	7424	7588	5626
Spikein-v2_IL2-16	IL2	4454	3154	4032	7456	6666	7070	1540	6180	1118	4864	556	5506	2984	5672	1628	5400	1654	5734	3206	6384	1920	10342	2272	16946	3316	4844	2410	8026	1428	9170	8076	11206	7920	5248	3932	16356	10030	8286
Spikein-v2_IL2-17	IL2	2528	1966	3376	4816	6500	5404	2138	5832	942	6282	632	4104	9060	3620	2350	4714	1846	2950	888	5294	3866	10156	1722	9182	7560	5270	1548	7890	2360	4674	6220	4042	10628	4170	3618	8056	8790	8650
Spikein-v2_IL2-18	IL2	33810	19604	27994	47508	47118	41206	18998	48858	12086	49756	10160	48422	20126	43308	18072	59896	17898	57838	19226	54780	10602	92326	10452	116808	19814	37488	9074	68508	11392	42708	42708	69782	61376	39162	23698	109946	83918	70662
Spikein-v2_IL2-19	IL2	38636	25816	39170	67302	57274	58350	25568	66992	8806	57026	11576	57486	33362	60552	20140	84916	25654	73514	15014	61342	17088	117892	14550	127474	25534	52494	12652	81760	14192	61650	48668	82858	65382	50816	35894	137690	99472	85312
Spikein-v2_IL2-20	IL2	9788	6832	9406	16342	16464	14888	5778	20020	2330	18338	1026	17024	9786	16720	8128	20034	7046	17378	4960	16470	3544	33834	6302	38530	7824	14336	5610	22552	3668	15902	18146	19430	22846	12988	8672	32380	28788	26874
Spikein-v2_LAMP1-01	LAMP1	19078	26192	21378	30352	35604	36984	54264	32688	51242	29980	55328	36874	45834	26008	20798	39320	37948	36760	9216	27448	9144	48006	12194	68396	17384	24568	24858	41026	10714	36646	28620	30572	40922	78170	39872	137416	86402	64156
Spikein-v2_LAMP1-02	LAMP1	17588	27184	17624	28516	27284	29172	102332	32356	84234	26396	47072	40442	41502	22102	34362	36156	27318	30916	6900	27818	9626	38994	12664	70036	13802	24704	23476	31258	7344	30268	23982	35550	29760	92780	52284	160544	100002	63598
Spikein-v2_LAMP1-03	LAMP1	51708	55446	43860	72298	76350	74412	162960	73098	220400	65834	132676	76850	88196	60454	69222	101680	58466	79000	11310	61498	19612	105272	17434	142774	40578	54430	49976	76872	22878	75054	57982	74132	81448	174096	91140	285838	168438	133592
Spikein-v2_LAMP1-04	LAMP1	13538	16870	12870	24482	22348	19104	44492	25946	63348	19786	51480	28222	17106	21190	16032	23530	10562	20352	3556	22302	3832	34658	7860	48286	12910	19704	9990	29796	8232	24588	25566	21000	30858	55192	33136	75688	50116	41892
Spikein-v2_LAMP1-05	LAMP1	35354	30948	30800	49120	47342	54652	84560	42758	85514	49332	87722	61098	31032	41686	36258	70608	36416	58156	11244	52118	11322	92680	13220	116484	24214	43758	26364	69010	11278	55116	40036	36780	43250	64794	45078	101606	70780	61084
Spikein-v2_LAMP1-06	LAMP1	18376	18744	19022	24602	25204	21262	10866	33622	47034	27248	34870	29410	4374	21880	15618	30506	25252	28090	6402	26714	5644	44406	9552	54524	12132	24532	13418	36324	4516	26222	22394	23176	23792	32952	24594	66078	50106	41634
Spikein-v2_LAMP1-07	LAMP1	26852	27570	26520	37938	37982	42776	70338	38786	93202	26632	58990	39526	19478	28476	32708	46228	23278	36494	3730	40996	9574	59110	11202	80528	18864	32668	23488	45532	10976	41622	31274	42074	49210	76310	53940	141474	72450	67360
Spikein-v2_LAMP1-08	LAMP1	66074	61632	62468	87736	109224	97176	153236	84986	193484	81418	175810	105710	68992	87470	72500	117990	44642	108558	38566	79504	20466	156668	27234	212728	46556	83940	44932	125722	25746	103122	85644	99234	107726	172630	119818	351170	198384	151164
Spikein-v2_LAMP1-09	LAMP1	66802	58182	60234	70346	94258	79144	128294	86816	101168	80986	59874	102750	52586	85774	63030	116108	42374	103492	14032	83144	23908	139880	24154	215456	39916	83488	33044	134286	23118	109936	74268	99246	102756	136988	100176	291158	172654	141010
Spikein-v2_LAMP1-10	LAMP1	8010	8134	7274	12860	11084	12550	22922	11834	21922	10324	18520	24292	28090	12592	7832	19174	5606	12532	4382	12608	2626	19736	5452	28992	7150	12122	6154	16556	6458	16744	9040	13688	16226	32758	13510	50226	24370	22298
Spikein-v2_LAMP1-11	LAMP1	72032	81766	66104	104698	112970	106906	173926	112102	163062	86924	118746	126136	88320	94270	78376	150870	53578	112874	35442	104310	16832	174760	22290	245724	51108	80218	56124	139876	28722	102332	88340	109076	121256	206586	149032	416754	246562	179876
Spikein-v2_LAMP1-12	LAMP1	25290	30862	24268	39748	54178	39104	94882	38490	77878	33442	73160	49692	39630	38910	36110	51336	24046	39844	8328	34998	12238	68454	14918	76430	23116	36732	24448	47618	14894	41562	36430	45272	45918	87410	44168	144814	86570	78828
Spikein-v2_LAMP1-13	LAMP1	37704	35458	32684	54302	50204	41440	79836	58372	90758	47248	84894	63874	46168	53174	41918	64674	32832	60156	9992	50358	7590	95940	19460	108412	25748	43334	29702	63716	8482	50690	44874	44840	56934	85264	46586	164626	98580	73350
Spikein-v2_LAMP1-14	LAMP1	55500	56340	56012	79120	90354	80604	167486	88260	155544	77086	147794	81458	47630	65350	80030	94402	66598	85374	20146	74970	23020	128242	20456	166220	38706	76330	43802	111406	27846	93540	71544	108394	104430	186490	124122	351122	199208	139978
Spikein-v2_LAMP1-15	LAMP1	53866	46210	46652	69440	65104	77916	134036	83742	130224	63192	84702	88144	54420	65660	51182	97900	31196	82302	23716	73606	13832	121836	20316	170434	42302	70444	38482	99298	16312	85098	66452	81448	92234	122594	94856	232518	145556	124840
Spikein-v2_LAMP1-16	LAMP1	70954	77960	65778	110194	117530	108618	190848	105492	161900	83892	101924	119438	85864	86828	80822	139682	80356	102964	24358	98668	27686	165484	25176	215768	51572	82208	63192	129978	25600	105208	89704	171896	122424	177360	124486	328404	213772	173520
Spikein-v2_LAMP1-17	LAMP1	32894	19648	33628	61422	39686	57966	15710	60012	9196	45294	17280	52070	26796	43366	25804	75434	26338	56164	5814	64510	10348	88356	12582	121254	19304	43070	12186	65598	10566	50862	48610	59890	48032	45568	30780	109526	86400	71804
Spikein-v2_LAMP1-18	LAMP1	18404	17976	16538	29826	28938	23598	30954	26940	64202	23198	54174	26028	7514	22018	16142	31528	16754	32518	7484	26684	9726	42508	8174	46568	14740	26336	24556	32690	8442	28840	21362	31368	36422	57718	41846	95564	56622	47354
Spikein-v2_LAMP1-19	LAMP1	24472	24536	23442	44928	36204	39992	77218	48864	103424	37366	37034	40606	39264	38114	23664	47552	29232	39678	14562	39902	13756	67630	12850	94188	20218	43474	19502	54804	15140	43026	44594	49330	52812	70626	44684	128596	70934	65998
Spikein-v2_LAMP1-20	LAMP1	28526	29062	28158	40012	37702	42282	86766	37316	124412	35892	76040	44854	48968	32952	15780	42168	32216	37438	15202	37106	10114	63712	12030	96926	24856	35860	30218	42434	13976	43504	33090	39746	45006	102092	70230	165764	107336	80872
Spikein-v2_PAC-01	PAC	7272	11270	17506	7432	11786	15930	8292	2788	40720	5218	32844	13550	6878	5286	12926	16026	13338	15262	1010	2648	1980	11834	6444	37874	4130	5668	7326	12860	3168	15824	1358	1842	5374	12566	7222	17726	13978	17614
Spikein-v2_PAC-02	PAC	958	2414	3766	1664	2208	3450	8352	934	8080	504	242	2460	858	856	2432	2074	1092	1854	334	694	416	966	1664	4630	668	956	1424	2856	336	1700	552	250	2474	3928	1186	3798	2260	1580
Spikein-v2_PAC-03	PAC	10520	13608	20640	11666	15310	23224	35636	5786	49984	8236	13480	19658	6590	7318	11652	16150	23510	19314	3130	5400	912	10724	7522	29898	4654	7220	10320	14348	3694	16094	2194	3744	3812	17758	4446	10138	15788	16672
Spikein-v2_PAC-04	PAC	18072	21010	31668	11908	22190	32204	51036	5708	68026	13644	50384	35834	14194	13544	16078	43082	20346	38810	3120	7264	3286	27512	8218	45104	7030	11484	10714	28740	7214	27470	9258	2858	13438	22524	13734	28068	29408	38794
Spikein-v2_PAC-05	PAC	19376	23242	29794	15206	20796	36544	36408	12708	46206	16568	50620	39436	13004	14620	34314	39310	23850	39508	1808	10656	2976	27014	8872	65620	10014	14762	14548	38130	4662	36606	3474	6780	17564	35852	8132	25012	37734	38006
Spikein-v2_PAC-06	PAC	26172	29452	41216	20672	30544	50390	50708	19092	45702	23288	26514	46230	31428	23340	25128	58500	20228	53808	6830	16740	4998	43602	11516	91236	14232	22126	19164	49728	11364	43008	15338	15878	31586	40350	17056	50428	59440	52282
Spikein-v2_PAC-07	PAC	9282	13194	17776	9532	14886	21624	25866	5492	26854	9816	12340	17750	9530	7064	6900	19740	17934	15204	1234	4878	1886	16670	6324	17370	4292	6564	8322	15686	2558	12500	2306	4720	7688	18272	5386	13536	24146	16978
Spikein-v2_PAC-08	PAC	19458	18098	29866	20140	20158	39166	42888	7874	53472	12292	25182	32644	23856	12922	9968	22754	8806	28092	2418	6882	5406	24470	10728	50090	8510	15060	15828	23290	8384	31702	3546	4034	17984	33932	14996	31642	33406	32656
Spikein-v2_PAC-09	PAC	13982	20546	29900	16258	16456	35180	39286	8578	31010	10486	23290	18096	13636	9624	12994	24050	24880	25792	1634	7976	4500	17704	12116	48146	5516	10884	12676	26458	2932	19732	5528	6830	13538	23472	9408	27840	30458	28920
Spikein-v2_PAC-10	PAC	19308	23528	36528	16202	21770	49444	40172	8492	76880	14612	35296	44880	12206	11598	21978	32832	21654	34202	2718	7708	7246	22998	11592	52252	10106	13890	17496	29696	11920	34030	9194	5406	16906	35352	7816	38468	41420	41390
Spikein-v2_PAC-11	PAC	6202	11548	17928	9152	11774	18932	15698	5134	5186	5796	11434	10812	4690	3728	4116	11662	6158	11820	1178	3834	738	8552	7176	11644	3144	4714	12526	9692	1922	10880	646	706	5158	7278	1544	8058	6956	5880
Spikein-v2_PAC-12	PAC	21800	25444	37196	15448	28348	40752	39840	10880	62348	13150	19612	43192	32432	17116	29014	32922	9214	40934	5148	9826	4034	28046	14396	74198	9606	12022	14504	34612	10356	34898	9844	5822	17674	31296	11568	24274	36730	37144
Spikein-v2_PAC-13	PAC	8772	12214	17574	7994	12560	22162	37548	5444	11200	5956	15312	14114	2810	6640	7740	10774	8314	14674	1410	4636	1978	8688	6700	30176	3522	5752	5162	12148	4308	10226	4156	1778	6724	7990	3466	6950	12630	14156
Spikein-v2_PAC-14	PAC	11268	11962	21086	7648	15620	22728	17604	4582	26696	6042	5198	18112	14016	7220	8712	21162	9296	21098	1204	3744	2180	13908	6254	33368	3694	8144	8348	17954	4170	20936	1530	3032	6546	16878	6236	11566	17618	25294
Spikein-v2_PAC-15	PAC	5872	8988	14756	5156	6072	17430	22294	3016	13740	5170	9026	13182	5792	4388	4936	11938	1418	14256	1498	4234	352	7442	4748	22308	3562	5206	8250	8970	4296	11354	3872	580	4294	16870	3550	17790	11820	11922
Spikein-v2_PAC-16	PAC	2212	3470	6418	2480	7270	7864	18008	1344	15588	1254	1080	2646	1518	1588	3318	3398	1568	3026	1874	1164	328	2678	3292	3638	1082	2154	1926	3904	676	2116	258	1582	1848	1864	1212	1348	3376	5310
Spikein-v2_PAC-17	PAC	22486	31122	33488	18964	32700	44688	51552	18466	66020	29730	23444	45434	25566	23244	17652	45822	13600	33264	8090	17468	5560	38342	13940	67986	13850	20030	20496	41450	8876	34040	16088	16502	29510	58414	32800	68152	65038	52538
Spikein-v2_PAC-18	PAC	11018	16370	21174	12592	15300	25654	16766	8292	24104	11804	11646	23002	14620	11466	13060	20264	13574	25010	4074	6846	2802	24898	9586	39150	7752	9480	7872	24372	3812	19716	4394	4302	15108	16230	6658	20468	26170	25788
Spikein-v2_PAC-19	PAC	8834	13622	18072	9560	10208	22684	15406	5926	35722	6932	7314	16312	11928	6746	11606	11956	10908	14878	3498	4890	1902	14104	6774	28470	4816	7736	9270	13212	3874	10634	3894	1648	7226	17994	5292	10114	16834	18350
Spikein-v2_PAC-20	PAC	10630	13580	14728	12616	17972	22472	28416	7336	5238	13520	39550	17040	5666	10964	9914	19642	10816	18066	2844	8458	7114	19304	6090	32272	8146	11100	8498	18572	5438	22486	5160	7232	18672	27934	11132	33926	29008	24028
Spikein-v2_PDCD1-01	PDCD1	64916	37964	58940	80910	80034	87654	34558	93504	9912	79694	11748	95882	39076	84410	31190	119716	35770	112482	10444	83966	16416	158480	19678	209544	34210	86502	16488	131580	19628	106866	162802	7938	5940	8246	248402	16090	10646	5214
Spikein-v2_PDCD1-02	PDCD1	84008	47600	72462	118274	101050	96686	53008	120220	18906	109620	17320	101772	57560	104100	63672	169380	28994	123126	27480	120656	26872	220260	24282	266392	37374	97588	25006	166528	20332	121456	225966	9788	13362	11480	285052	23888	19636	10472
Spikein-v2_PDCD1-03	PDCD1	52998	33390	50300	75076	66408	71804	23452	73758	11162	71294	7502	71306	31624	76006	35148	104988	24106	85348	18068	76822	12700	148124	18806	178224	27512	76102	15062	112788	16642	89240	118398	16970	20906	19228	142358	43520	28174	32190
Spikein-v2_PDCD1-04	PDCD1	30388	18824	27516	44508	42686	50872	21130	41500	2854	35018	5724	55238	20580	39290	10666	56234	12616	47448	4780	45406	10460	74062	15548	110416	16946	35548	5610	59022	9052	39800	76044	6044	5838	5504	109340	8764	7706	5234
Spikein-v2_PDCD1-05	PDCD1	39924	22834	34154	50542	55004	49792	20992	53314	5122	46264	11218	58862	26274	53828	26992	67040	20418	63832	5064	56660	15378	95104	10142	138604	20628	44482	9356	69918	10504	51858	85738	7186	5856	9352	138626	17676	10326	7546
Spikein-v2_PDCD1-06	PDCD1	53042	34324	52598	64308	67558	69190	25656	74934	7650	74664	10652	78302	27616	70912	27682	106186	27200	89402	5956	78454	13324	137680	15786	177428	28520	64520	15700	108004	12048	72014	117950	10886	8616	7688	173358	19248	14804	7334
Spikein-v2_PDCD1-07	PDCD1	53676	34692	50608	87888	69756	80670	29408	101226	18136	77572	8328	85912	34674	67734	24926	95596	20914	82238	19004	90584	14692	149902	23054	187422	33822	62512	14058	100812	15212	74916	79980	98776	74228	52080	57270	157876	97750	86516
Spikein-v2_PDCD1-08	PDCD1	30738	18230	28908	42466	37052	37744	16170	53468	6326	42246	5066	41602	19768	37814	18374	57814	16170	43032	6152	49914	5796	74550	10556	92692	21770	39980	7598	60830	4832	42550	42696	50246	32250	19702	36160	76810	49074	39370
Spikein-v2_PDCD1-09	PDCD1	62018	38248	61642	89554	87360	86210	30696	101148	7406	76164	11780	87220	53050	82670	40414	125822	27192	101562	13876	100824	21528	158296	20258	202852	34954	78194	16156	126096	17098	93910	167656	8032	5144	7856	227960	15028	10402	5732
Spikein-v2_PDCD1-10	PDCD1	53164	35288	53220	77938	84656	83030	26986	90794	8640	74934	11596	91952	27512	71804	34650	112084	28930	97166	9000	84726	18736	152130	17188	197490	33508	70506	16358	119388	18692	85378	142508	5176	5938	6814	208226	12860	10392	4886
Spikein-v2_PDCD1-11	PDCD1	15918	10520	14322	25630	24008	18910	12464	21250	2538	24802	3100	20406	9798	23262	7162	24180	8698	23440	2980	24794	7420	47424	6626	53224	8198	22654	5108	36420	6120	24274	44864	2500	1432	2248	70394	6072	3230	1434
Spikein-v2_PDCD1-12	PDCD1	37244	25496	36102	56932	59208	52990	24150	56786	7190	56016	8472	48032	35424	48694	24462	70524	20296	62174	7204	63802	10704	111176	21026	136524	17526	42448	13044	73814	10242	61778	101246	4880	6224	5938	139822	13480	7508	5108
Spikein-v2_PDCD1-13	PDCD1	14948	10298	16268	19868	22612	21588	10422	24904	2230	18054	2242	20710	10884	20528	8480	30588	7246	24946	3124	26164	4458	45548	4076	48850	7400	20776	4212	40428	3796	25264	35520	1662	1714	2628	48444	2690	3612	1390
Spikein-v2_PDCD1-14	PDCD1	86222	48938	73242	107724	104780	92802	36866	114234	9968	102298	20302	99140	50224	104410	46116	148686	32342	110962	13824	110624	32478	186842	24586	240906	39536	101368	16146	167006	20082	127058	211768	54128	31886	29334	230986	77866	49918	43002
Spikein-v2_PDCD1-15	PDCD1	55130	34592	47872	65704	64890	65712	18434	82892	5880	68132	14060	67772	46658	71296	40500	104726	32994	90984	21080	83732	15736	141292	14068	173220	24880	71452	15608	119298	13334	81174	127084	12940	16430	14818	149556	30066	22330	19706
Spikein-v2_PDCD1-16	PDCD1	18044	12532	17552	30320	23546	28090	11662	26262	1550	22642	10388	31154	12596	21406	12978	33652	10206	33400	3668	25878	5692	47250	10188	61178	11654	21588	4948	42828	10128	33880	29016	20356	19306	18862	17834	37584	32576	32196
Spikein-v2_PDCD1-17	PDCD1	46516	26448	40180	64198	61690	58666	25060	74034	6328	60786	11492	65110	38706	56592	42386	84762	19812	72398	18202	70196	9704	113924	17494	148254	35018	55006	13910	85524	13978	66990	89382	51576	49644	33040	76706	87248	66572	54370
Spikein-v2_PDCD1-18	PDCD1	62374	38214	58018	80450	80010	76930	27694	95760	14542	74146	12432	85658	42310	84528	43014	112994	28598	98896	20286	93786	18900	160490	17260	200752	34458	78684	16802	123384	18348	98644	171624	16812	28420	16154	187982	45218	37122	22672
Spikein-v2_PDCD1-19	PDCD1	43532	25478	37140	53328	52154	53014	17648	61504	8016	53768	8956	52686	24796	61630	28048	84266	20044	65368	8656	64450	12550	102494	13112	125424	23842	64924	10824	93442	13404	69650	112352	17568	20750	12432	128976	31872	23400	16050
Spikein-v2_PDCD1-20	PDCD1	30324	17952	30060	37326	41206	44366	18170	45026	8040	46554	7368	38416	22550	39648	28518	63674	12222	48018	10306	48228	10446	92550	13482	104614	18474	45222	10694	73544	9564	55012	68816	17318	17830	13486	61092	27174	23046	21452
Spikein-v2_PPP1R12C-intron1-01	PPP1R12C	15660	17514	16408	21396	26230	26672	34110	21796	32812	15754	65698	25922	17610	18602	14694	20840	17516	16674	8830	19402	7228	29052	7466	46290	13082	16796	21754	24610	4382	19462	19726	24256	26430	45134	33872	69724	47244	34458
Spikein-v2_PPP1R12C-intron1-02	PPP1R12C	7768	8894	7894	10046	9650	13232	29506	11188	17310	6800	10296	7966	8918	7222	4818	19918	13960	6682	2776	8750	2686	12480	4940	17738	4546	8204	3998	12852	4788	9706	7912	10970	11396	21112	13874	30842	17722	20562
Spikein-v2_PPP1R12C-intron1-03	PPP1R12C	48186	52596	50094	62358	78628	70492	109988	65006	91246	60796	94808	82252	55436	58056	61618	94124	46434	71560	8678	56784	11346	109818	23212	161956	35438	51624	36628	84590	13336	74116	52858	73544	82752	106838	76888	255328	156908	130204
Spikein-v2_PPP1R12C-intron1-04	PPP1R12C	25016	24162	31916	41026	44398	37884	78062	37386	33050	31806	36996	41098	28258	30818	22998	42636	18764	39238	7818	38202	11828	62736	12750	72468	20464	35670	27732	52366	8058	41968	46320	46160	45690	58360	34964	115156	79980	69558
Spikein-v2_PPP1R12C-intron1-05	PPP1R12C	11690	13372	14306	14228	14458	25628	28804	14148	50966	14314	21122	16614	6562	14164	14176	20364	14254	14308	1606	12020	6244	24926	5768	31904	8398	14376	7902	25794	3728	19396	10610	11030	15682	26150	19236	55854	31400	29856
Spikein-v2_PPP1R12C-intron1-06	PPP1R12C	55116	52934	54032	70678	81722	84018	178192	65406	170328	61374	91840	74110	59820	62578	48350	89814	70984	74328	13854	66244	19410	116236	25374	158676	35116	63738	39348	101280	16732	76342	79132	88862	77944	121268	96682	195012	121840	110524
Spikein-v2_PPP1R12C-intron1-07	PPP1R12C	31306	35750	36902	55402	53122	54574	124294	49598	54190	41306	66650	50130	37640	36974	22110	50806	31048	43016	10318	41432	13042	78546	17070	93970	25898	36132	36892	61650	16788	41726	45104	63084	68920	104772	63478	157240	111492	86276
Spikein-v2_PPP1R12C-intron1-08	PPP1R12C	28122	32906	37292	58810	65350	50410	74808	46786	82916	41202	66672	53022	41046	40282	21856	55368	19376	43010	10096	47794	9486	80526	16370	110246	22494	44996	24934	68564	10370	49700	43674	39526	53582	75324	48846	126812	87398	69466
Spikein-v2_PPP1R12C-intron1-09	PPP1R12C	11366	15486	14116	22496	19352	27932	48552	21422	60818	16926	32190	27102	12068	14154	24220	19868	8366	19292	6128	19664	5090	28906	9630	38768	12306	17484	13786	30444	7618	25786	22182	20464	27734	33484	24440	77134	42696	37110
Spikein-v2_PPP1R12C-intron1-10	PPP1R12C	33438	42648	34152	49500	47068	45758	104116	53738	87708	43268	74784	52314	57368	39924	38584	46570	57808	51580	12456	39600	13042	67662	17902	83936	21356	45532	33896	59234	13378	48140	39478	55760	52514	92718	59884	179760	103242	92076
Spikein-v2_PPP1R12C-intron1-11	PPP1R12C	44324	43256	45660	58984	71096	65100	119656	60260	82286	61798	84050	77718	49532	55454	44342	79830	27178	61100	19998	58028	10424	101582	14944	141612	35606	58956	34900	80656	13398	67240	55228	55592	78816	112414	71070	234720	134660	102898
Spikein-v2_PPP1R12C-intron1-12	PPP1R12C	38062	45868	45570	53960	60456	66106	92710	51200	97050	54652	65580	65208	40548	50128	41156	72118	32934	55672	12520	51414	9978	91254	15506	140798	21564	49188	23318	70978	15424	57202	45878	57168	58114	80910	55678	172258	110494	90754
Spikein-v2_PPP1R12C-intron1-13	PPP1R12C	48228	57894	52100	81030	81426	81108	85888	76564	115132	73418	83102	91214	67962	65518	66056	109466	29428	70960	35122	75662	19150	134000	18862	178610	39324	64468	43270	102102	16044	76968	70146	91186	94110	126476	79732	255928	152874	128284
Spikein-v2_PPP1R12C-intron1-14	PPP1R12C	50706	52250	57006	77790	77948	82716	111384	74134	115996	71454	114826	89900	51994	64314	45072	102340	30624	72466	14040	70632	17302	118204	19138	160350	38714	63634	39574	101682	14084	81862	73968	71648	87032	136368	70276	254784	157798	138316
Spikein-v2_PPP1R12C-intron1-15	PPP1R12C	24336	24298	26830	41000	40992	38374	49688	43662	38264	33458	42230	37068	21810	28844	26866	41240	24362	39492	9396	35712	7690	60382	11616	66470	17766	34122	15518	51948	10766	43148	38988	40528	38734	60876	32680	103646	68430	53360
Spikein-v2_PPP1R12C-intron1-16	PPP1R12C	17164	17746	18580	21718	23196	23772	36372	23726	39150	25228	15564	24166	17138	20340	18420	36290	13504	23232	5446	19722	7188	42430	8930	55188	10004	24202	18376	36416	3434	21636	15000	22848	22570	32818	24692	60270	48738	33662
Spikein-v2_PPP1R12C-intron1-17	PPP1R12C	47734	47440	46146	61492	61532	66626	103784	62654	116580	55838	114000	59594	52714	51674	58920	77870	34200	61172	17714	58988	15316	100666	19244	137712	27566	54152	37566	76252	12560	53822	60174	49314	66868	106754	69954	191936	117410	106572
Spikein-v2_PPP1R12C-intron1-18	PPP1R12C	27292	28722	35174	43156	48134	55672	106308	36814	95724	36128	95758	57386	30516	34466	23838	55904	23446	43708	6556	32732	9326	61176	13908	93202	20918	30848	24814	46194	8058	30136	32546	36416	42782	92654	49546	160360	91118	79244
Spikein-v2_PPP1R12C-intron1-19	PPP1R12C	40786	37176	39672	53680	58016	55982	73866	54048	63030	40168	90266	53578	28864	47636	34480	61234	39630	51402	18224	50198	18968	87132	16362	105544	31010	48744	23580	74600	13604	58612	44156	50284	62220	86304	56548	164530	105940	83054
Spikein-v2_PPP1R12C-intron1-20	PPP1R12C	24056	28070	28936	32510	46574	46612	56934	31440	74498	33598	20508	41942	24538	27192	41542	47528	20180	39732	8822	31754	8032	61728	14466	84682	16182	28842	26422	48492	9112	38814	29970	33860	48192	71244	35810	112364	71462	59876
Spikein-v2_PTPRC-01	PTPRC	2398	1408	2128	6128	2746	2398	1778	7036	472	5048	1022	3624	4552	5290	3838	3216	1810	4862	692	6158	1950	12510	1880	13240	2744	7124	1030	6590	1406	6172	5254	5324	7032	4224	3236	8834	7868	8704
Spikein-v2_PTPRC-02	PTPRC	10478	6958	10628	13392	17406	7834	7650	23828	2692	20988	1236	13408	7456	22040	10664	19964	7740	20914	2010	17364	4134	33292	3890	38240	5462	20398	2882	30770	2386	22680	20342	16612	25602	12868	15156	36738	30012	26086
Spikein-v2_PTPRC-03	PTPRC	15336	9174	14114	21376	23280	14408	9128	29804	2288	26736	6594	17638	13666	26586	14140	32856	5704	28510	2250	27372	5058	52958	4210	50666	10778	28404	5116	43310	4854	35630	30558	22050	30912	15480	19836	46026	42028	34702
Spikein-v2_PTPRC-04	PTPRC	14098	9724	13482	18878	22622	20014	6978	25416	1528	20806	4218	20784	8612	23050	10398	30226	7626	27520	7882	22820	5598	43824	6130	54004	10670	23626	4524	35766	4202	24114	21298	22334	26192	15326	15382	44582	38356	32594
Spikein-v2_PTPRC-05	PTPRC	21536	12734	18900	24556	26576	24706	10078	43164	4584	40594	6550	28502	11086	43294	19838	44514	11184	40936	5908	41744	4046	70016	5386	83424	16264	47050	7458	67476	10914	52782	39296	31300	49620	22162	28288	79926	65386	56314
Spikein-v2_PTPRC-06	PTPRC	3900	2326	4476	6510	6002	4244	1436	8474	378	5588	880	6162	3814	6150	3434	7210	1634	8566	3322	7666	2332	12688	1198	17300	1828	7142	942	9288	764	5390	7328	6344	9098	5160	4722	10802	10456	8496
Spikein-v2_PTPRC-07	PTPRC	7512	5126	8610	15580	15420	8340	5088	15452	1012	14712	2706	10510	7708	13958	12356	14296	6516	12282	4858	20260	3226	35442	3748	26334	7860	20758	3882	28202	4428	20476	23884	12888	26390	13910	10114	22600	23346	27426
Spikein-v2_PTPRC-08	PTPRC	11256	6190	9904	21472	18144	13032	9902	17730	1964	14582	3366	13770	12690	16388	7066	13830	6404	16266	3104	16582	6230	28398	7784	37082	9716	17740	4624	24036	3730	20530	18994	22598	26832	16172	11296	37452	27864	27478
Spikein-v2_PTPRC-09	PTPRC	5412	3402	5914	8452	10906	6134	3828	11918	2066	11604	2302	7476	3072	8884	6418	7620	4040	12508	4900	11472	2040	23832	1588	24848	5654	10908	1582	15688	3398	13612	9738	7526	13528	8372	7082	21988	17148	14748
Spikein-v2_PTPRC-10	PTPRC	1362	730	1586	2230	1908	1042	1266	3210	542	2060	494	1962	1342	2114	572	1900	628	2230	694	1926	186	3710	882	6894	646	3496	310	4268	96	2888	2860	2344	2824	2110	1844	5674	3600	2800
Spikein-v2_PTPRC-11	PTPRC	5404	3206	4798	8682	8388	4272	3028	9988	2148	10432	2216	7148	4074	8586	5828	8222	2178	9238	1588	10642	2504	19476	2446	20536	5014	11722	2244	14422	3728	12042	6036	9126	12458	6758	6624	17230	14418	14570
Spikein-v2_PTPRC-12	PTPRC	2058	1182	3098	2810	3972	2640	1826	4618	1484	3828	498	3878	672	3634	554	5716	744	4108	546	4828	1786	8538	952	11040	1980	3616	1258	5922	962	3584	3488	3168	3988	3028	1710	6978	7732	5490
Spikein-v2_PTPRC-13	PTPRC	10744	7924	9682	25384	20088	13892	5348	28722	1934	19910	3990	16462	11810	20644	12688	24678	9484	21104	2124	26430	4736	45370	4846	49292	7702	18890	4326	31268	4584	20620	23686	29796	27724	16110	9700	48066	37532	26386
Spikein-v2_PTPRC-14	PTPRC	356	248	276	398	90	176	118	286	10	368	10	622	314	448	44	324	20	388	124	484	280	728	238	716	232	438	96	738	322	136	108	270	708	188	120	1122	452	862
Spikein-v2_PTPRC-15	PTPRC	30724	18276	27362	48746	38924	35474	15376	48672	4788	40158	6422	34136	25508	42668	27654	50156	16834	52416	11330	56146	11986	83744	10214	95622	20060	40380	11648	69242	13074	46048	47362	67564	52576	29274	24802	90522	75596	60602
Spikein-v2_PTPRC-16	PTPRC	22620	14680	20244	34596	35692	28412	9196	41764	2686	36634	7676	35380	19220	30784	12764	40960	10270	38588	3280	40522	7442	72966	8168	77038	12378	34858	5980	55214	6938	41630	33422	37872	33904	22218	20742	56176	46342	47278
Spikein-v2_PTPRC-17	PTPRC	2626	1918	2940	3792	4266	2780	1200	6152	144	3330	1514	2824	1748	4006	1212	5496	532	5014	984	4998	700	7706	1218	9952	1462	5232	914	6672	1762	4890	5482	5034	5380	3034	1856	10568	6934	6862
Spikein-v2_PTPRC-18	PTPRC	2190	1360	2552	4968	2684	2592	3090	4892	744	3890	1936	3486	2838	4080	2392	3658	770	3526	394	4536	1120	8634	1246	9476	2124	5232	702	6996	1086	5530	3522	3796	5608	2708	3318	9576	7346	7086
Spikein-v2_PTPRC-19	PTPRC	4812	3324	5120	9892	7786	4892	2848	19248	2088	10112	1732	7232	3236	11054	5618	8306	2332	11294	2266	13074	2808	19266	1692	17984	5768	16276	2050	17632	1864	12406	13850	12424	15988	7548	8072	13228	16702	17962
Spikein-v2_PTPRC-20	PTPRC	800	652	812	1532	928	1042	772	2958	74	1678	150	1654	900	2160	1488	1388	194	1008	706	2624	478	3220	926	3988	1482	3070	506	2434	1458	3262	3560	2562	2388	1672	1390	2898	2822	2434
Spikein-v2_SELL-01	SELL	22312	14926	22810	31280	32490	32876	8912	33178	4056	38416	6712	33448	17824	33904	14356	46884	8470	44562	5228	30862	11866	72440	9740	85424	18438	34026	6108	54726	9520	43434	32736	47104	53348	31034	20734	78700	59108	51748
Spikein-v2_SELL-02	SELL	10864	7632	11530	19656	20052	16292	12696	21260	1358	17558	2716	16914	15110	16422	6240	24426	5930	17364	5448	20218	4764	37938	4702	47648	8158	17662	3910	29986	2718	19174	18618	25182	23324	15990	8744	44132	34714	26660
Spikein-v2_SELL-03	SELL	1896	1876	3824	3664	5258	3414	2086	6116	522	5480	2568	3866	5018	4990	5804	5568	2720	5234	972	5556	1142	9034	2026	9516	3168	6792	1056	7902	1090	6322	5974	6260	7746	4482	2958	8018	8132	6868
Spikein-v2_SELL-04	SELL	47468	29026	41558	68442	68908	61852	18414	66280	5296	58870	10580	63142	29606	58646	24224	97078	16900	72918	4868	64772	10176	111926	9444	152944	25012	47810	11218	90164	12960	62374	63800	73826	69720	48312	32960	159232	116568	85264
Spikein-v2_SELL-05	SELL	22454	15542	21052	38492	33216	33130	17092	39958	8672	30944	4398	30202	17384	34890	14838	51910	10780	41380	6408	37186	8288	62366	11286	80880	14996	34518	7302	56656	6076	39362	44384	48406	42606	29550	17618	73422	58352	49560
Spikein-v2_SELL-06	SELL	10618	5306	8568	12486	14792	11796	3458	16740	2058	14194	4002	12586	9996	13344	11470	12660	3692	15488	1246	15032	4236	29498	3632	25556	6882	16006	3288	24816	3684	15892	13330	20884	17292	11306	8646	35564	22470	21454
Spikein-v2_SELL-07	SELL	3252	1744	2672	5336	4464	4574	3376	6422	360	4452	1864	5278	988	4466	1042	5852	2996	5032	1494	7400	2368	11242	1472	12692	3256	7096	1502	9790	1326	7300	6564	8760	6858	5866	3158	9904	9408	9626
Spikein-v2_SELL-08	SELL	3822	2894	3944	7894	4882	7242	2812	7270	244	7098	1588	7474	5388	6606	2860	10198	2078	6900	1874	7162	2072	11844	2144	13092	3112	6420	1798	11502	3472	11286	10692	6706	16160	8134	3786	11480	11828	11484
Spikein-v2_SELL-09	SELL	17278	11380	15844	25684	25396	28078	12474	26962	5950	24042	2996	25334	20254	26438	11620	31920	7720	26928	3476	25518	6426	51634	8052	58320	11254	27742	6574	39054	3864	26828	24636	31678	32482	18672	11994	53522	36124	32302
Spikein-v2_SELL-10	SELL	13220	8986	12314	24046	21104	17712	10234	22146	3770	21308	6398	21270	11684	20850	11320	21190	4620	23932	6382	25654	6108	46170	4840	49016	10430	21872	5224	30046	3652	24152	23630	29892	25966	19508	12030	48886	33934	32670
Spikein-v2_SELL-11	SELL	4524	2938	4142	7308	5192	6038	2356	6608	3056	5904	2764	4992	2392	6914	2332	7420	3250	7078	1388	8170	3084	13720	2930	17362	3752	8570	3542	12268	2144	9644	8390	9688	9916	6732	4294	15414	11656	13812
Spikein-v2_SELL-12	SELL	3310	2880	5080	5640	6962	4424	2700	7174	664	5710	1150	7488	4018	5394	1242	8090	3578	6066	1238	7400	1322	12016	2420	13660	3002	7018	1754	11386	1442	5948	6398	7354	7730	5750	2996	11118	9142	9730
Spikein-v2_SELL-13	SELL	8032	5378	8436	15600	13706	13200	5038	12030	1348	11278	2488	10252	9254	11952	7248	8718	3566	15978	2954	13724	5486	22924	4228	28408	6950	10656	3776	16700	2520	11588	9786	14088	18322	12652	7168	20936	22744	21526
Spikein-v2_SELL-14	SELL	17184	11028	17034	28186	28766	24526	8894	30086	1682	27014	3430	26302	14708	26798	22230	40066	8394	31174	6070	27126	6124	52322	8004	63532	12832	28006	8012	42800	7578	37908	34376	32582	38100	21140	16578	58758	47472	45506
Spikein-v2_SELL-15	SELL	12978	8248	10886	25736	19414	15386	11904	26750	3488	15784	2140	17774	15042	18622	6326	24752	5954	18158	2484	24856	5196	35004	6324	34198	12482	19808	3294	24410	4720	21994	20758	35856	23304	11498	11308	45640	30758	30764
Spikein-v2_SELL-16	SELL	4192	3758	5380	12610	10388	8094	1822	13926	1566	7972	3564	9294	3746	8916	5514	7994	4450	9438	5914	9624	5102	19032	5452	19832	5352	12046	1980	15348	3498	10742	12054	16816	17898	9226	5776	15510	14038	14642
Spikein-v2_SELL-17	SELL	7498	5440	8078	15244	15174	10470	6198	14544	3224	11356	1580	12794	8798	14198	7212	13250	2526	11514	4100	14394	4558	25806	3842	22608	6980	14498	4294	23402	6458	16728	15196	21048	20658	11354	8932	26438	24726	19888
Spikein-v2_SELL-18	SELL	12686	7930	11990	19796	16782	18322	8024	26010	2490	16536	2898	17958	14060	18656	11058	25026	10528	24874	4478	21854	7498	37284	5206	37714	9958	19570	5214	26258	6370	25314	23934	32332	25324	14872	12908	43508	31360	31684
Spikein-v2_SELL-19	SELL	28128	17618	30276	41942	44696	50744	13858	40818	8376	40728	12018	50158	19542	38322	18378	59448	17766	54532	6924	43554	13318	82192	10810	106084	23184	41300	12602	68158	9872	48500	45328	57828	63942	37506	25576	108902	76082	68040
Spikein-v2_SELL-20	SELL	14246	10834	15352	22448	23668	24046	6342	22968	2804	22924	2524	24560	15428	21956	12266	32342	8128	25900	2250	24032	6388	47428	7808	56414	7876	21578	5504	32254	5514	23856	20652	29494	24322	20324	11308	55158	37968	37212

## Sheet: S3e_gRNA_counts_Exhaustion-v1
sgRNA	Gene	CarTScreening_CART0051_NgsGrna_013	CarTScreening_CART0051_NgsGrna_014	CarTScreening_CART0051_NgsGrna_015	CarTScreening_CART0051_NgsGrna_016	CarTScreening_CART0051_NgsGrna_017	CarTScreening_CART0051_NgsGrna_018	CarTScreening_CART0051_NgsGrna_093	CarTScreening_CART0051_NgsGrna_097	CarTScreening_CART0051_NgsGrna_099	CarTScreening_CART0051_NgsGrna_100	CarTScreening_CART0051_NgsGrna_102	CarTScreening_CART0051_NgsGrna_104	CarTScreening_CART0051_NgsGrna_106	CarTScreening_CART0051_NgsGrna_107	CarTScreening_CART0051_NgsGrna_109	CarTScreening_CART0051_NgsGrna_110	CarTScreening_CART0051_NgsGrna_118	CarTScreening_CART0051_NgsGrna_119	CarTScreening_CART0051_NgsGrna_121	CarTScreening_CART0051_NgsGrna_122	CarTScreening_CART0051_NgsGrna_123	CarTScreening_CART0051_NgsGrna_126	CarTScreening_CART0051_NgsGrna_127	CarTScreening_CART0051_NgsGrna_128
Exhaustion-v1_CTLA4_01	CTLA4	394	528	548	39808	358	78682	34134	44066	2136	233134	262690	26408	139200	80206	514	128546	19400	7844	15704	1136	9346	3788	33602	100030
Exhaustion-v1_CTLA4_02	CTLA4	410	614	592	47894	224	87450	26552	107470	10456	134512	118930	17384	213114	108346	854	110796	5140	352	2140	101962	19066	4508	148160	69590
Exhaustion-v1_CTLA4_03	CTLA4	672	694	710	25182	286	75016	7760	48852	127794	63564	12398	9794	178770	147834	830	301320	15314	2446	1362	2728	111336	386	46488	32456
Exhaustion-v1_CTLA4_04	CTLA4	200	222	196	5314	92	40992	192618	57008	1356	32676	41192	1238	119674	20370	226	71132	512	710	10374	840	20832	656	15992	45130
Exhaustion-v1_CTLA4_05	CTLA4	448	528	492	34682	364	73912	145570	58982	61878	74422	150838	14086	76936	166172	902	178774	2916	26754	1238	3354	8290	2382	73880	104026
Exhaustion-v1_CTLA4_06	CTLA4	358	674	796	40444	430	106322	116172	55726	5134	204916	290740	128996	312456	106474	894	89708	8330	4014	1522	92694	38192	4612	59554	37478
Exhaustion-v1_CTLA4_07	CTLA4	324	226	200	23290	52	21588	144064	26966	2432	129020	79492	9564	86976	68462	508	153056	1828	18928	804	1774	7410	1264	121466	121910
Exhaustion-v1_CTLA4_08	CTLA4	90	144	166	12428	60	20948	1122	3860	29134	41988	11750	113940	79126	15824	144	26668	2184	144	166	352	2466	156	71550	6544
Exhaustion-v1_CTLA4_09	CTLA4	148	260	286	14394	186	40480	66682	28704	38852	33394	63664	19352	249986	80550	250	42518	18046	184	13722	3304	36530	980	24668	22780
Exhaustion-v1_CTLA4_10	CTLA4	988	1284	1428	91428	304	190684	410846	177904	128738	194962	348248	55440	233352	489092	1648	247034	4542	3552	3322	4752	31948	5854	153368	193836
Exhaustion-v1_CTLA4_11	CTLA4	18	76	94	8240	2	4486	6588	10658	488	19182	480	2972	41136	146	56	2108	1236	188	3246	282	2180	20	3414	10268
Exhaustion-v1_CTLA4_12	CTLA4	234	540	548	26108	194	83650	147500	89324	171694	62192	168960	25000	197772	87748	694	40578	5506	3826	8526	1770	26002	2612	86104	91298
Exhaustion-v1_CTLA4_13	CTLA4	156	246	270	18546	266	38718	12078	18294	2066	36298	84880	1674	83962	19632	368	21456	1286	29466	424	1162	5286	1328	44808	11938
Exhaustion-v1_CTLA4_14	CTLA4	516	668	808	41656	342	107830	144676	143592	102072	230990	186110	183812	197514	148860	1564	149968	14474	56518	2460	3088	89072	2688	142234	103680
Exhaustion-v1_CTLA4_15	CTLA4	1000	1144	1300	109502	262	161594	213716	80792	338274	112502	101852	467756	294724	131622	1588	300788	20450	1322	29890	74584	81012	1766	298752	173226
Exhaustion-v1_CTLA4_16	CTLA4	246	326	308	29280	88	45052	92724	66738	21024	92220	19280	7774	176516	148738	612	51200	3712	1738	1264	38066	19482	384	40708	42482
Exhaustion-v1_CTLA4_17	CTLA4	506	620	598	43484	136	83816	75530	66114	20906	118836	68708	40012	178492	98298	434	212032	3648	2256	1130	1902	19952	1024	75254	27746
Exhaustion-v1_CTLA4_18	CTLA4	560	670	772	60900	208	89682	174942	47374	2898	195110	148720	218852	285582	87228	926	176224	39424	5414	1844	3422	94746	2422	102000	142504
Exhaustion-v1_CTLA4_19	CTLA4	648	810	832	49242	214	110096	126562	127208	183474	88092	87140	150934	298436	104836	1586	189386	22820	22486	2498	11600	108334	2450	215286	107418
Exhaustion-v1_CTLA4_20	CTLA4	218	264	428	35058	292	28146	40314	97262	42028	128290	78786	72990	185446	192644	442	83596	3084	16162	1592	1294	35376	1096	58326	61178
Exhaustion-v1_HAVCR2_01	HAVCR2	210	242	310	25358	180	31716	54926	36380	3410	116546	7000	174064	67834	63148	554	61526	1498	10686	58960	1870	44380	288	60832	26602
Exhaustion-v1_HAVCR2_02	HAVCR2	734	1214	1180	102938	496	150502	4178	112330	33008	265110	188148	159000	215672	94432	952	170390	3648	39292	2686	3242	195836	2974	268186	32262
Exhaustion-v1_HAVCR2_03	HAVCR2	304	288	286	27718	118	33570	102380	59310	29216	73750	22896	58730	121666	65158	640	135936	7298	532	1272	2524	20384	540	153714	54692
Exhaustion-v1_HAVCR2_04	HAVCR2	138	168	194	8102	192	27362	21530	34914	61542	50254	26764	22884	51178	340466	290	60172	3708	7942	486	860	22304	334	35736	1352
Exhaustion-v1_HAVCR2_05	HAVCR2	40	32	28	1660	4	5150	3250	6136	3586	69792	362	212	21230	236	80	21818	736	13086	5426	578	930	118	5368	1642
Exhaustion-v1_HAVCR2_06	HAVCR2	386	636	578	35126	164	85894	95830	34950	2380	74170	119196	269584	158714	1230	310	81394	5744	4074	67470	22854	195948	1872	83944	28848
Exhaustion-v1_HAVCR2_07	HAVCR2	238	202	188	9142	26	30918	916	18888	5194	42984	46420	32100	103590	28438	186	97342	1494	34412	552	1126	63718	828	104820	15344
Exhaustion-v1_HAVCR2_08	HAVCR2	110	172	132	4352	14	26546	1426	29204	374	53966	6746	4288	29086	3984	264	27650	1044	32644	588	922	31836	158	60312	13486
Exhaustion-v1_HAVCR2_09	HAVCR2	286	246	298	24778	98	34316	10854	24638	93124	45640	146308	45114	52382	62956	362	103074	964	1464	792	50378	26794	2188	85674	37604
Exhaustion-v1_HAVCR2_10	HAVCR2	332	348	520	16394	84	60056	13914	72176	4572	50860	27686	261384	222426	74518	1138	142670	16564	2496	2360	239576	219136	4002	261948	14698
Exhaustion-v1_HAVCR2_11	HAVCR2	208	310	262	25608	166	34368	142224	40866	116322	60772	70190	44388	100196	89808	376	37932	1484	46906	1842	138932	73956	1126	77770	11574
Exhaustion-v1_HAVCR2_12	HAVCR2	198	300	398	18442	74	46098	146064	74326	15860	95352	51778	234220	152058	112530	426	39988	3232	14446	7594	1608	71208	1258	82858	13038
Exhaustion-v1_HAVCR2_13	HAVCR2	772	744	1130	69316	196	90998	78378	143552	59566	255510	224656	101050	263422	65198	646	271458	21712	34190	33708	3866	158188	3834	188864	44882
Exhaustion-v1_HAVCR2_14	HAVCR2	266	248	260	32614	38	31650	36080	40188	117866	66650	4156	1144	86374	27564	400	91344	1334	36040	41288	1764	43872	188	69658	21730
Exhaustion-v1_HAVCR2_15	HAVCR2	62	124	114	6868	40	14552	15756	2272	248	37464	342	470	7164	45652	66	10312	176	36	142	338	7498	14	17010	320
Exhaustion-v1_HAVCR2_16	HAVCR2	170	208	298	11464	38	37618	86404	39730	2222	45898	115310	8254	87920	37488	708	50188	4838	602	52594	23598	67036	1712	50534	5004
Exhaustion-v1_HAVCR2_17	HAVCR2	156	172	176	8446	174	27070	650	39708	822	104524	115736	56314	82536	722	316	49800	4056	23168	13392	962	35002	1808	36100	15606
Exhaustion-v1_HAVCR2_18	HAVCR2	274	450	602	35430	142	76952	30364	42642	103190	199374	20046	115604	150242	108254	388	48466	2258	2722	7978	1196	93374	490	88834	37252
Exhaustion-v1_HAVCR2_19	HAVCR2	98	64	78	4144	92	11820	2290	11468	286	42666	860	176	24210	204	138	61882	428	92	280	406	35214	38	2938	10202
Exhaustion-v1_HAVCR2_20	HAVCR2	116	232	208	26468	200	20148	4758	13566	13844	81724	85504	273204	74384	18090	206	33998	702	16384	12252	6246	32206	1404	92714	9746
Exhaustion-v1_LAG3_01	LAG3	166	376	356	25642	74	53326	67066	89984	348402	29246	794	2374	7832	242588	1180	15486	4426	560	5860	2060	12566	184	65284	90000
Exhaustion-v1_LAG3_02	LAG3	56	128	134	5838	78	20548	74330	47674	229602	21610	456	1150	1400	72826	828	7664	1306	9256	1590	2366	9416	58	12830	29256
Exhaustion-v1_LAG3_03	LAG3	170	348	338	33244	80	41224	20960	15734	173438	21226	25172	27732	63666	59816	1042	33150	1714	384	486	786	4594	452	25596	32098
Exhaustion-v1_LAG3_04	LAG3	694	1312	1484	103120	686	166404	45782	108284	410880	172272	235768	188964	188674	271468	2296	115548	18576	7302	56304	299172	30616	3688	110328	128248
Exhaustion-v1_LAG3_05	LAG3	198	294	310	28442	68	43192	58700	43276	201608	19986	56132	43788	32504	151668	696	47736	3246	670	1388	143660	27548	1424	125170	34300
Exhaustion-v1_LAG3_06	LAG3	512	1000	964	84384	294	120738	90532	71710	953198	5168	1928	4784	11554	25826	1478	61796	29366	20102	13866	37462	88350	290	116554	49016
Exhaustion-v1_LAG3_07	LAG3	400	822	876	62950	338	115694	266690	92616	812384	37708	3360	7218	82054	122422	2270	34734	13128	67626	1840	25562	129360	354	164424	59918
Exhaustion-v1_LAG3_08	LAG3	90	200	182	10784	28	24620	19344	9236	173900	2586	904	88670	448	67686	760	6958	600	216	404	17600	4060	82	39536	69818
Exhaustion-v1_LAG3_09	LAG3	132	128	154	7342	182	25508	7866	69520	208502	25808	15150	1098	1766	33822	1032	28884	1880	1380	5148	836	102008	386	44810	16826
Exhaustion-v1_LAG3_10	LAG3	220	436	448	36406	288	56374	16066	89308	299476	6872	11860	1324	32436	75578	1384	29214	8116	4670	12458	1398	99558	338	109586	45694
Exhaustion-v1_LAG3_11	LAG3	266	542	550	62170	194	59878	88470	64508	587464	80192	64290	17950	45936	170366	828	21502	6450	1666	7330	1922	21872	1014	111868	62996
Exhaustion-v1_LAG3_12	LAG3	348	730	1048	54566	340	103420	123352	61146	742546	11242	77680	9652	16652	6332	1870	42322	6486	18996	35448	2682	52632	1252	138710	144228
Exhaustion-v1_LAG3_13	LAG3	406	668	712	39758	502	97590	79164	54594	237988	23786	95372	2532	119988	32696	634	80242	5692	3748	2194	334150	42920	1526	76048	40578
Exhaustion-v1_LAG3_14	LAG3	94	60	86	5232	32	11792	3266	25336	27158	88662	57658	5572	51278	89052	308	43154	890	1682	656	1048	53510	826	6698	5138
Exhaustion-v1_LAG3_15	LAG3	382	618	656	61524	226	73454	40208	63800	525268	91268	3286	45690	22316	111318	1264	72222	15286	18746	1282	2700	49688	232	47190	46526
Exhaustion-v1_LAG3_16	LAG3	380	540	624	21092	336	93618	102934	196784	505330	57178	69384	377168	156130	182316	1274	108478	3818	1464	144100	3194	34750	1180	79982	70996
Exhaustion-v1_LAG3_17	LAG3	500	1034	1040	102374	208	117266	5052	26860	566296	123240	187130	65088	59466	130774	1440	66540	7224	6332	4118	2206	37726	2656	109844	138658
Exhaustion-v1_LAG3_18	LAG3	158	258	394	19196	154	30314	77654	43142	19784	2932	848	620	35468	3086	282	50620	1218	11506	758	824	4570	62	33162	13458
Exhaustion-v1_LAG3_19	LAG3	274	352	300	36260	66	39340	57102	87076	235338	78576	35786	7674	89658	141712	748	70632	14330	1626	45946	48038	75728	672	39178	91986
Exhaustion-v1_LAG3_20	LAG3	232	490	422	49910	86	47780	87482	44882	228582	9136	26630	16282	37156	2952	654	48046	5268	2436	944	1220	16482	448	28926	7860
Exhaustion-v1_PAC_01	PAC	556	1430	1198	48302	230	43200	406	766	416	14900	324	139096	6562	380	1178	11868	2336	172	102	220	2194	28	236	6230
Exhaustion-v1_PAC_02	PAC	154	384	422	7166	60	2258	48	62	384	874	7012	302	4292	32020	102	3036	716	14	16	54	34	110	110	638
Exhaustion-v1_PAC_03	PAC	274	520	678	53866	102	55154	1774	388	370	6328	35254	11854	16732	512	1366	37896	276	1070	390	506	1218	7786	2376	490
Exhaustion-v1_PAC_04	PAC	546	1120	1168	106340	148	142998	3568	9324	53416	30190	67726	2640	13946	312426	1418	68156	622	140	3380	708	1098	742	42628	21552
Exhaustion-v1_PAC_05	PAC	560	1026	1168	52612	200	73250	81430	7742	988	75732	37430	604	2156	13942	1228	23634	19352	1276	810	480	27172	476	7124	1142
Exhaustion-v1_PAC_06	PAC	720	1178	1662	64488	222	80832	19412	15878	74792	65604	41124	2460	7516	148870	1626	135122	2404	488	76548	1094	10718	808	30530	22190
Exhaustion-v1_PAC_07	PAC	218	434	628	35540	152	59382	1858	1418	472	19712	13464	6318	41528	33072	940	11976	3806	198	250	472	31564	190	29738	76402
Exhaustion-v1_PAC_08	PAC	838	1656	1866	141092	342	188480	108962	57104	11914	59670	106470	47796	59056	205862	2568	125870	11012	2030	85666	1262	48738	3372	158240	115696
Exhaustion-v1_PAC_09	PAC	496	870	1442	73124	314	93360	690	23330	1334	64206	64338	59234	8320	23070	2740	58444	2236	458	648	830	52290	1062	58236	10722
Exhaustion-v1_PAC_10	PAC	844	2000	2152	125706	320	172604	401486	11878	5322	98246	131618	81290	2706	142560	1878	74870	366	38032	416	1372	4666	1268	21902	59998
Exhaustion-v1_PAC_11	PAC	454	938	1252	75210	120	107182	360	6180	438	9662	1108	3866	1438	110890	1774	19604	162	98	194	266	1444	54	860	4252
Exhaustion-v1_PAC_12	PAC	616	944	1304	87904	356	110408	956	13052	78868	209374	45722	2240	39036	61050	1456	85374	16652	734	82980	1008	3134	854	14730	39940
Exhaustion-v1_PAC_13	PAC	260	496	816	38034	82	55060	292	432	410	242	528	530	31752	17848	2052	1494	222	112	168	296	188	32872	1566	26776
Exhaustion-v1_PAC_14	PAC	388	704	842	84954	92	70964	278	6486	320	39434	148	590	30102	306	1052	27144	3148	104	232	534	128	56	13016	36520
Exhaustion-v1_PAC_15	PAC	274	522	642	46876	78	63068	8982	364	312	8768	25972	44600	18644	232	912	2210	2220	170	70	418	76	394	286	1390
Exhaustion-v1_PAC_16	PAC	74	152	216	12344	26	22778	84	14480	162	8500	66	2208	138	16640	382	734	52	3530	298	106	2296	32	4784	28616
Exhaustion-v1_PAC_17	PAC	568	826	1292	70408	200	90962	25702	7584	21846	107184	189964	254090	88624	170740	2328	95052	21710	74988	652	1500	3770	5032	80626	83178
Exhaustion-v1_PAC_18	PAC	458	1040	1206	73780	202	71162	76786	22652	1272	55230	132322	13602	41412	40096	1218	26148	6942	266	470	1218	766	1956	17848	8964
Exhaustion-v1_PAC_19	PAC	384	690	828	45916	138	70710	2702	39366	556	8760	26602	19062	24074	115444	1370	54454	948	1502	864	16980	900	482	17930	93680
Exhaustion-v1_PAC_20	PAC	332	606	620	39234	922	55994	70292	16002	10604	48478	40334	1356	18382	156202	554	46840	23042	42750	642	970	8632	704	120862	11420
Exhaustion-v1_PDCD1_01	PDCD1	452	656	716	34214	294	93816	229460	336166	276358	145934	68568	225206	155620	97182	1122	123378	28506	3258	23122	942	29688	1092	139064	59836
Exhaustion-v1_PDCD1_02	PDCD1	896	1166	1362	69676	942	164724	779440	384094	11800	155522	147386	97154	403910	140860	2884	277264	31580	6472	6370	2670	62768	2728	246228	211056
Exhaustion-v1_PDCD1_03	PDCD1	634	658	808	35768	432	113576	305230	242446	151884	102716	158932	259382	209808	96146	1398	228464	8616	25452	95384	6686	39412	2572	90708	143138
Exhaustion-v1_PDCD1_04	PDCD1	254	330	488	34384	56	41700	324774	165594	18342	92886	59784	93464	81752	7166	696	69782	18662	294	2546	896	11494	868	71558	51664
Exhaustion-v1_PDCD1_05	PDCD1	856	1400	1778	88752	344	178162	600034	219854	216326	131678	87328	92756	355298	203970	2334	172724	20228	17416	30088	84196	35718	1796	221292	69842
Exhaustion-v1_PDCD1_06	PDCD1	1776	2232	2852	119288	1192	150186	467970	609180	53722	287500	111812	304522	425878	234126	4096	420522	43034	2132	27406	394330	89064	2736	140148	184864
Exhaustion-v1_PDCD1_07	PDCD1	1156	1692	1890	126082	264	130634	303222	192092	94272	318068	468836	212540	99796	145346	2266	328310	40404	9306	3686	4316	56340	6886	166688	116674
Exhaustion-v1_PDCD1_08	PDCD1	826	1478	1418	42442	282	126016	237388	136354	2320	126366	95508	224250	142628	97290	1636	130306	15104	22716	2434	3094	32142	1572	101180	52038
Exhaustion-v1_PDCD1_09	PDCD1	1236	1856	2032	82000	606	143520	702722	811642	91186	273874	594166	391478	241404	263078	4502	298506	21688	71268	25268	229616	23498	11336	193066	119102
Exhaustion-v1_PDCD1_10	PDCD1	1200	1384	1808	113424	560	112166	1230060	687252	225594	264924	256830	425434	219074	257952	3182	340296	28710	18888	37062	307130	30324	4222	204048	157562
Exhaustion-v1_PDCD1_11	PDCD1	412	606	668	51976	558	44278	201774	179188	70194	53306	42072	3520	104748	206540	920	93990	29680	1486	8826	962	40902	816	63624	55134
Exhaustion-v1_PDCD1_12	PDCD1	944	1136	1400	41812	268	106940	423202	497018	4224	285328	31478	476438	150504	43700	2444	293876	29552	9694	40362	124038	67110	882	218910	171688
Exhaustion-v1_PDCD1_13	PDCD1	180	264	356	9758	110	35340	17528	70424	181510	106812	73734	131458	73868	14776	1084	71184	1080	266	1944	114460	17658	912	5100	25970
Exhaustion-v1_PDCD1_14	PDCD1	1622	3026	2858	88246	692	119060	548684	360078	62728	271924	231346	833470	460448	261090	3542	357090	25644	10570	21494	3532	143008	4238	235798	122178
Exhaustion-v1_PDCD1_15	PDCD1	1008	1562	1672	56538	776	107704	265094	419258	9964	240716	117564	389324	116300	7132	3424	264742	7034	121744	7608	21542	190876	2194	228926	87680
Exhaustion-v1_PDCD1_16	PDCD1	350	410	498	19946	166	52626	46800	67940	19616	136086	66468	18312	98414	204448	856	172890	1552	970	189910	3402	17984	926	74586	81852
Exhaustion-v1_PDCD1_17	PDCD1	528	618	730	34320	126	64332	154756	139130	49314	133852	107110	163572	175084	354498	1478	190560	3830	1264	2752	78654	15648	1426	120046	54568
Exhaustion-v1_PDCD1_18	PDCD1	656	1080	1246	44702	458	105882	216946	202894	48780	254600	267142	618474	147302	399164	2446	179540	35308	1818	3604	20916	47202	3940	127196	79554
Exhaustion-v1_PDCD1_19	PDCD1	644	886	972	39630	326	83634	690312	337902	7706	181980	248496	7754	145186	15472	2168	196542	28086	1156	7318	4288	120210	3856	162544	137580
Exhaustion-v1_PDCD1_20	PDCD1	580	900	916	61810	628	75308	112808	174428	32298	191178	247976	25490	170022	59736	1964	148334	14044	23178	3532	46644	29242	3816	143474	63600
Exhaustion-v1_PPP1R12C_intron1_01	SH	180	302	340	9508	450	41768	33086	69256	14560	169492	217614	75984	115540	64366	666	34516	3196	2068	1582	1000	45178	3112	92138	13474
Exhaustion-v1_PPP1R12C_intron1_02	SH	320	876	740	7878	136	11964	17322	17378	1066	5916	50980	83120	34738	72446	338	36382	1384	110	462	10898	31048	750	7788	34790
Exhaustion-v1_PPP1R12C_intron1_03	SH	392	738	1122	48980	132	80660	190488	111906	22142	137112	36950	335314	295866	86776	1180	82876	7470	690	93908	2456	38084	912	144136	133398
Exhaustion-v1_PPP1R12C_intron1_04	SH	378	576	736	35504	132	45538	18402	46430	27652	149108	144884	50174	117888	86792	1024	126036	2980	3316	1658	17498	26824	2102	110336	28542
Exhaustion-v1_PPP1R12C_intron1_05	SH	264	436	554	21404	72	39464	19584	26332	42546	78104	42582	181808	63912	1916	712	35554	2512	424	634	882	23354	718	20198	9590
Exhaustion-v1_PPP1R12C_intron1_06	SH	616	1034	1320	49262	258	72892	222110	80518	79350	142300	97080	35878	242086	28610	1496	151598	11428	2670	4420	1726	146886	1760	56660	27716
Exhaustion-v1_PPP1R12C_intron1_07	SH	642	1316	1542	33430	276	83734	271320	32296	47236	243202	74800	138610	375266	199406	1162	118788	18020	1774	2984	7352	33710	1356	52994	87562
Exhaustion-v1_PPP1R12C_intron1_08	SH	944	1576	1670	47962	748	96624	88912	110330	3578	224708	125930	62156	165416	106028	1820	184936	32782	2534	4120	11162	25830	2408	49902	143962
Exhaustion-v1_PPP1R12C_intron1_09	SH	308	416	396	25208	64	30232	48872	38942	24996	68464	114474	1818	95294	37792	724	71340	15498	4274	17796	2616	9822	1766	63670	91046
Exhaustion-v1_PPP1R12C_intron1_10	SH	606	1026	1192	56102	426	96554	204400	137710	68058	159774	186824	180194	323894	141104	1618	130666	3794	52366	2606	2656	22468	2760	141352	48382
Exhaustion-v1_PPP1R12C_intron1_11	SH	1070	1978	2042	62314	484	98758	308144	86114	166164	242196	213872	200440	317302	429294	1648	198266	23878	12664	5574	3050	30816	3620	194008	77958
Exhaustion-v1_PPP1R12C_intron1_12	SH	484	584	818	17550	390	58004	82702	73318	86860	151534	62776	8174	151660	2314	1054	176194	45092	25616	1838	2080	16946	1190	85464	90178
Exhaustion-v1_PPP1R12C_intron1_13	SH	894	1544	1712	35418	216	84716	120094	93168	34864	114084	289950	207734	155380	186800	1424	144590	6684	9938	14104	2132	10956	4310	71354	125216
Exhaustion-v1_PPP1R12C_intron1_14	SH	1000	1618	1596	53584	382	121718	295464	137650	176718	311328	212772	156052	145048	190032	2154	218094	3170	19034	57950	63524	118414	3096	137812	99334
Exhaustion-v1_PPP1R12C_intron1_15	SH	566	926	890	24424	144	66200	116018	60304	110026	97750	124630	60068	128224	188800	1100	165818	27850	3166	1766	2108	51484	2428	11182	23642
Exhaustion-v1_PPP1R12C_intron1_16	SH	476	538	676	31650	652	49966	76550	45398	3688	142516	126756	125414	60206	48192	676	165212	1102	810	3034	138608	10166	1916	29170	87856
Exhaustion-v1_PPP1R12C_intron1_17	SH	1538	2988	2840	48898	656	60964	60368	52162	6960	150768	223690	340238	95770	53558	1500	135892	8674	1814	4632	1506	17442	3188	32954	79288
Exhaustion-v1_PPP1R12C_intron1_18	SH	724	390	706	29922	308	40952	130968	115084	7860	4942	56280	51442	48410	70022	1244	124342	2036	354	2184	2378	29106	942	37012	69954
Exhaustion-v1_PPP1R12C_intron1_19	SH	924	2414	2028	42820	372	45474	147766	64656	23876	71012	223210	584726	124826	87152	950	62356	32040	1092	1162	2036	2682	3356	39446	80130
Exhaustion-v1_PPP1R12C_intron1_20	SH	220	258	306	10536	40	19788	1078	6132	1382	90996	34650	16666	3384	16582	784	57722	10020	3244	310	1220	7726	600	67856	65838
Exhaustion-v1_TIGIT_01	TIGIT	252	272	444	11960	96	47508	117682	47024	31682	30428	107066	33418	58322	144984	524	86968	10354	376	924	1074	17800	1516	36924	89046
Exhaustion-v1_TIGIT_02	TIGIT	350	620	632	33120	144	88650	175536	34866	2668	169522	121020	686602	103806	3468	838	89904	2486	2564	25292	98848	23330	1854	132138	114724
Exhaustion-v1_TIGIT_03	TIGIT	692	1048	1046	57926	362	130244	55906	108096	10554	112390	279998	322506	237988	68664	678	275800	4366	594	1828	2598	51036	8808	112780	85652
Exhaustion-v1_TIGIT_04	TIGIT	292	396	364	26774	60	47358	25168	12974	1226	74560	15666	61568	79350	74072	312	136900	15492	356	108930	1062	4430	2678	44308	103076
Exhaustion-v1_TIGIT_05	TIGIT	570	754	792	64428	274	99578	107636	29406	43976	232592	158450	52774	175980	20252	854	198052	1852	23526	1052	4938	70548	2238	119980	94368
Exhaustion-v1_TIGIT_06	TIGIT	770	1100	918	79224	318	140128	100554	144954	42816	270064	160848	298580	413608	214542	1872	287838	8158	33858	55976	7812	59764	2422	168890	258992
Exhaustion-v1_TIGIT_07	TIGIT	502	874	954	58416	378	115768	92050	81324	67144	288714	312224	234986	387766	295424	652	157068	16494	21554	1760	2894	92908	6378	86240	125678
Exhaustion-v1_TIGIT_08	TIGIT	884	1036	1160	92036	278	147152	130940	165888	20476	216704	59974	532284	94906	159166	1150	262704	13014	1502	16274	196184	56596	1056	239750	228526
Exhaustion-v1_TIGIT_09	TIGIT	812	982	1022	72082	642	138294	268344	100860	432038	344914	259082	250558	267580	216640	1464	279446	17432	3044	46458	96522	138490	3724	149902	117778
Exhaustion-v1_TIGIT_10	TIGIT	320	450	516	30348	234	71842	55500	61626	47920	104934	49306	299884	179860	129830	402	82442	1364	1280	1174	44258	44862	800	84052	88780
Exhaustion-v1_TIGIT_11	TIGIT	402	416	458	23552	246	72376	81198	144536	2008	105350	128118	4644	139806	117436	926	163420	10512	3560	2506	9498	20024	2728	191264	56624
Exhaustion-v1_TIGIT_12	TIGIT	80	124	132	4726	88	22732	2920	13632	19900	80788	144380	4926	57824	35982	92	20030	2058	502	990	214550	14478	2176	28548	21334
Exhaustion-v1_TIGIT_13	TIGIT	426	610	700	42644	132	93766	214528	46296	204400	129190	123544	10654	184676	6630	1088	159854	22028	7774	2542	291656	119122	3370	179816	101688
Exhaustion-v1_TIGIT_14	TIGIT	1130	1368	1556	88436	442	225192	241762	255332	118896	214758	297040	285750	281472	414080	1906	486630	29922	9694	374108	333906	228496	4032	298322	227972
Exhaustion-v1_TIGIT_15	TIGIT	244	448	512	22894	96	72278	152080	52294	55590	106544	86460	7640	162834	35716	546	54622	21016	7688	1056	8292	14154	1490	35494	51512
Exhaustion-v1_TIGIT_16	TIGIT	442	502	600	48522	250	60346	57864	129494	30916	153702	76256	2818	129298	25490	914	137164	3060	806	1888	2000	61172	1106	66344	66762
Exhaustion-v1_TIGIT_17	TIGIT	758	976	1142	87908	444	130444	56142	160336	40894	357076	281890	267130	333100	62448	2930	216062	10810	27232	11776	62410	74964	4196	191174	215064
Exhaustion-v1_TIGIT_18	TIGIT	0	2	0	2	0	40	20	40	2	22	40	2	38	56	2	58	0	2	4	6	8	2	92	14
Exhaustion-v1_TIGIT_19	TIGIT	746	994	1150	85558	294	137104	121416	122602	20526	180294	182614	317218	498142	92338	2312	237486	10690	5356	62696	23890	111986	2886	100334	207814
Exhaustion-v1_TIGIT_20	TIGIT	364	438	482	23780	168	60080	217006	62570	12914	99514	55418	149406	171266	182116	848	135644	2078	330	2300	22022	22660	2072	29126	86618

## Sheet: S3f_GW_gRNAs
sgRNA_ID	sgRNA_Seq	Gene
A1BG_1	CATCTTCTTTCACCTGAACG	A1BG
A1BG_2	CTCCGGGGAGAACTCCGGCG	A1BG
A1BG_3	TCTCCATGGTGCATCAGCAC	A1BG
A1BG_4	TGGAAGTCCACTCCACTCAG	A1BG
A1CF_1	ACAGGAAGAATTCAGTTATG	A1CF
A1CF_2	AGTTATGTTAGGTATACCCG	A1CF
A1CF_3	CTTCATTTCCCAGCCACCAA	A1CF
A1CF_4	GAATTCAACAATATCAAACC	A1CF
A2M_1	ACTGCATCTGTGCAAACGGG	A2M
A2M_2	ATGTCTCATGAACTACCCTG	A2M
A2M_3	TGAAATGAAACTTCACACTG	A2M
A2M_4	TTACTCATATAGGATCCCAA	A2M
A2ML1_1	AAATACTTACTGGTATCGAG	A2ML1
A2ML1_2	ACCCTGGTTACTGATAACAA	A2ML1
A2ML1_3	GGTGGATTATTACATCGACC	A2ML1
A2ML1_4	TGGTCACTACCCCTATCAAG	A2ML1
A3GALT2_1	AAATAATGGGAGCCCCCCAG	A3GALT2
A3GALT2_2	ACACGTAGTACATCACGCTC	A3GALT2
A3GALT2_3	AGAACATGAAGTGCGCCTCG	A3GALT2
A3GALT2_4	GCGCTGGCAAGACGTGTCGA	A3GALT2
A4GALT_1	AACGTGCCAGTAGATCATGA	A4GALT
A4GALT_2	AGGCCAGGAACGCGCCGTTG	A4GALT
A4GALT_3	CCACATGAGTGCGATCCTGG	A4GALT
A4GALT_4	GCCGCGTACCAGTCGGCCAG	A4GALT
A4GNT_1	ACGGAACAGGAGACCAAATG	A4GNT
A4GNT_2	CAGCCAAAAAGTTCTCCTCA	A4GNT
A4GNT_3	CAGCTCGGATGCATCCCGCC	A4GNT
A4GNT_4	TGCATTCCCACAAAAAGGGG	A4GNT
AAAS_1	CCCAGGGTGAGACAGCACTT	AAAS
AAAS_2	GCCAAGACAGAGGCACTAAG	AAAS
AAAS_3	GGCCCATCGACAGAGTGCCA	AAAS
AAAS_4	TGACAGCGCCCTGATAGAGT	AAAS
AACS_1	AGAGCTACGAGTATGTCTAC	AACS
AACS_2	CACATTCACACCGAAGTCCG	AACS
AACS_3	CATCCTCCTGTGCTACACCA	AACS
AACS_4	CTTCTCACGTGTGTATGATG	AACS
AADAC_1	AAGTCTGAAGCACTAAGAAG	AADAC
AADAC_2	ATGTATATAATGCCTTAAGG	AADAC
AADAC_3	ATTTCTATCCAAATCACTCA	AADAC
AADAC_4	GGTATTTCTGGAGATAGTGC	AADAC
AADACL2_1	AAAGAAAGTCAGAAACCCGA	AADACL2
AADACL2_2	GAAAAAATTTGACTGCAGCA	AADACL2
AADACL2_3	GTGATGTATTCATCTGAAAG	AADACL2
AADACL2_4	TGGGGGCAATTTAGCAACAG	AADACL2
AADACL3_1	ACTTATGCTTAGGTAACTTG	AADACL3
AADACL3_2	CTGCGGTGACAGTTTCGGAG	AADACL3
AADACL3_3	GGCATCGTGTACTACCACGG	AADACL3
AADACL3_4	TCGGGGTCATACTTTAGCGG	AADACL3
AADACL4_1	CAAGGTAGCAGGGATATCCG	AADACL4
AADACL4_2	GTAAACTCACCAAAGTGACC	AADACL4
AADACL4_3	TAGAAGATGATGCCTCGCCG	AADACL4
AADACL4_4	TATCGTCCCAAAACGCAGGT	AADACL4
AADAT_1	AGATCCATTTGTCCTTGACT	AADAT
AADAT_2	ATTGATACTTACCCAGCACT	AADAT
AADAT_3	GTAGCTGACATATTGAGCAG	AADAT
AADAT_4	TAATAATGTTGCAGCCCAGT	AADAT
AAED1_1	CATCTGCAAGGAATACGTAG	AAED1
AAED1_2	GACATGTTATGTCTTACCTG	AAED1
AAED1_3	GTCATCCTACCATCATATTG	AAED1
AAED1_4	TCCCGGAACAGCGCGCCGAA	AAED1
AAGAB_1	AGCAGACATCAATCTATGTG	AAGAB
AAGAB_2	CAAGAATGGTGCATCAAACA	AAGAB
AAGAB_3	CACTACATTGGACCACACAT	AAGAB
AAGAB_4	GCCATGAGGAGACACTATCA	AAGAB
AAK1_1	CAAAACTCCTATTATCCACC	AAK1
AAK1_2	CAAAAGGCCGGATATTTACC	AAK1
AAK1_3	GGGTGCAATTGAAGTCTCTG	AAK1
AAK1_4	TGGCAAAATCATCACTACGA	AAK1
AAMDC_1	AAATTGCTTCCTTATCATGG	AAMDC
AAMDC_2	AAGTATGGCCAGGGGGTAGT	AAMDC
AAMDC_3	AGGTACTCCACAGTTGATGA	AAMDC
AAMDC_4	GATTGGCCGAGGGATGAGTG	AAMDC
AAMP_1	AAGATGACAAAGCCTTCGTA	AAMP
AAMP_2	AGGTGACCTCGCTATCGTCG	AAMP
AAMP_3	TGAGTGGCCTCTTGAAAGTG	AAMP
AAMP_4	TGGATGTGGAAAGTCCCGAA	AAMP
AANAT_1	ACCTTCACGCTCGATCTCAA	AANAT
AANAT_2	GCCCTCCTCGAACCAGCCCA	AANAT
AANAT_3	GGTGAGGCAGCGAAACTCAC	AANAT
AANAT_4	GTGGCGCCGCTGACAGCTCG	AANAT
AAR2_1	CATGTTCAGGATGACCACAG	AAR2
AAR2_2	CTTGGTTATCTCAGCTGGCG	AAR2
AAR2_3	GGGGTAGATTCTGCCCCACG	AAR2
AAR2_4	TAAGGAAGAAACCCATACGA	AAR2
AARD_1	GCAGAGCTGGACGGGCGTTG	AARD
AARD_2	GGGAAATTCTCTCTCTGCAG	AARD
AARD_3	GTCCCCGAAGAAGTCGCACG	AARD
AARD_4	TGCTGGAGGACCTCAGACGA	AARD
AARS_1	CCAAGAAAAGCATTGACACA	AARS
AARS_2	GGAGGCCAGATCTATGACGA	AARS
AARS_3	TCAGAATGTGCGTAGCTGTG	AARS
AARS_4	TTGGTGCTGAGGATGCCGAT	AARS
AARS2_1	AGCAAACTGGGGTCGCCGCG	AARS2
AARS2_2	CCAACTTCTACGCAGAACAG	AARS2
AARS2_3	GCTGAGCCAGTTCAGAAGCA	AARS2
AARS2_4	TCGTAGTGGATCTCAGTACA	AARS2
AARSD1_1	ACCTCCGCTCCCAATCTACC	AARSD1
AARSD1_2	CATTCGGGTTGTTAACATCG	AARSD1
AARSD1_3	CCCAGACAGAAATATCAGGT	AARSD1
AARSD1_4	GTGCTGAGAGTGACTCGCCG	AARSD1
AASDH_1	AAATGAGTTGATAATGACGG	AASDH
AASDH_2	GACAGTCAGATCAAACGTCA	AASDH
AASDH_3	TGTGAATTGCCTGTACAACT	AASDH
AASDH_4	TTGTTGGTACATCAGTACCT	AASDH
AASDHPPT_1	AGGAAAACCAGTTCTTGCAA	AASDHPPT
AASDHPPT_2	CCCGAGGAGAAGGAGCGCAT	AASDHPPT
AASDHPPT_3	CTGCCAGCAGCCATTCGGCT	AASDHPPT
AASDHPPT_4	GCTGAACCTGAGCTGCAAGT	AASDHPPT
AASS_1	AAGACCTCAGAAAAGTGTAT	AASS
AASS_2	CATCACAAACAAAGTTAACA	AASS
AASS_3	CGTGCTCAGTCACTTTCAAT	AASS
AASS_4	GGGTAGTGGCATTTGGACAG	AASS
AATF_1	AAACCACCTCTAGAAAAGCA	AATF
AATF_2	AGAAACTTTGACACTAGAGA	AATF
AATF_3	AGGCACTTAAAGCATTGTTG	AATF
AATF_4	GAATATGATGAGGACGACCT	AATF
AATK_1	AGCACCGGAACCACGCCCGG	AATK
AATK_2	CTCCTCAAGTCCACAGACGT	AATK
AATK_3	GCATAGCAACCTGCTCGTCG	AATK
AATK_4	GTGTCAGCCAACAACAACAG	AATK
ABAT_1	CCTTAAAGACCATCTTCATG	ABAT
ABAT_2	GAAAGAAGTCATCGGATGCG	ABAT
ABAT_3	GTGAATGGCTTTAGAGTGCG	ABAT
ABAT_4	TGCAATTACGAAGAGAGCCG	ABAT
ABCA1_1	AATGCAGAGAAAGCTATCTG	ABCA1
ABCA1_2	GGACACGCCCAGCTTCAAGT	ABCA1
ABCA1_3	GTGGCATGGCAGGACTACGT	ABCA1
ABCA1_4	TTGGACAGCCCAAGACATCG	ABCA1
ABCA10_1	ACTCTCTGAAATAACTGACA	ABCA10
ABCA10_2	GACACTTCAGTGAATGCACG	ABCA10
ABCA10_3	GGGTACTGAAGAGGATAAGT	ABCA10
ABCA10_4	TCCTTATTAAAACACTCATG	ABCA10
ABCA12_1	ACGGTCATATAATACACAAG	ABCA12
ABCA12_2	ATGGTGCTAAATGATCCTTG	ABCA12
ABCA12_3	GAGGTGATACCCATCGCCAA	ABCA12
ABCA12_4	GGCAGCTATAAATACAACCC	ABCA12
ABCA13_1	ACAATTTAGCTGATTCGGCG	ABCA13
ABCA13_2	CAATGACTTCCATAATTGGG	ABCA13
ABCA13_3	GGCTTCATTTAATAACACTG	ABCA13
ABCA13_4	TATCAGGAAGACTTGCGAAG	ABCA13
ABCA2_1	CATGTACGTGGCGATCCGAG	ABCA2
ABCA2_2	CTTGTGTGGCAACAACCGGT	ABCA2
ABCA2_3	GATGTCGTGCCCGTAGATGG	ABCA2
ABCA2_4	TAGGGGATGAAATTGCCACG	ABCA2
ABCA3_1	AATGCGCATTTACTGACCGA	ABCA3
ABCA3_2	ACCTACGGTTCAGTTACACA	ABCA3
ABCA3_3	AGTGGACGGGCATACATCAG	ABCA3
ABCA3_4	CCTCCTGAGTCCCGTCAACG	ABCA3
ABCA4_1	AAAGACCGAGCCCCTAACAG	ABCA4
ABCA4_2	AGCACCATACCCGCAAACAG	ABCA4
ABCA4_3	AGGGTGTTGAGTTGCCACAG	ABCA4
ABCA4_4	GATCCGAATGGACATAGACG	ABCA4
ABCA5_1	AAAATGAATGATACCTCAGG	ABCA5
ABCA5_2	AAATTATGAGGAGTTATCAG	ABCA5
ABCA5_3	GAAATAGATACCTTTCCCCG	ABCA5
ABCA5_4	TGACAGTGACTATGTATCCG	ABCA5
ABCA6_1	AACCAATCACCCTGTGATGG	ABCA6
ABCA6_2	CAGACAGCTGTGAGTGACAT	ABCA6
ABCA6_3	GGCACCAAATAAAACACACA	ABCA6
ABCA6_4	TTGTATATGAGTCTCCTGAA	ABCA6
ABCA7_1	AGTACGGGATCCCTGAACCA	ABCA7
ABCA7_2	CTGGCCTAGACGTAACCCTA	ABCA7
ABCA7_3	TCAAACAGCACGTTGTACTG	ABCA7
ABCA7_4	TGGACATTGACGTGGTCACG	ABCA7
ABCA8_1	AAATTATCAGCCAAAAGCGA	ABCA8
ABCA8_2	CTGTTAATGTCACAAGAGAG	ABCA8
ABCA8_3	GACACCCCCAAAAGACAGTG	ABCA8
ABCA8_4	GCAAATCTGCGCAATTGCAA	ABCA8
ABCA9_1	ATATCAGAAAAGTTACCCGT	ABCA9
ABCA9_2	CTTGATAGATGTTCTAACCA	ABCA9
ABCA9_3	TGGCAGGAAGAACAATCATG	ABCA9
ABCA9_4	TTATTTCTAACTAGACAGGA	ABCA9
ABCB1_1	ATTGACAGCTATTCGAAGAG	ABCB1
ABCB1_2	CTGGAGAGATCCTCACCAAG	ABCB1
ABCB1_3	TAGGTGATATCAATGATACA	ABCB1
ABCB1_4	TTTATAGTAGGATTTACACG	ABCB1
ABCB10_1	ACAGCAATGATTGACACTGG	ABCB10
ABCB10_2	CTCAGTGCCGTGTTTCTGTG	ABCB10
ABCB10_3	GAGTTCACCCACGGTCATGT	ABCB10
ABCB10_4	TATCGCCGTTCACTGGCCTG	ABCB10
ABCB11_1	GAGCTCCCCAGATTTAGCAA	ABCB11
ABCB11_2	GATTCTTTACTGGATTCGTG	ABCB11
ABCB11_3	TCAACATGGTCATTAAACCA	ABCB11
ABCB11_4	TTTCAGAATCCTCCTAACTG	ABCB11
ABCB4_1	ACACCACTGAACTCAATACG	ABCB4
ABCB4_2	CATTTCGGACCGTAGACAGT	ABCB4
ABCB4_3	CCCTTCTCGAGCTAACGTCA	ABCB4
ABCB4_4	TGGCCGTGGAAATGTAACCA	ABCB4
ABCB5_1	AGACGTGGATAGAGTCACTA	ABCB5
ABCB5_2	CAAAGGTCGGACTACAATCG	ABCB5
ABCB5_3	GAAACCTTCGCAATAGCCCG	ABCB5
ABCB5_4	TTTGGATTGGCAGATCATGG	ABCB5
ABCB6_1	CGAAGTGGAACGCTATCGAG	ABCB6
ABCB6_2	GCACGTAGGGAGAGATGCGA	ABCB6
ABCB6_3	GGAACGGGCACTCAATGTGT	ABCB6
ABCB6_4	TAGGTGCCAAACCAATTGAG	ABCB6
ABCB7_1	AGTCATTAAAAAGTATCACA	ABCB7
ABCB7_2	CACACCACAGACAGCTACCG	ABCB7
ABCB7_3	GATTAAATACCAAAGCACTC	ABCB7
ABCB7_4	TCACAGTTGCAGTCACACGG	ABCB7
ABCB8_1	AAGTACACAAGGGACCACGT	ABCB8
ABCB8_2	CCTGCCCAAACAGGACAGAG	ABCB8
ABCB8_3	CTTGGAACAAGGCGATGCCG	ABCB8
ABCB8_4	TCTTTGACGCCAATAAGACA	ABCB8
ABCB9_1	GCCCCAGACGTAGTACATGT	ABCB9
ABCB9_2	TGGACACCATCATGATGATG	ABCB9
ABCB9_3	TGTCCTGGGAGATTGTATGG	ABCB9
ABCB9_4	TTTGCCGCAGGTATTCGGGG	ABCB9
ABCC1_1	AAAATGTGATTGGCCCCAAG	ABCC1
ABCC1_2	AACCTGACAGCATCGAGCGA	ABCC1
ABCC1_3	AGTACACGGAAAGCTTGACC	ABCC1
ABCC1_4	TCTGCTTCGTCAGTGGCATG	ABCC1
ABCC10_1	AAGGGTGTCACCCTTAGCGG	ABCC10
ABCC10_2	CAAGATGAGACCACCCACGA	ABCC10
ABCC10_3	CGTGTACCAAGCTTACTGGA	ABCC10
ABCC10_4	GGGCCCTGAGAATCCCAACA	ABCC10
ABCC11_1	AATACACATCACCTCAGGAG	ABCC11
ABCC11_2	CAAAGACCAGAGCTTTGCTG	ABCC11
ABCC11_3	GACGGTCGGAATAGACGGCG	ABCC11
ABCC11_4	TAAGCTTTGGATCATGAGCG	ABCC11
ABCC12_1	AAAGACCATTAGGATCGGGA	ABCC12
ABCC12_2	ACGTACATTAAGGCTTCTGG	ABCC12
ABCC12_3	GAGTCATATGTCGACAATGG	ABCC12
ABCC12_4	GCCAACCCAGACTTTCCCAG	ABCC12
ABCC2_1	CAGAATTCATCACAAACGCA	ABCC2
ABCC2_2	CAGGGTATAAATCTTAGTGG	ABCC2
ABCC2_3	CATTATGGCAGGCCAACTTG	ABCC2
ABCC2_4	GATTGGTATATCGAACAGCA	ABCC2
ABCC3_1	CCACGTACACGTACACCCAG	ABCC3
ABCC3_2	GCAGGGCGTACAGTCTTCGG	ABCC3
ABCC3_3	GGCCACATGAGAGTCCACCG	ABCC3
ABCC3_4	TGAACCACCAGAAAAACAGG	ABCC3
ABCC4_1	AAGCACGGGTAAACCTTGCA	ABCC4
ABCC4_2	CAGATTGACTATCTGGCCTG	ABCC4
ABCC4_3	GAAGGTACGATTCCTTAGTG	ABCC4
ABCC4_4	GCGTCACTGCCACGAACACG	ABCC4
ABCC5_1	TACGGAAAGAGGCACCCATG	ABCC5
ABCC5_2	TGAAAAGGGCCATAATAACC	ABCC5
ABCC5_3	TGTTAAGACTAGAGAGACTG	ABCC5
ABCC5_4	TTTATTCATAGAAATCCGCG	ABCC5
ABCC6_1	ACTATGATCCAATCAGCCTG	ABCC6
ABCC6_2	CAGACCACGATCCAGACGAG	ABCC6
ABCC6_3	GAGAACTGTGAGAGTCACAA	ABCC6
ABCC6_4	GGACAGCATCCAATACGGCA	ABCC6
ABCC8_1	CAGACCAACGAGATGCTCCG	ABCC8
ABCC8_2	CTACCGTCAAAGCTCTAGTG	ABCC8
ABCC8_3	GATGTTGTGATAGTAGACCA	ABCC8
ABCC8_4	TCAACGCCAGCGAATCAGTG	ABCC8
ABCC9_1	AGAGAGGAAAACTCTCCGAC	ABCC9
ABCC9_2	ATACACTATCGATGTTGTAG	ABCC9
ABCC9_3	GACTGCAAATCTGACCACCG	ABCC9
ABCC9_4	TAAAGTACTGAATTGGCGCA	ABCC9
ABCD1_1	AGTTCCTCATGAAGTATGTG	ABCD1
ABCD1_2	CTACATGCACTCGCGTGTGG	ABCD1
ABCD1_3	GATCATGTCGTCGTACAAGG	ABCD1
ABCD1_4	GGCCACATACACCGACAGGA	ABCD1
ABCD2_1	ATTACCTCTCAGTGACACAT	ABCD2
ABCD2_2	CCCTGACCAATCTCTTACGG	ABCD2
ABCD2_3	CCTTATTGCACTGTTGACGA	ABCD2
ABCD2_4	CTGGAGCTGATGCTATTGAA	ABCD2
ABCD3_1	AATTAAACTTACAAGAGGCA	ABCD3
ABCD3_2	ACTCGACTTCGAAGACCCAT	ABCD3
ABCD3_3	TGGCAAATATGAGCGCACAA	ABCD3
ABCD3_4	TGTGTACTCTTGAGATGTCG	ABCD3
ABCD4_1	AGCCACATCTGAGAGCGTCG	ABCD4
ABCD4_2	GATCCCCAGTCAGTACTATG	ABCD4
ABCD4_3	GTAGTAGACGAGGGTGAACG	ABCD4
ABCD4_4	TTGCGATGACAACGTAACTC	ABCD4
ABCE1_1	AGTTGTCCTGTAGTTCGAAT	ABCE1
ABCE1_2	CAATTGATAAGGCGCCAAAG	ABCE1
ABCE1_3	CCAAAACTTCACCTGGACGA	ABCE1
ABCE1_4	TTTCAGATATATCATTGTGG	ABCE1
ABCF1_1	CTGCAGAGGCCAAAGCACGG	ABCF1
ABCF1_2	GATGGAGTATGAGCGCCAAG	ABCF1
ABCF1_3	GCAACACATCAATGTTGGGA	ABCF1
ABCF1_4	TGTAATTGCCCCTATAGTAG	ABCF1
ABCF2_1	AACCAATGAGGCCATAACGA	ABCF2
ABCF2_2	ATGATCAGTACGTGAAGACG	ABCF2
ABCF2_3	CAGTCCATGCAAGATCCGCG	ABCF2
ABCF2_4	GGGTCGTGAGCGATAAGGTG	ABCF2
ABCF3_1	ACTTCCAGGACTGCTAAAGA	ABCF3
ABCF3_2	CAGCGGCTAGATGGTTACCG	ABCF3
ABCF3_3	GCAGAGTGTTGTACATGCGC	ABCF3
ABCF3_4	TGCGAGAGGATTTGCTACGG	ABCF3
ABCG1_1	ATGAAAGGGCTCGCTCAAGG	ABCG1
ABCG1_2	CTTCAGGAACCGAATAGGAA	ABCG1
ABCG1_3	GACCACAAGAGAGACCTCGG	ABCG1
ABCG1_4	GAGGCCGATCCCAATGTGCG	ABCG1
ABCG2_1	AAAAAACGAACGGATTAACA	ABCG2
ABCG2_2	GAATTACATCAACTTTCCGG	ABCG2
ABCG2_3	GGAAGGCTCTATGATCTCTG	ABCG2
ABCG2_4	TAACTTAGGATGTCTAAGCA	ABCG2
ABCG4_1	CTCTGTGTCCCCAGTCATCG	ABCG4
ABCG4_2	GGTGGAGAGAACTACCTGGT	ABCG4
ABCG4_3	GTGGGACATGAACCGTAGGT	ABCG4
ABCG4_4	TGGAGCTGTCCTATTCCGTG	ABCG4
ABCG5_1	ACACCTGAAAACGTTACCAA	ABCG5
ABCG5_2	GGCTCGCAGGAACCGAATTG	ABCG5
ABCG5_3	GGTGCTATCCAGGACCGCGT	ABCG5
ABCG5_4	TGATTGGCAACTACAGCTTG	ABCG5
ABCG8_1	CACCCCCATCTACTTAGGGG	ABCG8
ABCG8_2	CAGTGCGCTGACACCCGCGT	ABCG8
ABCG8_3	CTCAAACCAAGGGACCTGAG	ABCG8
ABCG8_4	GAGTCCTACGAAGATGCCTG	ABCG8
ABHD1_1	AGCCCCTAGTCCTTTATCAG	ABHD1
ABHD1_2	GACCCTACCGTTCCACAAGT	ABHD1
ABHD1_3	GCTGTCGTGTTTAACAACCG	ABHD1
ABHD1_4	GGTGCAAGACGTATGTCTCC	ABHD1
ABHD10_1	TAATTGATGACTTAGCTGAT	ABHD10
ABHD10_2	TACCTCAGCGGGCGCCACGG	ABHD10
ABHD10_3	TCATATAAGAAAGATAGCCA	ABHD10
ABHD10_4	TGCACGACCAGAGAAGGTCG	ABHD10
ABHD11_1	ACGGTGGATGCTCGTAACCA	ABHD11
ABHD11_2	CTGCCACATAGGTTGCAAAG	ABHD11
ABHD11_3	GAGCCCGTGCAAAAAGACGA	ABHD11
ABHD11_4	GCTGTGGCCAACGACGACGC	ABHD11
ABHD12_1	AGGTGACCACATGGTAACCA	ABHD12
ABHD12_2	CCTACGCCTGACGGGCCCGG	ABHD12
ABHD12_3	GAGTGGCCCCAGATGTACAC	ABHD12
ABHD12_4	GCAGGTACAGAATGATAGGG	ABHD12
ABHD12B_1	CCAAGACAATAGCATCAACT	ABHD12B
ABHD12B_2	GTCTTGTCTGTTGACTACAG	ABHD12B
ABHD12B_3	TAATTGGGTTCCCATCACGA	ABHD12B
ABHD12B_4	TTGTGTCTATGAGTGGACCA	ABHD12B
ABHD13_1	AATAGCCACTGCTCCACCCA	ABHD13
ABHD13_2	CATGGGAATGCAGGCAACAT	ABHD13
ABHD13_3	GGGAACATAAAGACGTGAAG	ABHD13
ABHD13_4	TAGGATTTCAGCCATTATGG	ABHD13
ABHD14A_1	AGGCCTTTAACTCTCACACG	ABHD14A
ABHD14A_2	CTGGCAGCCCCACATACAGT	ABHD14A
ABHD14A_3	GGAGGTACAGAATGCCGTGT	ABHD14A
ABHD14A_4	TCCCACTCAACCAGGCACAC	ABHD14A
ABHD14B_1	AGAACCTGGGTACACTGCAC	ABHD14B
ABHD14B_2	GAGAGGCCCTGCCCGGCAGT	ABHD14B
ABHD14B_3	TGATGGACTGATCACAACCG	ABHD14B
ABHD14B_4	TGCAGGTCTGGGGCACTCCA	ABHD14B
ABHD15_1	CAAACAAGGCTGCACCCTCC	ABHD15
ABHD15_2	CTGGTGATCCCCAATGCGTG	ABHD15
ABHD15_3	GGCCGGCCTCGAACCACTCT	ABHD15
ABHD15_4	TGTATGTGACCGCCTCCTTG	ABHD15
ABHD16A_1	ACCATGTTTGTGGACCGGCG	ABHD16A
ABHD16A_2	ATCTACGCCTGGTCCATCGG	ABHD16A
ABHD16A_3	CCATCTTGGAAGCAACACAT	ABHD16A
ABHD16A_4	CTCAGGAAGGAGTCTCGAGG	ABHD16A
ABHD16B_1	CAGACCAGCCGTAGACCACC	ABHD16B
ABHD16B_2	CATCTGCTGCGAAGGCAACG	ABHD16B
ABHD16B_3	GCGCACGTCATCCCAGCGGA	ABHD16B
ABHD16B_4	GGCCGCTGGCTCGTGTACCC	ABHD16B
ABHD17A_1	ACCGTAGCCGGAGTAGTCGT	ABHD17A
ABHD17A_2	AGGCTCTCAGGGTCCCCAAG	ABHD17A
ABHD17A_3	GCGCGAGCTGGACACCATCG	ABHD17A
ABHD17A_4	TACACGGTCCTCTTCTCGCA	ABHD17A
ABHD17B_1	CTTGGCTTGCTCTTAGGACA	ABHD17B
ABHD17B_2	GAGTAAAGTGTATTTCGCAT	ABHD17B
ABHD17B_3	TATAGGGACAGTACCGTCTG	ABHD17B
ABHD17B_4	TTCATGACTAGAACCAGTAA	ABHD17B
ABHD17C_1	ACGCCGACATCGACGCCGCG	ABHD17C
ABHD17C_2	GCCGTATCCCGAGTAGTCGT	ABHD17C
ABHD17C_3	GCGCGAGAAGAAGACCTCGA	ABHD17C
ABHD17C_4	TCCCAATGCTCTGACCATAG	ABHD17C
ABHD2_1	AGGTGACCTACCTGTGCGAG	ABHD2
ABHD2_2	GCTCAGCCAAGGGCTCGAAG	ABHD2
ABHD2_3	GGGCGTAGTCAACGAAAGTG	ABHD2
ABHD2_4	TTTGCCCACAGGCTGCACGT	ABHD2
ABHD3_1	ACTCCTTGCTTGTTCCCGTG	ABHD3
ABHD3_2	GGGGGCTTCGAAGTGATGAA	ABHD3
ABHD3_3	GTCACTACTTCCAGACGCCA	ABHD3
ABHD3_4	TAGTACGTTTCTGTAACCAC	ABHD3
ABHD4_1	GACATCGATAGAGACATGGC	ABHD4
ABHD4_2	GCTACTCGAAGAACAGCCAA	ABHD4
ABHD4_3	GGAGGGATACATATCTGGCC	ABHD4
ABHD4_4	GGGGTGCACGGATCTCACTG	ABHD4
ABHD5_1	GGTCGTTCAGGGAAACCCCA	ABHD5
ABHD5_2	GTGGAGATGTGCCCTAGGAT	ABHD5
ABHD5_3	TAAGGTGTGATATAGACGTA	ABHD5
ABHD5_4	TTGGACGAAGTAGTAGACCC	ABHD5
ABHD6_1	AGTCTTCATGGTGAACATAG	ABHD6
ABHD6_2	CAAGGATATGTGGCTCAGTG	ABHD6
ABHD6_3	CTGACAATCAATTTGTACAA	ABHD6
ABHD6_4	GCAAGTTAAGAGGATACACC	ABHD6
ABHD8_1	GATGAAAAAGAGCACCACGT	ABHD8
ABHD8_2	GCCGGGCTTGACCTCTACAA	ABHD8
ABHD8_3	GTACCCAGACCTAGTGCACA	ABHD8
ABHD8_4	TCACCGTGTACCGCAATGGG	ABHD8
ABI1_1	GAGTTACCAGAACCTGACTC	ABI1
ABI1_2	GTTGTGTCGAGATATCTGCC	ABI1
ABI1_3	GTTTCCGAATATACCTTACA	ABI1
ABI1_4	TCGCCACCCACTATTGGACC	ABI1
ABI2_1	ACGAACTGGTCGTTCAAGGT	ABI2
ABI2_2	CATACTCCCCCAACAATAGG	ABI2
ABI2_3	TGCCTATCTGATAAACACCT	ABI2
ABI2_4	TTACCTGGAAAGACACTGGG	ABI2
ABI3_1	CCTGTCTCGAAAGAGCATCA	ABI3
ABI3_2	CGGGCACACTCTGCGCATGT	ABI3
ABI3_3	GCGATGACCTTCTGGCCGGG	ABI3
ABI3_4	TCAGGCCACAGACAAGCGGA	ABI3
ABI3BP_1	GAGATATCAGATTCCTACAC	ABI3BP
ABI3BP_2	GGGATAGATGTAGTTTGCTG	ABI3BP
ABI3BP_3	TCCTCATAAACCATACCCTG	ABI3BP
ABI3BP_4	TCTAATGCACTAGACGTAGT	ABI3BP
ABL1_1	CTTAGGCTATAATCACAATG	ABL1
ABL1_2	GGTTCATCATCATTCAACGG	ABL1
ABL1_3	TCAGTGATGATATAGAACGG	ABL1
ABL1_4	TTGCTCCCTCGAAAAGAGCG	ABL1
ABL2_1	AACCTCTGTAATGACGACGG	ABL2
ABL2_2	GGTTCAACATCACAACCATA	ABL2
ABL2_3	TATCGAATGGAACAGCCTGA	ABL2
ABL2_4	TGTACACCATCACTCCACAG	ABL2
ABLIM1_1	TAAGCAATCTACGAAGACCG	ABLIM1
ABLIM1_2	TCTAACTCCAACTTACGCTC	ABLIM1
ABLIM1_3	TCTTTCGGACTGGACGACAT	ABLIM1
ABLIM1_4	TGTTACATACACGCCCACGT	ABLIM1
ABLIM2_1	AGGTCGGAGTGTAGCGCCCG	ABLIM2
ABLIM2_2	CTTACATAAATCACACGGCT	ABLIM2
ABLIM2_3	GCTGTGAGAAATACATCACG	ABLIM2
ABLIM2_4	GTGAGTAGGAGATCATGTCG	ABLIM2
ABLIM3_1	AGGTCACCTTGTCTCCAATG	ABLIM3
ABLIM3_2	CAAGGTTAAGTCTATCTACG	ABLIM3
ABLIM3_3	GGAAGTGGTTGTTGTGCACG	ABLIM3
ABLIM3_4	TGGGGGAGTCTATGTACCCC	ABLIM3
ABO_1	AGCCAAAGGTGCTGACACCG	ABO
ABO_2	ATGGAGTTCCGCGACCACGT	ABO
ABO_3	CCGGTCCCCAGCGTCACGCG	ABO
ABO_4	TGATCAGTGACTTCTGCGAG	ABO
ABR_1	CAAGAGTGAAATCCAGAAGG	ABR
ABR_2	CTGCAGTGACAACGCCCAAG	ABR
ABR_3	GAGGCTTGACACTCACGTGT	ABR
ABR_4	TACTGTCCTCGGACTACGAG	ABR
ABRA_1	CCTCAGCCACAGGTACGAGA	ABRA
ABRA_2	CCTGGTGTCTGAGCTAACCA	ABRA
ABRA_3	GAAAGAGGTGTCCAAAACGG	ABRA
ABRA_4	GAATGCATTCACTTACTGGG	ABRA
ABRACL_1	AAAGTTAAGCGTGAAATTTG	ABRACL
ABRACL_2	AGCAATGAATGTGGATCACG	ABRACL
ABRACL_3	CGAGGTTAACCTCTTAGTGG	ABRACL
ABRACL_4	GGTTGGCACATTTATCATCA	ABRACL
ABT1_1	AAAAAAGCGGTCCTACACCA	ABT1
ABT1_2	AGAACAGACACTAGATGCGG	ABT1
ABT1_3	GACGCGTCCGACCTCGCCAT	ABT1
ABT1_4	GTTCCAAAGATCATAACGGA	ABT1
ABTB1_1	CGCACTTACTCGGAGCTCGG	ABTB1
ABTB1_2	CTACAAAGACCACGTCACTG	ABTB1
ABTB1_3	GGGCTCGGAAGTAGTCACTG	ABTB1
ABTB1_4	TGTAATCGCGTAGAGCCCGG	ABTB1
ABTB2_1	AGGGGCTGAAGTATGCGGGG	ABTB2
ABTB2_2	CCTCATCAACCAAGCCATCG	ABTB2
ABTB2_3	GAGGGCTCGGCAGTGAACGG	ABTB2
ABTB2_4	TGTTCAAGGTCATTCTCGGG	ABTB2
ACAA1_1	AGCGCGAAGTAATATTTCCA	ACAA1
ACAA1_2	CTGCCGAGAGAAGCTCGTCG	ACAA1
ACAA1_3	GCCCTTGTCATCATGGACCG	ACAA1
ACAA1_4	TCAATAGACAGTGTTCGTCG	ACAA1
ACAA2_1	TACCTGACATCCATTCACAA	ACAA2
ACAA2_2	TAGCAGTGAAGTCTTTCAGA	ACAA2
ACAA2_3	TGTTACTGCAGGGAATGCAT	ACAA2
ACAA2_4	TTTCTGTAACTGTTCCAGGG	ACAA2
ACACA_1	AATGCATGCGGTCTATCCGT	ACACA
ACACA_2	CCAGAGTCCCACATTCCCTG	ACACA
ACACA_3	TATTTGCCTAGGTACCGAAG	ACACA
ACACA_4	TGATGGGTCCATGATAACCG	ACACA
ACACB_1	AAAGCGTGTGACAAACTCAG	ACACB
ACACB_2	ACAACGACATCGACACCGGG	ACACB
ACACB_3	GAACTCGAATATGGCCAGCG	ACACB
ACACB_4	GTCGGAGTCCATAATCCACA	ACACB
ACAD10_1	AGCTCGATACTGCTTAACCC	ACAD10
ACAD10_2	ATCGCTTGTAGACTCCCTGT	ACAD10
ACAD10_3	CCAGCTCATACCTCAAGGGG	ACAD10
ACAD10_4	TCCAACTTACTACATCAGGC	ACAD10
ACAD11_1	CCACTCCGATAGCTGTTGCA	ACAD11
ACAD11_2	CCTTGGCCAAAAGTAGAACA	ACAD11
ACAD11_3	CTGAGCCAATGTTTCTACCG	ACAD11
ACAD11_4	TTGTTTGTACAGACTCGGAA	ACAD11
ACAD8_1	CAAGGCTTCAAAAATGACAG	ACAD8
ACAD8_2	GCTTCGGAAATGAGGAACAG	ACAD8
ACAD8_3	TCAGTCCTCTCACGGCAATG	ACAD8
ACAD8_4	TCGAAGATCACAGCTCGTGT	ACAD8
ACAD9_1	CACCATGTACTCAAGACTAG	ACAD9
ACAD9_2	CTTGCCTAAACTGGCGTCCG	ACAD9
ACAD9_3	GAAGATAAATTAGGCATTCG	ACAD9
ACAD9_4	GGACTCCCGAAAAATTGACC	ACAD9
ACADL_1	CAGAAAAAGGCTAATACCAT	ACADL
ACADL_2	CTCCTCCCAGACAATAGCTG	ACADL
ACADL_3	GCCACTTACTCTGAGTGATG	ACADL
ACADL_4	TAAAATGGGATTAAAAGCCC	ACADL
ACADM_1	AAGATGTGGATAACCAACGG	ACADM
ACADM_2	AATTGGCTTATGGATGTACA	ACADM
ACADM_3	ATTGTGGAAGCAGATACCCC	ACADM
ACADM_4	GTATTTGGGGAGAATGACTG	ACADM
ACADS_1	ACACACCATCTACCAGTCTG	ACADS
ACADS_2	GACACTCATGATGACTCCGG	ACADS
ACADS_3	GGCAGGTACCTGGTTCGCTG	ACADS
ACADS_4	TAAGGAACATCTCTTCCCAG	ACADS
ACADSB_1	AGCCAAAGTTGATGCATCTG	ACADSB
ACADSB_2	ATGGAGAAATCAGTAATACA	ACADSB
ACADSB_3	ATTGAGTAGAGCTTCTGACT	ACADSB
ACADSB_4	TTCGAATGTTAACGGGCAGG	ACADSB
ACADVL_1	CACTAATCGTACCCAGTTTG	ACADVL
ACADVL_2	GTCTAACCGAGCCCTCAAGC	ACADVL
ACADVL_3	GTGGAGGAGACCACTTGGCA	ACADVL
ACADVL_4	TCCTGGTCAGAGCGTCAGAG	ACADVL
ACAN_1	CAGCGGTCACCTGCACGACG	ACAN
ACAN_2	CCTGCGCTCCAATGACTCTG	ACAN
ACAN_3	GAACCAGCCTATACCCCAGT	ACAN
ACAN_4	GAGGGCAGTTCACCAACCGT	ACAN
ACAP1_1	AGGTCTGCGGGGTTTCCGAG	ACAP1
ACAP1_2	CAGAACCAAGCTTAAGAGAG	ACAP1
ACAP1_3	GTCACAAATGCCGACAACGA	ACAP1
ACAP1_4	TGCCGGAACACTGAATGCAG	ACAP1
ACAP2_1	ACTATAGGATAATCCGACTG	ACAP2
ACAP2_2	ATATATCAGAGCAAAATATG	ACAP2
ACAP2_3	TCCGGAGCACTCGATACACA	ACAP2
ACAP2_4	TGAACTTGGACCCTACATGA	ACAP2
ACAP3_1	CCTCGCTATAGCAACTGTCA	ACAP3
ACAP3_2	CTCCACTTTGGACTCATCGT	ACAP3
ACAP3_3	CTGGATCAAGGACAAATACG	ACAP3
ACAP3_4	GTTCGCTGACAGCCTACAGG	ACAP3
ACAT1_1	CTGCCTAAAAAAGATCCAAT	ACAT1
ACAT1_2	GAAGTGAAAGAAGCATACAT	ACAT1
ACAT1_3	GAGGATCAACACCATATGGT	ACAT1
ACAT1_4	TTCTGCGCAGGATGTGATGG	ACAT1
ACAT2_1	CCTGTTAGACAAGCCAGTGT	ACAT2
ACAT2_2	GCAGTCCAGTCAATAGGGAT	ACAT2
ACAT2_3	GTTCTCAAGTAAGCCAAGTG	ACAT2
ACAT2_4	TCTATGTTGCTCCCATGGCG	ACAT2
ACBD3_1	AAGAGAACGTCTGCAAAAGG	ACBD3
ACBD3_2	ACATCAAAGAATCCAACCTC	ACBD3
ACBD3_3	GGGCCGCGACCGGATCCAGG	ACBD3
ACBD3_4	TGCGTCCCACAAAATAGAGA	ACBD3
ACBD4_1	ACCACTTATATCGTCCAATG	ACBD4
ACBD4_2	AGGTGATCCCTGACATGCCG	ACBD4
ACBD4_3	CAGGGAATCACAGAAAACCT	ACBD4
ACBD4_4	GTGATCGACACAGTGCCCCT	ACBD4
ACBD5_1	ACTGGGTGATATGACCAAAG	ACBD5
ACBD5_2	AGCCCATTGATGAAAACTTG	ACBD5
ACBD5_3	AGGTAAAATAGTCCAACCTG	ACBD5
ACBD5_4	TGGTCATTCCAGTCAACCCA	ACBD5
ACBD6_1	AAATATATTTGATTACTGCA	ACBD6
ACBD6_2	AGCCATCAAATCGAAAAATG	ACBD6
ACBD6_3	CCTCGATCTCAGGGCTATGG	ACBD6
ACBD6_4	TTAAAAAACTAGATCCAGGT	ACBD6
ACBD7_1	ACAGGGCTGCAGAAGATGTG	ACBD7
ACBD7_2	CTGAAAGCAAGACCAGATGA	ACBD7
ACBD7_3	GAGAACTGAAAGAACTCTAT	ACBD7
ACBD7_4	GCAAAGCCAAATGGGAAGCA	ACBD7
ACCS_1	CCCAACAGACTTCTCAAACA	ACCS
ACCS_2	GGGGAGTATACATCACCCAG	ACCS
ACCS_3	TAGGTGGTTGTCCTGAATGG	ACCS
ACCS_4	TGTGATAGCGCCATAGTAAG	ACCS
ACCSL_1	AAGTGACATGAACTGCATTG	ACCSL
ACCSL_2	GATCAACCTCCTACAGTCTG	ACCSL
ACCSL_3	TCCCACGGATGGATAGGTCG	ACCSL
ACCSL_4	TCTTAGGGGAAAAAGGTCCG	ACCSL
ACD_1	AAGCAGCGTGGCCCCGACGT	ACD
ACD_2	AGATGCACAGCATTGAGCTG	ACD
ACD_3	ATCCGCTGGGTGTAGCCGTG	ACD
ACD_4	GCTTCTGGATGAAATGCGGG	ACD
ACE_1	GGAAAACATCTACGACATGG	ACE
ACE_2	GGTGTGGAACGAGTATGCCG	ACE
ACE_3	GTTGTAGAAGTCCCAAGCCG	ACE
ACE_4	GTTTCGTTTCGGGTAACAGG	ACE
ACE2_1	AACATCTTCATGCCTATGTG	ACE2
ACE2_2	CAGGATCCTTATGTGCACAA	ACE2
ACE2_3	CCAAAGGCGAGAGATAGTTG	ACE2
ACE2_4	TGCACAGAGAATATTCAAGG	ACE2
ACER1_1	CCCAGACAACGTAAATGTAG	ACER1
ACER1_2	GAAGACCAGGCGGATGAACT	ACER1
ACER1_3	GGTGGCCGAGTTCTACAACA	ACER1
ACER1_4	TGGACGAGATCGCCATCCTG	ACER1
ACER2_1	ATACCTTCTGGGGAACCACA	ACER2
ACER2_2	ATTCAGGGGTAGGTTCAAGG	ACER2
ACER2_3	CATCTGACCCAAGAAACTAA	ACER2
ACER2_4	TATCGCCGAGTTCTACAACA	ACER2
ACER3_1	AAAAGAGCCGATATTCCATC	ACER3
ACER3_2	CTCGGCGATGTACCAGGTCA	ACER3
ACER3_3	TAAGCCATGGATAAACCCTG	ACER3
ACER3_4	TATTAAACTGAATAGAACTA	ACER3
ACHE_1	GGTGTCCATGAACTACCGGG	ACHE
ACHE_2	TATGTGGACACCCTATACCC	ACHE
ACHE_3	TGGTGGGAATGACACAGAGC	ACHE
ACHE_4	TGTCCTCGTCTGGATCTATG	ACHE
ACIN1_1	CCTGGTCAAGCGGCTCAAAG	ACIN1
ACIN1_2	CGTACTCATGCCAACCCTCG	ACIN1
ACIN1_3	GAGGAATTAGCACTGGCCAA	ACIN1
ACIN1_4	TGAGGGACAAAAATCTAGGG	ACIN1
ACKR1_1	AGCTAGGATACCCAGGACAC	ACKR1
ACKR1_2	CAATGGCAACAAGACAAAGA	ACKR1
ACKR1_3	CTGCACCCTGATATACAGCA	ACKR1
ACKR1_4	GAAGGAATCATTCACACCAT	ACKR1
ACKR2_1	ATCTCAACCATCCGCCTGCG	ACKR2
ACKR2_2	CAGCCCATACTATGGTAGCA	ACKR2
ACKR2_3	CATGCCCGCCGAAATCTGCG	ACKR2
ACKR2_4	GGAGTGGAAGGAGAAACCCT	ACKR2
ACKR3_1	AAGACAGCGATAATGGAGAA	ACKR3
ACKR3_2	CCAACAATGAGACCTACTGC	ACKR3
ACKR3_3	GCACTGCTACATCTTGAACC	ACKR3
ACKR3_4	GGTCCACGCTCATGCACGTG	ACKR3
ACKR4_1	AGTCCCCAGCCAATCAGGAG	ACKR4
ACKR4_2	ATTGATGTTCCTAGGTAGCG	ACKR4
ACKR4_3	CAATGACGAAAACTATTGTG	ACKR4
ACKR4_4	TGTGCTACTTTATCACAGCA	ACKR4
ACLY_1	AGAGCAATTCGAGATTACCA	ACLY
ACLY_2	CGGTCACCTGTACACGACAG	ACLY
ACLY_3	GACCAGCTGATCAAACGTCG	ACLY
ACLY_4	GCCAGCGGGAGCACATCGGT	ACLY
ACMSD_1	AGTGGTGCGAGAGAATTGCT	ACMSD
ACMSD_2	CCTCCTGGGGTAGCTCACAA	ACMSD
ACMSD_3	CGAGTGGGACCTGAACGCGC	ACMSD
ACMSD_4	CTGCAGAGGTTTGGCTACGG	ACMSD
ACO1_1	CCTGCCCCTAACATCACAGA	ACO1
ACO1_2	CTTGGTGTCTAGGTTTGACG	ACO1
ACO1_3	TTATTACCCAGACAGCCTCG	ACO1
ACO1_4	TTGCATATGCTATTACTAAG	ACO1
ACO2_1	ATCTTCTCCGAGAGTGTCAG	ACO2
ACO2_2	GTCTCAATAGGACATCAACC	ACO2
ACO2_3	GTGCAGCTACCAATTAGACC	ACO2
ACO2_4	TCTCGGGGTTTGCGTCGTTG	ACO2
ACOT1_1	ACAATGCCAGGAAAGGGCCC	ACOT1
ACOT1_2	AGCCCGAGAAACCCTTGGTG	ACOT1
ACOT1_3	CTACTTGCTCAGTCATCCTG	ACOT1
ACOT1_4	GGGGGAACCTTACGCTACAA	ACOT1
ACOT11_1	AGCTGAAGCAGATCACGCCG	ACOT11
ACOT11_2	ATCTGCGTCCAGGACCACAA	ACOT11
ACOT11_3	GCCAACTGCGCCATTCAGGG	ACOT11
ACOT11_4	GGGATACCGGAACCCCACGG	ACOT11
ACOT12_1	AGCATTCAGCACAAGCATGG	ACOT12
ACOT12_2	CCACCCCATGCAAACCATCA	ACOT12
ACOT12_3	GATGATTTCAGACGCTATCG	ACOT12
ACOT12_4	GTAGATATGTTTAAGTTCCG	ACOT12
ACOT13_1	ACGTGGCTGTCAAACCGCCG	ACOT13
ACOT13_2	AGTAGATAACATATCAACAA	ACOT13
ACOT13_3	GGTGATAAAGGCCATGACCA	ACOT13
ACOT13_4	GTTCATATCGACACTGACTC	ACOT13
ACOT2_1	AGATCATTAGGGTTCCTGCT	ACOT2
ACOT2_2	CTACTTGCTCAGTCATCCCG	ACOT2
ACOT2_3	GCTCGCCAAGAGTGTCGGCG	ACOT2
ACOT2_4	GGTACAGCCGGGACGCTCGA	ACOT2
ACOT4_1	ATAATAAGCTAGAGCCAACG	ACOT4
ACOT4_2	ATGTCAATGATCCCTGGGAA	ACOT4
ACOT4_3	CAGTTTCCATCAATGGATCT	ACOT4
ACOT4_4	TCGCGGGACTCGAGCCCATG	ACOT4
ACOT6_1	ACAGGCATTGATAAGTACAG	ACOT6
ACOT6_2	ATCATATCCTTGTAATGTAG	ACOT6
ACOT6_3	CTGAAAGGCTACAAGCTCAT	ACOT6
ACOT6_4	TTGGCATGGATGATCAAAGC	ACOT6
ACOT7_1	AGCGCATGGAGACCAAGTGG	ACOT7
ACOT7_2	CAGGGGCACATACCACAGGG	ACOT7
ACOT7_3	GCGGCCAGATGATGCCAACG	ACOT7
ACOT7_4	GTCTCCCATGTGCATCGGTG	ACOT7
ACOT8_1	ATTACTGGGTACCGGCCAAG	ACOT8
ACOT8_2	CCTTAAATACTGGTCAATGA	ACOT8
ACOT8_3	TCGTGACCAAGACGCTACGG	ACOT8
ACOT8_4	TTACTGGCTTGATCTCAATG	ACOT8
ACOT9_1	AAGAGGAGCTCTTTAGACAA	ACOT9
ACOT9_2	CTTACCAATCTTATCCACCA	ACOT9
ACOT9_3	GAGAAACATCTCATGTATGG	ACOT9
ACOT9_4	TCTTCCCGACCCAGCTAACA	ACOT9
ACOX1_1	ACCTATCACCGGATTAACGA	ACOX1
ACOX1_2	CTGTGGTTTCCAAGCCTCGA	ACOX1
ACOX1_3	GCGCCGCCGAGAGATCGGTG	ACOX1
ACOX1_4	TGGCATTGAAGCATGTCGGA	ACOX1
ACOX2_1	GACCATCTTCTAACCAACCC	ACOX2
ACOX2_2	GCATAACTGATGGCCAGCTG	ACOX2
ACOX2_3	GTGTATCACAAACTCCTGGG	ACOX2
ACOX2_4	TGCTGTACCGAGTTTGACGT	ACOX2
ACOX3_1	AAGCCACGGCAGTAATACCA	ACOX3
ACOX3_2	CCGCACGCCTCACCTTAAAG	ACOX3
ACOX3_3	GATCCCAACTGCACATACGA	ACOX3
ACOX3_4	GCGTCAGTTTGGACCCACAG	ACOX3
ACOXL_1	AAGCCACAGCTAATCTCGAA	ACOXL
ACOXL_2	ACAGGAACGATGAAACAGTG	ACOXL
ACOXL_3	ATGTTTGCAATGACCGAGAG	ACOXL
ACOXL_4	TGACAAGGTTCGGATACCCA	ACOXL
ACP1_1	ACATAGTATATAATCAAATG	ACP1
ACP1_2	ACCCAGACACACAAACAGCA	ACP1
ACP1_3	GGAACCCCCCTGACTACCGA	ACP1
ACP1_4	GGGGTTCCCTATCTCATACC	ACP1
ACP2_1	ACATGGTGGCCAACGAGACA	ACP2
ACP2_2	ACCAGTGAAGACATATCCCA	ACP2
ACP2_3	CACCTCTTATCACCGGCAAG	ACP2
ACP2_4	TTCTGCAGCTGCTCATAACG	ACP2
ACP5_1	ACCCACGGCTACAAAGCGCA	ACP5
ACP5_2	CTGGACACAGTGACACTATG	ACP5
ACP5_3	GCTCGGCTATGGACCACACG	ACP5
ACP5_4	GTACCAGGGCACTTTGCGAA	ACP5
ACP6_1	AAAAAGGTGAAGGACAGGAT	ACP6
ACP6_2	ACAGTCACCAATCTAGCTGG	ACP6
ACP6_3	ACCAACCTTCAACCCACAGG	ACP6
ACP6_4	GCAGGTCGTGTTTCGACACG	ACP6
ACPP_1	AAAGGCAGGTATAGCAACTG	ACPP
ACPP_2	ACTCCTTGGCTAGTACACTT	ACPP
ACPP_3	CTACGACCCTTTATATTGTG	ACPP
ACPP_4	GCCATGAGGATTCCTTTATG	ACPP
ACPT_1	AGGCTGGTAGTGGAAGACCG	ACPT
ACPT_2	TATCCTTGCAAACTTCTCCC	ACPT
ACPT_3	TCGCCATGGCGGAATACCTG	ACPT
ACPT_4	TTGGATATTGGAGCCCACGT	ACPT
ACR_1	AAGCGCCCACACGAAATGGG	ACR
ACR_2	CCCCGACACTTACTCACACG	ACR
ACR_3	GAAAGCGCCTATGTGGTCGT	ACR
ACR_4	TAATGTGCATGACTGGAGAC	ACR
ACRBP_1	AAGAAGCGTTCGTATTCGGT	ACRBP
ACRBP_2	CAAACCAGGAGGCATAAGGG	ACRBP
ACRBP_3	GACTCTACTTCTCGTACCCG	ACRBP
ACRBP_4	GGTGCTGTGCTATTCGATCG	ACRBP
ACRC_1	AAACTATTGTGGAGCCACCG	ACRC
ACRC_2	CAAACCACCAAGTGATCCTG	ACRC
ACRC_3	GCATCCTTAATGTCCAGTCA	ACRC
ACRC_4	TTATTGGAAATAAACAGCGA	ACRC
ACRV1_1	CCTGACTCAAGCTCACTCAA	ACRV1
ACRV1_2	GCTGAAGGTGAGCATACTGT	ACRV1
ACRV1_3	TGGTTCAAGCAAGCACACTG	ACRV1
ACRV1_4	TTCAGGTGAGCACGCTTCAG	ACRV1
ACSBG1_1	GAAGGTGAATAATGCCCAGT	ACSBG1
ACSBG1_2	GGAGCCCACATCACACATGG	ACSBG1
ACSBG1_3	TCAAAAGAACTTCTATGGAG	ACSBG1
ACSBG1_4	TGTGCATCGGATGTTCTACG	ACSBG1
ACSBG2_1	AAATTCAGGGATGGTCATCG	ACSBG2
ACSBG2_2	ACACGAGAGTCTTAGCCATG	ACSBG2
ACSBG2_3	GGGACCACAGGCATACCCAA	ACSBG2
ACSBG2_4	TCCATGAAATCATCCCACTG	ACSBG2
ACSF2_1	ACGTAGCTGAGGCCTCCGAT	ACSF2
ACSF2_2	ATGGCTCGGATCAACTCTGG	ACSF2
ACSF2_3	CGTGGGGGTACCATACAGGA	ACSF2
ACSF2_4	GTCTTCATGGAGGACGACCA	ACSF2
ACSF3_1	CCATGATCATCTACACCAGT	ACSF3
ACSF3_2	GCAGCGCGTTGACCACACCA	ACSF3
ACSF3_3	TAACGATGCCTCCTACGTCG	ACSF3
ACSF3_4	TCTTAAGTTCTGAAACGCCG	ACSF3
ACSL1_1	ATCACGTACATAGTCAACAA	ACSL1
ACSL1_2	CAAGAGCCATCGCTTCAGCG	ACSL1
ACSL1_3	GATGCCAATGAACTGATCTG	ACSL1
ACSL1_4	GTTTCCGAGAGCCTAAACAA	ACSL1
ACSL3_1	ATGATTACTGCAATATCTGA	ACSL3
ACSL3_2	GAAAGTTCGAAGCTTGCTAG	ACSL3
ACSL3_3	GTGGTGAAGAGTAACCAATG	ACSL3
ACSL3_4	TATCTAAAGTATCACATCCA	ACSL3
ACSL4_1	AAGCCCACTTCAGACAAACC	ACSL4
ACSL4_2	ACCTGGTCAGAGAGTGTAAG	ACSL4
ACSL4_3	GCATCATCACTCCCTTAGGT	ACSL4
ACSL4_4	GTGTGTCTGAGGAGATAGCG	ACSL4
ACSL5_1	CAGAGTTGGATTCTTCCAAG	ACSL5
ACSL5_2	CTTATCCCTATATGATGCTG	ACSL5
ACSL5_3	CTTGTTGACAATATGTACGA	ACSL5
ACSL5_4	TCTGATAGAGCAGAGTACCT	ACSL5
ACSL6_1	CTGAGATGCTAAGCCCACGG	ACSL6
ACSL6_2	GATGCTCACCCATGGGAACG	ACSL6
ACSL6_3	GTCTCCACAGTGGATCATTG	ACSL6
ACSL6_4	TCTGTCGTCTATTGCCACGG	ACSL6
ACSM1_1	CAAGGTCTTTGACTTAACAC	ACSM1
ACSM1_2	CCCCCCAAAAGTGGTTAATG	ACSM1
ACSM1_3	CGCTGTCCATGGTTCTACCA	ACSM1
ACSM1_4	GCACTGCTATACTGGCGGGG	ACSM1
ACSM2A_1	ACAGGCTCCCGAGAGGACGT	ACSM2A
ACSM2A_2	GTGCATGCTCCTAATGCCCA	ACSM2A
ACSM2A_3	TGACGCAGTTCTGTAGATGG	ACSM2A
ACSM2A_4	TGTCTGAGAAAAGCTGTGAT	ACSM2A
ACSM2B_1	ATGTGGACCATATCAGACAC	ACSM2B
ACSM2B_2	GAAGGGACTCCCCTCCAGCG	ACSM2B
ACSM2B_3	TGTCTGAGAAAAGCTGCGAT	ACSM2B
ACSM2B_4	TTACCTTTAGAATAACCAGT	ACSM2B
ACSM3_1	ATTTCTGTTGATCCACCAGA	ACSM3
ACSM3_2	GAAGCCTGTTCCCTACAAAG	ACSM3
ACSM3_3	TGAAACAGGACTTCAAACTG	ACSM3
ACSM3_4	TGCAACAGCGTCTACTGCTG	ACSM3
ACSM4_1	AGAGGGTGAACCCAATGCCG	ACSM4
ACSM4_2	CACGAGCATCCGGTACACAG	ACSM4
ACSM4_3	CATTCGATGCACAAAAACAC	ACSM4
ACSM4_4	TACAATGGACTCCACCGCTG	ACSM4
ACSM5_1	ATAACTTTGGCATCAACTCG	ACSM5
ACSM5_2	CTTTACCAGCGGAACCACCG	ACSM5
ACSM5_3	GTGGAAACACCAGACTGGTG	ACSM5
ACSM5_4	TGGTCAGTGTGGCTTGCATG	ACSM5
ACSM6_1	CAGGGATAAAGATCCACCAA	ACSM6
ACSM6_2	CCTGCCTAGGACGGACTCAG	ACSM6
ACSM6_3	TGTCAGATAAGAGCTATGAT	ACSM6
ACSM6_4	TTTGCAGATAGAGTGGTGAT	ACSM6
ACSS1_1	ACCAGCATTGGGATAAACTG	ACSS1
ACSS1_2	CAGACAACAAGGTCCACATG	ACSS1
ACSS1_3	GATCAAAGCAACGCTCTCGG	ACSS1
ACSS1_4	GCTGAAATACGGTGATGCCT	ACSS1
ACSS2_1	CAGGAAGGGGAGTCAACATG	ACSS2
ACSS2_2	CAGTGGCCCATAGGTGACGT	ACSS2
ACSS2_3	GCATTGTGGTCAAGCACCTG	ACSS2
ACSS2_4	GGAACCAAGGGATTGACTTG	ACSS2
ACSS3_1	ACATGGTATACATCGCCTGT	ACSS3
ACSS3_2	CCGGGACCACTAAAGCCCTG	ACSS3
ACSS3_3	CTTGTACCAGCTGATCTGCT	ACSS3
ACSS3_4	GGTGTGATTAGGCCCACTGG	ACSS3
ACTA1_1	CTTCTACAACGAGCTTCGCG	ACTA1
ACTA1_2	GGGTCAGAAAGATTCCTACG	ACTA1
ACTA1_3	GGTGAAAGCCGGCTTCGCCG	ACTA1
ACTA1_4	TCAGGTAGTCGGTGAGATCG	ACTA1
ACTA2_1	CATGTATGTGGCTATCCAGG	ACTA2
ACTA2_2	GAAGCTCATTGTAGAAAGAG	ACTA2
ACTA2_3	GACGTCCCAGACATCAGGTG	ACTA2
ACTA2_4	GGCCTCACCAGTAGTAACGA	ACTA2
ACTB_1	AAGAGCTACGAGCTGCCTGA	ACTB
ACTB_2	CGTACAGGGATAGCACAGCC	ACTB
ACTB_3	GGATTCCTATGTGGGCGACG	ACTB
ACTB_4	TCACCTGGGTCATCTTCTCG	ACTB
ACTBL2_1	GAGGACGCCCTATCATGGAG	ACTBL2
ACTBL2_2	GGAGCTATGAACTTCCTGAT	ACTBL2
ACTBL2_3	GGAGCTCATTGTAGAATGTG	ACTBL2
ACTBL2_4	TGTCCCTCTATGCCTCAGGA	ACTBL2
ACTC1_1	CGATGGACGGGAAGACAGCG	ACTC1
ACTC1_2	CTGGGCTTCATCACCTACGT	ACTC1
ACTC1_3	GGTACGGCCAGAAGCATACA	ACTC1
ACTC1_4	TCTTCATGAGGTAGTCAGTG	ACTC1
ACTG1_1	AGCTGTAGCCTCGCTCAGTG	ACTG1
ACTG1_2	ATGGAAGGAAACACGGCTCG	ACTG1
ACTG1_3	CAACAGAGAGAAGATGACTC	ACTG1
ACTG1_4	CTTCTACAACGAGCTGCGCG	ACTG1
ACTG2_1	AGAGCTATGAGCTGCCAGAT	ACTG2
ACTG2_2	CTGGATACCTGTGGTCACAA	ACTG2
ACTG2_3	TGAATCCAGGACGATGCCTG	ACTG2
ACTG2_4	TGATGATGCCGTGTTCAATG	ACTG2
ACTL10_1	AGAAGATGCCCAAAACGCTG	ACTL10
ACTL10_2	AGATGTGTGATGGCCTTGCG	ACTL10
ACTL10_3	CACGCCACGCCCATCTACGC	ACTL10
ACTL10_4	GGCCACCTTCCGACTGAACG	ACTL10
ACTL6A_1	ACCACCATACCAATAGCTGT	ACTL6A
ACTL6A_2	ACTGCAATTCCAGTCCACGA	ACTL6A
ACTL6A_3	AGAAGTTGCCTCAGGTTACG	ACTL6A
ACTL6A_4	TGTTCCGAGGGAGAATATGG	ACTL6A
ACTL6B_1	AGTGGAACACACGGGCCAAG	ACTL6B
ACTL6B_2	ATGCCAGCTTTGCAAACGGG	ACTL6B
ACTL6B_3	CACTCACTGTTCATCGTAGG	ACTL6B
ACTL6B_4	TTGGCTGCGATCATGTAAGG	ACTL6B
ACTL7A_1	ATCGCAAGGAGACATTCGTG	ACTL7A
ACTL7A_2	GGGCCATGGCGTGTCCTACG	ACTL7A
ACTL7A_3	GTGGCTCTGAACTCGTATGG	ACTL7A
ACTL7A_4	GTTGTTGAGATCTTGTGGGT	ACTL7A
ACTL7B_1	ACTCCTACGGCAAGACCTCG	ACTL7B
ACTL7B_2	AGCCGCGCCGACTACGCTGG	ACTL7B
ACTL7B_3	CAAGAAGAAGTGCTGCTATG	ACTL7B
ACTL7B_4	CGTGGGCAAACGCTGCCCCG	ACTL7B
ACTL8_1	CTGGTGGAAAGGCTGCACGC	ACTL8
ACTL8_2	GAGACTCTTGAGGAGATAGG	ACTL8
ACTL8_3	TGTCTCCGTGATGATCACAG	ACTL8
ACTL8_4	TTTAGCTACCCCATCGAGCG	ACTL8
ACTL9_1	CAGCCCGCTGACACGACCGT	ACTL9
ACTL9_2	CCCAAACCCCAGTCCCAACG	ACTL9
ACTL9_3	GCTGCCACCAAAGACCGGCG	ACTL9
ACTL9_4	TAAGCACCACTATTGCTACG	ACTL9
ACTN1_1	CAGGACATCAACAATGCCTG	ACTN1
ACTN1_2	GCAGGGCCTTGATCTCCGAG	ACTN1
ACTN1_3	GGATCCGCCGCACAATCCCG	ACTN1
ACTN1_4	GGCCCTAACTCAGAAGCGAA	ACTN1
ACTN2_1	AGGACTTCCGGGATTACCGC	ACTN2
ACTN2_2	CCAGGTTAATATTTCCTATG	ACTN2
ACTN2_3	CGAGTCGGCGTCGCTGACAG	ACTN2
ACTN2_4	TGATGGTCCAGATCATACCC	ACTN2
ACTN3_1	CAGTGAGCTGGACTACCACG	ACTN3
ACTN3_2	CCATGGCTGGAGAACCGTGT	ACTN3
ACTN3_3	GTCCAGGGCCTTGTTAACGT	ACTN3
ACTN3_4	TGCAACTGGAGTTTGCCCGG	ACTN3
ACTN4_1	ACAGATCGAGAACATTGATG	ACTN4
ACTN4_2	ACTCCCACAATGTCAACACC	ACTN4
ACTN4_3	GTTCATCGTCCATACCATCG	ACTN4
ACTN4_4	TGGGCGGCTTGTGCACACGC	ACTN4
ACTR10_1	AAAAAGATATGGGTAACACC	ACTR10
ACTR10_2	AATGAATTTACCCATCACTG	ACTR10
ACTR10_3	AATGGATAGTCAACATTTGG	ACTR10
ACTR10_4	ATTCGATAATCACAACTCGG	ACTR10
ACTR1A_1	AGTCGTAGCCCTCCTTACGC	ACTR1A
ACTR1A_2	CGCTACAGGCAGGACCACAG	ACTR1A
ACTR1A_3	GAAGGTCTCGAAGAAAACTT	ACTR1A
ACTR1A_4	TGACACGAACGTGCTTGGGT	ACTR1A
ACTR1B_1	CTTCATCGGACCAAAAGCAG	ACTR1B
ACTR1B_2	GCATCCTGTGCTCCTCACGG	ACTR1B
ACTR1B_3	GGTTGTCCGGACAATCAAAG	ACTR1B
ACTR1B_4	TCCGTCCTAACAGTGTCGGG	ACTR1B
ACTR2_1	ACTGGTGTAGTGGTAGACTC	ACTR2
ACTR2_2	ATCCTCGCAACAGAAGTAGC	ACTR2
ACTR2_3	GGACGTATCATCAAAGTTGG	ACTR2
ACTR2_4	GGATGACATGAAACACCTGT	ACTR2
ACTR3_1	ACCGGTACGGTAATAGACAG	ACTR3
ACTR3_2	ATTAAGGAGTCAGCAAAAGT	ACTR3
ACTR3_3	CCCAATCTTCAACTATACCA	ACTR3
ACTR3_4	TTAACAAGTATGATACAGAT	ACTR3
ACTR3B_1	AGGTAGTTGACCAAGCTCAA	ACTR3B
ACTR3B_2	TACTGTTTGATCCACTTCCG	ACTR3B
ACTR3B_3	TGGGTGAACGTACGTTAACG	ACTR3B
ACTR3B_4	TTTGAATCATTTAACGTACC	ACTR3B
ACTR3C_1	CATTTGCCCCGATATAGTCA	ACTR3C
ACTR3C_2	GCTTACCACTGGGATAACAT	ACTR3C
ACTR3C_3	TACTGTTTGATCCACTTCTG	ACTR3C
ACTR3C_4	TGGGTGAACGTACATTAACG	ACTR3C
ACTR5_1	CGGGACACGCCCAGCCAGCG	ACTR5
ACTR5_2	TCATTTGCCGTGAATACAGT	ACTR5
ACTR5_3	TGAGCACAGCTACATCGCTG	ACTR5
ACTR5_4	TGGGTAAAACATGCGTACAC	ACTR5
ACTR6_1	AGATGTATGCTATGTGTCTC	ACTR6
ACTR6_2	ATAATTCGGAAGGATTATCT	ACTR6
ACTR6_3	CTCCCCTTGCAGGATAAATG	ACTR6
ACTR6_4	GGATGTAAAAGAGTCCAGAA	ACTR6
ACTR8_1	AGCCAACTGTCCTTGTATAG	ACTR8
ACTR8_2	CAACGATTCCAAAAGTTGCG	ACTR8
ACTR8_3	CACGTGTATTGTAGACGTTG	ACTR8
ACTR8_4	CTTCTCCTACTAAATACTCA	ACTR8
ACTRT1_1	ACGGAGCTGATGACATGGCG	ACTRT1
ACTRT1_2	GGTAACAGGATGGGATGACA	ACTRT1
ACTRT1_3	TGATTAGACAGGTAGAAACC	ACTRT1
ACTRT1_4	TTAATCAGAAGTACTTCGTG	ACTRT1
ACTRT2_1	CGCAGTCACCAAGCTCCACG	ACTRT2
ACTRT2_2	CGTGCCCGCTTTCTACCTGT	ACTRT2
ACTRT2_3	GAATTTCAGGTGCCCCACGA	ACTRT2
ACTRT2_4	GATCAGGCCACGCTCGAAAG	ACTRT2
ACTRT3_1	AATGTTCGGGTAGATAAACT	ACTRT3
ACTRT3_2	CACTGAGCAACATGATACCA	ACTRT3
ACTRT3_3	GGCGGGCTAGAACTCTGCGT	ACTRT3
ACTRT3_4	TGTGGCAATGAACTACGAAG	ACTRT3
ACVR1_1	ATTACACTGTTGGAGTGTGT	ACVR1
ACVR1_2	CCATGACTTCTCATCACGGG	ACVR1
ACVR1_3	CTGGTGTAACAGGAACATCA	ACVR1
ACVR1_4	GCCATCGTTGATGCTCAGTG	ACVR1
ACVR1B_1	AAGAGATTATTGGCAAGGGT	ACVR1B
ACVR1B_2	ACTTGACTCAGGTCACCTCA	ACVR1B
ACVR1B_3	CCGGTTCAGATAATCAAACA	ACVR1B
ACVR1B_4	CTACACGTGTGAGACAGATG	ACVR1B
ACVR1C_1	ATTGTCCTTTGAACCAACAG	ACVR1C
ACVR1C_2	CCAAGATCTTTCATCTCTGG	ACVR1C
ACVR1C_3	CTGGCGCTCTCAATTGCTAG	ACVR1C
ACVR1C_4	TGTAGGAGCACTGTCGACCC	ACVR1C
ACVR2A_1	AGTGGTTTCAAACCTAGTAA	ACVR2A
ACVR2A_2	ATTGCAGAAACCATGGCTAG	ACVR2A
ACVR2A_3	CCAAAGATCCACATCAACAC	ACVR2A
ACVR2A_4	CCAGTTGCTTAACGAATATG	ACVR2A
ACVR2B_1	ACAAGCCGTCTATTGCCCAC	ACVR2B
ACVR2B_2	ATGACTTCAACTGCTACGAT	ACVR2B
ACVR2B_3	ATGTCCACATGACCGTAGGG	ACVR2B
ACVR2B_4	CTGGAGCGCACCAACCAGAG	ACVR2B
ACVRL1_1	AGGCACCCCCAGGAACATCG	ACVRL1
ACVRL1_2	CCAGGACTGTTCATCCCTCG	ACVRL1
ACVRL1_3	CTGCGTGCTCGAGTTGCGGG	ACVRL1
ACVRL1_4	TGGACAGTGACTGCACCACA	ACVRL1
ACY1_1	AGGCACAAAGGTCATGTGGA	ACY1
ACY1_2	CCATGCCTCACGCTTCATGG	ACY1
ACY1_3	GCTGGACAGTGCGGATACGC	ACY1
ACY1_4	TAGCTTAGTCAGGTTCACGG	ACY1
ACY3_1	CACCTCATATGGGTCGTCCG	ACY3
ACY3_2	CTTCCTGTACCAGCGGTCTG	ACY3
ACY3_3	GTGCATGGCAAAGACTTCGT	ACY3
ACY3_4	TGAGGTCATGGTCCACGTAG	ACY3
ACYP1_1	ACAGTGCAAGGACAATTGCA	ACYP1
ACYP1_2	TAGGCTGAGGGTAAAAAGCT	ACYP1
ACYP1_3	TGGGTCCAGAACACTGACCG	ACYP1
ACYP1_4	TTCCTGCATATGACGCACCT	ACYP1
ACYP2_1	ACCAGCAAAGGCACCGTGAC	ACYP2
ACYP2_2	CGCCCAGTCACTCAAATCCG	ACYP2
ACYP2_3	GAGGTGTTCGGAAGAGTGCA	ACYP2
ACYP2_4	TGAAGCTAGGAAAATAGGAG	ACYP2
ADA_1	CACAGACTGGTCCCCCAAGG	ADA
ADA_2	TCACCGTACTGTCCACGCCG	ADA
ADA_3	TCCCAGCTAACACAGCAGAG	ADA
ADA_4	TGGACATACTCAAGACAGAG	ADA
ADAD1_1	AACTGGTGCAAGGCTGACAC	ADAD1
ADAD1_2	AGGTGAATACAATTACAGCC	ADAD1
ADAD1_3	CGATAACTACACCCACAGGA	ADAD1
ADAD1_4	TCAAATGCAGATATAGAATG	ADAD1
ADAD2_1	ACAGAGATCCCGCGTGCCAG	ADAD2
ADAD2_2	CACTGCGAATAGCAAGACGG	ADAD2
ADAD2_3	TCACCTACCTACGCTCAGGG	ADAD2
ADAD2_4	TTCAAATATAGAGCCCCTGG	ADAD2
ADAL_1	ACTAATGGATCCATTCAAGT	ADAL
ADAL_2	CAATCACAGTCATCTGATCG	ADAL
ADAL_3	GGAGACTGTAAAACTTGCCG	ADAL
ADAL_4	TATGTGGAATCTATACTTGA	ADAL
ADAM10_1	CCCATAAATACGGTCCTCAG	ADAM10
ADAM10_2	GGAAATGGAATGGTAGAACA	ADAM10
ADAM10_3	TTCCATCAATAACAGACCCA	ADAM10
ADAM10_4	TTTCAACCTACGAATGAAGA	ADAM10
ADAM11_1	GCTCATGGTCTACCGACGGG	ADAM11
ADAM11_2	GCTCCACGTATTGCGAGGAG	ADAM11
ADAM11_3	GTTCGAGCAGATGCGACAGT	ADAM11
ADAM11_4	TGGGAACTTGACTTACATCG	ADAM11
ADAM12_1	AAGCAATGGTACTTGCCCGG	ADAM12
ADAM12_2	ACTGAACATTCGGATCGTGT	ADAM12
ADAM12_3	GGTGATCCTTATGGCAACTG	ADAM12
ADAM12_4	TGCTGAATATTCGACTACAA	ADAM12
ADAM15_1	AGTGCCACTCGTACATTCAG	ADAM15
ADAM15_2	CTCCAGACAGCTAATACTCG	ADAM15
ADAM15_3	CTGTTGTCAAAATTGCCAGG	ADAM15
ADAM15_4	TGGATTCGCGAAATAATGGG	ADAM15
ADAM17_1	AATCAGAATCAACACAGATG	ADAM17
ADAM17_2	ACAAAATTTCAAGGTCGTGG	ADAM17
ADAM17_3	CATCGCTTCTACAGATACAT	ADAM17
ADAM17_4	TGGTGAAAAGCACTACAACA	ADAM17
ADAM18_1	AAAATCCCATTACCACACAC	ADAM18
ADAM18_2	AGTAAGTATGCTATGTCATG	ADAM18
ADAM18_3	AGTGCCTGCTATTGACAACT	ADAM18
ADAM18_4	TATAACAGTCAATTTGAACT	ADAM18
ADAM19_1	ATGCCTCTAATTGTACCCTG	ADAM19
ADAM19_2	CCTCTAAATAATCAGCCACG	ADAM19
ADAM19_3	GTCACGCTCAGCACTTGCCG	ADAM19
ADAM19_4	TGCCCAGAGATGCGAAGTGT	ADAM19
ADAM2_1	ATGTGTGATGCAAACTATGC	ADAM2
ADAM2_2	CTTTAAATTACAAAGCGTAG	ADAM2
ADAM2_3	GACCTCCCTGAATATTGCAA	ADAM2
ADAM2_4	TTGAAAAAAGGATCTAAGCG	ADAM2
ADAM20_1	AATGTGACTGTGGAACCATA	ADAM20
ADAM20_2	AGAGATACATTGTCCACATG	ADAM20
ADAM20_3	GGTGTGTGTGCGAGCTACAG	ADAM20
ADAM20_4	TAAGGGCAACCAAGGACTCA	ADAM20
ADAM21_1	ATATTCCTGCAACATAGGCT	ADAM21
ADAM21_2	GAAACACGTTGTTCATATGA	ADAM21
ADAM21_3	GCATAATCCTCCAAGATTGG	ADAM21
ADAM21_4	TGGGTTCAATTTCATAAGTG	ADAM21
ADAM22_1	ATAGGTATTGGTATGTACAA	ADAM22
ADAM22_2	CTTAGGTGAATGTAAATGCG	ADAM22
ADAM22_3	TACTACCAGGGCCATATCCG	ADAM22
ADAM22_4	TGTATTTCATAAACTCACGT	ADAM22
ADAM23_1	ACATATAATCCAGAAAACCT	ADAM23
ADAM23_2	AGGCGTCAAAGACTCCAAGG	ADAM23
ADAM23_3	ATATTACATCAACCAAGACT	ADAM23
ADAM23_4	GGATACTTACAGAATCCACA	ADAM23
ADAM28_1	CATACTACTAGTTTGGTGGC	ADAM28
ADAM28_2	TAAAAAGCTCAATACTCATG	ADAM28
ADAM28_3	TAGGCAATGGAGCATTAAAG	ADAM28
ADAM28_4	TTAAGCCCCATACATCGGGA	ADAM28
ADAM29_1	ACTGCAAGTTCCTACCATCA	ADAM29
ADAM29_2	AGTCGGAGAACATTACGCCC	ADAM29
ADAM29_3	GTATACCAGATGTTCAAACG	ADAM29
ADAM29_4	TTTGGGCATGAACCATGATG	ADAM29
ADAM30_1	AATACTGCCAATGTAGGGGT	ADAM30
ADAM30_2	ATGTGGAAACAAAATTGTGG	ADAM30
ADAM30_3	CCAAAGGACTGCAACTACAT	ADAM30
ADAM30_4	CCCCTTATGAGAATAAGGCG	ADAM30
ADAM32_1	AAATCTCCGAAACCAGTCTG	ADAM32
ADAM32_2	AACACTGCTCCCAAATAACG	ADAM32
ADAM32_3	AAGCCTGAAAGAACAACCAA	ADAM32
ADAM32_4	TACAATCAGGCGTTGAATGT	ADAM32
ADAM33_1	CACAGGGTGAGCCGTCCAGT	ADAM33
ADAM33_2	CCCCCCACCCGCGTACCCGG	ADAM33
ADAM33_3	CTCCATCCGAAAGATCTCGT	ADAM33
ADAM33_4	GTGGGTTTCTATGTATCCTG	ADAM33
ADAM7_1	AAAGATCCTTAAAACACGGA	ADAM7
ADAM7_2	ACAGAATGGCACATCAACTG	ADAM7
ADAM7_3	CATTTGCAAATACCTGAGCA	ADAM7
ADAM7_4	CCATAAGATACCATGATCTG	ADAM7
ADAM8_1	AGTCCGGGTACCCCTCTACG	ADAM8
ADAM8_2	CAAACAGGTTCCCACACACG	ADAM8
ADAM8_3	CCACATACAGCTCCACGTAG	ADAM8
ADAM8_4	CCAGCTTAGACTCACCAAGT	ADAM8
ADAM9_1	AAAAGTTTCTTATCACACGT	ADAM9
ADAM9_2	GAATTGGACCCTTGCTGCGA	ADAM9
ADAM9_3	GCTGTTCATTGTCGTAGACA	ADAM9
ADAM9_4	TGTGGTTTATACTTACAACA	ADAM9
ADAMDEC1_1	AATGTCTTACCACATTGAGT	ADAMDEC1
ADAMDEC1_2	CGTCTTTACATCTAACCAGG	ADAMDEC1
ADAMDEC1_3	GATGGCACAGTTCTAACCTG	ADAMDEC1
ADAMDEC1_4	TGATGTGTGAAGTATCCTCT	ADAMDEC1
ADAMTS1_1	CTATGTGGAAACCATGCTTG	ADAMTS1
ADAMTS1_2	GAAAGCGGAGACCGAAGACG	ADAMTS1
ADAMTS1_3	GAGGAGTCCAGTACACGATG	ADAMTS1
ADAMTS1_4	GTAATCATGTAGGCACTGCA	ADAMTS1
ADAMTS10_1	ATCGCGTCAGTGTAAATACG	ADAMTS10
ADAMTS10_2	GGCATGAACCATGACGGCGT	ADAMTS10
ADAMTS10_3	TACAAGTGGAAAACGTACCG	ADAMTS10
ADAMTS10_4	TGCCATTCCAGAGAACGGTG	ADAMTS10
ADAMTS12_1	AACATCATAGATCACTCCGG	ADAMTS12
ADAMTS12_2	AATGCCACCGAGGATCGCTG	ADAMTS12
ADAMTS12_3	GTACTACAGAATTTCTCACG	ADAMTS12
ADAMTS12_4	TTGGTGCCTCTGAGCGACAG	ADAMTS12
ADAMTS13_1	AGCACCACACTCACTAGGGA	ADAMTS13
ADAMTS13_2	CATGGGCGCTGGTCTAGCTG	ADAMTS13
ADAMTS13_3	GGCAACTCCAGGTCAAACCT	ADAMTS13
ADAMTS13_4	TGGTCGTGTCGAGTACAGAG	ADAMTS13
ADAMTS14_1	CAGACCTGGTACTCGAACAT	ADAMTS14
ADAMTS14_2	CAGGAGTGTGTGTACACTGG	ADAMTS14
ADAMTS14_3	GGTCTCATGAGCTATCACGA	ADAMTS14
ADAMTS14_4	TGACCTTTGAAGCACCACTG	ADAMTS14
ADAMTS15_1	AGCGTTTCGTGTCTATCCCG	ADAMTS15
ADAMTS15_2	CAACCCCATCAACATCGTTG	ADAMTS15
ADAMTS15_3	CATGGGGCATGTTGAACACG	ADAMTS15
ADAMTS15_4	GCGACGCTGCTTCTATTCTG	ADAMTS15
ADAMTS16_1	AAGAAGACCAGTCCGACCAG	ADAMTS16
ADAMTS16_2	AGATGGGACTCCATGCTCGG	ADAMTS16
ADAMTS16_3	GGGACACGTAATCGCCCCTG	ADAMTS16
ADAMTS16_4	GTTGAGTATCGTGAGCACGT	ADAMTS16
ADAMTS17_1	AGAAAAGAAGAAGCCGACGT	ADAMTS17
ADAMTS17_2	AGTAGAAGCACAGCTCGGCG	ADAMTS17
ADAMTS17_3	GAGACTGATCTCTGCGTGCA	ADAMTS17
ADAMTS17_4	GCATGTGCAGCCGAACATGT	ADAMTS17
ADAMTS18_1	AGGCCAGTGCGTAAAGTTTG	ADAMTS18
ADAMTS18_2	CCGAAGTTGTACCATCAATG	ADAMTS18
ADAMTS18_3	GTGACTGCTCAAAATCGCCG	ADAMTS18
ADAMTS18_4	TATTGGAAGTGACATAAACG	ADAMTS18
ADAMTS19_1	ATGCAGCTATACTTATAACA	ADAMTS19
ADAMTS19_2	CCACTGAAGTATATGCTTTG	ADAMTS19
ADAMTS19_3	GACCATCAGCACACGATGGG	ADAMTS19
ADAMTS19_4	TCTGCCTATATACACGGTGT	ADAMTS19
ADAMTS2_1	AGCACGCCAACAGCTCGAGG	ADAMTS2
ADAMTS2_2	CCTGACATCCTCAAACGGGA	ADAMTS2
ADAMTS2_3	CGTGATCGTGGTATTCATCG	ADAMTS2
ADAMTS2_4	GAGCTTCCCCGGAGGCAACG	ADAMTS2
ADAMTS20_1	AGTGAATGTTCATCCCAATG	ADAMTS20
ADAMTS20_2	GCCTCCGCATAAGCTGACGA	ADAMTS20
ADAMTS20_3	GGCTGCTAGTGAATGGAGCG	ADAMTS20
ADAMTS20_4	GTGGCATTCCCTCTAATGTG	ADAMTS20
ADAMTS3_1	CCACATTTATATGCACTCCG	ADAMTS3
ADAMTS3_2	TGGCTATAAAATGTGCACCG	ADAMTS3
ADAMTS3_3	TGTGGTGATGAGACTGCTAT	ADAMTS3
ADAMTS3_4	TGTGTTAATCCAAGAAGACG	ADAMTS3
ADAMTS4_1	AGCGCTTTAGCCCCGCACCG	ADAMTS4
ADAMTS4_2	AGGGGCCATGACATGGCGAG	ADAMTS4
ADAMTS4_3	CATACCCAGCGTGTCGCAAG	ADAMTS4
ADAMTS4_4	CCAGACCAAACACTCGCCCT	ADAMTS4
ADAMTS5_1	AACATCGACCAACTCTACTC	ADAMTS5
ADAMTS5_2	CTGCACGTCTACACCCGCGA	ADAMTS5
ADAMTS5_3	CTGCTTCTATCGGGGCACAG	ADAMTS5
ADAMTS5_4	TGTGCTGTGATTGAAGACGA	ADAMTS5
ADAMTS6_1	AGCATCATACACCTGACCTG	ADAMTS6
ADAMTS6_2	TAATAAGAACTGCATTATCG	ADAMTS6
ADAMTS6_3	TGGCCCCAGAGCATAGATGG	ADAMTS6
ADAMTS6_4	TTAGACAACTGTCATTACAC	ADAMTS6
ADAMTS7_1	GAAAAGCATCAACATGAAGG	ADAMTS7
ADAMTS7_2	GCCCGTAGGACAGATCCTCG	ADAMTS7
ADAMTS7_3	GGACGCCAGGTGGCACCGAG	ADAMTS7
ADAMTS7_4	TTCTACGAGCTACAATACCG	ADAMTS7
ADAMTS8_1	AAACCGCTTGGTCCTACTCG	ADAMTS8
ADAMTS8_2	AAGGACCCCGAGCCTCAGAA	ADAMTS8
ADAMTS8_3	CCACCCAGAGCACTACGACA	ADAMTS8
ADAMTS8_4	TTCAAGATCGAGCGCCTCGG	ADAMTS8
ADAMTS9_1	ACTGAAAGGTAACTCACACA	ADAMTS9
ADAMTS9_2	AGCCCGGAGAGATAAATGTG	ADAMTS9
ADAMTS9_3	CTGCGCCTATAAATGATGTG	ADAMTS9
ADAMTS9_4	TGAAAGAATAGCGTACATCG	ADAMTS9
ADAMTSL1_1	AGGTGCTAGTTCAACAACCA	ADAMTSL1
ADAMTSL1_2	CAGCTCGACGCACGTCACGG	ADAMTSL1
ADAMTSL1_3	TGGAATTGACAACCGTTGAG	ADAMTSL1
ADAMTSL1_4	TGTATGACTGGGAGTATGAG	ADAMTSL1
ADAMTSL2_1	CGTACGCAGACATGACCCCT	ADAMTSL2
ADAMTSL2_2	CGTCCGCCCGTTGTACACGT	ADAMTSL2
ADAMTSL2_3	GACCGGAATCGAGTACATCG	ADAMTSL2
ADAMTSL2_4	TGACGGGCAACTATCGCAAG	ADAMTSL2
ADAMTSL3_1	ATTTCTGGAATCGTCGCACG	ADAMTSL3
ADAMTSL3_2	CCAAACTATTGGCTTCGCTG	ADAMTSL3
ADAMTSL3_3	CCTTGCACAGCAACATGCGT	ADAMTSL3
ADAMTSL3_4	GCAGCAGGATCATTATATCG	ADAMTSL3
ADAMTSL4_1	AGGACGGTTATATCGAAAGA	ADAMTSL4
ADAMTSL4_2	CCTTCTCCTAAGGAGTGCGT	ADAMTSL4
ADAMTSL4_3	GCTGCGTACTGGAAACGAGT	ADAMTSL4
ADAMTSL4_4	GGGGGCCCCCTCGGTCAGTG	ADAMTSL4
ADAMTSL5_1	AGAACTCAAACTCGATGCCA	ADAMTSL5
ADAMTSL5_2	GCACACTGTAGGTCTCGGAA	ADAMTSL5
ADAMTSL5_3	GGATGTGTCTGGCGCCCTCG	ADAMTSL5
ADAMTSL5_4	TGGTCTACACCCGAGACACA	ADAMTSL5
ADAP1_1	CAGGTGCTCGATCTTCATCA	ADAP1
ADAP1_2	GCTTCCAGAGAAAACCCTCA	ADAP1
ADAP1_3	GTGGGCCGGTAGTAGAAGGA	ADAP1
ADAP1_4	GTTTGTGCTGACAGAACGAG	ADAP1
ADAP2_1	CCTCCTGAAGTACTTCACAA	ADAP2
ADAP2_2	CTGGGACGACAGTATTGTGG	ADAP2
ADAP2_3	TGATGTCAGGGAAGTTACGG	ADAP2
ADAP2_4	TGTTTGTGTATCATGAAAGT	ADAP2
ADAR_1	AGGCAATCAACACCTCTCTG	ADAR
ADAR_2	CGTTCTCCCCAATCAAGACA	ADAR
ADAR_3	GTGCATACACTCAAGCAGTG	ADAR
ADAR_4	TTCTTGTAGGGTGAACACCG	ADAR
ADARB1_1	GGTGAATACATGAGTGATCG	ADARB1
ADARB1_2	TCAGGTCACCAAACTTACCC	ADARB1
ADARB1_3	TTCAGAAATCAGAGCGAGGG	ADARB1
ADARB1_4	TTGGAGCCCACGTAAAAGGG	ADARB1
ADARB2_1	CAGAGCGATCGATATTCGTG	ADARB2
ADARB2_2	GGCGTTGGGGAACTGCACGA	ADARB2
ADARB2_3	GTGGACGGCAGGACGTTCGA	ADARB2
ADARB2_4	TCCTGGCATCACAAACACGG	ADARB2
ADAT1_1	ATGCTGAGGTCATAGCCAGA	ADAT1
ADAT1_2	CTATCACTTTGGCACTACCA	ADAT1
ADAT1_3	GCATCCGAGGACGTTCCATC	ADAT1
ADAT1_4	GTGGACATTATTGGCAGCGG	ADAT1
ADAT2_1	CACTTTGACGACACCAATCG	ADAT2
ADAT2_2	GCAGCTGCACACATAATGCA	ADAT2
ADAT2_3	GGAGACCGAAAAGTGGATGG	ADAT2
ADAT2_4	TGACAGCCATATACAACCAG	ADAT2
ADAT3_1	CCCACACCGCCCGCTCCATG	ADAT3
ADAT3_2	CGAGGCCGGGTCCACTACCA	ADAT3
ADAT3_3	GCTTCTCGGACAGGACAGGG	ADAT3
ADAT3_4	TTGTCCTCGTGGAAGGACGT	ADAT3
ADCK1_1	GAGTGTCCCTTATGGCTCAG	ADCK1
ADCK1_2	GCTTCGATGACACCCCTCTG	ADCK1
ADCK1_3	GGTGCGGAAGCACCCCGGCA	ADCK1
ADCK1_4	TTTCAGATCTCACGCCACCT	ADCK1
ADCK2_1	CCTCCGAAAACAGATCGCGC	ADCK2
ADCK2_2	CCTGGTTGGATCAAATGCAG	ADCK2
ADCK2_3	GGCGTATGCTTTGTACACCT	ADCK2
ADCK2_4	TTCGCCGACTCAGAACGTCA	ADCK2
ADCK3_1	CCGAATGAAGGGCGGCCGCG	ADCK3
ADCK3_2	CCTGGCTAAGATCTTCGAGC	ADCK3
ADCK3_3	CCTGGGTCATGCCCACAGCG	ADCK3
ADCK3_4	TGTCCGAGGCCAATGCAGAG	ADCK3
ADCK4_1	GCACCTTGCGTTCTCGAGAG	ADCK4
ADCK4_2	GGAGTGTGACTACCGTCGTG	ADCK4
ADCK4_3	TAAGGTCTGCACAATCCGCT	ADCK4
ADCK4_4	TTAAGGAGCTGTGCACGACA	ADCK4
ADCK5_1	CACCCCTCGAAGGACAACAT	ADCK5
ADCK5_2	CGCGGGGCACCACGACGTAG	ADCK5
ADCK5_3	GTGCCTCTGCCATGACATAG	ADCK5
ADCK5_4	TGCCAGGATGTGGGTCCGAG	ADCK5
ADCY1_1	AACCGGGTTACGGACATGAG	ADCY1
ADCY1_2	CATGTTCAGATCCACCTCGG	ADCY1
ADCY1_3	CCCAGACGAAAGGACCACCA	ADCY1
ADCY1_4	CGGGGTGGTGTAGACAACGT	ADCY1
ADCY10_1	AATGCTTACCTATCTTGACT	ADCY10
ADCY10_2	AGAAAACAGCCTACGAGCTG	ADCY10
ADCY10_3	GCACAGGGAATGTTAACGAA	ADCY10
ADCY10_4	TCACAAACACAATCGTCACT	ADCY10
ADCY2_1	ACTCCAAGTACCGGGTCATG	ADCY2
ADCY2_2	CAGGCAGACGCTAAGCACGA	ADCY2
ADCY2_3	CCTGTAATTGCATCAAGTCG	ADCY2
ADCY2_4	TGAAGCGGCATACAAACGTG	ADCY2
ADCY3_1	AGCTGTCTCCAGTACTACAC	ADCY3
ADCY3_2	CCACGGAGATGATCACGATG	ADCY3
ADCY3_3	GTCGATGAGTATCTCGACCA	ADCY3
ADCY3_4	TCTCTTCTAGGTAATCACAG	ADCY3
ADCY4_1	GGAGAGGTTGGAAATCATGG	ADCY4
ADCY4_2	GTGGCCCAAGATACAGCCCG	ADCY4
ADCY4_3	TGGAGGCAGGCGGTGTACCA	ADCY4
ADCY4_4	TTCATCATCTAGTCCCCGGG	ADCY4
ADCY5_1	AGCCGCTCCAGTTTGTCCGA	ADCY5
ADCY5_2	AGCTACACTCACCTTTACGC	ADCY5
ADCY5_3	CACAGCGGGCGAGTACACTG	ADCY5
ADCY5_4	GACGACGATCCTCCGCTGAG	ADCY5
ADCY6_1	AACACTGCAGTACCTGAACG	ADCY6
ADCY6_2	ATAGATCCCAAGCATCAGGG	ADCY6
ADCY6_3	GATGACGCCTTCATCCGGAG	ADCY6
ADCY6_4	TTGGCCTGGCAACTTAACCG	ADCY6
ADCY7_1	AGAGGCACCAGAATGTCAGG	ADCY7
ADCY7_2	CCGTAGCCGGGTGCACATCA	ADCY7
ADCY7_3	GCGTGGGTAGGCAGCGACAC	ADCY7
ADCY7_4	TGTACGTCGAGTGTCTCCTG	ADCY7
ADCY8_1	ATTTCCAGGACAACAAACCG	ADCY8
ADCY8_2	CAAAACACGATGTTGACATG	ADCY8
ADCY8_3	CGATATTTAAGATGGCACCC	ADCY8
ADCY8_4	GCTGCAGGTCATCCTCCAAG	ADCY8
ADCY9_1	GATATCGGGTCAGAGAGCCA	ADCY9
ADCY9_2	GCTACCACGTCACTGCATCG	ADCY9
ADCY9_3	GGGAGACTGTTACTACTGCG	ADCY9
ADCY9_4	TGTACGCCCGGCATTACGCG	ADCY9
ADCYAP1_1	AGAGGAAGAGGCGTACGGCG	ADCYAP1
ADCYAP1_2	GAAGCACCTGCAGTCGCTCG	ADCYAP1
ADCYAP1_3	GCTGCCAGACTTCGATGGCT	ADCYAP1
ADCYAP1_4	GGCCTCGTTAAGGATCCCGT	ADCYAP1
ADCYAP1R1_1	CGAATCTTCAACCCAGACCA	ADCYAP1R1
ADCYAP1R1_2	GGTGAGCCGGAACTGCACGG	ADCYAP1R1
ADCYAP1R1_3	TGAATATGAATCTGAGACTG	ADCYAP1R1
ADCYAP1R1_4	TGTGGGACAACATCACGTGT	ADCYAP1R1
ADD1_1	ATTATCGAGCATCCGCATGA	ADD1
ADD1_2	CCTCTTGCCAATCTCCCCGG	ADD1
ADD1_3	GACTAGCAGATCTCTTTGGG	ADD1
ADD1_4	GTAATGCCAATAGGCCTGTG	ADD1
ADD2_1	ACTCGGCCATCTATGCAGCG	ADD2
ADD2_2	GCTGAGTGACACCTATGTCA	ADD2
ADD2_3	GGAGAAGCACCGGCCCCATG	ADD2
ADD2_4	GGTGCTAAGAAACCATGGAG	ADD2
ADD3_1	AAGGATCCCACATTTCATGG	ADD3
ADD3_2	ACCCAGAATACATTAGGGAG	ADD3
ADD3_3	CTAGGCTTCTCTCGAATGAG	ADD3
ADD3_4	GTCTACAAGTCTGTACAGGC	ADD3
ADGB_1	AAAAGCGACAAAGTTCCAAA	ADGB
ADGB_2	CAACTTATGAATTTGAACTG	ADGB
ADGB_3	GAAGGTAAATCAGATCCTGG	ADGB
ADGB_4	TCAGTGAAATCTATGCAGTG	ADGB
ADGRA1_1	ACCTTCACTGTGTTCGCCGG	ADGRA1
ADGRA1_2	CCCCGCACTTGACGCCAACG	ADGRA1
ADGRA1_3	GGTGCCCAGGAAGTACACAC	ADGRA1
ADGRA1_4	TGCACTCAGTACCTGAGCAG	ADGRA1
ADGRA2_1	AGGGATGAGAATAGACTCGG	ADGRA2
ADGRA2_2	GAGCTGACGCTGTCTCACAT	ADGRA2
ADGRA2_3	GCCACGTTCCTCGCATTCTG	ADGRA2
ADGRA2_4	TGAGCAATAACAAGATCACG	ADGRA2
ADGRA3_1	ATCTGAACTATACACCCAGG	ADGRA3
ADGRA3_2	CACTCCTACCCATAGTACTG	ADGRA3
ADGRA3_3	TGATGGAAAACGACGTACTG	ADGRA3
ADGRA3_4	TTCAGCGCATTGCTACCTAC	ADGRA3
ADGRB1_1	CAGGATGAGTACCGGCAGTG	ADGRB1
ADGRB1_2	CCCACGATGAGCGTCACCGA	ADGRB1
ADGRB1_3	CCTGTGGGGCGAATGCACGC	ADGRB1
ADGRB1_4	GAAGCATCCGTGTTTGTGGT	ADGRB1
ADGRB2_1	ATCATCAGCCGAGGGCACGT	ADGRB2
ADGRB2_2	CAGCCACTGATAGCAAGTGG	ADGRB2
ADGRB2_3	CTCTCTCGTAGGCGACCCGG	ADGRB2
ADGRB2_4	TGAGCAAGACCTCGACAAAG	ADGRB2
ADGRB3_1	AGGCGAATAAGGACCTGTCA	ADGRB3
ADGRB3_2	AGGGTCAATAGAGTTAATGC	ADGRB3
ADGRB3_3	CCAAGTCTGCAATCTTACCA	ADGRB3
ADGRB3_4	TACAGTACACGGAGTATGGG	ADGRB3
ADGRD1_1	AAAAGAAAACGTGACCCCTG	ADGRD1
ADGRD1_2	CCTGCTCAGACCCTATCACG	ADGRD1
ADGRD1_3	GAAGGGGTCTGGTCGAACCA	ADGRD1
ADGRD1_4	TCTCTTCCCAAGGATCGCGG	ADGRD1
ADGRE1_1	CACGTGGACTAAATTCACCA	ADGRE1
ADGRE1_2	CCAGGATTTGAATCCAGCAG	ADGRE1
ADGRE1_3	CCTGCAAAAACCTGTCAGGG	ADGRE1
ADGRE1_4	TGCCACCTGCACCAATACAG	ADGRE1
ADGRE2_1	ACCGTCACAAGTCTCCATGG	ADGRE2
ADGRE2_2	AGACAAGGCCCACCACAGAA	ADGRE2
ADGRE2_3	GCACATCGTAGTGGGCCATG	ADGRE2
ADGRE2_4	TCCACCAGCACTCACACGGT	ADGRE2
ADGRE3_1	ATCATCCAGGGAGACACACA	ADGRE3
ADGRE3_2	CACCTCCTCAAAGACAACCG	ADGRE3
ADGRE3_3	CAGGTGACTGCAATTACACA	ADGRE3
ADGRE3_4	GATTGATCGAACTGAACCCA	ADGRE3
ADGRE5_1	ACCGTCACAAGTCTCCGTCG	ADGRE5
ADGRE5_2	CCCATCGGAGGACTCAAGGT	ADGRE5
ADGRE5_3	CCTTATGGCTCATTATGACG	ADGRE5
ADGRE5_4	GGCCTCACCTGTGTTCGAAG	ADGRE5
ADGRF1_1	AAAGACAATGTCATTACACT	ADGRF1
ADGRF1_2	AATACATCTATTCCCATCAG	ADGRF1
ADGRF1_3	CAACGGGGAAGATTGTAGAG	ADGRF1
ADGRF1_4	TTCTGGGGATCAAGGCATGA	ADGRF1
ADGRF2_1	AATTACACAAGACAGATCTG	ADGRF2
ADGRF2_2	AGCAAGCTGTTTGCAAATGT	ADGRF2
ADGRF2_3	CAGACACTCAGGGAAATATG	ADGRF2
ADGRF2_4	GGACCTCAATGGACAAGCAA	ADGRF2
ADGRF3_1	AGAGTGTAATGTCAACCACA	ADGRF3
ADGRF3_2	AGTTCCATTACGGACCAATG	ADGRF3
ADGRF3_3	CACAAACCTGGCCTACACCG	ADGRF3
ADGRF3_4	GCTGAGCACCATGAAATACG	ADGRF3
ADGRF4_1	AAATGGTCTGGTGCTATCAG	ADGRF4
ADGRF4_2	GGAAAAAGACATCACCACAC	ADGRF4
ADGRF4_3	TGACTGCAACAAATCCGAGC	ADGRF4
ADGRF4_4	TGATGCAGGCATAATCAAAG	ADGRF4
ADGRF5_1	AGTCATGTTGTTGAAAAGTG	ADGRF5
ADGRF5_2	CATCAAGTGCTGCATAGAGG	ADGRF5
ADGRF5_3	CTTGTAGGACCTATAGAGGG	ADGRF5
ADGRF5_4	TCCATCAAGATACCTCCTCG	ADGRF5
ADGRG1_1	AGGACCCCATACCTGGAACA	ADGRG1
ADGRG1_2	CCCCTGCATACTCACATGTG	ADGRG1
ADGRG1_3	GAGCTCGCACATGTCCACCG	ADGRG1
ADGRG1_4	GGAGGACCGGATCAACGCCA	ADGRG1
ADGRG2_1	AACCCTGCAAACCCTAAGTG	ADGRG2
ADGRG2_2	AGAGGAGGCTGGTCAGACAA	ADGRG2
ADGRG2_3	GGTAGTGTTGACATTCGCAG	ADGRG2
ADGRG2_4	TGGGAAAGCACAGTGGCCCG	ADGRG2
ADGRG3_1	CAGATACTGGCTAAACTACG	ADGRG3
ADGRG3_2	GCGTGTGAGGATATGCACCG	ADGRG3
ADGRG3_3	GTCTGTGGTTGTAGGTTCCG	ADGRG3
ADGRG3_4	TGAGAGAAGACGATCTCCAG	ADGRG3
ADGRG4_1	AGATACTAGACCAGTCTGAG	ADGRG4
ADGRG4_2	TGACAGACGAATCAGCACAA	ADGRG4
ADGRG4_3	TGGGGTTACTGTATCAACTG	ADGRG4
ADGRG4_4	TTTCCAAAGATGGAGTACCC	ADGRG4
ADGRG5_1	CTGGGGCACCCGCTTCAGAG	ADGRG5
ADGRG5_2	GAGAATATGCAGGTGTCCAG	ADGRG5
ADGRG5_3	TCTTACGTACATCTCCCTCG	ADGRG5
ADGRG5_4	TGGGCACGTGAACAACCTCA	ADGRG5
ADGRG6_1	AACCCATTGGTAACCTACTG	ADGRG6
ADGRG6_2	CTAACAGAATCGATAAACAA	ADGRG6
ADGRG6_3	TATCTGAATGATATAACCGG	ADGRG6
ADGRG6_4	TCCTTAAGGACACGGCAACT	ADGRG6
ADGRG7_1	AGACAGTGCACATCCAACGT	ADGRG7
ADGRG7_2	ATTCCAATAGACACAGGCAT	ADGRG7
ADGRG7_3	CATCACTAGTGCTACGCGAG	ADGRG7
ADGRG7_4	TTTGGGTAATCAATCAGTGG	ADGRG7
ADGRL1_1	ACGGACGCGCATCAAGAGCG	ADGRL1
ADGRL1_2	AGCCGGCAAGAACTACAACA	ADGRL1
ADGRL1_3	CCTTCAAGATCATGTCACAG	ADGRL1
ADGRL1_4	TGTTGAAGGCATAGTCCACG	ADGRL1
ADGRL2_1	AGCTGGACGGAGTTATAACA	ADGRL2
ADGRL2_2	CTCTTCGATTTGAAGCAACG	ADGRL2
ADGRL2_3	GAGCGCTAACTATGGTCGGA	ADGRL2
ADGRL2_4	TCTTTAACAAAGAAAGAACG	ADGRL2
ADGRL3_1	ACAGGTTATTGGTCAACACA	ADGRL3
ADGRL3_2	AGGCAAATCTGACATAGACC	ADGRL3
ADGRL3_3	AGGCATCTGGCAGATAACAT	ADGRL3
ADGRL3_4	CAAAGTTGTGGTCCGAAGGG	ADGRL3
ADGRL4_1	AATGTGTCAGGTGATTACAG	ADGRL4
ADGRL4_2	ATTTACATTAAGTCATCGAA	ADGRL4
ADGRL4_3	TGAAGCCTGCTATTGCAACA	ADGRL4
ADGRL4_4	TGAATTTGTATCAAACTCTG	ADGRL4
ADGRV1_1	GTTTAACATTGGTAGCCCAG	ADGRV1
ADGRV1_2	TCATACCAAATAATCCATAG	ADGRV1
ADGRV1_3	TCCACATCATCCGATCAAGG	ADGRV1
ADGRV1_4	TCTTTACTTAAAGGGCGCTG	ADGRV1
ADH1A_1	ACAGACTTTCTCTAGAGGCG	ADH1A
ADH1A_2	CACACTGAGGAATAGCGAGT	ADH1A
ADH1A_3	CCAGTGTAAGCAATCCTCAG	ADH1A
ADH1A_4	CCATGGTACCACTAACCACG	ADH1A
ADH1B_1	CACCTTCTCCCAGTACACGG	ADH1B
ADH1B_2	CTGTCACACAGATGACCACG	ADH1B
ADH1B_3	GTCTGCAGTTAACGTTGCCA	ADH1B
ADH1B_4	TGGAGCAGCCAGAATCATTG	ADH1B
ADH1C_1	AGCAGCCAGAATCATTGCTG	ADH1C
ADH1C_2	CACCTTCTCCCAGTACACAG	ADH1C
ADH1C_3	GGTAGAGGTTGCACCTCCTA	ADH1C
ADH1C_4	TGAAAACATAGGTCACCCCA	ADH1C
ADH4_1	AAATTTAGAATCGATAACAG	ADH4
ADH4_2	TACATTCTCTCAGTACACTG	ADH4
ADH4_3	TCAACCTCTTCAATGCAAAG	ADH4
ADH4_4	TTCCCACACAAATTTGTGAG	ADH4
ADH5_1	GCTGGAATTGTGGAAAGTGT	ADH5
ADH5_2	TCAGGGTATAGGCATCGGTG	ADH5
ADH5_3	TGCTTCCCGGATCATTGGTG	ADH5
ADH5_4	TGGGTTTACTAAAATCCTGA	ADH5
ADH6_1	AAAACCCAACTGATGTCTGA	ADH6
ADH6_2	CCTTCATGGCCCAAGATGGT	ADH6
ADH6_3	TAAGCACAGTGAAACCAGGT	ADH6
ADH6_4	TGCTGCAATCAATACTGCCA	ADH6
ADH7_1	AAGACGACGCAAGTGGAACC	ADH7
ADH7_2	CCTACTCGCTCCTAATGCAA	ADH7
ADH7_3	CTTGGGACTGATACACTCAG	ADH7
ADH7_4	TACATTTACCGAGTACACAG	ADH7
ADHFE1_1	AACCGGGAGTGAAACTACTG	ADHFE1
ADHFE1_2	AGGATCAATCAGTCCCAGTG	ADHFE1
ADHFE1_3	TGTCGGTGGTGGCTCTACCA	ADHFE1
ADHFE1_4	TTTGGGCTATCCACGCGCTG	ADHFE1
ADI1_1	CAGTGGGTACTTCGATGTGA	ADI1
ADI1_2	CTAGATTAAGATGTTCTACG	ADI1
ADI1_3	CTGGTATATGGACGACGCCC	ADI1
ADI1_4	TATGGTTATGATGTCCATCC	ADI1
ADIG_1	AATGTGAGGTCGTTCACCAG	ADIG
ADIG_2	ATAACAACAGCAAACCCACA	ADIG
ADIG_3	GGAGGCAGAACCAGAAAACC	ADIG
ADIG_4	TCGTATCTCCACAGATTCAG	ADIG
ADIPOQ_1	GAAACCACGACTCAAGGGCC	ADIPOQ
ADIPOQ_2	GTTGCAGTGGAATTTACCAG	ADIPOQ
ADIPOQ_3	TACCGCTCAGCATTCAGTGT	ADIPOQ
ADIPOQ_4	TGGATTCCCGGAAAGCCTCG	ADIPOQ
ADIPOR1_1	CCAGGACACAGACGATGGAG	ADIPOR1
ADIPOR1_2	GACAACGACTATCTGCTACA	ADIPOR1
ADIPOR1_3	GTATATGTTCTAGGTCTGGG	ADIPOR1
ADIPOR1_4	TTTCTCTGAATGACAATAGA	ADIPOR1
ADIPOR2_1	ACAGGAAGAATACACAACCT	ADIPOR2
ADIPOR2_2	AGTCTACTGCCACTCAGAGG	ADIPOR2
ADIPOR2_3	ATGATGGGCTTGTAAGAGAG	ADIPOR2
ADIPOR2_4	CTCATGATGTACTACCAGAC	ADIPOR2
ADIRF_1	AGCGGCAGCTCAGCAAGTGG	ADIRF
ADIRF_2	AGTGGTGGACCAGGCCACAG	ADIRF
ADIRF_3	CCAGCTGGCCAAGACCACCC	ADIRF
ADIRF_4	GCCACAGAGGCGGGGCAGAA	ADIRF
ADK_1	AAAGTCGAATATCATGCTGG	ADK
ADK_2	ACAGCAGAGATGTCAAGCAG	ADK
ADK_3	GTAGTAATGAGCATCCACAT	ADK
ADK_4	TCTGGAGAAAAACTGGATGT	ADK
ADM_1	CGACGCGACATCCAACCGAG	ADM
ADM_2	CTAGGAAGGCGAGCGAACCC	ADM
ADM_3	GCACCGTGCACGTCCCGAAG	ADM
ADM_4	TCTGGCGGTAGCGCTTGACT	ADM
ADM2_1	ACCCGCGACCCGTCAAACCC	ADM2
ADM2_2	AGCTTCCAGACCACAGGTCG	ADM2
ADM2_3	GAGAGGCTGACCCATAACAG	ADM2
ADM2_4	GAGGAGGCTGATGCAACCCA	ADM2
ADM5_1	GGCGGCGCCCATAGCTGTAG	ADM5
ADM5_2	GGTGGGTCCGGCATACGCCC	ADM5
ADM5_3	TCCAGTATATGATCTCCGCC	ADM5
ADM5_4	TCTCCACCAAGGAGCCCTCG	ADM5
ADNP_1	GTTGGTCAGTCAATGAGACT	ADNP
ADNP_2	TCAGATTGTATGTAGTTACC	ADNP
ADNP_3	TGGAGACTGATTAAGCCGAG	ADNP
ADNP_4	TTGCACATCACTTACGAGAG	ADNP
ADNP2_1	GCTTATGCGCTACCTCCATG	ADNP2
ADNP2_2	GGCGAACAGTCTGATTTATG	ADNP2
ADNP2_3	TGCAGAGATAACCCTCAATG	ADNP2
ADNP2_4	TGGGATTCCAACCTACACGC	ADNP2
ADO_1	ATGGACAAGCTAGACGCGGG	ADO
ADO_2	CCCGGGAGCGAGAAGCCGTG	ADO
ADO_3	CGATGTTCAAGTCCTCGGCG	ADO
ADO_4	CGTCGCGATCGGAAGCGCCG	ADO
ADORA1_1	AGGGGTCAGTCCCACCACGA	ADORA1
ADORA1_2	GAGGACCATGAGGAGAAGCG	ADORA1
ADORA1_3	GGAGAGGGATCTTGACCCGG	ADORA1
ADORA1_4	GGCAGCCAACGGCAGCATGG	ADORA1
ADORA2A_1	AAGCAGTTGATGATGTGTAG	ADORA2A
ADORA2A_2	ATGCTAGGTTGGAACAACTG	ADORA2A
ADORA2A_3	GCGGCGGCCGACATCGCAGT	ADORA2A
ADORA2A_4	TGGCTTGGTGACCGGCACGA	ADORA2A
ADORA2B_1	CACCAGCATTATAAGCAGTG	ADORA2B
ADORA2B_2	GGTATAAAAGTTTGGTCACG	ADORA2B
ADORA2B_3	TCTCAAAGAGACACTTCACA	ADORA2B
ADORA2B_4	TGGAGTCAATCCGATGCCAA	ADORA2B
ADORA3_1	ATGGCGCACATGACAACCAG	ADORA3
ADORA3_2	ATTGGACTCTGCGCCATAGT	ADORA3
ADORA3_3	GACATTTCTGTGGTACTCTG	ADORA3
ADORA3_4	GATGCCCAGGCTGACAACAA	ADORA3
ADPGK_1	AAGATGAATCGGTTGGCATG	ADPGK
ADPGK_2	ACTCTCTTACAGCACTATGT	ADPGK
ADPGK_3	CCATCATGTGCAATCCAGAG	ADPGK
ADPGK_4	GCTGGCCAGTATGACTAACA	ADPGK
ADPRH_1	AAGTGAGCATCGAGAGTGGT	ADPRH
ADPRH_2	AGTCTTGGTAATGCTTAGCA	ADPRH
ADPRH_3	ATAGCAGACCACCCTTGCAG	ADPRH
ADPRH_4	GGAGAAGATACACCGGCAGT	ADPRH
ADPRHL1_1	CATGCACATCGCAACCGCCG	ADPRHL1
ADPRHL1_2	CTCCTGGCGAGAGTACGAGG	ADPRHL1
ADPRHL1_3	GGAGATGGTGAGATGCTATG	ADPRHL1
ADPRHL1_4	TGCGGCGAACGACACAAACA	ADPRHL1
ADPRHL2_1	ATGGCAATGGAGGTGCCATG	ADPRHL2
ADPRHL2_2	CAGGACTGACGTCAGGTCGA	ADPRHL2
ADPRHL2_3	GATGGCGCCATTGTAACCCA	ADPRHL2
ADPRHL2_4	TACAAGAAAGACCCTGACAG	ADPRHL2
ADPRM_1	AACATCTGCGATGACGCCAA	ADPRM
ADPRM_2	CCATTAAACTGGACAAACTG	ADPRM
ADPRM_3	TAAGCATAATAATCTTCTGA	ADPRM
ADPRM_4	TTGTTATGGACATGTTCAAG	ADPRM
ADRA1A_1	ATCTCCATCGACCGCTACAT	ADRA1A
ADRA1A_2	CCAAGACGCACTTCTCAGTG	ADRA1A
ADRA1A_3	GGGTCCAATGGATATGACCA	ADRA1A
ADRA1A_4	TGGCCTCAAGACCGACAAGT	ADRA1A
ADRA1B_1	CATCCTAGTCATCTTGTCTG	ADRA1B
ADRA1B_2	CCATTCCAAGAACTTTCACG	ADRA1B
ADRA1B_3	CTCCATCGATCGCTACATCG	ADRA1B
ADRA1B_4	TCTTGGCCACTATATAGACA	ADRA1B
ADRA1D_1	ATCTCCGTGGACCGGTACGT	ADRA1D
ADRA1D_2	CGGCGACGTGAATGGCACGG	ADRA1D
ADRA1D_3	TACCGCAGAAGCGCTCGTCA	ADRA1D
ADRA1D_4	TGCGCGCGACCACGTACACG	ADRA1D
ADRA2A_1	ATGATGGCCTTGATGCGGCG	ADRA2A
ADRA2A_2	GACGAGCACGTTGCCGAACA	ADRA2A
ADRA2A_3	TCCAGCGCGTCGGTGTCGCG	ADRA2A
ADRA2A_4	TGGTCGTTGATCTCGCAGCG	ADRA2A
ADRA2B_1	CAGCCCCGACCCGACCATGG	ADRA2B
ADRA2B_2	CGGACACTCGAAGTCCACTG	ADRA2B
ADRA2B_3	TGGAGTTGTACTCCAGCGCG	ADRA2B
ADRA2B_4	TGGTCGCCCTTGTAGATGAG	ADRA2B
ADRA2C_1	ACACAGATGCACGATCGACG	ADRA2C
ADRA2C_2	ATGGTGGCCTTGACGCGGCG	ADRA2C
ADRA2C_3	CTACGCGCGCATCTACCGAG	ADRA2C
ADRA2C_4	TGTACCAGGTCTCGTCGTTG	ADRA2C
ADRB1_1	CGCACGCCCGTTGGCCAGCG	ADRB1
ADRB1_2	GTAGAAGGAGACTACGGACG	ADRB1
ADRB1_3	TGGCCATCGCCAAGACGCCG	ADRB1
ADRB1_4	TGGCCCACACGGTGCACACG	ADRB1
ADRB2_1	ATCCACTGCGATCACGCACA	ADRB2
ADRB2_2	CAGACGCTCGAACTTGGCAA	ADRB2
ADRB2_3	CCCTTTCCTGCGTGACGTCG	ADRB2
ADRB2_4	GGGAACGTAGAAGGACACGA	ADRB2
ADRB3_1	ACCAGTGCGCCGTAACGCAG	ADRB3
ADRB3_2	CAGCGAAGTCACGAACACGT	ADRB3
ADRB3_3	CCAATACCGCCAACACCAGT	ADRB3
ADRB3_4	GATGGGCGCAAACGACACCG	ADRB3
ADRBK1_1	CATCGCATCATTGGGCGCGG	ADRBK1
ADRBK1_2	CCAGGTCCGAGATCCGCACG	ADRBK1
ADRBK1_3	CTCCTCATAGAATTCCACCA	ADRBK1
ADRBK1_4	TCTGGAACACGTCCCCTCGG	ADRBK1
ADRBK2_1	ACTACTTACACACTCGCATG	ADRBK2
ADRBK2_2	GATGAAGCAGAGTTTATCTG	ADRBK2
ADRBK2_3	TATTGGACGAGGAGGATTCG	ADRBK2
ADRBK2_4	TCTTCATAAAACTTCACCTG	ADRBK2
ADRM1_1	ACGTGCTGAAGTTCAAGGCA	ADRM1
ADRM1_2	CACGAACTCTCTGCGCTAGG	ADRM1
ADRM1_3	GCTTGAACTCACAGTCGTCA	ADRM1
ADRM1_4	GTGACTCCGGATAAGCGGAA	ADRM1
ADSL_1	AAATGTGTGAAACCTAATGT	ADSL
ADSL_2	CAGCAACGTTCTGAACGCAT	ADSL
ADSL_3	GGTATAAATTCCGGACATGG	ADSL
ADSL_4	TATTGAAGTACTGTCTGTGC	ADSL
ADSS_1	AATTTGAAGAGGTTACAAAA	ADSS
ADSS_2	CAGCTTTGGACGAATAAACT	ADSS
ADSS_3	TGACAGAGCTCATATTGGTA	ADSS
ADSS_4	TTTGGATTAATTATTCCACT	ADSS
ADSSL1_1	ACGTCACCTATGTTCTGCGG	ADSSL1
ADSSL1_2	ACTCATCAAAATCTGACAGG	ADSSL1
ADSSL1_3	CCTCAAACAAGCCTGGCAAG	ADSSL1
ADSSL1_4	TACCGAAGTCAATGTCGAGG	ADSSL1
ADTRP_1	AATTATTACATCTCACAGGA	ADTRP
ADTRP_2	GTGCTGAAAAGAACCAAAGG	ADTRP
ADTRP_3	TCTTGGCAAATGGTGCAAGG	ADTRP
ADTRP_4	TTGCATGATTCAGCCACACG	ADTRP
AEBP1_1	CCAGACCTTTCATGGGAACG	AEBP1
AEBP1_2	GCACCAGGCTGCGCACACGT	AEBP1
AEBP1_3	GCGCCGAATGTACTCAACTG	AEBP1
AEBP1_4	GTGTGACTCCATCCCAATGG	AEBP1
AEBP2_1	CTCCATCTACCAGTCAAAGT	AEBP2
AEBP2_2	GAGGAGCCCAAGGGACCGCG	AEBP2
AEBP2_3	GCGGCGCTGCTGCTGAACGG	AEBP2
AEBP2_4	GTAGACAGCACAATTTCCAG	AEBP2
AEN_1	ATTGCCATGGTAGCTCACAA	AEN
AEN_2	CGGGTACGGTAGTCAGCGAT	AEN
AEN_3	TGAGCATGCCTCCAGAACCA	AEN
AEN_4	TGTGGCTATCGACTGTGAGA	AEN
AES_1	CAAGCTCGAATGTGACAAGT	AES
AES_2	CCTGCCCTACCTCTCCCAAG	AES
AES_3	CGGATGATAGAGTTCAGCTC	AES
AES_4	GTGGTGAATTTGAGTTGCTG	AES
AFAP1_1	AATTACCACATGTAATGGAA	AFAP1
AFAP1_2	GAGGACACTCTGAATCCACG	AFAP1
AFAP1_3	GATGTTTAGAATCCAAACCC	AFAP1
AFAP1_4	GTAATGTTACAGCCTTGGAG	AFAP1
AFAP1L1_1	CATCCACAATCGAGTGTGAG	AFAP1L1
AFAP1L1_2	CGAGCTGCGTTTCACCCAGG	AFAP1L1
AFAP1L1_3	GCAAGCTGTTCAGAGGACAT	AFAP1L1
AFAP1L1_4	GTATTTCCACAAGGATCACA	AFAP1L1
AFAP1L2_1	AATTCTTACTGGATGTCTCG	AFAP1L2
AFAP1L2_2	GCAGGGCCTGCTACCCAATG	AFAP1L2
AFAP1L2_3	GGAGGAGCTGTATGACGACG	AFAP1L2
AFAP1L2_4	TGAAGGAAACCAGTACACCC	AFAP1L2
AFF1_1	AATCTGTCACCGAAGCACAG	AFF1
AFF1_2	ATGGGCCGGACATAAGCCGT	AFF1
AFF1_3	GCCTGAGAGAGCCTTAGAGG	AFF1
AFF1_4	GGAGCACAGAGCCCCCACGG	AFF1
AFF2_1	CCTCCAGAAATAATGCACGG	AFF2
AFF2_2	GAGCTTCATGACCCACCAAG	AFF2
AFF2_3	GTACTCTAGAGAGTAAGTCA	AFF2
AFF2_4	TTTACTGCAAAACAAGCATG	AFF2
AFF3_1	CAGCCTCTGATCATTCCCGG	AFF3
AFF3_2	CAGCTTAGGAGACTCATCAG	AFF3
AFF3_3	GAGCAATCAGTACTACAACC	AFF3
AFF3_4	TCTTTCTCCAGACTAACAAG	AFF3
AFF4_1	ACAATGCCGAGGAGTACACC	AFF4
AFF4_2	AGGCGGGTGACACTTTATGT	AFF4
AFF4_3	TGGGAATGATCACCATAGCA	AFF4
AFF4_4	TGTATGAATAGCCGTTAGAG	AFF4
AFG3L2_1	AGGAAAAACTCCTGTTGATG	AFG3L2
AFG3L2_2	GAATGAGACTCACTCTAGCA	AFG3L2
AFG3L2_3	TGTCGGAGAAACCACTGCCA	AFG3L2
AFG3L2_4	TTCCACTCACCTGAAAACCC	AFG3L2
AFM_1	AAAAAATATGTGCTATGGAG	AFM
AFM_2	AGAGAATATTCACCGTGTCA	AFM
AFM_3	AGTCAACTGCCTTCAAACAA	AFM
AFM_4	TATAACAAGAAATCTGATGT	AFM
AFMID_1	ACAACCTTCAGACGACTCGT	AFMID
AFMID_2	CTCCCAGTCGGACAACCCAT	AFMID
AFMID_3	GCCGTGGTAATAGTGGCTTA	AFMID
AFMID_4	TCTGGACAAACGCAACGCTG	AFMID
AFP_1	ACATTGACCACGTTCCAGCG	AFP
AFP_2	AGTGGCTTCTTGAACAAACT	AFP
AFP_3	AGTTGAATGCTTCCAAACAA	AFP
AFP_4	ATTGTAGGTGCATACAGGAA	AFP
AFTPH_1	ACCAGATTATACTCGTCCCA	AFTPH
AFTPH_2	ATAAGCATAGTGACTAACAG	AFTPH
AFTPH_3	TGAGTACCAGTAACAAAAGG	AFTPH
AFTPH_4	TTTGTTAGAATCTCCAGACA	AFTPH
AGA_1	ATGGTTGTAATCCATAAGAC	AGA
AGA_2	CCAGATCCCTCAAAATACTG	AGA
AGA_3	GGGCCAAGTGTTGACGACCA	AGA
AGA_4	TGGAGGGCATTAGCATCTGG	AGA
AGAP1_1	ATTGTGGGTAACTTGGCCAG	AGAP1
AGAP1_2	CACCTGCGCGGAACAGACGG	AGAP1
AGAP1_3	TTACCACTACTACAGTCGAA	AGAP1
AGAP1_4	TTCGCAAGCAGTCTAAGCGC	AGAP1
AGAP11_1	GCGTGGGAACTCCCACTGCG	AGAP11
AGAP11_2	GCTGGGAGTCAATGGAATGG	AGAP11
AGAP11_3	GGAGTGACCCAGACAAAGGG	AGAP11
AGAP11_4	GTGGCACGTTTGGCCAGTGA	AGAP11
AGAP2_1	CCGGTGACCAACATTCGGTG	AGAP2
AGAP2_2	GATTACATCCACAGTACCCA	AGAP2
AGAP2_3	GCAGCTGAGTTCCCTTCGCG	AGAP2
AGAP2_4	TCAACTCACTAGGGGAAGCG	AGAP2
AGAP3_1	CTGCTGTCGTCGATAACCCG	AGAP3
AGAP3_2	CTTTAAGCTCCGGTACGGAG	AGAP3
AGAP3_3	GAGCGGAGTAACACACAGCT	AGAP3
AGAP3_4	GGGATCCTGCTAAAGCGGAG	AGAP3
AGAP4_1	GATGGGTGTGCAGGCCGATG	AGAP4
AGAP4_2	GCATCTCCCGGTCACGAACG	AGAP4
AGAP4_3	GGTGTCAGCATGATTCTCCG	AGAP4
AGAP4_4	GTGGGAGGAACACTGAACTG	AGAP4
AGAP5_1	ATTACGAAGAACAGAAATGG	AGAP5
AGAP5_2	GATGGGTGCACAGGCCGATG	AGAP5
AGAP5_3	GGTGACCGTTGAAGTTGGTG	AGAP5
AGAP5_4	TGTCTGCCACTGGCCAAACA	AGAP5
AGAP6_1	CACCCACGCCCGTTTGCAAG	AGAP6
AGAP6_2	CGTGACCGGGAGATGCCTGA	AGAP6
AGAP6_3	GAGCATGCCATTGGAACACA	AGAP6
AGAP6_4	TTATTAGCATGAGGAGAGGG	AGAP6
AGAP9_1	CATGGACCGCTTGCAAACGG	AGAP9
AGAP9_2	GATGGGTGCACAGGCTGATG	AGAP9
AGAP9_3	GGTGACTGTTGAAGTTGGTG	AGAP9
AGAP9_4	TTTCTTCATAATGTGCACGG	AGAP9
AGBL1_1	AGAGGAACTGATGCAATATG	AGBL1
AGBL1_2	GCCTACGTGCAGATCCGACG	AGBL1
AGBL1_3	GGATATTTGAGGATATTCGG	AGBL1
AGBL1_4	GTAGGTATAGGGATAGTGGT	AGBL1
AGBL2_1	AGATATTATTCTTACGACTG	AGBL2
AGBL2_2	AGCCCTTCTACTGTCTCACG	AGBL2
AGBL2_3	AGGCAAACGAGGAATTGTCA	AGBL2
AGBL2_4	CAAAAAGCCTTTCATAACCC	AGBL2
AGBL3_1	CCATGTTCCTAGCAAGCGTG	AGBL3
AGBL3_2	CCTGCTAGTCTTTACAGTCG	AGBL3
AGBL3_3	TGAGAGTGGTAATCTACAGA	AGBL3
AGBL3_4	TTCCGGGTATACCATACAGA	AGBL3
AGBL4_1	AATCCTGATGGAGTCTACCT	AGBL4
AGBL4_2	ATGATGAGGGTGTTTCCCCT	AGBL4
AGBL4_3	CAGGGCTGGTTATCGTCAGG	AGBL4
AGBL4_4	TTGAACCAGACTCGGAAGCG	AGBL4
AGBL5_1	ACACCATCGGGGTTCAACAT	AGBL5
AGBL5_2	ACATGGCGGAATGTAATCCG	AGBL5
AGBL5_3	GGAAATAGCTGCTCTAGACG	AGBL5
AGBL5_4	TTCTACTTCAGCGTCCGGGG	AGBL5
AGER_1	CATCATAGGAGTATCTGTGA	AGER
AGER_2	GTCAGGGTTACGGTTCCACC	AGER
AGER_3	GTGCTCAAAACATCACAGCC	AGER
AGER_4	TGGAATTCTTACGGTAGACA	AGER
AGFG1_1	ACCACAGGTAAAGCTCCTGT	AGFG1
AGFG1_2	CAGTTGTAGGTCGTTCTCAA	AGFG1
AGFG1_3	GCCGACCGTCATGTTAACGT	AGFG1
AGFG1_4	GGTTCCAAAATCAGCACTGG	AGFG1
AGFG2_1	ACTGACCTGCTGGCTGACAT	AGFG2
AGFG2_2	CCGACGGCACCACACCTCCG	AGFG2
AGFG2_3	CCGAGCGTGAGACTGACTGA	AGFG2
AGFG2_4	GATTGACTTGACACGATGAG	AGFG2
AGGF1_1	ACAATAGTAATAAATTCCAG	AGGF1
AGGF1_2	GGAGACTGATAGTGAACCAG	AGGF1
AGGF1_3	TAAATACCTGAGATTGACCA	AGGF1
AGGF1_4	TTTCTGTTCTATCGGTACCA	AGGF1
AGK_1	CAAAGAAGGCCTTTGTACAG	AGK
AGK_2	GCAATGACCGGCCTTCGATG	AGK
AGK_3	GCCAGATAAATGTAAAATCG	AGK
AGK_4	TGTTCTTCGACGAACAGATG	AGK
AGL_1	AAACACGAAACCTTATAGGA	AGL
AGL_2	ACGCTATGGGAATAAACCAG	AGL
AGL_3	ATGCGTAATATCCATAAACA	AGL
AGL_4	TGAAGAGTAACACAGTCCAA	AGL
AGMAT_1	GACAGTCAATCCTAGCACGG	AGMAT
AGMAT_2	GCACACGGACACGACCGACA	AGMAT
AGMAT_3	TCTCCTGGACTGTAAGCGTG	AGMAT
AGMAT_4	TTGCAGACTGACATTACCCA	AGMAT
AGMO_1	AGATGAACAGCATATACTGA	AGMO
AGMO_2	CTTATTGAAGAATCCAGGTG	AGMO
AGMO_3	GCTTACCATGAGCCATACGA	AGMO
AGMO_4	GTTTGGAATGAAGTTTCACT	AGMO
AGO1_1	AAGAGAACTGTACCATACAC	AGO1
AGO1_2	CAGCATTCGCCAGCTCACAA	AGO1
AGO1_3	GAACGCGCTGAGAGTCCGTG	AGO1
AGO1_4	GATGCGGGGATGCCTATCCA	AGO1
AGO2_1	AAGGTGGAGATAACGCACTG	AGO2
AGO2_2	CCTGTCCGACTTGTAAACAT	AGO2
AGO2_3	CGGAACAAGCAGTTCCACAC	AGO2
AGO2_4	TAACGCCTGCAAGCTCACGC	AGO2
AGO3_1	ATGTCGTAGCACCACATCAA	AGO3
AGO3_2	GGATGACGATAATAAGCTGT	AGO3
AGO3_3	GTGTTTGTAATGTAACAAGG	AGO3
AGO3_4	TGTGAAGGCATTACTTCTAG	AGO3
AGO4_1	AAAGTTGAGGTGACCCACTG	AGO4
AGO4_2	CCTTACCTGTTGACTCTACG	AGO4
AGO4_3	GAAAAAGGAACGGCCCACTG	AGO4
AGO4_4	GGATAACCACTATTAGCTGT	AGO4
AGPAT1_1	CCTGTACGGGATCCGAGTGG	AGPAT1
AGPAT1_2	GAGGGAACGAGAAACCACAA	AGPAT1
AGPAT1_3	GTCCTCGCACGGCACACACA	AGPAT1
AGPAT1_4	TGGTTGGAGACAACAACATA	AGPAT1
AGPAT2_1	ATGACAGTGATGGCCGACCT	AGPAT2
AGPAT2_2	CAAAGTGTGGATCTATCCCG	AGPAT2
AGPAT2_3	GCTGCGTGCAGATCGCCAAG	AGPAT2
AGPAT2_4	TGGCGTAGAACTCGGCCGCG	AGPAT2
AGPAT3_1	CAAGCACCGCGTTAGCATGG	AGPAT3
AGPAT3_2	CACTCACCCACATGTACTCG	AGPAT3
AGPAT3_3	CTTCCCAAAGCGCTCTACCG	AGPAT3
AGPAT3_4	TACCACGTCCAGCCGATGAG	AGPAT3
AGPAT4_1	ACAGCCCAAAGCGTTCGGAC	AGPAT4
AGPAT4_2	CCATACTTGAGGTAGGCGCG	AGPAT4
AGPAT4_3	GATGTGGTACTTCACCGAGA	AGPAT4
AGPAT4_4	TACATACAAAATACTTCTCG	AGPAT4
AGPAT5_1	AAAATCACAAGATACATCTG	AGPAT5
AGPAT5_2	CTTCTTCGAGAATTACACCG	AGPAT5
AGPAT5_3	GACCCCCCAGGCCAACACGT	AGPAT5
AGPAT5_4	GCAAAGTAACACCCATACAA	AGPAT5
AGPAT6_1	AGCGCTCAAACCAGACGTGT	AGPAT6
AGPAT6_2	CTTTACAAGCCCTACACCAA	AGPAT6
AGPAT6_3	GATGATCACATCGATCGGTG	AGPAT6
AGPAT6_4	GTAGAGTTTGCGGATACCAA	AGPAT6
AGPAT9_1	GATAATGAATGGTACCAGAG	AGPAT9
AGPAT9_2	GCTGGTTATAGGAACTACAC	AGPAT9
AGPAT9_3	GTCTGCGGCTCACTATGGTG	AGPAT9
AGPAT9_4	TCAAGATTAAAACATCAATG	AGPAT9
AGPS_1	CAATTTGACAGCTCATGTAG	AGPS
AGPS_2	GAATATCTATGGCAATATCG	AGPS
AGPS_3	GTACCAATGAGTGCAAAGCG	AGPS
AGPS_4	TGCCACTAAGAGGGTACCTA	AGPS
AGR2_1	AAGTGATGAATAATCATCAA	AGR2
AGR2_2	AGAGATACCACAGTCAAACC	AGR2
AGR2_3	ATAAATTACCTTGACTGTGT	AGR2
AGR2_4	GGAAACTTACAACCAGATTG	AGR2
AGR3_1	AAGAAACTGTGACGAGTAAG	AGR3
AGR3_2	AGGTGATAAATTCTTATCAG	AGR3
AGR3_3	GAGGATTGTCAATACTCTCA	AGR3
AGR3_4	GCACCTCTTGAGAGTGTCTG	AGR3
AGRN_1	ACAGCGAGGGCTCTACGTAG	AGRN
AGRN_2	AGCAGCGATGAGGAACTGAG	AGRN
AGRN_3	GTGGCCCCCGTGATAAACGC	AGRN
AGRN_4	GTGGCGCGCAAAGGACCCTG	AGRN
AGRP_1	ACGCAGCGACGTGAGGAGCG	AGRP
AGRP_2	AGAAGAGGATCTGTTGCAGG	AGRP
AGRP_3	CCTGCAGGTACTAGACCTGC	AGRP
AGRP_4	GCCACGCGAGGAGCCCAGAT	AGRP
AGT_1	AGAGCGTGGGAGGACCACAG	AGT
AGT_2	CTTACCTTGGAAGTGGACGT	AGT
AGT_3	TGTCCTTCCAAGGAACACCC	AGT
AGT_4	TTGACACCGAAGACAAGTTG	AGT
AGTPBP1_1	AGTAAAGGCTAGAATTAATG	AGTPBP1
AGTPBP1_2	GACCATGGTGGATTCGTATG	AGTPBP1
AGTPBP1_3	GAGTGATATCATAGATCGTG	AGTPBP1
AGTPBP1_4	TTCATCGGTAGAACAAGCAT	AGTPBP1
AGTR1_1	CAAGCATTGTGCGTCGAAGG	AGTR1
AGTR1_2	GCTGTGTAGACAGCCCATAG	AGTR1
AGTR1_3	GTAGAAACACACTAGCGTAC	AGTR1
AGTR1_4	TCAGGCCCAGCCCTATCGGG	AGTR1
AGTR2_1	ACAGGCCATACACCAAACAA	AGTR2
AGTR2_2	ATTGGGCATATTTCTCAGGT	AGTR2
AGTR2_3	GGAGTAAATCAGCCACAGCG	AGTR2
AGTR2_4	GTACCTATCAACACTCATGC	AGTR2
AGTRAP_1	CTCCATCGACGCCATAAGCA	AGTRAP
AGTRAP_2	GCCTGCTGTGAACCTGAAGG	AGTRAP
AGTRAP_3	GTGTCCGTGAGGCTGACCCG	AGTRAP
AGTRAP_4	TGGCCATGCCCACGCCAAAG	AGTRAP
AGXT_1	CCCCTTTACATGGACCGGCA	AGXT
AGXT_2	CCGATGACCAAGGACCCTGG	AGXT
AGXT_3	GCTGCTGTTCTTAACCCACG	AGXT
AGXT_4	GTCACTGAAGGAGATGAGCG	AGXT
AGXT2_1	AACACTGACAGTAACAATCC	AGXT2
AGXT2_2	ACACTTGGCTTGACAAACGT	AGXT2
AGXT2_3	CAGGAGAAAGATGTTCCTTG	AGXT2
AGXT2_4	GCACTGGAGAATCTCGACAG	AGXT2
AHCTF1_1	CCACCCAAAATGGATTCCTG	AHCTF1
AHCTF1_2	CCTACATGCAGACTAGCAGG	AHCTF1
AHCTF1_3	GAATTCATGATTCTGAACGC	AHCTF1
AHCTF1_4	GTTAATCCTTCGTCCAACAC	AHCTF1
AHCY_1	AACATGATTCTGGACGACGG	AHCY
AHCY_2	CTCTGAGGAGACCACGACTG	AHCY
AHCY_3	GATGATGTCAATACAGCCTG	AHCY
AHCY_4	GCGGGCTCCGAAACCCCGCA	AHCY
AHCYL1_1	ACTCAGGAAACGTGCTCAGG	AHCYL1
AHCYL1_2	AGATGTTACAAGCAGACCAG	AHCYL1
AHCYL1_3	GATGTTTGGTGGGAAACAAG	AHCYL1
AHCYL1_4	TGGGGGAGACTTAACCCACT	AHCYL1
AHCYL2_1	AGTACCTTCTTGACTGTGCG	AHCYL2
AHCYL2_2	CGATAGATGTGTGAATGTGG	AHCYL2
AHCYL2_3	GGAAAGCAAGTGGTAGTCTG	AHCYL2
AHCYL2_4	TGATGATGAGACATCGCCCA	AHCYL2
AHDC1_1	CAGAGGTAAAAAAACGACGG	AHDC1
AHDC1_2	GTCACCCCAAGTACGCCTTG	AHDC1
AHDC1_3	TCCGCCGCCCCAGCGATACG	AHDC1
AHDC1_4	TTGGGGCACCCACGCAAACG	AHDC1
AHI1_1	AATTGGATATCCATCCCGGC	AHI1
AHI1_2	AGGTCTTGTGTAGTCAACTG	AHI1
AHI1_3	CATGTGGTTGATGAGCATAC	AHI1
AHI1_4	CCTGAAGAGCCATCATAGAG	AHI1
AHNAK_1	GGACCTTTGACATCAACTTG	AHNAK
AHNAK_2	GGTCCTAAGCTTAATATCGA	AHNAK
AHNAK_3	GTGATGCTACCCCCAATTTG	AHNAK
AHNAK_4	TGTTAACATTGAAGGACCAG	AHNAK
AHNAK2_1	CAGAGACACCTCGACATCGG	AHNAK2
AHNAK2_2	GGCCCCAGGCGAGTCCATCG	AHNAK2
AHNAK2_3	GGCCCCGAAATAGACATCAA	AHNAK2
AHNAK2_4	GGGGCCGATACCCCGAACGA	AHNAK2
AHR_1	ATCGCAAACAAAGCCAACTG	AHR
AHR_2	CTTACTTCGGATATGGGACT	AHR
AHR_3	TACCACATCCACTCTAAGCA	AHR
AHR_4	TTATAACAGACTACTGTCTG	AHR
AHRR_1	AGGAAGGCCGAGTACTCGGT	AHRR
AHRR_2	CATTTATGACTACATCCACG	AHRR
AHRR_3	CTGTGCGAATCGGAACTGCA	AHRR
AHRR_4	GCTGTCGCTGTTCTGCATTG	AHRR
AHSA1_1	CCAGTGCCAGTTGTTGACGT	AHSA1
AHSA1_2	TAAGAGTGATCTTACAAGTG	AHSA1
AHSA1_3	TGAGCCTGACACAAATCTCG	AHSA1
AHSA1_4	TTTGTCTGATGAAAACAGCG	AHSA1
AHSA2_1	AACGAAAGCTATGGCAACCC	AHSA2
AHSA2_2	CACAAAATTCAGTGCAACCA	AHSA2
AHSA2_3	GGGTGTAAGGATTCCCACTG	AHSA2
AHSA2_4	TAGCATCTTCACTGTAAAGG	AHSA2
AHSG_1	AGACACTGTAAACTCCACAT	AHSG
AHSG_2	AGATTGATGAAGTAAAGGTG	AHSG
AHSG_3	GCAACACTCAGTGAGAAGCT	AHSG
AHSG_4	GTTGTCTATAAATCAGCCCT	AHSG
AHSP_1	AGAGCCTTGTCTCGCTCTTG	AHSP
AHSP_2	CATCAACTATTACAGGCAGC	AHSP
AHSP_3	GCTGAACTCCTTCAATCCTG	AHSP
AHSP_4	TGAAGAAGACATGGTGACTG	AHSP
AICDA_1	ACCGCAAGGCTGAGCCCGAG	AICDA
AICDA_2	CTCACAGAAGTAGAGGCGCG	AICDA
AICDA_3	TCTCCAGAACGGCTGCCACG	AICDA
AICDA_4	TGTCGGGCACAGTCGTAGCA	AICDA
AIDA_1	AGCAAGACATCTACAAAAGG	AIDA
AIDA_2	GAAGTGCAGCTTTACAGGTA	AIDA
AIDA_3	GGCGCCGACTTCGACTCTTG	AIDA
AIDA_4	TTCCTGCTAGAGTTCCCGGT	AIDA
AIF1_1	AAAAGCTTTCGGACTGCTGA	AIF1
AIF1_2	CAAACTCCATGTATTTCTCT	AIF1
AIF1_3	TGCTATATTTGGGATCGTCT	AIF1
AIF1_4	TTTCAGGGACATGATATCTG	AIF1
AIF1L_1	ATGATCTCAGAGGTGACAGG	AIF1L
AIF1L_2	CAGACCTGATGTCTTTAAAG	AIF1L
AIF1L_3	GAGCTCAGCAACAGGTTCCA	AIF1L
AIF1L_4	GAGGCTGGCCGAGATCAACC	AIF1L
AIFM1_1	AGACACTGCGATTCAAACAG	AIFM1
AIFM1_2	ATTGTGGGCTTATCAACAGT	AIFM1
AIFM1_3	GGAATACTCACCAGATAACG	AIFM1
AIFM1_4	TCAATTACGATTATCGGTGG	AIFM1
AIFM2_1	CACTCTCATTCACTCCCAAG	AIFM2
AIFM2_2	CCAGCGCTCACGGTTCATCG	AIFM2
AIFM2_3	TCCGGCAGGGGCTAGTAGTG	AIFM2
AIFM2_4	TGAGCGGGTGAGCAATCTGG	AIFM2
AIFM3_1	AGCACTTGGAGAGATACACT	AIFM3
AIFM3_2	CAGCCCTCAGGATTGCGTGG	AIFM3
AIFM3_3	GCTGGCCCGAGGCCGCAACG	AIFM3
AIFM3_4	TTTCCGAGCCTATGGCATCG	AIFM3
AIG1_1	CCTCACACCAGACCTACGGA	AIG1
AIG1_2	CCTTTATATTAATCGAGATG	AIG1
AIG1_3	CGATGGCCTTGTAGTTACAC	AIG1
AIG1_4	TTCCGTGATTCAGCCACCCT	AIG1
AIM1_1	AAATGGTCTTCGTGAATAGG	AIM1
AIM1_2	AGAAACCAAAGTTACCGTCT	AIM1
AIM1_3	GCCCAGGAACCATTTCGGCG	AIM1
AIM1_4	GTGTCACAGCCCACGACTGA	AIM1
AIM1L_1	CTGGGATTGGAACTGCAGGG	AIM1L
AIM1L_2	GCCTCGAACTACCCTTATGG	AIM1L
AIM1L_3	GCTTGTCTCTGATCCCACCG	AIM1L
AIM1L_4	GTGTCACTCGGTATTCCTCG	AIM1L
AIM2_1	CCTGGATAACATCACTGATG	AIM2
AIM2_2	CCTTATCCTACCTTAACATG	AIM2
AIM2_3	CTTGATGATTCAAAATGCTG	AIM2
AIM2_4	GCAAGATATTATCGGCACAG	AIM2
AIMP1_1	AACCAATTCGAAGATCCAGA	AIMP1
AIMP1_2	ACCATAGAATTAGCGTGCAG	AIMP1
AIMP1_3	GCAGTAACAACCGTATCTTC	AIMP1
AIMP1_4	GCCCCAAGGACAGTTGTCAG	AIMP1
AIMP2_1	CCCCGCCAAGACTATCAGCT	AIMP2
AIMP2_2	GTTGGGGAGCCGGTACATGC	AIMP2
AIMP2_3	TGTAACCAACATAATCCAAG	AIMP2
AIMP2_4	TTCAGCGCCCCGTAATCCTG	AIMP2
AIP_1	ACGCTGCACAGTGACGACGA	AIP
AIP_2	CAAAAACGTGTGATACAGGA	AIP
AIP_3	CAAGAGTCTCCGCAACATCG	AIP
AIP_4	CGTGTGCACCATGCGAGAAG	AIP
AIPL1_1	CGTGTGGTAGGCGAACATGT	AIPL1
AIPL1_2	GGACAGTCATTGACGACAGT	AIPL1
AIPL1_3	TGCCCCGAGTGATTACCAGA	AIPL1
AIPL1_4	TTTATCCCCACAGCACACGG	AIPL1
AIRE_1	AGTTCGAAGACTCCGGCAGT	AIRE
AIRE_2	CCCCGCTCACCGTTCCCGAG	AIRE
AIRE_3	CGCGCTGGCTGACCACGACG	AIRE
AIRE_4	GTGGCGGTACCAAAGCCTTG	AIRE
AJAP1_1	AGCCATGTTTCAGCTCGCCG	AJAP1
AJAP1_2	CCATGACGCTGCAGACTAAG	AJAP1
AJAP1_3	CGGTCTCCATCCTACAAACA	AJAP1
AJAP1_4	CTCCTAAAACTCCACAGCCG	AJAP1
AJUBA_1	AAATCGGGGGGCAACGACTG	AJUBA
AJUBA_2	ACCCGACGGCTCAATCCCCG	AJUBA
AJUBA_3	TAGGTCCCCCCAACCCACTT	AJUBA
AJUBA_4	TGGACCGATTGTACGCTCAG	AJUBA
AK1_1	AAGAGTTTGAGCGACGGGTA	AK1
AK1_2	AGTATTGACTTTGGCCACCA	AK1
AK1_3	GATTGATGGCTACCCGCGGG	AK1
AK1_4	GCCCTGAGACCATGACCCAG	AK1
AK2_1	AGGCTGATTCACCCCAAGAG	AK2
AK2_2	ATGGATGCTGGGAAACTGGT	AK2
AK2_3	GTCCCTTTACCGGCCCCGGG	AK2
AK2_4	GTGAGGCAGGCAGAAATGGT	AK2
AK3_1	AGAAATTGGCGTGTTAGCCA	AK3
AK3_2	ATCCAACAGCCAGCTATACT	AK3
AK3_3	GATCTGATAAGCTCTATCTA	AK3
AK3_4	TGTAGTGATGCGCGACGACA	AK3
AK4_1	ATTCTTACATGTACATGAGG	AK4
AK4_2	GAGAACATCAAGGCCAGCAC	AK4
AK4_3	GTGCCCTTGCCCGAGCCGGG	AK4
AK4_4	TCCGAGTTGGAGAACAGGCG	AK4
AK5_1	ACAATGTAAAAGCTACCCAA	AK5
AK5_2	ACTCAAACTTTCCATATCGG	AK5
AK5_3	CAGGAATACCACCAAATCGG	AK5
AK5_4	CCTTCGATGATATTGGACAC	AK5
AK6_1	CAGGGAAGAAATCACAACCA	AK6
AK6_2	GTGGGTGATTTAGCTCGAGA	AK6
AK6_3	TGTACGAAAGACTTGAAACA	AK6
AK6_4	TTAGATAACCAAATGAGAGA	AK6
AK7_1	AATGGAAGCGCTCTTTGTGA	AK7
AK7_2	ACTGCATCACATCCAACTGA	AK7
AK7_3	AGCTTCCTCAACCAAAGTGA	AK7
AK7_4	CGCTCTACTTACGGGGTCCA	AK7
AK8_1	CTGGATGAGCTCGCCAAACG	AK8
AK8_2	GTATCATAGGAACATCGTCA	AK8
AK8_3	TGAACGGGGCATTAGTACGA	AK8
AK8_4	TTCGGGTGGCCAGTCAAAGG	AK8
AK9_1	ACATATACAGTAGAGACCAG	AK9
AK9_2	AGGCATCTCACGATACCCGA	AK9
AK9_3	TACTGCATGGGAGTTAACTG	AK9
AK9_4	TCACGGGCTTTATCAAAACG	AK9
AKAP1_1	ACAGACATGAGATTGCGACC	AKAP1
AKAP1_2	GCTTCTCTGCGGGGACTACG	AKAP1
AKAP1_3	GTCCGGCAACTCTTCACTGG	AKAP1
AKAP1_4	TGCAACCTTGCCAACCGTGG	AKAP1
AKAP10_1	ACTGGCTACTGTAAGTGTAG	AKAP10
AKAP10_2	CAGATTGAAGTGCTGACCAG	AKAP10
AKAP10_3	GGGCCAATATGATGGACAGG	AKAP10
AKAP10_4	TTGTTTATGACTCATTCAGA	AKAP10
AKAP11_1	AAGTGTAGTGCCATCGACAC	AKAP11
AKAP11_2	AATATTAACAGTATTAAACA	AKAP11
AKAP11_3	AGATGGCAGTGTCTCTAGGG	AKAP11
AKAP11_4	TACTGGTATAAGGTACACCT	AKAP11
AKAP12_1	CTGGGGGAGAAATTTCTGCG	AKAP12
AKAP12_2	GTGCTGTCCAAACCCCCCGA	AKAP12
AKAP12_3	TCATATTCAGCTGATAACCG	AKAP12
AKAP12_4	TGAAGCCGCACTGTTAACTG	AKAP12
AKAP13_1	AGAGAGTGTACCTCAAAACA	AKAP13
AKAP13_2	ATTCGAATGAGCCTGATACG	AKAP13
AKAP13_3	CAGACACCCATTCAGTGGTG	AKAP13
AKAP13_4	TGTGACGGTGGATGTTACAG	AKAP13
AKAP14_1	ATGGCGTAGAGTTTGTAGAG	AKAP14
AKAP14_2	CAGAGATTCGTGCTACGGGT	AKAP14
AKAP14_3	GACTCACGGTGAATTCACTG	AKAP14
AKAP14_4	TATGCTGTTAAGATTGTGGA	AKAP14
AKAP17A_1	ACATGAACGAGACCCTGCCG	AKAP17A
AKAP17A_2	GCTCTTGGAAATACGCAGCG	AKAP17A
AKAP17A_3	GTACTCGCGGTACTGCACAT	AKAP17A
AKAP17A_4	GTGATGCCTCAATTAAGAAG	AKAP17A
AKAP2_1	ACAGCGAGCCTTCTAAACGT	AKAP2
AKAP2_2	AGAGATCCGCTATCTAGATG	AKAP2
AKAP2_3	CCTATCCAATGATTTCAGCA	AKAP2
[truncated: 75,442 more rows]

## Sheet: S3g_GW_sorting_annotation
Library_ID	Experiment_ID	T_cell_donor	T_cell_donor_sex	Cell_type	T_cell_isolation_method	T_cell_culture_conditions	anti-CD3/CD28_stimulation_for_culture_1_[day_post_isolation]	anti-CD3/CD28_stimulation_for_culture_2_[day_post_isolation]	Transduction_[day_post_isolation]	Electroporation_[day_post_isolation]	Readout_stimulation_agent	Treatment_of_readout_stimulation_agent	Readout_stimulation_1_[day_post_isolation]	Readout_stimulation_1_duration_[hrs]	Readout_stimulation_1_target_cell_over_CAR_T_cell_ratio	Readout_[day_post_isolation]	Readout_[day_post_electroporation]	Puromycin_start_[day_post_isolation]	Puromycin_end_[day_post_isolation]	Puromycin_concentration_[ug/ml]	Blasticidin_start_[day_post_isolation]	Blasticidin_end_[day_post_isolation]	Blasticidin_concentration_[ug/ml]	Sample_collection_method	gRNA_library	Number_of_gRNAs_in_library	Lentivirus_transfer_plasmid	Lentivirus_concentration_[RNA_copies/cell]	Electroporation_editor_mRNA	Electroporation_editor_mRNA_prep	Electroporation_editor_mRNA_concentration_[ug/ml]	Electroporation_selection_mRNA	Electroporation_selection_mRNA_concentration_[ug/ml]	Electroporation_electroporator	Electroporation_program	Electroporation_cuvette	Electroporation_cell_concentration_[million/ml]	Screening_marker_population_symbolic	Gating_strategy	Sorting_gate_percent_of_parent	Fixation	Cell_number_containing_gRNA_in_PCR_input	Screening_marker_population	Sorting_gate_percent_of_parent	Sorting_gate_marker_percentile_lower	Sorting_gate_marker_percentile_upper	Improves_immunotherapies?[1|0]
CarTScreening_CART0043_NgsGrna_001	CART0043	1	M	CD4	RosetteSep CD4	Cytokines: IL2 (StemCell 78145: 12.1 ng/ml); stimulation: ImmunoCult CD3/CD28	0	11	14	NA	NA	NA	NA	NA	NA	16	NA	NA	NA	NA	NA	NA	NA	Bulk	S3F_GW_gRNAs	77441	PD39	247	NA	NA	NA	NA	NA	NA	NA	NA	NA	NA	NA	NA	NA	6606061	NA	NA	NA	NA	0
CarTScreening_CART0043_NgsGrna_002	CART0043	2	F	CD4	RosetteSep CD4	Cytokines: IL2 (StemCell 78145: 12.1 ng/ml); stimulation: ImmunoCult CD3/CD28	0	11	14	NA	NA	NA	NA	NA	NA	16	NA	NA	NA	NA	NA	NA	NA	Bulk	S3F_GW_gRNAs	77441	PD39	247	NA	NA	NA	NA	NA	NA	NA	NA	NA	NA	NA	NA	NA	9939394	NA	NA	NA	NA	0
CarTScreening_CART0043_NgsGrna_016	CART0043	1	M	CD4	RosetteSep CD4	Cytokines: IL2 (StemCell 78145: 12.1 ng/ml); stimulation: ImmunoCult CD3/CD28	0	11	14	16	K562_CD19-mGFP	NA	22	4	1	22	6	17	22	0.5	17	18	50	Sorted	S3F_GW_gRNAs	77441	PD39	247	Cas9	Trilink L-7206	150	BSD	50	Maxcyte ATX	Optimization_3-2	R1000	100	CD69+++	CD4+ -> CD19+ -> CD69+++	3.5	Fluorofix	47318	CD69	3.5	96.5	100	1
CarTScreening_CART0043_NgsGrna_017	CART0043	2	M	CD4	RosetteSep CD4	Cytokines: IL2 (StemCell 78145: 12.1 ng/ml); stimulation: ImmunoCult CD3/CD28	0	11	14	16	K562_CD19-mGFP	NA	22	4	1	22	6	17	22	0.5	17	18	50	Sorted	S3F_GW_gRNAs	77441	PD39	247	Cas9	Trilink L-7206	150	BSD	50	Maxcyte ATX	Optimization_3-2	R1000	100	CD69-	CD4+ -> CD19+ -> CD69-	8	Fluorofix	280909	CD69	8	0	8	0
CarTScreening_CART0043_NgsGrna_019	CART0043	2	F	CD4	RosetteSep CD4	Cytokines: IL2 (StemCell 78145: 12.1 ng/ml); stimulation: ImmunoCult CD3/CD28	0	11	14	16	K562_CD19-mGFP	NA	22	4	1	22	6	17	22	0.5	17	18	50	Sorted	S3F_GW_gRNAs	77441	PD39	247	Cas9	Trilink L-7206	150	BSD	50	Maxcyte ATX	Optimization_3-2	R1000	100	CD69+++	CD4+ -> CD19+ -> CD69+++	3.5	Fluorofix	159545	CD69	3.5	96.5	100	1
CarTScreening_CART0043_NgsGrna_020	CART0043	2	F	CD4	RosetteSep CD4	Cytokines: IL2 (StemCell 78145: 12.1 ng/ml); stimulation: ImmunoCult CD3/CD28	0	11	14	16	K562_CD19-mGFP	NA	22	4	1	22	6	17	22	0.5	17	18	50	Sorted	S3F_GW_gRNAs	77441	PD39	247	Cas9	mCART_18+mCART_21	300	BSD	50	Maxcyte ATX	Optimization_3-2	R1000	100	CD69-	CD4+ -> CD19+ -> CD69-	7	Fluorofix	185455	CD69	7	0	7	0
CarTScreening_CART0043_NgsGrna_022	CART0043	2	F	CD4	RosetteSep CD4	Cytokines: IL2 (StemCell 78145: 12.1 ng/ml); stimulation: ImmunoCult CD3/CD28	0	11	14	16	K562_CD19-mGFP	NA	22	4	1	22	6	17	22	0.5	17	18	50	Sorted	S3F_GW_gRNAs	77441	PD39	247	Cas9	mCART_18+mCART_21	300	BSD	50	Maxcyte ATX	Optimization_3-2	R1000	100	CD69+++	CD4+ -> CD19+ -> CD69+++	3.5	Fluorofix	102000	CD69	3.5	96.5	100	1
CarTScreening_CART0043_NgsGrna_038	CART0043	2	F	CD4	RosetteSep CD4	Cytokines: IL2 (StemCell 78145: 12.1 ng/ml); stimulation: ImmunoCult CD3/CD28	0	11	14	16	NA	NA	NA	NA	NA	23	7	17	23	0.5	17	18	50	Sorted	S3F_GW_gRNAs	77441	PD39	247	Cas9	mCART_18+mCART_21	300	BSD	50	Maxcyte ATX	Optimization_3-2	R1000	100	FAS---	CD4+ -> CD19+ -> Fas---	6.5	Fluorofix	156545	FAS	6.5	0	6.5	0
CarTScreening_CART0043_NgsGrna_040	CART0043	2	F	CD4	RosetteSep CD4	Cytokines: IL2 (StemCell 78145: 12.1 ng/ml); stimulation: ImmunoCult CD3/CD28	0	11	14	16	NA	NA	NA	NA	NA	23	7	17	23	0.5	17	18	50	Sorted	S3F_GW_gRNAs	77441	PD39	247	Cas9	mCART_18+mCART_21	300	BSD	50	Maxcyte ATX	Optimization_3-2	R1000	100	FAS+	CD4+ -> CD19+ -> Fas+++	6.5	Fluorofix	64432	FAS	6.5	93.5	100	1
CarTScreening_CART0051_NgsGrna_007	CART0051	A	F	CD3	RosetteSep CD3	Cytokines: IL2 (StemCell 78145: 12.1 ng/ml); stimulation: ImmunoCult CD3/CD28	0	10	13	15	NA	NA	NA	NA	NA	21	6	16	21	0.5	16	17	50	Bulk	S3F_GW_gRNAs	77441	PD39	432	Cas9	mCART_18+mCART_21+mCART_22+mCART_23	285	BSD	50	Maxcyte ATX	Optimization_3-2	R1000	100	NA	NA	NA	Fluorofix	32000000	NA	NA	NA	NA	0
CarTScreening_CART0051_NgsGrna_009	CART0051	C	M	CD3	RosetteSep CD3	Cytokines: IL2 (StemCell 78145: 12.1 ng/ml); stimulation: ImmunoCult CD3/CD28	0	9	12	14	NA	NA	NA	NA	NA	20	6	15	20	0.5	15	16	50	Bulk	S3F_GW_gRNAs	77441	PD39	432	Cas9	mCART_18+mCART_21+mCART_22+mCART_23	285	BSD	50	Maxcyte ATX	Optimization_3-2	R1000	100	NA	NA	NA	Fluorofix	4.66667e+07	NA	NA	NA	NA	0
CarTScreening_CART0051_NgsGrna_010	CART0051	A	F	CD4	RosetteSep CD4	Cytokines: IL2 (StemCell 78145: 12.1 ng/ml); stimulation: ImmunoCult CD3/CD28	0	10	13	15	NA	NA	NA	NA	NA	21	6	16	21	0.5	16	17	50	Bulk	S3F_GW_gRNAs	77441	PD39	247	Cas9	mCART_18+mCART_21+mCART_22+mCART_23	285	BSD	50	Maxcyte ATX	Optimization_3-2	R1000	100	NA	NA	NA	Fluorofix	64000000	NA	NA	NA	NA	0
CarTScreening_CART0051_NgsGrna_012	CART0051	C	M	CD4	RosetteSep CD4	Cytokines: IL2 (StemCell 78145: 12.1 ng/ml); stimulation: ImmunoCult CD3/CD28	0	9	12	14	NA	NA	NA	NA	NA	20	6	15	20	0.5	15	16	50	Bulk	S3F_GW_gRNAs	77441	PD39	247	Cas9	mCART_18+mCART_21+mCART_22+mCART_23	285	BSD	50	Maxcyte ATX	Optimization_3-2	R1000	100	NA	NA	NA	Fluorofix	64000000	NA	NA	NA	NA	0
CarTScreening_CART0051_NgsGrna_051	CART0051	A	F	CD8	RosetteSep CD3	Cytokines: IL2 (StemCell 78145: 12.1 ng/ml); stimulation: ImmunoCult CD3/CD28	0	10	13	15	K562_CD19-mGFP	NA	21	4	1	21	6	16	21	0.5	16	17	50	Sorted	S3F_GW_gRNAs	77441	PD39	432	Cas9	mCART_18+mCART_21+mCART_22+mCART_23	285	BSD	50	Maxcyte ATX	Optimization_3-2	R1000	100	CD69-	CD8+ -> CD19+ -> CD69-	10.3	Fluorofix	31228	CD69	10.3	0	10.3	0
CarTScreening_CART0051_NgsGrna_052	CART0051	A	F	CD8	RosetteSep CD3	Cytokines: IL2 (StemCell 78145: 12.1 ng/ml); stimulation: ImmunoCult CD3/CD28	0	10	13	15	K562_CD19-mGFP	NA	21	4	1	21	6	16	21	0.5	16	17	50	Sorted	S3F_GW_gRNAs	77441	PD39	432	Cas9	mCART_18+mCART_21+mCART_22+mCART_23	285	BSD	50	Maxcyte ATX	Optimization_3-2	R1000	100	CD69+	CD8+ -> CD19+ -> CD69+	5.5	Fluorofix	20474	CD69	5.5	84.8	90.3	1
CarTScreening_CART0051_NgsGrna_053	CART0051	A	F	CD8	RosetteSep CD3	Cytokines: IL2 (StemCell 78145: 12.1 ng/ml); stimulation: ImmunoCult CD3/CD28	0	10	13	15	K562_CD19-mGFP	NA	21	4	1	21	6	16	21	0.5	16	17	50	Sorted	S3F_GW_gRNAs	77441	PD39	432	Cas9	mCART_18+mCART_21+mCART_22+mCART_23	285	BSD	50	Maxcyte ATX	Optimization_3-2	R1000	100	CD69++	CD8+ -> CD19+ -> CD69++	4.8	Fluorofix	16188	CD69	4.8	90.3	95.1	1
CarTScreening_CART0051_NgsGrna_054	CART0051	A	F	CD8	RosetteSep CD3	Cytokines: IL2 (StemCell 78145: 12.1 ng/ml); stimulation: ImmunoCult CD3/CD28	0	10	13	15	K562_CD19-mGFP	NA	21	4	1	21	6	16	21	0.5	16	17	50	Sorted	S3F_GW_gRNAs	77441	PD39	432	Cas9	mCART_18+mCART_21+mCART_22+mCART_23	285	BSD	50	Maxcyte ATX	Optimization_3-2	R1000	100	CD69+++	CD8+ -> CD19+ -> CD69+++	4.9	Fluorofix	15085	CD69	4.9	95.1	100	1
CarTScreening_CART0051_NgsGrna_055	CART0051	A	F	CD4	RosetteSep CD4	Cytokines: IL2 (StemCell 78145: 12.1 ng/ml); stimulation: ImmunoCult CD3/CD28	0	10	13	15	K562_CD19-mGFP	NA	21	4	1	21	6	16	21	0.5	16	17	50	Sorted	S3F_GW_gRNAs	77441	PD39	247	Cas9	mCART_18+mCART_21+mCART_22+mCART_23	285	BSD	50	Maxcyte ATX	Optimization_3-2	R1000	100	CD69-	CD4+ -> CD19+ -> CD69-	10.1	Fluorofix	792829	CD69	10.1	0	10.1	0
CarTScreening_CART0051_NgsGrna_056	CART0051	A	F	CD4	RosetteSep CD4	Cytokines: IL2 (StemCell 78145: 12.1 ng/ml); stimulation: ImmunoCult CD3/CD28	0	10	13	15	K562_CD19-mGFP	NA	21	4	1	21	6	16	21	0.5	16	17	50	Sorted	S3F_GW_gRNAs	77441	PD39	247	Cas9	mCART_18+mCART_21+mCART_22+mCART_23	285	BSD	50	Maxcyte ATX	Optimization_3-2	R1000	100	CD69+	CD4+ -> CD19+ -> CD69+	5.1	Fluorofix	474578	CD69	5.1	86.4	91.5	1
CarTScreening_CART0051_NgsGrna_057	CART0051	A	F	CD4	RosetteSep CD4	Cytokines: IL2 (StemCell 78145: 12.1 ng/ml); stimulation: ImmunoCult CD3/CD28	0	10	13	15	K562_CD19-mGFP	NA	21	4	1	21	6	16	21	0.5	16	17	50	Sorted	S3F_GW_gRNAs	77441	PD39	247	Cas9	mCART_18+mCART_21+mCART_22+mCART_23	285	BSD	50	Maxcyte ATX	Optimization_3-2	R1000	100	CD69++	CD4+ -> CD19+ -> CD69++	4	Fluorofix	309224	CD69	4	91.5	95.5	1
CarTScreening_CART0051_NgsGrna_058	CART0051	A	F	CD4	RosetteSep CD4	Cytokines: IL2 (StemCell 78145: 12.1 ng/ml); stimulation: ImmunoCult CD3/CD28	0	10	13	15	K562_CD19-mGFP	NA	21	4	1	21	6	16	21	0.5	16	17	50	Sorted	S3F_GW_gRNAs	77441	PD39	247	Cas9	mCART_18+mCART_21+mCART_22+mCART_23	285	BSD	50	Maxcyte ATX	Optimization_3-2	R1000	100	CD69+++	CD4+ -> CD19+ -> CD69+++	4.5	Fluorofix	355733	CD69	4.5	95.5	100	1
CarTScreening_CART0051_NgsGrna_059	CART0051	C	M	CD4	RosetteSep CD4	Cytokines: IL2 (StemCell 78145: 12.1 ng/ml); stimulation: ImmunoCult CD3/CD28	0	9	12	14	K562_CD19-mGFP	NA	20	4	1	20	6	15	20	0.5	15	16	50	Sorted	S3F_GW_gRNAs	77441	PD39	247	Cas9	mCART_18+mCART_21+mCART_22+mCART_23	285	BSD	50	Maxcyte ATX	Optimization_3-2	R1000	100	CD69-	CD4+ -> CD19+ -> CD69-	10.5	Fluorofix	482272	CD69	10.5	0	10.5	0
CarTScreening_CART0051_NgsGrna_060	CART0051	C	M	CD4	RosetteSep CD4	Cytokines: IL2 (StemCell 78145: 12.1 ng/ml); stimulation: ImmunoCult CD3/CD28	0	9	12	14	K562_CD19-mGFP	NA	20	4	1	20	6	15	20	0.5	15	16	50	Sorted	S3F_GW_gRNAs	77441	PD39	247	Cas9	mCART_18+mCART_21+mCART_22+mCART_23	285	BSD	50	Maxcyte ATX	Optimization_3-2	R1000	100	CD69+	CD4+ -> CD19+ -> CD69+	4.9	Fluorofix	250503	CD69	4.9	85.4	90.3	1
CarTScreening_CART0051_NgsGrna_061	CART0051	C	M	CD4	RosetteSep CD4	Cytokines: IL2 (StemCell 78145: 12.1 ng/ml); stimulation: ImmunoCult CD3/CD28	0	9	12	14	K562_CD19-mGFP	NA	20	4	1	20	6	15	20	0.5	15	16	50	Sorted	S3F_GW_gRNAs	77441	PD39	247	Cas9	mCART_18+mCART_21+mCART_22+mCART_23	285	BSD	50	Maxcyte ATX	Optimization_3-2	R1000	100	CD69++	CD4+ -> CD19+ -> CD69++	5.2	Fluorofix	192079	CD69	5.2	90.3	95.5	1
CarTScreening_CART0051_NgsGrna_062	CART0051	C	M	CD4	RosetteSep CD4	Cytokines: IL2 (StemCell 78145: 12.1 ng/ml); stimulation: ImmunoCult CD3/CD28	0	9	12	14	K562_CD19-mGFP	NA	20	4	1	20	6	15	20	0.5	15	16	50	Sorted	S3F_GW_gRNAs	77441	PD39	247	Cas9	mCART_18+mCART_21+mCART_22+mCART_23	285	BSD	50	Maxcyte ATX	Optimization_3-2	R1000	100	CD69+++	CD4+ -> CD19+ -> CD69+++	4.5	Fluorofix	179150	CD69	4.5	95.5	100	1
CarTScreening_CART0051_NgsGrna_063	CART0051	C	M	CD8	RosetteSep CD3	Cytokines: IL2 (StemCell 78145: 12.1 ng/ml); stimulation: ImmunoCult CD3/CD28	0	9	12	14	NA	NA	20	NA	NA	21	7	15	21	0.5	15	16	50	Sorted	S3F_GW_gRNAs	77441	PD39	432	Cas9	mCART_18+mCART_21+mCART_22+mCART_23	285	BSD	50	Maxcyte ATX	Optimization_3-2	R1000	100	FAS---	CD8+ -> FAS---	5.2	Fluorofix	45320	FAS	5.2	0	5.2	1
CarTScreening_CART0051_NgsGrna_064	CART0051	C	M	CD8	RosetteSep CD3	Cytokines: IL2 (StemCell 78145: 12.1 ng/ml); stimulation: ImmunoCult CD3/CD28	0	9	12	14	NA	NA	20	NA	NA	21	7	15	21	0.5	15	16	50	Sorted	S3F_GW_gRNAs	77441	PD39	432	Cas9	mCART_18+mCART_21+mCART_22+mCART_23	285	BSD	50	Maxcyte ATX	Optimization_3-2	R1000	100	FAS--	CD8+ -> FAS--	4.9	Fluorofix	34697	FAS	4.9	5.2	10.1	1
CarTScreening_CART0051_NgsGrna_065	CART0051	C	M	CD8	RosetteSep CD3	Cytokines: IL2 (StemCell 78145: 12.1 ng/ml); stimulation: ImmunoCult CD3/CD28	0	9	12	14	NA	NA	20	NA	NA	21	7	15	21	0.5	15	16	50	Sorted	S3F_GW_gRNAs	77441	PD39	432	Cas9	mCART_18+mCART_21+mCART_22+mCART_23	285	BSD	50	Maxcyte ATX	Optimization_3-2	R1000	100	FAS-	CD8+ -> FAS-	5	Fluorofix	56460	FAS	5	10.1	15.1	1
CarTScreening_CART0051_NgsGrna_066	CART0051	C	M	CD8	RosetteSep CD3	Cytokines: IL2 (StemCell 78145: 12.1 ng/ml); stimulation: ImmunoCult CD3/CD28	0	9	12	14	NA	NA	20	NA	NA	21	7	15	21	0.5	15	16	50	Sorted	S3F_GW_gRNAs	77441	PD39	432	Cas9	mCART_18+mCART_21+mCART_22+mCART_23	285	BSD	50	Maxcyte ATX	Optimization_3-2	R1000	100	FAS+	CD8+ -> FAS+	5.8	Fluorofix	47687	FAS	5.8	94.2	100	0
CarTScreening_CART0051_NgsGrna_067	CART0051	A	F	CD4	RosetteSep CD4	Cytokines: IL2 (StemCell 78145: 12.1 ng/ml); stimulation: ImmunoCult CD3/CD28	0	10	13	15	NA	NA	21	NA	NA	22	7	16	22	0.5	16	17	50	Sorted	S3F_GW_gRNAs	77441	PD39	247	Cas9	mCART_18+mCART_21+mCART_22+mCART_23	285	BSD	50	Maxcyte ATX	Optimization_3-2	R1000	100	FAS---	CD4+ -> FAS---	6.8	Fluorofix	688341	FAS	6.8	0	6.8	1
CarTScreening_CART0051_NgsGrna_068	CART0051	A	F	CD4	RosetteSep CD4	Cytokines: IL2 (StemCell 78145: 12.1 ng/ml); stimulation: ImmunoCult CD3/CD28	0	10	13	15	NA	NA	21	NA	NA	22	7	16	22	0.5	16	17	50	Sorted	S3F_GW_gRNAs	77441	PD39	247	Cas9	mCART_18+mCART_21+mCART_22+mCART_23	285	BSD	50	Maxcyte ATX	Optimization_3-2	R1000	100	FAS--	CD4+ -> FAS--	5.9	Fluorofix	518669	FAS	5.9	6.8	12.7	1
CarTScreening_CART0051_NgsGrna_069	CART0051	A	F	CD4	RosetteSep CD4	Cytokines: IL2 (StemCell 78145: 12.1 ng/ml); stimulation: ImmunoCult CD3/CD28	0	10	13	15	NA	NA	21	NA	NA	22	7	16	22	0.5	16	17	50	Sorted	S3F_GW_gRNAs	77441	PD39	247	Cas9	mCART_18+mCART_21+mCART_22+mCART_23	285	BSD	50	Maxcyte ATX	Optimization_3-2	R1000	100	FAS-	CD4+ -> FAS-	6	Fluorofix	688231	FAS	6	12.7	18.7	1
CarTScreening_CART0051_NgsGrna_070	CART0051	A	F	CD4	RosetteSep CD4	Cytokines: IL2 (StemCell 78145: 12.1 ng/ml); stimulation: ImmunoCult CD3/CD28	0	10	13	15	NA	NA	21	NA	NA	22	7	16	22	0.5	16	17	50	Sorted	S3F_GW_gRNAs	77441	PD39	247	Cas9	mCART_18+mCART_21+mCART_22+mCART_23	285	BSD	50	Maxcyte ATX	Optimization_3-2	R1000	100	FAS+	CD4+ -> FAS+	5.4	Fluorofix	727909	FAS	5.4	94.6	100	0
CarTScreening_CART0051_NgsGrna_071	CART0051	C	M	CD4	RosetteSep CD4	Cytokines: IL2 (StemCell 78145: 12.1 ng/ml); stimulation: ImmunoCult CD3/CD28	0	9	12	14	NA	NA	20	NA	NA	21	7	15	21	0.5	15	16	50	Sorted	S3F_GW_gRNAs	77441	PD39	247	Cas9	mCART_18+mCART_21+mCART_22+mCART_23	285	BSD	50	Maxcyte ATX	Optimization_3-2	R1000	100	FAS---	CD4+ -> FAS---	4.9	Fluorofix	385986	FAS	4.9	0	4.9	1
CarTScreening_CART0051_NgsGrna_072	CART0051	C	M	CD4	RosetteSep CD4	Cytokines: IL2 (StemCell 78145: 12.1 ng/ml); stimulation: ImmunoCult CD3/CD28	0	9	12	14	NA	NA	20	NA	NA	21	7	15	21	0.5	15	16	50	Sorted	S3F_GW_gRNAs	77441	PD39	247	Cas9	mCART_18+mCART_21+mCART_22+mCART_23	285	BSD	50	Maxcyte ATX	Optimization_3-2	R1000	100	FAS--	CD4+ -> FAS--	5.3	Fluorofix	412996	FAS	5.3	4.9	10.2	1
CarTScreening_CART0051_NgsGrna_073	CART0051	C	M	CD4	RosetteSep CD4	Cytokines: IL2 (StemCell 78145: 12.1 ng/ml); stimulation: ImmunoCult CD3/CD28	0	9	12	14	NA	NA	20	NA	NA	21	7	15	21	0.5	15	16	50	Sorted	S3F_GW_gRNAs	77441	PD39	247	Cas9	mCART_18+mCART_21+mCART_22+mCART_23	285	BSD	50	Maxcyte ATX	Optimization_3-2	R1000	100	FAS-	CD4+ -> FAS-	5.6	Fluorofix	490129	FAS	5.6	10.2	15.8	1
CarTScreening_CART0051_NgsGrna_074	CART0051	C	M	CD4	RosetteSep CD4	Cytokines: IL2 (StemCell 78145: 12.1 ng/ml); stimulation: ImmunoCult CD3/CD28	0	9	12	14	NA	NA	20	NA	NA	21	7	15	21	0.5	15	16	50	Sorted	S3F_GW_gRNAs	77441	PD39	247	Cas9	mCART_18+mCART_21+mCART_22+mCART_23	285	BSD	50	Maxcyte ATX	Optimization_3-2	R1000	100	FAS+	CD4+ -> FAS+	5	Fluorofix	436946	FAS	5	95	100	0
CarTScreening_CART0051_NgsGrna_079	CART0051	A	F	CD4	RosetteSep CD4	Cytokines: IL2 (StemCell 78145: 12.1 ng/ml); stimulation: ImmunoCult CD3/CD28	0	10	13	15	K562_CD19-mGFP	NA	21	4	1	21	6	16	21	0.5	16	17	50	Sorted	S3F_GW_gRNAs	77441	PD39	247	Cas9	mCART_18+mCART_21+mCART_22+mCART_23	285	BSD	50	Maxcyte ATX	Optimization_3-2	R1000	100	CD19-	CD4+ -> CD19-	12.6	Fluorofix	1687197	CD19	12.6	0	12.6	0
CarTScreening_CART0051_NgsGrna_082	CART0051	A	F	CD4	RosetteSep CD4	Cytokines: IL2 (StemCell 78145: 12.1 ng/ml); stimulation: ImmunoCult CD3/CD28	0	10	13	15	K562_CD19-mGFP	NA	21	4	1	21	6	16	21	0.5	16	17	50	Sorted	S3F_GW_gRNAs	77441	PD39	247	Cas9	mCART_18+mCART_21+mCART_22+mCART_23	285	BSD	50	Maxcyte ATX	Optimization_3-2	R1000	100	CD19+	CD4+ -> CD19+	4.9	Fluorofix	605896	CD19	4.9	95.1	100	1
CarTScreening_CART0051_NgsGrna_083	CART0051	C	M	CD4	RosetteSep CD4	Cytokines: IL2 (StemCell 78145: 12.1 ng/ml); stimulation: ImmunoCult CD3/CD28	0	9	12	14	K562_CD19-mGFP	NA	20	4	1	20	6	15	20	0.5	15	16	50	Sorted	S3F_GW_gRNAs	77441	PD39	247	Cas9	mCART_18+mCART_21+mCART_22+mCART_23	285	BSD	50	Maxcyte ATX	Optimization_3-2	R1000	100	CD19-	CD4+ -> CD19-	10.5	Fluorofix	823613	CD19	10.5	0	10.5	0
CarTScreening_CART0051_NgsGrna_086	CART0051	C	M	CD4	RosetteSep CD4	Cytokines: IL2 (StemCell 78145: 12.1 ng/ml); stimulation: ImmunoCult CD3/CD28	0	9	12	14	K562_CD19-mGFP	NA	20	4	1	20	6	15	20	0.5	15	16	50	Sorted	S3F_GW_gRNAs	77441	PD39	247	Cas9	mCART_18+mCART_21+mCART_22+mCART_23	285	BSD	50	Maxcyte ATX	Optimization_3-2	R1000	100	CD19+	CD4+ -> CD19+	5	Fluorofix	448395	CD19	5	95	100	1
CarTScreening_CART0051_NgsGrna_113	CART0051	A	F	CD4	RosetteSep CD4	Cytokines: IL2 (StemCell 78145: 12.1 ng/ml); stimulation: ImmunoCult CD3/CD28	0	10	13	15	K562_CD19-mGFP	Irradiation 100 Gy	21	69	1	24	9	16	24	0.5	16	17	50	Sorted	S3F_GW_gRNAs	77441	PD39	247	Cas9	mCART_18+mCART_21+mCART_22+mCART_23	285	BSD	50	Maxcyte ATX	Optimization_3-2	R1000	100	PD1_LAG3_TIM3_Triple-Low	CD4+ -> GFP+ -> PD1_LAG3_TIM3_Triple-Low	0.8	Fluorofix	137629	PD1_LAG3_TIM3	0.8	0	0.8	1
CarTScreening_CART0051_NgsGrna_114	CART0051	A	F	CD4	RosetteSep CD4	Cytokines: IL2 (StemCell 78145: 12.1 ng/ml); stimulation: ImmunoCult CD3/CD28	0	10	13	15	K562_CD19-mGFP	Irradiation 100 Gy	21	69	1	24	9	16	24	0.5	16	17	50	Sorted	S3F_GW_gRNAs	77441	PD39	247	Cas9	mCART_18+mCART_21+mCART_22+mCART_23	285	BSD	50	Maxcyte ATX	Optimization_3-2	R1000	100	PD1_LAG3_TIM3_Triple-Positive	CD4+ -> GFP+ -> PD1_LAG3_TIM3_Triple-Positive	17.7	Fluorofix	1746045	PD1_LAG3_TIM3	17.7	82.3	100	0
CarTScreening_CART0051_NgsGrna_115	CART0051	C	M	CD4	RosetteSep CD4	Cytokines: IL2 (StemCell 78145: 12.1 ng/ml); stimulation: ImmunoCult CD3/CD28	0	9	12	14	K562_CD19-mGFP	Irradiation 100 Gy	20	69	1	23	9	15	23	0.5	15	16	50	Sorted	S3F_GW_gRNAs	77441	PD39	247	Cas9	mCART_18+mCART_21+mCART_22+mCART_23	285	BSD	50	Maxcyte ATX	Optimization_3-2	R1000	100	PD1_LAG3_TIM3_Triple-Low	CD4+ -> GFP+ -> PD1_LAG3_TIM3_Triple-Low	1.4	Fluorofix	105873	PD1_LAG3_TIM3	1.4	0	1.4	1
CarTScreening_CART0051_NgsGrna_116	CART0051	C	M	CD4	RosetteSep CD4	Cytokines: IL2 (StemCell 78145: 12.1 ng/ml); stimulation: ImmunoCult CD3/CD28	0	9	12	14	K562_CD19-mGFP	Irradiation 100 Gy	20	69	1	23	9	15	23	0.5	15	16	50	Sorted	S3F_GW_gRNAs	77441	PD39	247	Cas9	mCART_18+mCART_21+mCART_22+mCART_23	285	BSD	50	Maxcyte ATX	Optimization_3-2	R1000	100	PD1_LAG3_TIM3_Triple-Positive	CD4+ -> GFP+ -> PD1_LAG3_TIM3_Triple-Positive	18.5	Fluorofix	1694134	PD1_LAG3_TIM3	18.5	81.5	100	0

## Sheet: S3h_GW_sorting_gRNA_counts
sgRNA	Gene	CarTScreening_CART0051_NgsGrna_079	CarTScreening_CART0051_NgsGrna_083	CarTScreening_CART0051_NgsGrna_082	CarTScreening_CART0051_NgsGrna_086	CarTScreening_CART0043_NgsGrna_017	CarTScreening_CART0043_NgsGrna_020	CarTScreening_CART0043_NgsGrna_016	CarTScreening_CART0043_NgsGrna_019	CarTScreening_CART0043_NgsGrna_022	CarTScreening_CART0051_NgsGrna_051	CarTScreening_CART0051_NgsGrna_055	CarTScreening_CART0051_NgsGrna_059	CarTScreening_CART0051_NgsGrna_052	CarTScreening_CART0051_NgsGrna_056	CarTScreening_CART0051_NgsGrna_060	CarTScreening_CART0051_NgsGrna_053	CarTScreening_CART0051_NgsGrna_057	CarTScreening_CART0051_NgsGrna_061	CarTScreening_CART0051_NgsGrna_054	CarTScreening_CART0051_NgsGrna_058	CarTScreening_CART0051_NgsGrna_062	CarTScreening_CART0043_NgsGrna_038	CarTScreening_CART0043_NgsGrna_040	CarTScreening_CART0051_NgsGrna_065	CarTScreening_CART0051_NgsGrna_069	CarTScreening_CART0051_NgsGrna_073	CarTScreening_CART0051_NgsGrna_064	CarTScreening_CART0051_NgsGrna_068	CarTScreening_CART0051_NgsGrna_072	CarTScreening_CART0051_NgsGrna_063	CarTScreening_CART0051_NgsGrna_067	CarTScreening_CART0051_NgsGrna_071	CarTScreening_CART0051_NgsGrna_066	CarTScreening_CART0051_NgsGrna_070	CarTScreening_CART0051_NgsGrna_074	CarTScreening_CART0051_NgsGrna_113	CarTScreening_CART0051_NgsGrna_115	CarTScreening_CART0051_NgsGrna_114	CarTScreening_CART0051_NgsGrna_116	CarTScreening_CART0043_NgsGrna_001	CarTScreening_CART0043_NgsGrna_002	CarTScreening_CART0051_NgsGrna_007	CarTScreening_CART0051_NgsGrna_009	CarTScreening_CART0051_NgsGrna_010	CarTScreening_CART0051_NgsGrna_012
A1BG_1	A1BG	6	0	30	76	2	426	0	2	0	8	316	2	2	14	2	0	2	16	0	4	38	0	2	2	10	62	42	6	4	34	8	4	10	152	24	0	2	920	14	74	110	1006	982	1728	2200
A1BG_2	A1BG	654	60	1616	4716	156	862	1298	816	620	122	2184	1344	28	82	1138	21014	838	300	478	3366	1246	32	830	2392	138	1400	622	1428	2606	1216	842	410	534	3774	1536	260	46	9918	3000	1082	1938	15354	18208	16732	33088
A1BG_3	A1BG	0	0	0	0	0	0	0	0	0	0	0	0	0	0	0	0	0	0	0	0	0	0	0	0	0	0	0	0	0	0	0	0	0	0	0	0	0	0	0	0	0	0	0	0	0
A1BG_4	A1BG	14	2874	108	274	16	270	0	154	12	8	38	6	16	8	6	12	22	52	2	766	104	20	6	20	10	138	134	1108	2250	102	254	406	34	6	1162	16	64	346	8056	190	260	3028	4334	2154	15514
A1CF_1	A1CF	6	204	8	20	14	0	0	0	0	2	380	2	0	12	0	4	2	2	2	4	18	2	82	2	382	360	24	26	0	28	2	2	122	168	6	6	0	74	2442	44	90	304	290	2332	522
A1CF_2	A1CF	6	0	0	2	0	0	0	12	0	0	0	2	2	2	4	0	0	2	0	2	40	0	0	0	0	96	0	0	4	4	0	0	0	2	0	0	72	2	0	6	40	12	6	14	56
A1CF_3	A1CF	20	5246	264	196	64	2	0	56	352	4	16	18	8	610	8	0	6	52	0	10	74	10	138	4	2	8	74	138	362	64	76	6	24	88	80	2	10	2	346	230	164	1560	764	2030	2716
A1CF_4	A1CF	2	4	0	8	28	0	0	0	0	0	2	0	0	0	110	0	0	4	0	0	12	0	0	2034	14	4	18	0	6	102	0	2	8	2	0	1100	8	42	14	18	12	906	8	62	1166
A2M_1	A2M	24	20	62	2992	0	78	0	106	40	22	2840	546	3096	40	206	4	338	46	4	32	118	16	126	1080	402	218	146	472	16	152	14	52	22	630	506	32	658	22	24	290	568	4240	5484	4448	12864
A2M_2	A2M	62	6	2	44	0	10	0	0	0	4	6	0	0	2	4	2	2	14	0	0	26	0	0	6	212	6	358	4	0	14	4	6	4	2	2	2	0	2	400	30	64	416	326	196	1554
A2M_3	A2M	2	2	250	2	0	0	0	0	0	4	0	8	0	2	2	0	0	10	0	2	18	0	34	4	0	8	10	2	2	6	0	8	2	226	0	2	0	0	0	28	22	320	1368	128	512
A2M_4	A2M	0	2	114	50	0	0	0	0	0	2	2	0	0	0	2	2	2	0	0	8	6	0	2	0	70	0	4	4	0	18	0	2	0	0	28	0	64	68	0	18	104	192	0	84	622
A2ML1_1	A2ML1	2	0	0	10	0	0	0	10	0	2	2	0	108	4	0	2	2	8	0	0	12	0	0	4	2	0	14	1868	2	8	0	0	2	0	0	0	0	0	30	12	36	566	526	4	600
A2ML1_2	A2ML1	6	2	8	14	0	0	0	146	0	2	4	4	2	6	6	2	1128	6	4	6	262	0	6	2	54	6	24	6	4	34	16	34	6	0	8	2	814	8	6	28	54	552	874	2042	310
A2ML1_3	A2ML1	2	80	8	0	0	0	0	0	0	0	0	2	0	2	0	0	0	0	0	0	4	0	0	2	0	0	10	0	12	2	22	34	0	0	0	2	3382	6	4	6	14	100	96	12	268
A2ML1_4	A2ML1	0	6	4	914	92	14	16	0	0	6	14	2	2	2	2	2	0	6	0	0	16	0	2	0	2	26	20	0	0	26	0	0	8	14	96	2	0	2	6	72	68	1062	1356	456	1150
A3GALT2_1	A3GALT2	0	2	0	0	0	0	0	0	18	4	0	2	0	2	24	0	0	8	0	0	4	0	12	0	2	2	0	0	0	6	2	12	0	66	0	2	0	26	0	56	32	250	52	8	152
A3GALT2_2	A3GALT2	8	12	4	1080	0	4	0	20	0	10	12	418	10	4	2	2	12	24	4	186	122	2	4	14	2	1386	48	34	4	44	12	26	14	2	588	4	6	10	1680	58	300	3150	1624	3078	4212
A3GALT2_3	A3GALT2	46	42	280	270	430	356	188	22	170	38	74	2576	10	14	388	14	16	102	2	296	2164	38	64	32	734	2768	270	2000	1006	2818	592	1402	580	100	924	6	20	340	2646	322	730	4720	4696	7228	14370
A3GALT2_4	A3GALT2	10212	8010	3540	1492	520	1190	242	1020	476	54	692	482	16	1192	704	28	60	504	22	76	1558	336	330	1298	3984	1686	822	1410	188	1772	1900	1970	244	3768	1496	5902	288	4432	12536	1198	1910	16992	20336	19906	43264
A4GALT_1	A4GALT	10	0	804	18	0	0	0	0	0	0	960	2	0	470	2	0	546	20	2	2	46	0	0	32	86	1086	26	84	6	26	16	6	6	2	678	56	2	6	12	12	76	450	852	2584	1230
A4GALT_2	A4GALT	136	1354	194	544	10	460	2	268	0	20	32	40	4	464	154	14	2754	100	10	74	208	10	54	72	836	144	280	74	78	236	446	358	102	98	956	4	28	6864	1844	472	778	6078	6018	5694	14708
A4GALT_3	A4GALT	40	8	104	894	178	220	0	4	0	20	398	8	8	206	480	8	382	110	6	486	1414	52	534	394	520	314	140	52	18	164	246	24	68	1106	6	5434	28	5936	4782	282	818	5274	5964	9132	8938
A4GALT_4	A4GALT	12	2	270	84	2	154	278	6	2	8	92	4	6	1604	4	6	10	48	2	2	82	10	34	6	2	16	92	14	14	94	10	98	12	130	24	8	0	12	196	174	176	1796	2266	3624	7632
A4GNT_1	A4GNT	0	2	18	504	0	0	0	520	0	2	2	0	0	4	2	0	2	28	0	4	16	12	2	0	4	30	20	8	0	4	0	0	8	122	82	2	0	14	4	70	90	352	1292	626	1680
A4GNT_2	A4GNT	0	0	2	28	2	6	0	0	0	2	4	2	4	0	8	2	2	8	2	10	16	2	8	4	0	10	42	2	2	28	2	2	12	0	336	2	0	416	14	82	146	940	2086	802	5930
A4GNT_3	A4GNT	9944	34	804	3392	180	138	0	234	392	18	1584	530	12	22	234	16	16	108	2	582	322	18	224	24	422	718	276	72	434	194	368	1546	54	450	36	10	38	2232	366	322	570	5580	4604	6476	12012
A4GNT_4	A4GNT	6	0	1712	156	0	2	378	0	0	0	6	0	0	0	4	2	2	4	0	6	30	0	6	4	0	2	24	2	2	14	2	4	24	114	0	0	0	1342	70	6	68	302	304	280	32
AAAS_1	AAAS	2522	20	104	62	0	22	0	100	264	8	96	10	6	16	16	6	180	50	4	6	100	42	12	18	2244	724	204	48	124	174	1690	14	26	10	12	16	32	600	1048	236	444	4506	4000	5972	13524
AAAS_2	AAAS	48	58	104	102	1836	12	338	420	94	32	210	920	24	58	1156	20	908	266	12	898	214	12	148	44	1798	128	214	600	410	188	2030	12	62	136	1058	4524	66	3736	372	294	358	8858	4222	8932	12646
AAAS_3	AAAS	20	6	1208	1794	858	158	1214	622	110	32	32	312	6	118	10	8	104	170	2	760	638	20	26	8	496	114	140	44	294	130	202	438	34	154	306	12	1378	3108	58	206	586	3766	4224	6932	11232
AAAS_4	AAAS	8	0	12	12	0	48	0	0	0	8	10	6	0	2	2	2	2	76	0	0	18	4	10	8	4	6	26	4	6	48	4	2	14	0	316	0	0	2	4	50	158	1464	1182	218	1150
AACS_1	AACS	6	4	48	12	0	0	0	0	0	0	6	0	0	0	2	0	2	6	0	0	22	2	0	2	6	54	14	6	4	30	4	908	8	2	0	0	2	0	0	46	34	276	636	120	1592
AACS_2	AACS	850	548	216	86	138	204	26	38	30	26	342	2614	10	604	98	16	14	128	8	32	148	22	82	10	62	1138	442	38	6	126	1522	32	36	1298	118	18	334	80	430	236	644	8400	9332	4182	12828
AACS_3	AACS	10	2	166	116	34	88	0	90	242	8	334	4	0	6	528	10	42	22	0	68	56	2	82	12	170	218	104	172	140	78	1450	242	16	308	0	484	34	14	3604	210	174	1884	1784	5112	8534
AACS_4	AACS	18	0	68	14	0	8	2	0	0	8	1782	2	0	6	18	0	36	14	0	14	12	52	28	0	12	10	42	264	1124	30	288	4	4	6	200	4	4	4	10	44	68	542	656	628	442
AADAC_1	AADAC	2	4	10	88	64	2	330	0	4	14	6	2	2	6	12	2	6	330	0	660	46	2	0	2	2	38	22	2	0	12	0	2	16	404	12	6	4	534	12	36	90	832	326	1190	1468
AADAC_2	AADAC	0	2	0	2	0	0	0	0	0	0	0	0	0	2	0	0	0	2	0	2	10	0	0	0	0	8	6	2	0	16	0	56	2	0	0	2	2	4	1322	46	82	528	2	8	8
AADAC_3	AADAC	2	0	4	2	64	2	0	8	0	4	2	2	0	0	2	2	112	2	0	2	6	26	2	0	14	0	18	2	0	20	6	0	2	0	6	0	0	2	196	34	52	218	302	40	4300
AADAC_4	AADAC	4	6	898	0	0	0	0	0	0	0	0	0	0	0	0	0	0	0	0	4	12	0	0	0	2	0	10	8	2	8	0	2	514	6	2	6	0	8	2	2	0	0	230	6	10
AADACL2_1	AADACL2	0	0	4	8	0	2	40	0	0	2	4	2	2	2	0	0	0	4	2	4	10	0	0	2	10	0	2	2	0	14	0	0	0	0	0	0	0	4	6	40	8	802	140	572	0
AADACL2_2	AADACL2	0	0	0	0	0	0	0	0	0	0	0	8	0	2	0	0	0	0	0	0	0	0	2	0	0	0	0	0	4	10	0	0	2	0	0	0	0	2	0	0	0	2	12	32	464
AADACL2_3	AADACL2	0	0	0	2	0	0	0	40	0	0	0	0	0	0	0	0	0	4	0	0	4	0	0	0	0	64	0	0	0	0	0	0	0	0	92	0	0	0	28	22	18	20	30	4	60
AADACL2_4	AADACL2	0	0	0	0	0	0	0	0	0	2	2	2	0	0	2	0	0	0	0	0	4	0	2	0	0	0	22	0	0	2	2	0	14	2	0	2	0	22	0	12	10	404	0	106	2202
AADACL3_1	AADACL3	0	0	0	10	0	108	0	0	0	0	2	2	0	0	0	0	0	4	0	0	10	0	4	0	164	2	8	6	18	4	0	0	0	0	0	4	0	4	384	4	62	466	34	70	482
AADACL3_2	AADACL3	28	10	286	538	94	64	0	86	120	22	22	302	6976	62	134	4	106	78	4	1170	184	6	0	82	326	506	176	2244	2496	100	94	22	50	348	410	9414	16	4730	4666	144	170	3136	2736	7118	6436
AADACL3_3	AADACL3	130	130	1134	946	228	32	132	0	2	28	904	184	8	20	40	10	1990	182	2	134	96	342	20	12	354	588	176	28	102	134	186	894	458	78	676	18	8	4790	1228	228	334	1674	1868	4278	8272
AADACL3_4	AADACL3	3604	436	2	96	170	10	58	0	0	8	246	6	2	0	58	0	4	12	2	6	46	118	136	8	10	6	70	60	10	66	166	4	14	10	4	2	6	6	248	64	252	1430	830	1690	3140
AADACL4_1	AADACL4	0	0	0	4	0	2	82	152	2	2	56	360	0	2	0	4	2	4	0	0	8	0	0	0	0	4	8	426	2	14	0	2	112	2	48	0	0	2	12	10	44	592	46	680	1314
AADACL4_2	AADACL4	2	0	4	12	0	12	48	0	0	4	14	8	3504	4	6	4	2	2	0	8	24	8	0	0	0	6	6	2	0	6	0	0	2	0	0	0	0	8	4	48	64	1566	142	560	650
AADACL4_3	AADACL4	8	0	26	10	0	0	0	0	96	4	58	76	0	20	46	2	152	2	0	2	16	0	0	2	402	306	26	6	0	10	38	544	18	18	2	0	2	976	320	22	18	244	250	1858	2486
AADACL4_4	AADACL4	0	2	2	20	12	0	0	0	0	6	4	4	0	0	6	4	2	58	0	14	32	0	28	0	84	4	12	6	2	14	0	4	8	0	2	0	0	380	8	38	128	1160	92	1736	316
AADAT_1	AADAT	0	2	2	4	0	38	0	2	216	0	42	0	0	2	0	0	68	2	2	0	144	242	0	4	0	2	4	2	0	10	0	0	4	40	4	0	0	4	0	12	30	594	282	88	1002
AADAT_2	AADAT	0	4	0	6	4	0	0	0	26	2	2	2	2	0	66	0	2	6	0	84	12	4	2	22	0	8	0	46	4	18	0	0	0	18	26	1528	2	0	292	16	38	264	364	510	1018
AADAT_3	AADAT	2	0	4	4	0	0	132	0	0	0	0	0	0	0	0	0	0	4	0	0	0	0	0	4	0	0	2	0	0	0	0	108	0	2	0	0	0	2	0	70	52	28	188	94	6
AADAT_4	AADAT	2	0	0	22	0	0	0	0	0	0	2	0	0	0	2	2	2	6	2	0	2	0	0	0	0	0	2	0	0	4	0	0	0	0	0	0	0	0	0	4	8	44	948	22	70
AAED1_1	AAED1	6	2	2	24	14	0	0	0	0	4	4	4	2	4	6	6	2	16	0	46	36	26	0	10	4	12	24	236	4	28	0	4	14	290	0	8	0	1948	8	52	62	584	1574	1248	680
AAED1_2	AAED1	4	0	44	4	0	0	0	0	0	0	8	0	0	0	2	0	2	0	2	0	8	0	0	0	0	4	12	836	12	24	0	2	6	128	4	0	0	62	698	2	10	168	16	148	262
AAED1_3	AAED1	8	10	6	96	0	0	0	0	300	0	4	4	0	20	76	2	56	10	0	2	38	2	0	8	2	108	60	18	230	28	4	8	4	312	4	8	2	48	2518	14	80	438	306	2104	1306
AAED1_4	AAED1	2722	32	820	314	230	138	2	50	164	12	244	1078	12	48	922	26	12	120	4	38	228	992	490	14	306	822	258	78	286	546	482	444	48	442	654	10	20	1940	5754	580	948	8462	6918	7914	15266
AAGAB_1	AAGAB	100	2	166	46	0	38	534	4	0	4	36	24	6	4	6	0	14	24	2	44	3186	4	4	2	8	22	68	14	46	64	708	8	10	28	460	2	34	32	64	68	176	1780	1314	1984	6498
AAGAB_2	AAGAB	2	2	0	10	512	2	138	0	0	0	0	0	0	368	6	0	2	14	0	0	8	0	2	0	0	0	8	0	0	4	0	0	4	0	0	0	0	2	38	8	52	542	446	708	332
AAGAB_3	AAGAB	6	0	2	14	0	68	0	0	0	10	90	86	0	1124	338	6	898	58	0	6	326	4	2	4	0	220	30	16	2	30	0	632	2	4	346	0	0	468	1314	66	70	1774	340	574	2362
AAGAB_4	AAGAB	4	2	2	24	0	0	242	0	0	2	112	74	0	8	2	4	6	14	2	8	30	0	0	4	108	2	26	2	0	16	2	0	20	512	0	2	2	3760	140	20	116	222	1430	3426	1928
AAK1_1	AAK1	2	0	2	12	34	0	0	0	0	0	6	0	2	2	0	2	2	14	0	0	8	0	0	0	0	2	8	4	0	6	6	0	0	16	0	4	2	0	4	54	52	118	1148	524	260
AAK1_2	AAK1	2	4	0	6	0	0	0	0	0	0	0	0	0	0	0	0	0	8	0	0	18	0	2	4	2	6	8	12	0	48	0	0	6	0	2	6	0	2	6	20	84	232	558	12	176
AAK1_3	AAK1	0	0	2	6	0	0	0	0	0	0	2	58	0	2	0	0	0	0	0	0	2	0	0	0	0	2	2	0	0	2	0	0	2	0	6	0	0	22	0	8	4	86	6	30	26
AAK1_4	AAK1	4	0	0	0	0	0	0	0	0	0	4	0	2	4	2	0	2	0	0	2	2	0	6	2	36	140	14	0	0	4	0	0	0	0	0	10	2	0	528	36	94	52	6	206	590
AAMDC_1	AAMDC	0	0	50	2	0	0	0	0	0	0	4	0	2	182	2	0	14	6	0	2	8	100	22	0	0	0	12	28	0	14	0	0	6	0	0	0	0	452	6	4	30	308	0	284	6
AAMDC_2	AAMDC	4	4	402	22	0	24	0	38	30	4	2	90	4	32	12	4	76	10	2	466	26	0	2	4	0	10	28	4	0	22	1128	2	12	2	40	4	22	1362	18	42	74	1208	968	900	2314
AAMDC_3	AAMDC	6	4	8	8	0	0	0	0	0	8	2	2	2	6	10	4	8	14	6	96	16	0	0	0	60	4	26	12	0	20	2	0	6	44	12	8	0	0	368	54	34	546	446	232	1396
AAMDC_4	AAMDC	12	10	166	86	0	116	2	8	0	18	6	28	0	4	2	24	152	60	2	8	82	0	760	8	286	130	560	132	8	116	88	236	12	470	140	8	4	14	44	152	190	1684	1714	2292	6214
AAMP_1	AAMP	140	0	0	4	0	0	0	0	0	12	66	6	2	0	14	10	14	4	9070	24	10	0	0	2	22	2	8	18	2	14	0	0	10	2	2	0	0	4	714	58	62	2224	130	232	348
AAMP_2	AAMP	44	10	322	472	1152	120	110	26	196	16	402	376	14	22	50	12	12	446	10	26	174	120	20	2066	444	528	220	1490	278	174	1054	10	38	216	1188	36	18	94	1732	380	1176	5794	9530	4112	10278
AAMP_3	AAMP	174	4	4	706	14	0	0	0	0	6	10	2	2	0	0	4	2	10	0	6	26	0	0	0	2	6	12	6	2	42	0	0	8	238	208	0	0	0	0	2	86	466	972	104	182
AAMP_4	AAMP	6	52	16	12	0	8	0	0	0	4	4	880	0	4	0	4	4	12	4	4	12	10	0	4	2	8	14	6	0	10	4	2	4	224	0	0	300	4	44	52	136	160	1578	206	528
AANAT_1	AANAT	68	5844	896	68	726	12	0	164	202	20	20	1064	14	50	18	10	4	166	6	80	154	6	20	34	32	28	210	82	28	212	1558	22	538	172	188	16	68	1546	494	150	508	2310	2908	1612	5466
AANAT_2	AANAT	650	1684	1150	3954	1460	754	330	866	1140	68	1262	654	40	824	1338	19552	3076	2690	24	1938	634	1070	164	5372	3112	4378	2122	726	784	518	3242	626	140	1398	2124	4276	7824	5586	3118	1066	1682	18242	17812	15596	42016
AANAT_3	AANAT	42	38	508	1788	30	94	142	290	370	50	88	2362	16	34	196	22	26	116	8	2368	192	24	160	34	408	496	294	1522	112	286	146	328	2928	48	1026	72	26	5856	7844	454	924	6240	4904	8218	22242
AANAT_4	AANAT	2004	2778	3440	2948	1746	738	1106	1170	1816	13388	2488	2030	94	1616	3396	144	810	1014	56	4394	1834	362	462	2578	3952	624	1578	1950	1184	2420	2000	4902	4520	3002	4176	8496	296	33992	22050	1734	3198	28874	29398	39248	83998
AAR2_1	AAR2	20	6	178	718	200	2	12	190	0	22	220	12	6	18	248	4	4	108	0	24	142	4	172	16	286	246	112	116	3466	60	6	166	48	180	980	18	10	5232	11216	148	360	3678	1818	3426	7520
AAR2_2	AAR2	34	4	1008	88	352	146	0	178	124	4	18	102	0	6	10	4	4	176	6	154	94	10	4	10	342	298	96	722	112	92	324	478	28	234	268	4	18	30	142	262	324	3226	3044	2630	6936
AAR2_3	AAR2	426	8	86	222	4	400	234	240	114	2	28	6	4	906	66	8	82	238	6	6	1346	50	586	16	72	1414	218	38	22	68	228	650	24	20	396	4	14	2098	1228	134	114	2562	2118	3242	1646
AAR2_4	AAR2	8	0	2	8	0	0	0	0	2	10	2	4	2	2	4	4	824	10	2	18	8	0	2	0	402	6	12	104	2	4	2	2	0	0	72	0	2	32	0	20	90	180	1478	66	714
AARD_1	AARD	22	24	200	702	214	88	118	200	42	32	24	614	8	60	84	8	14	276	6	14	1364	120	6	16	276	224	130	54	1086	134	196	6	8	10	662	6	534	310	880	354	416	2246	4810	4700	3496
AARD_2	AARD	0	0	0	0	0	0	0	0	0	0	0	18	0	0	0	0	2	0	0	0	2	0	0	0	0	0	0	0	0	4	0	0	0	0	0	0	0	0	0	6	2	0	0	4	0
AARD_3	AARD	104	10	786	3078	182	54	292	206	36	26	2854	84	8	58	20	12	242	144	10	40	1542	896	94	30	2202	80	300	2236	142	236	80	872	100	1478	1146	26	18	2690	3170	258	626	6066	5704	12558	19760
AARD_4	AARD	62	4	6	30	0	240	26	20	0	12	5158	12	2	12	364	8	8	20	2	12	46	6	56	8	576	14	42	8	348	50	8	6	10	6	166	10	4	18	772	224	244	1510	1112	2010	1664
AARS_1	AARS	12	16	186	22	2	60	30	0	2	6	16	100	0	28	2	8	2	16	0	4	76	10	110	14	828	104	72	26	10	64	4	6	40	42	8	4	2	3752	20	172	148	1532	482	1094	514
AARS_2	AARS	6	0	22	34	2	98	0	48	0	8	548	6	0	2	48	2	6	28	0	8	32	4	2	4	6	10	60	10	62	1370	0	0	6	10	188	0	2	6	270	112	216	3150	1242	1688	5388
AARS_3	AARS	9926	16	10	30	68	34	146	92	0	16	58	344	2	8	284	14	30	40	8	10	74	6	504	16	28	20	104	20	12	100	10	12	20	124	632	6	0	2	148	84	226	3400	1016	1486	2162
AARS_4	AARS	14	8	316	288	66	168	0	2	10	24	58	28	8	420	38	18	30	112	20	58	210	8	82	308	146	576	148	1476	3872	224	696	20	28	28	4	28	272	598	1164	508	604	7966	3918	4956	9924
AARS2_1	AARS2	410	9716	986	1886	64	132	1258	158	78	22	12264	630	26	2412	70	24	76	142	3148	56	306	218	384	2222	622	216	338	302	296	294	604	696	76	662	516	88	16	2788	722	496	854	5634	5966	6802	22228
AARS2_2	AARS2	0	0	134	30	0	2	0	0	0	2	8	6	0	0	322	2	4	32	4	6	8	0	0	0	0	48	40	16	2	18	202	0	6	2	0	0	0	0	20	28	76	336	5326	246	4346
AARS2_3	AARS2	12	6	58	56	6	30	0	0	8	6	20	14	2	164	12	2	50	50	0	38	42	6	6	10	2040	8	86	362	4	82	56	6	14	228	24	4	6	176	482	112	282	1594	1724	440	8736
AARS2_4	AARS2	6	4	646	16	0	0	0	10	6	4	0	2	0	0	2	2	2	4	0	4	42	0	28	6	6	822	54	4	0	48	0	268	4	524	210	0	2	954	192	6	32	150	1648	710	2890
AARSD1_1	AARSD1	36	868	486	514	6	46	556	266	6	28	376	1690	14	34	40	4	20	154	8	32	252	76	150	18	22	376	200	80	6658	276	24	1110	74	330	892	16	16	3824	3728	512	656	5740	7162	7834	12054
AARSD1_2	AARSD1	10	0	0	1668	0	0	0	0	0	6	172	2	4	0	46	2	0	6	2	0	44	0	0	0	4	0	90	0	0	8	0	314	2	0	2	2	2	0	4	32	18	70	8	1188	2302
AARSD1_3	AARSD1	2	368	0	20	0	0	0	72	46	4	8	4	6	478	4	0	2	24	0	2	6	2	10	0	28	8	30	4	2	30	0	814	6	0	232	0	0	0	38	44	40	1438	2300	476	2738
AARSD1_4	AARSD1	52	258	2552	704	304	44	348	108	266	18	510	30	20	356	696	8	1464	130	8	58	310	30	596	18	658	48	178	64	20	210	162	20	34	840	406	6	18	146	1660	296	698	6372	7484	7006	7436
AASDH_1	AASDH	4	8	0	58	6	0	0	4	0	2	0	4	0	0	0	2	2	18	0	2	16	0	448	0	4	120	22	14	0	22	6	0	2504	10	0	2	2	20	8	8	70	220	138	896	162
AASDH_2	AASDH	0	4	62	398	0	0	0	0	0	4	0	0	2	2	2	0	0	8	0	6	16	2	56	6	4	2	18	2	0	26	0	0	2	4	0	4	0	6	2	44	60	1038	8	170	1232
AASDH_3	AASDH	10	2	4	1158	14	6	0	80	190	4	704	6	6	4	2	4	12	28	4	6	86	4	8	2	2	6	32	8	4	48	2	0	14	1276	386	4	4	354	526	72	154	708	1322	3476	1556
AASDH_4	AASDH	10	10	8	74	0	0	0	0	0	2	30	4	0	2	0	2	2	14	0	2	56	0	0	2	2	182	48	2	2	38	190	0	6	4	1034	2	8	0	2	20	68	174	792	1190	912
AASDHPPT_1	AASDHPPT	6	8	0	16	6	6	0	114	4	8	2	4	0	4	90	0	12	8	0	2	22	2	0	8	228	4	10	8	4	8	0	0	2	0	106	6	2	0	6	30	156	790	406	298	590
AASDHPPT_2	AASDHPPT	18	108	14	212	0	2	2	142	266	16	304	614	6	12	1158	4	4	264	4	10	102	2	4	10	884	562	152	104	26	3036	6	4	22	24	1420	2	2	244	3574	188	462	1748	5158	7176	10174
AASDHPPT_3	AASDHPPT	22266	3710	760	3322	1682	676	318	546	174	56	214	1874	2880	1592	1900	32	2316	612	2484	2064	890	302	520	94	3932	2314	784	1154	6792	826	136	2782	910	1708	2570	38	182	4362	11528	948	1904	13462	16736	18342	42452
AASDHPPT_4	AASDHPPT	538	3470	894	882	84	134	2	468	314	20	2382	688	452	122	1586	16	40	1650	0	1478	196	1874	488	34	910	462	240	944	14	168	458	38	66	634	190	22	18	4998	954	464	778	3924	8170	8260	15814
AASS_1	AASS	6	2	0	20	0	34	0	22	6	6	88	2	0	12	0	2	2	14	0	8	24	6	8	4	4	178	22	2	2	12	10	2	6	0	2	0	2	12	0	58	86	434	900	236	1674
AASS_2	AASS	6	102	2	4	8	476	4	162	2	2	10	50	0	8	994	0	6	12	2	6	12	4	318	0	0	196	12	8	0	34	4	18	4	0	216	0	0	2	638	40	40	452	122	30	632
AASS_3	AASS	11900	38	50	26	90	88	10	62	0	50	356	128	2	282	4	4	2	1990	0	4	788	2	10	26	78	282	278	42	16	214	42	26	58	344	62	8	2	1580	572	30	234	1316	1614	2160	8266
AASS_4	AASS	0	6	40	212	150	28	334	0	0	10	10	476	0	4	34	0	768	14	6	8	20	0	0	4	0	8	22	2	2	66	36	4	14	240	72	2	0	516	192	82	92	590	974	714	2378
AATF_1	AATF	4	2	12	26	0	2	0	2	0	0	216	0	0	2	4	4	2	8	4	2	22	0	0	0	1094	10	18	4	2	16	0	142	6	0	4	0	2	2	16	56	74	496	1140	2054	2812
AATF_2	AATF	0	0	2	2	0	2	0	0	0	0	0	0	0	0	0	0	0	4	0	0	4	0	0	2	0	2	4	0	2	16	0	0	0	0	308	0	0	2	0	30	68	10	168	202	44
AATF_3	AATF	19778	20	24	20	0	2	0	0	8	4	100	12	0	0	0	0	0	60	0	4	260	4	0	14	6	20	160	46	20	98	20	38	60	204	4	2	0	4	34	16	68	252	158	1000	2108
AATF_4	AATF	0	2	0	0	0	0	0	10	0	0	2	0	0	0	0	0	0	0	2	0	4	0	0	2	0	0	4	0	0	10	0	2	2	0	0	0	0	0	0	0	2	264	50	16	2
AATK_1	AATK	288	6396	2448	5078	1604	378	334	292	1598	74	274	2562	52	3012	1620	36	1302	872	30	2288	1278	1622	1034	1100	4006	3408	1086	990	1776	968	1500	2096	292	1286	2940	54	436	12386	16196	1490	2742	24230	16892	24574	73930
AATK_2	AATK	88	28	36	68	390	494	284	598	104	18	126	630	8	188	30	20	776	74	6	760	170	2830	70	1576	1012	110	226	630	38	168	218	590	70	312	974	38	6	3646	1776	464	664	6056	4004	5888	14828
AATK_3	AATK	24	14	2506	710	94	82	0	50	12	14	62	394	10	190	24	10	58	218	4	1938	92	16	2198	26	10	18	92	466	368	102	290	6	26	234	64	2872	10	968	32	172	438	3020	5390	4492	7142
AATK_4	AATK	16	6	40	274	10	42	0	6	0	4	1184	12	0	232	0	4	8	1682	4	16	60	40	72	98	6	34	64	16	6	54	6	2	20	126	40	4	4	3446	92	144	196	1706	3164	2452	6894
ABAT_1	ABAT	0	0	94	8	0	132	0	0	282	2	0	2	0	0	2	0	2	16	4	48	12	0	18	0	0	2	6	2	0	10	4	0	466	2	0	0	0	16	0	24	32	146	896	86	106
ABAT_2	ABAT	6	0	136	2	30	0	2	0	0	0	108	2	2	4	0	732	4	10	2	2	8	8	6	2	0	0	12	2	0	6	0	6	0	0	8	0	0	2	2	16	40	274	242	582	994
ABAT_3	ABAT	2	0	0	332	0	0	0	0	16	0	10	6	2	0	2	2	2	2	4	2	12	0	0	10	2	0	18	0	0	8	0	0	0	0	92	10	0	2	0	48	58	164	528	106	1284
ABAT_4	ABAT	0	0	0	2	0	0	0	0	0	0	0	0	2	0	0	2	0	0	0	0	10	0	0	0	6	0	8	4	0	10	0	0	0	0	0	2	0	4	4	12	2	6	80	1232	840
ABCA1_1	ABCA1	2	2	4	432	52	2	330	0	0	0	2	2	2	2	2	0	80	112	2	0	48	0	0	4	14	68	34	8	10	14	822	4	8	4	0	2	1148	96	976	24	148	262	988	1720	736
ABCA1_2	ABCA1	14	2	434	158	10	10	0	454	0	37304	280	62	20	864	196	54	578	322	14	420	138	416	218	16	38	318	140	52	22	112	2	86	44	1780	188	8	6	3616	2978	262	618	2304	3476	10516	10672
ABCA1_3	ABCA1	4	2	200	288	4	16	0	478	12	8	2	6	2	6	2	2	84	8	0	40	36	2	134	6	680	8	28	2	8	24	2	44	14	0	0	12	4	454	6	94	270	1372	1806	1924	3768
ABCA1_4	ABCA1	28	524	274	884	0	12	0	68	24	28	44	22	18	20	1736	12	14	654	10	26	152	60	18	14	626	22	174	3028	44	188	738	1242	48	1178	262	6	2792	410	5114	246	470	5038	1978	4852	9504
ABCA10_1	ABCA10	8	0	6	266	4	258	0	72	0	10	28	4	0	2	2	0	0	4	0	2	90	0	24	4	0	0	20	166	4	18	38	0	4	2	254	6	2	78	206	66	48	1016	616	644	1476
ABCA10_2	ABCA10	6	520	10	530	6	486	0	396	216	6	36	8	4	4	2	4	638	10	0	2	40	290	4	2	396	6	46	2	6	50	22	0	30	0	418	6	4	626	6	136	102	904	780	1640	2716
ABCA10_3	ABCA10	0	0	4	4	0	0	0	0	0	0	0	0	0	0	0	0	0	0	0	0	6	0	0	0	0	0	6	0	0	2	0	0	0	0	0	0	0	0	0	0	8	104	24	0	2
ABCA10_4	ABCA10	2	0	0	2	0	0	0	0	0	4	2	0	0	0	0	0	2	0	0	2	4	0	0	0	0	4	4	0	0	0	0	0	0	4	0	0	0	0	0	0	0	114	0	648	52
ABCA12_1	ABCA12	0	12	0	20	88	0	0	32	0	2	4	874	0	4	2	0	4	12	0	4	22	0	68	10	2	6	28	8	0	36	2	30	8	142	12	2	4	520	1062	34	54	752	960	756	1654
ABCA12_2	ABCA12	10	6	1412	78	0	0	0	0	0	0	2	6	0	4	0	4	20	10	2	1106	28	4	2	2	490	6	16	28	0	12	24	4	8	2	22	2	572	6	6	48	26	1284	154	1258	2826
ABCA12_3	ABCA12	1458	8	6	104	18	50	0	0	0	2	1682	2	2	4	454	4	2	18	8	2	46	0	130	0	8	6	46	70	4	42	166	2	4	20	306	0	8	82	1070	20	94	774	1086	2292	4592
ABCA12_4	ABCA12	2	6	2	2	0	0	0	0	0	2	2	2	0	4	4	0	0	4	0	0	4	0	0	2	4	0	8	2	0	14	8	0	0	0	0	0	0	2	0	8	18	700	126	104	438
ABCA13_1	ABCA13	14	2	4	12	0	2	0	0	2	4	158	0	2	4	8	0	8	12	0	4	18	76	2	4	2	12	16	220	4	38	60	2	4	40	2	0	14	0	198	66	80	706	1084	376	180
ABCA13_2	ABCA13	2	2	4	946	0	2	0	0	0	8	14	10	2	26	1236	0	100	14	2	12	36	6	12	6	2	0	54	10	4	22	1728	0	8	508	22	4	36	6	670	28	162	496	728	350	1148
ABCA13_3	ABCA13	6	62	308	6	0	8	0	60	0	0	0	36	0	0	0	0	0	4	0	2	12	0	0	2	4	2	12	12	4	6	0	0	4	0	0	6	0	2	404	0	4	12	60	204	2
ABCA13_4	ABCA13	0	0	0	8	228	0	2	30	0	4	12	6	0	4	26	4	2	8	0	0	26	0	2	0	4	6	26	2	0	30	2	2	14	2	2	2	0	1300	52	78	148	1538	1204	526	2952
ABCA2_1	ABCA2	34	120	582	110	74	130	0	0	0	16	82	1948	10	20	354	6	12	104	6	18	128	238	126	6	6	424	176	42	870	136	328	792	30	32	298	10	20	434	930	282	756	5498	7078	5014	9616
ABCA2_2	ABCA2	4	2	60	4	0	0	0	0	156	2	0	0	2	2	2	0	42	4	0	0	6	0	0	6	0	0	12	2	0	12	0	0	14	2	0	8	2	2754	10	28	52	972	386	918	796
ABCA2_3	ABCA2	6	4	2	100	2	222	324	114	0	8	8	2	8	2	562	2	4	746	24	2	50	0	0	26	14	82	50	42	2	36	36	0	6	86	290	46	6	8	16	98	148	1312	788	2502	2482
ABCA2_4	ABCA2	4	0	0	4	0	0	6	0	0	0	0	0	0	0	0	2	8	2	0	0	0	0	0	0	2	0	24	0	2	0	0	0	2	0	0	0	0	4	0	8	12	158	332	120	794
ABCA3_1	ABCA3	6	182	2	22	28	14	2	10	262	8	12	6	4	6	2	2	6	1040	0	4	38	0	18	2	34	6	60	10	6	244	6	62	126	0	0	2	2	18	4	118	256	1970	2128	450	3790
ABCA3_2	ABCA3	5870	1168	586	18	0	52	0	0	0	4	30	8	2	8	4	4	4	28	0	0	144	8	348	4	22	12	68	22	8	72	6	4	46	18	48	2	0	112	12	86	188	1204	1906	822	1358
ABCA3_3	ABCA3	18	18	36	270	2	10	0	40	0	28	34	60	12	72	408	6	646	52	6	812	1096	316	84	12	790	652	136	558	8	118	8	56	22	844	276	22	6	812	1120	202	382	1734	5278	4866	11938
ABCA3_4	ABCA3	26	8	154	1192	6	82	2	76	66	8	14	100	24	228	42	6	182	78	4	10	730	48	28	42	830	338	144	48	8	102	26	12	26	1700	4	16	2790	406	1286	250	508	3080	4506	8246	9136
ABCA4_1	ABCA4	0	0	396	24	0	26	0	0	0	4	4	4	0	402	40	2	4	44	2	128	40	4	126	2	84	4	24	2	0	14	92	6	10	14	232	172	4	570	6	34	84	670	976	4426	1232
ABCA4_2	ABCA4	650	4	8	186	2	4	416	0	586	8	732	2	328	10	6	8	8	30	20	12	42	0	48	2	20	324	34	14	6	52	2	502	10	6	226	2	2	12	4	128	294	2452	656	2466	1506
ABCA4_3	ABCA4	6	14	8	256	2	2	0	30	0	4	70	518	2	2	10	58	0	18	0	478	34	4	6	2	2	302	44	34	0	42	28	726	14	330	2	4	2	302	1634	62	70	602	852	1732	3400
ABCA4_4	ABCA4	0	2	62	2	0	0	2	0	0	2	4	2	0	0	0	0	0	4	2	10	14	0	0	2	0	6	20	0	2	30	0	0	8	154	44	2	4	1778	270	24	60	512	26	140	1106
ABCA5_1	ABCA5	6	26	4	10	0	0	0	0	0	0	0	0	0	0	2	0	0	2	0	0	6	0	0	0	42	6	2	2	4	6	0	0	68	0	0	0	0	0	0	10	12	0	0	6	18
ABCA5_2	ABCA5	2	0	0	2	0	0	0	0	0	0	4	0	0	0	0	0	0	0	0	2	6	0	2	0	0	2	0	8	0	0	2	0	8	0	0	6	0	1560	4	8	8	0	30	312	6
ABCA5_3	ABCA5	0	0	0	0	0	0	0	0	0	2	0	0	0	0	0	2	0	0	0	2	2	0	0	0	0	0	0	4	0	0	0	0	0	0	0	0	0	186	0	0	38	10	38	2	0
ABCA5_4	ABCA5	5310	4	8	20	0	0	0	0	2	0	20	0	0	66	0	0	2	26	0	74	62	0	0	328	32	0	52	4	2	44	0	2	12	4	0	4	0	4	16	26	40	1532	1726	1236	64
ABCA6_1	ABCA6	6	4	246	14	0	0	0	170	70	6	4	0	0	12	4	4	2	24	0	4	36	0	0	18	44	2	30	4	6	38	4	8	14	346	8	8	6	1404	20	56	134	596	602	1148	1340
ABCA6_2	ABCA6	10	12	10	382	2	10	0	22	20	14466	62	18	22	72	26	14	1464	62	8	20	78	284	350	190	182	16	122	1720	2186	1414	552	20	30	48	248	12	4	746	3220	138	270	2434	3188	1560	5734
ABCA6_3	ABCA6	14	4	124	12	72	0	0	0	0	2	4	0	0	2	72	2	64	10	0	4	58	420	4	8	894	270	30	18	0	36	0	10	18	532	36	2	2	594	1036	20	82	256	618	880	282
ABCA6_4	ABCA6	0	2	2	2	0	0	0	0	0	2	2	12	0	0	6	0	0	2	0	0	4	18	0	6	54	0	2	0	4	6	0	0	2	2	14	0	0	2	0	22	24	72	2	410	4
ABCA7_1	ABCA7	8	10	688	280	432	6	0	328	56	8	4	4	0	8	22	0	96	10	0	12	44	8	0	20	0	356	26	10	2	50	0	10	10	642	384	1724	18	1970	742	136	190	2116	752	2056	2858
ABCA7_2	ABCA7	10	20	62	22	0	2	0	0	0	10	976	6	0	1512	6	10	10	104	2	56	90	138	444	0	170	20	5930	22	220	64	4	8	8	2	10	6	4	354	1512	70	126	1306	226	4526	2606
ABCA7_3	ABCA7	0	0	0	2356	0	0	0	0	0	2	44	0	0	0	12	2	60	50	2	68	38	10	10	2	8	222	26	0	26	20	2	774	0	0	10	2	2	0	6	26	64	962	3742	510	1924
ABCA7_4	ABCA7	8	8	12	56	82	2	0	36	2	8	4	2	0	4	4	12	4	28	2	4	60	2	0	2	4	240	58	6	4	56	0	0	16	12	52	0	2	402	6	76	72	354	1822	852	3264
ABCA8_1	ABCA8	0	0	0	2	0	0	0	0	0	4	0	0	0	0	0	2	0	8	0	0	0	2	10	2	58	4	2	2	0	20	0	0	2	2	0	0	0	0	0	12	18	406	164	2	148
ABCA8_2	ABCA8	0	8	0	6	0	6	314	0	0	0	2	270	0	2	0	0	2	6	2	2	6	2	0	2	0	2	16	2	0	0	0	0	0	0	0	2	0	6	4	6	2	438	430	686	830
ABCA8_3	ABCA8	8	4	6	74	0	20	84	0	2	12	20	12	4	456	4	4	10	34	2	318	118	2	52	6	22	6	20	2	2	34	4	2	2	260	0	2	0	38	10	76	134	1000	2238	1416	1550
ABCA8_4	ABCA8	22	5152	18	28	4	308	112	102	14	6	822	18	4	6	0	2	10	48	2	4	80	66	158	6	144	66	56	20	4	102	236	70	28	784	54	2	114	106	2	78	146	714	3264	2260	3312
ABCA9_1	ABCA9	2	4	2	2	0	0	0	0	0	0	0	0	0	0	4	4	0	8	0	4	14	0	0	0	0	32	6	0	2	2	0	0	6	2	74	0	2	0	0	2	14	110	14	448	2
ABCA9_2	ABCA9	2	4	0	2	0	0	0	0	0	2	0	0	2	0	0	0	2	0	0	0	4	0	456	0	0	0	4	2	0	10	32	0	0	2	0	0	0	0	2	22	6	194	4	612	98
ABCA9_3	ABCA9	2	0	2	32	2	26	204	0	20	4	4	4	0	0	2	0	178	26	2	2	32	0	0	6	296	2	42	852	6	24	1602	0	14	34	272	4	8	578	8	126	168	918	2012	1584	3202
ABCA9_4	ABCA9	0	0	0	8	0	0	0	0	0	0	0	0	0	0	0	0	58	2	0	0	6	0	0	0	10	156	0	0	2	0	0	0	0	0	0	0	0	2	0	28	16	468	10	76	428
ABCB1_1	ABCB1	0	6	96	16	240	10	0	36	0	10	4	8	2	6	0	6	0	24	0	202	30	2	4	4	0	272	26	702	10	36	102	62	2	34	2	2	14	78	24	30	84	804	1868	754	1652
ABCB1_2	ABCB1	2	4	152	6	0	2	0	0	0	0	8	0	2	10	2	0	0	22	0	2	4	0	2	4	216	2	14	36	2	14	528	2	6	184	0	2	12	288	836	60	150	212	652	348	870
ABCB1_3	ABCB1	0	0	4	0	0	0	0	0	0	0	2	0	0	2	0	2	4	0	0	144	2	0	2	0	0	4	2	2	0	0	2	0	0	0	0	0	0	6	0	20	8	94	0	4	878
ABCB1_4	ABCB1	0	0	0	0	0	0	0	0	0	0	0	0	2	0	0	0	4	0	0	0	6	0	0	0	2	0	0	4	0	2	0	0	0	0	0	0	0	0	0	22	0	0	0	0	0
ABCB10_1	ABCB10	12	8	194	1154	0	0	0	30	2	8	10	6	2	6	118	6	88	30	4	12	78	88	14	12	12	10	106	1390	16	84	3046	2	42	8	0	2	36	2758	40	156	208	962	908	3682	7666
ABCB10_2	ABCB10	6	2	62	2048	228	252	36	198	690	4	14	118	8	500	28	16	188	48	8	116	76	168	160	10	2	10	678	286	8	90	316	64	32	410	22	8	14	5064	1892	224	456	2076	2532	4500	9452
ABCB10_3	ABCB10	24	1662	800	1142	258	40	4	0	126	12	32	90	8	88	10	4	66	102	350	142	606	54	46	18	56	1586	124	184	12	164	944	772	46	742	154	22	48	2952	498	262	360	3554	4256	5540	7678
ABCB10_4	ABCB10	74	28	372	214	560	336	52	22	106	76	82	156	14	666	48	28	28	1422	18	530	688	44	58	40	824	218	6098	848	240	358	1884	814	90	1194	962	3482	54	6372	2746	632	1294	10120	9532	14858	24150
ABCB11_1	ABCB11	0	2	84	4	0	288	0	420	14	0	18	112	0	6	18	2	0	2	2	4	30	0	8	6	0	2	20	6	4	24	4	8	18	192	296	4	0	600	4	48	10	52	0	1790	1796
ABCB11_2	ABCB11	0	0	4	0	0	0	6	46	2	4	2	0	0	0	0	0	2	6	0	0	4	0	0	0	86	0	22	4	0	6	0	10	2	0	0	0	0	0	2	80	84	138	48	8	1916
ABCB11_3	ABCB11	12	2	108	404	2	28	0	4	90	12	6	10	8	28	152	0	64	14	6	0	60	0	6	12	168	926	54	302	60	62	4	4	42	2	458	12	2	3476	684	58	176	1312	1198	2124	3576
ABCB11_4	ABCB11	0	2	4	16	8	0	0	50	0	0	2	4	0	2	0	4	0	0	0	2	28	0	240	0	10	8	18	8	0	20	50	2	2	4	0	2	0	12	4	12	32	30	22	1646	86
ABCB4_1	ABCB4	852	8	100	42	0	0	0	0	0	2	326	4	2	8	10	0	6	46	0	838	124	2	566	8	14	16	6138	152	8	76	10	28	440	4	598	4	2	270	6	124	166	962	2314	3020	8296
ABCB4_2	ABCB4	6	4	26	42	0	0	0	0	0	6	14	4	1726	10	4	2	356	30	4	10	140	4	6	10	2	8	78	16	4	48	1778	0	28	282	432	2	28	1566	18	148	182	1742	2016	3466	4804
ABCB4_3	ABCB4	22	12	10	312	0	0	0	8	32	6	6	56	4	10	12	6	4	30	2	8	4232	8	16	2	12	10	78	26	1434	76	32	44	42	416	2	6	3752	4142	68	164	214	836	646	720	2226
ABCB4_4	ABCB4	8	496	2	2	0	0	0	0	24	6	6	8	2	2	4	0	0	10	0	4	10	4	4	2	0	0	14	2	2	12	0	2	0	746	0	0	0	40	2	64	40	162	530	328	116
ABCB5_1	ABCB5	0	0	0	0	0	0	0	0	0	0	0	0	0	0	0	0	0	0	0	0	0	0	0	0	0	0	0	0	0	0	0	0	0	0	0	0	0	0	0	0	0	0	0	0	0
ABCB5_2	ABCB5	10	6	8	26	0	106	0	296	0	12	18	0	10	1882	2	2	10	682	2	6	62	26	4	14	68	80	66	18	8	80	216	936	10	398	26	2	16	16	120	230	170	1906	1958	1508	5838
ABCB5_3	ABCB5	12	4	6	56	234	20	64	46	54	26	20	84	4	108	76	4	12	32	4	4	80	6	6	14	1024	134	50	646	6	82	6	58	12	8	772	50	16	1920	3088	170	326	2756	3604	4714	4180
ABCB5_4	ABCB5	6	0	0	0	0	0	450	0	0	0	0	2	0	2	4	0	2	8	0	0	0	0	0	0	6	4	32	0	0	8	0	0	4	0	0	0	2	122	0	40	84	14	102	56	3566
ABCB6_1	ABCB6	6	10	30	68	310	142	294	380	0	14	12	10	10	6	8	0	4	50	2	10	114	6	120	8	12	34	76	802	12	100	448	2	48	434	1224	2	10	4524	148	96	338	2610	1770	4700	4428
ABCB6_2	ABCB6	2534	24	2044	192	4	200	222	82	0	8	46	72	14	136	18	10	742	104	12	218	4376	40	486	20	854	62	346	314	118	158	200	118	62	38	568	4	20	2864	2036	288	488	5524	6052	10816	9652
ABCB6_3	ABCB6	114	4	476	14	0	74	0	2	6	0	42	418	2	6	2	4	8	6	0	10	14	28	2	0	80	194	72	18	8	36	324	4	4	118	6	46	4	102	44	38	210	1302	364	542	5970
ABCB6_4	ABCB6	44	14	36	24	0	36	0	0	0	4	12	8	1762	38	0	2	2	48	20	16	108	2	4	16	10	26	124	74	10	104	4	14	36	8	22	10	4	14	6902	36	160	982	882	1164	2092
ABCB7_1	ABCB7	0	0	0	0	0	14	0	0	0	0	2	2	0	0	0	2	0	10	0	2	4	0	0	0	0	0	6	0	0	2	4	0	0	0	0	0	4	0	0	0	6	396	0	0	0
ABCB7_2	ABCB7	568	74	354	244	338	252	194	140	6	32	864	26	8	36	68	24	304	222	14	36	530	8	920	806	1084	794	456	2038	54	7470	1592	42	434	92	1532	30	20	2410	74	648	1206	11724	13654	4988	23446
ABCB7_3	ABCB7	0	0	0	2	2	0	0	0	0	2	0	0	0	2	0	0	0	2	2	2	4	0	0	0	4	0	8	0	0	20	0	0	2	30	118	0	0	2	12	4	28	802	184	86	892
ABCB7_4	ABCB7	6	0	82	48	366	12	0	0	0	12	12	168	16	8	56	8	12	70	2	12	78	768	454	4	2	18	78	26	4	88	30	4	6	26	16	8	2834	10	18	178	350	3944	5342	1260	8322
ABCB8_1	ABCB8	4	4	4	14	0	2	0	34	0	2	6	28	0	2	0	2	2	12	0	0	46	0	0	0	4	138	40	2	488	34	0	480	4	4	14	4	14	0	4	10	104	422	40	330	2504
ABCB8_2	ABCB8	24	3038	16	1572	2	134	0	414	254	26	20	84	12	224	48	12	16	94	6	46	230	56	112	16	20	98	8038	138	90	134	10	14	38	716	1424	10	10	684	6828	272	670	5430	4392	3148	10152
ABCB8_3	ABCB8	20	32	706	182	8	302	1002	110	176	38	662	438	26	128	208	12	672	114	0	38	238	662	322	910	2576	628	600	256	82	772	82	394	52	996	312	46	1430	2524	1152	364	566	5648	7444	8918	4392
ABCB8_4	ABCB8	0	2	0	46	0	0	0	0	0	0	0	2	0	2	0	0	2	2	0	0	382	0	0	4	0	2	0	0	2	4	0	0	0	0	0	0	0	0	80	6	0	188	1030	26	124
ABCB9_1	ABCB9	0	0	2	14	0	4	0	348	0	2	12	22	3124	8	2	2	10	14	0	6	10	4	0	2	2	226	14	8	0	10	0	2	0	2	0	2	2	0	442	78	78	634	1128	14	1676
ABCB9_2	ABCB9	4	0	228	16	0	2	0	0	0	2	4	0	4	2	0	2	4	24	0	4	22	634	122	0	212	664	26	8	0	20	100	0	2	0	0	0	6	2	6	104	84	1550	942	526	2624
ABCB9_3	ABCB9	2	0	0	6	0	34	0	8	0	2	0	4	2	2	0	0	0	6	0	2	8	0	4	2	430	0	14	0	102	26	0	0	6	2	114	0	0	0	746	8	60	528	332	488	736
ABCB9_4	ABCB9	4400	14	784	44	110	184	352	60	180	26	106	214	8	244	1126	4	4	126	6	76	98	8	4	16	240	684	178	42	396	154	6	8	24	198	60	2	6	528	724	110	382	4210	3394	2310	14078
ABCC1_1	ABCC1	0	0	0	6	0	84	0	0	0	4	2	0	2	2	2	0	0	4	0	0	8	0	0	0	0	4	6	0	0	8	2	0	2	0	0	0	0	0	6	10	38	1940	326	124	228
ABCC1_2	ABCC1	346	708	182	642	84	330	556	296	24	38	404	622	42	88	120	20	82	164	14	92	858	26	558	48	1758	974	360	2352	102	386	418	600	2312	890	694	26	58	6066	3022	1078	1016	11152	8830	11068	21570
ABCC1_3	ABCC1	6	0	4	6	24	10	0	30	0	2	24	0	0	0	14	0	0	14	0	0	26	2	6	4	722	246	20	150	2	20	38	0	24	104	2	0	8	3572	16	36	110	344	190	1798	482
ABCC1_4	ABCC1	1428	326	516	660	376	90	4	2	0	24	694	350	18	824	920	14	90	78	8	28	128	840	10	10	614	150	162	438	592	184	302	6	48	156	124	10	14	2120	5388	404	612	6652	4312	6774	13736
ABCC10_1	ABCC10	14	8	288	442	2	8	2	0	4	2	660	130	0	6	8	2	6	32	4	12	38	2	60	54	2	392	44	42	650	100	12	210	2	824	66	8	2	410	5072	110	342	2070	2316	2270	6504
ABCC10_2	ABCC10	14	70	16	26	278	22	0	44	0	2	10	4	2	26	218	8	8	68	2	4	92	20	100	10	744	10	90	32	116	100	4	20	38	1360	112	4	6	2970	26	108	206	2104	912	876	3968
ABCC10_3	ABCC10	4	2	134	106	0	0	0	92	0	8	18	4	2	4	12	2	4	14	2	6	46	206	0	0	16	2	58	34	4	26	0	482	14	38	4	4	2	1136	342	26	70	2182	704	1346	5350
ABCC10_4	ABCC10	12	8	1482	80	0	22	84	56	4	8	2	278	0	158	4	0	2	58	2	90	46	4	4	10	1142	42	46	12	10	76	868	870	2	46	2	4	22	6	540	72	218	1164	4284	2128	324
ABCC11_1	ABCC11	10	2	14	16	20	6	0	0	0	0	6	0	0	8	16	0	342	22	0	8	36	454	2	12	2	12	26	170	4	34	56	2	2	14	280	8	0	72	8	54	166	432	666	1266	1052
ABCC11_2	ABCC11	28	50	254	1262	116	74	190	6	4	12	244	2978	552	46	256	12	6	48	6	46	410	12	90	2534	70	280	286	30	20	84	378	106	28	546	300	34	12	754	18	226	316	2116	5090	4578	6496
ABCC11_3	ABCC11	44	32	2278	270	526	298	174	372	580	32	124	22	6	1408	270	8	350	648	4	86	2110	126	136	488	1128	34	266	482	42	226	690	202	74	1116	1036	200	22	2712	454	330	714	5330	5682	12430	13486
ABCC11_4	ABCC11	0	0	0	0	0	2	0	100	0	0	0	4	2	0	0	0	0	0	0	0	0	0	0	0	0	0	6	0	0	0	42	2	0	0	2	8	4758	10	10	6	24	4	392	38	546
ABCC12_1	ABCC12	6	738	10	46	0	0	0	10	0	0	42	2	2	20	28	4	10	18	2	6	50	0	2	8	8	132	56	38	8	42	2	6	12	462	662	4	2	86	350	38	56	2796	354	1548	1548
ABCC12_2	ABCC12	4	4	40	276	274	254	30	20	0	4	24	14	0	8	2	2	476	160	0	66	40	206	2	0	180	20	38	6	6	40	312	0	48	30	28	4	12	4328	288	42	218	1704	2140	1964	2754
ABCC12_3	ABCC12	2	0	0	20	4	2	2	0	0	6	8	2	2	2	208	4	2	6	0	0	32	0	4	184	370	6	18	8	2	10	4	0	6	0	172	6	6	6	174	24	42	226	170	2426	170
ABCC12_4	ABCC12	44	662	1120	212	850	396	230	624	402	78	1556	5496	38	48	936	34	294	2024	8502	194	300	550	980	34	3460	1214	324	1108	492	382	422	14	128	1572	166	730	28	8634	458	690	1274	11784	11398	16892	26880
ABCC2_1	ABCC2	4	4	300	100	0	8	46	0	0	0	284	0	0	0	2	2	0	142	2	8	18	122	2	2	1006	172	30	2	276	6	0	2	4	86	2	0	2	4	46	54	66	612	1348	96	936
ABCC2_2	ABCC2	2	0	2	2	0	0	0	0	0	0	0	2	4	0	0	0	0	4	0	0	8	0	0	10	0	2	24	4	2	12	50	0	4	2	0	198	0	6	6	4	4	54	72	60	0
ABCC2_3	ABCC2	14	1060	10	20	0	134	2	0	0	4	12	44	0	0	16	4	212	12	4	10	54	46	66	36	76	12	64	14	2	154	2	6	10	154	6	4	2	54	204	58	216	2586	662	816	1992
ABCC2_4	ABCC2	0	2	4	4	0	0	0	28	80	0	2	4	2	2	0	0	2	2	2	2	10	0	0	0	618	2	6	0	2	24	0	4	0	12	0	0	0	0	34	0	18	64	18	44	162
ABCC3_1	ABCC3	1734	20	892	92	468	192	62	0	944	14	1654	182	8	4004	24	8	464	88	10	184	212	20	20	54	1080	590	162	2308	196	196	20	266	74	2006	52	20	8	6424	790	476	550	5828	5676	13966	6662
ABCC3_2	ABCC3	7766	38	930	1444	428	1468	28	408	556	44	3442	60	20	3438	1466	34	236	242	20	88	468	22	36	72	492	564	578	280	376	478	656	484	140	426	568	60	44	3748	4824	508	1254	9508	12994	11846	24158
ABCC3_3	ABCC3	22	26	1568	646	388	2	214	246	0	12	82	134	12	672	28	10	38	60	8	1502	124	10	496	26	774	164	142	40	1210	878	56	820	26	404	1568	12	76	1378	340	224	550	3832	4030	5814	7300
ABCC3_4	ABCC3	0	4	2	10	0	0	0	0	0	2	0	0	0	0	0	0	0	10	0	4	18	0	8	4	254	10	18	4	0	2	322	0	0	0	0	2	16	6	4	22	14	288	186	1504	62
ABCC4_1	ABCC4	24	204	52	80	2	542	574	306	10	2	16	604	2	98	146	6	14	70	0	412	94	734	6	4	6	22	102	230	872	66	14	12	14	600	32	10	6	236	2490	140	244	1050	3728	5836	6892
ABCC4_2	ABCC4	26	2	0	6	0	0	46	0	0	2	4	0	0	0	0	2	0	8	2	4	6	2	6	2	210	2	8	6	0	14	0	0	2	0	8	2	0	0	132	10	60	324	304	20	8
ABCC4_3	ABCC4	2	4	38	4	0	2	0	0	2	4	154	2	0	42	66	0	2	2	0	0	10	0	2	0	8	0	2	0	0	8	0	0	2	0	2	0	0	6	0	8	16	122	10	74	26
ABCC4_4	ABCC4	24	6	342	302	0	266	0	4	0	22	260	208	10	16	82	10	54	30	210	296	288	10	18	16	886	374	190	40	18	116	106	620	18	166	1358	16	12	1594	2478	256	460	5656	1344	6234	17392
ABCC5_1	ABCC5	24	10	696	204	2	374	0	102	0	16	70	2	4	188	0	2	78	26	4	72	88	6	226	3416	6	516	90	22	6	80	6	92	46	1050	186	70	428	3912	68	136	146	1448	1232	3990	6912
ABCC5_2	ABCC5	2	2	4	24	0	0	0	0	0	2	6	0	0	188	0	0	0	6	0	4	24	0	0	0	92	4	16	0	0	10	0	0	8	18	0	0	2	84	178	12	54	1354	852	1084	556
ABCC5_3	ABCC5	0	2	6	4	0	0	0	0	0	2	0	4	2	4	2	0	0	6	0	4	14	0	0	0	0	2	8	4	2	4	2	0	2	4	2	0	0	2	2	72	44	722	496	8	34
ABCC5_4	ABCC5	0	0	0	0	0	0	0	0	0	0	0	2	0	0	0	0	0	0	0	0	0	0	0	0	0	0	0	0	0	2	0	0	0	0	0	0	0	12	0	0	8	0	0	0	0
ABCC6_1	ABCC6	4	8	110	10	0	4	0	0	0	2	0	6	0	2	8	4	2	8	2	312	24	0	2	6	2	6	20	2688	18	58	0	2	4	120	0	0	0	194	30	20	80	876	602	12	52
ABCC6_2	ABCC6	110	122	46	72	138	44	0	142	2	38	312	602	6	22	18	14	62	228	8	18	202	26	84	8	28	156	140	52	234	126	14	358	120	376	1094	4	18	366	3566	294	392	3820	3574	2444	16492
ABCC6_3	ABCC6	4718	4	172	6	0	0	0	0	0	0	12	2	0	0	0	0	0	18	0	0	50	2	2	0	4	6	44	16	4	38	6	6	8	458	2	0	2	4	2	20	32	6	2	1176	568
ABCC6_4	ABCC6	22	14	16	182	0	42	408	64	0	4	6	22	2	8	6	18	0	60	4	8	56	242	36	4	2	24	74	26	12	56	4	52	32	10	600	0	2	974	2950	104	198	436	3142	370	3818
ABCC8_1	ABCC8	356	24	318	748	452	744	0	54	8	22	894	138	8	1460	1550	10	1690	150	2	78	472	4	122	2582	826	166	294	3780	78	272	2688	280	72	1170	1292	34	106	1512	606	444	614	5220	6242	7916	19224
ABCC8_2	ABCC8	12	0	0	6	4	0	0	0	0	2	2	0	2	2	0	0	2	10	0	0	8	0	0	2	366	2	10	2	2	8	4	2	0	0	0	0	0	4	2	96	50	356	296	168	50
ABCC8_3	ABCC8	0	0	0	6	0	0	0	0	0	2	2	6	0	0	70	2	2	2	0	0	20	0	0	2	56	0	12	0	0	14	0	102	0	0	0	818	2	6	6	10	90	10	190	1394	1106
ABCC8_4	ABCC8	18	428	450	376	74	94	0	0	2	12	44	2084	8	352	16	4	42	144	2	5266	324	10	6	22	336	1354	164	924	466	122	40	212	40	102	724	586	702	3590	3054	308	244	2170	5210	4908	19758
ABCC9_1	ABCC9	0	0	0	412	0	0	0	0	0	0	2	0	0	14	0	0	0	8	0	0	268	6	14	0	0	4	4	4	0	6	0	0	2	0	130	0	0	0	2	8	24	0	1566	32	68
ABCC9_2	ABCC9	6	66	144	128	0	0	0	0	0	4	14	174	2	6	0	0	704	2	2	14	22	2	0	2	124	132	26	28	4	28	46	0	8	2	6	0	522	60	2398	22	70	1606	104	416	3416
ABCC9_3	ABCC9	2282	2712	356	702	70	14	0	88	4	4	104	70	4	28	6	4	74	1080	6	0	124	2042	0	8	522	18	146	1068	16	100	22	142	76	256	414	2	1002	3666	270	174	198	1650	2796	2078	5486
ABCC9_4	ABCC9	0	0	0	8	0	0	0	0	0	4	2	12	0	0	0	2	0	2	2	0	12	0	0	2	184	2	8	0	0	12	0	0	0	26	0	2	0	0	2	42	48	630	24	614	210
ABCD1_1	ABCD1	0	2	14	0	308	10	0	54	0	0	0	0	2	4	2	0	88	16	2	4	18	0	0	2	0	34	6	4	2	26	0	12	0	4	24	0	0	0	4	26	84	276	608	704	218
ABCD1_2	ABCD1	134	28	1806	1678	1520	102	32	122	2	44	54	622	10	514	80	24	822	288	6	58	1138	34	38	26	1662	622	254	110	16	208	408	198	72	910	44	48	6352	380	588	338	800	6198	8300	10626	20422
ABCD1_3	ABCD1	12	2	6	16	0	0	0	2	0	2	4	4	0	0	828	2	0	24	0	10	72	22	2	8	16	218	68	20	4900	38	6	12	538	178	6	0	4	10	4	56	80	1352	522	692	686
ABCD1_4	ABCD1	22	136	404	658	36	24	164	0	96	14	26	20	6	24	6	40	10	74	0	64	276	1268	364	14	640	854	134	166	36	184	388	16	22	200	18	8	22	1106	232	258	706	4922	4418	4778	9100
ABCD2_1	ABCD2	12	2	438	30	36	54	0	22	0	10	8	6	0	2	2	8	6	14	2	4	40	2	142	330	28	184	52	18	0	38	2	88	4	18	8	12	2	258	22	58	208	660	1440	1946	3832
ABCD2_2	ABCD2	10	8	144	692	88	222	0	20	0	8	14	6	4	12	170	8	76	46	0	20	76	10	230	2	116	6	168	16	828	354	408	4	18	526	824	4	42	1214	10	142	284	3600	3494	1886	6536
ABCD2_3	ABCD2	2	4	566	82	346	114	22	38	0	6	132	54	2	128	6	6	820	18	0	6	54	0	74	4	30	14	34	2	2	40	2	4	0	80	52	4	2	2	344	54	82	676	250	1664	2914
ABCD2_4	ABCD2	20	10	10	534	490	2	2	38	320	12	1492	566	14	6	4	4	34	1334	2	14	58	4	50	6	584	866	64	32	784	70	218	148	20	50	16	10	318	1026	1940	96	148	1702	3542	1640	4060
ABCD3_1	ABCD3	0	0	2	4	0	0	0	0	0	0	0	2	0	4	0	0	0	0	2	0	0	0	0	0	0	0	2	0	2	4	0	0	0	2	0	0	2	0	0	12	4	98	270	34	0
ABCD3_2	ABCD3	0	74	8	60	272	0	20	10	130	6	10	4	4	4	708	6	4	22	2	22	52	6	180	12	956	6	82	14	6	62	0	4	6	2	6	4	0	614	282	106	268	1538	2292	2308	6166
ABCD3_3	ABCD3	4	4	46	50	0	0	0	16	0	0	2	2	0	6	108	0	8	20	0	4	20	0	2	6	6	6	20	10	2	12	304	0	8	10	2	6	16	10	494	66	80	438	1906	2286	900
ABCD3_4	ABCD3	0	2	0	4	0	2	0	6	0	0	8	4	0	6	0	2	0	0	2	4	16	2	8	0	0	16	4	2	20	12	0	0	2	36	0	0	0	0	0	6	30	548	208	128	144
ABCD4_1	ABCD4	12	14	96	46	16	18	0	102	18	24	16	6	4	4	22	4	424	22	2	522	60	10	68	2	2	16	50	310	8	98	938	172	12	182	860	2	18	2	1202	126	240	3100	1542	2312	2018
ABCD4_2	ABCD4	6	2	6	234	0	26	0	134	172	2	6	20	2	26	1116	0	26	2	0	4	24	4	338	2	2	12	30	4	248	14	0	0	0	18	240	0	0	488	86	20	74	548	102	592	4440
ABCD4_3	ABCD4	6	1830	10	6	182	0	0	0	0	0	6	10	0	2	2	2	2	10	6	4	44	0	0	8	6	200	68	8	4	32	112	536	18	164	2	0	0	264	376	50	50	1008	234	900	4280
ABCD4_4	ABCD4	12	80	2	50	0	0	0	0	0	6	8	0	2	2	6	4	4	6	0	12	24	598	350	2	2	0	26	376	220	24	0	286	8	88	2	0	0	0	4	90	86	1090	62	1038	564
ABCE1_1	ABCE1	0	0	0	2	0	0	0	0	0	6	0	4	0	2	2	0	0	6	0	0	4	0	0	0	0	2	0	0	0	6	2	10	2	0	0	0	0	0	2	6	10	64	66	330	562
ABCE1_2	ABCE1	28	4	10	16	0	42	0	0	0	8	2046	2	2	36	12	0	12	16	2	12	22	8	4	2	524	342	78	224	4	50	14	318	6	316	88	8	2	50	3956	72	158	1666	944	326	5212
ABCE1_3	ABCE1	26	22	12	372	62	6	0	0	0	28	24	16	10	18	16	18	14	82	6	22	178	28	430	16	84	686	200	164	26	200	8	1414	34	190	154	2	4	84	198	212	554	3882	3974	4120	11218
ABCE1_4	ABCE1	0	0	0	0	0	0	0	0	0	0	0	0	0	0	0	0	0	2	0	0	0	0	0	0	0	0	0	0	0	0	0	0	2	0	0	0	0	0	0	14	0	2	94	0	0
ABCF1_1	ABCF1	48	26	452	880	762	344	4	40	26	50	806	438	3806	122	34	16	54	3032	6	188	302	46	270	36	412	1112	266	318	536	348	462	42	3636	1724	112	134	1172	144	602	780	1160	16370	11024	7350	19746
ABCF1_2	ABCF1	8	14	840	64	210	0	0	306	92	4	18	134	6	14	378	2	78	46	2	8	196	0	2	4	4	216	110	296	58	60	1100	12	10	48	346	4	28	14	18	142	172	1168	1148	2820	7404
ABCF1_3	ABCF1	0	2	4	38	0	0	0	0	0	2	0	0	0	2	2	0	2	8	2	0	12	0	0	4	1106	4	8	408	6	12	262	2	6	2	256	0	4	84	14	50	42	1000	136	906	1454
ABCF1_4	ABCF1	0	0	4	4	0	0	0	14	0	0	8	2	0	16	10	2	2	0	0	0	4	0	0	0	0	4	8	2	0	20	0	0	4	0	0	0	0	18	0	10	56	58	198	34	332
ABCF2_1	ABCF2	8	4	2	48	0	18	0	72	0	8	16	2	2	6	14	4	2	154	4	2	22	4	6	4	4	6	48	20	4	40	230	2	10	8	0	2	2	2	3706	72	104	1848	446	136	5282
ABCF2_2	ABCF2	4	0	46	6	112	0	0	0	0	2	2	2	0	0	2	0	0	8	2	32	10	0	0	4	0	4	6	0	0	30	0	2	18	220	0	2	0	2412	6	10	112	776	324	938	566
ABCF2_3	ABCF2	64	3622	1688	2158	2104	22	244	164	146	36	2440	1530	28	2174	62	28	204	1556	14	3224	748	184	454	22	952	110	314	1630	68	220	22	502	52	3564	948	94	22	136	18562	492	750	9054	7988	18818	21434
ABCF2_4	ABCF2	10	14	356	832	684	0	16	4	12	32	24	24	10646	14	22	20	4	38	8	22	68	398	2	292	972	38	94	62	52	76	10	16	20	46	554	10	0	16	2864	156	190	2642	2174	1302	3666
ABCF3_1	ABCF3	2	0	4	68	10	18	0	38	0	0	8	66	2	238	4	2	2	6	2	6	46	0	0	1484	2	12	32	8	10	4	0	4	2	60	8	14	4	362	674	30	70	228	412	1994	2328
ABCF3_2	ABCF3	32	1102	1356	1184	262	874	106	502	10	24	232	70	5094	262	204	10	28	188	14	64	256	698	134	28	324	1334	1840	174	20	318	1266	276	650	310	348	8	26	7182	9826	512	1064	8684	8200	8298	22702
ABCF3_3	ABCF3	10	34	138	134	134	34	0	0	6	4	26	18	4	14	536	2	24	102	8	18	78	628	10	22	1096	708	74	122	1884	154	196	12	22	412	34	6	6	834	2014	270	634	2748	8114	3576	3680
ABCF3_4	ABCF3	6	8	144	50	264	2	0	0	0	14	24	138	4	86	330	0	472	66	4	14	70	524	8	6	36	274	134	14	670	106	0	8	16	1406	170	2	0	4	34	116	188	2286	2632	650	14668
ABCG1_1	ABCG1	4	2	82	496	0	0	182	0	0	4	18	0	2	6	1000	4	928	190	2	64	194	4	4	0	44	32	78	12	512	2432	252	2	14	60	20	2	10	168	364	104	166	1030	896	3302	2084
ABCG1_2	ABCG1	4	4	2	242	2	58	0	0	216	2	4	0	2	0	2	0	0	16	2	4	20	2	4	2	4	6	10	8	4	36	682	2	4	12	12	2	16	578	60	34	156	1048	952	1338	1594
ABCG1_3	ABCG1	8808	22	820	370	64	86	0	358	1882	12	58	88	30	684	106	8	22	98	0	194	350	744	238	1590	10	32	218	1332	28	552	108	846	82	1352	362	32	8	3064	7082	348	456	2634	5456	5450	8136
ABCG1_4	ABCG1	8990	22	28	180	426	2	14	196	106	20	60	154	6378	892	48	16	14	292	580	16	134	18	28	38	1372	728	188	56	196	162	108	18	58	298	1368	2818	14	3496	1104	286	400	3228	2942	2580	12630
ABCG2_1	ABCG2	2	0	0	6	110	0	0	0	0	2	0	12	2	0	0	0	0	14	0	2	6	0	2	0	66	4	4	0	0	4	0	0	0	0	0	2	2	6	2	10	66	152	464	244	206
ABCG2_2	ABCG2	4	4	48	4	2	0	0	32	0	6	0	2	0	88	2	4	4	10	0	2	10	0	0	4	0	106	4	6	0	6	2	162	2	2	0	0	0	2	2	16	40	1380	420	136	80
ABCG2_3	ABCG2	2	0	2	174	0	10	0	0	0	6	2	4	2	8	2	0	2	12	2	148	24	0	0	512	68	0	22	2	0	36	32	0	10	124	50	26	60	602	20	42	32	212	14	224	892
ABCG2_4	ABCG2	4	2	464	6	8	0	0	4	0	4	8	0	0	36	2	0	4	10	2	4	10	0	0	2	0	2	12	4	2	36	18	10	2	72	4	4	0	132	12	48	38	1232	128	186	710
ABCG4_1	ABCG4	68	3796	1644	214	316	734	712	694	832	54	1962	1578	20	326	212	22	4540	154	30	2502	322	232	612	176	800	310	362	908	168	356	252	20	4030	5062	662	11170	26	3674	2914	654	1268	11010	8340	14746	16180
ABCG4_2	ABCG4	0	0	0	2	0	0	0	0	0	0	0	0	0	0	0	0	0	0	0	0	0	0	6	0	0	2	4	0	0	0	0	0	0	0	0	0	0	0	2	2	12	126	50	10	260
ABCG4_3	ABCG4	36	6	286	278	6	0	0	0	2	8	724	4	4	2	10	2	6	28	2	14	40	64	220	6	8	106	60	12	4	32	8	606	10	116	0	0	832	146	100	118	304	1240	274	758	8048
ABCG4_4	ABCG4	6138	20	102	120	104	330	2	124	686	16	50	310	6	12	926	6	4	104	8	18	114	16	162	18	114	784	148	36	90	134	1234	42	36	464	580	6	30	174	3506	156	496	2508	3342	2950	7676
ABCG5_1	ABCG5	0	4	0	12	2	0	0	0	0	4	0	0	0	6	0	6	2	6	0	2	22	0	4	628	0	4	14	12	4	32	0	0	0	2	0	30	0	2	674	54	64	1646	26	828	572
ABCG5_2	ABCG5	18	14	356	514	26	102	590	408	2	22	42	136	1074	2768	38	6	10	104	6	28	134	222	238	10	430	158	160	550	332	172	720	6	42	128	92	12	1160	1370	4184	326	400	5620	3368	5212	10858
ABCG5_3	ABCG5	26	4	1948	54	6	126	0	38	28	10	1188	4	116	28	26	8	6	38	4	1574	108	8	194	10	856	432	70	10	8	94	86	10	12	280	626	8	4	276	40	90	204	914	672	2184	6508
ABCG5_4	ABCG5	14	10	2138	96	0	10	4	0	0	6	110	60	8	126	2	0	6	20	0	178	78	20	2	8	0	824	200	6	10	48	202	8	24	18	32	12	4	1534	6	90	172	374	2032	3866	1290
ABCG8_1	ABCG8	284	6	1668	26	86	4	0	38	0	10	3236	970	6	142	18	6	618	28	4	18	62	2	70	8	38	22	98	28	8	66	2	4	26	24	142	0	4	110	384	94	162	1368	1832	2322	5718
ABCG8_2	ABCG8	24148	11198	1068	2538	1490	1168	1526	1318	44	104	2628	4256	46	1540	1294	44	1484	1440	38	1764	718	1286	830	4292	3470	522	896	1476	4204	2932	1500	850	1410	1668	1658	4584	484	11568	12300	1504	2494	23924	19286	23392	53162
ABCG8_3	ABCG8	20	22	736	724	540	240	72	158	2	24	56	458	4	88	478	10	840	266	8	328	162	472	56	30	816	56	198	120	16	202	506	820	46	888	274	28	3638	916	6680	396	592	8168	10720	9378	14322
ABCG8_4	ABCG8	20	8	146	254	110	0	394	148	0	12	12	446	0	4	8	6	8	34	6	194	82	222	14	8	60	84	4282	14	10	50	4	260	88	296	114	20	12	448	1264	66	298	2484	1536	4428	2784
ABHD1_1	ABHD1	4	2	2	12	154	0	0	34	0	6	4	10	0	2	0	0	0	0	2	0	20	2	16	0	0	34	8	52	2	28	2	0	0	0	0	4	2	12	3682	88	88	504	116	1746	668
ABHD1_2	ABHD1	4	4	508	28	0	114	0	0	172	0	2	4	0	62	10	4	22	4	4	1304	64	0	0	2	440	10	22	2	8	24	0	2	2	294	40	0	4	50	14	82	66	944	1016	3172	1402
ABHD1_3	ABHD1	16	2	0	36	0	26	44	254	0	2	4	6	0	4	2	0	0	30	2	4	50	26	250	2	12	2	68	678	6	38	72	4	12	94	52	2	2	40	194	122	114	1272	2676	2800	2482
ABHD1_4	ABHD1	0	20	0	4	352	0	2	0	0	0	6	0	0	0	0	0	2	0	0	0	6	0	6	2	2	4	8	4	0	12	0	0	6	2	0	0	0	378	156	36	28	86	242	332	1074
ABHD10_1	ABHD10	0	0	0	4	4	10	0	256	0	2	4	0	0	2	0	0	0	2	0	2	4	0	2	2	0	28	4	2	0	2	2	0	2	0	0	0	246	0	0	24	44	284	26	154	30
ABHD10_2	ABHD10	330	548	2154	404	136	288	296	820	168	54	80	2236	10	430	40	22	1062	182	20	2458	330	460	540	40	474	76	338	726	940	392	300	524	58	2020	578	50	92	4518	7410	406	1282	8132	10192	13920	25480
ABHD10_3	ABHD10	0	0	0	0	0	0	0	0	0	0	0	0	0	0	0	0	0	0	0	0	4	0	0	2	0	0	2	0	0	0	0	0	0	0	0	0	0	0	254	8	18	0	18	6	0
ABHD10_4	ABHD10	316	50	18	64	52	4	50	0	2	30	170	1430	10	246	396	4	84	78	18	36	112	6	18	16	518	1146	184	174	1266	188	32	1046	28	10	146	10	12	662	8548	316	414	3740	3670	1124	15254
ABHD11_1	ABHD11	1448	20	118	176	308	338	446	586	242	32	48	104	20	20	18	6	90	562	8	12	190	40	22	1300	250	490	402	238	510	3648	44	670	836	226	1336	34	1958	202	1946	466	768	6224	6024	5252	9784
ABHD11_2	ABHD11	12	8	378	66	36	178	0	102	0	12	16	12	2	186	92	2	1476	40	2	8	94	10	36	6	466	110	100	24	4	112	10	12	34	624	32	20	2	3486	96	206	410	1952	1144	4396	5242
ABHD11_3	ABHD11	28	10	12	58	76	44	108	318	272	18	754	828	8	400	14	10	20	166	10	126	276	94	6	444	712	14	138	38	10	352	380	106	42	56	322	28	8	3814	128	184	400	4530	2786	4370	7830
ABHD11_4	ABHD11	40	5016	196	836	222	238	2	616	954	80	82	3022	38	856	404	20	82	2286	636	34	282	30	676	38	1222	518	370	590	1460	236	1368	2480	98	698	540	62	3554	3548	10550	674	888	6278	8422	10764	23180
ABHD12_1	ABHD12	2	2	4	8	20	2	0	14	14	2	2	0	0	12	0	0	8	14	4	244	30	2	8	0	0	8	22	18	6	18	2	0	16	38	0	8	52	950	64	40	70	352	328	1914	1582
ABHD12_2	ABHD12	274	2968	1538	692	782	110	526	338	166	38	2502	2250	18	384	56	16	524	1572	8	190	554	170	582	44	336	468	504	860	1408	338	886	78	752	1038	2982	236	510	12982	7972	636	1036	13928	12788	15524	30978
ABHD12_3	ABHD12	30	12	1024	422	206	50	2	154	242	28	156	272	0	104	608	6	56	60	8	130	142	34	28	32	962	42	112	926	22	132	130	414	20	1174	336	2350	6	194	34	256	404	4046	2478	6982	6308
ABHD12_4	ABHD12	0	4	2	14	98	0	0	0	2	4	6	0	2	0	12	2	2	18	4	2	20	0	42	2	0	0	320	0	0	22	4	0	2	2	206	8	0	188	2	34	30	644	1382	1706	274
ABHD12B_1	ABHD12B	2	2	4	18	2	2	6	0	0	0	2	2	12	0	56	0	2	14	0	118	16	0	0	10	4	30	50	8	6	44	0	40	0	0	0	2	6	0	40	46	54	754	110	322	2786
ABHD12B_2	ABHD12B	0	2	0	10	0	0	0	46	2	2	34	2	0	0	780	2	0	8	0	2	14	0	0	0	0	70	10	0	0	8	8	0	2	136	0	2	0	0	2	32	26	302	752	1028	116
ABHD12B_3	ABHD12B	0	2	0	2	0	0	0	0	0	2	4	4	2	2290	2	2	4	0	0	6	12	0	0	0	0	0	6	0	0	0	0	0	12	10	0	2	0	616	8	58	38	42	154	816	226
ABHD12B_4	ABHD12B	8	0	2	2	0	0	0	0	0	2	4	2	4	2	0	0	4	4	0	2	6	0	2	2	22	2	18	6	0	20	0	0	0	0	0	0	0	304	0	24	18	726	516	36	2690
ABHD13_1	ABHD13	122	3880	448	162	394	178	16	224	616	20	58	50	24	1082	278	26	258	336	20	518	304	32	92	722	276	1142	666	380	20	214	1342	56	50	880	1142	42	50	3302	478	434	1010	5516	10402	9446	21360
ABHD13_2	ABHD13	30	18	98	544	116	98	6	0	56	16	1866	416	10	674	168	4	246	228	6	14	416	200	16	4	714	6	66	104	16	74	134	4	46	438	768	12	14	4100	42	116	318	1744	2480	4636	4942
ABHD13_3	ABHD13	76	2	6	12	14	2	2	8	0	906	6	34	2	984	14	6	4	8	0	4	24	2	4	4	272	12	22	4	2	24	2	660	2	126	2	0	0	0	86	56	22	688	382	726	1216
ABHD13_4	ABHD13	496	2	106	4	0	14	0	14	0	0	220	2	4	4	0	0	0	4	0	2	12	0	0	2	0	4	8	2	4	16	0	8	0	0	0	0	0	208	134	50	54	254	130	362	350
ABHD14A_1	ABHD14A	4	2	2	20	88	0	0	218	0	8	4	8	0	832	2	4	2	24	2	12	34	0	6	2	64	160	64	6	12	48	184	14	16	348	912	10	100	1354	28	82	160	2110	1186	1316	4754
ABHD14A_2	ABHD14A	1406	138	2720	3222	578	448	4	42	174	38	1272	7698	46	492	138	36	546	226	84	1426	612	808	3896	1198	3548	564	698	2502	126	1488	754	118	5274	3016	1314	110	34	13620	2926	718	2250	15596	16990	24418	44512
ABHD14A_3	ABHD14A	36	4	6	64	2	22	318	328	2	4	2004	96	2	10	6	8	14	68	10	12	86	2	90	12	52	1068	52	732	480	698	184	4	6	120	126	2	6	92	18	84	112	2612	4590	776	1258
ABHD14A_4	ABHD14A	14142	3824	2998	2600	410	182	878	1008	288	76	2292	1090	38	596	218	30	1202	538	26	3706	1806	148	166	52	772	526	640	1124	1796	1780	38	584	254	96	690	888	106	4460	15386	780	1506	13492	11376	15656	47544
ABHD14B_1	ABHD14B	30	10	942	382	258	402	60	198	40	20	942	500	12	62	620	8	18	282	2	48	322	34	40	368	1206	1700	230	1400	90	150	256	552	618	84	28	20	1490	1442	6586	444	940	6258	7552	7000	22522
ABHD14B_2	ABHD14B	384	5338	5452	2834	1328	376	200	370	116	86	562	1044	1766	276	1378	54	1830	1070	344	2192	962	1714	974	1184	2822	472	2670	1606	330	680	2050	2084	194	4348	2474	590	1822	5704	11182	1436	2666	23658	25482	23422	48812
ABHD14B_3	ABHD14B	14	18	50	48	28	0	420	52	4	12	30	6	0	36	100	4	6	42	2	46	596	184	4	2	78	14	124	166	6	84	4	204	14	18	576	4	2	106	1838	122	238	1304	3122	3084	8854
ABHD14B_4	ABHD14B	186	3676	1298	2000	1322	210	970	1454	698	66	3010	550	22	336	2064	98	124	1608	38	1020	2096	310	538	2160	2942	570	3680	1752	2374	2408	1010	1738	1106	4086	2082	72	80	7674	2002	950	1726	19718	27942	22712	32276
ABHD15_1	ABHD15	106	32	1906	1630	58	444	788	356	332	30	1956	90	30	262	44	60	34	762	14	50	690	550	18	1638	180	272	3066	2218	794	5442	1370	52	84	1438	34	54	42	3012	616	520	924	5754	13432	8200	19202
ABHD15_2	ABHD15	10	2	8	22	440	0	2	0	0	4	28	8	2	0	98	12	972	38	0	310	32	54	14	6	2	6	26	2	0	70	54	68	14	30	4	8	0	1710	30	118	276	1046	1390	1576	3710
ABHD15_3	ABHD15	2854	18	1576	72	2	576	0	498	38	0	202	12	10	22	258	2	76	46	46	28	600	590	528	1280	24	184	162	44	12	154	378	204	40	26	20	38	8	670	2474	120	332	3234	2328	3730	11836
ABHD15_4	ABHD15	18	8	8	66	114	78	0	10	38	6	22	24	12	112	10	2	2	248	10	8	62	10	410	164	4	264	58	16	6	78	4	14	28	20	16	18	4	22	822	188	386	938	2978	3468	4152
ABHD16A_1	ABHD16A	236	134	640	504	492	104	308	520	156	34	534	2446	16	684	866	2660	292	250	34	116	778	14	570	32	1712	478	426	130	492	236	1096	124	80	908	390	22	70	2954	11074	462	1054	8874	6326	9078	34606
ABHD16A_2	ABHD16A	378	10334	2002	1260	162	304	138	520	134	30	2254	110	16	3386	374	28	142	210	220	210	734	34	482	54	1822	316	328	1002	24	322	786	820	94	890	618	68	292	1406	696	410	1010	11044	12148	13418	21432
ABHD16A_3	ABHD16A	4	8	12	88	12	356	442	504	62	8	0	110	2	4	180	2	10	390	4	234	48	6	28	0	2	468	48	10	16	32	182	408	14	1062	276	2	0	2	0	186	174	1636	2664	1544	2946
ABHD16A_4	ABHD16A	14	14	32	820	792	194	524	6	148	16	24	372	2	16	12	12	186	286	2	1802	114	6	36	4	10	1134	78	294	612	96	456	634	18	320	6	14	7780	34	2446	130	238	3804	2512	2700	5448
ABHD16B_1	ABHD16B	28	64	46	914	50	256	0	362	104	22	28	3484	8	188	72	6	920	60	8	46	156	2	494	16	1180	30	156	478	32	140	1850	370	72	550	30	16	30	5072	790	426	616	5420	3048	7568	11958
ABHD16B_2	ABHD16B	44	20	316	100	0	16	0	500	352	16	34	6	6	132	10	10	12	330	6	922	160	6	0	24	326	450	210	54	22	178	4	22	44	276	1098	4	10	2374	232	172	368	3170	1408	1096	8298
ABHD16B_3	ABHD16B	62	36	520	752	162	120	480	50	156	60	416	766	18	26	2784	18	26	148	10	144	7408	34	376	28	1064	46	382	134	642	278	1812	586	1486	670	926	26	38	6714	10022	522	1078	10744	7614	12106	34770
ABHD16B_4	ABHD16B	158	22	538	1282	1780	208	56	30	2	50	160	146	30	48	314	6218	1500	194	8	40	632	926	34	16	12	154	202	92	3530	274	22	2524	1682	946	22	18	2	634	4498	370	806	6676	13742	5300	9058
ABHD17A_1	ABHD17A	14	4010	8	28	28	100	0	0	12	10	14	36	4	14	12	4	12	38	4	10	72	210	112	8	2	26	86	24	422	72	6	20	12	8	450	0	2	6	540	156	258	4444	1236	896	2894
ABHD17A_2	ABHD17A	40	22	86	3490	756	124	0	56	720	26	238	546	12	1066	394	8	1272	426	10	3174	2238	270	142	62	712	1340	218	148	1382	262	414	364	30	162	238	3054	24	764	11310	382	876	5254	6982	11544	14422
ABHD17A_3	ABHD17A	216	178	706	912	388	372	1278	522	524	96	238	626	22	462	1232	36	162	272	28	512	2114	154	518	20	844	776	482	156	516	480	4566	164	592	968	998	24	150	6688	9474	1080	2408	14626	16664	8284	34668
ABHD17A_4	ABHD17A	4	4	2	30	0	0	562	0	0	12	12	0	2	2	10	2	8	20	0	4	22	0	2	2	350	8	18	12	0	18	0	66	18	14	2	0	2	730	8	212	120	2172	1024	1256	1046
ABHD17B_1	ABHD17B	16	252	300	88	12	234	216	20	2	10	82	184	4	14	70	8	352	56	4	74	136	582	8	22	1066	66	174	1740	34	122	294	128	22	134	158	16	14	1806	120	312	590	1234	3676	4276	12424
ABHD17B_2	ABHD17B	0	0	4	8	0	0	0	0	0	2	2	0	0	4	32	2	4	8	0	8	10	0	2	0	0	2	8	0	0	10	0	0	0	2	0	0	0	152	2	22	68	636	834	180	592
ABHD17B_3	ABHD17B	2	0	0	20	0	2	0	0	194	0	2	4	2	0	0	0	96	20	2	50	50	16	0	2	0	310	28	420	4	20	0	22	18	728	8	0	0	2	80	60	122	104	2562	1104	776
ABHD17B_4	ABHD17B	12	12	38	386	0	0	0	0	0	12	626	6	2	1026	74	2	2	20	0	44	58	2	6	2	6	96	28	8	6	32	2	34	10	70	338	10	0	226	118	94	120	1930	1152	3200	2032
ABHD17C_1	ABHD17C	43716	1560	1796	1592	1056	694	90	832	2100	84	7544	2262	50	1028	1414	146	164	1360	52	1966	2932	1930	978	1274	6892	1206	1496	4282	9958	3700	1352	3648	1334	4208	1372	602	244	11088	12734	1708	2860	25574	25598	38492	50622
ABHD17C_2	ABHD17C	290	12	74	122	26	86	0	0	2	22	30	20	6	586	26	10	1658	384	2	16	176	8	6	8	980	22	124	40	16	140	234	14	68	8	146	84	74	1782	266	224	300	4160	4524	5194	1748
ABHD17C_3	ABHD17C	13534	9350	378	930	1202	234	352	198	114	46	282	120	8	60	406	18	324	318	12	1596	388	234	426	332	312	530	444	106	30	570	70	518	118	610	1266	38	16	1266	4374	732	1092	12598	9806	9320	34832
ABHD17C_4	ABHD17C	6	2	2	484	4	0	0	4	4	2	14	4	4	4	2	2	14	10	0	6	36	4	184	4	0	42	16	10	0	14	6	4	8	6	0	8	0	480	24	58	180	1650	932	748	1308
ABHD2_1	ABHD2	9542	494	290	684	66	62	86	368	8	18	56	658	8	68	1120	14	474	88	6	16	204	8	20	154	510	198	212	314	26	156	222	30	52	650	674	8	2	700	1388	344	380	3948	2336	3706	10382
ABHD2_2	ABHD2	508	76	12	1014	6	392	0	900	216	16	84	14	4	182	26	2	138	68	0	18	94	680	136	12	1260	766	142	536	8	136	698	1446	32	686	58	16	18	552	1436	430	628	3408	3360	6074	10750
ABHD2_3	ABHD2	4	10	2	14	0	2	0	0	0	2	6	558	2	0	8	2	2	2	0	0	16	6	2	4	0	4	16	6	0	16	0	2	4	2	6	0	0	12	14	46	48	146	494	10	1210
ABHD2_4	ABHD2	286	60	6030	2662	268	236	600	314	716	30	1378	306	22	192	120	20	120	358	16	782	1682	60	214	2272	442	1946	496	128	2228	464	1122	184	5130	2534	1214	66	5028	4548	5820	740	1390	8502	9110	11664	26134
ABHD3_1	ABHD3	36	6	48	130	108	66	0	84	142	20	28	18	6	512	24	6	1764	52	6	4	54	42	8	0	510	328	56	6	18	50	74	2	4	88	50	8	2	144	1008	184	268	2578	2342	1226	5108
ABHD3_2	ABHD3	0	2	2	6	64	4	122	0	6	0	2	2	0	2	2	0	4	8	0	4	14	4	4	0	4	548	10	8	62	8	2	22	6	96	358	0	72	4	108	26	70	844	20	772	862
ABHD3_3	ABHD3	6	6	8	18	0	0	0	32	0	8	14	368	0	2	4	4	6	20	4	8	290	184	14	16	34	10	70	4	4	26	4	324	12	640	6	1644	2	1678	12	116	228	984	1758	1734	5486
ABHD3_4	ABHD3	6	0	4	8	0	0	0	0	0	2	0	0	0	2	0	0	0	8	0	0	22	0	0	0	296	2	10	2	0	24	0	0	0	0	0	4	0	6	126	60	30	212	92	132	1158
ABHD4_1	ABHD4	2	4	2	26	4	0	0	18	8	8	6	4	4	2	0	0	4	28	0	8	18	8	10	0	0	420	26	6	44	36	66	2	26	0	150	4	4	4592	12	84	156	1692	1780	1210	1698
ABHD4_2	ABHD4	0	0	8	480	2	2	2	0	0	4	8	10	0	4	8	4	2	2	6	2	12	2	0	2	0	2	2	0	0	18	2	12	0	168	48	2	4	0	772	42	90	384	178	102	538
ABHD4_3	ABHD4	0	4	2	528	0	0	0	0	0	0	0	62	0	2	606	0	0	0	2	0	16	8	2	2	0	76	12	10	0	2	0	82	4	2	0	0	0	2	176	10	24	178	28	412	306
ABHD4_4	ABHD4	66	40	1434	324	178	36	4	232	1018	36	308	372	8	52	110	8	232	250	12	554	418	18	194	3602	230	638	224	210	346	236	4408	316	3004	1524	92	110	88	7992	1166	416	528	7976	4964	3500	10808
ABHD5_1	ABHD5	18	176	12	160	20	2	4	0	0	14	14	156	6	12	210	24	2	12	0	8	68	8	322	6	1036	108	2414	36	240	56	72	2	16	8	438	14	368	592	970	58	154	2820	2058	2142	2930
ABHD5_2	ABHD5	2	0	2	0	0	14	0	0	2	0	2	0	0	0	10	0	0	0	0	0	2	0	0	0	0	4	8	4	2	6	0	0	2	0	2	2	0	0	0	36	54	204	4	166	1440
ABHD5_3	ABHD5	0	0	0	6	0	0	0	0	0	0	0	26	0	0	2	0	10	8	0	2	0	0	0	0	0	0	20	0	0	2	0	0	0	0	0	0	0	2	0	32	4	356	922	70	2568
ABHD5_4	ABHD5	6	0	0	2	0	0	0	0	0	2	6	0	0	4	34	2	4	6	0	4	14	2	2	2	2	6	16	4	4	22	0	2	0	2	0	0	0	2	518	58	74	2120	324	496	1494
ABHD6_1	ABHD6	2	0	0	12	2	0	0	0	0	0	0	0	0	4	0	0	416	6	0	0	6	0	0	0	6	8	14	2	2	6	2	0	4	2	1004	0	0	0	36	34	30	528	10	124	640
ABHD6_2	ABHD6	4450	16	34	184	38	60	154	96	0	20	254	252	4	10	664	2	50	326	6	2	52	70	0	8	92	938	118	18	8	62	124	10	32	116	14	8	4	8	34	94	74	1160	494	622	7128
ABHD6_3	ABHD6	144	10	6	48	4	18	134	218	6	4	6	8	2	6	6	2	6	16	12	8	30	4	4	2	0	192	50	4	6	26	8	2	4	12	32	4	2	4	194	102	140	1266	1984	890	5210
ABHD6_4	ABHD6	0	0	0	2	0	0	0	0	0	2	0	2	0	0	0	2	16	0	2	0	8	0	0	2	0	4	2	0	2	0	0	2	0	2	0	8	0	4	2	6	22	24	32	242	68
ABHD8_1	ABHD8	0	0	22	82	0	0	0	0	0	2	4	2	2	4	4	6	0	12	8	2	8	0	0	0	2	2	20	2	0	10	0	0	2	8	0	0	6	34	162	56	14	1450	76	14	300
ABHD8_2	ABHD8	1712	10800	420	132	230	6	62	252	746	40	1350	2258	30	4954	122	20	770	176	6	2342	360	22	590	992	1760	1198	402	594	4972	9732	318	1986	98	702	676	34	10	4390	2694	582	644	7822	6298	11620	23470
ABHD8_3	ABHD8	6	12	2	46	44	24	0	2	120	10	6	518	4	20	150	2	2	84	4	22	58	40	174	6	50	38	76	532	214	740	200	188	26	122	326	176	6	558	262	152	802	972	5296	1060	6892
ABHD8_4	ABHD8	16	26	98	1084	486	14	546	78	224	24	24	1346	6	2492	604	10	54	84	8	2318	1526	682	320	12	90	1504	3228	32	28	194	32	550	44	1042	632	16	14	320	374	290	374	3590	4972	4922	16942
ABI1_1	ABI1	12	4	8	12	0	6	0	0	156	2	116	4	0	0	2	2	0	28	678	4	36	0	40	4	6	4	48	20	1640	228	6	1082	8	2	210	2	2	4	2368	124	170	172	1458	334	2522
ABI1_2	ABI1	4	6	6	20	38	416	0	0	2	2	12	6	2	4	6	2	96	12	6	6	42	16	2	424	576	2	28	324	2	20	0	0	10	420	48	1824	4	2	54	38	136	1004	420	2526	1826
ABI1_3	ABI1	26	8	94	516	0	2	0	0	0	4	6	186	0	2	6	0	2	16	0	0	22	2	0	0	0	6	12	8	2	12	2	186	8	6	4	0	0	2	30	14	22	38	834	404	998
ABI1_4	ABI1	12562	48	1228	336	138	70	346	826	970	64	1932	656	26	150	306	24	26	448	16	2306	500	466	892	46	2112	1134	508	544	310	458	2380	864	102	2936	2010	28	62	3826	3530	552	1124	9946	8230	16156	21880
ABI2_1	ABI2	2	0	0	18	374	0	0	182	0	6	8	8	2	2	72	2	2	8	6	4	18	0	4	4	4	0	22	8	2	16	0	0	0	2	8	0	2	4	0	68	176	1298	1346	606	722
ABI2_2	ABI2	2	0	2	12	2	2	0	0	0	2	4	4	6	2	112	0	2	10	0	0	24	52	6	2	4	0	20	14	2	6	0	0	12	2	48	2	8	866	1348	28	54	346	166	1552	858
ABI2_3	ABI2	6	4	2	624	6	0	32	10	0	6	2	12	0	2	0	0	0	12	0	8	42	0	0	4	0	718	18	4	4	28	2	2	8	0	68	0	0	0	0	52	68	732	152	508	1188
ABI2_4	ABI2	2	2	0	8	2	34	0	14	0	0	4	2	0	0	198	0	2	2	0	8	10	0	0	0	0	32	44	6	2	10	0	54	2	226	2	4	0	0	0	32	70	750	202	94	4470
ABI3_1	ABI3	12	110	4	894	232	22	114	114	0	6	16	296	4	8	218	6	4	28	14	6	52	450	8	6	0	486	78	58	8	76	10	2	14	6	36	4	1966	20	1502	118	260	2122	3214	2068	9762
ABI3_2	ABI3	394	122	10030	5192	770	456	1336	1490	816	124	15256	3390	12068	3574	1470	68	4028	2026	40	936	3270	1958	1634	96	5280	1260	1004	2070	1980	790	1170	1484	228	1926	5228	98	7338	18604	17992	1894	2384	26668	36176	39272	82856
ABI3_3	ABI3	23942	474	1086	3452	600	228	482	184	144	3640	218	998	120	1030	1596	32	484	1528	18	246	748	78	536	486	2726	2150	716	2226	238	702	136	2600	168	590	1936	7704	2786	3612	7330	980	1640	14520	9776	11166	34828
ABI3_4	ABI3	3578	1394	1726	714	780	110	940	794	346	78	5526	488	36	246	1192	38	540	196	22	786	542	1110	142	44	980	848	466	428	506	1426	50	216	128	1540	766	2334	4258	13380	5272	1180	2058	19602	10226	20140	34696
ABI3BP_1	ABI3BP	0	0	0	0	106	212	0	0	0	0	2	2	0	0	2	0	0	2	0	0	4	0	0	0	0	16	4	0	0	0	0	2	0	0	0	0	0	2	0	4	70	98	0	2	16
ABI3BP_2	ABI3BP	0	0	0	0	8	4	0	0	0	0	0	0	2	0	6	0	0	0	0	0	0	2	0	0	0	2	0	0	0	12	0	0	0	0	0	0	0	0	0	80	34	2	126	0	46
ABI3BP_3	ABI3BP	18	8	14	100	0	0	0	0	0	0	0	346	0	0	12	0	2	8	0	2	176	2	2	68	4	10	2762	10	4	30	0	2	10	2	0	0	0	0	164	0	2	222	106	12	3448
ABI3BP_4	ABI3BP	0	4	2	14	0	0	0	0	0	2	2	0	0	0	2	4	6	6	2	12	10	6	8	0	2	0	14	2	0	10	2	20	0	26	0	2	2	2	8	110	78	842	1168	1928	1252
ABL1_1	ABL1	20	58	16	32	0	2	0	0	38	6	2388	2	4	12	4	6	244	18	2	280	54	2	18	8	596	426	32	546	8	32	28	360	24	62	4	6	152	4462	26	34	78	784	1794	2266	1220
ABL1_2	ABL1	0	0	212	138	0	2	0	4	0	0	0	2	4	2	0	0	0	8	0	22	6	0	4	0	4	140	4	28	0	4	0	0	2	2	38	2	0	8	2	22	22	114	842	24	224
ABL1_3	ABL1	8	2	2	10	0	0	56	0	0	0	2	2	0	2	28	4	0	6	2	0	12	2	6	2	52	228	26	540	10	16	2	8	4	4	0	12	124	1312	12	4	64	188	352	678	594
ABL1_4	ABL1	50	12	36	100	624	122	0	386	246	28	44	230	11758	68	44	22	246	942	14	362	406	28	304	958	328	772	202	998	3668	188	1020	54	46	160	486	484	52	1164	10134	408	772	6838	5870	4552	16478
ABL2_1	ABL2	0	2	0	4	0	0	0	38	0	0	0	0	0	2	0	0	2	48	0	2	24	0	2	0	0	22	8	2	0	8	0	2	2	88	0	0	2	6	8	12	38	12	122	858	56
ABL2_2	ABL2	38	910	196	8	0	42	0	0	0	4	0	12	6	40	4	2	402	48	6	28	142	0	0	30	10	16	244	58	26	138	12	14	32	172	14	4	2	254	114	74	48	2462	490	1846	1020
ABL2_3	ABL2	0	2	2	14	12	0	0	64	0	2	4	2	2	0	2	0	10	4	0	4	60	0	0	0	2	6	22	6	0	20	2	0	4	0	2	2	0	0	18	8	106	356	64	750	1928
ABL2_4	ABL2	2	4	2	16	0	34	2	0	2	2	0	4	2	8	6	0	2	652	2	0	36	44	2	1414	1698	2	34	8	10	58	4	4	0	2	2	16	0	2	6	44	68	334	2210	1506	156
ABLIM1_1	ABLIM1	0	2	0	2	6	32	0	0	0	8	4	32	0	0	0	0	0	2	0	0	6	0	2	0	292	2	12	2	0	24	20	0	0	0	0	2	4128	2	70	18	34	552	392	40	318
ABLIM1_2	ABLIM1	0	4	14	10	0	0	0	0	0	0	4	0	2	0	108	0	4	66	2	0	34	150	6	2	1152	528	36	12	4	34	0	0	12	360	14	0	2	1142	1176	48	62	836	808	768	2474
ABLIM1_3	ABLIM1	4	0	346	16	0	0	0	0	50	6	0	4	0	66	736	0	2	8	0	2	22	4	4	2	106	8	28	2	140	12	0	54	4	30	14	6	94	352	6	24	72	1258	1200	2104	4096
ABLIM1_4	ABLIM1	2	0	0	4	0	0	0	0	0	4	6	2	0	0	2	0	0	0	0	2	150	4	2	2	0	4	4	24	0	6	0	0	6	106	0	0	4	10	5462	2	50	296	0	196	34
ABLIM2_1	ABLIM2	50	6752	358	1052	388	124	4	78	446	28	382	1200	14	24	62	10	1816	358	20	150	300	56	226	40	162	1558	230	392	70	2400	778	398	164	1260	128	30	24	5270	1596	460	606	7392	6560	9256	15322
ABLIM2_2	ABLIM2	0	0	24	4	28	0	0	0	38	0	0	2	0	0	0	0	84	8	0	66	0	0	0	0	0	4	10	4	2	2	12	0	2	66	0	0	0	0	4	12	12	0	908	90	42
ABLIM2_3	ABLIM2	0	0	2	108	0	0	0	0	2	2	8	2	0	4	0	0	4	2	4	2	8	0	6	0	0	0	10	0	0	4	0	2	12	2	2	0	0	118	2	40	40	824	248	168	550
ABLIM2_4	ABLIM2	2	0	0	0	0	0	0	0	0	2	2	0	0	0	2	0	0	4	0	2	0	0	18	0	36	0	0	0	0	4	0	0	8	0	0	0	0	0	0	16	14	20	350	10	286
ABLIM3_1	ABLIM3	12	20	1042	104	184	272	8	364	192	12	8	1096	6	12	12	0	488	60	6	18	88	468	4	2	78	212	42	1678	12	60	6	6	28	6	20	8	20	2036	34	118	324	1132	2146	3936	1730
ABLIM3_2	ABLIM3	2	0	46	4	0	0	0	150	0	2	0	0	0	2	376	0	0	2	4	0	8	4	6	2	2	2	4	0	0	10	0	0	2	2	2	0	2	0	4	40	8	674	86	678	120
ABLIM3_3	ABLIM3	32	1178	192	70	48	198	32	100	34	16	84	518	8	26	6	52	78	1264	5458	1368	1294	46	228	1548	404	56	2884	214	120	6934	380	248	48	60	122	32	24	122	560	220	334	3720	2736	4736	4550
ABLIM3_4	ABLIM3	24	0	36	20	66	4	0	84	0	6	1104	6	6	28	2	2	160	104	6	18	32	828	30	8	266	46	26	324	4	32	56	4	2	164	0	10	2	706	10	82	246	1356	1960	1054	2766
ABO_1	ABO	124	152	1138	1850	32	96	22	262	90	34	3300	2368	22	182	268	16	542	118	4	1948	276	46	32	146	1430	108	226	1428	28	208	80	66	1312	1002	940	12	706	6240	5880	322	770	6786	6422	13128	13518
ABO_2	ABO	46	320	212	1326	56	136	208	368	554	34	66	1930	8	2034	1028	14	20	1686	10	152	774	168	28	20	816	680	226	198	1200	216	50	196	34	706	1372	12	96	218	4854	472	632	9160	5174	5010	9536
ABO_3	ABO	28	30	1316	684	590	38	18	316	128	12	1188	1272	24	140	970	18	14	144	16	450	264	36	1006	18	14	48	276	350	34	504	3610	16	34	998	1754	14	2318	134	1952	384	838	5752	12926	6648	24000
ABO_4	ABO	6	14	780	1062	0	2	2	0	446	10	4	180	4	4	50	4	562	552	0	616	40	108	0	0	2	4	30	48	4	62	8	4	8	70	2	4	2	32	12	124	114	2174	2092	1058	1730
ABR_1	ABR	0	4	50	12	0	38	46	200	0	0	4	44	0	4	0	0	2	16	0	2	24	6	12	452	2	4	16	16	40	28	32	4	2	2	0	14	0	6	858	10	42	246	750	856	1088
ABR_2	ABR	30	18	24	70	32	6	4	198	24	24	216	18	14	10	74	6	1610	88	16	896	154	12	276	1834	922	34	224	336	18	138	450	60	40	1238	244	3196	6	350	72	314	512	2942	4370	6534	11138
ABR_3	ABR	2	4	1666	32	0	22	156	0	2	4	42	4	0	2	24	4	2	28	2	8	26	12	128	10	6	6	28	14	2	182	0	0	6	6	6	0	0	4	0	42	100	560	1590	392	522
ABR_4	ABR	26	18	146	530	244	0	0	28	0	4	8	24	2	18	8	4	2	22	4	4	94	0	0	10	82	436	114	420	14	72	70	10	14	320	202	0	4	6	34	62	132	1174	1404	1550	4360
ABRA_1	ABRA	1974	2292	90	420	716	312	508	560	318	20	212	24	12	1054	10	18	1204	646	8	70	210	362	88	48	124	84	238	36	258	200	778	770	34	162	626	10	30	252	1892	382	660	7194	6682	7098	11030
ABRA_2	ABRA	22	1824	194	1042	32	290	198	446	70	32	28	980	10	42	116	1374	14	52	8	622	178	430	80	12	918	342	104	50	6	188	30	8	36	404	40	8	6	494	562	364	442	4012	4274	10350	8056
ABRA_3	ABRA	8	6	0	14	0	68	0	0	0	0	578	2	0	0	4	0	6	18	0	4	12	2	44	4	176	6	4	2	0	14	4	0	4	0	0	0	0	4	0	44	90	422	1382	508	82
ABRA_4	ABRA	0	2	22	30	0	48	0	174	0	4	4	0	0	874	4	2	2	28	0	4	24	0	60	0	12	4	16	6	2	36	4	6	10	434	32	0	0	0	2	38	62	1106	2540	632	542
ABRACL_1	ABRACL	2	6	2	8	10	0	14	0	0	2	0	0	0	2	0	0	386	2	0	4	0	0	0	2	0	2	6	2	0	4	0	0	2	0	0	4	0	0	0	0	64	304	158	18	216
ABRACL_2	ABRACL	4	10	540	48	12	90	0	124	0	0	0	0	0	4	0	0	4	16	0	4	26	0	6	6	2	4	1080	8	2	40	0	0	14	132	2	10	2	214	14	34	66	374	386	1138	3698
ABRACL_3	ABRACL	0	0	0	4	18	0	0	0	0	4	0	204	2	6	0	4	0	6	0	0	4	0	0	2	2	0	18	0	24	8	0	0	0	0	2	0	0	0	0	42	68	824	510	64	2468
ABRACL_4	ABRACL	0	4	28	8	0	6	2	0	0	2	2	2	2	208	0	2	0	6	0	2	22	12	0	0	2	2	8	8	4	22	14	0	0	440	2	0	20	418	4	18	46	90	434	1298	26
ABT1_1	ABT1	0	0	2	6	0	46	0	0	0	2	2	0	4	0	2	0	12	0	0	0	2	0	0	2	0	14	8	0	0	12	2	2	6	4	0	0	0	20	8	24	100	182	252	202	504
ABT1_2	ABT1	16	0	14	8	0	0	0	126	0	8	1156	2	0	0	8	2	6	0	0	4	16	2	2	4	20	4	14	18	2	186	244	0	0	64	0	4	6	2	4	16	86	1256	436	512	1172
ABT1_3	ABT1	38	30	240	1302	700	164	526	218	0	28	1404	610	16	24	60	18	26	92	14	38	268	16	16	870	10	128	150	36	28	1002	14	994	38	324	6	34	4	132	836	454	1112	6648	7906	6126	6750
ABT1_4	ABT1	84	2	0	0	0	0	0	0	0	0	0	0	2	0	0	4	0	0	2	0	4	0	2	0	0	0	14	2	2	10	0	0	0	4	0	0	0	0	0	8	34	48	6	98	18
ABTB1_1	ABTB1	38	20	614	322	30	700	428	378	0	22	30	124	20	550	280	4	52	136	6	32	186	8	902	1438	716	910	352	1206	2154	1864	116	1658	54	276	12	34	2576	792	1808	310	632	4452	8984	5240	23906
ABTB1_2	ABTB1	2716	8	40	14	0	2	0	0	2	4	14	26	2	10	0	2	4	14	2	4	40	98	20	0	2	204	40	2	30	20	92	14	66	44	312	2	6	122	82	40	54	744	622	156	3074
ABTB1_3	ABTB1	2	6	128	14	10	6	2	0	0	4	10	524	4	6	2	6	126	8	2	90	22	2	4	4	8	84	22	10	4	22	0	728	0	8	0	12	0	0	882	36	116	1292	558	492	1988
ABTB1_4	ABTB1	30	0	330	262	0	0	0	0	46	2	2592	6	0	2	8	4	8	54	0	12	62	14	4	4	6	4	58	1154	64	66	0	66	10	440	2	6	4	14	468	164	246	1024	4424	1988	2438
ABTB2_1	ABTB2	52	22	828	820	260	88	136	50	20	38	1012	30	1362	364	824	20	1824	1028	16	128	940	1086	604	372	642	772	470	806	1916	5258	1000	34	246	380	902	200	44	812	966	386	876	7932	11486	6898	19824
ABTB2_2	ABTB2	27490	58	1638	854	390	66	448	328	1054	48	204	502	26	104	506	14	380	208	6	1038	2420	120	258	54	606	968	514	272	68	2866	458	526	126	2012	1216	444	28	4684	16022	522	1060	8620	8376	10322	18454
ABTB2_3	ABTB2	40	22	1280	670	432	350	60	238	210	16	66	910	20	518	672	304	42	264	16	788	276	50	1348	40	1994	230	234	1626	38	198	754	374	66	364	2034	22	2354	2952	5170	400	608	6250	7572	8872	12712
ABTB2_4	ABTB2	6	8	1216	158	30	10	0	20	0	4	8	2	6	30	6	0	2	22	2	4	36	0	0	0	0	590	30	10	0	46	2	18	4	0	6	350	6	28	756	84	94	850	886	1440	764
ACAA1_1	ACAA1	0	0	0	6	0	0	134	0	0	0	2	2	0	0	28	2	2	18	0	0	4	0	0	2	0	0	2	2	2	0	0	0	2	0	6	0	2	0	0	0	28	236	498	34	970
ACAA1_2	ACAA1	60	5498	878	2130	370	692	222	396	328	34	66	2020	2776	60	524	24	856	886	16	854	372	370	1066	94	256	250	490	2172	46	524	182	550	108	946	1194	7152	112	2782	3870	508	1166	6210	8184	9162	32668
ACAA1_3	ACAA1	10	6	14	150	0	92	30	52	4	6	12	6	6	2	416	8	0	56	4	886	124	6	10	4	574	128	124	20	4	94	1742	4	4	96	692	10	2050	58	706	342	312	2726	3360	2440	13088
ACAA1_4	ACAA1	12	1790	8	4	0	0	0	0	0	0	4	8	0	0	14	0	0	8	0	4	48	0	2	10	4	6	42	12	4	36	4	4	6	0	8	0	0	2	282	0	54	18	90	114	214
ACAA2_1	ACAA2	6	10	0	86	4	0	0	0	0	6	14	6	1662	10	6	0	4	4	0	104	22	0	2	0	340	4	38	28	454	18	46	8	24	82	60	8	0	1396	516	82	54	1006	194	1462	2720
ACAA2_2	ACAA2	2	0	0	50	16	0	0	0	0	0	28	10	0	0	0	2	0	14	0	0	6	0	0	0	516	0	18	2	0	6	42	0	0	0	274	8	0	0	0	4	18	164	610	336	1508
ACAA2_3	ACAA2	2	1686	4	8	0	4	0	0	0	2	0	2	2	4	2	0	2	6	0	2	24	2	0	4	0	4	22	4	4	16	4	2	2	6	2	0	4	4	6	14	192	704	48	362	2858
ACAA2_4	ACAA2	0	0	0	2	0	0	0	4	0	6	0	0	0	0	64	0	2	8	0	0	10	0	0	0	0	2	4	0	0	8	2	4	0	0	0	0	0	0	0	4	6	12	300	6	424
ACACA_1	ACACA	14	274	10	56	40	2	204	0	4	12	10	248	0	14	14	0	8	62	6	4	436	6	18	6	6	182	86	1390	72	70	50	16	12	6	8	4	2	48	26	114	286	3786	4566	2272	9046
ACACA_2	ACACA	44	908	1348	94	132	0	8	138	0	30	218	38	8	66	70	6	56	162	16	14	236	8	166	24	1626	400	216	76	20	328	624	20	48	30	762	16	6	252	964	248	598	7616	5070	5004	5800
ACACA_3	ACACA	4	0	4	472	2	0	0	0	12	2	4	4	2	0	2	2	6	94	0	4	6	0	0	2	8	10	26	6	6	44	10	2	14	50	14	2	2	512	28	66	108	486	1010	762	388
ACACA_4	ACACA	4	12	26	18	2	0	2	0	0	2	102	526	10	14	2	0	98	268	0	2	44	2	0	0	0	218	244	4	2	32	1234	2	16	506	56	8	40	70	92	62	196	410	1516	2166	2058
ACACB_1	ACACB	12	8	4	16	0	0	0	0	0	6	16	158	0	10	4	2	12	2	0	0	16	0	8	2	110	376	14	4	24	22	0	0	2	0	64	0	0	0	0	54	40	564	38	90	1200
ACACB_2	ACACB	14244	38	996	654	618	186	778	16	702	44	188	580	14	668	26	18	28	208	10	96	2528	654	734	32	1190	2704	404	772	40	384	86	358	692	1532	924	22	24	1264	1022	586	1136	7998	11996	9300	17430
ACACB_3	ACACB	8	1312	10	72	0	476	0	60	0	6	182	16	2	166	4	6	4	26	0	6	574	4	298	6	246	142	74	1590	14	52	106	234	30	2	6	2	6	708	44	112	160	1008	450	2810	3228
ACACB_4	ACACB	4	2	4	386	14	12	984	0	0	4	28	4	2	0	4	4	0	58	0	4	28	6	4	6	4	552	18	0	248	12	0	0	6	0	408	4	2	4	2	6	50	878	366	748	936
ACAD10_1	ACAD10	6	2	142	22	2	0	0	0	0	2	2	2	2	0	2	0	0	204	0	4	20	0	4	0	6	2	2284	126	0	100	288	24	12	78	2	4	10	346	26	52	88	578	2174	756	2096
ACAD10_2	ACAD10	2	6	18	10	0	14	0	0	0	12	6	132	0	0	0	0	2	6	4	2	16	2	0	0	92	232	34	16	0	22	1074	2	8	2	0	4	20	14	674	60	94	200	234	538	3018
ACAD10_3	ACAD10	22	2	1636	30	0	70	0	48	0	8	2382	96	2	6	6	4	8	24	4	8	42	2	18	8	6	4	60	12	2	42	2	0	10	54	0	0	4	18	46	48	270	686	1554	948	2866
ACAD10_4	ACAD10	32	0	16	6	0	0	102	26	344	4	2	0	0	0	194	2	86	4	4	2	16	2	0	2	2	4	8	610	6	20	2	2	6	0	0	0	0	2	6	30	42	56	84	1334	346
ACAD11_1	ACAD11	42	1802	104	428	124	80	792	234	1378	24	1254	440	2	14	1552	8	24	128	4	24	208	128	684	18	444	746	284	312	578	146	196	194	14	1256	40	8	10	64	5016	248	544	3108	2984	9632	22894
ACAD11_2	ACAD11	8	2	6	322	0	0	0	2	0	6	12	2	8	4	2	0	2	18	2	6	488	2	4	0	6	100	16	18	2	24	2	104	18	4	0	2	0	16	1354	36	70	632	988	722	2888
ACAD11_3	ACAD11	4	0	8	12	62	0	0	12	0	0	10	0	0	0	0	0	0	4	0	440	16	6	0	2	0	0	12	2	0	6	64	0	4	0	0	2	6	2	0	32	64	350	78	148	278
ACAD11_4	ACAD11	2	0	2	196	2	0	0	0	0	2	6	2	0	2	6	2	0	0	0	0	2	2	2	0	0	2	2	0	4	14	112	0	2	0	0	0	2	0	8	18	82	170	64	100	320
ACAD8_1	ACAD8	2	6	0	8	314	0	0	10	0	0	2	24	0	8	288	0	2	6	0	2	12	0	0	0	82	340	22	4	2	10	0	2	8	2	50	2	2	476	336	32	104	1636	90	1200	3498
ACAD8_2	ACAD8	8	6	20	544	10	2	0	154	32	6	4	6	4	4	2	0	14	94	2	4	62	14	18	6	288	32	24	18	6	22	2	2	4	36	380	2	0	460	886	90	212	1332	2516	2030	1006
ACAD8_3	ACAD8	20	6214	608	198	218	186	0	246	252	28	24	626	10	78	266	12	88	422	16	26	284	24	112	14	142	96	248	160	20	194	432	16	76	34	792	350	16	6394	7024	284	696	5052	2918	6978	16316
ACAD8_4	ACAD8	10	2	220	104	6	16	2	24	0	10	20	6	8	4	164	2	10	48	0	914	70	10	168	2	152	62	96	24	12	74	502	6	238	228	250	6	8	2314	122	164	270	2048	2378	2556	6218
ACAD9_1	ACAD9	2	640	2	46	40	40	0	170	50	2	60	52	0	8	4	0	8	22	0	0	44	4	6	0	2	20	28	8	0	1496	10	2	12	210	12	2	0	10	234	48	110	700	676	2316	2460
ACAD9_2	ACAD9	110	4844	846	1152	1016	70	96	116	40	15832	1324	650	30	274	252	26	126	222	22	556	858	252	402	100	1644	738	392	744	228	6818	1466	544	164	496	856	40	90	8922	3372	750	1226	12346	12382	14756	21808
ACAD9_3	ACAD9	0	0	10	2	0	0	0	0	0	0	6	0	2	1138	0	2	2	0	0	4	4	0	0	0	0	0	4	2	2	4	2	0	0	0	2	0	130	2	0	44	18	212	50	14	194
ACAD9_4	ACAD9	102	196	68	14	22	0	0	0	0	2	4	4	0	2	2	2	0	18	0	0	30	2	8	8	144	4	12	12	0	26	2	0	4	686	0	6	0	4	8	36	90	734	1062	418	534
ACADL_1	ACADL	8	52	0	4	0	0	0	8	0	2	6	0	4	0	0	0	2	6	0	0	10	0	0	2	6	2	22	6	2	16	42	0	2	0	2	2	0	0	132	34	34	590	654	0	306
ACADL_2	ACADL	4	12	142	1642	440	0	0	0	10	6	16	480	2	4	6	0	4	1060	4	808	74	4	46	0	442	94	36	1400	8	72	396	4	64	54	132	8	22	5618	38	78	162	950	1966	3258	2548
ACADL_3	ACADL	0	0	114	16	0	34	40	34	0	6	4	146	4	4	0	4	0	2	0	960	24	6	42	2	52	4	24	4	2	16	2	0	10	6	232	4	2	1296	4	30	72	378	358	1612	1174
ACADL_4	ACADL	0	0	0	2	0	0	0	0	0	0	0	0	0	0	0	0	0	0	0	0	0	4	4	0	0	0	0	0	0	0	0	0	0	0	0	0	0	4	0	20	30	2	0	0	4
ACADM_1	ACADM	0	2	0	2	0	0	16	0	0	0	4	2	0	0	0	0	0	0	2	2	0	0	0	2	0	0	8	0	2	0	0	0	0	0	0	0	0	0	0	30	58	176	192	24	980
ACADM_2	ACADM	0	4	98	8	4	4	520	22	96	0	8	134	0	2	2	0	0	16	0	4	8	0	0	0	0	4	10	58	0	44	558	4	2	0	0	0	2	8	16	12	104	52	180	102	1158
ACADM_3	ACADM	0	0	4	2	0	0	0	0	2	2	0	0	0	4	0	0	0	0	2	0	8	0	0	2	0	0	10	2	0	22	2	0	4	0	28	0	0	0	0	36	104	748	98	12	2072
ACADM_4	ACADM	8	4	0	0	0	0	0	4	0	2	0	0	0	0	0	0	0	2	0	0	8	0	0	0	0	0	10	4	6	14	0	0	508	2	0	2	0	2	0	14	14	36	4	84	24
ACADS_1	ACADS	146	12	8	478	2	2	2	0	1498	30	52	12	4	3116	36	8	634	82	10	54	118	12	750	22	292	624	262	36	716	1426	276	6	30	270	1012	2	10	130	1290	36	442	4988	3786	3902	3668
ACADS_2	ACADS	8	4	6	34	546	126	2	28	0	2	12	6	0	6	238	4	24	50	86	6	54	4	52	12	86	12	50	504	10	56	708	2	8	16	2	18	10	16	4140	94	162	728	2308	2890	5746
ACADS_3	ACADS	6362	348	586	716	516	8	812	132	136	72	1372	362	14	914	618	22	1576	804	16	198	370	858	368	2400	1204	48	350	370	346	350	218	84	604	664	990	94	18	2806	302	280	784	7544	7718	9522	15056
ACADS_4	ACADS	2	4	4	14	294	0	128	0	0	2	2	4	0	2	0	0	2	14	0	2	4	0	0	2	262	300	60	0	0	12	0	0	0	0	18	0	0	0	2	26	64	358	1020	4	50
ACADSB_1	ACADSB	44	12	436	8	128	26	4	6	0	6	6	0	2	38	4	2	2	60	0	18	136	2	2	12	12	18	120	28	8	102	16	8	24	1612	28	4	2	34	1038	36	70	1558	808	1384	906
ACADSB_2	ACADSB	2	164	2	4	0	0	0	0	0	4	0	0	2	0	0	2	0	4	0	84	4	0	0	2	60	2	6	0	0	16	0	0	6	30	0	4	0	2	2	60	30	138	30	426	128
ACADSB_3	ACADSB	2	2	0	0	0	0	0	0	0	6	0	0	0	0	0	0	0	2	0	0	2	2	0	0	26	6	2	0	0	6	0	0	2	0	0	0	0	10	0	60	64	168	74	132	58
ACADSB_4	ACADSB	4	0	0	146	10	258	0	0	0	32	6	4	2	12	142	2	0	6	0	4	8	2	2	0	0	462	22	6	110	26	0	2	0	0	0	0	0	0	0	56	88	992	242	54	3286
ACADVL_1	ACADVL	2	4	42	178	0	0	0	0	20	4	6	176	0	4	220	2	2	14	0	2	22	0	0	0	316	62	24	30	0	24	12	24	32	12	0	10	6	2934	2622	26	42	448	562	1652	3344
ACADVL_2	ACADVL	4	2	28	4	0	0	2	8	2	4	0	6	0	208	1240	4	12	24	0	2	8	106	4	4	0	8	24	6	32	10	0	2	4	0	0	0	4	0	6	82	132	868	326	606	1926
ACADVL_3	ACADVL	14	4	94	578	0	6	0	0	4	2	6	4	2	0	608	0	56	210	4	8	54	4	14	8	2	528	40	20	1474	46	4	120	16	4	94	0	0	12	304	50	186	1404	1028	2232	4118
ACADVL_4	ACADVL	26	6638	18	1740	82	52	0	130	0	16	608	148	2	18	752	10	20	166	4	22	124	2	386	22	874	238	166	52	16	156	210	190	90	602	224	30	14	4124	6468	88	228	2618	5552	8620	10656
ACAN_1	ACAN	54	852	1210	1254	730	134	502	158	10	36	58	990	26	390	456	16	1888	152	8	132	296	714	96	54	356	1200	324	50	6086	324	2534	48	86	202	778	276	100	2704	250	728	1216	9512	7886	11442	17104
ACAN_2	ACAN	264	10	98	82	14	36	0	18	0	26	102	12	4	58	16	6	8	40	6	76	110	0	44	6	230	496	78	22	394	152	16	74	594	100	638	4	10	36	404	190	336	5228	1904	6980	7414
ACAN_3	ACAN	3064	6	1066	16	0	66	0	180	0	4	12	226	4	4	4	0	0	16	4	42	54	4	4	0	150	4	66	364	6	28	6	0	14	42	6	0	0	182	8	26	68	676	582	526	1326
ACAN_4	ACAN	44	6106	1578	268	2	64	0	342	2	22	304	200	4	558	16	10	532	140	2	754	140	18	56	26	26	904	122	674	90	154	4	184	76	208	334	10	10	2846	1412	96	346	2926	8510	3592	6020
ACAP1_1	ACAP1	58	44	290	1490	432	104	10	462	162	36	960	2130	20	218	612	18	2342	326	14	1824	492	158	44	190	990	1460	278	1150	64	346	190	446	1236	1452	1430	1484	278	1850	3506	406	668	6808	5346	8074	19256
ACAP1_2	ACAP1	12	2	0	4	358	0	0	2	282	4	0	2	0	4	2	2	2	8	0	0	14	6	8	4	0	12	22	6	2	14	0	0	2	94	662	2	0	0	2	32	86	580	272	36	2082
ACAP1_3	ACAP1	958	4	178	20	110	84	0	212	0	12	12	12	2	12	10	0	1374	18	2	0	38	346	38	0	126	6	40	8	4	38	126	8	6	8	2	0	4	6	8	66	196	2216	1020	1076	3124
ACAP1_4	ACAP1	38	18	872	856	818	202	264	84	110	20	332	18	10	70	118	6	172	1346	6	1304	216	362	98	18	18	974	182	1780	20	192	830	704	50	356	18	18	10	1294	98	264	618	4972	3328	8336	10626
ACAP2_1	ACAP2	16	4	10	8	0	44	0	0	0	2	2	0	0	32	0	0	0	26	0	0	66	0	0	8	32	14	82	12	4	42	4	6	2798	24	4	8	0	30	0	4	10	38	764	228	110
ACAP2_2	ACAP2	0	0	2	4	0	18	0	0	0	0	0	0	0	0	0	0	0	2	0	0	2	0	0	0	0	2	0	26	0	14	0	0	0	0	0	0	2	8	3978	0	28	2	22	32	4
ACAP2_3	ACAP2	36	0	652	168	0	18	180	0	638	16	24	10	4	800	622	2	22	906	8	16	94	194	14	6	28	20	96	38	0	98	268	108	30	706	30	6	6	1112	2864	240	524	2496	1284	3596	8220
ACAP2_4	ACAP2	10	0	20	22	134	124	0	20	0	4	12	6	2	4	6	4	2	28	2	4	48	0	0	8	804	30	28	8	2	56	0	2	22	1142	108	2	0	4	36	76	116	822	1184	2526	322
ACAP3_1	ACAP3	16	4	158	290	88	22	142	286	36	6	8	6	12	26	4	6	6	254	12	14	58	72	1230	12	1272	16	94	22	12	230	8	114	30	380	2	2	4	708	252	114	318	2740	3508	2674	6444
ACAP3_2	ACAP3	8	6	246	62	12	0	0	90	0	26	16	20	0	112	186	6	1338	948	2	12	66	2	70	4	244	6	52	22	6	54	750	114	630	0	12	10	20	1520	282	108	102	2298	6076	2696	2864
ACAP3_3	ACAP3	8	0	1206	12	0	2	0	0	70	6	8	8	0	0	0	2	58	4	2	2	42	6	0	4	10	6	18	28	0	28	4	2	4	102	0	6	0	10	2578	40	72	1224	280	1434	984
ACAP3_4	ACAP3	940	216	1220	1310	398	312	446	294	1174	30	78	798	18	52	774	22	252	1340	8	576	492	1380	824	46	1366	1332	506	340	430	422	1000	92	80	1118	1822	40	38	3304	10160	788	1388	12258	15374	15774	26268
ACAT1_1	ACAT1	2	0	12	2	0	2	0	0	0	0	0	98	0	0	2	2	4	4	0	2	4	0	2	0	0	0	18	6	0	6	0	0	0	0	26	0	4	0	700	16	38	370	12	234	652
ACAT1_2	ACAT1	0	0	0	0	0	0	0	0	0	0	0	0	0	0	0	0	0	4	0	0	6	0	0	0	0	0	4	2	4	4	340	0	0	2	0	0	10	0	0	0	0	20	16	54	2
ACAT1_3	ACAT1	2	0	4	6	2	1120	2	362	124	2	4	0	2	4	0	0	2	4	2	0	18	2	0	0	2	6	8	2	0	702	0	2	0	0	0	0	0	0	0	44	62	370	1022	122	8
ACAT1_4	ACAT1	18	20	290	1278	16	56	6	202	1054	12	50	642	14	22	1642	8	12	72	10	146	150	60	52	22	408	284	160	106	568	132	6	1706	28	250	1322	1326	4	538	604	232	414	4982	5504	5656	12812
ACAT2_1	ACAT2	2	4	0	4	0	0	0	0	0	0	0	0	2	0	2	0	0	0	0	2	2	0	2	0	0	0	6	4	4	8	2	0	0	0	0	0	0	4	0	24	70	340	56	4	292
ACAT2_2	ACAT2	2	2	110	8	0	0	0	0	0	8	6	0	0	2	2	2	2	6	0	2	22	4	0	4	70	448	20	4	2	16	0	6	6	2	396	2	2	4	428	28	40	156	1004	488	1762
ACAT2_3	ACAT2	2	0	0	0	0	0	0	0	4	2	0	2	0	2	0	0	0	0	0	0	0	0	0	0	0	0	2	0	0	2	0	2	0	0	0	0	2	2	0	12	4	86	148	166	116
ACAT2_4	ACAT2	0	0	224	8	116	40	0	2	20	6	4	112	0	184	4	2	4	2	2	6	28	2	16	0	46	0	22	4	0	18	0	14	8	6	0	2	2	10	10	62	142	846	126	3048	1426
ACBD3_1	ACBD3	30	10	24	26	44	4	0	0	12	4	4	2	2	146	2	2	64	40	0	8	116	38	0	12	2	12	112	38	10	80	10	14	30	16	10	0	2	12	8	34	138	172	240	2008	1966
ACBD3_2	ACBD3	6	0	2	12	2	0	0	96	288	2	2	0	0	2	4	0	0	6	0	0	20	0	0	2	0	4	30	2	2	26	0	0	2	4	4	0	0	0	16	34	56	436	96	988	946
ACBD3_3	ACBD3	30798	54	2436	742	370	160	218	170	18	52	394	396	20	406	1208	26	346	298	18	62	528	384	720	100	2960	2946	712	306	402	584	772	1442	184	594	1182	32	3450	2410	3642	1030	1268	10716	12838	12204	32998
ACBD3_4	ACBD3	26	16	24	10	0	90	0	74	0	0	10	302	6	6	2	2	2	16	0	6	46	0	0	14	2	996	36	8	10	40	0	680	6	2	518	4	0	352	4	40	102	310	936	1928	3926
ACBD4_1	ACBD4	8	0	8	8	6	0	0	0	16	2	4	0	2	12	26	0	2	10	2	198	22	0	4	4	702	8	28	34	8	32	2	236	16	376	0	6	0	28	5686	34	86	178	814	836	3476
ACBD4_2	ACBD4	30	122	906	726	332	270	6	0	1510	12	26	148	12	16	456	18	1062	910	3120	20	582	54	288	28	1192	54	224	222	2354	316	798	130	84	470	964	36	68	8780	3234	566	634	4976	8044	14328	11676
ACBD4_3	ACBD4	6	2	622	394	0	0	0	0	0	2	4	56	0	34	320	6	0	48	2	6	30	0	0	10	144	4	48	42	106	14	22	0	0	290	16	2	6	6	12	24	92	762	1920	1744	4374
ACBD4_4	ACBD4	52	4114	646	1282	400	18	82	220	460	36	52	222	16	16	26	20	810	620	6	60	274	40	358	2368	1490	482	272	2064	284	268	26	18	38	114	382	50	1376	700	1002	334	738	6978	7454	4900	25442
ACBD5_1	ACBD5	6	0	6	42	0	0	160	2	0	6	10	4	0	18	2	0	0	6	2	2	46	4	6	0	2	90	28	24	4	22	2	254	4	58	24	4	4	2314	3574	68	64	274	1354	1778	5034
ACBD5_2	ACBD5	30	6000	40	248	0	16	0	0	0	2	2	282	2	2	38	4	0	22	2	0	52	8	14	8	0	148	118	24	0	66	0	216	16	8	816	2	0	668	62	68	82	466	900	354	9604
ACBD5_3	ACBD5	0	2	4	4	0	0	46	0	0	0	2	2	0	2	0	0	6	2	0	22	2	0	0	0	0	4	2	6	0	14	2	0	2	2	0	0	4	0	2	16	28	170	2	642	30
ACBD5_4	ACBD5	12	4	2518	22	56	0	134	0	90	4	12	8	6	10	10	0	80	10	2	112	74	0	4	10	50	10	62	28	2	92	6	2	16	786	12	152	0	632	844	98	228	1630	724	3304	3836
ACBD6_1	ACBD6	0	0	2	0	0	0	0	0	0	0	0	4	0	0	0	0	0	0	0	0	2	0	0	0	0	0	2	4	0	4	0	0	0	0	0	0	0	2	50	2	16	318	62	84	2
ACBD6_2	ACBD6	22	4	122	558	0	0	2	52	18	8	194	32	2	128	8	8	432	36	6	2	44	1022	6	4	68	12	52	12	6	76	398	0	20	226	516	2	0	664	1254	116	122	976	812	1964	2164
ACBD6_3	ACBD6	94	32	1046	1346	86	256	326	660	2	58	578	246	13224	166	1396	36	990	3666	4	254	798	136	708	66	2568	808	362	2392	230	422	506	1322	106	1630	454	160	18	8618	13848	532	1100	9634	9764	14214	21670
ACBD6_4	ACBD6	2	0	0	0	100	2	0	8	0	2	6	2	2	0	2	0	0	0	0	2	18	0	12	0	0	26	16	0	0	12	2	204	4	0	0	0	2	8	14	58	60	148	126	208	108
ACBD7_1	ACBD7	5264	2730	644	1786	262	66	494	106	1018	42	4240	30	12	1750	156	18	1886	124	194	2252	330	798	298	18	540	52	304	88	6506	260	1086	688	72	606	750	16	18	1868	1248	336	856	9704	5492	13192	11650
ACBD7_2	ACBD7	12	4	562	48	0	12	2	0	6	8	4	4	6	244	2	8	2914	26	2	12	184	2	24	6	48	10	50	20	114	52	2	2	20	510	88	4	6	1206	840	124	172	2960	1288	3236	3382
ACBD7_3	ACBD7	8	0	2	0	0	48	0	12	0	2	2	2	0	42	2	0	0	0	0	0	538	0	0	0	4	6	16	2	2	8	2	0	2	0	2	0	0	0	0	4	66	12	10	8	8
ACBD7_4	ACBD7	18	2	30	34	20	34	82	0	66	8	68	14	4	8	14	2	10	32	2	8	2146	178	414	8	30	8	70	44	114	78	14	4	3570	472	238	2	0	668	2628	128	246	1808	844	2688	5770
ACCS_1	ACCS	17822	24	146	254	12	210	440	2	32	22	1424	22	18	22	82	0	1536	98	10	42	180	30	68	24	20	20	206	2176	40	188	22	170	44	14	74	16	4	1544	46	32	186	1418	4178	5524	3598
ACCS_2	ACCS	2	2	4	46	0	50	0	2	0	0	4	82	0	2	2	0	0	2	0	0	24	2	0	0	0	10	2	4	0	12	6	146	2	0	388	0	2	2	4	16	120	504	106	442	44
ACCS_3	ACCS	2	0	2	66	0	0	0	24	0	0	2	0	0	2	0	0	0	6	0	0	10	6	0	388	0	0	170	78	2	4	0	8	2	2	0	4	2	2	2	20	28	320	100	728	640
ACCS_4	ACCS	30	22	16	42	0	0	0	0	0	0	16	38	8	2	6	54	10	44	4	6	146	6	2	18	12	926	178	24	24	128	20	18	238	4	10	16	6	24	748	78	158	638	1180	4448	6766
ACCSL_1	ACCSL	92	6	30	508	2	14	2	0	246	6	4	4	2	10	388	2	0	30	2	66	70	0	466	0	22	20	476	140	670	940	0	424	10	26	74	0	0	6	16	116	180	1218	1690	1550	1602
ACCSL_2	ACCSL	6	4	4	56	8	42	32	0	4	6	36	0	4	2	8	0	0	16	2	14	38	2	2	0	64	6	6	6	0	42	2	2	6	6	0	0	0	2	8	72	66	604	1492	1672	128
ACCSL_3	ACCSL	116	28	124	276	998	170	98	140	2	28	4516	208	34	140	152	10	228	122	12	738	238	754	6	2082	716	794	234	562	1438	278	36	18	58	594	706	110	4	82	392	256	864	4946	5508	8842	22382
ACCSL_4	ACCSL	18	8	16	30	0	0	0	0	0	0	6	2	0	26	4	0	2	30	0	2	46	0	0	8	628	6	82	18	5862	46	4	30	14	500	4	2	0	2	4	22	28	16	30	166	582
ACD_1	ACD	3830	1212	638	2502	1260	374	308	1032	470	112	2874	1424	48	1060	620	40	694	558	20	428	774	284	1260	128	948	2374	2116	268	2414	1064	1480	1098	200	3688	2198	38	3066	6872	8810	1388	2354	20356	20540	18312	61724
ACD_2	ACD	16	82	1310	94	176	194	0	102	74	22	42	18	10	398	22	10	184	638	6	38	176	4	696	26	36	970	204	120	202	136	104	404	20	524	66	20	70	142	4964	260	520	7896	2268	6716	11474
ACD_3	ACD	252	724	1564	1988	482	2064	928	1248	426	76	392	206	42	2936	1032	42	156	2030	28	214	622	332	620	2388	346	1384	990	518	46	514	702	80	278	1954	1128	72	38	3930	4392	998	1912	22154	22620	19768	41068
ACD_4	ACD	256	30	102	252	12	20	104	84	52	16	22	1550	8	2	14	732	630	74	2	10	100	8	0	1380	140	110	84	82	60	94	164	304	22	354	252	24	182	156	3264	204	194	2664	2384	2834	5908
ACE_1	ACE	2	2	4	4	0	0	0	0	0	4	0	4	0	0	0	0	0	216	0	2	10	0	0	2	16	0	4	4	0	4	382	64	2	4	0	0	6	4	158	16	26	88	14	728	108
ACE_2	ACE	16	2	438	18	0	26	26	0	0	4	10	230	2	8	2	0	18	8	2	794	152	0	70	10	4	984	74	36	4	40	2	268	48	642	0	388	0	2464	104	52	174	1046	430	2672	7564
ACE_3	ACE	414	194	280	10	50	0	0	42	0	20	12	14	2	2	2	2	96	30	4	680	54	2	0	4	4	4	42	902	76	84	8	736	4	152	4	4	2	436	24	56	172	526	640	2254	1302
ACE_4	ACE	22	20	6	48	0	0	0	126	0	0	6	132	0	0	4	2	8	10	0	2	32	0	0	0	104	2	14	4	2	40	0	0	3570	4	2	2	0	58	8	46	58	148	140	1620	136
ACE2_1	ACE2	2	12	4	164	0	0	0	36	0	0	0	464	2	8	4	4	26	12	0	18	18	20	4	12	198	0	34	6	2	24	902	0	2	138	100	0	14	2	48	30	100	382	440	730	3212
ACE2_2	ACE2	14	4	24	88	0	0	0	32	0	2	0	24	0	0	2	0	2	30	2	2	610	0	44	18	2	0	30	44	66	2516	8	186	2	4	48	18	0	250	3016	56	78	186	640	1586	2346
ACE2_3	ACE2	0	2	60	44	0	0	0	0	0	4	12	64	2	0	152	0	46	18	2	16	26	6	26	0	270	20	46	20	250	74	178	2	4	14	8	6	4	474	732	164	172	718	2030	2258	6652
ACE2_4	ACE2	14	8612	236	18	0	0	0	140	0	4	6	28	0	2	8	0	4	40	0	6	80	0	12	4	210	2	92	26	14	76	32	4	14	4	126	4	24	4	8	76	42	252	530	1150	3910
ACER1_1	ACER1	24	16	8	40	0	0	14	0	62	6	264	642	2	450	10	10	12	164	6	8	56	4	4	8	194	18	88	42	4	68	24	324	22	38	1164	8	4	26	4066	144	244	3524	3254	1866	4748
ACER1_2	ACER1	6	0	2	12	0	2	622	22	0	2	4	4	2	0	6	0	0	6	0	0	12	0	0	0	0	156	16	22	0	20	6	0	8	466	222	2	2	10	1258	54	80	54	322	798	2646
ACER1_3	ACER1	2	2	354	16	4	184	0	0	0	2	4	2	2	8	0	0	18	14	2	6	18	0	0	0	0	0	14	2	0	16	66	0	12	6	638	2	0	10	268	66	44	14	506	848	908
ACER1_4	ACER1	14	6	866	1438	0	20	2	20	220	24	26	20	8	284	94	932	82	106	10	182	108	16	944	34	108	46	78	1808	28	114	8	8	22	124	44	3672	6	2336	1000	182	510	4304	2512	3698	7922
ACER2_1	ACER2	0	0	0	126	0	0	0	0	0	0	6	2	4	2	196	0	0	0	0	4	10	0	0	0	0	2	6	0	0	8	0	0	0	0	0	0	0	2	2	14	58	1386	10	170	1458
ACER2_2	ACER2	2	2	0	14	0	26	88	0	0	4	6	124	0	0	0	2	4	10	0	2	34	198	20	2	104	84	8	588	2	16	0	0	6	2	6	2	0	140	158	18	48	822	534	1996	430
ACER2_3	ACER2	10	12	10	24	0	0	0	0	0	4	4	1542	2872	14	6	2	2	14	6	8	50	4	0	2	118	4	62	644	436	36	1112	2	2	16	4	4	22	34	72	58	152	568	630	2066	3238
ACER2_4	ACER2	4	4	4	18	518	6	36	0	0	6	24	232	6	2	12	2	0	16	2	6	24	58	0	6	0	16	58	560	2	60	0	0	12	476	50	12	2	1216	74	50	214	2246	296	1786	2870
ACER3_1	ACER3	4	4	114	4	0	102	0	0	0	2	0	0	0	2	1066	0	2	22	2	6	20	6	38	4	2	224	22	8	0	12	2	1288	4	0	0	0	0	4	444	74	92	248	332	176	1996
ACER3_2	ACER3	28	394	822	168	94	22	0	102	2	18	14	16	0	142	10	6	14	216	8	16	82	4	4	12	18	272	92	24	14	90	114	520	30	534	10	2	40	18	934	250	442	3048	874	1762	4996
ACER3_3	ACER3	6	2	0	232	0	18	0	30	0	0	2	2	0	2	0	2	0	4	0	2	110	0	18	0	6	2	10	2	4	12	2	52	2	8	34	2	0	0	2	96	68	196	630	8	314
ACER3_4	ACER3	0	0	0	0	0	0	0	0	0	0	0	0	0	0	0	0	0	0	0	0	0	0	0	0	0	0	0	0	0	0	0	2	0	0	0	0	0	0	0	4	2	0	0	0	0
ACHE_1	ACHE	34	0	6	80	0	0	0	0	4	2	1994	56	2	2	2	2	4	26	0	0	8	2	0	2	0	0	18	0	18	6	2	40	4	18	2	0	2	0	4	28	54	348	1822	912	480
ACHE_2	ACHE	2	0	4	6	0	0	0	0	0	0	2	0	2	0	54	0	0	0	0	0	20	0	0	0	0	2	20	38	2	2	0	0	0	0	0	2	0	0	128	10	24	184	88	662	2776
ACHE_3	ACHE	20	24	1408	72	0	4	0	0	0	4	2038	158	0	2	6	0	550	34	6	4	102	2	0	1382	368	14	66	10	0	50	260	470	12	376	178	42	8	1128	12	108	162	752	2250	3174	3710
ACHE_4	ACHE	6	4	0	8	0	0	0	0	0	10	10	2	2	16	402	2	0	4	0	4	18	4	2	0	0	0	30	28	32	28	10	72	8	0	4	0	4	770	2388	28	60	1962	180	752	1750
ACIN1_1	ACIN1	40	38	342	838	298	4	158	960	260	56	776	1348	32	66	738	22	2804	126	14	2958	902	292	198	534	604	52	354	542	30	334	630	776	50	1586	16	174	24	1230	2612	480	1168	10478	5678	13534	26096
ACIN1_2	ACIN1	4	3268	80	46	44	44	0	240	0	20	44	20	2	18	98	16	10	58	4	740	334	2	4	2	492	92	70	84	14	112	136	298	6	10	4	6	20	504	1058	136	482	2796	2594	2778	3246
ACIN1_3	ACIN1	6	0	10	56	4	0	0	0	26	0	0	0	0	0	12	0	0	10	2	2	38	4	0	0	0	38	4	2	2	16	0	2	4	0	4	2	0	2	6	38	80	240	1594	482	16
ACIN1_4	ACIN1	4	0	6	10	0	2	0	0	0	2	14	0	2	2	4	0	6	8	0	12	62	2	0	0	0	4	14	0	2	6	2	0	2	308	0	0	4	0	2	10	120	290	856	1500	980
ACKR1_1	ACKR1	4	2	52	0	0	0	0	64	0	4	4	2	2	2	2	2	4	6	0	0	10	0	20	4	0	594	18	4	4	10	126	16	4	0	0	0	0	4	0	30	88	240	96	458	2112
ACKR1_2	ACKR1	30	4	74	56	0	2	0	54	0	6	632	28	8	26	10	6	86	32	2	10	66	0	2	14	190	8	60	184	366	62	256	240	46	256	12	6	450	3464	12	54	92	1802	836	2582	4366
ACKR1_3	ACKR1	6	2	0	14	0	78	0	144	2	0	4	6	0	2	0	2	0	10	0	4	16	0	2	0	190	0	16	6	0	26	8	6	4	0	6	2	4	2	2	60	134	888	386	1256	162
ACKR1_4	ACKR1	4	6	18	2	0	0	0	0	0	2	0	0	0	0	0	2	2	8	0	2	12	0	0	0	422	0	10	2	4	216	752	0	0	0	24	0	12	90	2	2	18	12	12	70	2
ACKR2_1	ACKR2	86	2064	854	1614	90	206	650	652	146	72	2818	1520	48	192	512	24	4064	1424	14	2002	456	80	208	222	3340	1370	920	2610	2714	480	1538	1196	90	1048	1168	890	92	3976	8600	772	1506	16488	9590	22276	43340
ACKR2_2	ACKR2	12	12	210	422	2	84	476	342	1356	18	26	258	4	10	8	6	12	98	2	10	158	18	16	824	2006	1550	174	34	6	118	42	8	58	738	140	2654	2	2380	3264	144	402	3074	3930	6150	10990
ACKR2_3	ACKR2	2448	106	2900	4668	172	62	682	464	342	100	2914	2736	64	1258	1092	36	566	852	46	712	658	256	1094	1768	2048	1594	780	6004	1470	1494	2460	460	228	2308	736	1612	5296	10852	12466	1336	2214	23684	26550	23352	48238
ACKR2_4	ACKR2	0	0	486	10	172	106	0	0	0	2	6	10	2	0	4	0	0	10	2	0	34	4	0	0	0	110	24	12	4	32	0	0	4	12	12	2	4	2	322	12	66	212	506	1748	1414
ACKR3_1	ACKR3	12	2	472	24	0	26	0	0	0	4	6	2	2	4	6	0	6	8	0	336	50	2	2	2	80	150	44	16	0	22	2	4	6	126	0	6	4	1232	560	72	78	1236	554	2340	5554
ACKR3_2	ACKR3	2	4	10	26	0	0	0	40	0	10	26	28	10	20	582	14926	1660	16	8	14	44	2	10	0	2	2	32	8	4	20	2	2	8	10	2	2	2	8	46	14	78	912	1230	1504	1842
ACKR3_3	ACKR3	12	10	832	68	284	46	0	58	34	4	6	214	2	358	64	8	20	38	0	420	82	228	10	10	144	562	90	28	12	58	6	104	30	26	32	4	0	1314	784	102	134	1058	2934	2518	4820
ACKR3_4	ACKR3	1734	40	2130	1764	132	40	258	220	314	30	492	1590	60	86	640	38	24	134	5986	288	1830	270	102	372	374	1584	1748	3256	208	780	162	1268	2406	558	1014	66	52	3682	5148	506	1200	8572	8712	12770	33266
ACKR4_1	ACKR4	4718	14	1016	588	360	314	50	456	42	1648	84	72	16	38	402	14	598	138	352	1376	286	34	622	24	574	984	544	2374	48	324	1196	194	110	1782	142	22	38	5818	2836	450	700	9524	7144	9708	19650
ACKR4_2	ACKR4	2	0	0	22	40	8	52	0	0	2	2	2	2	108	6	0	4	152	4	4	36	0	12	2	0	2	24	858	4	28	2	0	2	46	16	14	2	6	920	6	52	152	20	1848	566
ACKR4_3	ACKR4	72	12	1188	56	106	14	36	2	8	14	3292	908	10	156	22	16	3304	20	6	2786	258	72	312	8	24	374	54	72	14	84	4	24	18	66	12	14	2	370	86	94	162	696	1004	4392	2014
ACKR4_4	ACKR4	20910	22	326	44	2	0	2	2	0	6	698	292	2	4	4	2	142	68	2	800	134	2	90	28	20	562	170	180	72	142	160	82	588	28	344	6	456	12	478	90	126	346	2510	1764	2488
ACLY_1	ACLY	0	0	0	4	0	0	0	0	0	0	2	2	0	2	0	0	2	0	480	4	10	0	0	2	0	6	10	0	0	0	0	0	2	0	0	0	0	2	0	38	22	252	14	464	564
ACLY_2	ACLY	2	10	4	64	10	52	2	118	504	20	30	130	6668	12	8	2	232	44	10	12	54	4	2	8	4	4	56	8	10	72	108	2	6	36	6	2	2	14	492	218	314	4578	4026	2854	5082
ACLY_3	ACLY	9844	16	530	382	1492	106	14	80	2	12	70	22	2	64	192	6	8	82	0	16	158	174	58	20	16	22	208	212	10	188	150	118	44	14	6	18	966	814	654	188	522	4278	5910	2700	8034
ACLY_4	ACLY	10	6	38	2526	0	104	0	0	0	6	20	14	0	8	332	10	10	14	0	18	72	2	2	4	22	248	78	6	4	54	748	4	4	196	120	2	12	148	4	158	504	3440	3652	1674	4836
ACMSD_1	ACMSD	2	0	2	10	132	0	0	0	14	4	0	6	0	4	0	0	0	4	0	2	4	0	6	4	0	2	14	2	0	22	0	2	0	2	6	4	0	0	30	26	92	60	32	804	1190
ACMSD_2	ACMSD	48	1072	990	708	1436	72	6	908	280	42	850	50	5440	374	330	18	2594	382	8	854	222	36	88	118	1452	348	370	1388	3134	1434	1242	554	70	456	66	20	152	3228	70	484	996	6312	13188	8888	15616
ACMSD_3	ACMSD	98	6998	2736	1688	910	502	116	418	310	58	504	1170	32	1414	844	24	114	1174	36	1392	570	120	1000	2132	2366	2238	804	2416	3610	4348	1260	286	134	582	1852	2352	60	4490	13896	1174	2128	19986	14876	13548	28242
ACMSD_4	ACMSD	28	12	10	44	42	24	2	0	6	8	114	0	2	26	2	6	10	140	0	4	130	336	18	2	10	14	120	334	154	80	166	10	26	0	14	2	12	222	1548	80	156	500	2756	1850	3882
ACO1_1	ACO1	28	8	8	580	164	2	0	58	0	28	1634	12	6	14	114	8	414	46	2	14	68	6	34	6	390	12	62	162	6	58	692	2	12	8	334	404	16	1376	928	80	254	2660	3344	2694	5444
ACO1_2	ACO1	2434	2	2	22	0	0	0	0	0	2	20	0	0	8	0	4	4	20	0	4	258	2	110	4	0	0	36	6	62	30	114	0	14	2	4	2	4	2	6	66	80	1342	1678	116	610
ACO1_3	ACO1	0	0	0	18	0	0	268	36	0	2	2	6	2	264	2	0	4	20	2	2	10	0	0	0	2	2	16	104	0	10	0	0	2	0	236	0	0	0	200	42	68	824	1366	272	1484
ACO1_4	ACO1	0	0	0	10	2	2	0	0	0	0	10	0	0	0	0	4	0	8	0	4	8	0	4	0	0	12	26	6	2	2	0	2	0	0	0	4	2	50	2238	16	40	12	490	862	1114
ACO2_1	ACO2	6	4	116	40	0	38	0	116	0	12	6	8	0	0	12	8	4	46	2	34	42	110	0	10	12	2	22	344	22	56	2	2	6	726	0	534	12	154	320	86	156	1786	3594	3560	128
ACO2_2	ACO2	12	10	8	24	0	52	4	0	0	6	18	2	8	0	56	2	56	10	2	8	50	2	0	4	44	362	36	14	2482	24	0	14	12	10	498	6	2	172	630	150	188	2226	846	1878	3132
ACO2_3	ACO2	14	0	44	36	4	30	524	172	2	10	38	8	12	6	16	2	14	42	4	2668	50	0	92	4	886	14	52	12	2	62	4	4	0	26	4	6	468	108	24	124	290	2964	1382	1452	4002
ACO2_4	ACO2	0	0	0	0	0	0	0	0	0	0	0	0	0	0	0	0	0	0	0	0	0	0	0	0	0	0	0	0	0	0	0	0	0	0	0	0	0	0	0	0	0	0	0	0	0
ACOT1_1	ACOT1	30	2782	3386	3812	630	88	126	6	442	40	58	1770	10	1068	632	10	196	166	14	58	676	250	166	36	1220	1294	448	122	238	356	178	1464	1400	566	256	34	926	4302	6614	420	880	11898	10048	10630	34556
ACOT1_2	ACOT1	16	12	58	974	38	136	0	0	0	10	796	36	18	94	46	2	8	446	2	366	110	714	72	20	162	1236	134	656	240	136	158	516	30	36	308	1270	26	3634	1762	106	364	1544	3572	3666	9800
ACOT1_3	ACOT1	8	2	156	108	0	16	4	0	0	12	616	4	0	2	2	0	10	10	2	2	16	4	0	8	62	320	24	2	2	20	2	4	4	4	40	14	0	40	12	68	148	894	846	638	1444
ACOT1_4	ACOT1	0	0	0	0	0	0	0	0	0	0	0	0	0	0	0	0	0	16	2	0	0	0	0	0	2	0	6	2	0	12	12	0	0	2	2	0	0	0	0	6	18	8	396	6	216
ACOT11_1	ACOT11	118	658	3244	1880	320	760	2206	158	434	70	366	3058	38	2498	934	40	3034	254	318	1036	508	1502	1472	78	3468	2784	566	1136	1162	5768	638	2110	2336	632	2136	48	1462	7526	18922	998	1806	15834	11720	21568	45044
ACOT11_2	ACOT11	60	5998	1404	1656	18	270	4	656	954	164	76	866	12	36	80	28	36	838	8	268	478	694	362	34	1306	1224	506	392	282	5464	1780	822	106	164	3206	30	56	1950	12586	494	842	5590	9004	14750	36056
ACOT11_3	ACOT11	254	1642	2958	3222	204	268	1010	432	778	82	2978	944	36	3808	194	36	126	302	14010	1910	496	92	182	86	3426	1286	468	3286	3634	474	1998	1942	1116	2578	1614	5492	2134	9014	1698	944	1336	13636	12958	16798	36714
ACOT11_4	ACOT11	12	10	36	1100	456	46	622	790	2	20	280	38	2	34	724	6	10	26	6	4	134	296	44	4	340	134	118	532	10	86	330	222	1474	80	14	10	6	740	78	292	436	2142	2256	5180	5306
ACOT12_1	ACOT12	14	6	64	6	4	16	494	18	8	2	10	6	4	280	30	8	10	4	0	6	46	6	20	6	126	50	50	36	14	38	6	180	2412	22	26	8	1258	642	1134	46	110	2074	674	902	4628
ACOT12_2	ACOT12	64	28	148	84	0	122	850	36	70	24	32	236	10	140	202	6	676	94	4	1698	274	34	150	18	2630	1230	282	1656	44	276	3142	12	80	2472	1476	10	84	3082	3160	308	498	3396	2376	9626	10582
ACOT12_3	ACOT12	4	0	2	12	0	0	0	0	0	0	2	0	0	0	2	0	0	6	8	0	14	0	4	2	0	4	16	6	2	14	0	70	6	8	2	0	0	0	0	0	16	420	0	10	6
ACOT12_4	ACOT12	0	0	0	0	0	66	0	0	0	4	2	4	0	2	0	0	0	2	0	4	0	0	0	0	14	0	4	2	0	6	0	0	0	0	0	0	0	0	0	2	4	66	0	12	0
ACOT13_1	ACOT13	18	18	1264	616	748	88	0	44	56	20	26	30	10	22	766	8	106	1378	8	26	716	216	1200	44	1108	376	172	1866	26	402	530	650	42	158	322	3976	292	2568	1158	200	680	2702	5662	3214	10938
ACOT13_2	ACOT13	0	0	102	0	0	0	0	0	0	2	4	0	0	0	0	0	0	4	176	2	6	0	0	2	0	0	2	34	0	6	6	104	0	12	2	0	0	12	5148	18	42	8	414	50	2
ACOT13_3	ACOT13	2	0	4	4	0	0	0	0	0	0	2	2	0	0	0	0	0	2	0	4	0	0	0	0	0	6	10	2	0	2	24	0	0	44	130	0	0	4	0	16	4	6	454	136	10
ACOT13_4	ACOT13	2	0	2	12	0	0	0	0	0	0	2	2	0	0	0	0	0	10	0	0	12	0	0	2	0	60	12	4	0	16	0	0	2	182	0	0	0	44	0	24	114	168	610	78	1030
ACOT2_1	ACOT2	11990	394	10	16	0	4	80	16	0	2	668	6	2	2	0	6	2	46	6	6	58	4	472	6	84	16	126	26	16	94	10	50	54	30	402	72	2	390	268	60	96	914	1344	568	2000
ACOT2_2	ACOT2	14352	370	388	618	570	446	0	270	112	18	412	66	224	64	34	12	256	224	14	428	216	150	242	20	794	404	304	32	80	170	36	446	90	1442	240	10	8	5034	722	244	490	5088	7158	6376	18592
ACOT2_3	ACOT2	506	840	3000	1144	264	152	988	590	530	106	394	874	44	824	330	26	208	1002	28	1378	1726	942	1002	84	4400	3164	568	1560	3552	582	986	726	378	196	3220	258	54	13452	9400	1222	1960	19758	15620	21730	49192
ACOT2_4	ACOT2	52268	8608	1474	348	516	308	812	378	504	46	992	152	6	3370	106	266	228	334	24	74	1290	296	88	94	444	1432	792	638	602	830	1310	146	888	798	806	10	82	2602	2392	710	1222	8348	9306	11154	14560
ACOT4_1	ACOT4	0	0	4	2	0	38	0	10	0	0	0	0	0	0	0	0	0	0	0	0	0	2	0	0	0	2	2	2	0	12	0	0	0	12	0	0	0	0	0	2	12	72	22	2	180
ACOT4_2	ACOT4	6	2	350	6	0	0	40	0	30	2	2	4	0	4	0	2	0	12	0	2	28	0	0	0	500	588	36	4	6	24	6	0	10	0	660	2	2	2	4	42	74	108	830	1170	3262
ACOT4_3	ACOT4	10	6	248	12	0	6	0	162	14	0	0	4	0	0	12	0	2	12	0	2	10	36	4	2	0	634	22	6	12	42	6	50	4	46	6	2	0	776	14	62	54	474	192	178	1586
ACOT4_4	ACOT4	78	3416	424	1196	32	1058	578	840	554	38	6112	1434	34	230	246	32	2042	204	10	46	1956	30	170	18	364	1714	412	266	1200	328	26	246	80	444	2066	92	2968	4314	8440	646	1088	9038	8374	8694	40216
ACOT6_1	ACOT6	12	0	42	772	0	2	0	0	0	6	574	10	0	10	18	2	6	20	6	6	46	0	4	2	332	6	34	28	4	52	2	6	6	6	130	2	0	12	122	110	158	2826	2348	1358	2426
ACOT6_2	ACOT6	0	2	0	12	122	0	0	0	0	12	6	2	2	0	0	0	4	18	0	2	16	0	48	0	22	6	30	10	0	16	0	0	4	2	4	0	0	78	6	40	110	2254	790	720	328
ACOT6_3	ACOT6	2	4	42	24	0	0	650	0	0	12	16	0	2	6	294	0	0	24	0	4	34	0	16	82	244	224	36	8	4	36	4	4	4	10	14	8	2	570	16	58	104	874	2312	1454	2048
ACOT6_4	ACOT6	2	2	138	22	2	0	66	26	262	4	16	38	4	2	34	2	0	30	2	8	36	48	4	2	178	8	34	40	0	20	56	4	14	2	4	0	8	324	16	40	104	1388	2760	984	2928
ACOT7_1	ACOT7	68	14	202	576	148	0	0	32	56	30	32	540	4	642	10	1854	20	42	4	32	190	2	286	16	26	112	138	816	158	118	6	4	3300	62	32	6	2	248	22	226	504	3394	3348	2998	12150
ACOT7_2	ACOT7	170	1256	2114	2768	170	20	2	48	0	2536	722	2346	18	1134	68	12	26	828	5268	50	180	46	72	28	1296	1088	194	430	34	190	670	586	26	10	778	8	18	948	5542	394	512	4028	3844	6840	11902
ACOT7_3	ACOT7	10	66	42	44	8	4	0	52	0	14	38	3526	6	14	170	4	8	244	2	12	2454	2	4	14	490	20	102	24	6	52	2	26	0	30	60	828	0	4	752	132	158	2494	2060	1946	3512
ACOT7_4	ACOT7	4990	14	22	70	460	74	0	274	0	8	50	140	10	14	12	6	10	66	2	48	102	80	4	14	134	56	146	30	8	136	18	474	24	12	1744	12	22	132	28	164	434	1736	5304	2594	6606
ACOT8_1	ACOT8	24	1618	8	24	0	8	230	6	0	4	6	10	4	34	4	4	8	44	0	6	152	16	436	1228	72	6	86	1194	416	98	640	48	12	18	2	22	22	10	16	76	168	736	2166	1580	3926
ACOT8_2	ACOT8	0	0	4	8	0	2	0	0	0	2	6	2	0	0	0	0	2	4	0	0	12	6	0	2	0	2	4	0	0	6	2	8	932	0	32	0	0	340	254	14	98	48	8	182	92
ACOT8_3	ACOT8	2036	28	314	890	94	226	0	18	724	40	146	232	4236	140	704	18	356	138	14	156	302	158	8	18	666	1228	228	1002	30	820	12	1434	1532	318	600	20	974	2690	3054	352	744	6842	11788	8386	18002
ACOT8_4	ACOT8	2868	6	42	14	0	0	2	0	0	4	16	0	2	0	4	4	6	6	0	630	36	2	0	0	42	14	38	12	2	38	2	18	10	0	0	0	0	0	4	114	116	200	314	32	1136
ACOT9_1	ACOT9	4	0	4	56	62	64	0	160	0	4	0	4	0	2	6	2	2	18	0	0	44	0	0	4	10	4	42	14	6	36	4	4	36	0	1038	2	2	1738	338	24	94	414	212	818	382
ACOT9_2	ACOT9	328	4	364	26	168	16	0	168	106	6	12	4	6	6	76	10	26	14	2966	28	36	0	2	6	140	22	24	18	16	38	104	286	18	20	2	2	8	1320	468	78	122	1122	756	1700	2280
ACOT9_3	ACOT9	4	4	2	4	60	8	0	0	30	0	4	2	0	0	0	0	2	4	0	0	16	2	2	0	58	10	6	410	2	14	218	42	0	2	0	0	46	32	164	22	64	96	212	662	72
ACOT9_4	ACOT9	54	20	1994	228	144	586	8	150	72	44	2562	268	10	1780	852	12	382	542	12	88	810	12	38	190	100	992	206	108	38	580	1086	14	66	1166	1044	566	26	2564	1798	390	716	7458	5746	11352	22060
ACOX1_1	ACOX1	28	12	30	34	0	0	0	130	0	12	6	4	2	12	0	0	334	50	2	2	90	2	0	492	10	262	64	152	12	118	22	12	24	2	328	8	14	58	4	42	182	1320	2748	1658	786
ACOX1_2	ACOX1	30	174	4812	818	454	154	0	2	44	20	56	106	4	52	948	8	396	104	4	78	182	14	264	84	466	252	234	68	208	1496	256	14	32	126	1012	22	854	1180	2166	240	576	6066	6718	7788	10528
ACOX1_3	ACOX1	48	60	262	428	1020	16	182	700	492	32	818	990	12	706	162	20	420	1242	154	742	250	20	194	392	62	1004	312	558	536	348	1666	32	112	732	1628	68	68	9198	4046	484	982	9412	12440	16310	29680
ACOX1_4	ACOX1	2	4	6	16	6	96	0	72	0	6	4	4	4	16	0	4	94	30	4	2	34	14	4	2	2	108	22	6	216	34	2	0	4	320	300	2	8	412	6	116	206	1384	1264	1960	2874
ACOX2_1	ACOX2	14	8	126	304	0	10	64	0	0	2	8	4	2	4	0	6	44	18	0	4	68	0	34	2	0	150	34	8	72	42	4	6	8	252	2	4	8	44	10	30	208	1188	878	2304	1590
ACOX2_2	ACOX2	36	768	84	172	728	80	2	598	2	40	38	106	8	32	14	6	54	1524	12	132	118	398	54	24	236	258	206	116	20	170	38	356	46	174	1258	8	12	1202	2276	426	590	5820	4302	3854	11826
ACOX2_3	ACOX2	2	2	2	66	0	56	0	0	0	0	2	2	0	8	0	2	2	6	0	0	14	0	2	0	32	6	6	2	6	24	0	0	8	0	20	0	0	1132	2	36	82	242	824	334	26
ACOX2_4	ACOX2	12	4	46	28	158	16	0	2	0	4	4	0	0	4	26	2	0	28	2	6	40	158	2	0	0	10	38	12	6	16	0	2	804	2	2	2	2	22	0	60	142	1978	3056	1182	3664
ACOX3_1	ACOX3	56	0	266	26	0	2	110	0	0	12	6188	4	8	26	114	2	12	16	2	166	26	8	10	8	462	18	74	1324	4	30	36	8	6	28	10	2	2	154	26	34	124	1574	1022	2002	4958
ACOX3_2	ACOX3	60	64	1394	946	382	1270	12	834	234	138	694	2398	10	128	378	32	754	802	20	148	2690	140	258	58	1094	1142	464	2442	768	444	826	692	102	1638	1740	38	42	3720	1942	726	1448	14424	12988	17832	34658
ACOX3_3	ACOX3	0	0	20	142	2	18	376	8	0	0	12	8	0	4	4	0	4	16	0	10	10	0	2	0	2	4	10	2	0	16	0	0	48	12	2	0	2	0	2	16	42	592	666	496	1530
ACOX3_4	ACOX3	10	6	460	644	44	4	50	80	52	18	374	90	10	8	214	10	14	476	4	12	104	18	8	660	438	410	122	42	186	114	38	166	14	74	876	24	3336	94	3258	136	324	3346	2246	3770	12102
ACOXL_1	ACOXL	6	4	2	34	0	0	0	0	0	6	8	4	0	0	2	2	4	1298	0	2	20	0	0	2	0	6	16	4	4	18	0	0	10	254	2	6	0	0	190	20	104	1594	582	316	316
ACOXL_2	ACOXL	4	0	0	12	56	0	0	0	34	0	2	0	2	0	2	0	0	16	0	0	6	0	0	0	0	4	10	4	0	6	0	0	4	0	38	4	4	0	0	10	26	0	818	160	658
ACOXL_3	ACOXL	0	0	2	2	0	0	0	0	0	0	2	0	0	2	0	0	0	0	0	0	10	0	0	0	36	10	8	2	0	0	98	0	2	2	0	0	0	0	0	2	6	124	66	188	218
ACOXL_4	ACOXL	1138	3098	36	4	156	0	0	42	0	2	2	4	0	0	0	0	20	14	0	300	44	0	0	0	562	8	46	26	16	50	0	10	14	8	96	12	2	26	1094	48	34	274	160	1894	680
ACP1_1	ACP1	0	0	0	0	0	0	0	0	0	0	0	0	0	0	0	0	0	0	0	0	0	0	0	0	0	0	2	0	0	0	0	0	0	0	0	0	0	0	0	0	22	0	0	0	0
ACP1_2	ACP1	12	10	238	194	26	130	0	90	0	8	40	118	10	26	354	6	156	46	4	24	74	2	2	6	98	28	92	484	246	72	26	392	36	990	10	12	1432	2254	70	146	306	1974	2940	3814	7054
ACP1_3	ACP1	132	246	2662	1182	46	426	104	586	116	48	82	2618	888	1336	622	40	570	234	198	2142	474	356	450	52	864	808	930	1762	1160	1176	308	428	250	350	712	60	34	4050	7792	584	1202	11794	11008	9580	32358
ACP1_4	ACP1	0	0	42	0	0	0	0	0	0	0	0	0	0	0	0	0	2	2	0	0	2	0	0	0	0	2	2	0	0	4	0	0	414	0	0	0	0	8	0	0	0	4	0	180	702
ACP2_1	ACP2	0	4	4	4	0	0	0	0	0	0	8	0	2	2	0	0	0	112	0	6	12	0	2	0	2	8	20	8	0	28	0	0	4	2	218	2	0	0	740	130	114	662	552	48	240
ACP2_2	ACP2	6	0	0	12	0	0	0	0	0	0	504	2	0	2	2	0	4	10	0	2	30	2	42	2	0	0	12	0	0	6	58	2	6	0	2	2	6	1224	2	48	82	584	868	2194	300
ACP2_3	ACP2	2	10	8	520	68	2	60	0	0	4	78	4	4	4	186	2	38	18	0	40	66	574	406	4	4	14	74	10	0	70	6	4	8	344	62	2	0	338	38	120	174	932	2234	3396	7250
ACP2_4	ACP2	12	12	48	26	18	0	0	334	238	20	64	104	2	14	68	4	352	30	2	38	134	34	78	6	1398	16	84	618	10	66	2	12	14	8	120	0	12	600	966	116	218	3990	898	3444	6378
ACP5_1	ACP5	128	74	3154	2658	890	384	272	556	1508	66	5980	3620	22	1204	2630	24	1548	2222	1492	4706	514	476	276	2804	2726	752	518	1172	848	412	1776	396	136	2186	96	82	344	4872	5240	672	1284	10230	14298	17446	24634
ACP5_2	ACP5	16	2	2	46	12	52	748	0	0	2	526	6	0	8	8	2	2	62	0	8	44	16	4	4	284	176	56	6	24	88	6	114	12	0	20	194	2	1050	10	78	234	1374	4666	3352	8012
ACP5_3	ACP5	216	32	1286	2974	112	4	0	368	102	18	36	362	4	16	28	10	62	132	20	26	172	8	96	24	20	42	140	476	28	174	4	290	54	438	726	10	58	2648	508	280	620	6086	8296	5520	9974
ACP5_4	ACP5	16	4	112	158	28	26	102	0	0	10	34	42	8	252	6	8	14	104	4	12	74	268	442	6	158	294	60	26	30	92	4	708	14	36	66	18	4	44	552	186	250	1324	4088	3034	2866
ACP6_1	ACP6	6	0	0	0	0	0	0	0	0	0	0	0	0	0	0	0	0	2	0	0	6	0	0	2	2	0	0	0	0	4	0	0	0	0	0	0	0	0	0	10	6	28	42	0	10
ACP6_2	ACP6	4	4	0	4	0	0	0	0	0	2	2	478	2	16	72	2	2	6	0	0	22	0	2	1402	0	0	26	2	2	24	320	336	12	4	176	24	14	0	2	8	74	1066	262	96	3178
ACP6_3	ACP6	8	14	10	104	0	16	102	22	2	14	12	1426	14	2	4	2	2	18	0	2	40	0	22	4	144	184	100	8	86	98	1492	6	8	6	834	2	18	6	86	102	278	2090	800	1394	9386
ACP6_4	ACP6	54	20	316	68	56	36	774	28	626	8	3428	314	8	284	70	2	8	58	4	6	1436	18	250	18	62	108	130	384	10	124	150	10	1928	1020	2	12	56	9600	1002	256	352	2840	3756	4468	10532
ACPP_1	ACPP	4	2	4	338	12	0	0	0	466	2	2	594	4	0	4	2	4	10	0	4	20	0	22	0	94	228	28	8	0	34	0	4	6	2	0	0	0	2	6	44	64	330	32	1024	1230
ACPP_2	ACPP	4	8	0	16	0	74	168	12	172	2	0	2	0	10	8	2	22	12	0	2	32	0	0	0	2	4	44	8	4	46	0	4	4	38	0	0	0	134	6	106	196	742	1228	1104	3712
ACPP_3	ACPP	10	2	2	96	0	0	0	0	0	2	4	0	0	4	2	2	50	0	0	2	12	0	0	2	346	4	46	1358	18	20	40	268	2	4	20	6	2	2	18	24	94	538	18	1144	2122
ACPP_4	ACPP	14	4912	44	202	28	0	0	114	0	18	4	22	2	18	6	0	4	6	0	8	38	82	0	6	2	36	40	8	776	48	24	6	24	8	0	0	2	2	0	12	104	378	232	318	436
ACPT_1	ACPT	24	4196	1008	404	40	170	2	86	56	22	30	294	14	8	454	14	4276	78	8	52	490	2	90	16	554	378	216	784	308	916	1894	396	48	370	318	12	90	1296	3362	222	462	3886	4486	4962	10392
ACPT_2	ACPT	2	4	2	30	0	0	0	0	0	0	0	208	0	0	4	0	0	34	0	0	16	2	0	0	0	0	16	4	4	22	0	4	6	2	476	0	398	2	4	42	48	20	1798	14	1644
ACPT_3	ACPT	80	194	644	278	224	126	2	576	248	42	1146	348	34	896	62	18	1378	300	18	358	2044	18	680	34	3404	1776	406	512	2852	310	2224	340	2392	486	1444	648	60	7714	5662	754	1314	12504	12086	15498	30260
ACPT_4	ACPT	4	0	0	28	2	2	0	0	146	6	6	0	0	2	4	2	0	8	0	4	18	0	0	2	0	22	8	0	6	22	4	10	2	4	8	8	2	0	408	70	84	706	378	1328	3016
ACR_1	ACR	38	526	126	118	376	140	760	96	10	28	42	12	1206	34	20	12	26	136	12	14	216	92	22	24	1204	760	232	158	756	234	14	40	52	292	1438	12	10	1574	13510	520	620	7960	6994	7032	20018
ACR_2	ACR	40	3588	668	116	284	0	0	62	646	4	574	1266	10	694	36	4	152	120	6	36	236	12	24	76	264	36	206	3690	34	222	1594	16	50	18	20	6830	26	1572	96	198	410	3470	3916	8312	4972
ACR_3	ACR	16	8	48	436	20	186	12	134	0	6	20	2	10	10	6	2	8	64	0	12	84	358	14	74	1084	210	74	816	1486	72	618	4	34	10	0	6	12	1002	170	110	322	1568	5024	2146	2114
ACR_4	ACR	0	0	0	0	0	0	0	0	0	0	0	0	0	0	0	0	0	0	0	0	0	0	0	0	0	0	0	0	0	0	0	0	0	0	0	0	0	0	0	0	0	0	0	0	0
ACRBP_1	ACRBP	0	0	0	120	0	52	164	0	0	2	6	136	6	6	176	0	0	12	0	2	6	0	0	4	90	0	4	6	0	4	22	0	4	2	40	2	0	6	58	66	62	1182	810	122	522
ACRBP_2	ACRBP	46	46	760	96	198	16	526	14	294	24	2958	782	14	38	46	14	288	124	6	82	162	32	42	14	18	122	186	578	3168	254	46	312	32	1760	478	4	3840	706	2080	322	498	6322	7494	8798	10370
ACRBP_3	ACRBP	4	0	0	236	0	0	130	0	0	0	0	22	2	0	2	2	2	2	0	0	10	0	0	0	2	0	12	10	2	8	0	0	0	76	258	2	0	34	1146	32	30	476	228	734	710
ACRBP_4	ACRBP	10	18	50	54	298	0	4	4	70	22	174	310	6	790	388	10	246	800	8	2040	362	38	22	6	1136	360	154	290	20	218	356	12	22	130	106	10	1968	1228	3044	252	350	2308	1828	5156	8296
ACRC_1	ACRC	4	0	0	2	0	0	0	0	0	0	2	2	0	2	0	0	2	0	0	2	14	4	2	0	18	0	12	8	2	22	2	2	14	0	0	2	0	1878	130	24	88	240	80	340	1482
ACRC_2	ACRC	402	10	1086	40	0	74	4	0	108	14	1820	4	12	214	8	2	1062	30	6	12	112	4	4	794	192	18	124	464	32	80	194	20	54	8	4	14	26	4082	56	68	196	638	950	5324	4292
ACRC_3	ACRC	4	0	4	224	0	0	250	0	2	0	6	0	0	2	4	6	2	10	2	26	20	68	4	2	0	2	28	0	24	22	0	0	4	48	88	0	4	128	2	54	72	8	468	996	2616
ACRC_4	ACRC	0	0	0	0	0	436	0	54	0	0	2	0	0	0	0	0	0	2	2	0	0	0	0	2	0	2	10	0	0	2	0	0	0	0	0	0	0	0	0	12	50	46	20	10	228
ACRV1_1	ACRV1	3298	1034	80	966	288	70	198	0	0	24	442	34	4	1088	32	14	314	56	4	80	298	446	302	14	2692	120	250	120	2016	158	2108	900	50	14	540	14	44	2316	450	234	244	1096	1182	8042	8416
ACRV1_2	ACRV1	2	2	0	2	0	0	0	0	0	2	0	26	0	2	6	1474	2	6	0	0	6	6	54	0	0	4	10	0	2	10	0	0	2	8	32	0	0	2	14	26	28	226	502	176	1326
ACRV1_3	ACRV1	28	1590	424	710	56	98	608	8	4	20	34	22	1524	124	60	8	46	42	1794	776	112	24	950	10	426	530	114	186	8	104	2	262	16	558	668	10	14	84	2624	274	390	5712	3136	3830	6378
ACRV1_4	ACRV1	30	12	1122	96	76	210	0	386	28	0	40	598	10	222	264	2	14	60	10	174	84	6	108	16	12	10	70	18	10	70	8	4	54	336	700	542	2	5308	1336	192	296	2102	1920	4782	1900
ACSBG1_1	ACSBG1	0	0	0	6	104	0	2	0	0	0	0	2	0	0	0	6	0	4	0	0	4	2	2	0	18	2	4	2	0	4	0	0	16	0	6	0	2	2	0	26	62	422	292	364	412
ACSBG1_2	ACSBG1	594	40	268	298	76	576	496	138	100	10	36	1924	18	24	54	14	264	578	16	1780	1634	40	568	16	614	362	176	766	6	120	22	608	66	852	636	20	226	3722	1128	312	690	6568	5626	7960	12914
ACSBG1_3	ACSBG1	2	0	0	2	0	0	8	0	6	2	2	0	0	0	0	0	0	0	0	2	6	0	0	0	24	0	2	0	0	0	2	0	0	0	0	0	0	6	0	0	34	332	26	40	132
ACSBG1_4	ACSBG1	594	2	0	16	0	20	0	0	42	6	252	4	2	0	8	0	6	10	2	2	24	2	4	4	562	4	22	16	2	32	0	4	2	22	6	6	2	4	1784	24	114	1146	240	748	2382
ACSBG2_1	ACSBG2	2	0	2	0	0	0	0	0	0	0	0	0	0	0	0	0	2	0	0	0	0	0	30	2	0	2	2	36	0	10	4	24	2	0	0	0	0	6	5694	2	46	354	68	22	2
ACSBG2_2	ACSBG2	82	2	20	40	124	2	0	72	0	14	22	14	0	10	698	4	8	860	0	14	56	16	70	6	2	486	80	20	12	90	30	854	18	78	6	0	24	14	290	198	284	2624	1692	2900	5698
ACSBG2_3	ACSBG2	42	174	224	2112	182	304	40	0	462	16	1170	66	10	16	156	8	24	398	12	838	184	2	92	22	960	262	190	962	14	206	580	110	38	972	1078	12	16	1248	1286	250	484	4146	4578	4992	9420
ACSBG2_4	ACSBG2	0	0	2	16	12	0	28	140	0	4	6	0	4	0	2	0	4	4	2	0	20	6	210	4	558	854	26	272	0	18	6	0	0	4	2	2	2	2	8	12	40	354	332	1126	1274
ACSF2_1	ACSF2	10926	3446	4230	800	124	390	1876	166	252	90	690	196	14	404	1508	20	2712	266	8	534	674	116	434	940	734	2500	1530	686	296	496	1172	1236	256	1176	1522	300	34	6382	12096	866	1626	15872	16570	10586	30888
ACSF2_2	ACSF2	10	2	6	90	226	26	2	300	608	2	12	32	4	6	4	2	8	48	6	16	260	4	2	12	6	68	88	22	6	116	14	8	12	10	350	4	4	42	22	388	436	2934	2970	4278	10644
ACSF2_3	ACSF2	2	0	4	24	32	0	0	0	220	6	6	0	0	8	2	0	6	4	0	4	12	4	0	0	2	324	10	4	2	20	0	0	0	4	0	6	0	0	2	82	198	672	738	410	1494
ACSF2_4	ACSF2	4	12	12	58	2	8	0	16	0	10	14	6	10	6	90	0	70	62	0	20	54	4	362	6	200	14	26	2	6	48	6	6	4	100	12	12	4	778	6	48	190	2164	616	4010	2136
ACSF3_1	ACSF3	10	1120	24	26	14	38	0	0	26	6	6	184	2	94	32	2	4	30	2	2	44	2	0	8	10	2	62	176	4	28	2	254	4	378	18	2	0	30	80	64	128	1934	3158	2534	3840
ACSF3_2	ACSF3	12668	114	3356	784	146	678	226	366	996	68	438	1796	7242	1250	906	36	774	606	42	300	704	1106	928	1390	810	2470	8478	3042	580	728	1112	1020	3308	1038	398	116	5638	4864	2388	1102	1370	14232	14864	17188	29906
ACSF3_3	ACSF3	132	68	62	158	206	622	4	506	0	22	4714	230	6	1974	198	18	82	102	20	684	174	10	96	16	868	428	120	348	594	140	458	602	24	264	288	18	410	576	130	332	810	3572	4926	9874	8184
ACSF3_4	ACSF3	2	4	0	12	0	6	0	0	0	4	16	2	0	2	92	2	2424	12	2	10	26	10	2	4	14	6	28	4	0	24	2	4	4	4	128	0	2	0	92	18	60	198	32	356	1576
ACSL1_1	ACSL1	42	6	134	34	0	82	0	0	26	2	6	2	0	38	2	4	2	70	4	6	302	0	2	12	12	14	142	70	14	72	12	12	24	20	84	2	0	10	2	40	98	1300	1830	1410	4446
ACSL1_2	ACSL1	36	12	28	98	2	154	2	444	0	24	32	12	6194	104	44	12	150	62	12	34	4544	96	290	22	10	26	154	40	36	184	156	218	54	358	412	2	8	1890	554	274	384	2024	2802	3852	5620
ACSL1_3	ACSL1	226	0	0	24	0	0	0	0	0	0	4	4	0	0	6	0	0	14	0	90	16	4	2	2	262	4	10	2	0	24	0	0	10	0	0	950	0	1198	6	18	88	242	1858	1046	656
ACSL1_4	ACSL1	2	0	2	4	0	0	0	0	0	0	2	0	0	2	0	0	0	8	0	0	10	0	0	0	2	2	6	2	2	10	0	0	0	0	0	2	0	0	0	2	62	58	1622	24	6
ACSL3_1	ACSL3	4	8	6	166	0	0	0	0	0	2	2	6	6	2	18	0	2	10	0	0	34	2	20	4	4	2	36	8	2	20	226	2	8	4	6	0	2	126	4	28	68	790	578	466	34
ACSL3_2	ACSL3	2	0	50	16	0	0	0	0	0	0	2	0	0	2	2	0	0	40	2	0	14	0	0	38	0	4	8	0	0	4	4	2	0	0	2	0	0	0	22	16	32	700	34	8	992
ACSL3_3	ACSL3	0	2	492	6	0	0	0	0	0	6	6	0	0	2	0	2	0	6	0	2	18	2	54	2	6	2	20	4	2	22	4	210	8	242	0	0	0	196	2	12	60	584	2	788	146
ACSL3_4	ACSL3	0	0	0	2	0	0	0	0	0	2	38	6	4	1192	4	4	0	4	2	4	4	0	0	4	0	0	2	0	2	14	202	0	2	0	0	148	6	0	0	44	30	552	570	110	278
ACSL4_1	ACSL4	30	44	380	1294	88	56	494	390	130	18	42	1124	38	20	180	18	28	62	1390	24	174	56	810	22	606	1994	238	2686	106	204	602	254	66	168	278	2002	22	1938	1344	412	586	6528	2046	8812	19388
ACSL4_2	ACSL4	4	18	74	704	234	38	2	206	204	20	14	698	4	252	922	4	292	56	6	856	104	8	2940	6	1922	10	68	162	16	102	24	550	34	1790	32	18	14	3074	1014	188	280	1938	5162	3290	5456
ACSL4_3	ACSL4	16	5332	14	96	348	132	258	120	14	6	28	50	6	0	8	4	182	74	2	0	70	12	76	4	396	102	84	40	2	108	8	12	18	204	174	2	0	10	1718	76	232	2570	2628	1290	3146
ACSL4_4	ACSL4	14	158	2	12	402	70	158	170	0	2	296	30	0	8	6	2	2	40	0	6	30	26	20	6	134	66	74	28	4	22	1348	2	14	2	4	6	34	1012	2032	116	194	1858	1584	1190	5332
ACSL5_1	ACSL5	2	510	2	16	0	0	0	0	0	2	2	2	0	2	0	0	4	24	0	0	24	0	0	0	160	36	16	8	12	28	0	120	0	2	0	0	0	2	4	22	44	60	2240	220	1408
ACSL5_2	ACSL5	4	0	2	4	0	0	0	0	0	0	0	0	0	0	0	2	0	4	0	230	14	0	0	2	136	2	14	474	0	8	208	2	10	76	2	2	4	516	16	68	22	10	234	600	264
ACSL5_3	ACSL5	16	2288	4	134	98	56	0	0	0	2	6	12	0	164	0	0	4	18	0	0	34	22	78	2	46	2	34	6	4	30	4	4	4	4	0	0	34	18	18	16	174	414	890	378	502
ACSL5_4	ACSL5	10	10	10	2	54	0	8	0	4	4	4	0	2	4	26	0	14	20	0	0	28	0	0	6	4	14	42	10	4	36	4	0	2	14	10	2	2	2	10	34	18	50	102	774	518
ACSL6_1	ACSL6	32	78	310	2038	6	100	0	328	164	26	62	428	14	64	38	18	474	102	18	944	254	46	940	22	930	1182	222	566	38	238	3588	116	34	410	68	24	62	1574	1842	600	820	8674	6066	11176	14952
ACSL6_2	ACSL6	246	68	984	772	100	36	464	378	72	38	24	148	10	68	344	4	82	834	12	388	238	82	256	70	356	644	240	822	30	196	772	60	84	332	18	3592	1212	4794	4530	584	778	4040	9156	9962	20248
ACSL6_3	ACSL6	4	6	290	260	2	6	0	74	364	180	12	616	8	6	22	6	478	22	2	2	94	10	488	6	34	6	102	404	86	50	10	4	24	10	704	12	414	1196	1380	122	180	1648	976	2568	10252
ACSL6_4	ACSL6	82	4	1492	38	0	64	0	38	0	8	42	52	6	994	14	0	10	102	4	72	622	14	6	14	136	30	110	264	18	98	826	66	24	1124	4	8	42	1612	2304	340	328	2798	3396	2476	9928
ACSM1_1	ACSM1	0	2	0	80	0	0	0	0	6	2	0	0	0	2	44	0	0	2	2	0	4	0	2	0	122	0	4	2	0	2	2	0	16	0	0	2	0	2816	0	24	32	480	0	32	186
ACSM1_2	ACSM1	0	0	0	0	0	6	0	0	0	6	0	2	0	2	2	0	0	6	0	0	2	0	2	0	0	452	10	6	0	2	0	6	0	0	0	0	2	0	256	12	32	146	216	8	218
ACSM1_3	ACSM1	10	12	478	92	104	4	0	2	8	16	20	6	0	18	6	2	128	84	4	16	90	20	36	10	304	78	80	526	654	74	10	236	28	94	248	16	2	678	20	136	188	3796	3054	5216	490
ACSM1_4	ACSM1	14	8	238	334	4	16	304	0	22	8	76	8	8	16	1206	8	20	368	0	482	120	14	28	58	610	592	108	38	14	102	22	66	36	376	330	14	1204	2066	4716	238	418	4782	1166	5558	11660
ACSM2A_1	ACSM2A	18	2630	144	284	10	280	38	136	14	12	304	278	6	38	14	8	118	88	0	38	118	52	42	14	392	88	212	616	18	138	544	996	344	208	106	16	24	4120	8520	228	516	6222	5792	3876	14808
ACSM2A_2	ACSM2A	6	1444	10	334	2	48	0	138	184	4	14	14	2	98	6	4	6	38	274	98	60	32	30	2	6	196	76	16	8	64	6	46	10	112	2	6	6	320	14	388	266	614	2628	3986	5430
ACSM2A_3	ACSM2A	8	8	4	52	2	0	0	60	0	0	6	0	2	4	74	0	4	28	0	4	54	0	0	4	242	870	70	20	560	56	394	1480	2	4	6	6	10	2	424	50	126	968	564	1078	3778
ACSM2A_4	ACSM2A	2	274	2	10	2	0	0	26	0	2	4	6	0	4	2	0	2	8	0	2	18	2	0	0	0	2	32	0	0	8	0	2	2	4	2	0	2	2	98	34	74	1014	202	780	1994
ACSM2B_1	ACSM2B	4	2	0	4	0	0	0	0	0	4	100	6	2	0	4	0	2	6	2	4	14	0	0	2	0	2	6	0	0	18	0	2	0	0	0	0	2	6	0	36	116	568	458	168	14
ACSM2B_2	ACSM2B	18	16	410	116	348	42	2	24	8	20	254	432	6	10	46	12	40	66	4	26	980	96	24	16	126	204	152	124	12	134	1354	152	20	584	790	16	30	626	1714	184	340	2928	2800	4224	4396
ACSM2B_3	ACSM2B	2	0	6	4	8	0	0	0	0	0	0	0	0	0	0	0	0	4	2	0	18	0	0	4	0	2	1170	10	0	18	2	2	2	2	0	0	2	6	2128	26	46	88	372	374	568
ACSM2B_4	ACSM2B	528	0	2	0	0	0	0	0	0	0	4	0	0	2	0	0	2	4	0	0	10	0	0	0	0	2	8	0	0	6	0	0	0	0	0	0	0	2	2	46	4	34	0	2	102
ACSM3_1	ACSM3	10	18	26	10	46	0	0	0	0	42	4	244	2	276	20	0	0	58	0	2	68	2	4	8	14	32	96	16	42	80	14	1086	26	24	22	0	2	4	0	54	68	936	298	262	968
ACSM3_2	ACSM3	2	0	330	16	44	0	0	42	0	4	4	2	0	4	12	4	14	14	0	2	24	0	2	2	162	18	34	4	0	8	2	0	2	40	0	2	4	6	1086	20	26	1328	514	1058	1982
ACSM3_3	ACSM3	6	0	0	4	356	0	0	0	0	0	4	502	0	4	0	0	2	0	0	0	22	280	6	0	2	28	22	0	0	8	0	4	2	0	0	0	0	4	2	12	46	262	90	1194	2692
ACSM3_4	ACSM3	16	16	226	1702	714	48	0	16	130	18	12	102	10	8	12	22	30	82	4	102	160	202	432	8	428	16	120	80	20	158	548	94	12	368	326	8	18	46	44	164	346	3914	4996	7160	8782
ACSM4_1	ACSM4	28	3756	616	168	388	442	134	406	4	32	480	170	2	32	30	4	150	112	4	44	2242	112	20	124	534	990	218	700	980	246	690	84	82	1272	394	958	26	5962	3646	278	744	3436	7920	9738	9784
ACSM4_2	ACSM4	26	0	1464	1022	0	0	0	80	0	18	14	0	0	1364	158	6	270	50	6	48	130	6	126	10	444	4	84	18	2	90	434	6	22	168	92	22	18	1460	40	102	240	1262	4254	7660	4452
ACSM4_3	ACSM4	0	2	2	6	0	2	0	0	0	0	2	0	0	2	2	0	0	2	0	0	8	4	0	0	0	2	12	0	0	22	2	0	0	4	0	0	0	0	2	106	94	666	278	68	112
ACSM4_4	ACSM4	2	982	74	244	96	0	22	36	172	0	8	4	0	2	2	4	4	18	0	6	124	2	2	4	332	112	50	8	376	30	74	0	20	8	0	0	4	1224	554	48	218	708	928	2006	4246
ACSM5_1	ACSM5	2	0	0	4	534	2	0	0	0	0	2	0	0	2	0	0	0	18	0	0	10	0	0	0	0	2	8	2	2	4	0	0	2	4	0	0	2	4	0	36	68	144	1738	62	66
ACSM5_2	ACSM5	2	0	22	24	0	196	0	0	0	12	32	10	4	6	868	2	12	28	2	10	36	354	2	6	426	16	60	26	38	64	770	4	22	128	2	2	14	744	636	102	346	1392	1742	1586	3166
ACSM5_3	ACSM5	14	184	56	8	2	0	146	0	2	0	44	334	2	10	4	4	2	26	0	1612	36	0	0	1256	2	2	36	8	16	42	0	0	8	140	4	16	0	6	14	82	48	1564	2012	1310	1272
ACSM5_4	ACSM5	24	8	922	68	94	152	0	174	0	2	20	116	4	32	6	6	6	646	2	14	80	166	222	20	110	72	74	240	670	122	6	14	40	30	96	12	4	2904	5164	160	402	2782	3322	2674	3088
ACSM6_1	ACSM6	2	0	0	0	0	0	0	0	0	0	2	0	0	0	0	0	0	0	0	0	8	0	0	0	0	2	6	0	0	6	0	0	2	2	0	0	0	12	0	34	28	304	466	374	4
ACSM6_2	ACSM6	246	1618	1026	198	218	428	2	264	240	38	4798	984	1650	110	1724	12	942	428	16	268	292	354	1014	18	1718	1400	266	332	12	192	1820	250	946	3090	762	40	52	7236	7990	408	850	6992	5538	11426	16354
ACSM6_3	ACSM6	2	0	0	2	0	0	0	0	208	0	4	0	0	0	0	0	2	6	0	0	12	8	10	2	2	2	22	512	1406	18	0	4	2	0	14	0	0	0	8	4	74	26	14	406	2072
ACSM6_4	ACSM6	4	4	4	136	2	154	0	6	0	4	4	2	10	78	2	0	0	20	2	2	24	4	944	0	2	6	20	20	2	16	488	0	1052	4	4	4	8	24	1260	20	32	238	798	1244	128
ACSS1_1	ACSS1	0	0	0	2	0	0	0	0	0	0	2	14	0	0	0	0	0	2	0	0	8	0	20	0	0	0	0	0	4	20	2	0	4	0	0	0	0	0	12	14	26	16	100	54	90
ACSS1_2	ACSS1	34	90	210	32	14	18	0	0	78	10	4	492	2	8	2	74	8	68	0	12	132	0	0	12	40	370	184	52	192	102	10	112	148	10	16	4	6	20	8	48	68	536	3870	1426	4266
ACSS1_3	ACSS1	1494	12	648	78	268	126	252	338	0	12	28	46	6	44	198	8	12	78	6	10	1072	16	102	14	212	28	588	714	4274	182	12	110	28	260	86	48	64	782	778	276	402	3188	3972	5570	9712
ACSS1_4	ACSS1	0	2	1442	548	0	2	86	12	0	4	16	8	0	18	4	0	0	88	2	6	22	4	0	2	42	222	36	10	4	10	0	2	2	4	88	2	0	156	4	40	42	1144	318	280	5700
ACSS2_1	ACSS2	0	4	28	6	0	22	0	82	0	2	2	0	0	2	0	0	0	18	2	0	28	2	0	2	496	0	22	2482	12	26	0	0	4	32	0	66	2	44	34	24	42	376	234	1846	2000
ACSS2_2	ACSS2	534	4820	300	1018	288	102	580	380	306	48	9650	528	12	136	322	518	144	282	24	54	1334	1498	626	6552	2380	790	1194	876	56	1512	42	412	136	2134	2324	144	36	6144	1890	534	1366	12944	12468	12766	21904
ACSS2_3	ACSS2	18	12	116	44	12	4	338	6	2	8	38	14	118	204	608	8	152	1742	12	194	130	10	348	22	1002	24	116	1040	46	102	710	10	70	144	872	10	22	5410	764	250	318	4404	2432	5606	2926
ACSS2_4	ACSS2	10	4	40	426	0	0	0	0	0	2	0	366	4	4	78	0	2	22	0	4	46	0	4	0	446	208	28	6	130	44	6	6	4	0	274	0	0	6	2	52	142	1372	2250	1022	1534
ACSS3_1	ACSS3	4	6	8	16	0	8	34	78	2	8	4	4	0	0	4	0	20	12	808	8	46	8	28	2	68	30	30	10	2	64	78	94	4	244	222	2	4	304	408	40	154	558	160	1586	2580
ACSS3_2	ACSS3	242	34	30	150	182	196	810	124	1778	82	4004	848	4	58	28	14	8	90	6	12	262	42	10	34	274	282	300	136	246	290	36	122	228	824	16	14	10	108	3070	464	354	3396	4202	7404	15484
ACSS3_3	ACSS3	14	2	716	30	0	2	0	0	0	6	10	2	0	6	0	0	150	32	4	6	44	4	0	6	2	10	64	12	0	50	8	26	1434	294	144	2	812	30	20	90	112	246	1820	1668	2288
ACSS3_4	ACSS3	4	4	2	772	0	4	0	0	0	4	38	74	0	2	2	146	4	12	0	2	32	6	0	0	88	8	34	36	0	736	18	2	14	2	160	2	4	364	1904	108	88	592	1052	728	2062
ACTA1_1	ACTA1	11134	18	988	292	174	4	0	0	2	12	30	4	6	4	2	0	452	56	4	214	124	0	0	730	572	24	120	36	16	126	1692	54	50	92	24	8	16	132	622	136	174	1104	894	508	2814
ACTA1_2	ACTA1	0	0	0	2	22	0	0	0	0	2	0	0	0	0	0	0	0	2	0	0	8	36	0	0	0	0	2	0	0	2	2	0	0	0	0	0	0	0	0	0	8	248	136	164	66
ACTA1_3	ACTA1	6	0	4	30	12	0	290	0	0	0	4	4	4	0	2	4	0	22	0	8	24	0	2	6	824	8	24	2	206	12	6	4	4	0	62	0	0	116	0	48	80	1236	1022	700	1672
ACTA1_4	ACTA1	340	10	16	32	0	84	0	34	2	6	12	14	0	4	228	2	0	22	0	80	50	0	6	10	868	14	40	12	4	50	4	2	28	138	2	2	4	226	1134	74	246	2422	2058	2820	2244
ACTA2_1	ACTA2	0	0	2	28	0	82	4	0	0	0	4	0	0	2	0	0	0	18	0	0	16	2	0	0	2	4	14	2	0	14	366	6	464	0	0	0	8	14	2	18	68	150	1372	200	1914
ACTA2_2	ACTA2	0	0	0	362	0	8	0	0	0	0	2	2	0	2	2	0	0	2	0	2	20	0	0	0	6	4	22	2	0	12	12	0	4	0	0	0	0	0	4	0	24	870	238	764	1568
ACTA2_3	ACTA2	28	20	46	122	252	2	4	22	0	10	94	124	6	14	308	4	10	40	6	220	314	2816	36	6402	12	512	152	288	8	78	4	2	42	250	10	120	4	586	5950	206	282	3568	5388	4338	9720
ACTA2_4	ACTA2	0	0	0	20	0	2	202	0	8	4	16	0	2	2	8	2	4	38	0	2	16	20	26	0	2	8	30	16	0	54	2	0	4	2	4	0	2	256	2610	300	100	1016	3522	298	3512
ACTB_1	ACTB	20924	1334	146	104	152	160	124	32	50	14	230	14	0	74	184	4	212	356	4	36	220	16	364	38	514	226	326	96	24	234	952	16	66	102	528	12	36	226	6622	300	458	4468	5804	4966	9112
ACTB_2	ACTB	12	2	1624	28	0	36	0	14	758	8	16	8	8	6	6	4	4	32	8	4	40	148	2	4	206	12	56	16	24	52	6	2	12	2	0	2	2	10	998	98	200	1418	1652	1342	2698
ACTB_3	ACTB	212	270	10	24	0	86	20	12	0	14	38	4	4	2	8	4	10	38	4	12	56	2	0	6	4	72	86	246	16	64	4	20	10	100	36	332	4	10	34	102	148	1026	1636	822	1924
ACTB_4	ACTB	666	420	24	88	526	320	4	154	88	22	38	1170	10	54	70	14	18	1036	2	828	976	28	6	18	606	26	144	322	16	196	22	422	22	448	26	10	20	248	358	202	580	6012	4836	9246	3376
ACTBL2_1	ACTBL2	4	6	2	12	0	76	2	0	0	8	18	848	0	2	102	4	2	10	0	422	26	2	6	2	0	6	38	6	0	20	2	94	24	52	0	2	2	2308	10	94	126	1554	170	1368	1558
ACTBL2_2	ACTBL2	0	2	0	2	0	0	0	0	0	0	2	0	0	0	100	2	0	4	0	0	6	0	0	0	0	4	4	14	0	6	0	0	2	0	2	2	2	0	1618	4	10	150	6	52	0
ACTBL2_3	ACTBL2	0	0	0	2	92	0	0	0	0	2	4	2	0	0	0	0	0	0	0	0	12	0	0	0	0	0	4	0	0	8	0	0	0	0	0	0	0	4	4	8	18	498	6	1124	132
ACTBL2_4	ACTBL2	0	0	0	24	280	0	0	10	88	2	4	0	4	0	2	2	0	18	0	6	18	24	6	0	0	2	8	0	0	8	8	0	2	2	0	0	6	2	166	8	52	316	1806	1116	734
ACTC1_1	ACTC1	134	60	1566	3888	290	56	12	334	1718	60	6216	474	1660	440	3404	28	30	484	24	52	452	382	522	42	2852	262	550	468	40	1470	910	964	112	2200	1564	46	5596	4282	6800	652	1350	9944	17378	17358	40660
ACTC1_2	ACTC1	4	2	6	16	0	8	6	422	0	6	110	0	4	12	70	0	8	34	276	22	40	2	0	6	12	6	36	14	50	46	2	56	22	2	0	6	2	2858	1744	84	266	2114	432	948	1984
ACTC1_3	ACTC1	2	20	442	24	2	0	0	0	0	10	14	434	2	10	2	2	2	28	8	320	66	602	22	14	1398	16	46	6	4	70	980	2	20	928	76	4	18	872	18	36	160	2542	1076	2330	1982
ACTC1_4	ACTC1	0	0	0	38	0	4	0	42	0	0	2	0	0	2	0	0	2	0	0	4	24	2	170	0	0	0	8	2	6	28	24	0	0	4	40	2	0	0	4	4	60	722	16	1290	1732
ACTG1_1	ACTG1	98	46	124	616	250	306	234	426	620	40	1040	2030	20	1098	190	8	176	170	20	288	2322	190	788	64	2088	634	290	92	74	256	250	280	416	1336	1872	1732	12	8040	3912	488	1040	9832	8332	11964	22708
ACTG1_2	ACTG1	4	2	4	152	6	12	2	0	0	8	2	304	6	4	50	0	88	12	0	0	36	2	0	8	2	444	66	4	4	42	0	36	6	2	172	2	2	12	30	94	136	838	1216	1254	4292
ACTG1_3	ACTG1	4	0	6	196	0	0	102	0	76	2	8	4	0	2	4	2	6	6	0	6	30	0	0	2	0	4	20	0	4	10	2	0	14	16	112	6	0	22	0	48	28	20	88	1902	1226
ACTG1_4	ACTG1	1776	4	8	28	50	36	0	78	22	10	48	6	26	28	8	0	80	18	2	2	58	8	8	2	2	14	82	156	34	64	22	66	28	992	6	2	8	618	272	92	206	954	1830	1444	9876
ACTG2_1	ACTG2	1146	6	26	940	2	12	198	68	0	22	944	2	0	116	340	4	4	78	6	178	582	48	0	10	82	354	52	98	2	128	48	130	26	24	214	12	4786	46	26	80	172	858	7224	3220	2400
ACTG2_2	ACTG2	10	0	4	28	4	6	0	0	4	8	12	8	6	0	40	10	6	16	2	8	42	90	12	4	164	578	36	0	2	52	4	6	26	178	650	2	2	8	196	68	196	2238	500	1014	2948
ACTG2_3	ACTG2	1444	20	22	1744	48	174	72	748	102	18	48	42	5822	2260	36	2088	44	90	1350	178	168	6	36	10	464	126	156	928	16	160	8	220	3060	642	454	532	6	554	942	318	634	4530	9462	4426	7810
ACTG2_4	ACTG2	54	8714	268	150	0	0	572	164	0	8	46	188	2	4	54	0	2	118	0	496	304	96	2	20	530	392	214	70	34	3090	234	1120	34	518	868	4	4	1882	196	74	324	2428	4116	2826	8898
ACTL10_1	ACTL10	8	64	134	44	194	14	90	56	140	6	6	72	2	8	104	6	10	22	0	8	218	38	4	8	554	50	96	56	4	76	64	634	20	120	6	12	16	1128	7542	180	264	2448	1456	2872	4656
ACTL10_2	ACTL10	96	3422	2768	862	86	230	486	104	8	84	5840	90	18	3824	874	18	948	590	12	524	238	34	110	44	612	840	1576	88	62	208	454	536	88	70	706	44	56	1364	2596	402	716	7324	5854	8800	8214
ACTL10_3	ACTL10	10970	66	1324	318	490	42	6	494	390	50	544	2520	420	970	242	16	1086	724	464	456	282	68	30	38	2758	98	408	344	204	352	244	402	458	2168	170	38	14	7428	5298	610	1106	10106	14102	12422	25486
ACTL10_4	ACTL10	38	456	300	912	892	794	270	502	492	46	90	762	10	106	210	30	508	218	8	486	238	756	410	42	1454	1724	290	174	36	304	28	1996	582	1568	114	2508	2044	3994	14464	612	1148	8602	9708	7394	19314
ACTL6A_1	ACTL6A	2	10	24	52	2	0	0	220	0	6	6	8	432	10	34	2	142	98	2	18	112	34	26	6	4	8	38	18	4	46	770	2	8	10	680	6	86	1860	22	106	152	2156	3700	1836	1420
ACTL6A_2	ACTL6A	18	4	18	22	10	38	40	0	4	14	22	8	0	4	74	10	12	54	8	16	62	530	260	18	2	136	84	12	10	80	36	62	22	308	434	2	6	98	8	130	400	3134	4066	654	2530
ACTL6A_3	ACTL6A	26	908	340	122	88	50	0	22	0	8	54	42	0	10	496	2	48	50	2	6	178	10	32	6	702	60	80	1972	16	48	140	4	26	120	2	6	6	188	1902	202	314	2224	4164	5732	3644
ACTL6A_4	ACTL6A	4	0	2	16	0	170	0	44	0	2	4	0	0	2	2	0	0	6	2	2	36	204	2	0	14	16	22	962	2	22	4	0	8	2	2	0	4	102	72	80	108	730	642	1582	1800
ACTL6B_1	ACTL6B	12	4	122	26	688	98	2	2	654	10	18	16	4	340	172	10	2006	26	2	212	50	14	22	14	158	414	66	44	52	56	30	316	8	184	10	12	2	170	52	110	346	1884	1100	1940	7452
ACTL6B_2	ACTL6B	48	322	688	1850	826	480	24	134	178	54	630	2208	20	798	1282	14	4124	126	22	188	2532	362	1876	28	558	684	346	144	330	328	494	206	102	352	836	292	26	2074	11824	704	1338	10860	8358	9262	24034
ACTL6B_3	ACTL6B	0	2	8	28	4	102	4	0	4	4	6	2	0	2	0	0	6	38	2	6	26	24	108	128	2	10	20	6	0	58	6	138	6	18	176	3338	4	14	6	270	160	846	1844	602	530
ACTL6B_4	ACTL6B	4	2	10	590	10	10	0	2	0	12	12	304	0	6	42	2	2	24	2	2	28	4	6	4	2	8	44	194	0	36	286	2	2	352	726	0	10	180	134	70	176	1550	1686	238	6216
ACTL7A_1	ACTL7A	24	10	1064	60	388	112	300	126	0	18	38	32	8	3776	134	6	74	348	8	68	162	16	18	10	12	44	126	1644	34	324	10	2270	22	342	190	24	6	952	7814	192	420	2854	2604	4154	12258
ACTL7A_2	ACTL7A	80	104	2512	2306	286	296	2	840	268	60	84	2864	34	484	310	5442	42	258	12	2224	582	604	552	102	3402	2124	1450	3246	1792	5086	2642	1918	172	1688	2386	5340	452	6850	8496	896	1392	11734	10184	15070	30600
ACTL7A_3	ACTL7A	12	8	26	302	54	120	0	4	2	14	34	348	6	18	6	8	68	84	582	62	102	136	18	22	266	504	192	880	2644	382	28	32	20	6	1470	10	136	30	2074	206	400	4662	5568	2712	12858
ACTL7A_4	ACTL7A	0	0	2	4	112	0	0	0	0	0	2	0	0	2	0	0	0	2	0	0	12	2	0	0	2	0	0	90	0	6	50	0	0	6	50	0	0	2	6	4	14	74	10	1372	4
ACTL7B_1	ACTL7B	33530	72	1086	718	60	46	124	0	2	20	174	1236	8	998	184	16	48	158	4	1162	384	378	4	44	480	42	430	226	3168	228	786	728	56	964	224	18	3922	546	9942	266	448	2676	3660	3492	28922
ACTL7B_2	ACTL7B	42	34	2454	3370	24	364	224	132	232	54	50	1462	14	1192	222	4	2822	110	10	1294	278	40	288	24	2422	2940	328	198	1166	234	46	342	1856	744	176	658	4556	3814	6334	466	780	9058	6890	9994	27568
ACTL7B_3	ACTL7B	6	0	1080	428	36	0	0	0	0	4	2	2	0	2	0	0	0	10	2	6	46	2	2	4	1008	220	34	8	8	14	508	2	8	44	0	0	10	2	4	24	34	908	262	1148	1478
ACTL7B_4	ACTL7B	904	8508	1292	2186	32	612	460	648	552	44	84	1252	16	1494	516	28	78	472	6	64	320	30	510	48	2180	782	376	612	82	340	1888	58	120	2382	468	168	30	6562	6300	740	1570	9468	13164	14354	33248
ACTL8_1	ACTL8	3180	10324	1896	3444	508	340	390	1306	262	114	7370	1856	52	8732	2334	48	2176	712	34	1792	1320	734	1778	1306	6648	1232	996	5868	11220	1038	1722	1192	290	3106	1592	106	532	7178	10072	1514	2062	18154	19004	25194	72534
ACTL8_2	ACTL8	8	0	2	8	0	2	0	0	0	2	298	2	2	2	2	0	4	12	2	0	12	0	0	0	4	4	6	0	2	8	2	0	2	4	0	2	0	0	2	28	50	1046	172	186	110
ACTL8_3	ACTL8	12	22	76	32	30	2	2	0	0	6	234	956	8	8	4	2	0	206	8	90	58	2	286	12	1012	8	50	1180	4	80	876	8	10	36	126	1032	32	6	2708	132	146	1668	1768	2282	2278
ACTL8_4	ACTL8	224	86	256	70	68	162	0	14	0	14	196	28	10	350	16	20	8	70	6	526	132	12	4	104	402	604	106	34	16	154	110	18	28	1562	6	36	18	1222	42	306	480	5338	4194	8544	3942
ACTL9_1	ACTL9	20230	50	1514	758	762	428	4	668	838	60	3390	1456	36	78	250	32	312	456	24	56	494	128	548	56	1606	1804	516	110	70	480	572	1408	1606	708	1044	50	658	8164	1438	804	1400	9080	14906	15538	22762
ACTL9_2	ACTL9	402	6618	798	642	82	184	4	68	2	28	42	56	4	644	18	6	18	460	10	68	170	28	370	34	294	84	1124	62	38	194	1426	22	64	240	800	8	76	664	2586	362	556	7024	7444	6638	11920
ACTL9_3	ACTL9	38	24	130	126	380	68	0	6	840	42	156	1082	40	2204	62	42	104	1740	20	424	198	1348	764	126	288	172	6194	28	422	1100	854	16	46	366	884	24	4968	4148	36	304	574	2854	2818	7592	5444
ACTL9_4	ACTL9	6	4	2	10	2	12	0	152	0	6	56	6	2	2	238	2	2	4	0	4	46	24	22	0	0	8	16	14	2	14	0	0	16	676	0	2	6	286	1758	80	480	318	1140	494	368
ACTN1_1	ACTN1	2	0	0	2	0	0	8	0	0	4	4	0	0	4	2	0	0	18	4	2	24	4	0	0	4	12	36	30	0	26	0	684	0	114	0	2	4	52	2854	50	20	1192	546	536	5112
ACTN1_2	ACTN1	16384	342	558	1790	126	110	248	316	814	52	856	1742	18	4256	802	24	216	384	26	3194	5142	136	24	74	2690	580	640	172	4706	506	3690	2272	2666	1504	508	26	60	3690	5502	528	1254	8194	11336	13882	26656
ACTN1_3	ACTN1	12	4	112	54	0	132	0	296	0	10	30	6	8	8	26	10	12	12	6	32	336	0	66	4	372	6	40	258	4	54	20	2	10	78	2	6	2288	18	474	48	290	1152	924	2032	4016
ACTN1_4	ACTN1	42	16	198	1040	6	98	720	202	16	20	210	996	12	96	720	26	104	1182	0	2774	1206	76	132	10	728	284	150	232	74	176	1068	104	64	22	274	18	130	2682	4424	256	400	5604	3762	7892	7150
ACTN2_1	ACTN2	16	10	222	50	8	0	0	82	0	2	10	2	2	0	184	2	4	30	2	6	362	0	256	446	454	12	80	70	12	60	46	10	170	226	4	26	3504	1398	874	74	272	774	1652	1192	9466
ACTN2_2	ACTN2	0	2	0	2	0	0	0	36	0	0	0	0	0	0	2	0	0	4	0	0	10	0	0	0	0	0	0	2	0	0	0	0	0	48	0	0	0	4	2	0	4	18	898	778	0
ACTN2_3	ACTN2	20	22	572	220	56	26	2	6	128	10	18	28	4	584	552	8	532	1782	4	600	140	18	954	8	1330	78	162	58	16	152	14	20	64	266	24	538	0	3692	3754	336	642	1862	2432	5066	10114
ACTN2_4	ACTN2	6	0	68	26	374	0	8	2	92	2	8	4	0	12	14	2	2	2	6	4	30	496	10	0	52	10	30	8	2	140	6	4	4	312	26	4	2	2	4	96	222	1888	904	1064	2924
ACTN3_1	ACTN3	1254	1030	850	2104	480	444	600	524	76	28	420	1312	18	2072	36	16	24	594	12	446	310	202	148	1688	1290	394	598	634	1322	2910	750	1488	1080	1652	440	54	22	1452	7468	550	862	5978	10508	13412	28812
ACTN3_2	ACTN3	16	12	172	100	2	86	0	32	1258	22	14	14	24	12	32	14	1080	42	2	40	1650	10	30	16	260	470	84	18	12	80	8	4	16	56	394	16	6	1128	1680	230	306	3456	2356	4766	4226
ACTN3_3	ACTN3	30	4	8	338	120	470	216	32	20	10	3334	6	2	4	6	4	8	34	8	10	40	6	4	10	142	12	82	10	12	76	4	8	20	236	6	6	4	346	12	154	150	1910	846	1882	7454
ACTN3_4	ACTN3	12	6	54	60	206	18	152	24	2	2	14	6	12	10	390	8	8	40	8	28	80	322	110	6	896	124	106	2258	12	84	0	2	28	86	54	6	8	200	4174	232	506	2482	2466	1918	3500
ACTN4_1	ACTN4	4	12	26	12	6	0	0	0	0	0	4	504	0	0	4	4	4	12	2	356	14	84	2	2	2	448	16	2	6	32	0	2	4	0	0	0	2	234	2	100	148	618	870	120	940
ACTN4_2	ACTN4	60	4	10	62	10	40	426	10	2	10	246	118	6	14	522	6	136	46	20	134	88	52	1202	12	554	22	84	14	6	92	254	70	26	8	434	10	18	822	30	160	300	4130	2490	6588	4780
ACTN4_3	ACTN4	0	0	40	2	0	0	28	34	0	0	0	0	0	0	0	2	0	2	0	2	2	0	0	2	0	8	4	0	0	6	2	0	0	0	0	0	0	2	2	0	70	180	42	174	26
ACTN4_4	ACTN4	1054	38	424	558	2	64	0	98	68	32	58	890	12	26	622	10	22	286	10	566	1336	162	500	32	26	682	244	170	20	184	248	1104	72	204	498	48	910	2430	3412	858	1078	9076	13306	9092	20140
ACTR10_1	ACTR10	0	0	26	2	54	0	0	0	0	0	0	4	2	0	2	0	0	0	0	0	6	0	0	0	0	0	10	4	2	10	0	0	0	0	0	0	0	0	0	4	30	60	0	0	534
ACTR10_2	ACTR10	0	0	4	4	0	0	0	0	0	2	0	4	0	0	0	0	18	12	0	0	20	0	0	0	0	4	4	0	2	6	14	0	0	0	0	0	0	0	2	62	34	116	1032	62	52
ACTR10_3	ACTR10	0	0	0	10	332	24	0	0	0	4	0	4	0	2	0	0	0	22	2	4	12	0	38	0	0	12	12	2	0	16	0	0	2	0	2	0	0	0	0	68	50	390	840	10	276
ACTR10_4	ACTR10	2	0	0	8	0	20	0	0	0	2	2	2	0	0	394	8	0	0	6	4	10	0	14	0	0	176	2	2	0	10	4	4	6	0	0	0	0	2	6	32	78	1028	290	694	222
ACTR1A_1	ACTR1A	22	32	1184	110	52	350	2	0	4	32	550	108	10	100	350	12	336	96	20	2476	164	110	220	56	1230	30	148	34	14	190	30	12	86	368	254	48	3598	9498	3494	416	834	7250	7962	7648	10548
ACTR1A_2	ACTR1A	62	40	1620	1104	774	54	46	12	858	32	98	1012	20	1540	2076	32	444	1924	28	532	1726	716	56	32	1402	82	322	176	1152	286	170	82	134	568	1232	20	36	5474	3858	528	1068	8542	6306	16244	21016
ACTR1A_3	ACTR1A	0	0	2	6	0	4	28	0	0	0	2	4	0	0	6	0	0	2	0	0	2	0	0	2	0	0	6	4	0	8	0	0	0	0	4	0	0	4	4	24	48	186	472	4	530
ACTR1A_4	ACTR1A	698	220	88	940	20	26	590	18	726	24	52	16	8	668	30	16	1624	146	4	1084	1754	30	636	26	470	54	180	86	1232	186	430	14	64	374	502	18	16	3180	5692	542	686	7444	7864	5190	11100
ACTR1B_1	ACTR1B	8	2	4	8	0	0	2	0	0	2	10	8	2	2	6	0	0	12	0	2	24	4	24	4	4	6	24	10	2	38	2	2	6	18	362	0	2	72	0	134	96	1036	594	222	2054
ACTR1B_2	ACTR1B	1324	132	184	1768	52	10	16	2	88	112	550	444	10	16	18	10	12	298	10	38	418	310	14	1018	122	1204	324	1462	40	268	724	540	86	214	208	34	212	898	1710	238	440	5668	3292	2552	9444
ACTR1B_3	ACTR1B	0	12	4	18	0	2	0	0	0	6	26	692	0	8	2	4	10	30	0	14	14	2	22	8	0	24	28	12	2	22	86	2	10	56	12	2	6	168	822	30	96	336	500	616	1152
ACTR1B_4	ACTR1B	7938	24	84	2424	6	6	14	0	108	16	30	602	2	244	60	0	20	136	0	774	136	22	242	16	500	222	110	404	18	116	8	8	692	54	156	10	0	1758	2890	152	266	3382	2070	3024	6432
ACTR2_1	ACTR2	16	2	8	12	0	2	0	20	8	6	304	8	2	12	4	4	6	18	0	0	34	0	16	8	512	6	76	102	4	66	4	4	14	4	4	4	4	6	1576	32	168	1598	204	474	2536
ACTR2_2	ACTR2	440	4	78	478	128	162	0	16	0	24	792	548	14	10	1262	12	22	78	6	16	360	172	216	18	24	30	962	104	20	892	20	388	112	696	146	32	10	7256	8010	170	546	3384	5598	4768	17258
ACTR2_3	ACTR2	1984	4	10	14	2	94	6	0	0	2	258	4	12	4	8	4	2	16	6	12	28	2	0	8	8	6	50	964	16	54	10	2	18	4	0	6	0	114	20	30	68	2084	1192	916	3748
ACTR2_4	ACTR2	2	0	50	8	0	0	0	0	0	4	2	0	0	0	2	2	0	22	2	324	22	204	0	40	0	2	14	0	4	4	214	18	2	154	0	2	4	0	2	16	150	122	502	632	1152
ACTR3_1	ACTR3	4	8	70	8	110	0	0	0	0	6	6	0	0	10	14	2	0	28	6	8	14	0	6	2	2	2	18	16	4	222	0	2	8	4	30	2	0	4	4	78	108	1328	702	1010	1756
ACTR3_2	ACTR3	2	0	4	18	0	2	0	0	0	2	20	0	2	0	0	0	54	2	2	8	16	4	0	0	4	4	10	2	0	50	0	0	2	2	0	14	4	10	12	24	50	870	214	1030	442
ACTR3_3	ACTR3	8	4	14	28	0	0	0	122	92	6	2	0	0	0	780	6	0	48	0	2	42	0	0	0	384	12	84	920	4	1194	0	4	6	8	4	6	6	4	2340	90	96	488	2786	1124	1282
ACTR3_4	ACTR3	2	2	28	4	0	0	0	4	2	2	6	24	0	2	2	0	444	2	0	4	12	0	20	2	216	28	10	4	2	20	0	276	4	0	26	0	2	2	0	8	76	844	140	670	52
ACTR3B_1	ACTR3B	8	4	938	12	2	40	0	76	0	0	80	2	0	4	6	2	2	20	6	8	864	2	2	6	0	8	44	0	2	20	6	4	10	298	98	2	0	6	212	106	92	1208	738	266	2464
ACTR3B_2	ACTR3B	166	356	0	14	562	0	0	0	0	0	2	2	0	0	2	0	2	4	0	0	2	0	0	0	98	4	10	0	0	16	0	444	12	14	4	0	2	632	0	26	36	136	340	308	84
ACTR3B_3	ACTR3B	1424	6	10	18	0	0	118	0	192	6	12	2	0	34	12	0	2	14	0	4	38	4	4	4	4	4	34	6	20	30	0	2	8	2	0	2	0	8	8	52	106	1998	1366	1982	3666
ACTR3B_4	ACTR3B	4	0	0	0	0	0	0	0	0	0	14	2	2	0	0	2	4	0	0	0	6	0	0	0	0	0	4	0	2	2	2	0	0	0	0	0	0	0	0	4	4	488	32	2	0
ACTR3C_1	ACTR3C	0	2	10	6	0	0	0	0	0	2	6	4	0	6	2	4	0	14	0	4	18	0	2	4	0	498	16	2	0	16	24	0	0	0	0	8	1774	6	6	2	116	1484	598	66	132
ACTR3C_2	ACTR3C	0	4	34	10	0	0	0	0	0	0	0	0	2	0	2	0	2	6	0	2	20	0	0	0	4	0	10	26	0	10	100	2	2	0	0	2	10	2	2	10	38	270	516	830	728
ACTR3C_3	ACTR3C	2	0	686	20	0	2	0	8	0	2	2	0	0	10	10	0	0	2	0	14	30	0	0	2	32	12	10	52	46	16	722	2	0	36	0	0	6	6	6	64	14	382	76	1576	228
ACTR3C_4	ACTR3C	4	6	152	28	246	2	370	36	0	4	10	0	2	4	16	0	18	22	0	14	56	0	14	10	546	18	68	8	28	54	4	2	22	656	4	2	218	730	828	46	184	1584	908	1076	3766
ACTR5_1	ACTR5	30274	62	396	806	596	868	548	640	12	44	520	996	22	96	522	20	160	1786	10	1698	532	208	1638	532	1718	628	894	468	6878	4360	790	140	200	574	464	22	88	5082	1838	474	1354	12468	16088	15798	40184
ACTR5_2	ACTR5	10	578	134	52	0	0	338	0	0	0	6	82	10	2	8	0	4	42	2	4	58	6	158	88	8	1282	122	768	4000	56	254	10	14	6	4	2	4	42	2472	42	140	1610	1142	946	6228
ACTR5_3	ACTR5	20384	34	720	302	444	158	602	2	2	24	250	436	14	14	34	6	38	120	6	18	200	24	70	32	756	98	330	68	1612	222	74	40	108	836	76	18	7610	2750	3496	144	402	4966	7954	4624	14672
ACTR5_4	ACTR5	0	0	4	4	0	0	0	22	0	4	4	0	0	4	0	0	6	0	0	254	6	0	0	0	0	0	4	4	0	2	0	0	0	164	0	2	0	10	4	18	12	68	108	556	20
ACTR6_1	ACTR6	2	6	0	4	0	0	0	0	0	2	2	0	0	320	2	0	0	2	0	2	2	0	0	0	110	28	4	2	4	8	56	0	0	0	0	0	0	0	2	38	14	24	88	0	64
ACTR6_2	ACTR6	2	2	0	4	0	0	0	0	0	2	4	0	0	0	2	0	0	4	2	0	8	4	40	0	2	0	8	6	2	2	0	0	2	2	0	0	0	2	78	30	24	270	0	44	84
ACTR6_3	ACTR6	134	10	0	14	44	56	0	0	0	12	1160	0	0	4	2	2	744	6	2	18	26	6	10	8	2	0	26	10	2	26	0	16	6	174	0	2	0	16	636	40	138	260	884	848	3286
ACTR6_4	ACTR6	0	0	0	10	2	8	0	0	0	2	0	0	0	0	0	0	0	0	0	0	14	0	0	0	0	0	0	0	0	0	20	0	0	0	0	0	0	0	0	8	12	28	198	956	12
ACTR8_1	ACTR8	0	0	2	1768	0	0	0	0	0	4	0	4	0	2	12	0	0	10	0	0	26	32	2	0	0	4	8	2	0	50	0	0	50	0	238	0	0	0	0	18	110	916	588	98	242
ACTR8_2	ACTR8	6	4	222	172	2	78	0	48	0	6	12	6	4	8	10	0	4	1104	0	134	312	6	60	4	12	358	104	18	12	58	8	192	28	728	6	2	0	2240	906	32	260	2218	1002	562	10546
ACTR8_3	ACTR8	8	2	2	6	100	0	0	0	0	2	4	4	0	390	4	2	0	602	2	46	20	4	0	4	0	6	32	6	0	38	2	0	2	4	0	2	0	2	8	82	126	668	168	82	1254
ACTR8_4	ACTR8	4	88	2298	4	0	2	0	6	100	2	2	4	0	0	0	0	2	0	0	4	40	2	6	0	2	8	36	2	0	20	0	134	6	66	234	8	2	1042	90	8	86	212	4	1234	1948
ACTRT1_1	ACTRT1	26	118	16	1018	44	28	634	250	18	0	472	50	4	8	0	14	30	46	4	16	96	80	36	12	232	38	132	734	14	106	668	494	36	98	2156	12	26	190	900	190	428	2030	1388	3858	10924
ACTRT1_2	ACTRT1	8	2	34	4	0	0	8	0	0	0	66	6	2	6	4	0	2	0	0	310	18	4	0	8	2	8	10	8	8	18	2	0	2	52	0	832	2	100	0	24	42	70	72	740	338
ACTRT1_3	ACTRT1	0	0	42	8	0	0	0	0	0	0	0	0	0	0	2	0	2	12	0	2	4	0	0	0	0	22	2	2	2	2	0	0	0	0	0	0	0	0	4	10	4	340	770	2	2
ACTRT1_4	ACTRT1	0	2	0	2	8	0	0	0	0	2	4	0	0	0	2	2	2	0	0	0	2	2	0	2	0	0	2	2	0	2	0	0	0	2	0	0	0	0	0	0	22	2	46	66	6
ACTRT2_1	ACTRT2	404	2834	4138	1532	92	310	1284	180	1780	94	2146	3394	14856	3792	1444	46	2448	3396	728	1070	7466	1792	148	86	3166	1536	668	1000	3774	654	194	286	192	5302	3862	270	48	9342	18048	1298	2310	17328	17548	29088	41806
ACTRT2_2	ACTRT2	64	74	930	2394	262	270	1298	112	12	28	326	3322	30	2442	572	36	664	276	18	2712	424	354	148	26	1490	2130	386	288	2338	1186	1192	1596	70	1476	3448	40	7008	2908	6178	554	1486	10970	9458	12580	34898
ACTRT2_3	ACTRT2	2	0	42	454	4	22	0	0	0	6	4	14	0	6	2	0	4	6	0	2	18	14	0	2	94	4	12	0	0	16	0	0	12	0	8	4	4	3496	460	112	198	230	174	1058	1638
ACTRT2_4	ACTRT2	760	14	588	80	22	370	112	542	94	14	66	420	8	84	74	8	86	178	14	94	146	12	70	16	184	826	172	372	10	220	6	194	68	964	1088	18	14	1130	7364	392	460	2382	4868	6008	13156
ACTRT3_1	ACTRT3	2	2	0	6	178	0	0	0	0	0	2	0	8	0	16	0	0	2	0	0	4	0	0	0	58	0	12	0	0	2	0	0	2	0	0	0	0	0	52	0	10	76	294	22	846
ACTRT3_2	ACTRT3	2	0	0	6	2	40	0	0	0	4	0	2	2	0	2	0	4	10	0	0	14	0	6	0	4	2	8	4	2	20	0	2	4	0	0	2	0	0	790	20	74	304	786	176	92
ACTRT3_3	ACTRT3	46	2088	114	266	156	422	0	16	308	30	1050	540	12	20	24	12	10	64	6	2090	178	72	246	10	18	324	156	208	4912	86	4	596	46	944	4	20	16	3610	78	202	464	4634	2170	5628	6882
ACTRT3_4	ACTRT3	2	0	0	2	0	0	0	0	0	0	0	0	4	0	0	0	0	0	0	0	2	0	0	0	0	0	6	2	2	0	0	0	0	0	0	0	0	0	62	22	32	136	0	2	1054
ACVR1_1	ACVR1	0	2	20	4	0	0	0	0	0	0	4	2	0	0	0	0	2	4	0	0	20	114	48	0	10	0	12	12	4	12	86	0	4	38	0	2	2	12	2	58	70	222	298	998	704
ACVR1_2	ACVR1	6	20	1078	240	274	142	0	444	24	16	32	36	6	2234	8	10	6	66	0	94	80	20	2	4	584	120	94	40	56	90	114	4	30	148	602	12	6	4078	114	322	512	1404	2146	5196	8300
ACVR1_3	ACVR1	0	8	568	18	14	2	0	0	0	2	4	76	6	2	4	0	4	10	8	8	32	6	250	10	6	8	30	6	0	36	0	2	2	0	64	2	2	6	8	22	168	1496	428	2084	1026
ACVR1_4	ACVR1	130	514	996	62	992	42	0	62	4	22	84	2296	12	770	20	8	1562	42	4	22	438	8	2	14	1484	818	136	46	50	146	64	112	28	342	70	226	16	1484	3476	298	442	2960	3354	5344	7816
ACVR1B_1	ACVR1B	0	0	0	2	0	0	0	0	0	0	0	0	0	2	0	0	0	0	0	0	0	0	0	0	0	0	0	0	0	0	0	0	0	0	0	0	0	0	0	0	2	0	2	0	0
ACVR1B_2	ACVR1B	14	10	44	182	258	68	0	64	80	20	34	376	10	150	34	6780	68	62	8198	180	62	60	116	16	12	54	3128	26	112	78	2	604	38	290	8	28	4	1380	78	146	230	962	2248	4954	5448
ACVR1B_3	ACVR1B	14	0	0	470	0	0	0	0	0	4	618	0	0	4	114	0	2	46	2	2	24	2	26	0	0	42	26	12	2	24	0	0	12	2	0	0	2	2212	1422	40	40	1594	1098	1800	2330
ACVR1B_4	ACVR1B	2	0	0	0	0	0	0	0	0	0	0	0	0	0	0	0	0	0	0	0	0	0	0	0	0	0	0	0	0	2	0	0	0	0	0	0	0	0	0	0	0	0	268	12	28
ACVR1C_1	ACVR1C	0	0	0	64	0	0	0	0	0	0	4	2	0	0	30	0	2	2	0	0	2	0	0	0	0	0	4	0	2	2	0	0	4	0	0	0	0	0	28	22	72	418	962	52	6
ACVR1C_2	ACVR1C	2	2	26	12	0	80	0	4	0	2	8	14	0	48	2	0	0	14	0	64	28	0	0	4	36	2	10	2	0	10	0	0	4	16	582	2	0	6	8	14	84	424	520	2462	862
ACVR1C_3	ACVR1C	16	6	182	106	24	6	26	12	32	24	30	248	5050	16	124	12	22	54	4	2886	70	12	52	694	924	16	1144	702	2	132	180	6	26	496	368	16	12	902	66	280	410	3306	3720	4570	1284
ACVR1C_4	ACVR1C	6	2	10	24	0	6	2	0	384	6	10	8	8	2	364	4	8	36	4	10	46	2	0	2	150	8	36	10	2	56	4	4	0	10	4	0	0	6	204	68	228	2070	1306	448	576
ACVR2A_1	ACVR2A	2	4	72	16	0	104	0	0	2	6	2	2	0	0	0	0	0	14	0	4	22	0	0	0	76	2	16	964	6	22	14	2	6	2	2	0	0	0	10	48	60	1582	884	908	542
ACVR2A_2	ACVR2A	0	0	6	4	2	114	2	0	1308	0	8	0	0	0	2	0	0	2	0	0	8	400	2	2	0	0	6	2	0	12	2	0	2	2	98	4	2	192	44	50	92	148	400	408	1046
ACVR2A_3	ACVR2A	0	0	6	14	0	0	0	0	0	4	4	0	0	2	2	0	2	2	0	2	26	0	450	2	164	2	18	26	0	24	2	2	2	0	2	0	0	0	2	28	100	1040	134	802	2354
ACVR2A_4	ACVR2A	2	8	4	28	892	2	0	2	2	4	2	96	4	6	266	2	20	18	0	40	30	0	2	2	2	504	78	6	0	696	2	0	4	0	20	0	0	0	860	96	128	1148	1150	564	7554
ACVR2B_1	ACVR2B	78	18	852	96	116	78	76	136	0	12	5842	124	6	244	24	20	28	110	2	88	134	14	10	40	372	848	232	66	5152	244	742	384	46	742	326	26	24	302	272	422	572	3674	7950	4474	13998
ACVR2B_2	ACVR2B	0	0	0	12	16	0	0	0	0	0	4	2	0	0	0	0	2	20	0	6	14	0	0	2	2	0	6	46	0	14	0	0	0	54	0	0	0	4	4	6	76	280	1606	294	440
ACVR2B_3	ACVR2B	8	4	2	504	0	324	0	464	0	4	14	8	0	12	4	2	2	40	2	10	56	2	140	28	46	1134	50	136	0	38	408	58	20	0	6	6	14	814	6	42	178	2008	2128	1334	958
ACVR2B_4	ACVR2B	12	14	12	36	4	388	430	700	334	28	14	1272	6	272	10	12	8	186	16	30	76	54	54	12	182	344	50	40	12	60	604	90	1438	68	90	4	834	32	4796	224	296	4142	2150	2538	3278
ACVRL1_1	ACVRL1	104	26	192	380	66	386	32	366	0	30	24	664	14	14	164	16	1298	92	10	22	148	512	174	718	1300	656	134	194	12	120	756	76	64	300	368	26	26	1700	1664	344	518	3632	4522	7974	9164
ACVRL1_2	ACVRL1	36	8	226	222	122	14	0	104	16	20	260	134	2	314	18	8	60	98	6182	948	164	12	466	10	2776	40	182	838	2192	202	80	22	66	446	816	18	4	4644	78	358	434	8348	7030	7264	11390
ACVRL1_3	ACVRL1	120	2562	1258	1966	716	134	2	0	226	20	3012	48	14	100	104	22	56	388	8	70	292	1462	20	40	268	794	256	220	1498	308	730	366	94	382	824	2264	172	3962	628	480	626	4342	3988	6358	6582
ACVRL1_4	ACVRL1	66	16	8	350	0	120	0	174	938	6	6960	38	10	262	16	4	344	58	0	12	58	2	308	10	676	648	58	50	1100	82	316	2024	26	454	358	12	2	38	2370	82	200	706	1052	3456	2424
ACY1_1	ACY1	22	10	54	246	72	334	22	72	0	18	238	124	16	38	12	6	830	30	6	576	110	6	132	1436	294	8	80	334	12	82	14	4	10	84	1316	28	22	122	4468	114	246	1664	2074	2930	4946
ACY1_2	ACY1	34	16	2846	96	402	124	98	50	6	40	76	450	16	470	634	14	2056	174	12	436	178	1322	420	22	218	44	170	1772	410	220	24	76	60	562	6	1710	1152	246	3226	458	882	7936	6896	5404	10032
ACY1_3	ACY1	60	1380	142	164	480	10	0	220	408	22	1864	1624	28	142	968	5558	154	466	12	434	392	14	300	26	38	1542	1470	128	630	1234	110	668	846	1502	260	10	10	986	1000	428	844	6148	6196	8894	21142
ACY1_4	ACY1	0	6	2	8	0	86	0	14	0	2	2	446	0	2	0	0	6	4	0	2	10	0	0	0	0	12	12	4	2	10	2	0	18	2	0	8	76	2426	4	20	38	286	980	520	1296
ACY3_1	ACY3	86	58	2884	170	234	218	798	118	6	38	124	740	14	488	716	34	516	298	110	478	428	1580	212	2772	1934	694	2906	2548	918	1994	980	1168	110	1592	118	110	66	7562	2160	706	1202	11726	10664	13626	28428
ACY3_2	ACY3	12	16	160	486	22	234	0	118	24	6	32	408	8	866	34	8	640	280	4	1542	114	10	188	202	104	852	72	802	36	80	474	194	26	12	732	176	18	186	658	148	384	2052	2100	2564	4136
ACY3_3	ACY3	6	6	4	16	0	0	0	6	0	2	2	272	0	6	2	2	4	40	2	428	24	4	420	0	4	140	18	44	4	14	6	2	2	0	2	4	0	4	4	76	176	494	3584	396	1020
ACY3_4	ACY3	4	112	60	20	0	2	0	0	0	6	6	32	8	564	6	2	2	16	0	8	34	4	1368	18	96	6	34	0	6	26	0	6	2	2	414	18	2	6	16	62	144	156	1508	266	3570
ACYP1_1	ACYP1	28	112	986	1726	0	166	2	570	0	4	1430	10	2	146	2	0	680	8	0	8	90	206	2	16	2	34	80	462	10	34	0	88	8	2	126	8	4	8	46	34	128	1828	1500	1810	3414
ACYP1_2	ACYP1	4	4	0	4	0	0	0	0	0	0	0	0	4	8	0	0	14	2	0	2	24	0	10	2	2	4	6	4	2	16	0	2	2	2	0	292	0	12	760	12	18	88	40	1020	130
ACYP1_3	ACYP1	22	16	1798	176	10	442	742	284	950	26	32	442	6	508	34	1970	1402	328	6	16	268	6	14	20	456	24	144	1808	18	100	2364	30	38	274	172	12	50	222	82	318	468	3312	4034	6992	7754
ACYP1_4	ACYP1	2	2	228	406	0	32	434	56	0	0	4	2	0	6	496	4	4	118	0	6	34	0	0	2	2	146	60	504	6	42	4	0	12	868	4	8	0	2	10	88	62	514	100	774	3128
ACYP2_1	ACYP2	40	34	2186	1966	54	676	46	376	146	38	60	258	18	142	476	10	2594	332	24	84	2318	568	1104	1342	144	554	332	86	34	322	178	12	80	732	1202	152	350	3838	4610	552	1014	9188	10826	12668	21460
ACYP2_2	ACYP2	40	34	1944	202	424	654	166	6	854	14	412	426	1248	32	190	14	80	182	16	672	412	902	276	30	2194	484	232	210	822	284	436	358	1718	98	820	1022	24	15260	4766	400	728	7792	6104	9204	10802
ACYP2_3	ACYP2	22288	18	52	78	0	0	0	4	0	6	1536	8	0	34	12	0	4	70	2	16	150	20	26	22	298	184	162	546	20	174	10	20	72	388	12	12	2	1006	364	106	128	1070	840	3556	664
ACYP2_4	ACYP2	4	4	206	22	4	76	0	4	0	0	6	106	0	4	276	6	0	268	0	2	42	0	4	0	6	44	24	76	2	32	4	708	8	570	48	0	0	2	2	52	26	872	602	970	1196
ADA_1	ADA	22	80	458	632	94	116	0	220	1240	26	776	1908	6	22	16	14	56	86	4	68	396	36	466	6	324	138	126	28	32	126	566	10	20	456	844	8	28	240	972	196	386	5712	4594	6244	13210
ADA_2	ADA	148	538	2212	1538	712	354	354	6	218	110	5170	1596	42	1568	1594	34	266	1344	30	4404	2676	1016	1792	92	5728	1720	1618	1236	3052	2172	1358	852	5220	1348	318	1476	350	5014	13052	1058	1944	19188	27340	21042	35176
ADA_3	ADA	4	4	4	534	2	142	0	72	28	0	6	0	0	166	0	0	4	12	2	260	30	2	0	2	0	176	30	2	0	34	0	4	24	0	0	2	4	1512	6	38	114	850	154	1600	3646
ADA_4	ADA	4	6	0	10	0	38	0	0	0	0	10	0	0	14	2	0	6	6	0	0	26	112	2	2	0	6	24	954	16	16	4	0	8	380	4	4	2	416	22	94	132	96	10	1310	186
ADAD1_1	ADAD1	1004	3334	374	1124	674	380	76	414	450	82	188	1882	24	3308	802	3506	996	970	12	1004	736	684	502	64	5106	312	5838	8140	202	1060	1036	154	168	1318	654	114	34	7538	1020	684	1508	11508	14840	15050	19156
ADAD1_2	ADAD1	2	0	0	0	0	0	0	0	0	0	4	2	0	0	0	0	0	8	0	0	8	0	2	2	2	4	6	2	0	6	0	0	0	0	0	0	0	2	0	38	14	68	8	24	64
ADAD1_3	ADAD1	88	2	0	6	40	0	2	0	0	0	6	0	0	2	4	0	2	16	2	4	16	4	26	2	262	0	50	16	4	12	2	4	6	546	0	4	2	36	2126	24	94	502	946	446	3058
ADAD1_4	ADAD1	304	4	2	14	0	0	0	2	0	6	8	560	4	0	0	0	0	8	0	4	18	0	2	24	0	824	18	6	2	34	0	396	10	0	2	6	0	2	282	34	52	208	1356	144	1654
ADAD2_1	ADAD2	430	24	1262	104	522	68	0	114	714	38	656	1482	20	1450	48	18316	1990	396	20	452	1454	238	68	18	826	36	122	36	434	200	140	16	112	766	32	22	16	1320	444	240	532	2752	3786	8514	7412
ADAD2_2	ADAD2	14	514	0	18	114	4	0	30	110	12	8	4	2	4	8	2	0	22	0	10	26	0	564	4	388	8	40	8	2	2	4	0	12	180	100	0	2	354	4	88	174	2196	3202	836	2860
ADAD2_3	ADAD2	254	12	508	180	82	92	0	0	78	16	10	10	2	154	248	2	0	38	4	14	70	8	8	14	208	798	84	1742	24	52	36	2	20	676	510	4	2	990	1188	120	308	3218	1978	2772	5508
ADAD2_4	ADAD2	0	0	0	0	0	4	10	0	0	0	2	0	0	0	0	0	0	0	0	0	2	0	0	0	0	0	4	0	0	0	0	0	0	6	0	0	0	0	0	4	16	0	2	0	38
ADAL_1	ADAL	2	4	248	14	30	38	0	0	370	2	28	2	0	2	2	2	2	16	0	4	10	2	0	2	2	2	12	32	4	24	536	56	0	6	2	0	16	2	0	14	86	78	1142	670	972
ADAL_2	ADAL	34	18	278	140	0	0	118	86	0	16	12	228	8	146	48	6	1920	56	2	44	80	192	250	582	18	20	98	238	6	102	702	14	40	28	14	12	8	10	240	64	264	1086	1298	3042	3138
ADAL_3	ADAL	4	8	10	16	10	46	0	0	0	4	58	74	0	4	2	0	0	4	0	698	30	0	4	2	330	4	2	0	0	10	36	2	16	0	140	4	0	430	12	24	34	190	400	1550	332
ADAL_4	ADAL	0	0	0	10	0	2	0	0	0	0	4	0	0	8	2	0	0	0	0	0	6	0	0	0	98	2	4	0	0	16	0	0	0	0	0	2	0	0	4	10	88	194	62	70	36
ADAM10_1	ADAM10	4	88	4	10	2	10	0	0	0	2	0	162	0	4	212	0	2	14	2	4	46	4	2	4	4	4	38	8	156	22	2	4	814	0	2	0	0	18	6	4	38	736	162	376	1162
ADAM10_2	ADAM10	2	0	0	4	0	0	0	0	0	0	6	0	2	2	4	2	0	10	0	0	8	2	0	4	0	4	8	0	0	12	0	0	0	2	64	0	0	0	0	14	36	596	1486	2	756
ADAM10_3	ADAM10	10	0	2	2	0	0	0	0	0	6	10	2	0	0	0	0	0	0	0	0	8	0	0	2	28	0	22	2	0	10	6	2	2	0	0	0	0	0	0	46	46	790	580	128	1398
ADAM10_4	ADAM10	0	0	0	6	0	0	0	28	0	2	2	2	0	4	0	2	0	6	2	2	4	2	2	0	0	4	8	6	0	10	2	0	0	0	0	0	0	0	166	18	48	272	44	26	1994
ADAM11_1	ADAM11	84	3646	3404	688	768	12	340	604	166	30	2180	270	14	450	1946	16	102	160	28	3300	422	16	56	3112	808	1316	3044	564	1774	7542	1864	280	2358	358	1750	80	80	4832	14136	480	774	5570	7350	10502	13468
ADAM11_2	ADAM11	28	12	1170	616	420	238	744	46	1008	34	370	20	0	2062	322	10	24	204	16	926	168	10	294	18	220	40	140	1958	26	212	808	186	22	524	82	20	1266	1024	1474	194	514	4682	3022	4278	8462
ADAM11_3	ADAM11	110	14	582	82	448	152	0	216	110	30	122	26	6	40	28	18	12	92	8	364	250	432	268	32	48	72	314	1228	88	2512	428	60	1682	654	36	14	26	1166	1224	348	660	5980	5684	4586	16732
ADAM11_4	ADAM11	2	0	0	4	0	4	0	0	0	2	0	0	0	0	0	2	0	8	0	0	14	0	0	2	0	4	6	4	0	2242	0	4	0	2	4	2	0	2	0	48	18	184	150	24	714
ADAM12_1	ADAM12	6	6	4	76	6	12	0	34	0	0	414	4	2	0	4	4	6	18	2	6	32	0	32	6	48	6	34	352	6	26	42	2	2	4	248	2	0	4	196	90	196	556	2430	1296	1388
ADAM12_2	ADAM12	12	20	6	16	2	12	30	2	90	8	306	0	0	6	56	2	2	6	0	4	24	0	2	12	2	6	48	26	0	16	56	2	2	204	4	4	66	12	3128	106	92	2710	444	610	3836
ADAM12_3	ADAM12	2	0	316	2	0	38	0	0	0	0	2	0	0	182	0	0	2	0	0	6	4	2	2	4	0	4	4	2	0	14	0	0	4	0	2	0	0	2	0	20	8	138	4	36	728
ADAM12_4	ADAM12	4	2	120	58	0	0	0	0	14	0	2	10	0	26	0	264	254	8	0	82	18	1662	4	18	200	0	6	8	2	12	30	0	16	0	2	1172	62	2604	158	28	76	326	84	1298	1006
ADAM15_1	ADAM15	8	6	324	40	0	2	0	0	2	16	18	12	4	628	8	4	96	52	10	22	62	4	48	0	236	710	46	104	30	130	426	702	10	114	128	2	18	2	732	192	194	3542	3694	4220	3466
ADAM15_2	ADAM15	4	8	1196	40	0	0	0	38	0	2	12	0	2	100	6	4	2	30	2	32	42	4	0	8	0	10	48	8	2	28	234	0	10	202	2	6	8	16	12	68	142	740	3082	3762	2370
ADAM15_3	ADAM15	2	8	44	8	94	2	0	2	0	4	44	2	0	6	2	0	4	6	2	8	36	0	2	0	0	0	14	2	136	20	2	0	6	8	252	6	2	6	8	36	70	1796	762	1800	592
ADAM15_4	ADAM15	4	4	0	14	34	122	0	0	0	4	8	332	2	42	2	2	4	12	0	2	16	0	0	4	0	4	30	2	0	34	0	0	0	66	220	0	0	102	0	72	46	50	806	928	30
ADAM17_1	ADAM17	2	4	0	2	0	0	0	0	0	0	2	114	0	0	0	0	2	4	0	2	6	0	0	4	2	0	14	2	0	6	0	60	2	2	0	0	0	2	0	6	12	126	272	2	1976
ADAM17_2	ADAM17	0	2	0	0	0	0	0	0	0	0	2	2	2	0	0	0	0	2	0	0	0	0	0	0	0	0	2	0	0	8	0	0	0	0	0	0	0	2	0	4	34	82	514	0	2
ADAM17_3	ADAM17	8	6	112	480	2	2	112	2	2	0	2	0	4	0	2	4	8	12	6	422	80	8	4	0	200	6	32	6	1398	26	342	6	6	108	20	2	10	590	10	54	90	816	398	1968	2720
ADAM17_4	ADAM17	2	0	60	26	58	40	0	46	0	2	10	4	0	4	0	4	0	4	0	110	18	0	374	0	224	0	6	2	2	28	0	4	8	2	458	4	2	4	2	16	82	710	180	638	32
ADAM18_1	ADAM18	0	4	0	6	2	0	0	0	0	0	0	0	2	0	42	0	2	4	2	2	18	0	0	0	0	4	14	0	0	738	0	0	24	0	0	2	0	2	0	16	30	90	412	722	396
ADAM18_2	ADAM18	0	0	0	2	0	0	0	0	0	0	0	2	0	0	16	0	0	0	0	0	4	50	0	0	0	6	4	2	2	8	2	0	2	64	0	0	0	0	0	6	18	36	26	0	0
ADAM18_3	ADAM18	0	0	0	2	30	0	0	572	0	4	0	62	2	4	0	2	0	8	0	4	18	4	4	0	8	146	30	6	10	34	0	410	6	532	0	0	0	2	2	24	132	792	158	350	1424
ADAM18_4	ADAM18	0	0	0	6	0	6	0	0	0	0	0	0	0	0	2	0	0	0	0	0	10	0	0	0	0	0	0	36	2	2	0	0	2	0	4	0	0	0	0	22	4	58	6	2	14
ADAM19_1	ADAM19	4	2	10	854	400	0	0	2	0	6	6	0	0	2	60	0	12	10	2	6	310	2	42	2	86	16	38	16	20	34	64	0	6	2	0	4	754	8	1296	34	138	816	776	1666	2388
ADAM19_2	ADAM19	0	0	102	2	0	4	0	0	0	0	0	2	0	160	0	0	0	4	0	0	4	0	0	0	0	0	8	0	0	0	0	0	0	0	0	0	0	4	0	10	22	0	104	188	736
ADAM19_3	ADAM19	6142	72	294	222	58	188	34	110	56	18	284	28	10	18	10	12	40	118	8	126	2770	136	44	12	342	500	234	810	40	194	24	92	554	58	40	10	18	210	3294	442	870	6378	8060	7504	19486
ADAM19_4	ADAM19	16	4	4	44	2	14	0	0	60	10	168	2	2	2	2	0	6	62	2	4	88	4	776	8	12	62	86	206	64	122	2248	0	16	16	92	8	46	8	20	112	296	1368	3266	4092	5354
ADAM2_1	ADAM2	6	8	4	2	0	0	0	26	0	6	2	2	0	4	6	2	0	12	0	2	12	0	38	500	0	10	60	2	588	42	52	0	10	114	32	12	4	2	0	26	72	1048	884	184	8740
ADAM2_2	ADAM2	0	0	4	0	2	0	0	56	0	0	0	0	0	0	2	0	0	2	0	0	2	0	0	0	0	202	0	4	0	2	0	0	2	0	0	0	0	0	0	22	54	2	0	4	74
ADAM2_3	ADAM2	14	2	50	84	2	416	2	64	0	2	4	84	4	2	0	0	2	24	4	30	44	4	2	8	0	8	50	36	0	30	116	0	38	762	212	16	4	3190	4664	42	116	2126	1512	1252	1978
ADAM2_4	ADAM2	4	2	4	36	14	0	22	0	0	0	0	2	0	28	0	0	2	2	0	34	26	0	0	1802	446	124	16	18	0	16	2	4	10	0	0	24	0	0	0	64	26	62	6	190	350
ADAM20_1	ADAM20	12	10	32	68	170	26	6	20	0	4	10	1074	2	2	0	0	2	22	0	6	50	2	6	160	930	16	42	10	320	70	1102	252	260	132	4	2	4	6	16	114	184	740	1140	2588	2684
ADAM20_2	ADAM20	6	4	6	24	96	4	0	8	0	2	6	4	0	0	0	2	0	18	4	2	20	0	0	2	4	56	40	12	4	20	20	0	776	54	2	2	4	278	914	44	94	320	1332	498	2776
ADAM20_3	ADAM20	86	12	180	142	86	96	110	372	10	16	66	16	14	24	8	4	1702	56	8	1092	130	6	14	44	2190	22	140	158	262	126	272	78	32	1112	46	3522	608	1706	520	120	254	1614	1574	3944	6878
ADAM20_4	ADAM20	22	4	254	34	0	580	0	288	0	12	208	6	4	2	12	2	2	36	0	56	62	0	2	0	1456	222	76	38	4	58	370	2	16	18	360	0	14	26	1764	80	184	686	1842	5314	5782
ADAM21_1	ADAM21	10	2492	404	246	0	6	50	10	0	2	12	12	0	2	88	2	276	20	0	6	110	20	208	2	34	12	78	8	4	66	126	260	16	212	140	4	12	14	2	120	136	1340	834	2882	5166
ADAM21_2	ADAM21	6	4	2	18	200	0	2	6	134	6	2	8	2	0	4	2	22	12	4	12	20	36	0	0	24	14	40	2	6	24	6	0	4	998	2	2	6	330	2	42	104	2708	182	732	3262
ADAM21_3	ADAM21	8	10	76	418	420	24	0	180	0	8	56	0	0	4	10	0	6	30	0	2	54	268	236	6	314	12	34	760	60	34	320	4	10	156	74	2	1118	16	328	50	150	808	2280	2524	1550
ADAM21_4	ADAM21	2	0	1478	22	0	0	8	2	0	0	0	0	0	0	2	2	0	2	0	2	12	0	224	0	2	2	6	0	0	16	0	4	0	0	0	2	0	0	0	8	24	280	96	232	264
ADAM22_1	ADAM22	0	2	2	0	0	0	0	0	0	0	4	0	0	0	0	0	2	0	0	0	0	0	0	0	0	10	30	2	0	2	0	0	0	0	0	0	0	0	0	0	10	0	2	4	2
ADAM22_2	ADAM22	0	2	0	132	0	0	2	0	0	0	2	0	0	0	4	0	2	6	0	0	0	0	0	0	132	4	4	6	0	10	0	0	0	0	0	0	0	0	0	4	42	336	164	12	90
ADAM22_3	ADAM22	44	4	30	16	0	32	0	0	0	2	2	2	0	2	328	0	0	8	2	18	142	2	46	2	0	0	24	4	0	18	4	0	2	262	0	4	2	2	20	32	122	572	360	1616	1806
ADAM22_4	ADAM22	2	0	2	0	0	0	0	0	0	2	2	138	0	0	0	0	0	4	2	2	12	0	2	0	2	4	14	6	0	8	2	0	4	0	250	2	0	4	0	12	14	150	2	8	38
ADAM23_1	ADAM23	0	0	30	2	0	0	0	14	0	0	0	0	0	0	0	0	0	4	0	2	8	0	0	0	0	0	6	0	0	8	0	0	6	0	4	0	0	398	4	14	26	26	68	76	116
ADAM23_2	ADAM23	2	4	34	488	14	2	0	26	0	6	2	2	1204	4	4	4	36	14	2	6	28	0	4	4	38	8	28	0	2	18	0	0	10	20	102	2	0	646	12	10	76	1476	1800	936	1700
ADAM23_3	ADAM23	28	4	0	8	0	0	0	0	0	10	1586	4	0	0	4	0	2	12	2	0	16	0	0	2	0	22	14	2	0	26	774	0	0	62	14	6	22	56	0	18	56	106	312	684	326
ADAM23_4	ADAM23	2	2	8	0	0	0	0	0	0	0	0	0	0	0	0	0	0	2	0	0	4	0	2	0	0	4	6	0	0	8	0	0	0	2	14	2	0	0	0	4	2	50	36	304	1030
ADAM28_1	ADAM28	0	2	24	0	0	0	0	2	0	2	0	0	0	2	0	0	0	52	2	54	6	0	0	2	0	0	10	2	10	4	0	0	8	0	0	4	0	908	256	22	32	78	8	326	10
ADAM28_2	ADAM28	0	0	6	0	0	0	0	0	0	0	0	0	0	0	0	0	34	2	2	0	8	0	0	0	0	2	2	0	4	4	0	0	0	0	2	0	0	0	0	16	32	14	72	6	22
ADAM28_3	ADAM28	4	0	132	8	0	2	0	70	0	6	670	2	2	4	0	0	2	50	2	46	20	0	6	16	22	0	14	4	4	22	0	0	4	40	0	18	2	274	4	68	52	920	1708	1516	134
ADAM28_4	ADAM28	16	4	2	708	0	0	0	0	12	6	1432	6	2	2	0	4	4	6	0	6	32	4	2	4	1068	2	18	38	0	8	0	2	4	538	0	2	2	4	2382	72	100	114	884	852	1314
ADAM29_1	ADAM29	16	6	228	286	0	4	0	0	138	14	16	36	6	78	46	10	1312	50	4	122	78	58	8	0	4	78	60	54	0	62	4	12	12	702	0	16	14	1914	64	118	140	1110	466	7014	6572
ADAM29_2	ADAM29	6	4	592	396	410	8	186	210	2	14	10	6	4	50	10	8	8	32	0	32	150	10	2	12	8	8	66	194	12	56	40	4	54	318	220	12	4	3620	510	108	234	1806	2444	3334	5212
ADAM29_3	ADAM29	0	0	0	0	0	0	60	0	0	2	0	2	0	0	0	0	0	4	2	0	0	0	0	0	0	0	4	0	0	10	0	0	0	0	0	0	0	0	0	4	20	102	78	18	402
ADAM29_4	ADAM29	0	2	106	4	0	2	0	0	0	0	0	0	4	4	8	0	0	80	0	2	14	6	0	2	2	60	12	10	4	20	0	0	4	396	0	6	2	620	422	36	80	164	382	1022	500
ADAM30_1	ADAM30	0	0	0	0	0	0	0	0	0	0	2	0	2	0	2	2	0	2	0	4	2	2	0	0	0	0	16	2	2	8	0	22	0	0	162	0	0	0	338	0	32	556	10	40	1068
ADAM30_2	ADAM30	0	0	2	4	0	36	0	0	0	0	0	4	0	0	0	4	0	84	2	108	6	0	4	0	0	192	4	4	0	6	0	164	0	0	2	0	0	0	2	0	20	106	18	106	94
ADAM30_3	ADAM30	2	0	4	10	0	30	0	56	0	6	8	6	2	0	26	0	4	8	2	8	10	58	6	0	0	0	20	14	0	40	12	2	0	2	0	0	2	0	36	28	102	226	110	1208	2626
ADAM30_4	ADAM30	0	0	0	4	0	0	0	0	0	0	0	0	0	0	0	0	0	0	0	0	0	0	0	0	0	0	4	0	0	2	0	0	0	0	0	0	0	0	0	6	4	0	302	2	1006
ADAM32_1	ADAM32	0	0	6	2	0	12	0	0	0	2	0	2	0	2	2	2	2	0	0	0	2	0	2	0	0	2	10	2	0	6	0	0	0	2	0	0	0	0	0	34	8	810	4	102	1058
ADAM32_2	ADAM32	8	2	428	84	0	0	0	0	0	0	60	2	0	98	4	2	2	12	6	10	38	6	14	4	0	12	26	10	2	38	62	420	2	328	0	2	0	6	1604	70	138	1106	606	2730	1466
ADAM32_3	ADAM32	4	0	4	20	0	0	0	0	0	2	10	0	0	8	4	0	920	20	0	8	14	4	0	0	562	2	14	6	2	10	2	246	10	6	0	0	0	258	270	18	40	450	3070	228	640
ADAM32_4	ADAM32	6	2	2	10	0	2	0	0	0	6	6	0	2	0	2	2	2	20	2	2	12	2	2	0	398	0	10	24	6	6	504	2	8	0	0	6	6	396	2	22	50	152	1242	1044	52
ADAM33_1	ADAM33	11804	530	1300	88	768	438	636	234	598	18	62	10	2	16	8	6	880	138	4	1040	162	6	92	22	368	28	192	2712	44	140	284	16	914	78	276	8	8920	80	72	230	440	1736	8414	2582	8412
ADAM33_2	ADAM33	2866	76	908	1828	64	1696	936	678	4	46	648	2660	26	224	68	432	2138	2818	24	1288	1362	1282	310	26	2614	1016	566	794	2884	386	328	138	124	1680	84	38	24	5788	9854	764	1284	7884	12922	17192	29026
ADAM33_3	ADAM33	23700	18	28	6	0	4	0	0	432	2	82	6	0	0	2	2	0	38	0	6	106	4	120	6	16	20	180	44	16	124	892	16	56	16	20	0	14	10	332	26	124	156	578	1510	4022
ADAM33_4	ADAM33	0	0	0	4	0	0	22	0	0	2	0	0	0	0	0	0	0	0	0	78	14	0	0	0	0	6	2	0	0	0	0	2	20	24	0	0	0	0	4	34	90	270	6	1120	24
ADAM7_1	ADAM7	0	0	114	144	0	0	24	0	0	2	0	0	0	2	0	0	10	14	0	4	4	0	66	2	8	2	4	4	0	8	0	2	0	2	100	0	0	58	6	28	56	70	118	336	878
ADAM7_2	ADAM7	2	2	2	32	682	12	6	454	1140	4	8	166	6	0	4	0	6	16	2	10	44	2	4	22	0	158	44	2	8	26	212	632	6	82	0	18	4	2	8	58	130	2118	670	1470	1204
ADAM7_3	ADAM7	6	4	6	20	0	0	0	110	0	8	24	680	2	2	2	0	2	36	2	0	110	0	4	6	4	628	40	1000	10	16	26	22	4	0	0	2	86	400	180	68	40	762	1182	2268	5076
ADAM7_4	ADAM7	10	7876	158	112	0	0	500	14	194	4	6	42	0	4	148	0	0	92	0	2	44	0	2	12	0	16	80	92	10	38	8	6	16	0	6	22	4	8	6104	40	18	542	1964	238	2374
ADAM8_1	ADAM8	72	30	2188	960	482	502	96	1044	392	34	952	1102	12	912	518	18	378	812	8	704	334	54	456	452	320	274	590	2026	1746	282	2562	104	518	1392	2296	40	42	4190	7426	564	926	11500	8474	12020	26958
ADAM8_2	ADAM8	6	28	84	78	518	80	0	0	0	10	14	30	2	4	6	12	14	94	4	10	56	138	298	26	8	16	56	8	4	54	4	2	20	356	4	388	2	78	6	86	216	1978	2102	2312	4356
ADAM8_3	ADAM8	6	2	798	672	4	4	262	212	0	4	6	6	8	6	4	0	20	400	0	174	46	8	60	4	0	20	32	10	4	56	6	6	8	1004	48	4	4	6	224	132	164	900	1558	3808	766
ADAM8_4	ADAM8	0	0	0	2	0	0	0	0	0	0	0	2	4	132	2	0	2	2	4	0	10	0	0	0	0	4	8	0	0	16	0	0	0	0	0	0	0	0	0	14	64	134	86	352	1954
ADAM9_1	ADAM9	0	0	0	2	0	0	0	0	0	0	0	0	0	4	2	0	0	2	0	2	6	0	0	2	14	2	8	2	0	4	2	0	0	0	0	0	0	0	12	10	22	34	146	18	1274
ADAM9_2	ADAM9	42	20	166	140	0	0	0	100	0	14	3478	10	668	8	8	8	8	92	6	18	104	12	16	10	4	24	56	78	72	62	298	580	16	76	38	6	8	348	102	114	208	1998	996	790	3096
ADAM9_3	ADAM9	0	0	28	6	2	8	0	0	0	0	0	2	2	0	0	0	0	24	0	0	14	6	8	0	0	2	16	188	0	12	0	2	4	44	0	0	2	98	2	0	22	360	976	692	1150
ADAM9_4	ADAM9	0	0	0	0	0	2	0	0	0	0	4	0	0	0	0	0	2	2	0	0	2	0	2	0	0	0	0	0	0	0	0	0	0	0	0	2	0	4	0	8	34	0	0	6	122
ADAMDEC1_1	ADAMDEC1	0	4	220	0	4	42	0	0	0	2	10	2	0	0	954	2	2	216	0	450	22	0	0	2	2	8	36	6	168	12	2	0	0	12	726	0	2	2	40	18	46	158	138	138	4352
ADAMDEC1_2	ADAMDEC1	2	0	6	92	0	0	0	0	0	2	6	2	0	0	2	0	6	4	0	0	2	0	0	0	56	4	8	2	0	6	0	2	0	0	56	0	0	2	0	0	4	642	744	24	2
ADAMDEC1_3	ADAMDEC1	8	2	6	220	0	2	0	0	46	2	12	8	4	2	540	2	4	14	2	4	384	0	2	8	2	8	36	18	2	36	4	18	8	4	406	0	0	14	1390	66	124	244	240	1450	4392
ADAMDEC1_4	ADAMDEC1	0	0	2	4	0	0	2	0	0	0	2	0	0	0	0	0	0	0	0	2	16	0	4	0	0	4	4	20	0	20	0	0	4	0	0	0	2	6	3132	36	16	2	248	198	314
ADAMTS1_1	ADAMTS1	0	0	2	140	12	0	0	18	0	4	0	0	2	0	4	0	0	16	0	0	10	0	0	0	0	0	12	2	0	34	2	296	4	2	326	0	0	0	0	10	24	148	24	0	614
ADAMTS1_2	ADAMTS1	58	12	588	56	106	222	2	66	0	6	24	14	352	8	10	6	14	66	4	20	80	8	172	120	1332	102	134	68	0	82	138	20	10	436	326	8	4	124	18	164	322	2798	2794	4298	5644
ADAMTS1_3	ADAMTS1	6	0	2	8	0	0	0	0	0	8	16	0	0	6	8	10	14	8	4	6	14	2	472	0	0	14	20	0	0	40	0	0	0	8	94	0	0	230	0	24	64	1536	410	1148	2004
ADAMTS1_4	ADAMTS1	4	2	24	94	6	8	0	2	0	4	68	8	0	4	0	0	230	48	4	122	32	8	12	8	0	286	30	8	2	28	50	0	0	410	6	2	0	192	2	82	158	212	3650	1502	992
ADAMTS10_1	ADAMTS10	10	8	10	44	50	30	2	98	0	4	12	10	0	6	1552	4	6	14	6	646	220	4	172	0	824	10	34	24	6	44	2	10	10	0	4	2	0	788	3016	152	232	2272	1406	508	2408
ADAMTS10_2	ADAMTS10	36	1124	98	1042	352	30	0	24	170	12	22	388	2	2082	820	6	150	44	8	1166	1252	8	218	22	244	1168	144	38	3120	162	112	14	40	36	516	20	6	456	2024	194	330	3994	2582	3884	9692
ADAMTS10_3	ADAMTS10	6	0	18	4	0	4	0	0	0	6	14	2	0	40	0	0	2	2	0	0	28	2	2	2	0	0	10	2	0	14	0	0	18	0	0	2	0	1876	6	4	40	62	2	934	348
ADAMTS10_4	ADAMTS10	382	4	4	28	0	0	26	0	0	10	100	8	0	4	2	0	6	52	0	2	782	852	32	12	4	6	36	14	6	40	2	474	20	2	72	0	0	1498	406	132	138	216	1170	5190	2778
ADAMTS12_1	ADAMTS12	4	6	46	6	0	44	0	0	0	0	12	2	0	0	0	2	0	18	0	24	12	0	6	74	546	2	1794	8	26	24	12	2	6	12	2	46	2	2	6	48	36	28	216	798	1288
ADAMTS12_2	ADAMTS12	304	20	24	68	616	14	32	10	0	22	28	12	4	36	24	12	12	918	2	396	1324	152	64	26	1064	338	5060	110	68	184	40	22	54	8	418	12	0	1252	64	372	514	3528	2840	6192	6986
ADAMTS12_3	ADAMTS12	2	0	0	8	0	20	0	0	0	2	0	0	0	0	0	0	0	4	0	0	0	0	0	70	34	0	4	2	4	12	10	0	80	0	0	0	2	0	0	6	4	6	858	0	414
ADAMTS12_4	ADAMTS12	38	6	1506	242	0	0	86	90	14	10	876	68	8	14	48	2	10	30	2	18	100	92	10	22	1302	12	110	446	16	374	122	12	24	518	322	348	8	1046	2004	138	358	4688	1490	5338	5766
ADAMTS13_1	ADAMTS13	20	16	870	380	6	0	160	66	64	10	16	720	4	6	46	10	84	38	16	972	84	4	142	14	6	1028	88	34	14	82	150	2	42	994	920	20	14	4742	32	240	244	2680	2656	2332	7714
ADAMTS13_2	ADAMTS13	22	368	80	206	262	120	2	330	812	8	4	140	2	8	292	12	12	50	2	10	286	24	18	10	40	496	82	512	1508	88	80	10	72	32	0	22	10	26	7028	224	434	3744	4678	2320	6676
ADAMTS13_3	ADAMTS13	44	1480	1514	152	0	304	42	856	458	18	324	1242	4	380	668	10	116	250	10	30	218	744	760	22	406	158	184	78	38	148	250	320	2222	1044	592	106	1200	2486	5180	162	430	7478	4552	9752	12954
ADAMTS13_4	ADAMTS13	26	318	1392	218	764	84	632	276	2	6	156	192	16	6	6	8	880	74	2	14	52	20	156	2	418	36	118	24	36	90	1232	382	24	456	2	6	16	702	750	126	278	548	2690	826	11118
ADAMTS14_1	ADAMTS14	6	0	12	274	0	0	0	0	0	2	0	2	0	2	0	2	0	4	0	50	44	0	0	2	22	10	16	2	432	20	2	2	2	476	2	0	0	0	0	62	64	190	684	626	1544
ADAMTS14_2	ADAMTS14	2	2	2	66	2	0	0	0	0	2	2	2	0	0	0	0	0	14	0	0	36	156	98	0	4	2	32	4	0	18	66	2	576	56	0	0	0	26	600	26	48	400	1022	372	774
ADAMTS14_3	ADAMTS14	180	0	2	456	0	2	0	66	2	0	2	2	0	0	0	0	2	8	0	0	40	0	6	14	2	4	14	4	6	10	0	0	6	2	0	0	2	2	2	36	122	4	322	198	92
ADAMTS14_4	ADAMTS14	0	4	0	118	0	14	0	0	0	2	2	0	0	0	12	0	42	16	0	4	12	4	30	0	0	10	12	934	14	12	2	0	2	0	0	2	0	2	34	32	66	912	924	644	124
ADAMTS15_1	ADAMTS15	12	0	486	544	74	124	374	388	20	4	14	12	2	42	576	2982	4	36	4	2	1590	4	54	16	184	376	642	20	26	100	330	8	246	96	4	278	2	694	1262	76	344	1028	2286	2020	1014
ADAMTS15_2	ADAMTS15	38	12790	1056	134	1198	1186	1036	350	192	18	46	1004	14	24	466	8	50	98	8	402	248	810	100	24	1160	598	304	252	1412	250	450	44	98	230	332	16	1698	6052	2476	548	528	3488	5270	13106	24930
ADAMTS15_3	ADAMTS15	88	758	1352	416	16	74	178	28	40	36	3376	220	22	118	988	12	452	60	2	578	656	16	746	20	952	120	168	1338	44	238	482	662	76	214	1092	26	20	5926	3520	512	812	6344	4894	11206	8532
ADAMTS15_4	ADAMTS15	698	24	492	854	8	194	0	96	182	18	766	360	12	1036	10	16	162	1358	8	294	274	48	94	28	1924	1310	222	740	828	200	8	54	52	1272	750	620	20	2512	2960	328	600	6226	5328	15594	14128
ADAMTS16_1	ADAMTS16	12	8	8	298	6	40	0	66	2	8	20	20	0	10	10	0	2622	362	4	34	70	164	136	8	8	10	50	16	120	42	8	34	32	1118	248	8	218	2496	488	150	302	2354	1284	4240	4126
ADAMTS16_2	ADAMTS16	52	8	480	76	22	54	30	0	0	8	1806	158	2	16	34	2	46	86	2	66	130	4	14	398	166	178	152	42	902	98	1206	200	18	1436	104	16	28	744	3092	204	486	3050	3454	6106	14654
ADAMTS16_3	ADAMTS16	56	646	118	48	124	2	524	2	2	16	2334	672	12	278	148	28	10	60	4	26	146	14	414	8	12	12	176	36	10	74	16	12	78	1668	16	12	134	2588	2052	220	376	2422	2916	4182	8494
ADAMTS16_4	ADAMTS16	6	0	0	4	0	0	0	0	0	2	4	0	0	0	0	0	0	6	0	2	8	0	0	1080	4	12	24	0	0	66	0	2	4	0	356	10	2	4	6	20	8	364	150	18	386
ADAMTS17_1	ADAMTS17	40	0	2	202	0	4	0	0	0	8	3326	10	0	2	454	2	2	2	0	2	434	0	0	2	0	14	8	130	2	10	0	2	2	0	44	28	0	0	0	48	30	562	116	108	312
ADAMTS17_2	ADAMTS17	64	888	182	206	646	72	272	142	8	22	628	1904	12	146	94	10	1548	406	8	1232	758	10	482	20	634	1386	216	1342	30	250	362	66	68	1412	454	14	18	4434	548	332	700	3720	5518	7848	9722
ADAMTS17_3	ADAMTS17	28	686	48	248	2	62	44	140	4	12	32	1460	6	666	6	10	2016	212	6	16	418	4	276	3446	168	30	120	146	14	86	716	52	16	26	26	76	12	32	2950	136	266	3064	3060	2436	3860
ADAMTS17_4	ADAMTS17	1786	4248	212	856	2	20	1180	64	190	36	522	102	16	60	146	10	10	162	14	70	1408	92	800	1662	30	1548	302	538	162	248	64	802	68	554	858	56	6092	998	2304	474	808	9238	9950	7960	18656
ADAMTS18_1	ADAMTS18	36	416	414	764	600	50	446	98	10	14	42	3406	0	14	18	12	346	2518	6	44	158	118	184	36	468	378	200	1730	2680	416	998	406	60	844	120	2668	48	3394	3052	222	444	3264	2896	4296	10578
ADAMTS18_2	ADAMTS18	28	12	388	22	196	0	0	210	0	12	1010	6	0	18	8	2	984	42	2	14	70	2	94	12	450	4	40	14	8	2140	416	6	38	1588	18	10	8	2444	52	68	222	454	1822	1110	442
ADAMTS18_3	ADAMTS18	20	1026	512	216	22	22	578	56	1552	22	38	266	0	144	238	4	48	98	6	26	152	86	590	634	872	274	146	106	84	120	498	28	54	120	574	24	30	1980	2296	324	498	5806	8146	7414	8676
ADAMTS18_4	ADAMTS18	4	4	54	8	0	0	0	0	0	2	2	0	2	0	0	0	2	116	0	456	38	0	0	0	2	4	2	0	0	8	2	442	10	2	4	2	2	2	0	92	60	380	142	1054	22
ADAMTS19_1	ADAMTS19	6	0	4	4	0	0	0	0	0	10	2	0	0	0	2	0	0	26	0	0	10	84	6	0	104	6	12	8	428	12	0	12	0	2	220	0	0	0	0	8	60	732	908	0	154
ADAMTS19_2	ADAMTS19	2	0	2	4	0	2	0	0	0	0	2	2	0	2	2	0	90	8	0	0	4	2	0	0	0	2	16	0	0	2	0	0	0	0	0	0	0	0	44	30	0	234	776	178	1910
ADAMTS19_3	ADAMTS19	1810	28	2780	822	170	298	458	538	92	76	2918	746	14	44	628	20	188	1264	14	436	362	208	248	42	1976	410	436	1196	224	404	606	26	76	3320	2108	40	26	1518	6440	624	1378	11092	7432	13860	30698
ADAMTS19_4	ADAMTS19	0	8	30	48	0	24	216	0	0	2	4	0	2	0	8	2	2	16	6	6	16	2	52	0	0	4	30	8	4	12	14	0	6	18	2	2	16	30	62	16	142	224	988	396	2738
ADAMTS2_1	ADAMTS2	166	160	4844	5542	930	184	1048	580	478	174	2740	1656	32	258	718	3076	700	876	22	964	1240	2350	308	678	2964	4914	864	1678	4888	852	932	772	186	3168	3600	2690	990	9134	5002	1246	2408	17758	22674	32094	42414
ADAMTS2_2	ADAMTS2	12	582	116	158	354	420	0	80	0	24	40	268	1376	8	16	14	14	48	6	302	96	18	508	12	4	418	172	258	4	90	98	578	8	10	122	18	4	148	5656	188	552	3362	4140	2222	16666
ADAMTS2_3	ADAMTS2	2662	10	288	156	18	0	0	0	244	14	30	10	4	1892	6	12	84	32	6	2956	62	98	12	8	1532	20	68	334	254	58	6	6	16	12	134	8	0	218	2206	118	150	1894	2912	1426	2958
ADAMTS2_4	ADAMTS2	696	38	678	3544	840	376	396	500	136	44	1086	102	24	72	640	14	114	404	38	54	2746	88	398	24	1318	822	350	542	138	376	118	74	112	1904	1654	538	54	4546	1224	558	1016	11184	6578	6948	23618
ADAMTS20_1	ADAMTS20	2	0	36	6	0	56	0	0	0	2	0	8	0	2	0	0	0	10	2	0	16	0	46	2	2	6	6	8	0	8	0	0	0	2	0	0	0	0	996	4	22	14	34	380	46
ADAMTS20_2	ADAMTS20	36	4	22	1526	16	68	0	0	20	16	22	8	3454	14	6	4	6	50	318	1130	100	78	0	6	2	812	84	14	10	128	2	56	14	54	908	4	4	156	1256	336	442	4538	4360	1744	5666
ADAMTS20_3	ADAMTS20	2	10	694	148	136	42	24	286	0	14	12	662	10	34	12	12	44	16	8	1588	60	2	4	2	2	266	42	286	650	44	2	80	12	86	84	8	0	272	196	64	252	1662	1466	2168	2452
ADAMTS20_4	ADAMTS20	10	2	0	4	0	6	92	0	0	0	4	0	0	0	2	0	2	2	0	0	2	0	8	0	146	4	0	0	0	10	0	0	10	0	0	0	0	556	0	48	22	390	0	202	144
ADAMTS3_1	ADAMTS3	0	0	24	2	0	0	0	0	0	2	0	0	0	0	104	0	0	4	0	2	20	36	4	0	2	0	508	4	12	2	0	2	4	4	2	0	8	8	4	22	26	612	290	594	1630
ADAMTS3_2	ADAMTS3	0	76	134	42	0	0	2	76	0	4	4	0	0	72	880	0	0	4	0	4	14	0	0	0	0	34	0	2	2	8	0	2	2	2	0	0	0	22	0	6	34	108	138	440	144
ADAMTS3_3	ADAMTS3	0	4	136	14	14	18	222	0	0	2	214	264	2	4	8	2	4	4	0	2	44	0	8	0	448	38	20	6	24	48	2	4	12	60	0	2	2	230	130	14	24	326	278	2150	496
ADAMTS3_4	ADAMTS3	4	2	4	8	0	0	0	14	0	2	2	16	0	0	2	0	0	0	0	0	8	0	0	0	0	0	6	0	2	6	2	0	0	0	124	0	0	0	2	34	32	340	44	214	1128
ADAMTS4_1	ADAMTS4	4058	5958	1744	2280	1390	766	1450	312	1104	78	1336	1288	28	1218	696	88	1242	668	30	930	800	248	434	98	4686	976	634	3694	1290	574	3260	1038	2986	750	286	38	142	7678	8736	818	1656	15664	13106	21072	32674
ADAMTS4_2	ADAMTS4	1406	5558	108	386	552	228	0	182	20	32	1696	204	10	2118	348	526	52	84	4	880	252	12	8	608	860	224	240	1976	1208	246	168	162	106	102	452	2428	1214	7420	1150	244	560	6692	4276	9168	12192
ADAMTS4_3	ADAMTS4	250	2626	858	606	476	1514	288	806	408	52	358	534	14	1956	256	32	56	1154	762	36	334	528	240	28	508	48	244	246	26	278	2730	10	76	276	720	550	50	6564	2660	680	1296	10062	8342	12718	18376
ADAMTS4_4	ADAMTS4	38	40	1190	360	708	418	70	604	0	34	826	1920	26	454	722	8	44	208	8	1492	458	204	1040	24	2058	296	226	170	24	254	1012	14	1726	504	746	34	24	3084	2318	448	818	10112	11508	13240	21834
ADAMTS5_1	ADAMTS5	16	10	16	58	4	62	0	0	0	6	128	76	2	36	0	12	4	84	6	6	80	2	2	8	10	12	148	254	8	108	284	12	32	16	42	8	8	1836	32	114	110	2548	5282	3956	9990
ADAMTS5_2	ADAMTS5	11282	68	1652	1470	252	288	782	292	236	56	314	174	16	1652	826	22	444	534	46	1332	2298	416	796	1188	2418	664	1814	2000	5256	7378	1602	164	1120	1076	780	386	68	9428	5022	752	1788	14440	17438	20958	42256
ADAMTS5_3	ADAMTS5	24	8	26	54	0	2	4	374	0	2	24	2	0	28	86	6	14	54	2	4	98	422	54	12	944	24	94	2430	18	118	388	354	36	284	298	1216	8	616	1762	128	218	1062	2298	2340	3606
ADAMTS5_4	ADAMTS5	6	0	26	20	0	0	0	0	0	12	4	4	0	1132	666	0	2	6	0	4	12	4	4	4	304	4	16	4	2	16	0	0	4	0	0	0	0	92	108	28	74	1412	510	528	1198
ADAMTS6_1	ADAMTS6	0	4	0	22	462	78	0	0	0	0	6	4	10	54	0	4	2	18	0	0	10	10	14	0	206	122	46	8	2	46	2	0	4	0	28	2	0	4	0	54	130	546	1664	70	3480
ADAMTS6_2	ADAMTS6	0	0	0	4	0	0	0	0	0	2	0	0	0	2	0	0	2	2	0	0	4	0	0	0	2	2	14	0	0	2	0	0	0	0	0	0	0	0	0	6	36	8	200	2	1536
ADAMTS6_3	ADAMTS6	3490	2700	26	210	4	232	200	2	0	20	52	364	8	40	22	4714	1476	76	12	24	186	454	150	28	1102	1334	156	354	210	218	234	94	26	284	420	10	20	144	5028	234	596	4328	5972	4178	15488
ADAMTS6_4	ADAMTS6	8	8	32	18	4	48	0	0	26	8	2	2	0	2	92	2	2	16	0	4	56	2	198	392	6	536	38	8	2	48	66	0	6	14	2	2	0	0	32	80	120	658	1080	918	2964
ADAMTS7_1	ADAMTS7	0	4	2	4	0	0	0	0	48	0	4	2	0	0	2	2	0	4	2	2	10	0	0	4	42	202	8	410	0	10	30	2	6	4	0	0	0	440	4	32	30	1328	36	26	528
ADAMTS7_2	ADAMTS7	10	1022	8	1212	0	30	484	0	0	12	250	34	0	0	44	4	4	48	4	8	50	4	4	8	6	282	54	138	18	104	4	6	10	96	94	0	2	10	1512	52	376	1874	2580	1110	5600
ADAMTS7_3	ADAMTS7	18	14	162	68	98	240	0	180	0	2	28	602	0	742	16	0	32	1430	4	808	102	24	90	1798	344	10	128	6	12	86	6	6	26	1722	284	22	10	2066	760	220	334	748	2950	2476	9744
ADAMTS7_4	ADAMTS7	2	0	2	16	0	4	0	0	0	2	2	22	2	0	0	2	0	12	0	8	16	2	2	0	0	0	22	334	2	22	0	0	0	2	0	0	0	4	1694	6	122	132	1206	758	1806
ADAMTS8_1	ADAMTS8	32	10	414	72	0	6	0	320	50	14	14	14	2	24	484	6	490	1142	0	16	74	8	68	8	16	38	66	360	8	86	574	6	6	308	0	918	922	650	12	192	398	1934	5414	2320	4392
ADAMTS8_2	ADAMTS8	30	806	888	72	8	322	0	156	378	16	496	920	8	1370	22	6	6	138	6	392	144	498	156	66	234	1238	222	478	56	1286	3342	628	498	740	8	20	86	824	1348	186	606	3234	7052	6244	15552
ADAMTS8_3	ADAMTS8	4232	3592	4062	1264	932	52	2	150	1186	58	316	3798	16	478	164	16	1962	224	16	5756	1646	360	394	42	2014	1050	478	246	96	4620	3758	178	154	1210	1132	52	74	10294	4070	742	1824	12386	10964	19872	33752
ADAMTS8_4	ADAMTS8	17930	250	1746	1842	730	160	4	512	4	30	130	790	1020	20	102	12	728	216	30	426	1918	528	480	22	202	480	336	1344	238	266	94	470	96	2184	1590	40	4346	628	1798	702	766	3454	7038	12316	13552
ADAMTS9_1	ADAMTS9	4	10	4	14	0	0	0	0	2	8	12	380	0	10	4	2	22	16	0	0	20	0	2	4	8	4	46	124	8	52	322	6	6	8	4	6	8	36	1918	78	108	1264	1014	1436	564
ADAMTS9_2	ADAMTS9	4	2	4	14	0	8	52	8	0	0	2	2	0	0	0	2	0	2	0	2	232	0	0	0	826	0	18	6	4	18	68	4	12	224	28	0	4	1774	8	24	26	210	448	1142	1232
ADAMTS9_3	ADAMTS9	6	8	290	76	0	0	0	236	0	4	4	14	2	6	12	4	4	4	0	10	42	0	2	10	540	6	40	1308	16	36	630	86	396	174	2	2	16	16	1440	84	84	2382	216	2326	2782
ADAMTS9_4	ADAMTS9	2	0	6	600	2	0	0	8	0	0	0	0	0	0	0	0	130	630	0	0	10	0	0	4	0	2	8	0	4	8	4	0	38	0	20	0	2	1652	4	24	38	20	98	286	14
ADAMTSL1_1	ADAMTSL1	2	6	96	16	0	2	854	2	2	0	2	576	0	14	2	0	0	28	0	4	20	0	2	2	6	2	24	42	2	30	348	258	18	8	80	2	8	710	210	30	52	224	1106	518	1750
ADAMTSL1_2	ADAMTSL1	32	382	1838	244	212	1036	486	1258	0	16	140	348	2	232	36	18	24	114	10	40	158	42	420	26	332	370	208	542	16	188	360	16	58	1108	680	12	20	3842	1736	316	660	5274	6946	8804	10208
ADAMTSL1_3	ADAMTSL1	0	0	0	2	0	0	0	0	0	2	0	0	2	0	2	0	0	42	0	2	10	2	22	0	0	2	6	0	32	12	2	0	4	194	12	0	2	512	0	6	12	206	6	2	2
ADAMTSL1_4	ADAMTSL1	2	0	10	8	0	0	0	0	0	2	4	0	2	952	0	2	38	4	4	4	14	2	36	0	2	0	10	6	0	16	300	0	372	150	0	70	2	686	2	22	16	22	4	992	532
ADAMTSL2_1	ADAMTSL2	108	26	224	48	6	536	0	100	34	8	1186	988	4	190	60	12	608	46	0	26	126	76	210	10	858	292	90	360	20	116	16	12	28	1270	532	916	1200	1212	32	240	348	3232	1232	5018	2490
ADAMTSL2_2	ADAMTSL2	22	2606	30	356	116	64	0	92	0	22	52	92	6	1226	122	8	564	3060	6	146	1892	326	28	16	530	28	254	74	26	208	518	114	62	1176	4	2	18	1434	3260	210	792	3118	4512	3296	13566
ADAMTSL2_3	ADAMTSL2	62	0	154	8	28	0	2	180	0	4	6	2	0	12	0	0	10	6	4	4	42	8	1250	6	24	6	14	8	12	38	2	146	10	2	2	8	368	1674	668	24	110	2650	34	1778	586
ADAMTSL2_4	ADAMTSL2	264	20	594	64	0	6	148	112	308	10	314	736	14	4	378	0	30	46	6	22	48	398	6	14	42	544	92	28	194	92	6	12	16	136	2	8	8	12	1886	240	432	4156	1434	2606	3868
ADAMTSL3_1	ADAMTSL3	4	2	180	100	0	0	0	0	0	6	492	8	0	12	0	0	2	128	0	4	26	0	2	4	22	198	28	834	10	22	16	80	0	0	26	0	0	154	16	48	96	842	176	642	418
ADAMTSL3_2	ADAMTSL3	0	2	300	464	0	0	0	8	0	0	128	16	0	48	112	0	0	24	2	6	18	0	0	2	2	496	22	2	74	14	0	132	6	0	136	0	0	2	4	38	44	554	1308	152	552
ADAMTSL3_3	ADAMTSL3	26	12	448	494	250	16	0	284	0	26	64	72	32	54	28	18	558	78	4	378	190	30	160	36	1324	28	150	54	12	178	672	14	52	666	260	2918	14	5510	3174	316	356	4212	4148	7534	11450
ADAMTSL3_4	ADAMTSL3	2	4	0	94	0	0	0	0	0	0	0	0	0	2	0	0	2	2	0	0	4	4	0	0	0	0	4	2	0	12	0	2	0	0	550	0	0	0	0	20	28	756	36	56	10
ADAMTSL4_1	ADAMTSL4	2	4	4	38	0	6	0	12	0	2	2	8	0	0	2	6	2	12	2	4	10	96	0	2	4	16	16	10	4	34	50	0	8	0	6	4	0	4	756	36	102	428	276	2180	874
ADAMTSL4_2	ADAMTSL4	228	6	1638	1778	114	34	2	212	180	8	16	36	2	6	10	10	20	18	2	18	78	1130	14	10	16	14	56	18	240	106	22	448	10	64	14	8	2950	214	14	242	336	4382	2302	2786	1894
ADAMTSL4_3	ADAMTSL4	64	30	1520	548	8	148	14	0	424	12	76	1196	10	92	22	10	8	88	6	446	210	200	652	22	40	170	1956	866	424	206	18	650	60	16	562	14	36	1102	108	262	698	3926	5526	3296	13294
ADAMTSL4_4	ADAMTSL4	72	38	1004	3622	194	490	72	554	528	60	1400	512	8	1376	434	28	80	504	6	906	564	1162	1658	74	2900	1628	380	1668	148	360	2726	1088	98	1490	1074	34	44	3996	15236	716	1380	13042	14332	22082	31266
ADAMTSL5_1	ADAMTSL5	88	198	10	24	0	28	0	2	0	4	14	144	2	2212	16	0	176	4	0	8	48	0	550	2	42	0	32	106	8	24	114	8	8	608	2	2	2	12	4	52	80	982	600	1184	1352
[truncated: 76,296 more rows]

## Sheet: S3i_CD19_screen_neg-vs-unsorted
id	num	neg|score	neg|p-value	neg|fdr	neg|rank	neg|goodsgrna	neg|lfc	pos|score	pos|p-value	pos|fdr	pos|rank	pos|goodsgrna	pos|lfc
[truncated: 18,214 more rows]

[truncated: 8 more sheets: S3j_CD19_screen_pos-vs-unsorted, S3k_CD69_screen_neg-vs-unsorted, S3l_CD69_screen_pos-vs-unsorted, S3m_FAS_neg-neg-neg-vs-unsorted, S3n_PD1-LAG3-TIM3-low-vs-unsort, S3o_PD1-LAG3-TIM3-pos-vs-unsort, S3p_GW_sorting_cell_numbers, S3q_GW_sorting_QC_metrics]
