# Supplementary material for: Systematic discovery of CRISPR-boosted CAR T cell immunotherapies
Source: Nature. 2025 Sep 24;646(8086):963–72. doi: 10.1038/s41586-025-09507-9 (PMC12545207; doi:10.1038/s41586-025-09507-9)
Supplement: Supplementary file 10 — Comparison with published T cell- and CAR T cell-screening datasets. See Supplementary Information for full legend. [file 41586_2025_9507_MOESM10_ESM.xlsx]

## Sheet: README
Supplementary Table 4	Comparison with published T cell and CAR T cell screening datasets
Tab	Content
S4a_Human-T-cell-screens	Overview of published genome-wide screens in human T cells and CAR T cells
S4b_ScreenQuality_SSMD	Comparison of screening quality based on the separation of essential and non-essential genes
S4c_data_comparison_log2fc	Log2 fold changes of essential and non-essential gene knockouts compared across studies
S4d_Wang2021_d7_beta	MLE beta values of essential and non-essential gene knockouts for fitness screens compared across studies
S4e_Wang2021_PD1neg_beta	MLE beta values for PDCD1 and non-essential gene knockouts in PD1 sorting screens compared across studies
S4f_Hits_overview	Overview of screening hits for each study
S4g_Hits_across_studies	Integration of screening hits across all high-quality datasets

## Sheet: S4a_Human-T-cell-screens
Genome-wide human (CAR) T cell screens
First authors	Corresponding authors	Year	Journal	Cell type for screens	Screening readouts	Technology name	Perturbation reagent	CRISPR applications	CRISPR editors	In vivo screening	Combinatorial screening	In vivo validation of knockouts	Validation of knockouts on clinical material	No. genome-scale screening samples
Shifrut, Carnevale	Marson	2018	Cell	T	TCR fitness (CFSE), 1 immunosuppressive condition (CGS-21680)	SLICE	Cas9 protein	CRISPR knockout	Cas9	-	-	-	-	8
Wang, Prager	Xie, Brown, Rich	2021	Cancer Discovery	IL13Rα2 CAR T	Exhaustion (PD1)	-	Cas9 lentivirus	CRISPR knockout	Cas9	-	-	TLE4, IKZF2		6
Carnevale, Shifrut	Marson	2022	Nature	T	TCR fitness (CFSE) under 5 immunosuppressive conditions (Adenosine, Cyclosporine, Tacrolimus, TGFβ, Tregs)	SLICE	Cas9 protein	CRISPR knockout	Cas9	-	-	RASA2	-	15
Schmidt, Steinhart	Marson	2022	Science	T	Cytokine production (IFNγ, IL2)	-	Cas9 lentivirus	CRISPR inhibition, CRISPR activation	dCas9-KRAB, dCas9-VP64 + PCP-p65-HSF	-	-	-	-	8
Freitas, Belk	Satpathy, Mackall	2022	Science	GD2 CAR T	CAR fitness (proliferation), Cytokine production (TNFα + IL2)	-	Cas9 protein electroporated twice	CRISPR knockout	Cas9	-	-	MED12	-	8
Schmidt, Ward	Schmidt, Ward, Marson	2024	Nature	T	TCR fitness (CTFE)	-	Cas9 lentivirus	CRISPR base editing	ABE8e(V106W), evoCDA1-BE4max, ABE-SpG, CBE-SpG	-	-	-	-	8
This study				CD19 CAR T	TCR fitness (proliferation), CAR fitness (proliferation), Target recognition (CD19), T cell activation (CD69), Apoptosis/fratricide (FAS), T cell exhaustion (PD1, LAG3, TIM3)	CELLFIE	Cas9 mRNA	CRISPR knockout, CRISPR base editing, CRISPR activation	Cas9, dCas9-VP64 + MCP-p65-HSF1, ABEmax, AncBE4max, ABEmax7.10-SpRY, CBE4max-SpRY	yes, with UMIs	yes, dual perturbations	RHOG, FAS, PRDM1, RHOG+FAS	RHOG RHOG+FAS	58

## Sheet: S4b_ScreenQuality_SSMD
Screen efficiency comparison				Library information		Data availability					Screening performance*
First authors	Corresponding authors	Year	Journal	Guide RNA library	No. of gRNAs	Data source	Data filename	Raw counts	MAGeCK RRA	MAGeCK MLE	Screen	SSMD (essential vs nonessential) higher means better screen quality	No. essential	No. nonessential
Shifrut, Carnevale	Marson	2018	Cell	Brunello	77441	Table S4	mmc4.xlsx	yes	yes	-	Donor 1	0.911	661	898
											Donor 2	0.872	661	898
											Donor 3	0.57	661	898
											Donor 4	0.694	661	898
Wang, Prager	Xie, Brown, Rich	2021	Cancer Discovery	Brunello	77441	Table S1	21598290cd201243-sup-250070_2_supp_6750378_qkf4tc.xlsx	no	no	beta only	Donor 1	0.04	660	864
											Donor 2	0.045	660	864
Carnevale, Shifrut	Marson	2022	Nature	Brunello	77441	Table S1	41586_2022_5126_MOESM4_ESM.xlsx	no	yes	-	Adenosine	0.649	661	898
											Cyclosporine	0.081	390	709
											Stim	0.775	661	897
											TGFb	0.563	655	897
											Tacrolimus	0.125	390	709
											Tregs	0.623	661	897
Freitas, Belk	Satpathy, Mackall	2022	Science	Bassik	211695	Table S2	science.abn5647_table_s1.xlsx (raw counts) science.abn5647_table_s2.xlsx (RRA results)	yes	yes	-	Donor 1 Replicate 1	1.084	660	890
											Donor 1 Replicate 2	1.088	660	890
											Donor 2 Replicate 1	1.476	660	890
											Donor 2 Replicate 2	1.506	660	890
DepMap 24Q4	Broad Institute	2024	-	Avana	74687	DepMap Public 24Q4	AvanaLogfoldChange.csv (raw counts)	yes	-	-	JURKAT-311Cas9-RepA-p6_Avana-4	1.381	650	781
											JURKAT-311Cas9-RepB-p6_Avana-4	1.43	650	781
This study				Brunello	77441	Table S2f		yes	yes	yes	Donor 1	1.071	661	898
											Donor 2	0.806	661	898
											Donor 3	1.287	661	898
											Donor 4	0.82	661	898
											* SSMD of < 0.5

## Sheet: S4c_data_comparison_log2fc
project	library	num_gRNAs	sample	gene	gene_category	log2fc
Carnevale 2022	Brunello	77441	Adenosine	POLR2L	Core Essential (BAGEL2)	-1.5967
Carnevale 2022	Brunello	77441	Adenosine	TRMT112	Core Essential (BAGEL2)	-1.5196
Carnevale 2022	Brunello	77441	Adenosine	RPP21	Core Essential (BAGEL2)	-0.81423
Carnevale 2022	Brunello	77441	Adenosine	VARS	Core Essential (BAGEL2)	-1.3182
Carnevale 2022	Brunello	77441	Adenosine	IMP3	Core Essential (BAGEL2)	-0.87502
Carnevale 2022	Brunello	77441	Adenosine	NAA10	Core Essential (BAGEL2)	-0.91011
Carnevale 2022	Brunello	77441	Adenosine	PRELID1	Core Essential (BAGEL2)	-0.64812
Carnevale 2022	Brunello	77441	Adenosine	FAU	Core Essential (BAGEL2)	-0.71075
Carnevale 2022	Brunello	77441	Adenosine	MARS	Core Essential (BAGEL2)	-1.1605
Carnevale 2022	Brunello	77441	Adenosine	EIF6	Core Essential (BAGEL2)	-0.94112
Carnevale 2022	Brunello	77441	Adenosine	EIF2B3	Core Essential (BAGEL2)	-0.73104
Carnevale 2022	Brunello	77441	Adenosine	CLNS1A	Core Essential (BAGEL2)	-0.81335
Carnevale 2022	Brunello	77441	Adenosine	POLR2E	Core Essential (BAGEL2)	-1.1517
Carnevale 2022	Brunello	77441	Adenosine	HUWE1	Core Essential (BAGEL2)	-0.84366
Carnevale 2022	Brunello	77441	Adenosine	GRPEL1	Core Essential (BAGEL2)	-0.71058
Carnevale 2022	Brunello	77441	Adenosine	DAD1	Core Essential (BAGEL2)	-1.58
Carnevale 2022	Brunello	77441	Adenosine	MYC	Core Essential (BAGEL2)	-0.7459
Carnevale 2022	Brunello	77441	Adenosine	PMPCA	Core Essential (BAGEL2)	-0.59463
Carnevale 2022	Brunello	77441	Adenosine	EXOSC6	Core Essential (BAGEL2)	-0.84509
Carnevale 2022	Brunello	77441	Adenosine	EIF3B	Core Essential (BAGEL2)	-0.83042
Carnevale 2022	Brunello	77441	Adenosine	DDX27	Core Essential (BAGEL2)	-0.989
Carnevale 2022	Brunello	77441	Adenosine	ZPR1	Core Essential (BAGEL2)	-0.16551
Carnevale 2022	Brunello	77441	Adenosine	KARS	Core Essential (BAGEL2)	-0.69396
Carnevale 2022	Brunello	77441	Adenosine	UTP20	Core Essential (BAGEL2)	-0.52383
Carnevale 2022	Brunello	77441	Adenosine	EIF3A	Core Essential (BAGEL2)	-0.83614
Carnevale 2022	Brunello	77441	Adenosine	NOP56	Core Essential (BAGEL2)	-0.88185
Carnevale 2022	Brunello	77441	Adenosine	ERCC3	Core Essential (BAGEL2)	-0.52701
Carnevale 2022	Brunello	77441	Adenosine	LUC7L3	Core Essential (BAGEL2)	-0.57914
Carnevale 2022	Brunello	77441	Adenosine	NUDCD3	Core Essential (BAGEL2)	-0.67481
Carnevale 2022	Brunello	77441	Adenosine	DCTN5	Core Essential (BAGEL2)	-0.65128
Carnevale 2022	Brunello	77441	Adenosine	PREB	Core Essential (BAGEL2)	-0.71739
Carnevale 2022	Brunello	77441	Adenosine	PRMT1	Core Essential (BAGEL2)	-0.58581
Carnevale 2022	Brunello	77441	Adenosine	TARS	Core Essential (BAGEL2)	-0.90738
Carnevale 2022	Brunello	77441	Adenosine	OGT	Core Essential (BAGEL2)	-0.8307
Carnevale 2022	Brunello	77441	Adenosine	GMPPB	Core Essential (BAGEL2)	-0.87529
Carnevale 2022	Brunello	77441	Adenosine	AARS	Core Essential (BAGEL2)	-0.41045
Carnevale 2022	Brunello	77441	Adenosine	NAPA	Core Essential (BAGEL2)	-0.57947
Carnevale 2022	Brunello	77441	Adenosine	PSMG3	Core Essential (BAGEL2)	-0.91514
Carnevale 2022	Brunello	77441	Adenosine	DDOST	Core Essential (BAGEL2)	-0.58096
Carnevale 2022	Brunello	77441	Adenosine	DDX10	Core Essential (BAGEL2)	-0.70127
Carnevale 2022	Brunello	77441	Adenosine	MPHOSPH10	Core Essential (BAGEL2)	-0.32768
Carnevale 2022	Brunello	77441	Adenosine	TTI2	Core Essential (BAGEL2)	-0.20431
Carnevale 2022	Brunello	77441	Adenosine	TTC27	Core Essential (BAGEL2)	-0.78523
Carnevale 2022	Brunello	77441	Adenosine	LSM12	Core Essential (BAGEL2)	-0.58755
Carnevale 2022	Brunello	77441	Adenosine	TAF6	Core Essential (BAGEL2)	-1.3929
Carnevale 2022	Brunello	77441	Adenosine	AHCY	Core Essential (BAGEL2)	-0.72093
Carnevale 2022	Brunello	77441	Adenosine	RPS16	Core Essential (BAGEL2)	-0.46381
Carnevale 2022	Brunello	77441	Adenosine	PSMD3	Core Essential (BAGEL2)	-0.69027
Carnevale 2022	Brunello	77441	Adenosine	XRCC6	Core Essential (BAGEL2)	-0.50458
Carnevale 2022	Brunello	77441	Adenosine	NOP16	Core Essential (BAGEL2)	-0.61683
Carnevale 2022	Brunello	77441	Adenosine	MAK16	Core Essential (BAGEL2)	-0.28317
Carnevale 2022	Brunello	77441	Adenosine	LARS	Core Essential (BAGEL2)	-0.47926
Carnevale 2022	Brunello	77441	Adenosine	GNL3	Core Essential (BAGEL2)	-0.5086
Carnevale 2022	Brunello	77441	Adenosine	EIF3I	Core Essential (BAGEL2)	-0.56337
Carnevale 2022	Brunello	77441	Adenosine	GEMIN8	Core Essential (BAGEL2)	0.079939
Carnevale 2022	Brunello	77441	Adenosine	POP1	Core Essential (BAGEL2)	-0.51555
Carnevale 2022	Brunello	77441	Adenosine	NAMPT	Core Essential (BAGEL2)	-0.50225
Carnevale 2022	Brunello	77441	Adenosine	DDX20	Core Essential (BAGEL2)	-0.17611
Carnevale 2022	Brunello	77441	Adenosine	EIF3C	Core Essential (BAGEL2)	-0.79891
Carnevale 2022	Brunello	77441	Adenosine	LAS1L	Core Essential (BAGEL2)	-0.5539
Carnevale 2022	Brunello	77441	Adenosine	RPS5	Core Essential (BAGEL2)	-0.66304
Carnevale 2022	Brunello	77441	Adenosine	MED11	Core Essential (BAGEL2)	-0.83579
Carnevale 2022	Brunello	77441	Adenosine	DOLK	Core Essential (BAGEL2)	-0.56219
Carnevale 2022	Brunello	77441	Adenosine	NAT10	Core Essential (BAGEL2)	-0.45272
Carnevale 2022	Brunello	77441	Adenosine	SACM1L	Core Essential (BAGEL2)	-0.48224
Carnevale 2022	Brunello	77441	Adenosine	DHX15	Core Essential (BAGEL2)	-0.67294
Carnevale 2022	Brunello	77441	Adenosine	ALG1	Core Essential (BAGEL2)	-0.46824
Carnevale 2022	Brunello	77441	Adenosine	NSA2	Core Essential (BAGEL2)	-0.61979
Carnevale 2022	Brunello	77441	Adenosine	CDC37	Core Essential (BAGEL2)	-0.90344
Carnevale 2022	Brunello	77441	Adenosine	SRSF1	Core Essential (BAGEL2)	-0.80134
Carnevale 2022	Brunello	77441	Adenosine	CCT2	Core Essential (BAGEL2)	-0.61392
Carnevale 2022	Brunello	77441	Adenosine	TIMM23	Core Essential (BAGEL2)	-0.772
Carnevale 2022	Brunello	77441	Adenosine	GINS3	Core Essential (BAGEL2)	-0.67012
Carnevale 2022	Brunello	77441	Adenosine	ELL	Core Essential (BAGEL2)	-0.47244
Carnevale 2022	Brunello	77441	Adenosine	RPLP0	Core Essential (BAGEL2)	-0.54125
Carnevale 2022	Brunello	77441	Adenosine	INTS3	Core Essential (BAGEL2)	-0.25325
Carnevale 2022	Brunello	77441	Adenosine	MED12	Core Essential (BAGEL2)	-0.35049
Carnevale 2022	Brunello	77441	Adenosine	FNTB	Core Essential (BAGEL2)	-0.54273
Carnevale 2022	Brunello	77441	Adenosine	SLCO6A1	Nonessential (BAGEL2)	-0.043844
Carnevale 2022	Brunello	77441	Adenosine	VPS25	Core Essential (BAGEL2)	-0.84531
Carnevale 2022	Brunello	77441	Adenosine	FTSJ3	Core Essential (BAGEL2)	-0.46424
Carnevale 2022	Brunello	77441	Adenosine	ALG2	Core Essential (BAGEL2)	-0.24961
Carnevale 2022	Brunello	77441	Adenosine	DKC1	Core Essential (BAGEL2)	-0.46441
Carnevale 2022	Brunello	77441	Adenosine	NOP2	Core Essential (BAGEL2)	-0.74297
Carnevale 2022	Brunello	77441	Adenosine	DHX33	Core Essential (BAGEL2)	-0.71325
Carnevale 2022	Brunello	77441	Adenosine	POLR3H	Core Essential (BAGEL2)	-0.74763
Carnevale 2022	Brunello	77441	Adenosine	UXT	Core Essential (BAGEL2)	-0.47096
Carnevale 2022	Brunello	77441	Adenosine	SYMPK	Core Essential (BAGEL2)	-0.69025
Carnevale 2022	Brunello	77441	Adenosine	GINS2	Core Essential (BAGEL2)	-0.50956
Carnevale 2022	Brunello	77441	Adenosine	YARS	Core Essential (BAGEL2)	-0.2731
Carnevale 2022	Brunello	77441	Adenosine	EIF3D	Core Essential (BAGEL2)	-0.70078
Carnevale 2022	Brunello	77441	Adenosine	DHX37	Core Essential (BAGEL2)	-0.67656
Carnevale 2022	Brunello	77441	Adenosine	PUF60	Core Essential (BAGEL2)	-0.52555
Carnevale 2022	Brunello	77441	Adenosine	SEC13	Core Essential (BAGEL2)	-0.85362
Carnevale 2022	Brunello	77441	Adenosine	EXOSC8	Core Essential (BAGEL2)	-0.26488
Carnevale 2022	Brunello	77441	Adenosine	SUPT5H	Core Essential (BAGEL2)	-0.56396
Carnevale 2022	Brunello	77441	Adenosine	GTF3A	Core Essential (BAGEL2)	-0.70001
Carnevale 2022	Brunello	77441	Adenosine	RANGAP1	Core Essential (BAGEL2)	-0.44337
Carnevale 2022	Brunello	77441	Adenosine	BUB3	Core Essential (BAGEL2)	-0.37563
Carnevale 2022	Brunello	77441	Adenosine	BANF1	Core Essential (BAGEL2)	-0.0027252
Carnevale 2022	Brunello	77441	Adenosine	NUP88	Core Essential (BAGEL2)	-0.69329
Carnevale 2022	Brunello	77441	Adenosine	SEH1L	Core Essential (BAGEL2)	-0.4433
Carnevale 2022	Brunello	77441	Adenosine	RAD51D	Core Essential (BAGEL2)	-0.44747
Carnevale 2022	Brunello	77441	Adenosine	RPS8	Core Essential (BAGEL2)	-1.4676
Carnevale 2022	Brunello	77441	Adenosine	DIMT1	Core Essential (BAGEL2)	-0.5264
Carnevale 2022	Brunello	77441	Adenosine	IMP4	Core Essential (BAGEL2)	-0.50436
Carnevale 2022	Brunello	77441	Adenosine	CCNH	Core Essential (BAGEL2)	-0.4298
Carnevale 2022	Brunello	77441	Adenosine	FARSA	Core Essential (BAGEL2)	-0.42053
Carnevale 2022	Brunello	77441	Adenosine	ZBTB8OS	Core Essential (BAGEL2)	-0.52002
Carnevale 2022	Brunello	77441	Adenosine	SARS	Core Essential (BAGEL2)	-0.58031
Carnevale 2022	Brunello	77441	Adenosine	SS18L2	Core Essential (BAGEL2)	-0.48769
Carnevale 2022	Brunello	77441	Adenosine	HSPA9	Core Essential (BAGEL2)	-0.30307
Carnevale 2022	Brunello	77441	Adenosine	SAE1	Core Essential (BAGEL2)	-0.38353
Carnevale 2022	Brunello	77441	Adenosine	ISG20L2	Core Essential (BAGEL2)	-0.39642
Carnevale 2022	Brunello	77441	Adenosine	ADSL	Core Essential (BAGEL2)	-0.56462
Carnevale 2022	Brunello	77441	Adenosine	HARS	Core Essential (BAGEL2)	-0.54481
Carnevale 2022	Brunello	77441	Adenosine	DMAP1	Core Essential (BAGEL2)	-0.29279
Carnevale 2022	Brunello	77441	Adenosine	DNAJA3	Core Essential (BAGEL2)	-0.28345
Carnevale 2022	Brunello	77441	Adenosine	POLR2G	Core Essential (BAGEL2)	-0.2705
Carnevale 2022	Brunello	77441	Adenosine	SLU7	Core Essential (BAGEL2)	-0.39875
Carnevale 2022	Brunello	77441	Adenosine	DDX18	Core Essential (BAGEL2)	-0.52601
Carnevale 2022	Brunello	77441	Adenosine	NOL6	Core Essential (BAGEL2)	-0.17751
Carnevale 2022	Brunello	77441	Adenosine	DGAT2L6	Nonessential (BAGEL2)	-0.30495
Carnevale 2022	Brunello	77441	Adenosine	UBL5	Core Essential (BAGEL2)	-0.43232
Carnevale 2022	Brunello	77441	Adenosine	U2AF1	Core Essential (BAGEL2)	-0.57986
Carnevale 2022	Brunello	77441	Adenosine	MED30	Core Essential (BAGEL2)	-0.71075
Carnevale 2022	Brunello	77441	Adenosine	OR56A1	Nonessential (BAGEL2)	-0.44017
Carnevale 2022	Brunello	77441	Adenosine	TAS2R43	Nonessential (BAGEL2)	-0.45421
Carnevale 2022	Brunello	77441	Adenosine	EXOSC4	Core Essential (BAGEL2)	-0.082315
Carnevale 2022	Brunello	77441	Adenosine	NUDT4	Core Essential (BAGEL2)	-0.4062
Carnevale 2022	Brunello	77441	Adenosine	SF3B3	Core Essential (BAGEL2)	-0.52424
Carnevale 2022	Brunello	77441	Adenosine	SLC35B1	Core Essential (BAGEL2)	-0.32827
Carnevale 2022	Brunello	77441	Adenosine	RPS4X	Core Essential (BAGEL2)	-0.3915
Carnevale 2022	Brunello	77441	Adenosine	HDAC3	Core Essential (BAGEL2)	-0.44694
Carnevale 2022	Brunello	77441	Adenosine	PGK1	Core Essential (BAGEL2)	-0.29585
Carnevale 2022	Brunello	77441	Adenosine	NUP155	Core Essential (BAGEL2)	-0.44387
Carnevale 2022	Brunello	77441	Adenosine	APOA4	Nonessential (BAGEL2)	-0.18169
Carnevale 2022	Brunello	77441	Adenosine	QARS	Core Essential (BAGEL2)	-0.56769
Carnevale 2022	Brunello	77441	Adenosine	CLP1	Core Essential (BAGEL2)	-0.18955
Carnevale 2022	Brunello	77441	Adenosine	RPL6	Core Essential (BAGEL2)	-0.40085
Carnevale 2022	Brunello	77441	Adenosine	DDX21	Core Essential (BAGEL2)	-0.64605
Carnevale 2022	Brunello	77441	Adenosine	DNMT1	Core Essential (BAGEL2)	-0.43699
Carnevale 2022	Brunello	77441	Adenosine	CEBPZ	Core Essential (BAGEL2)	-0.45724
Carnevale 2022	Brunello	77441	Adenosine	CYCS	Core Essential (BAGEL2)	-0.09416
Carnevale 2022	Brunello	77441	Adenosine	NOP9	Core Essential (BAGEL2)	-0.47782
Carnevale 2022	Brunello	77441	Adenosine	RFC5	Core Essential (BAGEL2)	-0.47073
Carnevale 2022	Brunello	77441	Adenosine	DDX49	Core Essential (BAGEL2)	-0.53264
Carnevale 2022	Brunello	77441	Adenosine	GMPS	Core Essential (BAGEL2)	-0.31366
Carnevale 2022	Brunello	77441	Adenosine	OR8G5	Nonessential (BAGEL2)	-0.48107
Carnevale 2022	Brunello	77441	Adenosine	PTF1A	Nonessential (BAGEL2)	-0.39123
Carnevale 2022	Brunello	77441	Adenosine	SNAPC2	Core Essential (BAGEL2)	-0.26445
Carnevale 2022	Brunello	77441	Adenosine	EXOSC3	Core Essential (BAGEL2)	-0.32452
Carnevale 2022	Brunello	77441	Adenosine	NAA50	Core Essential (BAGEL2)	-0.25394
Carnevale 2022	Brunello	77441	Adenosine	MYBBP1A	Core Essential (BAGEL2)	-0.25904
Carnevale 2022	Brunello	77441	Adenosine	TSR1	Core Essential (BAGEL2)	-0.4522
Carnevale 2022	Brunello	77441	Adenosine	CIAO1	Core Essential (BAGEL2)	-0.48942
Carnevale 2022	Brunello	77441	Adenosine	TLX1	Nonessential (BAGEL2)	-0.50309
Carnevale 2022	Brunello	77441	Adenosine	SPATA5L1	Core Essential (BAGEL2)	-0.02931
Carnevale 2022	Brunello	77441	Adenosine	INSL6	Nonessential (BAGEL2)	-0.15915
Carnevale 2022	Brunello	77441	Adenosine	KRTAP10-12	Nonessential (BAGEL2)	-0.18176
Carnevale 2022	Brunello	77441	Adenosine	SBNO1	Core Essential (BAGEL2)	-0.48755
Carnevale 2022	Brunello	77441	Adenosine	C10orf53	Nonessential (BAGEL2)	-0.34383
Carnevale 2022	Brunello	77441	Adenosine	CCT6A	Core Essential (BAGEL2)	-0.83033
Carnevale 2022	Brunello	77441	Adenosine	FNTA	Core Essential (BAGEL2)	-0.26389
Carnevale 2022	Brunello	77441	Adenosine	OR2G3	Nonessential (BAGEL2)	-0.018938
Carnevale 2022	Brunello	77441	Adenosine	CCDC84	Core Essential (BAGEL2)	-0.50882
Carnevale 2022	Brunello	77441	Adenosine	GTPBP4	Core Essential (BAGEL2)	-0.54983
Carnevale 2022	Brunello	77441	Adenosine	NDC80	Core Essential (BAGEL2)	-0.50413
Carnevale 2022	Brunello	77441	Adenosine	GTF2H1	Core Essential (BAGEL2)	-0.27434
Carnevale 2022	Brunello	77441	Adenosine	OR1D2	Nonessential (BAGEL2)	-0.5596
Carnevale 2022	Brunello	77441	Adenosine	SF3A2	Core Essential (BAGEL2)	-0.1466
Carnevale 2022	Brunello	77441	Adenosine	POLR3K	Core Essential (BAGEL2)	-0.30459
Carnevale 2022	Brunello	77441	Adenosine	TEX101	Nonessential (BAGEL2)	-0.012089
Carnevale 2022	Brunello	77441	Adenosine	RBX1	Core Essential (BAGEL2)	-0.26572
Carnevale 2022	Brunello	77441	Adenosine	TELO2	Core Essential (BAGEL2)	-0.38225
Carnevale 2022	Brunello	77441	Adenosine	NUP93	Core Essential (BAGEL2)	-0.32285
Carnevale 2022	Brunello	77441	Adenosine	PAFAH1B1	Core Essential (BAGEL2)	-0.38728
Carnevale 2022	Brunello	77441	Adenosine	MSTO1	Core Essential (BAGEL2)	-0.50489
Carnevale 2022	Brunello	77441	Adenosine	PPIL2	Core Essential (BAGEL2)	-0.3189
Carnevale 2022	Brunello	77441	Adenosine	NARS	Core Essential (BAGEL2)	-0.652
Carnevale 2022	Brunello	77441	Adenosine	NMD3	Core Essential (BAGEL2)	-0.4088
Carnevale 2022	Brunello	77441	Adenosine	SRP19	Core Essential (BAGEL2)	-0.50559
Carnevale 2022	Brunello	77441	Adenosine	HYPK	Core Essential (BAGEL2)	-0.49375
Carnevale 2022	Brunello	77441	Adenosine	POLR3C	Core Essential (BAGEL2)	-0.53976
Carnevale 2022	Brunello	77441	Adenosine	RPS13	Core Essential (BAGEL2)	-0.43555
Carnevale 2022	Brunello	77441	Adenosine	GALNTL5	Nonessential (BAGEL2)	-0.59517
Carnevale 2022	Brunello	77441	Adenosine	RBM14	Core Essential (BAGEL2)	-0.6025
Carnevale 2022	Brunello	77441	Adenosine	PHB2	Core Essential (BAGEL2)	-0.46756
Carnevale 2022	Brunello	77441	Adenosine	RUVBL2	Core Essential (BAGEL2)	-0.45564
Carnevale 2022	Brunello	77441	Adenosine	CMPK1	Core Essential (BAGEL2)	-0.47114
Carnevale 2022	Brunello	77441	Adenosine	SLC13A1	Nonessential (BAGEL2)	-0.39705
Carnevale 2022	Brunello	77441	Adenosine	BUD31	Core Essential (BAGEL2)	-0.37569
Carnevale 2022	Brunello	77441	Adenosine	DTYMK	Core Essential (BAGEL2)	-0.44595
Carnevale 2022	Brunello	77441	Adenosine	WDR25	Core Essential (BAGEL2)	-0.56945
Carnevale 2022	Brunello	77441	Adenosine	GGPS1	Core Essential (BAGEL2)	0.07498
Carnevale 2022	Brunello	77441	Adenosine	PSMB3	Core Essential (BAGEL2)	-0.27082
Carnevale 2022	Brunello	77441	Adenosine	RBBP6	Core Essential (BAGEL2)	-0.0063687
Carnevale 2022	Brunello	77441	Adenosine	GTF2H4	Core Essential (BAGEL2)	-0.27967
Carnevale 2022	Brunello	77441	Adenosine	TAF1B	Core Essential (BAGEL2)	-0.051091
Carnevale 2022	Brunello	77441	Adenosine	IFNA17	Nonessential (BAGEL2)	0.015878
Carnevale 2022	Brunello	77441	Adenosine	DEFA5	Nonessential (BAGEL2)	-0.22927
Carnevale 2022	Brunello	77441	Adenosine	RNASE10	Nonessential (BAGEL2)	-0.21123
Carnevale 2022	Brunello	77441	Adenosine	RAD21	Core Essential (BAGEL2)	-0.44127
Carnevale 2022	Brunello	77441	Adenosine	RABGGTB	Core Essential (BAGEL2)	-0.31474
Carnevale 2022	Brunello	77441	Adenosine	SAP18	Core Essential (BAGEL2)	-0.3544
Carnevale 2022	Brunello	77441	Adenosine	TSSK1B	Nonessential (BAGEL2)	0.056229
Carnevale 2022	Brunello	77441	Adenosine	DDX55	Core Essential (BAGEL2)	-0.1794
Carnevale 2022	Brunello	77441	Adenosine	TUBGCP2	Core Essential (BAGEL2)	-0.056985
Carnevale 2022	Brunello	77441	Adenosine	WARS	Core Essential (BAGEL2)	-0.30389
Carnevale 2022	Brunello	77441	Adenosine	SNRPD3	Core Essential (BAGEL2)	-0.55844
Carnevale 2022	Brunello	77441	Adenosine	G6PC	Nonessential (BAGEL2)	-0.22705
Carnevale 2022	Brunello	77441	Adenosine	LONP1	Core Essential (BAGEL2)	-0.30405
Carnevale 2022	Brunello	77441	Adenosine	ABCF1	Core Essential (BAGEL2)	-0.32868
Carnevale 2022	Brunello	77441	Adenosine	SAMM50	Core Essential (BAGEL2)	-0.66715
Carnevale 2022	Brunello	77441	Adenosine	EIF2S3	Core Essential (BAGEL2)	-0.69502
Carnevale 2022	Brunello	77441	Adenosine	OGDH	Core Essential (BAGEL2)	-0.30201
Carnevale 2022	Brunello	77441	Adenosine	SNRPD1	Core Essential (BAGEL2)	-0.31133
Carnevale 2022	Brunello	77441	Adenosine	PHB	Core Essential (BAGEL2)	-0.32778
Carnevale 2022	Brunello	77441	Adenosine	ZNF131	Core Essential (BAGEL2)	-0.13484
Carnevale 2022	Brunello	77441	Adenosine	PRAMEF2	Nonessential (BAGEL2)	-0.48783
Carnevale 2022	Brunello	77441	Adenosine	YRDC	Core Essential (BAGEL2)	-0.62816
Carnevale 2022	Brunello	77441	Adenosine	EXOSC2	Core Essential (BAGEL2)	-0.2483
Carnevale 2022	Brunello	77441	Adenosine	SRRT	Core Essential (BAGEL2)	-0.46964
Carnevale 2022	Brunello	77441	Adenosine	WDR77	Core Essential (BAGEL2)	-0.40052
Carnevale 2022	Brunello	77441	Adenosine	COPS6	Core Essential (BAGEL2)	-0.39637
Carnevale 2022	Brunello	77441	Adenosine	WFDC10A	Nonessential (BAGEL2)	-0.34636
Carnevale 2022	Brunello	77441	Adenosine	UBE2N	Core Essential (BAGEL2)	-0.23642
Carnevale 2022	Brunello	77441	Adenosine	PPAN	Core Essential (BAGEL2)	-0.24463
Carnevale 2022	Brunello	77441	Adenosine	EIF2S2	Core Essential (BAGEL2)	-0.33487
Carnevale 2022	Brunello	77441	Adenosine	RPL13	Core Essential (BAGEL2)	-0.56861
Carnevale 2022	Brunello	77441	Adenosine	IGBP1	Core Essential (BAGEL2)	-0.35505
Carnevale 2022	Brunello	77441	Adenosine	POLR1C	Core Essential (BAGEL2)	-0.45754
Carnevale 2022	Brunello	77441	Adenosine	NEDD8	Core Essential (BAGEL2)	-0.18225
Carnevale 2022	Brunello	77441	Adenosine	SDHC	Core Essential (BAGEL2)	-0.45817
Carnevale 2022	Brunello	77441	Adenosine	RPF2	Core Essential (BAGEL2)	-0.3962
Carnevale 2022	Brunello	77441	Adenosine	PSMD1	Core Essential (BAGEL2)	-0.44269
Carnevale 2022	Brunello	77441	Adenosine	KRT33A	Nonessential (BAGEL2)	-0.14906
Carnevale 2022	Brunello	77441	Adenosine	EIF2S1	Core Essential (BAGEL2)	-0.3452
Carnevale 2022	Brunello	77441	Adenosine	ANAPC2	Core Essential (BAGEL2)	-0.30676
Carnevale 2022	Brunello	77441	Adenosine	EIF2B5	Core Essential (BAGEL2)	-0.20535
Carnevale 2022	Brunello	77441	Adenosine	UBA1	Core Essential (BAGEL2)	-0.35581
Carnevale 2022	Brunello	77441	Adenosine	GSX2	Nonessential (BAGEL2)	-0.12252
Carnevale 2022	Brunello	77441	Adenosine	IPO13	Core Essential (BAGEL2)	-0.34528
Carnevale 2022	Brunello	77441	Adenosine	MCM5	Core Essential (BAGEL2)	-0.084406
Carnevale 2022	Brunello	77441	Adenosine	CDC16	Core Essential (BAGEL2)	-0.27322
Carnevale 2022	Brunello	77441	Adenosine	OR2AK2	Nonessential (BAGEL2)	-0.17459
Carnevale 2022	Brunello	77441	Adenosine	ILF3	Core Essential (BAGEL2)	-0.33414
Carnevale 2022	Brunello	77441	Adenosine	RPA2	Core Essential (BAGEL2)	-0.20434
Carnevale 2022	Brunello	77441	Adenosine	WDR3	Core Essential (BAGEL2)	-0.24766
Carnevale 2022	Brunello	77441	Adenosine	C20orf203	Nonessential (BAGEL2)	-0.41979
Carnevale 2022	Brunello	77441	Adenosine	RTCB	Core Essential (BAGEL2)	-0.36509
Carnevale 2022	Brunello	77441	Adenosine	PWP2	Core Essential (BAGEL2)	-0.42003
Carnevale 2022	Brunello	77441	Adenosine	UBA52	Core Essential (BAGEL2)	-0.26443
Carnevale 2022	Brunello	77441	Adenosine	CCT7	Core Essential (BAGEL2)	-0.33738
Carnevale 2022	Brunello	77441	Adenosine	CDC27	Core Essential (BAGEL2)	-0.37297
Carnevale 2022	Brunello	77441	Adenosine	PGAM1	Core Essential (BAGEL2)	-0.19836
Carnevale 2022	Brunello	77441	Adenosine	TOMM40	Core Essential (BAGEL2)	-0.17091
Carnevale 2022	Brunello	77441	Adenosine	RFC4	Core Essential (BAGEL2)	-0.35665
Carnevale 2022	Brunello	77441	Adenosine	BRDT	Nonessential (BAGEL2)	-0.35617
Carnevale 2022	Brunello	77441	Adenosine	TMEM258	Core Essential (BAGEL2)	-0.43766
Carnevale 2022	Brunello	77441	Adenosine	SDAD1	Core Essential (BAGEL2)	-0.43487
Carnevale 2022	Brunello	77441	Adenosine	CT47A11	Nonessential (BAGEL2)	-0.23474
Carnevale 2022	Brunello	77441	Adenosine	WDR70	Core Essential (BAGEL2)	-0.29929
Carnevale 2022	Brunello	77441	Adenosine	RPL3	Core Essential (BAGEL2)	-0.4112
Carnevale 2022	Brunello	77441	Adenosine	ERCC2	Core Essential (BAGEL2)	-0.086484
Carnevale 2022	Brunello	77441	Adenosine	GCM2	Nonessential (BAGEL2)	-0.33951
Carnevale 2022	Brunello	77441	Adenosine	GABPA	Core Essential (BAGEL2)	-0.17872
Carnevale 2022	Brunello	77441	Adenosine	MMP27	Nonessential (BAGEL2)	0.047847
Carnevale 2022	Brunello	77441	Adenosine	DPAGT1	Core Essential (BAGEL2)	-0.051521
Carnevale 2022	Brunello	77441	Adenosine	ATP5J2-PTCD1	Core Essential (BAGEL2)	-0.10273
Carnevale 2022	Brunello	77441	Adenosine	SNRNP25	Core Essential (BAGEL2)	-0.32667
Carnevale 2022	Brunello	77441	Adenosine	PFDN2	Core Essential (BAGEL2)	-0.27168
Carnevale 2022	Brunello	77441	Adenosine	RPTN	Nonessential (BAGEL2)	-0.087127
Carnevale 2022	Brunello	77441	Adenosine	DDX47	Core Essential (BAGEL2)	-0.39433
Carnevale 2022	Brunello	77441	Adenosine	DHX8	Core Essential (BAGEL2)	-0.042163
Carnevale 2022	Brunello	77441	Adenosine	EXOSC7	Core Essential (BAGEL2)	-0.044117
Carnevale 2022	Brunello	77441	Adenosine	PRMT5	Core Essential (BAGEL2)	-0.28699
Carnevale 2022	Brunello	77441	Adenosine	HNRNPL	Core Essential (BAGEL2)	-0.19143
Carnevale 2022	Brunello	77441	Adenosine	PNLIP	Nonessential (BAGEL2)	-0.30469
Carnevale 2022	Brunello	77441	Adenosine	THOC5	Core Essential (BAGEL2)	-0.32121
Carnevale 2022	Brunello	77441	Adenosine	SLC6A7	Nonessential (BAGEL2)	0.17191
Carnevale 2022	Brunello	77441	Adenosine	ORC6	Core Essential (BAGEL2)	-0.34099
Carnevale 2022	Brunello	77441	Adenosine	EIF3G	Core Essential (BAGEL2)	-0.26082
Carnevale 2022	Brunello	77441	Adenosine	CACNG2	Nonessential (BAGEL2)	-0.0098417
Carnevale 2022	Brunello	77441	Adenosine	CT45A5	Nonessential (BAGEL2)	0.072145
Carnevale 2022	Brunello	77441	Adenosine	RPL11	Core Essential (BAGEL2)	-0.47657
Carnevale 2022	Brunello	77441	Adenosine	RRS1	Core Essential (BAGEL2)	-0.36893
Carnevale 2022	Brunello	77441	Adenosine	KRT86	Nonessential (BAGEL2)	-0.22874
Carnevale 2022	Brunello	77441	Adenosine	POLR2B	Core Essential (BAGEL2)	-0.45941
Carnevale 2022	Brunello	77441	Adenosine	SHOX	Nonessential (BAGEL2)	-0.0015644
Carnevale 2022	Brunello	77441	Adenosine	GALR3	Nonessential (BAGEL2)	-0.20181
Carnevale 2022	Brunello	77441	Adenosine	RBP3	Nonessential (BAGEL2)	0.099461
Carnevale 2022	Brunello	77441	Adenosine	SMC1A	Core Essential (BAGEL2)	-0.12265
Carnevale 2022	Brunello	77441	Adenosine	KRTAP4-2	Nonessential (BAGEL2)	0.010701
Carnevale 2022	Brunello	77441	Adenosine	PAK1IP1	Core Essential (BAGEL2)	-0.43897
Carnevale 2022	Brunello	77441	Adenosine	PGLYRP2	Nonessential (BAGEL2)	-0.28003
Carnevale 2022	Brunello	77441	Adenosine	CHERP	Core Essential (BAGEL2)	-0.30514
Carnevale 2022	Brunello	77441	Adenosine	POP5	Core Essential (BAGEL2)	-0.265
Carnevale 2022	Brunello	77441	Adenosine	COX6B1	Core Essential (BAGEL2)	0.11387
Carnevale 2022	Brunello	77441	Adenosine	PDE6H	Nonessential (BAGEL2)	0.15176
Carnevale 2022	Brunello	77441	Adenosine	DMRTC2	Nonessential (BAGEL2)	-0.14567
Carnevale 2022	Brunello	77441	Adenosine	MED18	Core Essential (BAGEL2)	-0.1814
Carnevale 2022	Brunello	77441	Adenosine	RPL35	Core Essential (BAGEL2)	-0.53883
Carnevale 2022	Brunello	77441	Adenosine	SPINK14	Nonessential (BAGEL2)	-0.31069
Carnevale 2022	Brunello	77441	Adenosine	PAICS	Core Essential (BAGEL2)	-0.33428
Carnevale 2022	Brunello	77441	Adenosine	IFNA14	Nonessential (BAGEL2)	0.13051
Carnevale 2022	Brunello	77441	Adenosine	OR52B2	Nonessential (BAGEL2)	-0.26973
Carnevale 2022	Brunello	77441	Adenosine	KRTAP10-9	Nonessential (BAGEL2)	-0.20845
Carnevale 2022	Brunello	77441	Adenosine	PSMA7	Core Essential (BAGEL2)	-0.05327
Carnevale 2022	Brunello	77441	Adenosine	ZNF804B	Nonessential (BAGEL2)	-0.28631
Carnevale 2022	Brunello	77441	Adenosine	GPN3	Core Essential (BAGEL2)	-0.014279
Carnevale 2022	Brunello	77441	Adenosine	RFPL4B	Nonessential (BAGEL2)	-0.059062
Carnevale 2022	Brunello	77441	Adenosine	OR56A4	Nonessential (BAGEL2)	0.024797
Carnevale 2022	Brunello	77441	Adenosine	EPRS	Core Essential (BAGEL2)	-0.39455
Carnevale 2022	Brunello	77441	Adenosine	CCT4	Core Essential (BAGEL2)	-0.29811
Carnevale 2022	Brunello	77441	Adenosine	ESX1	Nonessential (BAGEL2)	0.073776
Carnevale 2022	Brunello	77441	Adenosine	GPR151	Nonessential (BAGEL2)	-0.38129
Carnevale 2022	Brunello	77441	Adenosine	RPL37A	Core Essential (BAGEL2)	-0.23283
Carnevale 2022	Brunello	77441	Adenosine	RPL27	Core Essential (BAGEL2)	-0.70009
Carnevale 2022	Brunello	77441	Adenosine	FEZF1	Nonessential (BAGEL2)	-0.32952
Carnevale 2022	Brunello	77441	Adenosine	TRIM48	Nonessential (BAGEL2)	-0.31629
Carnevale 2022	Brunello	77441	Adenosine	CLTC	Core Essential (BAGEL2)	-0.13083
Carnevale 2022	Brunello	77441	Adenosine	POU4F3	Nonessential (BAGEL2)	-0.2283
Carnevale 2022	Brunello	77441	Adenosine	CYLC2	Nonessential (BAGEL2)	-0.38045
Carnevale 2022	Brunello	77441	Adenosine	XPO1	Core Essential (BAGEL2)	-0.55957
Carnevale 2022	Brunello	77441	Adenosine	TNPO3	Core Essential (BAGEL2)	-0.42759
Carnevale 2022	Brunello	77441	Adenosine	LSM2	Core Essential (BAGEL2)	-0.46897
Carnevale 2022	Brunello	77441	Adenosine	THOC3	Core Essential (BAGEL2)	-0.27277
Carnevale 2022	Brunello	77441	Adenosine	OR12D2	Nonessential (BAGEL2)	0.034251
Carnevale 2022	Brunello	77441	Adenosine	NHP2	Core Essential (BAGEL2)	-0.27174
Carnevale 2022	Brunello	77441	Adenosine	TBR1	Nonessential (BAGEL2)	-0.12359
Carnevale 2022	Brunello	77441	Adenosine	CACNG3	Nonessential (BAGEL2)	0.0053234
Carnevale 2022	Brunello	77441	Adenosine	TAS2R41	Nonessential (BAGEL2)	0.31774
Carnevale 2022	Brunello	77441	Adenosine	DLST	Core Essential (BAGEL2)	-0.30461
Carnevale 2022	Brunello	77441	Adenosine	LSM7	Core Essential (BAGEL2)	-0.34993
Carnevale 2022	Brunello	77441	Adenosine	IFNA8	Nonessential (BAGEL2)	0.069332
Carnevale 2022	Brunello	77441	Adenosine	SLC39A12	Nonessential (BAGEL2)	-0.095473
Carnevale 2022	Brunello	77441	Adenosine	TBCD	Core Essential (BAGEL2)	-0.33321
Carnevale 2022	Brunello	77441	Adenosine	TRAPPC3	Core Essential (BAGEL2)	0.041416
Carnevale 2022	Brunello	77441	Adenosine	PKD1L3	Nonessential (BAGEL2)	-0.24867
Carnevale 2022	Brunello	77441	Adenosine	TRIM42	Nonessential (BAGEL2)	-0.060054
Carnevale 2022	Brunello	77441	Adenosine	MED27	Core Essential (BAGEL2)	-0.19799
Carnevale 2022	Brunello	77441	Adenosine	HAO1	Nonessential (BAGEL2)	-0.41063
Carnevale 2022	Brunello	77441	Adenosine	NSF	Core Essential (BAGEL2)	-0.25017
Carnevale 2022	Brunello	77441	Adenosine	OR10A5	Nonessential (BAGEL2)	-0.20889
Carnevale 2022	Brunello	77441	Adenosine	RAN	Core Essential (BAGEL2)	-0.088275
Carnevale 2022	Brunello	77441	Adenosine	PBOV1	Nonessential (BAGEL2)	-0.11643
Carnevale 2022	Brunello	77441	Adenosine	GTF2H2C	Core Essential (BAGEL2)	0.074952
Carnevale 2022	Brunello	77441	Adenosine	PSMA3	Core Essential (BAGEL2)	-0.44382
Carnevale 2022	Brunello	77441	Adenosine	UROC1	Nonessential (BAGEL2)	-0.32821
Carnevale 2022	Brunello	77441	Adenosine	RTP2	Nonessential (BAGEL2)	-0.092997
Carnevale 2022	Brunello	77441	Adenosine	NIP7	Core Essential (BAGEL2)	-0.16178
Carnevale 2022	Brunello	77441	Adenosine	GLT6D1	Nonessential (BAGEL2)	-0.3787
Carnevale 2022	Brunello	77441	Adenosine	C20orf173	Nonessential (BAGEL2)	0.17973
Carnevale 2022	Brunello	77441	Adenosine	CTDP1	Core Essential (BAGEL2)	-0.30292
Carnevale 2022	Brunello	77441	Adenosine	CNGA2	Nonessential (BAGEL2)	-0.24628
Carnevale 2022	Brunello	77441	Adenosine	ACCSL	Nonessential (BAGEL2)	0.14291
Carnevale 2022	Brunello	77441	Adenosine	GSTA5	Nonessential (BAGEL2)	-0.2396
Carnevale 2022	Brunello	77441	Adenosine	SNRNP200	Core Essential (BAGEL2)	-0.38991
Carnevale 2022	Brunello	77441	Adenosine	FOXR1	Nonessential (BAGEL2)	-0.15983
Carnevale 2022	Brunello	77441	Adenosine	GABRA1	Nonessential (BAGEL2)	0.61857
Carnevale 2022	Brunello	77441	Adenosine	RPS20	Core Essential (BAGEL2)	-0.57664
Carnevale 2022	Brunello	77441	Adenosine	PRPF38A	Core Essential (BAGEL2)	-0.24732
Carnevale 2022	Brunello	77441	Adenosine	U2AF2	Core Essential (BAGEL2)	-0.46003
Carnevale 2022	Brunello	77441	Adenosine	PRSS38	Nonessential (BAGEL2)	-0.32902
Carnevale 2022	Brunello	77441	Adenosine	RPS15A	Core Essential (BAGEL2)	0.043836
Carnevale 2022	Brunello	77441	Adenosine	CPSF2	Core Essential (BAGEL2)	-0.10604
Carnevale 2022	Brunello	77441	Adenosine	KRTAP26-1	Nonessential (BAGEL2)	-0.24293
Carnevale 2022	Brunello	77441	Adenosine	SART3	Core Essential (BAGEL2)	-0.18112
Carnevale 2022	Brunello	77441	Adenosine	MDN1	Core Essential (BAGEL2)	-0.52396
Carnevale 2022	Brunello	77441	Adenosine	RPL12	Core Essential (BAGEL2)	-0.33421
Carnevale 2022	Brunello	77441	Adenosine	NLE1	Core Essential (BAGEL2)	-0.34246
Carnevale 2022	Brunello	77441	Adenosine	PSMD13	Core Essential (BAGEL2)	-0.35484
Carnevale 2022	Brunello	77441	Adenosine	TTC1	Core Essential (BAGEL2)	-0.027391
Carnevale 2022	Brunello	77441	Adenosine	NUP85	Core Essential (BAGEL2)	-0.30572
Carnevale 2022	Brunello	77441	Adenosine	TRPC5	Nonessential (BAGEL2)	-0.28978
Carnevale 2022	Brunello	77441	Adenosine	XAB2	Core Essential (BAGEL2)	-0.25239
Carnevale 2022	Brunello	77441	Adenosine	UTS2R	Nonessential (BAGEL2)	-0.076155
Carnevale 2022	Brunello	77441	Adenosine	KRT36	Nonessential (BAGEL2)	-0.012726
Carnevale 2022	Brunello	77441	Adenosine	NUDT21	Core Essential (BAGEL2)	-0.065792
Carnevale 2022	Brunello	77441	Adenosine	OR4D10	Nonessential (BAGEL2)	-0.10928
Carnevale 2022	Brunello	77441	Adenosine	ISX	Nonessential (BAGEL2)	-0.3422
Carnevale 2022	Brunello	77441	Adenosine	SCGB1D1	Nonessential (BAGEL2)	-0.28792
Carnevale 2022	Brunello	77441	Adenosine	RPLP2	Core Essential (BAGEL2)	-0.46436
Carnevale 2022	Brunello	77441	Adenosine	RPL18	Core Essential (BAGEL2)	-0.54127
Carnevale 2022	Brunello	77441	Adenosine	OR1A1	Nonessential (BAGEL2)	-0.031642
Carnevale 2022	Brunello	77441	Adenosine	BPIFB6	Nonessential (BAGEL2)	-0.33563
Carnevale 2022	Brunello	77441	Adenosine	TSGA13	Nonessential (BAGEL2)	-0.26436
Carnevale 2022	Brunello	77441	Adenosine	DAZ1	Nonessential (BAGEL2)	-0.14798
Carnevale 2022	Brunello	77441	Adenosine	TCHHL1	Nonessential (BAGEL2)	-0.22036
Carnevale 2022	Brunello	77441	Adenosine	PSMC2	Core Essential (BAGEL2)	-0.29754
Carnevale 2022	Brunello	77441	Adenosine	SMU1	Core Essential (BAGEL2)	-0.076743
Carnevale 2022	Brunello	77441	Adenosine	ZSWIM2	Nonessential (BAGEL2)	-0.25416
Carnevale 2022	Brunello	77441	Adenosine	TMEM132D	Nonessential (BAGEL2)	-0.080505
Carnevale 2022	Brunello	77441	Adenosine	ATP2A2	Core Essential (BAGEL2)	-0.13811
Carnevale 2022	Brunello	77441	Adenosine	POLR2C	Core Essential (BAGEL2)	-0.21317
Carnevale 2022	Brunello	77441	Adenosine	TRIAP1	Core Essential (BAGEL2)	-0.074591
Carnevale 2022	Brunello	77441	Adenosine	SNRNP27	Core Essential (BAGEL2)	-0.18908
Carnevale 2022	Brunello	77441	Adenosine	PRSS41	Nonessential (BAGEL2)	-0.18522
Carnevale 2022	Brunello	77441	Adenosine	KRI1	Core Essential (BAGEL2)	-0.3383
Carnevale 2022	Brunello	77441	Adenosine	IL1F10	Nonessential (BAGEL2)	-0.27924
Carnevale 2022	Brunello	77441	Adenosine	PSMD12	Core Essential (BAGEL2)	-0.17953
Carnevale 2022	Brunello	77441	Adenosine	OR1G1	Nonessential (BAGEL2)	0.14043
Carnevale 2022	Brunello	77441	Adenosine	CHAF1B	Core Essential (BAGEL2)	-0.16751
Carnevale 2022	Brunello	77441	Adenosine	HTN3	Nonessential (BAGEL2)	-0.30075
Carnevale 2022	Brunello	77441	Adenosine	OR5R1	Nonessential (BAGEL2)	-0.25355
Carnevale 2022	Brunello	77441	Adenosine	SSX5	Nonessential (BAGEL2)	-0.30729
Carnevale 2022	Brunello	77441	Adenosine	GTF3C1	Core Essential (BAGEL2)	-0.13052
Carnevale 2022	Brunello	77441	Adenosine	EEF2	Core Essential (BAGEL2)	-0.074394
Carnevale 2022	Brunello	77441	Adenosine	NMS	Nonessential (BAGEL2)	0.098342
Carnevale 2022	Brunello	77441	Adenosine	CDC5L	Core Essential (BAGEL2)	-0.053376
Carnevale 2022	Brunello	77441	Adenosine	CYP4A22	Nonessential (BAGEL2)	-0.081051
Carnevale 2022	Brunello	77441	Adenosine	OR14A16	Nonessential (BAGEL2)	-0.23509
Carnevale 2022	Brunello	77441	Adenosine	KCNB2	Nonessential (BAGEL2)	0.022818
Carnevale 2022	Brunello	77441	Adenosine	PSMC3	Core Essential (BAGEL2)	0.21468
Carnevale 2022	Brunello	77441	Adenosine	HJURP	Core Essential (BAGEL2)	-0.25715
Carnevale 2022	Brunello	77441	Adenosine	CELA2A	Nonessential (BAGEL2)	-0.052951
Carnevale 2022	Brunello	77441	Adenosine	KRR1	Core Essential (BAGEL2)	-0.18169
Carnevale 2022	Brunello	77441	Adenosine	OR2J2	Nonessential (BAGEL2)	0.027136
Carnevale 2022	Brunello	77441	Adenosine	OTX2	Nonessential (BAGEL2)	-0.18533
Carnevale 2022	Brunello	77441	Adenosine	TREML4	Nonessential (BAGEL2)	-0.25125
Carnevale 2022	Brunello	77441	Adenosine	TIMM44	Core Essential (BAGEL2)	-0.2638
Carnevale 2022	Brunello	77441	Adenosine	MRPL46	Core Essential (BAGEL2)	0.078484
Carnevale 2022	Brunello	77441	Adenosine	IARS	Core Essential (BAGEL2)	-0.39106
Carnevale 2022	Brunello	77441	Adenosine	SLC6A18	Nonessential (BAGEL2)	-0.050994
Carnevale 2022	Brunello	77441	Adenosine	PRPF19	Core Essential (BAGEL2)	-0.16081
Carnevale 2022	Brunello	77441	Adenosine	OR5AU1	Nonessential (BAGEL2)	-0.044961
Carnevale 2022	Brunello	77441	Adenosine	TRIM49	Nonessential (BAGEL2)	0.13027
Carnevale 2022	Brunello	77441	Adenosine	NLRP4	Nonessential (BAGEL2)	0.095932
Carnevale 2022	Brunello	77441	Adenosine	MRGPRX2	Nonessential (BAGEL2)	0.23324
Carnevale 2022	Brunello	77441	Adenosine	TKTL2	Nonessential (BAGEL2)	-0.2057
Carnevale 2022	Brunello	77441	Adenosine	HIST1H2BA	Nonessential (BAGEL2)	0.13354
Carnevale 2022	Brunello	77441	Adenosine	TPH2	Nonessential (BAGEL2)	-0.35449
Carnevale 2022	Brunello	77441	Adenosine	MCM4	Core Essential (BAGEL2)	-0.39359
Carnevale 2022	Brunello	77441	Adenosine	ATP6V1E1	Core Essential (BAGEL2)	-0.27512
Carnevale 2022	Brunello	77441	Adenosine	OR2C3	Nonessential (BAGEL2)	-0.21533
Carnevale 2022	Brunello	77441	Adenosine	MOGAT3	Nonessential (BAGEL2)	-0.21983
Carnevale 2022	Brunello	77441	Adenosine	LSM8	Core Essential (BAGEL2)	-0.43512
Carnevale 2022	Brunello	77441	Adenosine	WDR12	Core Essential (BAGEL2)	-0.0020827
Carnevale 2022	Brunello	77441	Adenosine	GK2	Nonessential (BAGEL2)	-0.22767
Carnevale 2022	Brunello	77441	Adenosine	CST11	Nonessential (BAGEL2)	-0.3398
Carnevale 2022	Brunello	77441	Adenosine	RPS18	Core Essential (BAGEL2)	-0.30491
Carnevale 2022	Brunello	77441	Adenosine	PSMB4	Core Essential (BAGEL2)	-0.091502
Carnevale 2022	Brunello	77441	Adenosine	PRDM13	Nonessential (BAGEL2)	-0.21059
Carnevale 2022	Brunello	77441	Adenosine	LYZL6	Nonessential (BAGEL2)	-0.14694
Carnevale 2022	Brunello	77441	Adenosine	TCP10L2	Nonessential (BAGEL2)	0.0062643
Carnevale 2022	Brunello	77441	Adenosine	SOX14	Nonessential (BAGEL2)	-0.26019
Carnevale 2022	Brunello	77441	Adenosine	NDST4	Nonessential (BAGEL2)	-0.071064
Carnevale 2022	Brunello	77441	Adenosine	DDB1	Core Essential (BAGEL2)	-0.29773
Carnevale 2022	Brunello	77441	Adenosine	TBL3	Core Essential (BAGEL2)	-0.28791
Carnevale 2022	Brunello	77441	Adenosine	GABRA6	Nonessential (BAGEL2)	0.048755
Carnevale 2022	Brunello	77441	Adenosine	DCAF8L1	Nonessential (BAGEL2)	-0.29662
Carnevale 2022	Brunello	77441	Adenosine	DDX56	Core Essential (BAGEL2)	-0.079883
Carnevale 2022	Brunello	77441	Adenosine	CKAP5	Core Essential (BAGEL2)	-0.15749
Carnevale 2022	Brunello	77441	Adenosine	RBMX	Core Essential (BAGEL2)	-0.089644
Carnevale 2022	Brunello	77441	Adenosine	CETN1	Nonessential (BAGEL2)	-0.23284
Carnevale 2022	Brunello	77441	Adenosine	PCNA	Core Essential (BAGEL2)	0.0027685
Carnevale 2022	Brunello	77441	Adenosine	TGIF2LY	Nonessential (BAGEL2)	-0.14399
Carnevale 2022	Brunello	77441	Adenosine	KRTAP10-4	Nonessential (BAGEL2)	-0.24314
Carnevale 2022	Brunello	77441	Adenosine	CHRNA6	Nonessential (BAGEL2)	-0.23868
Carnevale 2022	Brunello	77441	Adenosine	KCNA10	Nonessential (BAGEL2)	-0.30981
Carnevale 2022	Brunello	77441	Adenosine	RP1	Nonessential (BAGEL2)	-0.06414
Carnevale 2022	Brunello	77441	Adenosine	PAX1	Nonessential (BAGEL2)	-0.1156
Carnevale 2022	Brunello	77441	Adenosine	UBTF	Core Essential (BAGEL2)	-0.31836
Carnevale 2022	Brunello	77441	Adenosine	NCBP1	Core Essential (BAGEL2)	-0.18477
Carnevale 2022	Brunello	77441	Adenosine	PRAMEF19	Nonessential (BAGEL2)	0.10585
Carnevale 2022	Brunello	77441	Adenosine	CCT8L2	Nonessential (BAGEL2)	-0.32001
Carnevale 2022	Brunello	77441	Adenosine	F9	Nonessential (BAGEL2)	-0.1992
Carnevale 2022	Brunello	77441	Adenosine	AFM	Nonessential (BAGEL2)	-0.26634
Carnevale 2022	Brunello	77441	Adenosine	FEZF2	Nonessential (BAGEL2)	-0.14347
Carnevale 2022	Brunello	77441	Adenosine	DCAF4L2	Nonessential (BAGEL2)	0.27071
Carnevale 2022	Brunello	77441	Adenosine	OR5V1	Nonessential (BAGEL2)	-0.20918
Carnevale 2022	Brunello	77441	Adenosine	UBE2M	Core Essential (BAGEL2)	-0.34799
Carnevale 2022	Brunello	77441	Adenosine	SSU72	Core Essential (BAGEL2)	-0.3306
Carnevale 2022	Brunello	77441	Adenosine	DSG4	Nonessential (BAGEL2)	-0.20605
Carnevale 2022	Brunello	77441	Adenosine	PFN1	Core Essential (BAGEL2)	-0.0019233
Carnevale 2022	Brunello	77441	Adenosine	AIPL1	Nonessential (BAGEL2)	-0.016176
Carnevale 2022	Brunello	77441	Adenosine	KLK12	Nonessential (BAGEL2)	-0.022258
Carnevale 2022	Brunello	77441	Adenosine	ATP6V1A	Core Essential (BAGEL2)	0.025457
Carnevale 2022	Brunello	77441	Adenosine	OR5M10	Nonessential (BAGEL2)	0.0076722
Carnevale 2022	Brunello	77441	Adenosine	MVK	Core Essential (BAGEL2)	-0.057074
Carnevale 2022	Brunello	77441	Adenosine	OR2D3	Nonessential (BAGEL2)	-0.30602
Carnevale 2022	Brunello	77441	Adenosine	RPS7	Core Essential (BAGEL2)	-0.34133
Carnevale 2022	Brunello	77441	Adenosine	SRSF7	Core Essential (BAGEL2)	-0.44303
Carnevale 2022	Brunello	77441	Adenosine	ADSS	Core Essential (BAGEL2)	-0.28582
Carnevale 2022	Brunello	77441	Adenosine	C1orf109	Core Essential (BAGEL2)	-0.17183
Carnevale 2022	Brunello	77441	Adenosine	PRIM1	Core Essential (BAGEL2)	0.043151
Carnevale 2022	Brunello	77441	Adenosine	SF1	Core Essential (BAGEL2)	-0.20842
Carnevale 2022	Brunello	77441	Adenosine	RNASE9	Nonessential (BAGEL2)	-0.25959
Carnevale 2022	Brunello	77441	Adenosine	USP39	Core Essential (BAGEL2)	-0.024756
Carnevale 2022	Brunello	77441	Adenosine	GAPDH	Core Essential (BAGEL2)	-0.26192
Carnevale 2022	Brunello	77441	Adenosine	ARL2	Core Essential (BAGEL2)	0.11006
Carnevale 2022	Brunello	77441	Adenosine	VPREB1	Nonessential (BAGEL2)	-0.18865
Carnevale 2022	Brunello	77441	Adenosine	CHAF1A	Core Essential (BAGEL2)	0.21908
Carnevale 2022	Brunello	77441	Adenosine	OR56B1	Nonessential (BAGEL2)	-0.028895
Carnevale 2022	Brunello	77441	Adenosine	HNRNPC	Core Essential (BAGEL2)	-0.12119
Carnevale 2022	Brunello	77441	Adenosine	UTP15	Core Essential (BAGEL2)	-0.27259
Carnevale 2022	Brunello	77441	Adenosine	TXN	Core Essential (BAGEL2)	-0.19478
Carnevale 2022	Brunello	77441	Adenosine	NOL9	Core Essential (BAGEL2)	-0.09375
Carnevale 2022	Brunello	77441	Adenosine	CDC123	Core Essential (BAGEL2)	0.14955
Carnevale 2022	Brunello	77441	Adenosine	LSM11	Core Essential (BAGEL2)	0.033927
Carnevale 2022	Brunello	77441	Adenosine	RPS6	Core Essential (BAGEL2)	-0.11432
Carnevale 2022	Brunello	77441	Adenosine	FARSB	Core Essential (BAGEL2)	-0.20282
Carnevale 2022	Brunello	77441	Adenosine	RHEB	Core Essential (BAGEL2)	-0.20328
Carnevale 2022	Brunello	77441	Adenosine	THOC2	Core Essential (BAGEL2)	0.028918
Carnevale 2022	Brunello	77441	Adenosine	OR7A17	Nonessential (BAGEL2)	-0.21876
Carnevale 2022	Brunello	77441	Adenosine	CER1	Nonessential (BAGEL2)	-0.2848
Carnevale 2022	Brunello	77441	Adenosine	LCT	Nonessential (BAGEL2)	-0.12995
Carnevale 2022	Brunello	77441	Adenosine	TMEM174	Nonessential (BAGEL2)	0.070349
Carnevale 2022	Brunello	77441	Adenosine	GPR31	Nonessential (BAGEL2)	-0.22482
Carnevale 2022	Brunello	77441	Adenosine	WDR43	Core Essential (BAGEL2)	-0.0012144
Carnevale 2022	Brunello	77441	Adenosine	SSX7	Nonessential (BAGEL2)	-0.2603
Carnevale 2022	Brunello	77441	Adenosine	DGCR8	Core Essential (BAGEL2)	-0.23243
Carnevale 2022	Brunello	77441	Adenosine	GHRH	Nonessential (BAGEL2)	-0.17567
Carnevale 2022	Brunello	77441	Adenosine	FAM47B	Nonessential (BAGEL2)	-0.26128
Carnevale 2022	Brunello	77441	Adenosine	MAGEB4	Nonessential (BAGEL2)	-0.25688
Carnevale 2022	Brunello	77441	Adenosine	FAM71C	Nonessential (BAGEL2)	-0.24703
Carnevale 2022	Brunello	77441	Adenosine	DHX9	Core Essential (BAGEL2)	-0.23588
Carnevale 2022	Brunello	77441	Adenosine	CSE1L	Core Essential (BAGEL2)	-0.027248
Carnevale 2022	Brunello	77441	Adenosine	SERPINB12	Nonessential (BAGEL2)	-0.0025852
Carnevale 2022	Brunello	77441	Adenosine	HMX1	Nonessential (BAGEL2)	-0.23757
Carnevale 2022	Brunello	77441	Adenosine	LGALS13	Nonessential (BAGEL2)	-0.049341
Carnevale 2022	Brunello	77441	Adenosine	CTR9	Core Essential (BAGEL2)	0.00071857
Carnevale 2022	Brunello	77441	Adenosine	KRTAP1-1	Nonessential (BAGEL2)	-0.051554
Carnevale 2022	Brunello	77441	Adenosine	SNRPD2	Core Essential (BAGEL2)	0.022213
Carnevale 2022	Brunello	77441	Adenosine	RBMY1D	Nonessential (BAGEL2)	-0.21628
Carnevale 2022	Brunello	77441	Adenosine	PASD1	Nonessential (BAGEL2)	-0.34209
Carnevale 2022	Brunello	77441	Adenosine	KRT26	Nonessential (BAGEL2)	0.14681
Carnevale 2022	Brunello	77441	Adenosine	OR4D9	Nonessential (BAGEL2)	-0.025388
Carnevale 2022	Brunello	77441	Adenosine	GINS4	Core Essential (BAGEL2)	-0.13902
Carnevale 2022	Brunello	77441	Adenosine	HTR6	Nonessential (BAGEL2)	-0.22802
Carnevale 2022	Brunello	77441	Adenosine	SLC32A1	Nonessential (BAGEL2)	-0.18345
Carnevale 2022	Brunello	77441	Adenosine	VN1R4	Nonessential (BAGEL2)	-0.16463
Carnevale 2022	Brunello	77441	Adenosine	CCT5	Core Essential (BAGEL2)	-0.040171
Carnevale 2022	Brunello	77441	Adenosine	LALBA	Nonessential (BAGEL2)	-0.18255
Carnevale 2022	Brunello	77441	Adenosine	RPS12	Core Essential (BAGEL2)	-0.23294
Carnevale 2022	Brunello	77441	Adenosine	TGM6	Nonessential (BAGEL2)	0.069264
Carnevale 2022	Brunello	77441	Adenosine	CELA3A	Nonessential (BAGEL2)	0.20645
Carnevale 2022	Brunello	77441	Adenosine	TBX10	Nonessential (BAGEL2)	-0.36717
Carnevale 2022	Brunello	77441	Adenosine	SLC22A13	Nonessential (BAGEL2)	-0.039605
Carnevale 2022	Brunello	77441	Adenosine	CPSF3	Core Essential (BAGEL2)	-0.28803
Carnevale 2022	Brunello	77441	Adenosine	KRTAP10-2	Nonessential (BAGEL2)	-0.15782
Carnevale 2022	Brunello	77441	Adenosine	LRIT2	Nonessential (BAGEL2)	-0.22742
Carnevale 2022	Brunello	77441	Adenosine	CCT3	Core Essential (BAGEL2)	-0.15358
Carnevale 2022	Brunello	77441	Adenosine	INSM2	Nonessential (BAGEL2)	-0.22431
Carnevale 2022	Brunello	77441	Adenosine	DNM2	Core Essential (BAGEL2)	-0.17336
Carnevale 2022	Brunello	77441	Adenosine	OR2T1	Nonessential (BAGEL2)	-0.10748
Carnevale 2022	Brunello	77441	Adenosine	ITIH6	Nonessential (BAGEL2)	-0.15308
Carnevale 2022	Brunello	77441	Adenosine	POM121L12	Nonessential (BAGEL2)	0.031169
Carnevale 2022	Brunello	77441	Adenosine	KRTAP11-1	Nonessential (BAGEL2)	-0.17378
Carnevale 2022	Brunello	77441	Adenosine	RPL8	Core Essential (BAGEL2)	-0.25998
Carnevale 2022	Brunello	77441	Adenosine	KRT28	Nonessential (BAGEL2)	-0.25903
Carnevale 2022	Brunello	77441	Adenosine	OR2L3	Nonessential (BAGEL2)	-0.24267
Carnevale 2022	Brunello	77441	Adenosine	ROMO1	Core Essential (BAGEL2)	-0.33759
Carnevale 2022	Brunello	77441	Adenosine	TRMT5	Core Essential (BAGEL2)	-0.14609
Carnevale 2022	Brunello	77441	Adenosine	UBE2L3	Core Essential (BAGEL2)	0.073151
Carnevale 2022	Brunello	77441	Adenosine	NUP214	Core Essential (BAGEL2)	-0.24425
Carnevale 2022	Brunello	77441	Adenosine	UPF2	Core Essential (BAGEL2)	0.16523
Carnevale 2022	Brunello	77441	Adenosine	CATSPER4	Nonessential (BAGEL2)	-0.11973
Carnevale 2022	Brunello	77441	Adenosine	POLR2I	Core Essential (BAGEL2)	-0.13746
Carnevale 2022	Brunello	77441	Adenosine	DEFB107A	Nonessential (BAGEL2)	-0.18503
Carnevale 2022	Brunello	77441	Adenosine	TPX2	Core Essential (BAGEL2)	0.032127
Carnevale 2022	Brunello	77441	Adenosine	KRTAP17-1	Nonessential (BAGEL2)	0.036178
Carnevale 2022	Brunello	77441	Adenosine	GJA8	Nonessential (BAGEL2)	-0.17826
Carnevale 2022	Brunello	77441	Adenosine	PAGE3	Nonessential (BAGEL2)	-0.034548
Carnevale 2022	Brunello	77441	Adenosine	RIOK2	Core Essential (BAGEL2)	-0.1624
Carnevale 2022	Brunello	77441	Adenosine	CDC20	Core Essential (BAGEL2)	-0.088389
Carnevale 2022	Brunello	77441	Adenosine	GJA9	Nonessential (BAGEL2)	0.036378
Carnevale 2022	Brunello	77441	Adenosine	DIS3	Core Essential (BAGEL2)	-0.15347
Carnevale 2022	Brunello	77441	Adenosine	OR3A1	Nonessential (BAGEL2)	-0.18307
Carnevale 2022	Brunello	77441	Adenosine	PDILT	Nonessential (BAGEL2)	-0.22336
Carnevale 2022	Brunello	77441	Adenosine	ATP6V1G3	Nonessential (BAGEL2)	-0.12303
Carnevale 2022	Brunello	77441	Adenosine	CENPA	Core Essential (BAGEL2)	-0.28879
Carnevale 2022	Brunello	77441	Adenosine	MCM3	Core Essential (BAGEL2)	0.029692
Carnevale 2022	Brunello	77441	Adenosine	KRT74	Nonessential (BAGEL2)	-0.18677
Carnevale 2022	Brunello	77441	Adenosine	OPALIN	Nonessential (BAGEL2)	-0.20001
Carnevale 2022	Brunello	77441	Adenosine	INSRR	Nonessential (BAGEL2)	-0.14597
Carnevale 2022	Brunello	77441	Adenosine	KRT75	Nonessential (BAGEL2)	0.2882
Carnevale 2022	Brunello	77441	Adenosine	DAZ2	Nonessential (BAGEL2)	-0.25417
Carnevale 2022	Brunello	77441	Adenosine	ADAM30	Nonessential (BAGEL2)	-0.30499
Carnevale 2022	Brunello	77441	Adenosine	SPATA32	Nonessential (BAGEL2)	0.21864
Carnevale 2022	Brunello	77441	Adenosine	S100G	Nonessential (BAGEL2)	-0.16577
Carnevale 2022	Brunello	77441	Adenosine	VN1R5	Nonessential (BAGEL2)	-0.20088
Carnevale 2022	Brunello	77441	Adenosine	MEP1A	Nonessential (BAGEL2)	-0.12813
Carnevale 2022	Brunello	77441	Adenosine	SOHLH1	Nonessential (BAGEL2)	0.16975
Carnevale 2022	Brunello	77441	Adenosine	MRPS34	Core Essential (BAGEL2)	-0.24538
Carnevale 2022	Brunello	77441	Adenosine	OR7D4	Nonessential (BAGEL2)	-0.2575
Carnevale 2022	Brunello	77441	Adenosine	TRIM43	Nonessential (BAGEL2)	-0.20332
Carnevale 2022	Brunello	77441	Adenosine	MASTL	Core Essential (BAGEL2)	-0.34717
Carnevale 2022	Brunello	77441	Adenosine	PRB1	Nonessential (BAGEL2)	-0.081598
Carnevale 2022	Brunello	77441	Adenosine	VSX2	Nonessential (BAGEL2)	-0.28299
Carnevale 2022	Brunello	77441	Adenosine	COPA	Core Essential (BAGEL2)	-0.14029
Carnevale 2022	Brunello	77441	Adenosine	RPL14	Core Essential (BAGEL2)	-0.20457
Carnevale 2022	Brunello	77441	Adenosine	DMP1	Nonessential (BAGEL2)	-0.081988
Carnevale 2022	Brunello	77441	Adenosine	CTPS1	Core Essential (BAGEL2)	0.0039289
Carnevale 2022	Brunello	77441	Adenosine	CDY1	Nonessential (BAGEL2)	-0.10474
Carnevale 2022	Brunello	77441	Adenosine	TAAR2	Nonessential (BAGEL2)	-0.22049
Carnevale 2022	Brunello	77441	Adenosine	NOC4L	Core Essential (BAGEL2)	0.13182
Carnevale 2022	Brunello	77441	Adenosine	OTUD6A	Nonessential (BAGEL2)	-0.047281
Carnevale 2022	Brunello	77441	Adenosine	OR8U1	Nonessential (BAGEL2)	-0.16028
Carnevale 2022	Brunello	77441	Adenosine	NUS1	Core Essential (BAGEL2)	-0.25501
Carnevale 2022	Brunello	77441	Adenosine	NPFFR1	Nonessential (BAGEL2)	0.039299
Carnevale 2022	Brunello	77441	Adenosine	C12orf40	Nonessential (BAGEL2)	0.18611
Carnevale 2022	Brunello	77441	Adenosine	CABP2	Nonessential (BAGEL2)	-0.23993
Carnevale 2022	Brunello	77441	Adenosine	NUP160	Core Essential (BAGEL2)	-0.14258
Carnevale 2022	Brunello	77441	Adenosine	H1FOO	Nonessential (BAGEL2)	0.022374
Carnevale 2022	Brunello	77441	Adenosine	CELA3B	Nonessential (BAGEL2)	-0.016795
Carnevale 2022	Brunello	77441	Adenosine	RFC2	Core Essential (BAGEL2)	-0.046821
Carnevale 2022	Brunello	77441	Adenosine	OR2T27	Nonessential (BAGEL2)	0.10185
Carnevale 2022	Brunello	77441	Adenosine	TMPRSS15	Nonessential (BAGEL2)	0.042578
Carnevale 2022	Brunello	77441	Adenosine	CYP2A13	Nonessential (BAGEL2)	-0.21819
Carnevale 2022	Brunello	77441	Adenosine	OR10A2	Nonessential (BAGEL2)	0.049916
Carnevale 2022	Brunello	77441	Adenosine	RPL4	Core Essential (BAGEL2)	0.0098165
Carnevale 2022	Brunello	77441	Adenosine	OR1E1	Nonessential (BAGEL2)	-0.21193
Carnevale 2022	Brunello	77441	Adenosine	HINFP	Core Essential (BAGEL2)	0.2056
Carnevale 2022	Brunello	77441	Adenosine	RRP12	Core Essential (BAGEL2)	0.23701
Carnevale 2022	Brunello	77441	Adenosine	MRGPRX1	Nonessential (BAGEL2)	-0.066727
Carnevale 2022	Brunello	77441	Adenosine	SNRPA1	Core Essential (BAGEL2)	-0.31759
Carnevale 2022	Brunello	77441	Adenosine	NCR2	Nonessential (BAGEL2)	-0.096606
Carnevale 2022	Brunello	77441	Adenosine	GPR119	Nonessential (BAGEL2)	0.030366
Carnevale 2022	Brunello	77441	Adenosine	SPRR4	Nonessential (BAGEL2)	0.18788
Carnevale 2022	Brunello	77441	Adenosine	CINP	Core Essential (BAGEL2)	-0.13729
Carnevale 2022	Brunello	77441	Adenosine	PSMC5	Core Essential (BAGEL2)	-0.2105
Carnevale 2022	Brunello	77441	Adenosine	MRPL28	Core Essential (BAGEL2)	-0.10788
Carnevale 2022	Brunello	77441	Adenosine	TAS1R2	Nonessential (BAGEL2)	0.11499
Carnevale 2022	Brunello	77441	Adenosine	SRBD1	Core Essential (BAGEL2)	-0.14392
Carnevale 2022	Brunello	77441	Adenosine	RCL1	Core Essential (BAGEL2)	0.048859
Carnevale 2022	Brunello	77441	Adenosine	SLC6A5	Nonessential (BAGEL2)	0.054641
Carnevale 2022	Brunello	77441	Adenosine	PRDM14	Nonessential (BAGEL2)	-0.12213
Carnevale 2022	Brunello	77441	Adenosine	RPS3	Core Essential (BAGEL2)	-0.062692
Carnevale 2022	Brunello	77441	Adenosine	NUDC	Core Essential (BAGEL2)	-0.22866
Carnevale 2022	Brunello	77441	Adenosine	RBM17	Core Essential (BAGEL2)	-0.024602
Carnevale 2022	Brunello	77441	Adenosine	OR2G2	Nonessential (BAGEL2)	-0.075307
Carnevale 2022	Brunello	77441	Adenosine	TONSL	Core Essential (BAGEL2)	-0.0981
Carnevale 2022	Brunello	77441	Adenosine	TRHR	Nonessential (BAGEL2)	-0.039805
Carnevale 2022	Brunello	77441	Adenosine	NOL10	Core Essential (BAGEL2)	-0.18806
Carnevale 2022	Brunello	77441	Adenosine	OR3A3	Nonessential (BAGEL2)	-0.081149
Carnevale 2022	Brunello	77441	Adenosine	SERPINA12	Nonessential (BAGEL2)	-0.014499
Carnevale 2022	Brunello	77441	Adenosine	PRAMEF7	Nonessential (BAGEL2)	-0.080885
Carnevale 2022	Brunello	77441	Adenosine	SLC7A13	Nonessential (BAGEL2)	0.0010999
Carnevale 2022	Brunello	77441	Adenosine	OTOP1	Nonessential (BAGEL2)	0.07207
Carnevale 2022	Brunello	77441	Adenosine	SNW1	Core Essential (BAGEL2)	0.098645
Carnevale 2022	Brunello	77441	Adenosine	BHLHE23	Nonessential (BAGEL2)	-0.03272
Carnevale 2022	Brunello	77441	Adenosine	RPS19	Core Essential (BAGEL2)	-0.18349
Carnevale 2022	Brunello	77441	Adenosine	TEDDM1	Nonessential (BAGEL2)	-0.032834
Carnevale 2022	Brunello	77441	Adenosine	VCX3A	Nonessential (BAGEL2)	-0.18938
Carnevale 2022	Brunello	77441	Adenosine	PSMD4	Core Essential (BAGEL2)	-0.10186
Carnevale 2022	Brunello	77441	Adenosine	RPL19	Core Essential (BAGEL2)	-0.20237
Carnevale 2022	Brunello	77441	Adenosine	KRTAP4-4	Nonessential (BAGEL2)	-0.13808
Carnevale 2022	Brunello	77441	Adenosine	TIMM13	Core Essential (BAGEL2)	-0.19955
Carnevale 2022	Brunello	77441	Adenosine	IFNA21	Nonessential (BAGEL2)	-0.09838
Carnevale 2022	Brunello	77441	Adenosine	MCM3AP	Core Essential (BAGEL2)	-0.08308
Carnevale 2022	Brunello	77441	Adenosine	ZNF574	Core Essential (BAGEL2)	0.053838
Carnevale 2022	Brunello	77441	Adenosine	IAPP	Nonessential (BAGEL2)	-0.062626
Carnevale 2022	Brunello	77441	Adenosine	FNDC7	Nonessential (BAGEL2)	-0.11265
Carnevale 2022	Brunello	77441	Adenosine	DSCR4	Nonessential (BAGEL2)	0.18242
Carnevale 2022	Brunello	77441	Adenosine	PHF5A	Core Essential (BAGEL2)	-0.030773
Carnevale 2022	Brunello	77441	Adenosine	MBD3L2	Nonessential (BAGEL2)	0.21438
Carnevale 2022	Brunello	77441	Adenosine	SI	Nonessential (BAGEL2)	-0.10352
Carnevale 2022	Brunello	77441	Adenosine	MRGPRD	Nonessential (BAGEL2)	-0.044451
Carnevale 2022	Brunello	77441	Adenosine	MT1B	Nonessential (BAGEL2)	-0.040859
Carnevale 2022	Brunello	77441	Adenosine	SLC36A3	Nonessential (BAGEL2)	-0.059104
Carnevale 2022	Brunello	77441	Adenosine	FUT5	Nonessential (BAGEL2)	0.67132
Carnevale 2022	Brunello	77441	Adenosine	PSMD11	Core Essential (BAGEL2)	0.32039
Carnevale 2022	Brunello	77441	Adenosine	SF3B5	Core Essential (BAGEL2)	-0.31643
Carnevale 2022	Brunello	77441	Adenosine	BPIFB3	Nonessential (BAGEL2)	0.096462
Carnevale 2022	Brunello	77441	Adenosine	SCP2D1	Nonessential (BAGEL2)	-0.19987
Carnevale 2022	Brunello	77441	Adenosine	CHAT	Nonessential (BAGEL2)	0.02866
Carnevale 2022	Brunello	77441	Adenosine	EIF5B	Core Essential (BAGEL2)	0.083823
Carnevale 2022	Brunello	77441	Adenosine	SCN10A	Nonessential (BAGEL2)	-0.12726
Carnevale 2022	Brunello	77441	Adenosine	LBX1	Nonessential (BAGEL2)	-0.080158
Carnevale 2022	Brunello	77441	Adenosine	TCP1	Core Essential (BAGEL2)	-0.29741
Carnevale 2022	Brunello	77441	Adenosine	OR1N2	Nonessential (BAGEL2)	-0.18653
Carnevale 2022	Brunello	77441	Adenosine	SEC14L3	Nonessential (BAGEL2)	0.04209
Carnevale 2022	Brunello	77441	Adenosine	EIF2B1	Core Essential (BAGEL2)	-0.18882
Carnevale 2022	Brunello	77441	Adenosine	RPL24	Core Essential (BAGEL2)	0.086208
Carnevale 2022	Brunello	77441	Adenosine	SOX1	Nonessential (BAGEL2)	-0.1468
Carnevale 2022	Brunello	77441	Adenosine	DONSON	Core Essential (BAGEL2)	-0.032962
Carnevale 2022	Brunello	77441	Adenosine	MEPCE	Core Essential (BAGEL2)	-0.31613
Carnevale 2022	Brunello	77441	Adenosine	SIGLECL1	Nonessential (BAGEL2)	0.041732
Carnevale 2022	Brunello	77441	Adenosine	LYZL2	Nonessential (BAGEL2)	-0.072136
Carnevale 2022	Brunello	77441	Adenosine	HRG	Nonessential (BAGEL2)	-0.20903
Carnevale 2022	Brunello	77441	Adenosine	OR4K17	Nonessential (BAGEL2)	0.16824
Carnevale 2022	Brunello	77441	Adenosine	RPS23	Core Essential (BAGEL2)	-0.021113
Carnevale 2022	Brunello	77441	Adenosine	SPHAR	Nonessential (BAGEL2)	0.22186
Carnevale 2022	Brunello	77441	Adenosine	TPD52L3	Nonessential (BAGEL2)	-0.21627
Carnevale 2022	Brunello	77441	Adenosine	KAT8	Core Essential (BAGEL2)	-0.070162
Carnevale 2022	Brunello	77441	Adenosine	GPR45	Nonessential (BAGEL2)	-0.15391
Carnevale 2022	Brunello	77441	Adenosine	TRIML1	Nonessential (BAGEL2)	-0.12136
Carnevale 2022	Brunello	77441	Adenosine	EIF4A3	Core Essential (BAGEL2)	-0.20625
Carnevale 2022	Brunello	77441	Adenosine	KANSL3	Core Essential (BAGEL2)	0.26512
Carnevale 2022	Brunello	77441	Adenosine	PNLIPRP1	Nonessential (BAGEL2)	0.21303
Carnevale 2022	Brunello	77441	Adenosine	HAUS5	Core Essential (BAGEL2)	0.013573
Carnevale 2022	Brunello	77441	Adenosine	ALPI	Nonessential (BAGEL2)	-0.084259
Carnevale 2022	Brunello	77441	Adenosine	EFCAB3	Nonessential (BAGEL2)	-0.0020525
Carnevale 2022	Brunello	77441	Adenosine	DUSP21	Nonessential (BAGEL2)	-0.16273
Carnevale 2022	Brunello	77441	Adenosine	KRTAP5-2	Nonessential (BAGEL2)	-0.19017
Carnevale 2022	Brunello	77441	Adenosine	NPVF	Nonessential (BAGEL2)	-0.04847
Carnevale 2022	Brunello	77441	Adenosine	SPATA31A7	Nonessential (BAGEL2)	0.083938
Carnevale 2022	Brunello	77441	Adenosine	GPR50	Nonessential (BAGEL2)	-0.19016
Carnevale 2022	Brunello	77441	Adenosine	MAS1L	Nonessential (BAGEL2)	-0.055093
Carnevale 2022	Brunello	77441	Adenosine	UPF1	Core Essential (BAGEL2)	-0.1937
Carnevale 2022	Brunello	77441	Adenosine	TRIM67	Nonessential (BAGEL2)	-0.23314
Carnevale 2022	Brunello	77441	Adenosine	GPX5	Nonessential (BAGEL2)	0.071965
Carnevale 2022	Brunello	77441	Adenosine	HOXD12	Nonessential (BAGEL2)	-0.039214
Carnevale 2022	Brunello	77441	Adenosine	RBMY1B	Nonessential (BAGEL2)	0.0725
Carnevale 2022	Brunello	77441	Adenosine	ANAPC5	Core Essential (BAGEL2)	0.051764
Carnevale 2022	Brunello	77441	Adenosine	SIX6	Nonessential (BAGEL2)	-0.15909
Carnevale 2022	Brunello	77441	Adenosine	SHCBP1L	Nonessential (BAGEL2)	0.057663
Carnevale 2022	Brunello	77441	Adenosine	GOLGA6L2	Nonessential (BAGEL2)	-0.046573
Carnevale 2022	Brunello	77441	Adenosine	KRTAP15-1	Nonessential (BAGEL2)	0.089874
Carnevale 2022	Brunello	77441	Adenosine	PSMA1	Core Essential (BAGEL2)	0.11644
Carnevale 2022	Brunello	77441	Adenosine	CHMP6	Core Essential (BAGEL2)	0.094277
Carnevale 2022	Brunello	77441	Adenosine	CST5	Nonessential (BAGEL2)	-0.017942
Carnevale 2022	Brunello	77441	Adenosine	SYS1	Core Essential (BAGEL2)	-0.092146
Carnevale 2022	Brunello	77441	Adenosine	IFIT1B	Nonessential (BAGEL2)	-0.032786
Carnevale 2022	Brunello	77441	Adenosine	KRT84	Nonessential (BAGEL2)	-0.27376
Carnevale 2022	Brunello	77441	Adenosine	PSMA5	Core Essential (BAGEL2)	-0.095332
Carnevale 2022	Brunello	77441	Adenosine	TTI1	Core Essential (BAGEL2)	-0.10606
Carnevale 2022	Brunello	77441	Adenosine	VRTN	Nonessential (BAGEL2)	-0.13107
Carnevale 2022	Brunello	77441	Adenosine	IL9	Nonessential (BAGEL2)	0.040727
Carnevale 2022	Brunello	77441	Adenosine	SF3B2	Core Essential (BAGEL2)	-0.17266
Carnevale 2022	Brunello	77441	Adenosine	OR2T12	Nonessential (BAGEL2)	-0.15522
Carnevale 2022	Brunello	77441	Adenosine	PSMA4	Core Essential (BAGEL2)	-0.043333
Carnevale 2022	Brunello	77441	Adenosine	TSPO2	Nonessential (BAGEL2)	0.0016855
Carnevale 2022	Brunello	77441	Adenosine	SLC22A8	Nonessential (BAGEL2)	0.055955
Carnevale 2022	Brunello	77441	Adenosine	TRNAU1AP	Core Essential (BAGEL2)	-0.19991
Carnevale 2022	Brunello	77441	Adenosine	SERPINA7	Nonessential (BAGEL2)	0.056532
Carnevale 2022	Brunello	77441	Adenosine	WDR33	Core Essential (BAGEL2)	-0.16133
Carnevale 2022	Brunello	77441	Adenosine	BARHL1	Nonessential (BAGEL2)	0.059544
Carnevale 2022	Brunello	77441	Adenosine	HRH3	Nonessential (BAGEL2)	-0.090289
Carnevale 2022	Brunello	77441	Adenosine	KRT9	Nonessential (BAGEL2)	-0.0024603
Carnevale 2022	Brunello	77441	Adenosine	CABS1	Nonessential (BAGEL2)	0.043682
Carnevale 2022	Brunello	77441	Adenosine	ACTR10	Core Essential (BAGEL2)	0.077904
Carnevale 2022	Brunello	77441	Adenosine	PABPC1	Core Essential (BAGEL2)	-0.054703
Carnevale 2022	Brunello	77441	Adenosine	TRIM60	Nonessential (BAGEL2)	-0.16236
Carnevale 2022	Brunello	77441	Adenosine	GOT1L1	Nonessential (BAGEL2)	-0.048008
Carnevale 2022	Brunello	77441	Adenosine	SMC2	Core Essential (BAGEL2)	-0.14693
Carnevale 2022	Brunello	77441	Adenosine	PPA1	Core Essential (BAGEL2)	0.20343
Carnevale 2022	Brunello	77441	Adenosine	OR1S2	Nonessential (BAGEL2)	0.13183
Carnevale 2022	Brunello	77441	Adenosine	KCNG4	Nonessential (BAGEL2)	-0.13777
Carnevale 2022	Brunello	77441	Adenosine	LIPM	Nonessential (BAGEL2)	-0.14591
Carnevale 2022	Brunello	77441	Adenosine	FAM47C	Nonessential (BAGEL2)	-0.068572
Carnevale 2022	Brunello	77441	Adenosine	C2orf83	Nonessential (BAGEL2)	-0.078836
Carnevale 2022	Brunello	77441	Adenosine	RBM46	Nonessential (BAGEL2)	0.0011038
Carnevale 2022	Brunello	77441	Adenosine	KRTAP13-3	Nonessential (BAGEL2)	-0.096232
Carnevale 2022	Brunello	77441	Adenosine	HCFC1	Core Essential (BAGEL2)	-0.014222
Carnevale 2022	Brunello	77441	Adenosine	RPS11	Core Essential (BAGEL2)	-0.075449
Carnevale 2022	Brunello	77441	Adenosine	OR10R2	Nonessential (BAGEL2)	-0.13607
Carnevale 2022	Brunello	77441	Adenosine	OR13D1	Nonessential (BAGEL2)	0.0076602
Carnevale 2022	Brunello	77441	Adenosine	PSMD14	Core Essential (BAGEL2)	-0.13153
Carnevale 2022	Brunello	77441	Adenosine	MARS2	Core Essential (BAGEL2)	-0.059451
Carnevale 2022	Brunello	77441	Adenosine	IZUMO2	Nonessential (BAGEL2)	0.28283
Carnevale 2022	Brunello	77441	Adenosine	RNF113B	Nonessential (BAGEL2)	-0.16436
Carnevale 2022	Brunello	77441	Adenosine	ZAN	Nonessential (BAGEL2)	-0.14879
Carnevale 2022	Brunello	77441	Adenosine	TOP2A	Core Essential (BAGEL2)	-0.009385
Carnevale 2022	Brunello	77441	Adenosine	RPS2	Core Essential (BAGEL2)	-0.22554
Carnevale 2022	Brunello	77441	Adenosine	WDR92	Core Essential (BAGEL2)	-0.071072
Carnevale 2022	Brunello	77441	Adenosine	PPAT	Core Essential (BAGEL2)	0.060278
Carnevale 2022	Brunello	77441	Adenosine	SDR9C7	Nonessential (BAGEL2)	-0.10267
Carnevale 2022	Brunello	77441	Adenosine	CLEC2A	Nonessential (BAGEL2)	0.088597
Carnevale 2022	Brunello	77441	Adenosine	CLCA1	Nonessential (BAGEL2)	-0.069683
Carnevale 2022	Brunello	77441	Adenosine	CNBD1	Nonessential (BAGEL2)	-0.11283
Carnevale 2022	Brunello	77441	Adenosine	OR51B6	Nonessential (BAGEL2)	-0.16399
Carnevale 2022	Brunello	77441	Adenosine	PLK1	Core Essential (BAGEL2)	0.014595
Carnevale 2022	Brunello	77441	Adenosine	CFHR5	Nonessential (BAGEL2)	0.30534
Carnevale 2022	Brunello	77441	Adenosine	PRAMEF1	Nonessential (BAGEL2)	-0.14771
Carnevale 2022	Brunello	77441	Adenosine	RBMY1E	Nonessential (BAGEL2)	-0.27174
Carnevale 2022	Brunello	77441	Adenosine	BEND2	Nonessential (BAGEL2)	0.076141
Carnevale 2022	Brunello	77441	Adenosine	AWAT1	Nonessential (BAGEL2)	-0.10876
Carnevale 2022	Brunello	77441	Adenosine	IFNA7	Nonessential (BAGEL2)	-0.098927
Carnevale 2022	Brunello	77441	Adenosine	OR52K2	Nonessential (BAGEL2)	0.13754
Carnevale 2022	Brunello	77441	Adenosine	DPRX	Nonessential (BAGEL2)	0.12192
Carnevale 2022	Brunello	77441	Adenosine	MMP21	Nonessential (BAGEL2)	-0.12596
Carnevale 2022	Brunello	77441	Adenosine	OR1E2	Nonessential (BAGEL2)	-0.029791
Carnevale 2022	Brunello	77441	Adenosine	C7orf71	Nonessential (BAGEL2)	-0.095696
Carnevale 2022	Brunello	77441	Adenosine	H2BFWT	Nonessential (BAGEL2)	-0.11385
Carnevale 2022	Brunello	77441	Adenosine	MS4A13	Nonessential (BAGEL2)	-0.18146
Carnevale 2022	Brunello	77441	Adenosine	HIST1H2AJ	Core Essential (BAGEL2)	-0.15284
Carnevale 2022	Brunello	77441	Adenosine	TUT1	Core Essential (BAGEL2)	-0.099289
Carnevale 2022	Brunello	77441	Adenosine	NOTO	Nonessential (BAGEL2)	-0.15253
Carnevale 2022	Brunello	77441	Adenosine	ATR	Core Essential (BAGEL2)	-0.20493
Carnevale 2022	Brunello	77441	Adenosine	KRTAP19-3	Nonessential (BAGEL2)	-0.0072966
Carnevale 2022	Brunello	77441	Adenosine	TBC1D29	Nonessential (BAGEL2)	-0.035536
Carnevale 2022	Brunello	77441	Adenosine	NOL11	Core Essential (BAGEL2)	0.047344
Carnevale 2022	Brunello	77441	Adenosine	KCNK18	Nonessential (BAGEL2)	0.22521
Carnevale 2022	Brunello	77441	Adenosine	NYX	Nonessential (BAGEL2)	0.24603
Carnevale 2022	Brunello	77441	Adenosine	ATP4B	Nonessential (BAGEL2)	0.053506
Carnevale 2022	Brunello	77441	Adenosine	TIMM10	Core Essential (BAGEL2)	-0.17213
Carnevale 2022	Brunello	77441	Adenosine	ECD	Core Essential (BAGEL2)	-0.23051
Carnevale 2022	Brunello	77441	Adenosine	RBMY1A1	Nonessential (BAGEL2)	-0.1954
Carnevale 2022	Brunello	77441	Adenosine	PSMC6	Core Essential (BAGEL2)	-0.047143
Carnevale 2022	Brunello	77441	Adenosine	MTG2	Core Essential (BAGEL2)	0.1913
Carnevale 2022	Brunello	77441	Adenosine	RARS2	Core Essential (BAGEL2)	-0.17705
Carnevale 2022	Brunello	77441	Adenosine	RETNLB	Nonessential (BAGEL2)	-0.13511
Carnevale 2022	Brunello	77441	Adenosine	TFRC	Core Essential (BAGEL2)	-0.11375
Carnevale 2022	Brunello	77441	Adenosine	MRGPRX4	Nonessential (BAGEL2)	0.18359
Carnevale 2022	Brunello	77441	Adenosine	NLRP5	Nonessential (BAGEL2)	-0.16269
Carnevale 2022	Brunello	77441	Adenosine	GTF3C2	Core Essential (BAGEL2)	-0.14779
Carnevale 2022	Brunello	77441	Adenosine	SLC34A1	Nonessential (BAGEL2)	-0.2204
Carnevale 2022	Brunello	77441	Adenosine	ANTXRL	Nonessential (BAGEL2)	0.3403
Carnevale 2022	Brunello	77441	Adenosine	GRWD1	Core Essential (BAGEL2)	-0.13725
Carnevale 2022	Brunello	77441	Adenosine	NUTF2	Core Essential (BAGEL2)	-0.050258
Carnevale 2022	Brunello	77441	Adenosine	CNTNAP5	Nonessential (BAGEL2)	0.12816
Carnevale 2022	Brunello	77441	Adenosine	POLR2D	Core Essential (BAGEL2)	-0.27032
Carnevale 2022	Brunello	77441	Adenosine	POU3F4	Nonessential (BAGEL2)	-0.031884
Carnevale 2022	Brunello	77441	Adenosine	KIF11	Core Essential (BAGEL2)	-0.17724
Carnevale 2022	Brunello	77441	Adenosine	TOP1	Core Essential (BAGEL2)	-0.11782
Carnevale 2022	Brunello	77441	Adenosine	TAAR8	Nonessential (BAGEL2)	0.086355
Carnevale 2022	Brunello	77441	Adenosine	POLR1A	Core Essential (BAGEL2)	-0.19354
Carnevale 2022	Brunello	77441	Adenosine	TMPRSS11B	Nonessential (BAGEL2)	-0.094931
Carnevale 2022	Brunello	77441	Adenosine	PRDM7	Nonessential (BAGEL2)	0.024315
Carnevale 2022	Brunello	77441	Adenosine	TRIM51	Nonessential (BAGEL2)	-0.14093
Carnevale 2022	Brunello	77441	Adenosine	OR2H1	Nonessential (BAGEL2)	0.032776
Carnevale 2022	Brunello	77441	Adenosine	RESP18	Nonessential (BAGEL2)	0.19432
Carnevale 2022	Brunello	77441	Adenosine	ALG14	Core Essential (BAGEL2)	-0.017486
Carnevale 2022	Brunello	77441	Adenosine	PNPLA5	Nonessential (BAGEL2)	-0.10847
Carnevale 2022	Brunello	77441	Adenosine	ISCU	Core Essential (BAGEL2)	-0.13269
Carnevale 2022	Brunello	77441	Adenosine	BPIFC	Nonessential (BAGEL2)	-0.18198
Carnevale 2022	Brunello	77441	Adenosine	C8B	Nonessential (BAGEL2)	-0.11346
Carnevale 2022	Brunello	77441	Adenosine	GAGE1	Nonessential (BAGEL2)	-0.07695
Carnevale 2022	Brunello	77441	Adenosine	DNAJC9	Core Essential (BAGEL2)	-0.29874
Carnevale 2022	Brunello	77441	Adenosine	PRPF38B	Core Essential (BAGEL2)	-0.18979
Carnevale 2022	Brunello	77441	Adenosine	WDR75	Core Essential (BAGEL2)	-0.088251
Carnevale 2022	Brunello	77441	Adenosine	OR2AT4	Nonessential (BAGEL2)	0.14154
Carnevale 2022	Brunello	77441	Adenosine	RNASE13	Nonessential (BAGEL2)	-0.00022657
Carnevale 2022	Brunello	77441	Adenosine	KCNV1	Nonessential (BAGEL2)	-0.07108
Carnevale 2022	Brunello	77441	Adenosine	ANKRD30A	Nonessential (BAGEL2)	-0.018004
Carnevale 2022	Brunello	77441	Adenosine	OR10H3	Nonessential (BAGEL2)	-0.032371
Carnevale 2022	Brunello	77441	Adenosine	TMIGD1	Nonessential (BAGEL2)	-0.22854
Carnevale 2022	Brunello	77441	Adenosine	FNDC9	Nonessential (BAGEL2)	0.278
Carnevale 2022	Brunello	77441	Adenosine	STATH	Nonessential (BAGEL2)	-0.12721
Carnevale 2022	Brunello	77441	Adenosine	GFRA4	Nonessential (BAGEL2)	-0.17088
Carnevale 2022	Brunello	77441	Adenosine	SF3B1	Core Essential (BAGEL2)	-0.13603
Carnevale 2022	Brunello	77441	Adenosine	UMOD	Nonessential (BAGEL2)	0.0041921
Carnevale 2022	Brunello	77441	Adenosine	MYBPC3	Nonessential (BAGEL2)	0.02099
Carnevale 2022	Brunello	77441	Adenosine	RPL10A	Core Essential (BAGEL2)	0.017408
Carnevale 2022	Brunello	77441	Adenosine	CYP7A1	Nonessential (BAGEL2)	-0.1078
Carnevale 2022	Brunello	77441	Adenosine	MEPE	Nonessential (BAGEL2)	-0.18952
Carnevale 2022	Brunello	77441	Adenosine	NPHS2	Nonessential (BAGEL2)	0.25903
Carnevale 2022	Brunello	77441	Adenosine	PRSS55	Nonessential (BAGEL2)	-0.042098
Carnevale 2022	Brunello	77441	Adenosine	HEATR1	Core Essential (BAGEL2)	-0.10549
Carnevale 2022	Brunello	77441	Adenosine	PPP2CA	Core Essential (BAGEL2)	0.063751
Carnevale 2022	Brunello	77441	Adenosine	IFNL2	Nonessential (BAGEL2)	0.098013
Carnevale 2022	Brunello	77441	Adenosine	DSPP	Nonessential (BAGEL2)	0.0161
Carnevale 2022	Brunello	77441	Adenosine	ATP6V0C	Core Essential (BAGEL2)	-0.057209
Carnevale 2022	Brunello	77441	Adenosine	LOR	Nonessential (BAGEL2)	-0.16899
Carnevale 2022	Brunello	77441	Adenosine	TXNDC8	Nonessential (BAGEL2)	-0.18108
Carnevale 2022	Brunello	77441	Adenosine	CFL1	Core Essential (BAGEL2)	-0.14292
Carnevale 2022	Brunello	77441	Adenosine	KRTAP4-12	Nonessential (BAGEL2)	0.28784
Carnevale 2022	Brunello	77441	Adenosine	GART	Core Essential (BAGEL2)	0.073107
Carnevale 2022	Brunello	77441	Adenosine	IL31	Nonessential (BAGEL2)	0.01702
Carnevale 2022	Brunello	77441	Adenosine	OR13C3	Nonessential (BAGEL2)	-0.055816
Carnevale 2022	Brunello	77441	Adenosine	IFNA6	Nonessential (BAGEL2)	0.032241
Carnevale 2022	Brunello	77441	Adenosine	KIR2DL1	Nonessential (BAGEL2)	-0.19296
Carnevale 2022	Brunello	77441	Adenosine	GML	Nonessential (BAGEL2)	-0.032418
Carnevale 2022	Brunello	77441	Adenosine	CACNG5	Nonessential (BAGEL2)	-0.026943
Carnevale 2022	Brunello	77441	Adenosine	CSN3	Nonessential (BAGEL2)	0.095074
Carnevale 2022	Brunello	77441	Adenosine	WDR61	Core Essential (BAGEL2)	-0.12955
Carnevale 2022	Brunello	77441	Adenosine	ARIH1	Core Essential (BAGEL2)	0.045772
Carnevale 2022	Brunello	77441	Adenosine	FIGLA	Nonessential (BAGEL2)	0.086203
Carnevale 2022	Brunello	77441	Adenosine	GSX1	Nonessential (BAGEL2)	-0.15964
Carnevale 2022	Brunello	77441	Adenosine	ADAD1	Nonessential (BAGEL2)	-0.16211
Carnevale 2022	Brunello	77441	Adenosine	RPP38	Core Essential (BAGEL2)	-0.032624
Carnevale 2022	Brunello	77441	Adenosine	GBP7	Nonessential (BAGEL2)	-0.13833
Carnevale 2022	Brunello	77441	Adenosine	DUX4	Nonessential (BAGEL2)	-0.28533
Carnevale 2022	Brunello	77441	Adenosine	POLR2A	Core Essential (BAGEL2)	-0.29323
Carnevale 2022	Brunello	77441	Adenosine	HSD17B10	Core Essential (BAGEL2)	-0.1261
Carnevale 2022	Brunello	77441	Adenosine	MAGEB10	Nonessential (BAGEL2)	0.0709
Carnevale 2022	Brunello	77441	Adenosine	GEMIN5	Core Essential (BAGEL2)	-0.0075871
Carnevale 2022	Brunello	77441	Adenosine	OR2F1	Nonessential (BAGEL2)	0.10695
Carnevale 2022	Brunello	77441	Adenosine	PSKH2	Nonessential (BAGEL2)	-0.20453
Carnevale 2022	Brunello	77441	Adenosine	RPLP1	Core Essential (BAGEL2)	0.087534
Carnevale 2022	Brunello	77441	Adenosine	DDX4	Nonessential (BAGEL2)	-0.16475
Carnevale 2022	Brunello	77441	Adenosine	ZG16	Nonessential (BAGEL2)	-0.010063
Carnevale 2022	Brunello	77441	Adenosine	OR5W2	Nonessential (BAGEL2)	-0.13685
Carnevale 2022	Brunello	77441	Adenosine	CDCP2	Nonessential (BAGEL2)	-0.16825
Carnevale 2022	Brunello	77441	Adenosine	FARS2	Core Essential (BAGEL2)	-0.20211
Carnevale 2022	Brunello	77441	Adenosine	POTEA	Nonessential (BAGEL2)	-0.20452
Carnevale 2022	Brunello	77441	Adenosine	DEFB126	Nonessential (BAGEL2)	-0.1864
Carnevale 2022	Brunello	77441	Adenosine	FOXB2	Nonessential (BAGEL2)	-0.066562
Carnevale 2022	Brunello	77441	Adenosine	POLR3A	Core Essential (BAGEL2)	-0.045604
Carnevale 2022	Brunello	77441	Adenosine	OR5C1	Nonessential (BAGEL2)	0.023561
Carnevale 2022	Brunello	77441	Adenosine	KRT78	Nonessential (BAGEL2)	-0.023789
Carnevale 2022	Brunello	77441	Adenosine	HTR3E	Nonessential (BAGEL2)	0.17662
Carnevale 2022	Brunello	77441	Adenosine	KRTAP10-10	Nonessential (BAGEL2)	-0.087642
Carnevale 2022	Brunello	77441	Adenosine	MMP26	Nonessential (BAGEL2)	-0.0052728
Carnevale 2022	Brunello	77441	Adenosine	PRSS33	Nonessential (BAGEL2)	-0.040575
Carnevale 2022	Brunello	77441	Adenosine	TAS2R9	Nonessential (BAGEL2)	0.034577
Carnevale 2022	Brunello	77441	Adenosine	SLC22A12	Nonessential (BAGEL2)	-0.12537
Carnevale 2022	Brunello	77441	Adenosine	FOXN1	Nonessential (BAGEL2)	-0.097033
Carnevale 2022	Brunello	77441	Adenosine	RXFP2	Nonessential (BAGEL2)	-0.10242
Carnevale 2022	Brunello	77441	Adenosine	RBMY1J	Nonessential (BAGEL2)	-0.14146
Carnevale 2022	Brunello	77441	Adenosine	POLR1B	Core Essential (BAGEL2)	0.032857
Carnevale 2022	Brunello	77441	Adenosine	NUP133	Core Essential (BAGEL2)	-0.074776
Carnevale 2022	Brunello	77441	Adenosine	SSTR4	Nonessential (BAGEL2)	0.13085
Carnevale 2022	Brunello	77441	Adenosine	NUF2	Core Essential (BAGEL2)	0.085446
Carnevale 2022	Brunello	77441	Adenosine	PGK2	Nonessential (BAGEL2)	0.22118
Carnevale 2022	Brunello	77441	Adenosine	PRSS37	Nonessential (BAGEL2)	0.030547
Carnevale 2022	Brunello	77441	Adenosine	RP1L1	Nonessential (BAGEL2)	-0.27101
Carnevale 2022	Brunello	77441	Adenosine	ADAM18	Nonessential (BAGEL2)	0.15452
Carnevale 2022	Brunello	77441	Adenosine	PGLYRP3	Nonessential (BAGEL2)	-0.14283
Carnevale 2022	Brunello	77441	Adenosine	SPC24	Core Essential (BAGEL2)	-0.11928
Carnevale 2022	Brunello	77441	Adenosine	KRTAP3-2	Nonessential (BAGEL2)	-0.043335
Carnevale 2022	Brunello	77441	Adenosine	SNAPC4	Core Essential (BAGEL2)	-0.19267
Carnevale 2022	Brunello	77441	Adenosine	KPNB1	Core Essential (BAGEL2)	-0.14808
Carnevale 2022	Brunello	77441	Adenosine	TPRX1	Nonessential (BAGEL2)	0.0857
Carnevale 2022	Brunello	77441	Adenosine	LIN28A	Nonessential (BAGEL2)	0.0071652
Carnevale 2022	Brunello	77441	Adenosine	OR5P3	Nonessential (BAGEL2)	-0.085719
Carnevale 2022	Brunello	77441	Adenosine	FFAR1	Nonessential (BAGEL2)	0.024963
Carnevale 2022	Brunello	77441	Adenosine	LHFPL5	Nonessential (BAGEL2)	-0.068585
Carnevale 2022	Brunello	77441	Adenosine	NANOS2	Nonessential (BAGEL2)	-0.028919
Carnevale 2022	Brunello	77441	Adenosine	FRMD7	Nonessential (BAGEL2)	0.054397
Carnevale 2022	Brunello	77441	Adenosine	IFNW1	Nonessential (BAGEL2)	-0.19686
Carnevale 2022	Brunello	77441	Adenosine	TAS2R1	Nonessential (BAGEL2)	0.12787
Carnevale 2022	Brunello	77441	Adenosine	INSL5	Nonessential (BAGEL2)	-0.086713
Carnevale 2022	Brunello	77441	Adenosine	PDCL2	Nonessential (BAGEL2)	-0.11962
Carnevale 2022	Brunello	77441	Adenosine	NVL	Core Essential (BAGEL2)	-0.20233
Carnevale 2022	Brunello	77441	Adenosine	OPN5	Nonessential (BAGEL2)	0.26653
Carnevale 2022	Brunello	77441	Adenosine	RFK	Core Essential (BAGEL2)	0.047039
Carnevale 2022	Brunello	77441	Adenosine	LGALS14	Nonessential (BAGEL2)	-0.10841
Carnevale 2022	Brunello	77441	Adenosine	OR2D2	Nonessential (BAGEL2)	0.056878
Carnevale 2022	Brunello	77441	Adenosine	AQP12A	Nonessential (BAGEL2)	-0.052106
Carnevale 2022	Brunello	77441	Adenosine	KCNK10	Nonessential (BAGEL2)	-0.19414
Carnevale 2022	Brunello	77441	Adenosine	ADGRG7	Nonessential (BAGEL2)	0.13746
Carnevale 2022	Brunello	77441	Adenosine	PRR27	Nonessential (BAGEL2)	-0.082943
Carnevale 2022	Brunello	77441	Adenosine	AWAT2	Nonessential (BAGEL2)	-0.0042452
Carnevale 2022	Brunello	77441	Adenosine	MRPL45	Core Essential (BAGEL2)	0.28598
Carnevale 2022	Brunello	77441	Adenosine	C10orf113	Nonessential (BAGEL2)	0.092477
Carnevale 2022	Brunello	77441	Adenosine	IFNA4	Nonessential (BAGEL2)	-0.079548
Carnevale 2022	Brunello	77441	Adenosine	MC3R	Nonessential (BAGEL2)	-0.075022
Carnevale 2022	Brunello	77441	Adenosine	HAUS1	Core Essential (BAGEL2)	0.030126
Carnevale 2022	Brunello	77441	Adenosine	OR52L1	Nonessential (BAGEL2)	-0.19968
Carnevale 2022	Brunello	77441	Adenosine	IFNA16	Nonessential (BAGEL2)	0.12782
Carnevale 2022	Brunello	77441	Adenosine	INS	Nonessential (BAGEL2)	0.24183
Carnevale 2022	Brunello	77441	Adenosine	ELAC2	Core Essential (BAGEL2)	-0.1074
Carnevale 2022	Brunello	77441	Adenosine	OR1A2	Nonessential (BAGEL2)	-0.17667
Carnevale 2022	Brunello	77441	Adenosine	DEFA6	Nonessential (BAGEL2)	-0.051644
Carnevale 2022	Brunello	77441	Adenosine	SPPL2C	Nonessential (BAGEL2)	-0.084904
Carnevale 2022	Brunello	77441	Adenosine	HIST1H4G	Nonessential (BAGEL2)	0.036361
Carnevale 2022	Brunello	77441	Adenosine	CXorf66	Nonessential (BAGEL2)	-0.17566
Carnevale 2022	Brunello	77441	Adenosine	GIF	Nonessential (BAGEL2)	-0.092238
Carnevale 2022	Brunello	77441	Adenosine	DDX41	Core Essential (BAGEL2)	0.19197
Carnevale 2022	Brunello	77441	Adenosine	VPS28	Core Essential (BAGEL2)	-0.16089
Carnevale 2022	Brunello	77441	Adenosine	NKAP	Core Essential (BAGEL2)	-0.13682
Carnevale 2022	Brunello	77441	Adenosine	CPSF1	Core Essential (BAGEL2)	-0.1567
Carnevale 2022	Brunello	77441	Adenosine	CENPC	Core Essential (BAGEL2)	-0.1344
Carnevale 2022	Brunello	77441	Adenosine	CPSF4	Core Essential (BAGEL2)	0.002794
Carnevale 2022	Brunello	77441	Adenosine	POTEG	Nonessential (BAGEL2)	0.0027895
Carnevale 2022	Brunello	77441	Adenosine	DAZL	Nonessential (BAGEL2)	0.23487
Carnevale 2022	Brunello	77441	Adenosine	DEFB106A	Nonessential (BAGEL2)	-0.048289
Carnevale 2022	Brunello	77441	Adenosine	USP17L2	Nonessential (BAGEL2)	-0.18021
Carnevale 2022	Brunello	77441	Adenosine	COPB1	Core Essential (BAGEL2)	-0.070756
Carnevale 2022	Brunello	77441	Adenosine	GCG	Nonessential (BAGEL2)	0.029638
Carnevale 2022	Brunello	77441	Adenosine	HCRTR2	Nonessential (BAGEL2)	-0.07323
Carnevale 2022	Brunello	77441	Adenosine	WEE1	Core Essential (BAGEL2)	-0.11715
Carnevale 2022	Brunello	77441	Adenosine	SLC25A2	Nonessential (BAGEL2)	0.24759
Carnevale 2022	Brunello	77441	Adenosine	DCANP1	Nonessential (BAGEL2)	0.15206
Carnevale 2022	Brunello	77441	Adenosine	OOSP2	Nonessential (BAGEL2)	0.21112
Carnevale 2022	Brunello	77441	Adenosine	ANAPC4	Core Essential (BAGEL2)	-0.099413
Carnevale 2022	Brunello	77441	Adenosine	NUTM1	Nonessential (BAGEL2)	0.31469
Carnevale 2022	Brunello	77441	Adenosine	CRNN	Nonessential (BAGEL2)	0.019474
Carnevale 2022	Brunello	77441	Adenosine	NR2E1	Nonessential (BAGEL2)	-0.012493
Carnevale 2022	Brunello	77441	Adenosine	CDK7	Core Essential (BAGEL2)	-0.18628
Carnevale 2022	Brunello	77441	Adenosine	CYP4F8	Nonessential (BAGEL2)	0.024154
Carnevale 2022	Brunello	77441	Adenosine	MEP1B	Nonessential (BAGEL2)	-0.096374
Carnevale 2022	Brunello	77441	Adenosine	PPP4C	Core Essential (BAGEL2)	-0.19882
Carnevale 2022	Brunello	77441	Adenosine	FGF3	Nonessential (BAGEL2)	0.20642
Carnevale 2022	Brunello	77441	Adenosine	ABCG8	Nonessential (BAGEL2)	-0.10779
Carnevale 2022	Brunello	77441	Adenosine	OR10J1	Nonessential (BAGEL2)	0.33166
Carnevale 2022	Brunello	77441	Adenosine	GUK1	Core Essential (BAGEL2)	0.077544
Carnevale 2022	Brunello	77441	Adenosine	OR8B8	Nonessential (BAGEL2)	0.21163
Carnevale 2022	Brunello	77441	Adenosine	OR1B1	Nonessential (BAGEL2)	-0.028415
Carnevale 2022	Brunello	77441	Adenosine	REG3A	Nonessential (BAGEL2)	0.0057707
Carnevale 2022	Brunello	77441	Adenosine	DRGX	Nonessential (BAGEL2)	-0.0612
Carnevale 2022	Brunello	77441	Adenosine	H2BFM	Nonessential (BAGEL2)	0.23889
Carnevale 2022	Brunello	77441	Adenosine	ZIC3	Nonessential (BAGEL2)	-0.038968
Carnevale 2022	Brunello	77441	Adenosine	PSMB2	Core Essential (BAGEL2)	-0.21035
Carnevale 2022	Brunello	77441	Adenosine	TRRAP	Core Essential (BAGEL2)	-0.034035
Carnevale 2022	Brunello	77441	Adenosine	PRY2	Nonessential (BAGEL2)	-0.1555
Carnevale 2022	Brunello	77441	Adenosine	FRG2	Nonessential (BAGEL2)	0.11633
Carnevale 2022	Brunello	77441	Adenosine	OTP	Nonessential (BAGEL2)	-0.049615
Carnevale 2022	Brunello	77441	Adenosine	TSPAN16	Nonessential (BAGEL2)	0.18805
Carnevale 2022	Brunello	77441	Adenosine	WDR74	Core Essential (BAGEL2)	-0.13368
Carnevale 2022	Brunello	77441	Adenosine	MTNR1B	Nonessential (BAGEL2)	0.041923
Carnevale 2022	Brunello	77441	Adenosine	TEX13A	Nonessential (BAGEL2)	0.038613
Carnevale 2022	Brunello	77441	Adenosine	PLA2G4E	Nonessential (BAGEL2)	0.16237
Carnevale 2022	Brunello	77441	Adenosine	HSPD1	Core Essential (BAGEL2)	-0.06118
Carnevale 2022	Brunello	77441	Adenosine	TANGO6	Core Essential (BAGEL2)	-0.040353
Carnevale 2022	Brunello	77441	Adenosine	SCRT2	Nonessential (BAGEL2)	-0.084863
Carnevale 2022	Brunello	77441	Adenosine	FCRL4	Nonessential (BAGEL2)	0.17417
Carnevale 2022	Brunello	77441	Adenosine	GUCA2A	Nonessential (BAGEL2)	0.18722
Carnevale 2022	Brunello	77441	Adenosine	POLR2H	Core Essential (BAGEL2)	0.004813
Carnevale 2022	Brunello	77441	Adenosine	INTS9	Core Essential (BAGEL2)	0.16633
Carnevale 2022	Brunello	77441	Adenosine	ASIC5	Nonessential (BAGEL2)	0.11132
Carnevale 2022	Brunello	77441	Adenosine	TAS2R39	Nonessential (BAGEL2)	0.072632
Carnevale 2022	Brunello	77441	Adenosine	DAZ4	Nonessential (BAGEL2)	0.17274
Carnevale 2022	Brunello	77441	Adenosine	CDK9	Core Essential (BAGEL2)	-0.0093706
Carnevale 2022	Brunello	77441	Adenosine	TYR	Nonessential (BAGEL2)	0.143
Carnevale 2022	Brunello	77441	Adenosine	GPR152	Nonessential (BAGEL2)	0.037833
Carnevale 2022	Brunello	77441	Adenosine	LRR1	Core Essential (BAGEL2)	-0.08967
Carnevale 2022	Brunello	77441	Adenosine	DYNAP	Nonessential (BAGEL2)	0.046049
Carnevale 2022	Brunello	77441	Adenosine	PLA2G2F	Nonessential (BAGEL2)	-0.0065974
Carnevale 2022	Brunello	77441	Adenosine	PKMYT1	Core Essential (BAGEL2)	0.075349
Carnevale 2022	Brunello	77441	Adenosine	TUFM	Core Essential (BAGEL2)	-0.14005
Carnevale 2022	Brunello	77441	Adenosine	RPL27A	Core Essential (BAGEL2)	-0.17551
Carnevale 2022	Brunello	77441	Adenosine	OR52A5	Nonessential (BAGEL2)	0.15058
Carnevale 2022	Brunello	77441	Adenosine	KCNK16	Nonessential (BAGEL2)	0.17115
Carnevale 2022	Brunello	77441	Adenosine	SLC22A6	Nonessential (BAGEL2)	0.21943
Carnevale 2022	Brunello	77441	Adenosine	RXFP3	Nonessential (BAGEL2)	0.19496
Carnevale 2022	Brunello	77441	Adenosine	OR2T2	Nonessential (BAGEL2)	-0.021022
Carnevale 2022	Brunello	77441	Adenosine	ZCCHC13	Nonessential (BAGEL2)	0.0082259
Carnevale 2022	Brunello	77441	Adenosine	CYP11B1	Nonessential (BAGEL2)	0.068366
Carnevale 2022	Brunello	77441	Adenosine	FAM71B	Nonessential (BAGEL2)	0.025047
Carnevale 2022	Brunello	77441	Adenosine	TBPL2	Nonessential (BAGEL2)	0.21017
Carnevale 2022	Brunello	77441	Adenosine	RNF17	Nonessential (BAGEL2)	0.40914
Carnevale 2022	Brunello	77441	Adenosine	AQR	Core Essential (BAGEL2)	-0.14201
Carnevale 2022	Brunello	77441	Adenosine	COX7B2	Nonessential (BAGEL2)	0.076364
Carnevale 2022	Brunello	77441	Adenosine	PRPF4	Core Essential (BAGEL2)	-0.10104
Carnevale 2022	Brunello	77441	Adenosine	MBD3L1	Nonessential (BAGEL2)	0.07993
Carnevale 2022	Brunello	77441	Adenosine	C17orf78	Nonessential (BAGEL2)	0.22102
Carnevale 2022	Brunello	77441	Adenosine	IFNA5	Nonessential (BAGEL2)	0.22508
Carnevale 2022	Brunello	77441	Adenosine	UQCRFS1	Core Essential (BAGEL2)	0.19737
Carnevale 2022	Brunello	77441	Adenosine	IRGC	Nonessential (BAGEL2)	-0.041317
Carnevale 2022	Brunello	77441	Adenosine	TAS2R7	Nonessential (BAGEL2)	0.011004
Carnevale 2022	Brunello	77441	Adenosine	SPO11	Nonessential (BAGEL2)	-0.069364
Carnevale 2022	Brunello	77441	Adenosine	RRM1	Core Essential (BAGEL2)	-0.23431
Carnevale 2022	Brunello	77441	Adenosine	MSGN1	Nonessential (BAGEL2)	-0.025984
Carnevale 2022	Brunello	77441	Adenosine	SP8	Nonessential (BAGEL2)	0.098426
Carnevale 2022	Brunello	77441	Adenosine	MAGEB1	Nonessential (BAGEL2)	0.040758
Carnevale 2022	Brunello	77441	Adenosine	KRTAP13-2	Nonessential (BAGEL2)	-0.099315
Carnevale 2022	Brunello	77441	Adenosine	GDF2	Nonessential (BAGEL2)	-0.01873
Carnevale 2022	Brunello	77441	Adenosine	RNF20	Core Essential (BAGEL2)	0.020948
Carnevale 2022	Brunello	77441	Adenosine	SUPT6H	Core Essential (BAGEL2)	-0.21008
Carnevale 2022	Brunello	77441	Adenosine	GPR32	Nonessential (BAGEL2)	0.025787
Carnevale 2022	Brunello	77441	Adenosine	PDYN	Nonessential (BAGEL2)	-0.078355
Carnevale 2022	Brunello	77441	Adenosine	ART1	Nonessential (BAGEL2)	-0.1109
Carnevale 2022	Brunello	77441	Adenosine	TAS2R8	Nonessential (BAGEL2)	-0.047304
Carnevale 2022	Brunello	77441	Adenosine	OR5P2	Nonessential (BAGEL2)	0.06679
Carnevale 2022	Brunello	77441	Adenosine	GRM6	Nonessential (BAGEL2)	-0.063692
Carnevale 2022	Brunello	77441	Adenosine	RPL30	Core Essential (BAGEL2)	-0.049933
Carnevale 2022	Brunello	77441	Adenosine	SNRNP70	Core Essential (BAGEL2)	0.25276
Carnevale 2022	Brunello	77441	Adenosine	CCKAR	Nonessential (BAGEL2)	0.002849
Carnevale 2022	Brunello	77441	Adenosine	GFRAL	Nonessential (BAGEL2)	-0.09702
Carnevale 2022	Brunello	77441	Adenosine	SLC10A2	Nonessential (BAGEL2)	0.27216
Carnevale 2022	Brunello	77441	Adenosine	CNGB3	Nonessential (BAGEL2)	0.49009
Carnevale 2022	Brunello	77441	Adenosine	UTP23	Core Essential (BAGEL2)	-0.11285
Carnevale 2022	Brunello	77441	Adenosine	PNKP	Core Essential (BAGEL2)	0.10538
Carnevale 2022	Brunello	77441	Adenosine	SNRPF	Core Essential (BAGEL2)	-0.17444
Carnevale 2022	Brunello	77441	Adenosine	GKN2	Nonessential (BAGEL2)	-0.063068
Carnevale 2022	Brunello	77441	Adenosine	BIRC8	Nonessential (BAGEL2)	0.15187
Carnevale 2022	Brunello	77441	Adenosine	LYZL1	Nonessential (BAGEL2)	-0.09254
Carnevale 2022	Brunello	77441	Adenosine	CLEC6A	Nonessential (BAGEL2)	-0.0047414
Carnevale 2022	Brunello	77441	Adenosine	OR5T3	Nonessential (BAGEL2)	0.068736
Carnevale 2022	Brunello	77441	Adenosine	CLDN17	Nonessential (BAGEL2)	-0.038148
Carnevale 2022	Brunello	77441	Adenosine	IL3	Nonessential (BAGEL2)	0.032909
Carnevale 2022	Brunello	77441	Adenosine	CDT1	Core Essential (BAGEL2)	-0.054406
Carnevale 2022	Brunello	77441	Adenosine	GH2	Nonessential (BAGEL2)	0.11079
Carnevale 2022	Brunello	77441	Adenosine	RPL23	Core Essential (BAGEL2)	-0.13697
Carnevale 2022	Brunello	77441	Adenosine	COX11	Core Essential (BAGEL2)	0.0038312
Carnevale 2022	Brunello	77441	Adenosine	TEX28	Nonessential (BAGEL2)	0.14945
Carnevale 2022	Brunello	77441	Adenosine	COA5	Core Essential (BAGEL2)	0.017132
Carnevale 2022	Brunello	77441	Adenosine	WFDC11	Nonessential (BAGEL2)	0.039657
Carnevale 2022	Brunello	77441	Adenosine	TUBGCP3	Core Essential (BAGEL2)	0.30945
Carnevale 2022	Brunello	77441	Adenosine	GPS1	Core Essential (BAGEL2)	0.038214
Carnevale 2022	Brunello	77441	Adenosine	RPE65	Nonessential (BAGEL2)	0.2888
Carnevale 2022	Brunello	77441	Adenosine	WFDC9	Nonessential (BAGEL2)	-0.083734
Carnevale 2022	Brunello	77441	Adenosine	KRTAP9-3	Nonessential (BAGEL2)	-0.096669
Carnevale 2022	Brunello	77441	Adenosine	HTR2C	Nonessential (BAGEL2)	-0.057485
Carnevale 2022	Brunello	77441	Adenosine	ZP2	Nonessential (BAGEL2)	0.21533
Carnevale 2022	Brunello	77441	Adenosine	ATP6V1D	Core Essential (BAGEL2)	-0.1248
Carnevale 2022	Brunello	77441	Adenosine	SRSF3	Core Essential (BAGEL2)	-0.07745
Carnevale 2022	Brunello	77441	Adenosine	PLRG1	Core Essential (BAGEL2)	0.054995
Carnevale 2022	Brunello	77441	Adenosine	TAS2R50	Nonessential (BAGEL2)	0.0088064
Carnevale 2022	Brunello	77441	Adenosine	B3GNT6	Nonessential (BAGEL2)	0.21465
Carnevale 2022	Brunello	77441	Adenosine	SLC17A6	Nonessential (BAGEL2)	-0.021657
Carnevale 2022	Brunello	77441	Adenosine	PPWD1	Core Essential (BAGEL2)	-0.028228
Carnevale 2022	Brunello	77441	Adenosine	METTL16	Core Essential (BAGEL2)	0.4316
Carnevale 2022	Brunello	77441	Adenosine	NMT1	Core Essential (BAGEL2)	0.91649
Carnevale 2022	Brunello	77441	Adenosine	PRAMEF4	Nonessential (BAGEL2)	0.021865
Carnevale 2022	Brunello	77441	Adenosine	SPATA31D1	Nonessential (BAGEL2)	-0.14839
Carnevale 2022	Brunello	77441	Adenosine	LHX5	Nonessential (BAGEL2)	-0.064774
Carnevale 2022	Brunello	77441	Adenosine	CRNKL1	Core Essential (BAGEL2)	0.40876
Carnevale 2022	Brunello	77441	Adenosine	DYNC1I2	Core Essential (BAGEL2)	0.021741
Carnevale 2022	Brunello	77441	Adenosine	IL36A	Nonessential (BAGEL2)	0.059264
Carnevale 2022	Brunello	77441	Adenosine	KRT77	Nonessential (BAGEL2)	0.082436
Carnevale 2022	Brunello	77441	Adenosine	CCNA2	Core Essential (BAGEL2)	0.011262
Carnevale 2022	Brunello	77441	Adenosine	PLA2G2E	Nonessential (BAGEL2)	0.041959
Carnevale 2022	Brunello	77441	Adenosine	PRB4	Nonessential (BAGEL2)	0.12047
Carnevale 2022	Brunello	77441	Adenosine	OR11A1	Nonessential (BAGEL2)	-0.027451
Carnevale 2022	Brunello	77441	Adenosine	HTR5A	Nonessential (BAGEL2)	0.32877
Carnevale 2022	Brunello	77441	Adenosine	SLC25A31	Nonessential (BAGEL2)	0.015951
Carnevale 2022	Brunello	77441	Adenosine	TMPRSS12	Nonessential (BAGEL2)	-0.0047567
Carnevale 2022	Brunello	77441	Adenosine	SPATA16	Nonessential (BAGEL2)	0.096312
Carnevale 2022	Brunello	77441	Adenosine	CDY1B	Nonessential (BAGEL2)	0.058164
Carnevale 2022	Brunello	77441	Adenosine	ATP6V0B	Core Essential (BAGEL2)	-0.16547
Carnevale 2022	Brunello	77441	Adenosine	CLEC3A	Nonessential (BAGEL2)	-0.073779
Carnevale 2022	Brunello	77441	Adenosine	GALR1	Nonessential (BAGEL2)	-0.068474
Carnevale 2022	Brunello	77441	Adenosine	CTCFL	Nonessential (BAGEL2)	0.019244
Carnevale 2022	Brunello	77441	Adenosine	BANF2	Nonessential (BAGEL2)	0.40522
Carnevale 2022	Brunello	77441	Adenosine	CDK1	Core Essential (BAGEL2)	-0.14166
Carnevale 2022	Brunello	77441	Adenosine	RPL36	Core Essential (BAGEL2)	0.12254
Carnevale 2022	Brunello	77441	Adenosine	OR9Q2	Nonessential (BAGEL2)	-0.066242
Carnevale 2022	Brunello	77441	Adenosine	AURKB	Core Essential (BAGEL2)	0.00040261
Carnevale 2022	Brunello	77441	Adenosine	KHDC3L	Nonessential (BAGEL2)	0.043835
Carnevale 2022	Brunello	77441	Adenosine	SAMD7	Nonessential (BAGEL2)	0.22615
Carnevale 2022	Brunello	77441	Adenosine	CST8	Nonessential (BAGEL2)	0.47232
Carnevale 2022	Brunello	77441	Adenosine	LRIT1	Nonessential (BAGEL2)	0.15076
Carnevale 2022	Brunello	77441	Adenosine	OR10X1	Nonessential (BAGEL2)	0.031647
Carnevale 2022	Brunello	77441	Adenosine	CSTL1	Nonessential (BAGEL2)	-0.12115
Carnevale 2022	Brunello	77441	Adenosine	GRM5	Nonessential (BAGEL2)	0.34316
Carnevale 2022	Brunello	77441	Adenosine	IL13	Nonessential (BAGEL2)	-0.10562
Carnevale 2022	Brunello	77441	Adenosine	FOXD4L4	Nonessential (BAGEL2)	0.16978
Carnevale 2022	Brunello	77441	Adenosine	OR51T1	Nonessential (BAGEL2)	0.1287
Carnevale 2022	Brunello	77441	Adenosine	TUBG1	Core Essential (BAGEL2)	0.10293
Carnevale 2022	Brunello	77441	Adenosine	TSSK2	Nonessential (BAGEL2)	0.064019
Carnevale 2022	Brunello	77441	Adenosine	NPSR1	Nonessential (BAGEL2)	-0.0069517
Carnevale 2022	Brunello	77441	Adenosine	OR7G2	Nonessential (BAGEL2)	0.014082
Carnevale 2022	Brunello	77441	Adenosine	BSND	Nonessential (BAGEL2)	-0.059266
Carnevale 2022	Brunello	77441	Adenosine	KRTAP23-1	Nonessential (BAGEL2)	0.22693
Carnevale 2022	Brunello	77441	Adenosine	CSN2	Nonessential (BAGEL2)	0.10902
Carnevale 2022	Brunello	77441	Adenosine	OR52I2	Nonessential (BAGEL2)	0.31252
Carnevale 2022	Brunello	77441	Adenosine	GSPT1	Core Essential (BAGEL2)	0.15069
Carnevale 2022	Brunello	77441	Adenosine	RAE1	Core Essential (BAGEL2)	-0.15383
Carnevale 2022	Brunello	77441	Adenosine	GPX6	Nonessential (BAGEL2)	0.0011726
Carnevale 2022	Brunello	77441	Adenosine	NDUFA13	Core Essential (BAGEL2)	0.025381
Carnevale 2022	Brunello	77441	Adenosine	KRTAP10-7	Nonessential (BAGEL2)	0.076458
Carnevale 2022	Brunello	77441	Adenosine	KRT73	Nonessential (BAGEL2)	-0.074603
Carnevale 2022	Brunello	77441	Adenosine	GPR52	Nonessential (BAGEL2)	-0.09553
Carnevale 2022	Brunello	77441	Adenosine	CCNK	Core Essential (BAGEL2)	0.14075
Carnevale 2022	Brunello	77441	Adenosine	KRT82	Nonessential (BAGEL2)	0.12264
Carnevale 2022	Brunello	77441	Adenosine	PTPN23	Core Essential (BAGEL2)	-0.0010689
Carnevale 2022	Brunello	77441	Adenosine	TRAPPC1	Core Essential (BAGEL2)	-0.10856
Carnevale 2022	Brunello	77441	Adenosine	CCDC83	Nonessential (BAGEL2)	0.24846
Carnevale 2022	Brunello	77441	Adenosine	TMEM207	Nonessential (BAGEL2)	0.042491
Carnevale 2022	Brunello	77441	Adenosine	TAS2R13	Nonessential (BAGEL2)	-0.020418
Carnevale 2022	Brunello	77441	Adenosine	KIR3DL3	Nonessential (BAGEL2)	0.092586
Carnevale 2022	Brunello	77441	Adenosine	ZIM3	Nonessential (BAGEL2)	0.1541
Carnevale 2022	Brunello	77441	Adenosine	C1orf146	Nonessential (BAGEL2)	0.1183
Carnevale 2022	Brunello	77441	Adenosine	CFHR2	Nonessential (BAGEL2)	0.29228
Carnevale 2022	Brunello	77441	Adenosine	MRPL53	Core Essential (BAGEL2)	0.10906
Carnevale 2022	Brunello	77441	Adenosine	ACTL7A	Nonessential (BAGEL2)	-0.0045471
Carnevale 2022	Brunello	77441	Adenosine	ACTL6A	Core Essential (BAGEL2)	-0.027438
Carnevale 2022	Brunello	77441	Adenosine	OR5T2	Nonessential (BAGEL2)	0.014231
Carnevale 2022	Brunello	77441	Adenosine	MC2R	Nonessential (BAGEL2)	0.040045
Carnevale 2022	Brunello	77441	Adenosine	SRRM1	Core Essential (BAGEL2)	0.16144
Carnevale 2022	Brunello	77441	Adenosine	PSMB7	Core Essential (BAGEL2)	0.15046
Carnevale 2022	Brunello	77441	Adenosine	NELFB	Core Essential (BAGEL2)	-0.040139
Carnevale 2022	Brunello	77441	Adenosine	C3orf30	Nonessential (BAGEL2)	0.13808
Carnevale 2022	Brunello	77441	Adenosine	CST4	Nonessential (BAGEL2)	-0.08323
Carnevale 2022	Brunello	77441	Adenosine	TAAR6	Nonessential (BAGEL2)	0.10992
Carnevale 2022	Brunello	77441	Adenosine	IL25	Nonessential (BAGEL2)	0.061214
Carnevale 2022	Brunello	77441	Adenosine	C8A	Nonessential (BAGEL2)	0.040951
Carnevale 2022	Brunello	77441	Adenosine	TFDP3	Nonessential (BAGEL2)	-0.11961
Carnevale 2022	Brunello	77441	Adenosine	KRT2	Nonessential (BAGEL2)	-0.0042642
Carnevale 2022	Brunello	77441	Adenosine	ASB17	Nonessential (BAGEL2)	0.36259
Carnevale 2022	Brunello	77441	Adenosine	RAX	Nonessential (BAGEL2)	0.048211
Carnevale 2022	Brunello	77441	Adenosine	MAGOH	Core Essential (BAGEL2)	-0.005255
Carnevale 2022	Brunello	77441	Adenosine	APOBEC1	Nonessential (BAGEL2)	0.037842
Carnevale 2022	Brunello	77441	Adenosine	KRTAP4-7	Nonessential (BAGEL2)	-0.058422
Carnevale 2022	Brunello	77441	Adenosine	CHEK1	Core Essential (BAGEL2)	-0.15658
Carnevale 2022	Brunello	77441	Adenosine	CYP2C19	Nonessential (BAGEL2)	0.10413
Carnevale 2022	Brunello	77441	Adenosine	IFNA10	Nonessential (BAGEL2)	0.16009
Carnevale 2022	Brunello	77441	Adenosine	CNOT3	Core Essential (BAGEL2)	0.06169
Carnevale 2022	Brunello	77441	Adenosine	COX10	Core Essential (BAGEL2)	0.07657
Carnevale 2022	Brunello	77441	Adenosine	RPL18A	Core Essential (BAGEL2)	-0.19746
Carnevale 2022	Brunello	77441	Adenosine	ACTB	Core Essential (BAGEL2)	0.0055852
Carnevale 2022	Brunello	77441	Adenosine	OR4D11	Nonessential (BAGEL2)	0.068048
Carnevale 2022	Brunello	77441	Adenosine	MAGEB3	Nonessential (BAGEL2)	0.16663
Carnevale 2022	Brunello	77441	Adenosine	SPACA5	Nonessential (BAGEL2)	0.049965
Carnevale 2022	Brunello	77441	Adenosine	MCM7	Core Essential (BAGEL2)	0.090487
Carnevale 2022	Brunello	77441	Adenosine	TAAR9	Nonessential (BAGEL2)	-0.11623
Carnevale 2022	Brunello	77441	Adenosine	MAGEA11	Nonessential (BAGEL2)	0.056472
Carnevale 2022	Brunello	77441	Adenosine	CDX4	Nonessential (BAGEL2)	0.063414
Carnevale 2022	Brunello	77441	Adenosine	PANX3	Nonessential (BAGEL2)	0.029382
Carnevale 2022	Brunello	77441	Adenosine	BIRC5	Core Essential (BAGEL2)	-0.078383
Carnevale 2022	Brunello	77441	Adenosine	TAS2R60	Nonessential (BAGEL2)	0.13967
Carnevale 2022	Brunello	77441	Adenosine	SF3A3	Core Essential (BAGEL2)	-0.14947
Carnevale 2022	Brunello	77441	Adenosine	APOF	Nonessential (BAGEL2)	0.095224
Carnevale 2022	Brunello	77441	Adenosine	TNR	Nonessential (BAGEL2)	0.098831
Carnevale 2022	Brunello	77441	Adenosine	MS4A5	Nonessential (BAGEL2)	0.12563
Carnevale 2022	Brunello	77441	Adenosine	COPS3	Core Essential (BAGEL2)	-0.015973
Carnevale 2022	Brunello	77441	Adenosine	COPZ1	Core Essential (BAGEL2)	0.15962
Carnevale 2022	Brunello	77441	Adenosine	OR52A1	Nonessential (BAGEL2)	-0.042619
Carnevale 2022	Brunello	77441	Adenosine	PDX1	Nonessential (BAGEL2)	0.095413
Carnevale 2022	Brunello	77441	Adenosine	SRSF2	Core Essential (BAGEL2)	-0.23297
Carnevale 2022	Brunello	77441	Adenosine	KRT85	Nonessential (BAGEL2)	-0.12489
Carnevale 2022	Brunello	77441	Adenosine	KIF2B	Nonessential (BAGEL2)	0.12669
Carnevale 2022	Brunello	77441	Adenosine	TAS2R46	Nonessential (BAGEL2)	0.0062423
Carnevale 2022	Brunello	77441	Adenosine	AMELX	Nonessential (BAGEL2)	-0.041979
Carnevale 2022	Brunello	77441	Adenosine	RS1	Nonessential (BAGEL2)	0.034079
Carnevale 2022	Brunello	77441	Adenosine	NPLOC4	Core Essential (BAGEL2)	0.12626
Carnevale 2022	Brunello	77441	Adenosine	MFRP	Nonessential (BAGEL2)	-0.028522
Carnevale 2022	Brunello	77441	Adenosine	SSX3	Nonessential (BAGEL2)	0.10366
Carnevale 2022	Brunello	77441	Adenosine	PGGT1B	Core Essential (BAGEL2)	-0.092375
Carnevale 2022	Brunello	77441	Adenosine	NKX2-2	Nonessential (BAGEL2)	-0.088467
Carnevale 2022	Brunello	77441	Adenosine	SNRNP35	Core Essential (BAGEL2)	0.073758
Carnevale 2022	Brunello	77441	Adenosine	UROD	Core Essential (BAGEL2)	0.070565
Carnevale 2022	Brunello	77441	Adenosine	CCDC155	Nonessential (BAGEL2)	0.026339
Carnevale 2022	Brunello	77441	Adenosine	TPT1	Core Essential (BAGEL2)	0.15254
Carnevale 2022	Brunello	77441	Adenosine	UQCRC1	Core Essential (BAGEL2)	0.24104
Carnevale 2022	Brunello	77441	Adenosine	BMP10	Nonessential (BAGEL2)	0.044629
Carnevale 2022	Brunello	77441	Adenosine	HTR3D	Nonessential (BAGEL2)	-0.022724
Carnevale 2022	Brunello	77441	Adenosine	SMC4	Core Essential (BAGEL2)	-0.042349
Carnevale 2022	Brunello	77441	Adenosine	RNASE11	Nonessential (BAGEL2)	0.12407
Carnevale 2022	Brunello	77441	Adenosine	OR6A2	Nonessential (BAGEL2)	-0.044411
Carnevale 2022	Brunello	77441	Adenosine	USP29	Nonessential (BAGEL2)	0.042291
Carnevale 2022	Brunello	77441	Adenosine	DIRC1	Nonessential (BAGEL2)	0.2481
Carnevale 2022	Brunello	77441	Adenosine	SARS2	Core Essential (BAGEL2)	0.062441
Carnevale 2022	Brunello	77441	Adenosine	SLC18A3	Nonessential (BAGEL2)	0.18635
Carnevale 2022	Brunello	77441	Adenosine	OLIG3	Nonessential (BAGEL2)	0.070914
Carnevale 2022	Brunello	77441	Adenosine	CDY2B	Nonessential (BAGEL2)	0.23075
Carnevale 2022	Brunello	77441	Adenosine	FABP2	Nonessential (BAGEL2)	-0.016084
Carnevale 2022	Brunello	77441	Adenosine	INTS1	Core Essential (BAGEL2)	0.35788
Carnevale 2022	Brunello	77441	Adenosine	OR5T1	Nonessential (BAGEL2)	0.262
Carnevale 2022	Brunello	77441	Adenosine	TRIM40	Nonessential (BAGEL2)	-0.01016
Carnevale 2022	Brunello	77441	Adenosine	MUC7	Nonessential (BAGEL2)	0.16047
Carnevale 2022	Brunello	77441	Adenosine	HOXB1	Nonessential (BAGEL2)	-0.052806
Carnevale 2022	Brunello	77441	Adenosine	OR12D3	Nonessential (BAGEL2)	0.14714
Carnevale 2022	Brunello	77441	Adenosine	OR51D1	Nonessential (BAGEL2)	-0.1312
Carnevale 2022	Brunello	77441	Adenosine	CRX	Nonessential (BAGEL2)	-0.13253
Carnevale 2022	Brunello	77441	Adenosine	DEFB127	Nonessential (BAGEL2)	0.15807
Carnevale 2022	Brunello	77441	Adenosine	GUCY2F	Nonessential (BAGEL2)	-0.09781
Carnevale 2022	Brunello	77441	Adenosine	KRTAP4-11	Nonessential (BAGEL2)	0.043684
Carnevale 2022	Brunello	77441	Adenosine	VN1R2	Nonessential (BAGEL2)	-0.08472
Carnevale 2022	Brunello	77441	Adenosine	TAAR1	Nonessential (BAGEL2)	0.1246
Carnevale 2022	Brunello	77441	Adenosine	TPTE	Nonessential (BAGEL2)	0.14673
Carnevale 2022	Brunello	77441	Adenosine	NLRP8	Nonessential (BAGEL2)	0.081976
Carnevale 2022	Brunello	77441	Adenosine	ACTL9	Nonessential (BAGEL2)	0.1597
Carnevale 2022	Brunello	77441	Adenosine	NLRP9	Nonessential (BAGEL2)	0.076611
Carnevale 2022	Brunello	77441	Adenosine	OR1S1	Nonessential (BAGEL2)	0.049863
Carnevale 2022	Brunello	77441	Adenosine	TRPM1	Nonessential (BAGEL2)	-0.093927
Carnevale 2022	Brunello	77441	Adenosine	SNAPC1	Core Essential (BAGEL2)	0.32288
Carnevale 2022	Brunello	77441	Adenosine	SPC25	Core Essential (BAGEL2)	0.24112
Carnevale 2022	Brunello	77441	Adenosine	OR52E8	Nonessential (BAGEL2)	-0.095832
Carnevale 2022	Brunello	77441	Adenosine	TFAP2D	Nonessential (BAGEL2)	0.085654
Carnevale 2022	Brunello	77441	Adenosine	DUXA	Nonessential (BAGEL2)	-0.078284
Carnevale 2022	Brunello	77441	Adenosine	IFNA2	Nonessential (BAGEL2)	0.11397
Carnevale 2022	Brunello	77441	Adenosine	ADAM2	Nonessential (BAGEL2)	-0.067412
Carnevale 2022	Brunello	77441	Adenosine	TUBB	Core Essential (BAGEL2)	0.1207
Carnevale 2022	Brunello	77441	Adenosine	IFNK	Nonessential (BAGEL2)	0.17179
Carnevale 2022	Brunello	77441	Adenosine	BYSL	Core Essential (BAGEL2)	0.19679
Carnevale 2022	Brunello	77441	Adenosine	PRPF31	Core Essential (BAGEL2)	0.082703
Carnevale 2022	Brunello	77441	Adenosine	EFTUD2	Core Essential (BAGEL2)	-0.23212
Carnevale 2022	Brunello	77441	Adenosine	KRTAP10-5	Nonessential (BAGEL2)	0.087747
Carnevale 2022	Brunello	77441	Adenosine	SLC22A24	Nonessential (BAGEL2)	-0.063702
Carnevale 2022	Brunello	77441	Adenosine	NXF1	Core Essential (BAGEL2)	-0.021166
Carnevale 2022	Brunello	77441	Adenosine	HIST2H2AA3	Core Essential (BAGEL2)	-0.0021442
Carnevale 2022	Brunello	77441	Adenosine	MC5R	Nonessential (BAGEL2)	-0.053874
Carnevale 2022	Brunello	77441	Adenosine	SLC22A25	Nonessential (BAGEL2)	0.23387
Carnevale 2022	Brunello	77441	Adenosine	OR5I1	Nonessential (BAGEL2)	0.023487
Carnevale 2022	Brunello	77441	Adenosine	GFM1	Core Essential (BAGEL2)	0.19436
Carnevale 2022	Brunello	77441	Adenosine	MAGEA10	Nonessential (BAGEL2)	0.017187
Carnevale 2022	Brunello	77441	Adenosine	KRT38	Nonessential (BAGEL2)	0.19919
Carnevale 2022	Brunello	77441	Adenosine	CHMP2A	Core Essential (BAGEL2)	0.23117
Carnevale 2022	Brunello	77441	Adenosine	ANKRD60	Nonessential (BAGEL2)	0.07426
Carnevale 2022	Brunello	77441	Adenosine	RPS21	Core Essential (BAGEL2)	0.001389
Carnevale 2022	Brunello	77441	Adenosine	SEPT14	Nonessential (BAGEL2)	-0.00018089
Carnevale 2022	Brunello	77441	Adenosine	GTF2B	Core Essential (BAGEL2)	-0.015816
Carnevale 2022	Brunello	77441	Adenosine	CT45A2	Nonessential (BAGEL2)	0.27563
Carnevale 2022	Brunello	77441	Adenosine	ZMAT5	Core Essential (BAGEL2)	-0.078365
Carnevale 2022	Brunello	77441	Adenosine	RAD51C	Core Essential (BAGEL2)	0.11761
Carnevale 2022	Brunello	77441	Adenosine	FOXD4L3	Nonessential (BAGEL2)	0.40629
Carnevale 2022	Brunello	77441	Adenosine	CTRB1	Nonessential (BAGEL2)	-0.023217
Carnevale 2022	Brunello	77441	Adenosine	ZNF679	Nonessential (BAGEL2)	0.056606
Carnevale 2022	Brunello	77441	Adenosine	KRT25	Nonessential (BAGEL2)	-0.0042357
Carnevale 2022	Brunello	77441	Adenosine	VCP	Core Essential (BAGEL2)	-0.15491
Carnevale 2022	Brunello	77441	Adenosine	FSCB	Nonessential (BAGEL2)	0.13128
Carnevale 2022	Brunello	77441	Adenosine	XAGE5	Nonessential (BAGEL2)	0.046431
Carnevale 2022	Brunello	77441	Adenosine	GPRC6A	Nonessential (BAGEL2)	0.12633
Carnevale 2022	Brunello	77441	Adenosine	LUZP4	Nonessential (BAGEL2)	-0.15163
Carnevale 2022	Brunello	77441	Adenosine	MRPS24	Core Essential (BAGEL2)	0.039501
Carnevale 2022	Brunello	77441	Adenosine	OR8A1	Nonessential (BAGEL2)	0.10248
Carnevale 2022	Brunello	77441	Adenosine	SLC2A7	Nonessential (BAGEL2)	0.16592
Carnevale 2022	Brunello	77441	Adenosine	TAS2R40	Nonessential (BAGEL2)	0.038545
Carnevale 2022	Brunello	77441	Adenosine	RRP1	Core Essential (BAGEL2)	0.20835
Carnevale 2022	Brunello	77441	Adenosine	KRTAP9-2	Nonessential (BAGEL2)	0.13772
Carnevale 2022	Brunello	77441	Adenosine	TUBGCP6	Core Essential (BAGEL2)	0.086198
Carnevale 2022	Brunello	77441	Adenosine	OR51F2	Nonessential (BAGEL2)	0.23887
Carnevale 2022	Brunello	77441	Adenosine	TRPV5	Nonessential (BAGEL2)	0.40871
Carnevale 2022	Brunello	77441	Adenosine	DTX2	Nonessential (BAGEL2)	0.28793
Carnevale 2022	Brunello	77441	Adenosine	SPACA1	Nonessential (BAGEL2)	0.033947
Carnevale 2022	Brunello	77441	Adenosine	EVX1	Nonessential (BAGEL2)	0.20003
Carnevale 2022	Brunello	77441	Adenosine	POLA2	Core Essential (BAGEL2)	0.35892
Carnevale 2022	Brunello	77441	Adenosine	GPR139	Nonessential (BAGEL2)	-0.036503
Carnevale 2022	Brunello	77441	Adenosine	GPR148	Nonessential (BAGEL2)	0.00388
Carnevale 2022	Brunello	77441	Adenosine	KLK9	Nonessential (BAGEL2)	-0.040177
Carnevale 2022	Brunello	77441	Adenosine	MS4A10	Nonessential (BAGEL2)	-0.014854
Carnevale 2022	Brunello	77441	Adenosine	TICRR	Core Essential (BAGEL2)	0.022459
Carnevale 2022	Brunello	77441	Adenosine	ADH7	Nonessential (BAGEL2)	0.31663
Carnevale 2022	Brunello	77441	Adenosine	KRT40	Nonessential (BAGEL2)	0.16935
Carnevale 2022	Brunello	77441	Adenosine	SPEM1	Nonessential (BAGEL2)	0.023565
Carnevale 2022	Brunello	77441	Adenosine	SLCO1B1	Nonessential (BAGEL2)	0.053462
Carnevale 2022	Brunello	77441	Adenosine	GLRA2	Nonessential (BAGEL2)	0.069914
Carnevale 2022	Brunello	77441	Adenosine	OR51V1	Nonessential (BAGEL2)	0.14743
Carnevale 2022	Brunello	77441	Adenosine	BPIFA3	Nonessential (BAGEL2)	0.21901
Carnevale 2022	Brunello	77441	Adenosine	TAS2R16	Nonessential (BAGEL2)	0.045174
Carnevale 2022	Brunello	77441	Adenosine	MAS1	Nonessential (BAGEL2)	0.29639
Carnevale 2022	Brunello	77441	Adenosine	INTS8	Core Essential (BAGEL2)	-0.019227
Carnevale 2022	Brunello	77441	Adenosine	ACTRT1	Nonessential (BAGEL2)	0.036312
Carnevale 2022	Brunello	77441	Adenosine	GRM4	Nonessential (BAGEL2)	-0.050116
Carnevale 2022	Brunello	77441	Adenosine	PRPF8	Core Essential (BAGEL2)	0.24891
Carnevale 2022	Brunello	77441	Adenosine	DDI1	Nonessential (BAGEL2)	0.28504
Carnevale 2022	Brunello	77441	Adenosine	MRPL43	Core Essential (BAGEL2)	-0.060301
Carnevale 2022	Brunello	77441	Adenosine	MUC17	Nonessential (BAGEL2)	0.12456
Carnevale 2022	Brunello	77441	Adenosine	MRPS14	Core Essential (BAGEL2)	0.19663
Carnevale 2022	Brunello	77441	Adenosine	RNASE12	Nonessential (BAGEL2)	0.078744
Carnevale 2022	Brunello	77441	Adenosine	OR7C2	Nonessential (BAGEL2)	0.18955
Carnevale 2022	Brunello	77441	Adenosine	LSG1	Core Essential (BAGEL2)	0.26421
Carnevale 2022	Brunello	77441	Adenosine	RNGTT	Core Essential (BAGEL2)	0.26879
Carnevale 2022	Brunello	77441	Adenosine	RNASE8	Nonessential (BAGEL2)	0.12879
Carnevale 2022	Brunello	77441	Adenosine	DHODH	Core Essential (BAGEL2)	0.13352
Carnevale 2022	Brunello	77441	Adenosine	COPB2	Core Essential (BAGEL2)	0.29561
Carnevale 2022	Brunello	77441	Adenosine	OR2T4	Nonessential (BAGEL2)	0.046315
Carnevale 2022	Brunello	77441	Adenosine	RFPL3	Nonessential (BAGEL2)	0.045992
Carnevale 2022	Brunello	77441	Adenosine	KRT76	Nonessential (BAGEL2)	0.14102
Carnevale 2022	Brunello	77441	Adenosine	ACTL7B	Nonessential (BAGEL2)	0.062556
Carnevale 2022	Brunello	77441	Adenosine	CLRN1	Nonessential (BAGEL2)	0.32475
Carnevale 2022	Brunello	77441	Adenosine	SULT6B1	Nonessential (BAGEL2)	0.13754
Carnevale 2022	Brunello	77441	Adenosine	OR52B6	Nonessential (BAGEL2)	0.050667
Carnevale 2022	Brunello	77441	Adenosine	NCBP2	Core Essential (BAGEL2)	0.16219
Carnevale 2022	Brunello	77441	Adenosine	CSHL1	Nonessential (BAGEL2)	-0.098373
Carnevale 2022	Brunello	77441	Adenosine	OR10H2	Nonessential (BAGEL2)	0.37359
Carnevale 2022	Brunello	77441	Adenosine	TMPRSS11F	Nonessential (BAGEL2)	0.19337
Carnevale 2022	Brunello	77441	Adenosine	OR10A4	Nonessential (BAGEL2)	0.17252
Carnevale 2022	Brunello	77441	Adenosine	SAGE1	Nonessential (BAGEL2)	0.019502
Carnevale 2022	Brunello	77441	Adenosine	UBQLN3	Nonessential (BAGEL2)	0.34178
Carnevale 2022	Brunello	77441	Adenosine	BPY2	Nonessential (BAGEL2)	0.20568
Carnevale 2022	Brunello	77441	Adenosine	FUT9	Nonessential (BAGEL2)	0.22661
Carnevale 2022	Brunello	77441	Adenosine	OR4C11	Nonessential (BAGEL2)	-0.027782
Carnevale 2022	Brunello	77441	Adenosine	USP5	Core Essential (BAGEL2)	-0.078652
Carnevale 2022	Brunello	77441	Adenosine	CRYGB	Nonessential (BAGEL2)	0.17938
Carnevale 2022	Brunello	77441	Adenosine	SLC22A9	Nonessential (BAGEL2)	0.095411
Carnevale 2022	Brunello	77441	Adenosine	KRT37	Nonessential (BAGEL2)	0.13495
Carnevale 2022	Brunello	77441	Adenosine	IFNL3	Nonessential (BAGEL2)	0.17664
Carnevale 2022	Brunello	77441	Adenosine	IQCF1	Nonessential (BAGEL2)	0.033423
Carnevale 2022	Brunello	77441	Adenosine	FAM71A	Nonessential (BAGEL2)	0.25203
Carnevale 2022	Brunello	77441	Adenosine	TSPY1	Nonessential (BAGEL2)	-0.029679
Carnevale 2022	Brunello	77441	Adenosine	AICDA	Nonessential (BAGEL2)	0.06735
Carnevale 2022	Brunello	77441	Adenosine	DEFB118	Nonessential (BAGEL2)	0.23269
Carnevale 2022	Brunello	77441	Adenosine	RD3	Nonessential (BAGEL2)	-0.015978
Carnevale 2022	Brunello	77441	Adenosine	SUPV3L1	Core Essential (BAGEL2)	0.042348
Carnevale 2022	Brunello	77441	Adenosine	KIF23	Core Essential (BAGEL2)	0.05176
Carnevale 2022	Brunello	77441	Adenosine	RBMY1F	Nonessential (BAGEL2)	0.31704
Carnevale 2022	Brunello	77441	Adenosine	OR6V1	Nonessential (BAGEL2)	0.07189
Carnevale 2022	Brunello	77441	Adenosine	S100A7A	Nonessential (BAGEL2)	0.39346
Carnevale 2022	Brunello	77441	Adenosine	ZNRF4	Nonessential (BAGEL2)	0.39773
Carnevale 2022	Brunello	77441	Adenosine	MAGEB18	Nonessential (BAGEL2)	0.13783
Carnevale 2022	Brunello	77441	Adenosine	NEUROD2	Nonessential (BAGEL2)	-0.038775
Carnevale 2022	Brunello	77441	Adenosine	PRG3	Nonessential (BAGEL2)	0.32745
Carnevale 2022	Brunello	77441	Adenosine	USP26	Nonessential (BAGEL2)	0.37116
Carnevale 2022	Brunello	77441	Adenosine	VHLL	Nonessential (BAGEL2)	-0.020136
Carnevale 2022	Brunello	77441	Adenosine	RCC1	Core Essential (BAGEL2)	0.048746
Carnevale 2022	Brunello	77441	Adenosine	RBM8A	Core Essential (BAGEL2)	0.012347
Carnevale 2022	Brunello	77441	Adenosine	MMP20	Nonessential (BAGEL2)	-0.019019
Carnevale 2022	Brunello	77441	Adenosine	OR6S1	Nonessential (BAGEL2)	0.30604
Carnevale 2022	Brunello	77441	Adenosine	MORC1	Nonessential (BAGEL2)	0.13996
Carnevale 2022	Brunello	77441	Adenosine	YARS2	Core Essential (BAGEL2)	0.44201
Carnevale 2022	Brunello	77441	Adenosine	CDC73	Core Essential (BAGEL2)	0.2421
Carnevale 2022	Brunello	77441	Adenosine	ZNF648	Nonessential (BAGEL2)	-0.059618
Carnevale 2022	Brunello	77441	Adenosine	IL36B	Nonessential (BAGEL2)	0.068419
Carnevale 2022	Brunello	77441	Adenosine	NANOGNB	Nonessential (BAGEL2)	0.31087
Carnevale 2022	Brunello	77441	Adenosine	F13B	Nonessential (BAGEL2)	-0.056781
Carnevale 2022	Brunello	77441	Adenosine	FOXE3	Nonessential (BAGEL2)	-0.015877
Carnevale 2022	Brunello	77441	Adenosine	OR2T10	Nonessential (BAGEL2)	-0.09152
Carnevale 2022	Brunello	77441	Adenosine	RPL35A	Core Essential (BAGEL2)	-0.028265
Carnevale 2022	Brunello	77441	Adenosine	RFX6	Nonessential (BAGEL2)	0.12596
Carnevale 2022	Brunello	77441	Adenosine	OC90	Nonessential (BAGEL2)	0.14248
Carnevale 2022	Brunello	77441	Adenosine	KRTAP13-4	Nonessential (BAGEL2)	0.2833
Carnevale 2022	Brunello	77441	Adenosine	MYF5	Nonessential (BAGEL2)	-0.065749
Carnevale 2022	Brunello	77441	Adenosine	OLIG2	Nonessential (BAGEL2)	0.18187
Carnevale 2022	Brunello	77441	Adenosine	DTL	Core Essential (BAGEL2)	0.3322
Carnevale 2022	Brunello	77441	Adenosine	DMRT1	Nonessential (BAGEL2)	0.23394
Carnevale 2022	Brunello	77441	Adenosine	ABCE1	Core Essential (BAGEL2)	0.46496
Carnevale 2022	Brunello	77441	Adenosine	NOBOX	Nonessential (BAGEL2)	0.035298
Carnevale 2022	Brunello	77441	Adenosine	DEFB123	Nonessential (BAGEL2)	0.19838
Carnevale 2022	Brunello	77441	Adenosine	OR52W1	Nonessential (BAGEL2)	0.09903
Carnevale 2022	Brunello	77441	Adenosine	HSFY1	Nonessential (BAGEL2)	0.15682
Carnevale 2022	Brunello	77441	Adenosine	HSFY2	Nonessential (BAGEL2)	0.43858
Carnevale 2022	Brunello	77441	Adenosine	HTR3C	Nonessential (BAGEL2)	0.046779
Carnevale 2022	Brunello	77441	Adenosine	PRLHR	Nonessential (BAGEL2)	0.055697
Carnevale 2022	Brunello	77441	Adenosine	VARS2	Core Essential (BAGEL2)	0.072552
Carnevale 2022	Brunello	77441	Adenosine	DGKK	Nonessential (BAGEL2)	-0.00021356
Carnevale 2022	Brunello	77441	Adenosine	PCID2	Core Essential (BAGEL2)	0.22946
Carnevale 2022	Brunello	77441	Adenosine	DBR1	Core Essential (BAGEL2)	0.061449
Carnevale 2022	Brunello	77441	Adenosine	VAX1	Nonessential (BAGEL2)	-0.036794
Carnevale 2022	Brunello	77441	Adenosine	GTF3C5	Core Essential (BAGEL2)	0.049065
Carnevale 2022	Brunello	77441	Adenosine	RTP1	Nonessential (BAGEL2)	0.23569
Carnevale 2022	Brunello	77441	Adenosine	SKP1	Core Essential (BAGEL2)	0.20845
Carnevale 2022	Brunello	77441	Adenosine	LHX3	Nonessential (BAGEL2)	0.052993
Carnevale 2022	Brunello	77441	Adenosine	GPR26	Nonessential (BAGEL2)	-0.068329
Carnevale 2022	Brunello	77441	Adenosine	KRTAP10-1	Nonessential (BAGEL2)	0.23207
Carnevale 2022	Brunello	77441	Adenosine	IL26	Nonessential (BAGEL2)	0.028727
Carnevale 2022	Brunello	77441	Adenosine	LCN9	Nonessential (BAGEL2)	-0.043153
Carnevale 2022	Brunello	77441	Adenosine	OR52M1	Nonessential (BAGEL2)	0.22088
Carnevale 2022	Brunello	77441	Adenosine	C10orf120	Nonessential (BAGEL2)	0.034176
Carnevale 2022	Brunello	77441	Adenosine	DAZ3	Nonessential (BAGEL2)	-0.10297
Carnevale 2022	Brunello	77441	Adenosine	OPN1LW	Nonessential (BAGEL2)	0.051065
Carnevale 2022	Brunello	77441	Adenosine	IFNL1	Nonessential (BAGEL2)	0.27798
Carnevale 2022	Brunello	77441	Adenosine	LRRC10	Nonessential (BAGEL2)	0.051843
Carnevale 2022	Brunello	77441	Adenosine	DEFB129	Nonessential (BAGEL2)	-0.060383
Carnevale 2022	Brunello	77441	Adenosine	OR10Z1	Nonessential (BAGEL2)	-0.049511
Carnevale 2022	Brunello	77441	Adenosine	TGIF2LX	Nonessential (BAGEL2)	-0.056598
Carnevale 2022	Brunello	77441	Adenosine	NEUROD4	Nonessential (BAGEL2)	0.30653
Carnevale 2022	Brunello	77441	Adenosine	KRTAP10-11	Nonessential (BAGEL2)	0.19175
Carnevale 2022	Brunello	77441	Adenosine	CHRNB3	Nonessential (BAGEL2)	0.018972
Carnevale 2022	Brunello	77441	Adenosine	MMS22L	Core Essential (BAGEL2)	0.03906
Carnevale 2022	Brunello	77441	Adenosine	RDH8	Nonessential (BAGEL2)	0.16692
Carnevale 2022	Brunello	77441	Adenosine	SEMG2	Nonessential (BAGEL2)	0.098642
Carnevale 2022	Brunello	77441	Adenosine	TFAM	Core Essential (BAGEL2)	0.003188
Carnevale 2022	Brunello	77441	Adenosine	OSGEP	Core Essential (BAGEL2)	0.24424
Carnevale 2022	Brunello	77441	Adenosine	PRSS58	Nonessential (BAGEL2)	0.17354
Carnevale 2022	Brunello	77441	Adenosine	TBC1D21	Nonessential (BAGEL2)	0.091125
Carnevale 2022	Brunello	77441	Adenosine	OR2T5	Nonessential (BAGEL2)	0.024416
Carnevale 2022	Brunello	77441	Adenosine	EIF5A	Core Essential (BAGEL2)	0.25647
Carnevale 2022	Brunello	77441	Adenosine	BUB1B	Core Essential (BAGEL2)	-0.10931
Carnevale 2022	Brunello	77441	Adenosine	RND2	Nonessential (BAGEL2)	0.098181
Carnevale 2022	Brunello	77441	Adenosine	CST9	Nonessential (BAGEL2)	0.024509
Carnevale 2022	Brunello	77441	Adenosine	CMTR1	Core Essential (BAGEL2)	0.087734
Carnevale 2022	Brunello	77441	Adenosine	CYP26C1	Nonessential (BAGEL2)	0.069954
Carnevale 2022	Brunello	77441	Adenosine	CEACAM7	Nonessential (BAGEL2)	0.21306
Carnevale 2022	Brunello	77441	Adenosine	OR2C1	Nonessential (BAGEL2)	0.37237
Carnevale 2022	Brunello	77441	Adenosine	HTR1A	Nonessential (BAGEL2)	0.10673
Carnevale 2022	Brunello	77441	Adenosine	PRLH	Nonessential (BAGEL2)	-0.077768
Carnevale 2022	Brunello	77441	Adenosine	COX4I1	Core Essential (BAGEL2)	0.07336
Carnevale 2022	Brunello	77441	Adenosine	HHLA1	Nonessential (BAGEL2)	-0.037654
Carnevale 2022	Brunello	77441	Adenosine	PIWIL1	Nonessential (BAGEL2)	0.11121
Carnevale 2022	Brunello	77441	Adenosine	CDX2	Nonessential (BAGEL2)	0.45102
Carnevale 2022	Brunello	77441	Adenosine	C11orf40	Nonessential (BAGEL2)	0.14998
Carnevale 2022	Brunello	77441	Adenosine	CD200R1L	Nonessential (BAGEL2)	0.27579
Carnevale 2022	Brunello	77441	Adenosine	PSMB1	Core Essential (BAGEL2)	0.023177
Carnevale 2022	Brunello	77441	Adenosine	SLITRK1	Nonessential (BAGEL2)	0.26988
Carnevale 2022	Brunello	77441	Adenosine	FOXB1	Nonessential (BAGEL2)	0.33849
Carnevale 2022	Brunello	77441	Adenosine	CCT8	Core Essential (BAGEL2)	0.030178
Carnevale 2022	Brunello	77441	Adenosine	C16orf78	Nonessential (BAGEL2)	0.07151
Carnevale 2022	Brunello	77441	Adenosine	FAM47A	Nonessential (BAGEL2)	0.20116
Carnevale 2022	Brunello	77441	Adenosine	TRPC7	Nonessential (BAGEL2)	-0.10523
Carnevale 2022	Brunello	77441	Adenosine	ARGFX	Nonessential (BAGEL2)	0.35841
Carnevale 2022	Brunello	77441	Adenosine	PPP3R2	Nonessential (BAGEL2)	0.034335
Carnevale 2022	Brunello	77441	Adenosine	KRTAP10-8	Nonessential (BAGEL2)	0.15258
Carnevale 2022	Brunello	77441	Adenosine	SPACA7	Nonessential (BAGEL2)	0.16585
Carnevale 2022	Brunello	77441	Adenosine	FLG2	Nonessential (BAGEL2)	-0.058384
Carnevale 2022	Brunello	77441	Adenosine	KRT71	Nonessential (BAGEL2)	0.21047
Carnevale 2022	Brunello	77441	Adenosine	POLRMT	Core Essential (BAGEL2)	0.092877
Carnevale 2022	Brunello	77441	Adenosine	KRTAP13-1	Nonessential (BAGEL2)	0.15219
Carnevale 2022	Brunello	77441	Adenosine	PMPCB	Core Essential (BAGEL2)	-0.053214
Carnevale 2022	Brunello	77441	Adenosine	CCDC172	Nonessential (BAGEL2)	0.010986
Carnevale 2022	Brunello	77441	Adenosine	OR4C3	Nonessential (BAGEL2)	0.12357
Carnevale 2022	Brunello	77441	Adenosine	C7orf66	Nonessential (BAGEL2)	0.28215
Carnevale 2022	Brunello	77441	Adenosine	GSC2	Nonessential (BAGEL2)	0.26052
Carnevale 2022	Brunello	77441	Adenosine	ADAM20	Nonessential (BAGEL2)	0.18087
Carnevale 2022	Brunello	77441	Adenosine	OR1L6	Nonessential (BAGEL2)	0.57326
Carnevale 2022	Brunello	77441	Adenosine	OTOR	Nonessential (BAGEL2)	-0.012972
Carnevale 2022	Brunello	77441	Adenosine	OR5M1	Nonessential (BAGEL2)	-0.016656
Carnevale 2022	Brunello	77441	Adenosine	SPATA21	Nonessential (BAGEL2)	0.037773
Carnevale 2022	Brunello	77441	Adenosine	PROP1	Nonessential (BAGEL2)	0.22071
Carnevale 2022	Brunello	77441	Adenosine	POTED	Nonessential (BAGEL2)	0.36549
Carnevale 2022	Brunello	77441	Adenosine	MAD2L1	Core Essential (BAGEL2)	0.12451
Carnevale 2022	Brunello	77441	Adenosine	KRTAP10-6	Nonessential (BAGEL2)	0.18113
Carnevale 2022	Brunello	77441	Adenosine	TMEM225	Nonessential (BAGEL2)	0.16785
Carnevale 2022	Brunello	77441	Adenosine	ENTHD1	Nonessential (BAGEL2)	0.23715
Carnevale 2022	Brunello	77441	Adenosine	ERH	Core Essential (BAGEL2)	0.21059
Carnevale 2022	Brunello	77441	Adenosine	MRPL4	Core Essential (BAGEL2)	0.064133
Carnevale 2022	Brunello	77441	Adenosine	TOMM22	Core Essential (BAGEL2)	-0.010674
Carnevale 2022	Brunello	77441	Adenosine	CDY2A	Nonessential (BAGEL2)	-0.076222
Carnevale 2022	Brunello	77441	Adenosine	ASZ1	Nonessential (BAGEL2)	0.091187
Carnevale 2022	Brunello	77441	Adenosine	SUN5	Nonessential (BAGEL2)	0.18442
Carnevale 2022	Brunello	77441	Adenosine	OR6K6	Nonessential (BAGEL2)	0.34674
Carnevale 2022	Brunello	77441	Adenosine	ATOH1	Nonessential (BAGEL2)	0.30983
Carnevale 2022	Brunello	77441	Adenosine	ARCN1	Core Essential (BAGEL2)	0.22018
Carnevale 2022	Brunello	77441	Adenosine	RACGAP1	Core Essential (BAGEL2)	0.047863
Carnevale 2022	Brunello	77441	Adenosine	OR10H1	Nonessential (BAGEL2)	0.16754
Carnevale 2022	Brunello	77441	Adenosine	ZP4	Nonessential (BAGEL2)	0.35318
Carnevale 2022	Brunello	77441	Adenosine	ALX3	Nonessential (BAGEL2)	-0.007872
Carnevale 2022	Brunello	77441	Adenosine	HDGFL1	Nonessential (BAGEL2)	0.14941
Carnevale 2022	Brunello	77441	Adenosine	MRPL18	Core Essential (BAGEL2)	0.3301
Carnevale 2022	Brunello	77441	Adenosine	IFNB1	Nonessential (BAGEL2)	0.058319
Carnevale 2022	Brunello	77441	Adenosine	POU5F2	Nonessential (BAGEL2)	0.10576
Carnevale 2022	Brunello	77441	Adenosine	RBPJL	Nonessential (BAGEL2)	0.10972
Carnevale 2022	Brunello	77441	Adenosine	POU4F2	Nonessential (BAGEL2)	0.079623
Carnevale 2022	Brunello	77441	Adenosine	PIWIL3	Nonessential (BAGEL2)	0.039395
Carnevale 2022	Brunello	77441	Adenosine	ACTR2	Core Essential (BAGEL2)	0.042067
Carnevale 2022	Brunello	77441	Adenosine	COX5B	Core Essential (BAGEL2)	0.38245
Carnevale 2022	Brunello	77441	Adenosine	LIM2	Nonessential (BAGEL2)	0.072259
Carnevale 2022	Brunello	77441	Adenosine	TMPRSS11A	Nonessential (BAGEL2)	0.27597
Carnevale 2022	Brunello	77441	Adenosine	MRPL38	Core Essential (BAGEL2)	0.36064
Carnevale 2022	Brunello	77441	Adenosine	TSPYL6	Nonessential (BAGEL2)	0.24558
Carnevale 2022	Brunello	77441	Adenosine	FGF4	Nonessential (BAGEL2)	0.03132
Carnevale 2022	Brunello	77441	Adenosine	PAX4	Nonessential (BAGEL2)	0.19503
Carnevale 2022	Brunello	77441	Adenosine	OR3A2	Nonessential (BAGEL2)	0.1811
Carnevale 2022	Brunello	77441	Adenosine	C8orf86	Nonessential (BAGEL2)	0.27774
Carnevale 2022	Brunello	77441	Adenosine	PNLIPRP2	Nonessential (BAGEL2)	0.045886
Carnevale 2022	Brunello	77441	Adenosine	OR10S1	Nonessential (BAGEL2)	-0.044018
Carnevale 2022	Brunello	77441	Adenosine	POTEH	Nonessential (BAGEL2)	0.26144
Carnevale 2022	Brunello	77441	Adenosine	CNPY1	Nonessential (BAGEL2)	-0.060795
Carnevale 2022	Brunello	77441	Adenosine	HNRNPU	Core Essential (BAGEL2)	0.033543
Carnevale 2022	Brunello	77441	Adenosine	OTOP3	Nonessential (BAGEL2)	0.17982
Carnevale 2022	Brunello	77441	Adenosine	PSMA2	Core Essential (BAGEL2)	0.20773
Carnevale 2022	Brunello	77441	Adenosine	SLC2A2	Nonessential (BAGEL2)	0.10624
Carnevale 2022	Brunello	77441	Adenosine	NEUROG1	Nonessential (BAGEL2)	0.29039
Carnevale 2022	Brunello	77441	Adenosine	AQP8	Nonessential (BAGEL2)	0.035036
Carnevale 2022	Brunello	77441	Adenosine	KRT35	Nonessential (BAGEL2)	0.11107
Carnevale 2022	Brunello	77441	Adenosine	MMD2	Nonessential (BAGEL2)	0.19148
Carnevale 2022	Brunello	77441	Adenosine	NOX3	Nonessential (BAGEL2)	0.15487
Carnevale 2022	Brunello	77441	Adenosine	CST9L	Nonessential (BAGEL2)	0.1406
Carnevale 2022	Brunello	77441	Adenosine	CPXCR1	Nonessential (BAGEL2)	0.25326
Carnevale 2022	Brunello	77441	Adenosine	IL36RN	Nonessential (BAGEL2)	0.42223
Carnevale 2022	Brunello	77441	Adenosine	EGR4	Nonessential (BAGEL2)	0.3746
Carnevale 2022	Brunello	77441	Adenosine	XKR7	Nonessential (BAGEL2)	0.15613
Carnevale 2022	Brunello	77441	Adenosine	C17orf102	Nonessential (BAGEL2)	-0.015669
Carnevale 2022	Brunello	77441	Adenosine	RHOXF2	Nonessential (BAGEL2)	0.099075
Carnevale 2022	Brunello	77441	Adenosine	TAS2R42	Nonessential (BAGEL2)	0.046405
Carnevale 2022	Brunello	77441	Adenosine	MBL2	Nonessential (BAGEL2)	-0.032698
Carnevale 2022	Brunello	77441	Adenosine	C6orf10	Nonessential (BAGEL2)	0.17967
Carnevale 2022	Brunello	77441	Adenosine	DMRTB1	Nonessential (BAGEL2)	0.23589
Carnevale 2022	Brunello	77441	Adenosine	XAGE2	Nonessential (BAGEL2)	0.04276
Carnevale 2022	Brunello	77441	Adenosine	OR4D1	Nonessential (BAGEL2)	0.15161
Carnevale 2022	Brunello	77441	Adenosine	IL17F	Nonessential (BAGEL2)	0.36421
Carnevale 2022	Brunello	77441	Adenosine	RAX2	Nonessential (BAGEL2)	0.066971
Carnevale 2022	Brunello	77441	Adenosine	TAAR5	Nonessential (BAGEL2)	0.16187
Carnevale 2022	Brunello	77441	Adenosine	SERPINA9	Nonessential (BAGEL2)	0.11365
Carnevale 2022	Brunello	77441	Adenosine	TSHB	Nonessential (BAGEL2)	0.11207
Carnevale 2022	Brunello	77441	Adenosine	IL17A	Nonessential (BAGEL2)	0.016296
Carnevale 2022	Brunello	77441	Adenosine	USPL1	Core Essential (BAGEL2)	0.051393
Carnevale 2022	Brunello	77441	Adenosine	RBMXL2	Nonessential (BAGEL2)	0.21474
Carnevale 2022	Brunello	77441	Adenosine	DHPS	Core Essential (BAGEL2)	0.44739
Carnevale 2022	Brunello	77441	Adenosine	BMP15	Nonessential (BAGEL2)	0.096859
Carnevale 2022	Brunello	77441	Adenosine	GPR101	Nonessential (BAGEL2)	0.36318
Carnevale 2022	Brunello	77441	Adenosine	RHO	Nonessential (BAGEL2)	-0.05832
Carnevale 2022	Brunello	77441	Adenosine	MAGEC3	Nonessential (BAGEL2)	-0.026349
Carnevale 2022	Brunello	77441	Adenosine	RPA1	Core Essential (BAGEL2)	-0.010538
Carnevale 2022	Brunello	77441	Adenosine	COL20A1	Nonessential (BAGEL2)	0.23036
Carnevale 2022	Brunello	77441	Adenosine	HNRNPK	Core Essential (BAGEL2)	0.29979
Carnevale 2022	Brunello	77441	Adenosine	CABP5	Nonessential (BAGEL2)	0.22505
Carnevale 2022	Brunello	77441	Adenosine	OR2W1	Nonessential (BAGEL2)	0.074602
Carnevale 2022	Brunello	77441	Adenosine	HIST1H2AA	Nonessential (BAGEL2)	0.20705
Carnevale 2022	Brunello	77441	Adenosine	FGF6	Nonessential (BAGEL2)	0.19989
Carnevale 2022	Brunello	77441	Adenosine	COX15	Core Essential (BAGEL2)	0.081362
Carnevale 2022	Brunello	77441	Adenosine	OR2T33	Nonessential (BAGEL2)	0.14515
Carnevale 2022	Brunello	77441	Adenosine	PSMA6	Core Essential (BAGEL2)	0.19411
Carnevale 2022	Brunello	77441	Adenosine	CSH1	Nonessential (BAGEL2)	0.22887
Carnevale 2022	Brunello	77441	Adenosine	KRTAP9-4	Nonessential (BAGEL2)	0.070297
Carnevale 2022	Brunello	77441	Adenosine	FMR1NB	Nonessential (BAGEL2)	0.24568
Carnevale 2022	Brunello	77441	Adenosine	GLRA1	Nonessential (BAGEL2)	0.23542
Carnevale 2022	Brunello	77441	Adenosine	BPIFA1	Nonessential (BAGEL2)	0.32618
Carnevale 2022	Brunello	77441	Adenosine	CYP11B2	Nonessential (BAGEL2)	0.27369
Carnevale 2022	Brunello	77441	Adenosine	DRD3	Nonessential (BAGEL2)	0.26596
Carnevale 2022	Brunello	77441	Adenosine	CCL1	Nonessential (BAGEL2)	0.12502
Carnevale 2022	Brunello	77441	Adenosine	NKX2-1	Nonessential (BAGEL2)	0.27584
Carnevale 2022	Brunello	77441	Adenosine	OR52R1	Nonessential (BAGEL2)	0.31034
Carnevale 2022	Brunello	77441	Adenosine	IL12B	Nonessential (BAGEL2)	0.12107
Carnevale 2022	Brunello	77441	Adenosine	IL21	Nonessential (BAGEL2)	0.28117
Carnevale 2022	Brunello	77441	Adenosine	IL22	Nonessential (BAGEL2)	0.29054
Carnevale 2022	Brunello	77441	Adenosine	PRDM9	Nonessential (BAGEL2)	0.12127
Carnevale 2022	Brunello	77441	Adenosine	GPR78	Nonessential (BAGEL2)	0.36494
Carnevale 2022	Brunello	77441	Adenosine	GHSR	Nonessential (BAGEL2)	0.465
Carnevale 2022	Brunello	77441	Adenosine	NEUROD6	Nonessential (BAGEL2)	0.22807
Carnevale 2022	Brunello	77441	Adenosine	MRPL57	Core Essential (BAGEL2)	0.54575
Carnevale 2022	Brunello	77441	Adenosine	TBL1Y	Nonessential (BAGEL2)	0.46653
Carnevale 2022	Brunello	77441	Stim	RPP21	Core Essential (BAGEL2)	-0.96968
Carnevale 2022	Brunello	77441	Stim	MYC	Core Essential (BAGEL2)	-0.99532
Carnevale 2022	Brunello	77441	Stim	EXOSC6	Core Essential (BAGEL2)	-0.93517
Carnevale 2022	Brunello	77441	Stim	EIF2B3	Core Essential (BAGEL2)	-0.57913
Carnevale 2022	Brunello	77441	Stim	TRMT112	Core Essential (BAGEL2)	-0.86568
Carnevale 2022	Brunello	77441	Stim	ZBTB8OS	Core Essential (BAGEL2)	-0.64771
Carnevale 2022	Brunello	77441	Stim	MARS	Core Essential (BAGEL2)	-0.81898
Carnevale 2022	Brunello	77441	Stim	SLC35B1	Core Essential (BAGEL2)	-0.6524
Carnevale 2022	Brunello	77441	Stim	POLR2L	Core Essential (BAGEL2)	-0.91311
Carnevale 2022	Brunello	77441	Stim	VARS	Core Essential (BAGEL2)	-0.80383
Carnevale 2022	Brunello	77441	Stim	EIF6	Core Essential (BAGEL2)	-0.11916
Carnevale 2022	Brunello	77441	Stim	NAA10	Core Essential (BAGEL2)	-0.53582
Carnevale 2022	Brunello	77441	Stim	LUC7L3	Core Essential (BAGEL2)	-0.47959
Carnevale 2022	Brunello	77441	Stim	GRPEL1	Core Essential (BAGEL2)	-0.48723
Carnevale 2022	Brunello	77441	Stim	TAF6	Core Essential (BAGEL2)	-1.258
Carnevale 2022	Brunello	77441	Stim	NOL10	Core Essential (BAGEL2)	-0.60028
Carnevale 2022	Brunello	77441	Stim	CCNH	Core Essential (BAGEL2)	-0.33416
Carnevale 2022	Brunello	77441	Stim	NOP56	Core Essential (BAGEL2)	-0.61789
Carnevale 2022	Brunello	77441	Stim	PRELID1	Core Essential (BAGEL2)	-0.46076
Carnevale 2022	Brunello	77441	Stim	GMPPB	Core Essential (BAGEL2)	-0.52041
Carnevale 2022	Brunello	77441	Stim	EXOSC8	Core Essential (BAGEL2)	-0.58588
Carnevale 2022	Brunello	77441	Stim	ABCF1	Core Essential (BAGEL2)	-0.47497
Carnevale 2022	Brunello	77441	Stim	DAD1	Core Essential (BAGEL2)	-1.042
Carnevale 2022	Brunello	77441	Stim	KARS	Core Essential (BAGEL2)	-0.30957
Carnevale 2022	Brunello	77441	Stim	FAU	Core Essential (BAGEL2)	-0.46125
Carnevale 2022	Brunello	77441	Stim	TARS	Core Essential (BAGEL2)	-0.53599
Carnevale 2022	Brunello	77441	Stim	PHB	Core Essential (BAGEL2)	-0.33336
Carnevale 2022	Brunello	77441	Stim	EIF3B	Core Essential (BAGEL2)	-0.59556
Carnevale 2022	Brunello	77441	Stim	UTP20	Core Essential (BAGEL2)	-0.26846
Carnevale 2022	Brunello	77441	Stim	CCT7	Core Essential (BAGEL2)	-0.36059
Carnevale 2022	Brunello	77441	Stim	ZNF131	Core Essential (BAGEL2)	-0.28575
Carnevale 2022	Brunello	77441	Stim	PMPCA	Core Essential (BAGEL2)	-0.50384
Carnevale 2022	Brunello	77441	Stim	GART	Core Essential (BAGEL2)	-0.52605
Carnevale 2022	Brunello	77441	Stim	ALG2	Core Essential (BAGEL2)	-0.35732
Carnevale 2022	Brunello	77441	Stim	TTC27	Core Essential (BAGEL2)	-0.5026
Carnevale 2022	Brunello	77441	Stim	NOP16	Core Essential (BAGEL2)	-0.41984
Carnevale 2022	Brunello	77441	Stim	HUWE1	Core Essential (BAGEL2)	-0.41285
Carnevale 2022	Brunello	77441	Stim	EIF3C	Core Essential (BAGEL2)	-0.73962
Carnevale 2022	Brunello	77441	Stim	IARS	Core Essential (BAGEL2)	-0.74354
Carnevale 2022	Brunello	77441	Stim	PHB2	Core Essential (BAGEL2)	-0.67631
Carnevale 2022	Brunello	77441	Stim	GEMIN8	Core Essential (BAGEL2)	-0.24351
Carnevale 2022	Brunello	77441	Stim	ZPR1	Core Essential (BAGEL2)	-0.19724
Carnevale 2022	Brunello	77441	Stim	IMP3	Core Essential (BAGEL2)	-0.50703
Carnevale 2022	Brunello	77441	Stim	YARS	Core Essential (BAGEL2)	-0.28912
Carnevale 2022	Brunello	77441	Stim	FARSA	Core Essential (BAGEL2)	-0.36546
Carnevale 2022	Brunello	77441	Stim	DHX33	Core Essential (BAGEL2)	-0.40713
Carnevale 2022	Brunello	77441	Stim	GNL3	Core Essential (BAGEL2)	-0.47331
Carnevale 2022	Brunello	77441	Stim	DDOST	Core Essential (BAGEL2)	-0.10705
Carnevale 2022	Brunello	77441	Stim	RPLP0	Core Essential (BAGEL2)	-0.27136
Carnevale 2022	Brunello	77441	Stim	POLR3H	Core Essential (BAGEL2)	-0.37755
Carnevale 2022	Brunello	77441	Stim	WDR77	Core Essential (BAGEL2)	-0.37334
Carnevale 2022	Brunello	77441	Stim	CMPK1	Core Essential (BAGEL2)	-0.46688
Carnevale 2022	Brunello	77441	Stim	EIF3I	Core Essential (BAGEL2)	-0.34045
Carnevale 2022	Brunello	77441	Stim	CLNS1A	Core Essential (BAGEL2)	-0.19725
Carnevale 2022	Brunello	77441	Stim	HARS	Core Essential (BAGEL2)	-0.5113
Carnevale 2022	Brunello	77441	Stim	TELO2	Core Essential (BAGEL2)	-0.30628
Carnevale 2022	Brunello	77441	Stim	NHP2	Core Essential (BAGEL2)	-0.37345
Carnevale 2022	Brunello	77441	Stim	CIAO1	Core Essential (BAGEL2)	-0.32539
Carnevale 2022	Brunello	77441	Stim	ERCC2	Core Essential (BAGEL2)	-0.42853
Carnevale 2022	Brunello	77441	Stim	DHX37	Core Essential (BAGEL2)	-0.40309
Carnevale 2022	Brunello	77441	Stim	TIMM23	Core Essential (BAGEL2)	-0.14667
Carnevale 2022	Brunello	77441	Stim	SART3	Core Essential (BAGEL2)	-0.34731
Carnevale 2022	Brunello	77441	Stim	NAT10	Core Essential (BAGEL2)	-0.32629
Carnevale 2022	Brunello	77441	Stim	RPL6	Core Essential (BAGEL2)	-0.51763
Carnevale 2022	Brunello	77441	Stim	DDX49	Core Essential (BAGEL2)	-0.040169
Carnevale 2022	Brunello	77441	Stim	GTF3A	Core Essential (BAGEL2)	-0.56863
Carnevale 2022	Brunello	77441	Stim	FTSJ3	Core Essential (BAGEL2)	-0.17003
Carnevale 2022	Brunello	77441	Stim	TPT1	Core Essential (BAGEL2)	-0.30664
Carnevale 2022	Brunello	77441	Stim	RPS5	Core Essential (BAGEL2)	-0.10594
Carnevale 2022	Brunello	77441	Stim	PGK1	Core Essential (BAGEL2)	-0.33745
Carnevale 2022	Brunello	77441	Stim	EIF2B5	Core Essential (BAGEL2)	-0.5131
Carnevale 2022	Brunello	77441	Stim	SEH1L	Core Essential (BAGEL2)	-0.46959
Carnevale 2022	Brunello	77441	Stim	BUB3	Core Essential (BAGEL2)	-0.24268
Carnevale 2022	Brunello	77441	Stim	LARS	Core Essential (BAGEL2)	-0.29454
Carnevale 2022	Brunello	77441	Stim	MYBBP1A	Core Essential (BAGEL2)	-0.30807
Carnevale 2022	Brunello	77441	Stim	RANGAP1	Core Essential (BAGEL2)	-0.3611
Carnevale 2022	Brunello	77441	Stim	SNRNP25	Core Essential (BAGEL2)	-0.30495
Carnevale 2022	Brunello	77441	Stim	QARS	Core Essential (BAGEL2)	-0.4311
Carnevale 2022	Brunello	77441	Stim	DKC1	Core Essential (BAGEL2)	-0.33987
Carnevale 2022	Brunello	77441	Stim	PWP2	Core Essential (BAGEL2)	-0.35317
Carnevale 2022	Brunello	77441	Stim	RPS16	Core Essential (BAGEL2)	-0.24342
Carnevale 2022	Brunello	77441	Stim	LSM12	Core Essential (BAGEL2)	-0.20065
Carnevale 2022	Brunello	77441	Stim	GTF2H1	Core Essential (BAGEL2)	-0.30047
Carnevale 2022	Brunello	77441	Stim	POLR3K	Core Essential (BAGEL2)	-0.30546
Carnevale 2022	Brunello	77441	Stim	AARS	Core Essential (BAGEL2)	-0.31792
Carnevale 2022	Brunello	77441	Stim	RPS18	Core Essential (BAGEL2)	-0.36796
Carnevale 2022	Brunello	77441	Stim	NLE1	Core Essential (BAGEL2)	-0.23844
Carnevale 2022	Brunello	77441	Stim	PRMT5	Core Essential (BAGEL2)	-0.28133
Carnevale 2022	Brunello	77441	Stim	NARS	Core Essential (BAGEL2)	-0.2203
Carnevale 2022	Brunello	77441	Stim	ALG1	Core Essential (BAGEL2)	-0.25299
Carnevale 2022	Brunello	77441	Stim	SUPT5H	Core Essential (BAGEL2)	-0.16457
Carnevale 2022	Brunello	77441	Stim	TANGO6	Core Essential (BAGEL2)	-0.43977
Carnevale 2022	Brunello	77441	Stim	PRMT1	Core Essential (BAGEL2)	-0.27388
Carnevale 2022	Brunello	77441	Stim	XRCC6	Core Essential (BAGEL2)	-0.34557
Carnevale 2022	Brunello	77441	Stim	DDX56	Core Essential (BAGEL2)	-0.33792
Carnevale 2022	Brunello	77441	Stim	NOP2	Core Essential (BAGEL2)	-0.43796
Carnevale 2022	Brunello	77441	Stim	PAK1IP1	Core Essential (BAGEL2)	-0.10028
Carnevale 2022	Brunello	77441	Stim	RRP12	Core Essential (BAGEL2)	-0.278
Carnevale 2022	Brunello	77441	Stim	GTPBP4	Core Essential (BAGEL2)	-0.47621
Carnevale 2022	Brunello	77441	Stim	PGAM1	Core Essential (BAGEL2)	-0.15018
Carnevale 2022	Brunello	77441	Stim	NMD3	Core Essential (BAGEL2)	-0.29005
Carnevale 2022	Brunello	77441	Stim	UTP23	Core Essential (BAGEL2)	-0.32849
Carnevale 2022	Brunello	77441	Stim	EPRS	Core Essential (BAGEL2)	-0.37647
Carnevale 2022	Brunello	77441	Stim	RPL37A	Core Essential (BAGEL2)	-0.37286
Carnevale 2022	Brunello	77441	Stim	RPL8	Core Essential (BAGEL2)	-0.61823
Carnevale 2022	Brunello	77441	Stim	DIS3	Core Essential (BAGEL2)	-0.26825
Carnevale 2022	Brunello	77441	Stim	PPIL2	Core Essential (BAGEL2)	-0.21086
Carnevale 2022	Brunello	77441	Stim	DDX27	Core Essential (BAGEL2)	-0.38326
Carnevale 2022	Brunello	77441	Stim	SPATA5L1	Core Essential (BAGEL2)	-0.32775
Carnevale 2022	Brunello	77441	Stim	OGT	Core Essential (BAGEL2)	-0.32042
Carnevale 2022	Brunello	77441	Stim	EXOSC7	Core Essential (BAGEL2)	-0.30933
Carnevale 2022	Brunello	77441	Stim	DDX20	Core Essential (BAGEL2)	-0.18098
Carnevale 2022	Brunello	77441	Stim	CEBPZ	Core Essential (BAGEL2)	-0.32956
Carnevale 2022	Brunello	77441	Stim	RRS1	Core Essential (BAGEL2)	-0.45545
Carnevale 2022	Brunello	77441	Stim	ERCC3	Core Essential (BAGEL2)	-0.23839
Carnevale 2022	Brunello	77441	Stim	SNAPC4	Core Essential (BAGEL2)	-0.35157
Carnevale 2022	Brunello	77441	Stim	IMP4	Core Essential (BAGEL2)	-0.34301
Carnevale 2022	Brunello	77441	Stim	ADSL	Core Essential (BAGEL2)	-0.12463
Carnevale 2022	Brunello	77441	Stim	NOL6	Core Essential (BAGEL2)	-0.078383
Carnevale 2022	Brunello	77441	Stim	EIF2S3	Core Essential (BAGEL2)	-0.66419
Carnevale 2022	Brunello	77441	Stim	SRSF1	Core Essential (BAGEL2)	-0.36235
Carnevale 2022	Brunello	77441	Stim	SMU1	Core Essential (BAGEL2)	-0.31552
Carnevale 2022	Brunello	77441	Stim	TAAR1	Nonessential (BAGEL2)	-0.25238
Carnevale 2022	Brunello	77441	Stim	DPAGT1	Core Essential (BAGEL2)	-0.31128
Carnevale 2022	Brunello	77441	Stim	ILF3	Core Essential (BAGEL2)	-0.26232
Carnevale 2022	Brunello	77441	Stim	RPS11	Core Essential (BAGEL2)	-0.35062
Carnevale 2022	Brunello	77441	Stim	NUDCD3	Core Essential (BAGEL2)	-0.25436
Carnevale 2022	Brunello	77441	Stim	RPL11	Core Essential (BAGEL2)	-0.39828
Carnevale 2022	Brunello	77441	Stim	EXOSC4	Core Essential (BAGEL2)	-0.30027
Carnevale 2022	Brunello	77441	Stim	GTF3C1	Core Essential (BAGEL2)	-0.25217
Carnevale 2022	Brunello	77441	Stim	ROMO1	Core Essential (BAGEL2)	-0.41321
Carnevale 2022	Brunello	77441	Stim	CTPS1	Core Essential (BAGEL2)	-0.27797
Carnevale 2022	Brunello	77441	Stim	PPAN	Core Essential (BAGEL2)	-0.39807
Carnevale 2022	Brunello	77441	Stim	GMPS	Core Essential (BAGEL2)	-0.32465
Carnevale 2022	Brunello	77441	Stim	RPS23	Core Essential (BAGEL2)	-0.27259
Carnevale 2022	Brunello	77441	Stim	PSMG3	Core Essential (BAGEL2)	-0.29522
Carnevale 2022	Brunello	77441	Stim	TCHHL1	Nonessential (BAGEL2)	-0.0040204
Carnevale 2022	Brunello	77441	Stim	TTI2	Core Essential (BAGEL2)	-0.37193
Carnevale 2022	Brunello	77441	Stim	PSMD12	Core Essential (BAGEL2)	-0.23942
Carnevale 2022	Brunello	77441	Stim	PRPF8	Core Essential (BAGEL2)	-0.62085
Carnevale 2022	Brunello	77441	Stim	RPS13	Core Essential (BAGEL2)	-0.46225
Carnevale 2022	Brunello	77441	Stim	ISG20L2	Core Essential (BAGEL2)	-0.25169
Carnevale 2022	Brunello	77441	Stim	HYPK	Core Essential (BAGEL2)	-0.14229
Carnevale 2022	Brunello	77441	Stim	CCDC84	Core Essential (BAGEL2)	-0.20447
Carnevale 2022	Brunello	77441	Stim	PSMC6	Core Essential (BAGEL2)	-0.32231
Carnevale 2022	Brunello	77441	Stim	DHX15	Core Essential (BAGEL2)	-0.29777
Carnevale 2022	Brunello	77441	Stim	TXN	Core Essential (BAGEL2)	-0.44657
Carnevale 2022	Brunello	77441	Stim	HSPA9	Core Essential (BAGEL2)	-0.16878
Carnevale 2022	Brunello	77441	Stim	PGGT1B	Core Essential (BAGEL2)	-0.30289
Carnevale 2022	Brunello	77441	Stim	MCM5	Core Essential (BAGEL2)	-0.22566
Carnevale 2022	Brunello	77441	Stim	LAS1L	Core Essential (BAGEL2)	-0.098443
Carnevale 2022	Brunello	77441	Stim	PREB	Core Essential (BAGEL2)	-0.3772
Carnevale 2022	Brunello	77441	Stim	RPL35	Core Essential (BAGEL2)	-0.44667
Carnevale 2022	Brunello	77441	Stim	MED12	Core Essential (BAGEL2)	-0.25903
Carnevale 2022	Brunello	77441	Stim	DGCR8	Core Essential (BAGEL2)	-0.21341
Carnevale 2022	Brunello	77441	Stim	POLR2E	Core Essential (BAGEL2)	-0.35214
Carnevale 2022	Brunello	77441	Stim	MDN1	Core Essential (BAGEL2)	-0.33005
Carnevale 2022	Brunello	77441	Stim	TAF1B	Core Essential (BAGEL2)	-0.048308
Carnevale 2022	Brunello	77441	Stim	AQR	Core Essential (BAGEL2)	-0.22785
Carnevale 2022	Brunello	77441	Stim	GTF3C5	Core Essential (BAGEL2)	-0.11798
Carnevale 2022	Brunello	77441	Stim	POLR1C	Core Essential (BAGEL2)	-0.38167
Carnevale 2022	Brunello	77441	Stim	C20orf203	Nonessential (BAGEL2)	-0.15791
Carnevale 2022	Brunello	77441	Stim	SNRPD3	Core Essential (BAGEL2)	-0.3847
Carnevale 2022	Brunello	77441	Stim	CPSF1	Core Essential (BAGEL2)	-0.23052
Carnevale 2022	Brunello	77441	Stim	GTF2H4	Core Essential (BAGEL2)	-0.24112
Carnevale 2022	Brunello	77441	Stim	RPL27	Core Essential (BAGEL2)	-0.14883
Carnevale 2022	Brunello	77441	Stim	SDHC	Core Essential (BAGEL2)	-0.36632
Carnevale 2022	Brunello	77441	Stim	CDC37	Core Essential (BAGEL2)	-0.28434
Carnevale 2022	Brunello	77441	Stim	TOMM40	Core Essential (BAGEL2)	-0.19819
Carnevale 2022	Brunello	77441	Stim	EXOSC2	Core Essential (BAGEL2)	-0.32398
Carnevale 2022	Brunello	77441	Stim	MED11	Core Essential (BAGEL2)	-0.39729
Carnevale 2022	Brunello	77441	Stim	HSPD1	Core Essential (BAGEL2)	-0.28587
Carnevale 2022	Brunello	77441	Stim	UXT	Core Essential (BAGEL2)	-0.30096
Carnevale 2022	Brunello	77441	Stim	SS18L2	Core Essential (BAGEL2)	-0.20004
Carnevale 2022	Brunello	77441	Stim	NELFB	Core Essential (BAGEL2)	-0.22321
Carnevale 2022	Brunello	77441	Stim	CTR9	Core Essential (BAGEL2)	0.045698
Carnevale 2022	Brunello	77441	Stim	EIF2S2	Core Essential (BAGEL2)	-0.3049
Carnevale 2022	Brunello	77441	Stim	RPL13	Core Essential (BAGEL2)	-0.35624
Carnevale 2022	Brunello	77441	Stim	PRPF38A	Core Essential (BAGEL2)	-0.30031
Carnevale 2022	Brunello	77441	Stim	SMC1A	Core Essential (BAGEL2)	-0.073547
Carnevale 2022	Brunello	77441	Stim	PRPF38B	Core Essential (BAGEL2)	-0.3492
Carnevale 2022	Brunello	77441	Stim	CHEK1	Core Essential (BAGEL2)	-0.24809
Carnevale 2022	Brunello	77441	Stim	RPF2	Core Essential (BAGEL2)	-0.1008
Carnevale 2022	Brunello	77441	Stim	RPL24	Core Essential (BAGEL2)	-0.282
Carnevale 2022	Brunello	77441	Stim	UBA52	Core Essential (BAGEL2)	-0.1809
Carnevale 2022	Brunello	77441	Stim	BYSL	Core Essential (BAGEL2)	-0.28488
Carnevale 2022	Brunello	77441	Stim	RPS8	Core Essential (BAGEL2)	-0.60108
Carnevale 2022	Brunello	77441	Stim	POLR1B	Core Essential (BAGEL2)	-0.074688
Carnevale 2022	Brunello	77441	Stim	TRAPPC1	Core Essential (BAGEL2)	-0.090105
Carnevale 2022	Brunello	77441	Stim	PSMA3	Core Essential (BAGEL2)	-0.28564
Carnevale 2022	Brunello	77441	Stim	RPL18	Core Essential (BAGEL2)	-0.51089
Carnevale 2022	Brunello	77441	Stim	EIF3A	Core Essential (BAGEL2)	-0.31472
Carnevale 2022	Brunello	77441	Stim	XPO1	Core Essential (BAGEL2)	-0.38983
Carnevale 2022	Brunello	77441	Stim	SARS	Core Essential (BAGEL2)	-0.30868
Carnevale 2022	Brunello	77441	Stim	WDR43	Core Essential (BAGEL2)	-0.25734
Carnevale 2022	Brunello	77441	Stim	AHCY	Core Essential (BAGEL2)	-0.30189
Carnevale 2022	Brunello	77441	Stim	OR7A17	Nonessential (BAGEL2)	-0.15692
Carnevale 2022	Brunello	77441	Stim	PMPCB	Core Essential (BAGEL2)	-0.21156
Carnevale 2022	Brunello	77441	Stim	DDX18	Core Essential (BAGEL2)	-0.16205
Carnevale 2022	Brunello	77441	Stim	OR2AT4	Nonessential (BAGEL2)	-0.37507
Carnevale 2022	Brunello	77441	Stim	RPL36	Core Essential (BAGEL2)	-0.42152
Carnevale 2022	Brunello	77441	Stim	CTDP1	Core Essential (BAGEL2)	-0.27845
Carnevale 2022	Brunello	77441	Stim	DHX9	Core Essential (BAGEL2)	-0.17907
Carnevale 2022	Brunello	77441	Stim	NOL9	Core Essential (BAGEL2)	-0.017464
Carnevale 2022	Brunello	77441	Stim	PUF60	Core Essential (BAGEL2)	-0.24234
Carnevale 2022	Brunello	77441	Stim	RAD21	Core Essential (BAGEL2)	-0.19544
Carnevale 2022	Brunello	77441	Stim	TAS2R60	Nonessential (BAGEL2)	-0.26568
Carnevale 2022	Brunello	77441	Stim	PRR27	Nonessential (BAGEL2)	-0.17221
Carnevale 2022	Brunello	77441	Stim	MCM7	Core Essential (BAGEL2)	-0.11393
Carnevale 2022	Brunello	77441	Stim	U2AF1	Core Essential (BAGEL2)	-0.15703
Carnevale 2022	Brunello	77441	Stim	DIMT1	Core Essential (BAGEL2)	-0.25601
Carnevale 2022	Brunello	77441	Stim	RTCB	Core Essential (BAGEL2)	-0.194
Carnevale 2022	Brunello	77441	Stim	DDX10	Core Essential (BAGEL2)	-0.18297
Carnevale 2022	Brunello	77441	Stim	SSX7	Nonessential (BAGEL2)	-0.22522
Carnevale 2022	Brunello	77441	Stim	TFRC	Core Essential (BAGEL2)	-0.25977
Carnevale 2022	Brunello	77441	Stim	LSM2	Core Essential (BAGEL2)	-0.35045
Carnevale 2022	Brunello	77441	Stim	RFK	Core Essential (BAGEL2)	-0.07879
Carnevale 2022	Brunello	77441	Stim	NUS1	Core Essential (BAGEL2)	-0.35967
Carnevale 2022	Brunello	77441	Stim	HEATR1	Core Essential (BAGEL2)	-0.034396
Carnevale 2022	Brunello	77441	Stim	NSA2	Core Essential (BAGEL2)	-0.29313
Carnevale 2022	Brunello	77441	Stim	C1orf109	Core Essential (BAGEL2)	-0.11852
Carnevale 2022	Brunello	77441	Stim	RPL23	Core Essential (BAGEL2)	0.12892
Carnevale 2022	Brunello	77441	Stim	DLST	Core Essential (BAGEL2)	-0.22652
Carnevale 2022	Brunello	77441	Stim	MVK	Core Essential (BAGEL2)	-0.22646
Carnevale 2022	Brunello	77441	Stim	OR5T2	Nonessential (BAGEL2)	0.01396
Carnevale 2022	Brunello	77441	Stim	KRT71	Nonessential (BAGEL2)	-0.095414
Carnevale 2022	Brunello	77441	Stim	RPS3	Core Essential (BAGEL2)	-0.14208
Carnevale 2022	Brunello	77441	Stim	BUD31	Core Essential (BAGEL2)	-0.24543
Carnevale 2022	Brunello	77441	Stim	CABS1	Nonessential (BAGEL2)	-0.19455
Carnevale 2022	Brunello	77441	Stim	ALG14	Core Essential (BAGEL2)	-0.21381
Carnevale 2022	Brunello	77441	Stim	TBX10	Nonessential (BAGEL2)	-0.28043
Carnevale 2022	Brunello	77441	Stim	KRI1	Core Essential (BAGEL2)	-0.18197
Carnevale 2022	Brunello	77441	Stim	PFDN2	Core Essential (BAGEL2)	-0.21059
Carnevale 2022	Brunello	77441	Stim	OR4C11	Nonessential (BAGEL2)	-0.044008
Carnevale 2022	Brunello	77441	Stim	KRTAP10-4	Nonessential (BAGEL2)	-0.24614
Carnevale 2022	Brunello	77441	Stim	WARS	Core Essential (BAGEL2)	-0.2247
Carnevale 2022	Brunello	77441	Stim	NOP9	Core Essential (BAGEL2)	-0.297
Carnevale 2022	Brunello	77441	Stim	RAD51D	Core Essential (BAGEL2)	-0.15496
Carnevale 2022	Brunello	77441	Stim	PSMA6	Core Essential (BAGEL2)	-0.34788
Carnevale 2022	Brunello	77441	Stim	POLR2G	Core Essential (BAGEL2)	-0.19089
Carnevale 2022	Brunello	77441	Stim	POLR2B	Core Essential (BAGEL2)	-0.15382
Carnevale 2022	Brunello	77441	Stim	PAICS	Core Essential (BAGEL2)	-0.15467
Carnevale 2022	Brunello	77441	Stim	TOMM22	Core Essential (BAGEL2)	-0.21062
Carnevale 2022	Brunello	77441	Stim	MMS22L	Core Essential (BAGEL2)	-0.24156
Carnevale 2022	Brunello	77441	Stim	SRSF2	Core Essential (BAGEL2)	-0.35538
Carnevale 2022	Brunello	77441	Stim	TMEM258	Core Essential (BAGEL2)	-0.28732
Carnevale 2022	Brunello	77441	Stim	SEC13	Core Essential (BAGEL2)	-0.2678
Carnevale 2022	Brunello	77441	Stim	PKD1L3	Nonessential (BAGEL2)	-0.20485
Carnevale 2022	Brunello	77441	Stim	PHF5A	Core Essential (BAGEL2)	-0.17775
Carnevale 2022	Brunello	77441	Stim	MED27	Core Essential (BAGEL2)	-0.19492
Carnevale 2022	Brunello	77441	Stim	TCP1	Core Essential (BAGEL2)	-0.047743
Carnevale 2022	Brunello	77441	Stim	KRTAP10-12	Nonessential (BAGEL2)	-0.18906
Carnevale 2022	Brunello	77441	Stim	NEDD8	Core Essential (BAGEL2)	-0.25615
Carnevale 2022	Brunello	77441	Stim	OR7C2	Nonessential (BAGEL2)	-0.18488
Carnevale 2022	Brunello	77441	Stim	EEF2	Core Essential (BAGEL2)	-0.2171
Carnevale 2022	Brunello	77441	Stim	SACM1L	Core Essential (BAGEL2)	-0.1495
Carnevale 2022	Brunello	77441	Stim	NAMPT	Core Essential (BAGEL2)	-0.1989
Carnevale 2022	Brunello	77441	Stim	TRIM43	Nonessential (BAGEL2)	-0.19665
Carnevale 2022	Brunello	77441	Stim	WDR3	Core Essential (BAGEL2)	-0.22006
Carnevale 2022	Brunello	77441	Stim	EIF3D	Core Essential (BAGEL2)	-0.15402
Carnevale 2022	Brunello	77441	Stim	PSMB3	Core Essential (BAGEL2)	-0.12835
Carnevale 2022	Brunello	77441	Stim	NUP85	Core Essential (BAGEL2)	-0.27466
Carnevale 2022	Brunello	77441	Stim	MAK16	Core Essential (BAGEL2)	-0.26612
Carnevale 2022	Brunello	77441	Stim	EIF4A3	Core Essential (BAGEL2)	-0.42442
Carnevale 2022	Brunello	77441	Stim	DNMT1	Core Essential (BAGEL2)	-0.28429
Carnevale 2022	Brunello	77441	Stim	EIF3G	Core Essential (BAGEL2)	-0.12568
Carnevale 2022	Brunello	77441	Stim	CDT1	Core Essential (BAGEL2)	-0.16881
Carnevale 2022	Brunello	77441	Stim	TIMM13	Core Essential (BAGEL2)	-0.14672
Carnevale 2022	Brunello	77441	Stim	EXOSC3	Core Essential (BAGEL2)	-0.070947
Carnevale 2022	Brunello	77441	Stim	TAS2R43	Nonessential (BAGEL2)	-0.075582
Carnevale 2022	Brunello	77441	Stim	ELAC2	Core Essential (BAGEL2)	-0.12159
Carnevale 2022	Brunello	77441	Stim	PSMD14	Core Essential (BAGEL2)	-0.073813
Carnevale 2022	Brunello	77441	Stim	CCT5	Core Essential (BAGEL2)	0.082534
Carnevale 2022	Brunello	77441	Stim	OSGEP	Core Essential (BAGEL2)	0.0065614
Carnevale 2022	Brunello	77441	Stim	RPL10A	Core Essential (BAGEL2)	-0.075831
Carnevale 2022	Brunello	77441	Stim	TRAPPC3	Core Essential (BAGEL2)	-0.020795
Carnevale 2022	Brunello	77441	Stim	RBMX	Core Essential (BAGEL2)	-0.20635
Carnevale 2022	Brunello	77441	Stim	SUPT6H	Core Essential (BAGEL2)	-0.21862
Carnevale 2022	Brunello	77441	Stim	GINS2	Core Essential (BAGEL2)	-0.10267
Carnevale 2022	Brunello	77441	Stim	TTI1	Core Essential (BAGEL2)	-0.1169
Carnevale 2022	Brunello	77441	Stim	GPR139	Nonessential (BAGEL2)	-0.15058
Carnevale 2022	Brunello	77441	Stim	HIST1H2BA	Nonessential (BAGEL2)	-0.062901
Carnevale 2022	Brunello	77441	Stim	TSPAN16	Nonessential (BAGEL2)	-0.056863
Carnevale 2022	Brunello	77441	Stim	TBL3	Core Essential (BAGEL2)	-0.086036
Carnevale 2022	Brunello	77441	Stim	FNTA	Core Essential (BAGEL2)	-0.19765
Carnevale 2022	Brunello	77441	Stim	SNRNP27	Core Essential (BAGEL2)	-0.19081
Carnevale 2022	Brunello	77441	Stim	PPP4C	Core Essential (BAGEL2)	-0.17029
Carnevale 2022	Brunello	77441	Stim	RPL12	Core Essential (BAGEL2)	-0.31942
Carnevale 2022	Brunello	77441	Stim	RUVBL2	Core Essential (BAGEL2)	-0.066117
Carnevale 2022	Brunello	77441	Stim	NAA50	Core Essential (BAGEL2)	-0.1608
Carnevale 2022	Brunello	77441	Stim	MRGPRD	Nonessential (BAGEL2)	-0.038812
Carnevale 2022	Brunello	77441	Stim	RIOK2	Core Essential (BAGEL2)	-0.18457
Carnevale 2022	Brunello	77441	Stim	THOC3	Core Essential (BAGEL2)	-0.2058
Carnevale 2022	Brunello	77441	Stim	COA5	Core Essential (BAGEL2)	0.048187
Carnevale 2022	Brunello	77441	Stim	SNAPC1	Core Essential (BAGEL2)	-0.099148
Carnevale 2022	Brunello	77441	Stim	FOXD4L3	Nonessential (BAGEL2)	-0.40344
Carnevale 2022	Brunello	77441	Stim	TUBGCP2	Core Essential (BAGEL2)	-0.3203
Carnevale 2022	Brunello	77441	Stim	TAAR2	Nonessential (BAGEL2)	-0.21132
Carnevale 2022	Brunello	77441	Stim	CCT4	Core Essential (BAGEL2)	-0.16755
Carnevale 2022	Brunello	77441	Stim	UBA1	Core Essential (BAGEL2)	-0.32168
Carnevale 2022	Brunello	77441	Stim	RBBP6	Core Essential (BAGEL2)	-0.24706
Carnevale 2022	Brunello	77441	Stim	KIR2DL1	Nonessential (BAGEL2)	-0.13753
Carnevale 2022	Brunello	77441	Stim	PSMB2	Core Essential (BAGEL2)	-0.20672
Carnevale 2022	Brunello	77441	Stim	INSM2	Nonessential (BAGEL2)	-0.1777
Carnevale 2022	Brunello	77441	Stim	CCT3	Core Essential (BAGEL2)	-0.057116
Carnevale 2022	Brunello	77441	Stim	TRRAP	Core Essential (BAGEL2)	0.061856
Carnevale 2022	Brunello	77441	Stim	SCN10A	Nonessential (BAGEL2)	0.052963
Carnevale 2022	Brunello	77441	Stim	OR2D3	Nonessential (BAGEL2)	-0.18334
Carnevale 2022	Brunello	77441	Stim	LSM7	Core Essential (BAGEL2)	-0.13653
Carnevale 2022	Brunello	77441	Stim	INTS3	Core Essential (BAGEL2)	-0.1903
Carnevale 2022	Brunello	77441	Stim	TRHR	Nonessential (BAGEL2)	-0.088173
Carnevale 2022	Brunello	77441	Stim	RBM17	Core Essential (BAGEL2)	-0.19176
Carnevale 2022	Brunello	77441	Stim	PSMC5	Core Essential (BAGEL2)	-0.22024
Carnevale 2022	Brunello	77441	Stim	OR5M10	Nonessential (BAGEL2)	0.026029
Carnevale 2022	Brunello	77441	Stim	DHPS	Core Essential (BAGEL2)	0.065808
Carnevale 2022	Brunello	77441	Stim	TSR1	Core Essential (BAGEL2)	-0.19328
Carnevale 2022	Brunello	77441	Stim	COX5B	Core Essential (BAGEL2)	0.28855
Carnevale 2022	Brunello	77441	Stim	OR5R1	Nonessential (BAGEL2)	-0.11871
Carnevale 2022	Brunello	77441	Stim	NDST4	Nonessential (BAGEL2)	-0.10638
Carnevale 2022	Brunello	77441	Stim	RCL1	Core Essential (BAGEL2)	-0.027795
Carnevale 2022	Brunello	77441	Stim	HINFP	Core Essential (BAGEL2)	-0.051732
Carnevale 2022	Brunello	77441	Stim	DHX8	Core Essential (BAGEL2)	-0.23005
Carnevale 2022	Brunello	77441	Stim	SRSF3	Core Essential (BAGEL2)	-0.18848
Carnevale 2022	Brunello	77441	Stim	DNAJC9	Core Essential (BAGEL2)	-0.18176
Carnevale 2022	Brunello	77441	Stim	YRDC	Core Essential (BAGEL2)	-0.20957
Carnevale 2022	Brunello	77441	Stim	GUK1	Core Essential (BAGEL2)	-0.083968
Carnevale 2022	Brunello	77441	Stim	PSMD3	Core Essential (BAGEL2)	-0.21452
Carnevale 2022	Brunello	77441	Stim	EFTUD2	Core Essential (BAGEL2)	-0.052623
Carnevale 2022	Brunello	77441	Stim	SPACA7	Nonessential (BAGEL2)	-0.16012
Carnevale 2022	Brunello	77441	Stim	FNTB	Core Essential (BAGEL2)	-0.24807
Carnevale 2022	Brunello	77441	Stim	SNRPF	Core Essential (BAGEL2)	-0.18733
Carnevale 2022	Brunello	77441	Stim	MUC17	Nonessential (BAGEL2)	-0.26237
Carnevale 2022	Brunello	77441	Stim	HAUS1	Core Essential (BAGEL2)	-0.032719
Carnevale 2022	Brunello	77441	Stim	RBMY1E	Nonessential (BAGEL2)	-0.23568
Carnevale 2022	Brunello	77441	Stim	KRTAP10-10	Nonessential (BAGEL2)	-0.20266
Carnevale 2022	Brunello	77441	Stim	POLR1A	Core Essential (BAGEL2)	-0.044036
Carnevale 2022	Brunello	77441	Stim	KANSL3	Core Essential (BAGEL2)	-0.13975
Carnevale 2022	Brunello	77441	Stim	GPR50	Nonessential (BAGEL2)	-0.14951
Carnevale 2022	Brunello	77441	Stim	HTR3D	Nonessential (BAGEL2)	-0.15099
Carnevale 2022	Brunello	77441	Stim	ZNF804B	Nonessential (BAGEL2)	-0.079673
Carnevale 2022	Brunello	77441	Stim	RPS4X	Core Essential (BAGEL2)	-0.10692
Carnevale 2022	Brunello	77441	Stim	SNRNP200	Core Essential (BAGEL2)	-0.21023
Carnevale 2022	Brunello	77441	Stim	POLR2C	Core Essential (BAGEL2)	-0.18168
Carnevale 2022	Brunello	77441	Stim	FABP2	Nonessential (BAGEL2)	-0.25428
Carnevale 2022	Brunello	77441	Stim	NOC4L	Core Essential (BAGEL2)	-0.15987
Carnevale 2022	Brunello	77441	Stim	UBE2N	Core Essential (BAGEL2)	0.2011
Carnevale 2022	Brunello	77441	Stim	RNF20	Core Essential (BAGEL2)	-0.098304
Carnevale 2022	Brunello	77441	Stim	RBP3	Nonessential (BAGEL2)	-0.21337
Carnevale 2022	Brunello	77441	Stim	PGLYRP2	Nonessential (BAGEL2)	0.015528
Carnevale 2022	Brunello	77441	Stim	DDX21	Core Essential (BAGEL2)	-0.14287
Carnevale 2022	Brunello	77441	Stim	VCP	Core Essential (BAGEL2)	-0.17859
Carnevale 2022	Brunello	77441	Stim	SPINK14	Nonessential (BAGEL2)	-0.16039
Carnevale 2022	Brunello	77441	Stim	MSTO1	Core Essential (BAGEL2)	-0.24269
Carnevale 2022	Brunello	77441	Stim	TRIM67	Nonessential (BAGEL2)	-0.17897
Carnevale 2022	Brunello	77441	Stim	PRPF31	Core Essential (BAGEL2)	-0.13326
Carnevale 2022	Brunello	77441	Stim	SERPINA9	Nonessential (BAGEL2)	-0.080847
Carnevale 2022	Brunello	77441	Stim	COPS6	Core Essential (BAGEL2)	-0.014255
Carnevale 2022	Brunello	77441	Stim	CDC20	Core Essential (BAGEL2)	-0.10642
Carnevale 2022	Brunello	77441	Stim	NDC80	Core Essential (BAGEL2)	-0.18173
Carnevale 2022	Brunello	77441	Stim	IPO13	Core Essential (BAGEL2)	0.0037334
Carnevale 2022	Brunello	77441	Stim	PTF1A	Nonessential (BAGEL2)	-0.21113
Carnevale 2022	Brunello	77441	Stim	MEP1B	Nonessential (BAGEL2)	-0.20776
Carnevale 2022	Brunello	77441	Stim	RPS20	Core Essential (BAGEL2)	-0.22937
Carnevale 2022	Brunello	77441	Stim	CCT6A	Core Essential (BAGEL2)	-0.093802
Carnevale 2022	Brunello	77441	Stim	ATP2A2	Core Essential (BAGEL2)	-0.21892
Carnevale 2022	Brunello	77441	Stim	ANAPC4	Core Essential (BAGEL2)	-0.14864
Carnevale 2022	Brunello	77441	Stim	AIPL1	Nonessential (BAGEL2)	-0.080421
Carnevale 2022	Brunello	77441	Stim	CDC16	Core Essential (BAGEL2)	-0.14374
Carnevale 2022	Brunello	77441	Stim	CLTC	Core Essential (BAGEL2)	-0.20671
Carnevale 2022	Brunello	77441	Stim	KRT77	Nonessential (BAGEL2)	-0.010389
Carnevale 2022	Brunello	77441	Stim	RPS12	Core Essential (BAGEL2)	-0.076628
Carnevale 2022	Brunello	77441	Stim	OR10H1	Nonessential (BAGEL2)	0.066323
Carnevale 2022	Brunello	77441	Stim	CENPA	Core Essential (BAGEL2)	-0.19337
Carnevale 2022	Brunello	77441	Stim	TNPO3	Core Essential (BAGEL2)	-0.16522
Carnevale 2022	Brunello	77441	Stim	SDAD1	Core Essential (BAGEL2)	-0.044308
Carnevale 2022	Brunello	77441	Stim	BANF1	Core Essential (BAGEL2)	-0.042172
Carnevale 2022	Brunello	77441	Stim	DAZ3	Nonessential (BAGEL2)	-0.044226
Carnevale 2022	Brunello	77441	Stim	RPTN	Nonessential (BAGEL2)	-0.24835
Carnevale 2022	Brunello	77441	Stim	FOXN1	Nonessential (BAGEL2)	-0.080506
Carnevale 2022	Brunello	77441	Stim	TRIM60	Nonessential (BAGEL2)	0.035335
Carnevale 2022	Brunello	77441	Stim	SRRT	Core Essential (BAGEL2)	-0.090753
Carnevale 2022	Brunello	77441	Stim	TRMT5	Core Essential (BAGEL2)	-0.069109
Carnevale 2022	Brunello	77441	Stim	TAAR9	Nonessential (BAGEL2)	-0.050603
Carnevale 2022	Brunello	77441	Stim	GDF2	Nonessential (BAGEL2)	-0.24093
Carnevale 2022	Brunello	77441	Stim	WDR92	Core Essential (BAGEL2)	-0.071728
Carnevale 2022	Brunello	77441	Stim	OR10A2	Nonessential (BAGEL2)	-0.11192
Carnevale 2022	Brunello	77441	Stim	DDX47	Core Essential (BAGEL2)	-0.015125
Carnevale 2022	Brunello	77441	Stim	PSMB4	Core Essential (BAGEL2)	-0.24433
Carnevale 2022	Brunello	77441	Stim	FARS2	Core Essential (BAGEL2)	-0.18639
Carnevale 2022	Brunello	77441	Stim	UTP15	Core Essential (BAGEL2)	-0.1794
Carnevale 2022	Brunello	77441	Stim	OR52B2	Nonessential (BAGEL2)	-0.14516
Carnevale 2022	Brunello	77441	Stim	GCM2	Nonessential (BAGEL2)	0.013329
Carnevale 2022	Brunello	77441	Stim	IFNW1	Nonessential (BAGEL2)	-0.21951
Carnevale 2022	Brunello	77441	Stim	SF3B2	Core Essential (BAGEL2)	0.089102
Carnevale 2022	Brunello	77441	Stim	WDR33	Core Essential (BAGEL2)	-0.15946
Carnevale 2022	Brunello	77441	Stim	SYMPK	Core Essential (BAGEL2)	-0.14
Carnevale 2022	Brunello	77441	Stim	RPL27A	Core Essential (BAGEL2)	-0.14171
Carnevale 2022	Brunello	77441	Stim	CINP	Core Essential (BAGEL2)	-0.11566
Carnevale 2022	Brunello	77441	Stim	USP39	Core Essential (BAGEL2)	-0.11546
Carnevale 2022	Brunello	77441	Stim	UQCRC1	Core Essential (BAGEL2)	0.19162
Carnevale 2022	Brunello	77441	Stim	CATSPER4	Nonessential (BAGEL2)	-0.11338
Carnevale 2022	Brunello	77441	Stim	DCTN5	Core Essential (BAGEL2)	-0.14368
Carnevale 2022	Brunello	77441	Stim	RFC4	Core Essential (BAGEL2)	-0.13534
Carnevale 2022	Brunello	77441	Stim	OGDH	Core Essential (BAGEL2)	-0.055498
Carnevale 2022	Brunello	77441	Stim	NSF	Core Essential (BAGEL2)	-0.085052
Carnevale 2022	Brunello	77441	Stim	DNAJA3	Core Essential (BAGEL2)	0.043117
Carnevale 2022	Brunello	77441	Stim	KCNK16	Nonessential (BAGEL2)	0.11277
Carnevale 2022	Brunello	77441	Stim	NUP155	Core Essential (BAGEL2)	-0.036808
Carnevale 2022	Brunello	77441	Stim	MCM3	Core Essential (BAGEL2)	-0.19631
Carnevale 2022	Brunello	77441	Stim	NUP214	Core Essential (BAGEL2)	-0.22271
Carnevale 2022	Brunello	77441	Stim	GSTA5	Nonessential (BAGEL2)	-0.068462
Carnevale 2022	Brunello	77441	Stim	RPP38	Core Essential (BAGEL2)	-0.15445
Carnevale 2022	Brunello	77441	Stim	CSHL1	Nonessential (BAGEL2)	-0.097313
Carnevale 2022	Brunello	77441	Stim	RPS6	Core Essential (BAGEL2)	-0.18992
Carnevale 2022	Brunello	77441	Stim	ZNF648	Nonessential (BAGEL2)	-0.12887
Carnevale 2022	Brunello	77441	Stim	RAE1	Core Essential (BAGEL2)	-0.14185
Carnevale 2022	Brunello	77441	Stim	VPS25	Core Essential (BAGEL2)	-0.098855
Carnevale 2022	Brunello	77441	Stim	GTF2H2C	Core Essential (BAGEL2)	-0.18859
Carnevale 2022	Brunello	77441	Stim	HNRNPC	Core Essential (BAGEL2)	-0.016559
Carnevale 2022	Brunello	77441	Stim	OR10J1	Nonessential (BAGEL2)	-0.14549
Carnevale 2022	Brunello	77441	Stim	KRT40	Nonessential (BAGEL2)	0.043023
Carnevale 2022	Brunello	77441	Stim	KRR1	Core Essential (BAGEL2)	-0.098498
Carnevale 2022	Brunello	77441	Stim	NIP7	Core Essential (BAGEL2)	-0.085543
Carnevale 2022	Brunello	77441	Stim	MMP21	Nonessential (BAGEL2)	-0.24124
Carnevale 2022	Brunello	77441	Stim	SYS1	Core Essential (BAGEL2)	-0.27391
Carnevale 2022	Brunello	77441	Stim	CELA3B	Nonessential (BAGEL2)	0.063978
Carnevale 2022	Brunello	77441	Stim	PRAMEF4	Nonessential (BAGEL2)	-0.072807
Carnevale 2022	Brunello	77441	Stim	SLU7	Core Essential (BAGEL2)	-0.11079
Carnevale 2022	Brunello	77441	Stim	ZMAT5	Core Essential (BAGEL2)	-0.036373
Carnevale 2022	Brunello	77441	Stim	VPS28	Core Essential (BAGEL2)	-0.061921
Carnevale 2022	Brunello	77441	Stim	G6PC	Nonessential (BAGEL2)	-0.17006
Carnevale 2022	Brunello	77441	Stim	OR2L3	Nonessential (BAGEL2)	-0.065387
Carnevale 2022	Brunello	77441	Stim	MAGEB18	Nonessential (BAGEL2)	0.084784
Carnevale 2022	Brunello	77441	Stim	TRIM48	Nonessential (BAGEL2)	-0.03729
Carnevale 2022	Brunello	77441	Stim	CLP1	Core Essential (BAGEL2)	-0.010348
Carnevale 2022	Brunello	77441	Stim	COPB1	Core Essential (BAGEL2)	-0.12303
Carnevale 2022	Brunello	77441	Stim	RETNLB	Nonessential (BAGEL2)	-0.069893
Carnevale 2022	Brunello	77441	Stim	CHERP	Core Essential (BAGEL2)	0.074631
Carnevale 2022	Brunello	77441	Stim	ATP6V1E1	Core Essential (BAGEL2)	-0.028199
Carnevale 2022	Brunello	77441	Stim	WEE1	Core Essential (BAGEL2)	-0.014517
[truncated: 27,960 more rows]

## Sheet: S4d_Wang2021_d7_beta
project	library	num_gRNAs	sample	gene	gene_category	beta
Wang 2021	Brunello	77441	donor1	AARS	Core Essential (BAGEL2)	0.8474
Wang 2021	Brunello	77441	donor2	AARS	Core Essential (BAGEL2)	0.057826
Wang 2021	Brunello	77441	donor1	ABCE1	Core Essential (BAGEL2)	0.20561
Wang 2021	Brunello	77441	donor2	ABCE1	Core Essential (BAGEL2)	0.19888
Wang 2021	Brunello	77441	donor1	ABCF1	Core Essential (BAGEL2)	-0.033017
Wang 2021	Brunello	77441	donor2	ABCF1	Core Essential (BAGEL2)	0.27352
Wang 2021	Brunello	77441	donor1	ABCG8	Nonessential (BAGEL2)	0.47175
Wang 2021	Brunello	77441	donor2	ABCG8	Nonessential (BAGEL2)	-0.50227
Wang 2021	Brunello	77441	donor1	ACCSL	Nonessential (BAGEL2)	0.72412
Wang 2021	Brunello	77441	donor2	ACCSL	Nonessential (BAGEL2)	-0.0052093
Wang 2021	Brunello	77441	donor1	ACTB	Core Essential (BAGEL2)	-0.21391
Wang 2021	Brunello	77441	donor2	ACTB	Core Essential (BAGEL2)	-0.063782
Wang 2021	Brunello	77441	donor1	ACTL6A	Core Essential (BAGEL2)	0.13541
Wang 2021	Brunello	77441	donor2	ACTL6A	Core Essential (BAGEL2)	-0.035651
Wang 2021	Brunello	77441	donor1	ACTL7A	Nonessential (BAGEL2)	-0.23617
Wang 2021	Brunello	77441	donor2	ACTL7A	Nonessential (BAGEL2)	-0.095251
Wang 2021	Brunello	77441	donor1	ACTL7B	Nonessential (BAGEL2)	0.36423
Wang 2021	Brunello	77441	donor2	ACTL7B	Nonessential (BAGEL2)	-0.015967
Wang 2021	Brunello	77441	donor1	ACTL9	Nonessential (BAGEL2)	0.1302
Wang 2021	Brunello	77441	donor2	ACTL9	Nonessential (BAGEL2)	0.48875
Wang 2021	Brunello	77441	donor1	ACTR10	Core Essential (BAGEL2)	-0.98651
Wang 2021	Brunello	77441	donor2	ACTR10	Core Essential (BAGEL2)	-0.09524
Wang 2021	Brunello	77441	donor1	ACTR2	Core Essential (BAGEL2)	0.085404
Wang 2021	Brunello	77441	donor2	ACTR2	Core Essential (BAGEL2)	0.20502
Wang 2021	Brunello	77441	donor1	ACTRT1	Nonessential (BAGEL2)	0.52082
Wang 2021	Brunello	77441	donor2	ACTRT1	Nonessential (BAGEL2)	0.037913
Wang 2021	Brunello	77441	donor1	ADAD1	Nonessential (BAGEL2)	-0.20195
Wang 2021	Brunello	77441	donor2	ADAD1	Nonessential (BAGEL2)	0.22893
Wang 2021	Brunello	77441	donor1	ADAM18	Nonessential (BAGEL2)	0.50317
Wang 2021	Brunello	77441	donor2	ADAM18	Nonessential (BAGEL2)	-0.16347
Wang 2021	Brunello	77441	donor1	ADAM2	Nonessential (BAGEL2)	0.31035
Wang 2021	Brunello	77441	donor2	ADAM2	Nonessential (BAGEL2)	0.14848
Wang 2021	Brunello	77441	donor1	ADAM20	Nonessential (BAGEL2)	-0.28184
Wang 2021	Brunello	77441	donor2	ADAM20	Nonessential (BAGEL2)	0.091278
Wang 2021	Brunello	77441	donor1	ADAM30	Nonessential (BAGEL2)	-2.1809
Wang 2021	Brunello	77441	donor2	ADAM30	Nonessential (BAGEL2)	0.27631
Wang 2021	Brunello	77441	donor1	ADGRG7	Nonessential (BAGEL2)	-0.072987
Wang 2021	Brunello	77441	donor2	ADGRG7	Nonessential (BAGEL2)	0.11345
Wang 2021	Brunello	77441	donor1	ADH7	Nonessential (BAGEL2)	-0.056208
Wang 2021	Brunello	77441	donor2	ADH7	Nonessential (BAGEL2)	0.13124
Wang 2021	Brunello	77441	donor1	ADSL	Core Essential (BAGEL2)	-0.63511
Wang 2021	Brunello	77441	donor2	ADSL	Core Essential (BAGEL2)	0.046042
Wang 2021	Brunello	77441	donor1	ADSS	Core Essential (BAGEL2)	0.35607
Wang 2021	Brunello	77441	donor2	ADSS	Core Essential (BAGEL2)	-0.037195
Wang 2021	Brunello	77441	donor1	AFM	Nonessential (BAGEL2)	0.24237
Wang 2021	Brunello	77441	donor2	AFM	Nonessential (BAGEL2)	0.4517
Wang 2021	Brunello	77441	donor1	AHCY	Core Essential (BAGEL2)	-0.45104
Wang 2021	Brunello	77441	donor2	AHCY	Core Essential (BAGEL2)	0.20144
Wang 2021	Brunello	77441	donor1	AICDA	Nonessential (BAGEL2)	-0.097779
Wang 2021	Brunello	77441	donor2	AICDA	Nonessential (BAGEL2)	-0.67832
Wang 2021	Brunello	77441	donor1	AIPL1	Nonessential (BAGEL2)	-0.23301
Wang 2021	Brunello	77441	donor2	AIPL1	Nonessential (BAGEL2)	0.054025
Wang 2021	Brunello	77441	donor1	ALG1	Core Essential (BAGEL2)	0.24274
Wang 2021	Brunello	77441	donor2	ALG1	Core Essential (BAGEL2)	-0.19316
Wang 2021	Brunello	77441	donor1	ALG14	Core Essential (BAGEL2)	-0.057232
Wang 2021	Brunello	77441	donor2	ALG14	Core Essential (BAGEL2)	-0.17394
Wang 2021	Brunello	77441	donor1	ALG2	Core Essential (BAGEL2)	-0.012126
Wang 2021	Brunello	77441	donor2	ALG2	Core Essential (BAGEL2)	0.44761
Wang 2021	Brunello	77441	donor1	ALPI	Nonessential (BAGEL2)	-0.20948
Wang 2021	Brunello	77441	donor2	ALPI	Nonessential (BAGEL2)	0.073719
Wang 2021	Brunello	77441	donor1	ALX3	Nonessential (BAGEL2)	0.55207
Wang 2021	Brunello	77441	donor2	ALX3	Nonessential (BAGEL2)	0.025817
Wang 2021	Brunello	77441	donor1	AMELX	Nonessential (BAGEL2)	0.62226
Wang 2021	Brunello	77441	donor2	AMELX	Nonessential (BAGEL2)	0.23354
Wang 2021	Brunello	77441	donor1	ANAPC2	Core Essential (BAGEL2)	-0.26092
Wang 2021	Brunello	77441	donor2	ANAPC2	Core Essential (BAGEL2)	0.68538
Wang 2021	Brunello	77441	donor1	ANAPC4	Core Essential (BAGEL2)	0.14569
Wang 2021	Brunello	77441	donor2	ANAPC4	Core Essential (BAGEL2)	-0.19862
Wang 2021	Brunello	77441	donor1	ANAPC5	Core Essential (BAGEL2)	-0.38421
Wang 2021	Brunello	77441	donor2	ANAPC5	Core Essential (BAGEL2)	-0.057831
Wang 2021	Brunello	77441	donor1	ANKRD30A	Nonessential (BAGEL2)	0.18321
Wang 2021	Brunello	77441	donor2	ANKRD30A	Nonessential (BAGEL2)	0.37519
Wang 2021	Brunello	77441	donor1	ANKRD60	Nonessential (BAGEL2)	0.11879
Wang 2021	Brunello	77441	donor2	ANKRD60	Nonessential (BAGEL2)	-0.45598
Wang 2021	Brunello	77441	donor1	ANTXRL	Nonessential (BAGEL2)	0.17067
Wang 2021	Brunello	77441	donor2	ANTXRL	Nonessential (BAGEL2)	0.30188
Wang 2021	Brunello	77441	donor1	APOA4	Nonessential (BAGEL2)	0.25791
Wang 2021	Brunello	77441	donor2	APOA4	Nonessential (BAGEL2)	0.10204
Wang 2021	Brunello	77441	donor1	APOBEC1	Nonessential (BAGEL2)	0.17305
Wang 2021	Brunello	77441	donor2	APOBEC1	Nonessential (BAGEL2)	-0.0026809
Wang 2021	Brunello	77441	donor1	APOF	Nonessential (BAGEL2)	0.046215
Wang 2021	Brunello	77441	donor2	APOF	Nonessential (BAGEL2)	0.33643
Wang 2021	Brunello	77441	donor1	AQP12A	Nonessential (BAGEL2)	-0.49043
Wang 2021	Brunello	77441	donor2	AQP12A	Nonessential (BAGEL2)	0.16186
Wang 2021	Brunello	77441	donor1	AQP8	Nonessential (BAGEL2)	-0.080362
Wang 2021	Brunello	77441	donor2	AQP8	Nonessential (BAGEL2)	-0.093716
Wang 2021	Brunello	77441	donor1	AQR	Core Essential (BAGEL2)	-0.13135
Wang 2021	Brunello	77441	donor2	AQR	Core Essential (BAGEL2)	0.45251
Wang 2021	Brunello	77441	donor1	ARCN1	Core Essential (BAGEL2)	0.062522
Wang 2021	Brunello	77441	donor2	ARCN1	Core Essential (BAGEL2)	0.019345
Wang 2021	Brunello	77441	donor1	ARGFX	Nonessential (BAGEL2)	-0.12262
Wang 2021	Brunello	77441	donor2	ARGFX	Nonessential (BAGEL2)	-0.077287
Wang 2021	Brunello	77441	donor1	ARIH1	Core Essential (BAGEL2)	-0.2684
Wang 2021	Brunello	77441	donor2	ARIH1	Core Essential (BAGEL2)	0.26757
Wang 2021	Brunello	77441	donor1	ARL2	Core Essential (BAGEL2)	-0.002662
Wang 2021	Brunello	77441	donor2	ARL2	Core Essential (BAGEL2)	0.28777
Wang 2021	Brunello	77441	donor1	ART1	Nonessential (BAGEL2)	-1.3186
Wang 2021	Brunello	77441	donor2	ART1	Nonessential (BAGEL2)	0.40327
Wang 2021	Brunello	77441	donor1	ASB17	Nonessential (BAGEL2)	0.19999
Wang 2021	Brunello	77441	donor2	ASB17	Nonessential (BAGEL2)	0.026616
Wang 2021	Brunello	77441	donor1	ASIC5	Nonessential (BAGEL2)	-0.14559
Wang 2021	Brunello	77441	donor2	ASIC5	Nonessential (BAGEL2)	0.10475
Wang 2021	Brunello	77441	donor1	ASZ1	Nonessential (BAGEL2)	-0.038305
Wang 2021	Brunello	77441	donor2	ASZ1	Nonessential (BAGEL2)	-0.066392
Wang 2021	Brunello	77441	donor1	ATOH1	Nonessential (BAGEL2)	0.23765
Wang 2021	Brunello	77441	donor2	ATOH1	Nonessential (BAGEL2)	0.052471
Wang 2021	Brunello	77441	donor1	ATP2A2	Core Essential (BAGEL2)	-0.40278
Wang 2021	Brunello	77441	donor2	ATP2A2	Core Essential (BAGEL2)	0.72061
Wang 2021	Brunello	77441	donor1	ATP4B	Nonessential (BAGEL2)	-0.3281
Wang 2021	Brunello	77441	donor2	ATP4B	Nonessential (BAGEL2)	0.17789
Wang 2021	Brunello	77441	donor1	ATP6V0B	Core Essential (BAGEL2)	-0.21632
Wang 2021	Brunello	77441	donor2	ATP6V0B	Core Essential (BAGEL2)	0.85421
Wang 2021	Brunello	77441	donor1	ATP6V0C	Core Essential (BAGEL2)	0.2465
Wang 2021	Brunello	77441	donor2	ATP6V0C	Core Essential (BAGEL2)	-0.58172
Wang 2021	Brunello	77441	donor1	ATP6V1A	Core Essential (BAGEL2)	1.3061
Wang 2021	Brunello	77441	donor2	ATP6V1A	Core Essential (BAGEL2)	-0.076307
Wang 2021	Brunello	77441	donor1	ATP6V1D	Core Essential (BAGEL2)	-0.20929
Wang 2021	Brunello	77441	donor2	ATP6V1D	Core Essential (BAGEL2)	-0.070974
Wang 2021	Brunello	77441	donor1	ATP6V1E1	Core Essential (BAGEL2)	0.050383
Wang 2021	Brunello	77441	donor2	ATP6V1E1	Core Essential (BAGEL2)	-0.049703
Wang 2021	Brunello	77441	donor1	ATP6V1G3	Nonessential (BAGEL2)	0.59155
Wang 2021	Brunello	77441	donor2	ATP6V1G3	Nonessential (BAGEL2)	0.33691
Wang 2021	Brunello	77441	donor1	ATR	Core Essential (BAGEL2)	-0.67675
Wang 2021	Brunello	77441	donor2	ATR	Core Essential (BAGEL2)	-0.011541
Wang 2021	Brunello	77441	donor1	AURKB	Core Essential (BAGEL2)	0.50014
Wang 2021	Brunello	77441	donor2	AURKB	Core Essential (BAGEL2)	0.15319
Wang 2021	Brunello	77441	donor1	AWAT1	Nonessential (BAGEL2)	-0.091561
Wang 2021	Brunello	77441	donor2	AWAT1	Nonessential (BAGEL2)	0.07902
Wang 2021	Brunello	77441	donor1	AWAT2	Nonessential (BAGEL2)	0.012707
Wang 2021	Brunello	77441	donor2	AWAT2	Nonessential (BAGEL2)	0.28912
Wang 2021	Brunello	77441	donor1	B3GNT6	Nonessential (BAGEL2)	-0.27721
Wang 2021	Brunello	77441	donor2	B3GNT6	Nonessential (BAGEL2)	0.78737
Wang 2021	Brunello	77441	donor1	BANF1	Core Essential (BAGEL2)	-0.19853
Wang 2021	Brunello	77441	donor2	BANF1	Core Essential (BAGEL2)	-0.018449
Wang 2021	Brunello	77441	donor1	BANF2	Nonessential (BAGEL2)	0.23119
Wang 2021	Brunello	77441	donor2	BANF2	Nonessential (BAGEL2)	0.45996
Wang 2021	Brunello	77441	donor1	BARHL1	Nonessential (BAGEL2)	-0.070688
Wang 2021	Brunello	77441	donor2	BARHL1	Nonessential (BAGEL2)	-0.05301
Wang 2021	Brunello	77441	donor1	BEND2	Nonessential (BAGEL2)	0.19908
Wang 2021	Brunello	77441	donor2	BEND2	Nonessential (BAGEL2)	-0.21795
Wang 2021	Brunello	77441	donor1	BHLHE23	Nonessential (BAGEL2)	-0.16547
Wang 2021	Brunello	77441	donor2	BHLHE23	Nonessential (BAGEL2)	-0.19579
Wang 2021	Brunello	77441	donor1	BIRC5	Core Essential (BAGEL2)	0.23172
Wang 2021	Brunello	77441	donor2	BIRC5	Core Essential (BAGEL2)	0.13323
Wang 2021	Brunello	77441	donor1	BIRC8	Nonessential (BAGEL2)	1.3057
Wang 2021	Brunello	77441	donor2	BIRC8	Nonessential (BAGEL2)	-0.0067836
Wang 2021	Brunello	77441	donor1	BMP10	Nonessential (BAGEL2)	0.42596
Wang 2021	Brunello	77441	donor2	BMP10	Nonessential (BAGEL2)	0.0086414
Wang 2021	Brunello	77441	donor1	BMP15	Nonessential (BAGEL2)	-0.34526
Wang 2021	Brunello	77441	donor2	BMP15	Nonessential (BAGEL2)	0.024702
Wang 2021	Brunello	77441	donor1	BPIFA1	Nonessential (BAGEL2)	-0.32879
Wang 2021	Brunello	77441	donor2	BPIFA1	Nonessential (BAGEL2)	0.3085
Wang 2021	Brunello	77441	donor1	BPIFA3	Nonessential (BAGEL2)	-0.42683
Wang 2021	Brunello	77441	donor2	BPIFA3	Nonessential (BAGEL2)	0.29146
Wang 2021	Brunello	77441	donor1	BPIFB3	Nonessential (BAGEL2)	0.20108
Wang 2021	Brunello	77441	donor2	BPIFB3	Nonessential (BAGEL2)	-0.2283
Wang 2021	Brunello	77441	donor1	BPIFB6	Nonessential (BAGEL2)	0.11074
Wang 2021	Brunello	77441	donor2	BPIFB6	Nonessential (BAGEL2)	0.60654
Wang 2021	Brunello	77441	donor1	BPIFC	Nonessential (BAGEL2)	-1.5168
Wang 2021	Brunello	77441	donor2	BPIFC	Nonessential (BAGEL2)	0.57855
Wang 2021	Brunello	77441	donor1	BPY2	Nonessential (BAGEL2)	0.9217
Wang 2021	Brunello	77441	donor2	BPY2	Nonessential (BAGEL2)	-0.41241
Wang 2021	Brunello	77441	donor1	BRDT	Nonessential (BAGEL2)	0.72535
Wang 2021	Brunello	77441	donor2	BRDT	Nonessential (BAGEL2)	-0.44411
Wang 2021	Brunello	77441	donor1	BSND	Nonessential (BAGEL2)	0.74833
Wang 2021	Brunello	77441	donor2	BSND	Nonessential (BAGEL2)	0.41608
Wang 2021	Brunello	77441	donor1	BUB1B	Core Essential (BAGEL2)	0.055907
Wang 2021	Brunello	77441	donor2	BUB1B	Core Essential (BAGEL2)	0.20986
Wang 2021	Brunello	77441	donor1	BUB3	Core Essential (BAGEL2)	-0.28704
Wang 2021	Brunello	77441	donor2	BUB3	Core Essential (BAGEL2)	0.23747
Wang 2021	Brunello	77441	donor1	BUD31	Core Essential (BAGEL2)	-0.27575
Wang 2021	Brunello	77441	donor2	BUD31	Core Essential (BAGEL2)	-0.44193
Wang 2021	Brunello	77441	donor1	BYSL	Core Essential (BAGEL2)	-0.17872
Wang 2021	Brunello	77441	donor2	BYSL	Core Essential (BAGEL2)	-0.79224
Wang 2021	Brunello	77441	donor1	C10orf113	Nonessential (BAGEL2)	0.020766
Wang 2021	Brunello	77441	donor2	C10orf113	Nonessential (BAGEL2)	-0.2303
Wang 2021	Brunello	77441	donor1	C10orf120	Nonessential (BAGEL2)	0.40719
Wang 2021	Brunello	77441	donor2	C10orf120	Nonessential (BAGEL2)	-0.22809
Wang 2021	Brunello	77441	donor1	C10orf53	Nonessential (BAGEL2)	-0.16569
Wang 2021	Brunello	77441	donor2	C10orf53	Nonessential (BAGEL2)	0.0066176
Wang 2021	Brunello	77441	donor1	C11orf40	Nonessential (BAGEL2)	0.00038677
Wang 2021	Brunello	77441	donor2	C11orf40	Nonessential (BAGEL2)	-0.51599
Wang 2021	Brunello	77441	donor1	C12orf40	Nonessential (BAGEL2)	0.91057
Wang 2021	Brunello	77441	donor2	C12orf40	Nonessential (BAGEL2)	0.10386
Wang 2021	Brunello	77441	donor1	C16orf78	Nonessential (BAGEL2)	-0.18948
Wang 2021	Brunello	77441	donor2	C16orf78	Nonessential (BAGEL2)	0.040444
Wang 2021	Brunello	77441	donor1	C17orf102	Nonessential (BAGEL2)	0.02285
Wang 2021	Brunello	77441	donor2	C17orf102	Nonessential (BAGEL2)	-0.10243
Wang 2021	Brunello	77441	donor1	C17orf78	Nonessential (BAGEL2)	-0.49266
Wang 2021	Brunello	77441	donor2	C17orf78	Nonessential (BAGEL2)	-0.071789
Wang 2021	Brunello	77441	donor1	C1orf109	Core Essential (BAGEL2)	0.18939
Wang 2021	Brunello	77441	donor2	C1orf109	Core Essential (BAGEL2)	-0.18269
Wang 2021	Brunello	77441	donor1	C1orf146	Nonessential (BAGEL2)	0.66279
Wang 2021	Brunello	77441	donor2	C1orf146	Nonessential (BAGEL2)	-0.64651
Wang 2021	Brunello	77441	donor1	C20orf173	Nonessential (BAGEL2)	0.029095
Wang 2021	Brunello	77441	donor2	C20orf173	Nonessential (BAGEL2)	0.097907
Wang 2021	Brunello	77441	donor1	C20orf203	Nonessential (BAGEL2)	-0.17852
Wang 2021	Brunello	77441	donor2	C20orf203	Nonessential (BAGEL2)	-0.34833
Wang 2021	Brunello	77441	donor1	C2orf83	Nonessential (BAGEL2)	-0.15467
Wang 2021	Brunello	77441	donor2	C2orf83	Nonessential (BAGEL2)	0.031176
Wang 2021	Brunello	77441	donor1	C3orf30	Nonessential (BAGEL2)	0.23076
Wang 2021	Brunello	77441	donor2	C3orf30	Nonessential (BAGEL2)	-0.58611
Wang 2021	Brunello	77441	donor1	C6orf10	Nonessential (BAGEL2)	-1.0444
Wang 2021	Brunello	77441	donor2	C6orf10	Nonessential (BAGEL2)	0.2612
Wang 2021	Brunello	77441	donor1	C7orf66	Nonessential (BAGEL2)	0.010716
Wang 2021	Brunello	77441	donor2	C7orf66	Nonessential (BAGEL2)	-0.19206
Wang 2021	Brunello	77441	donor1	C7orf71	Nonessential (BAGEL2)	0.15186
Wang 2021	Brunello	77441	donor2	C7orf71	Nonessential (BAGEL2)	-0.042519
Wang 2021	Brunello	77441	donor1	C8A	Nonessential (BAGEL2)	-0.27924
Wang 2021	Brunello	77441	donor2	C8A	Nonessential (BAGEL2)	-0.2376
Wang 2021	Brunello	77441	donor1	C8B	Nonessential (BAGEL2)	0.34131
Wang 2021	Brunello	77441	donor2	C8B	Nonessential (BAGEL2)	0.17147
Wang 2021	Brunello	77441	donor1	C8orf86	Nonessential (BAGEL2)	0.40068
Wang 2021	Brunello	77441	donor2	C8orf86	Nonessential (BAGEL2)	0.15804
Wang 2021	Brunello	77441	donor1	CABP2	Nonessential (BAGEL2)	-0.011697
Wang 2021	Brunello	77441	donor2	CABP2	Nonessential (BAGEL2)	-0.23933
Wang 2021	Brunello	77441	donor1	CABP5	Nonessential (BAGEL2)	-0.10255
Wang 2021	Brunello	77441	donor2	CABP5	Nonessential (BAGEL2)	0.46859
Wang 2021	Brunello	77441	donor1	CABS1	Nonessential (BAGEL2)	0.25001
Wang 2021	Brunello	77441	donor2	CABS1	Nonessential (BAGEL2)	0.083712
Wang 2021	Brunello	77441	donor1	CACNG2	Nonessential (BAGEL2)	-0.0576
Wang 2021	Brunello	77441	donor2	CACNG2	Nonessential (BAGEL2)	0.11455
Wang 2021	Brunello	77441	donor1	CACNG3	Nonessential (BAGEL2)	-0.064335
Wang 2021	Brunello	77441	donor2	CACNG3	Nonessential (BAGEL2)	-0.23491
Wang 2021	Brunello	77441	donor1	CACNG5	Nonessential (BAGEL2)	0.31687
Wang 2021	Brunello	77441	donor2	CACNG5	Nonessential (BAGEL2)	0.090902
Wang 2021	Brunello	77441	donor1	CATSPER4	Nonessential (BAGEL2)	-0.16437
Wang 2021	Brunello	77441	donor2	CATSPER4	Nonessential (BAGEL2)	-0.12244
Wang 2021	Brunello	77441	donor1	CCDC155	Nonessential (BAGEL2)	-0.14004
Wang 2021	Brunello	77441	donor2	CCDC155	Nonessential (BAGEL2)	-0.16856
Wang 2021	Brunello	77441	donor1	CCDC172	Nonessential (BAGEL2)	0.038395
Wang 2021	Brunello	77441	donor2	CCDC172	Nonessential (BAGEL2)	0.031541
Wang 2021	Brunello	77441	donor1	CCDC83	Nonessential (BAGEL2)	0.25359
Wang 2021	Brunello	77441	donor2	CCDC83	Nonessential (BAGEL2)	-0.40487
Wang 2021	Brunello	77441	donor1	CCDC84	Core Essential (BAGEL2)	0.72825
Wang 2021	Brunello	77441	donor2	CCDC84	Core Essential (BAGEL2)	-0.13526
Wang 2021	Brunello	77441	donor1	CCKAR	Nonessential (BAGEL2)	0.76722
Wang 2021	Brunello	77441	donor2	CCKAR	Nonessential (BAGEL2)	-0.062155
Wang 2021	Brunello	77441	donor1	CCL1	Nonessential (BAGEL2)	0.44707
Wang 2021	Brunello	77441	donor2	CCL1	Nonessential (BAGEL2)	0.16694
Wang 2021	Brunello	77441	donor1	CCNA2	Core Essential (BAGEL2)	0.53205
Wang 2021	Brunello	77441	donor2	CCNA2	Core Essential (BAGEL2)	0.63809
Wang 2021	Brunello	77441	donor1	CCNH	Core Essential (BAGEL2)	-0.47146
Wang 2021	Brunello	77441	donor2	CCNH	Core Essential (BAGEL2)	0.3437
Wang 2021	Brunello	77441	donor1	CCNK	Core Essential (BAGEL2)	0.23653
Wang 2021	Brunello	77441	donor2	CCNK	Core Essential (BAGEL2)	-0.021082
Wang 2021	Brunello	77441	donor1	CCT2	Core Essential (BAGEL2)	-0.094762
Wang 2021	Brunello	77441	donor2	CCT2	Core Essential (BAGEL2)	-0.37308
Wang 2021	Brunello	77441	donor1	CCT3	Core Essential (BAGEL2)	0.085325
Wang 2021	Brunello	77441	donor2	CCT3	Core Essential (BAGEL2)	0.23193
Wang 2021	Brunello	77441	donor1	CCT4	Core Essential (BAGEL2)	0.10569
Wang 2021	Brunello	77441	donor2	CCT4	Core Essential (BAGEL2)	0.28991
Wang 2021	Brunello	77441	donor1	CCT5	Core Essential (BAGEL2)	0.18059
Wang 2021	Brunello	77441	donor2	CCT5	Core Essential (BAGEL2)	0.019314
Wang 2021	Brunello	77441	donor1	CCT6A	Core Essential (BAGEL2)	-0.99989
Wang 2021	Brunello	77441	donor2	CCT6A	Core Essential (BAGEL2)	-0.30751
Wang 2021	Brunello	77441	donor1	CCT7	Core Essential (BAGEL2)	0.075761
Wang 2021	Brunello	77441	donor2	CCT7	Core Essential (BAGEL2)	0.043452
Wang 2021	Brunello	77441	donor1	CCT8	Core Essential (BAGEL2)	0.52006
Wang 2021	Brunello	77441	donor2	CCT8	Core Essential (BAGEL2)	-0.11543
Wang 2021	Brunello	77441	donor1	CCT8L2	Nonessential (BAGEL2)	0.36641
Wang 2021	Brunello	77441	donor2	CCT8L2	Nonessential (BAGEL2)	0.018948
Wang 2021	Brunello	77441	donor1	CD200R1L	Nonessential (BAGEL2)	0.41899
Wang 2021	Brunello	77441	donor2	CD200R1L	Nonessential (BAGEL2)	-0.11914
Wang 2021	Brunello	77441	donor1	CDC123	Core Essential (BAGEL2)	0.31406
Wang 2021	Brunello	77441	donor2	CDC123	Core Essential (BAGEL2)	0.069417
Wang 2021	Brunello	77441	donor1	CDC16	Core Essential (BAGEL2)	0.34221
Wang 2021	Brunello	77441	donor2	CDC16	Core Essential (BAGEL2)	0.11555
Wang 2021	Brunello	77441	donor1	CDC20	Core Essential (BAGEL2)	-0.28129
Wang 2021	Brunello	77441	donor2	CDC20	Core Essential (BAGEL2)	0.14875
Wang 2021	Brunello	77441	donor1	CDC27	Core Essential (BAGEL2)	0.28742
Wang 2021	Brunello	77441	donor2	CDC27	Core Essential (BAGEL2)	0.0099527
Wang 2021	Brunello	77441	donor1	CDC37	Core Essential (BAGEL2)	0.30324
Wang 2021	Brunello	77441	donor2	CDC37	Core Essential (BAGEL2)	0.28101
Wang 2021	Brunello	77441	donor1	CDC5L	Core Essential (BAGEL2)	0.11557
Wang 2021	Brunello	77441	donor2	CDC5L	Core Essential (BAGEL2)	0.34475
Wang 2021	Brunello	77441	donor1	CDC73	Core Essential (BAGEL2)	-0.3293
Wang 2021	Brunello	77441	donor2	CDC73	Core Essential (BAGEL2)	0.046612
Wang 2021	Brunello	77441	donor1	CDCP2	Nonessential (BAGEL2)	0.233
Wang 2021	Brunello	77441	donor2	CDCP2	Nonessential (BAGEL2)	-0.19518
Wang 2021	Brunello	77441	donor1	CDK1	Core Essential (BAGEL2)	-0.053962
Wang 2021	Brunello	77441	donor2	CDK1	Core Essential (BAGEL2)	0.18802
Wang 2021	Brunello	77441	donor1	CDK7	Core Essential (BAGEL2)	0.28504
Wang 2021	Brunello	77441	donor2	CDK7	Core Essential (BAGEL2)	0.37377
Wang 2021	Brunello	77441	donor1	CDK9	Core Essential (BAGEL2)	0.20779
Wang 2021	Brunello	77441	donor2	CDK9	Core Essential (BAGEL2)	-0.15764
Wang 2021	Brunello	77441	donor1	CDT1	Core Essential (BAGEL2)	0.013117
Wang 2021	Brunello	77441	donor2	CDT1	Core Essential (BAGEL2)	0.19672
Wang 2021	Brunello	77441	donor1	CDX2	Nonessential (BAGEL2)	-0.12586
Wang 2021	Brunello	77441	donor2	CDX2	Nonessential (BAGEL2)	-0.088296
Wang 2021	Brunello	77441	donor1	CDX4	Nonessential (BAGEL2)	0.17473
Wang 2021	Brunello	77441	donor2	CDX4	Nonessential (BAGEL2)	0.10882
Wang 2021	Brunello	77441	donor1	CDY1	Nonessential (BAGEL2)	0.26006
Wang 2021	Brunello	77441	donor2	CDY1	Nonessential (BAGEL2)	-0.0087692
Wang 2021	Brunello	77441	donor1	CDY1B	Nonessential (BAGEL2)	0.16402
Wang 2021	Brunello	77441	donor2	CDY1B	Nonessential (BAGEL2)	-0.050719
Wang 2021	Brunello	77441	donor1	CDY2A	Nonessential (BAGEL2)	-1.2162
Wang 2021	Brunello	77441	donor2	CDY2A	Nonessential (BAGEL2)	0.20852
Wang 2021	Brunello	77441	donor1	CDY2B	Nonessential (BAGEL2)	-0.27393
Wang 2021	Brunello	77441	donor2	CDY2B	Nonessential (BAGEL2)	0.039431
Wang 2021	Brunello	77441	donor1	CEACAM7	Nonessential (BAGEL2)	-0.26638
Wang 2021	Brunello	77441	donor2	CEACAM7	Nonessential (BAGEL2)	0.18381
Wang 2021	Brunello	77441	donor1	CEBPZ	Core Essential (BAGEL2)	-0.063396
Wang 2021	Brunello	77441	donor2	CEBPZ	Core Essential (BAGEL2)	0.19787
Wang 2021	Brunello	77441	donor1	CELA2A	Nonessential (BAGEL2)	0.19535
Wang 2021	Brunello	77441	donor2	CELA2A	Nonessential (BAGEL2)	0.008315
Wang 2021	Brunello	77441	donor1	CELA3A	Nonessential (BAGEL2)	0.012703
Wang 2021	Brunello	77441	donor2	CELA3A	Nonessential (BAGEL2)	0.6161
Wang 2021	Brunello	77441	donor1	CELA3B	Nonessential (BAGEL2)	-0.41619
Wang 2021	Brunello	77441	donor2	CELA3B	Nonessential (BAGEL2)	0.5432
Wang 2021	Brunello	77441	donor1	CENPA	Core Essential (BAGEL2)	0.58554
Wang 2021	Brunello	77441	donor2	CENPA	Core Essential (BAGEL2)	0.087362
Wang 2021	Brunello	77441	donor1	CENPC	Core Essential (BAGEL2)	0.20607
Wang 2021	Brunello	77441	donor2	CENPC	Core Essential (BAGEL2)	0.12277
Wang 2021	Brunello	77441	donor1	CER1	Nonessential (BAGEL2)	-0.0013949
Wang 2021	Brunello	77441	donor2	CER1	Nonessential (BAGEL2)	0.16731
Wang 2021	Brunello	77441	donor1	CETN1	Nonessential (BAGEL2)	-0.12538
Wang 2021	Brunello	77441	donor2	CETN1	Nonessential (BAGEL2)	0.19181
Wang 2021	Brunello	77441	donor1	CFHR2	Nonessential (BAGEL2)	0.74569
Wang 2021	Brunello	77441	donor2	CFHR2	Nonessential (BAGEL2)	-0.33452
Wang 2021	Brunello	77441	donor1	CFHR5	Nonessential (BAGEL2)	-0.070523
Wang 2021	Brunello	77441	donor2	CFHR5	Nonessential (BAGEL2)	0.1674
Wang 2021	Brunello	77441	donor1	CFL1	Core Essential (BAGEL2)	0.54831
Wang 2021	Brunello	77441	donor2	CFL1	Core Essential (BAGEL2)	-0.031888
Wang 2021	Brunello	77441	donor1	CHAF1A	Core Essential (BAGEL2)	0.076057
Wang 2021	Brunello	77441	donor2	CHAF1A	Core Essential (BAGEL2)	-0.21174
Wang 2021	Brunello	77441	donor1	CHAF1B	Core Essential (BAGEL2)	0.11611
Wang 2021	Brunello	77441	donor2	CHAF1B	Core Essential (BAGEL2)	0.16226
Wang 2021	Brunello	77441	donor1	CHAT	Nonessential (BAGEL2)	0.34607
Wang 2021	Brunello	77441	donor2	CHAT	Nonessential (BAGEL2)	0.076701
Wang 2021	Brunello	77441	donor1	CHEK1	Core Essential (BAGEL2)	0.26757
Wang 2021	Brunello	77441	donor2	CHEK1	Core Essential (BAGEL2)	-0.1163
Wang 2021	Brunello	77441	donor1	CHERP	Core Essential (BAGEL2)	0.63583
Wang 2021	Brunello	77441	donor2	CHERP	Core Essential (BAGEL2)	-0.71474
Wang 2021	Brunello	77441	donor1	CHMP2A	Core Essential (BAGEL2)	1.2785
Wang 2021	Brunello	77441	donor2	CHMP2A	Core Essential (BAGEL2)	-0.03735
Wang 2021	Brunello	77441	donor1	CHMP6	Core Essential (BAGEL2)	1.2938
Wang 2021	Brunello	77441	donor2	CHMP6	Core Essential (BAGEL2)	-0.24511
Wang 2021	Brunello	77441	donor1	CHRNA6	Nonessential (BAGEL2)	0.71865
Wang 2021	Brunello	77441	donor2	CHRNA6	Nonessential (BAGEL2)	0.37787
Wang 2021	Brunello	77441	donor1	CHRNB3	Nonessential (BAGEL2)	-0.080841
Wang 2021	Brunello	77441	donor2	CHRNB3	Nonessential (BAGEL2)	0.18891
Wang 2021	Brunello	77441	donor1	CIAO1	Core Essential (BAGEL2)	0.26159
Wang 2021	Brunello	77441	donor2	CIAO1	Core Essential (BAGEL2)	-0.19913
Wang 2021	Brunello	77441	donor1	CINP	Core Essential (BAGEL2)	0.23483
Wang 2021	Brunello	77441	donor2	CINP	Core Essential (BAGEL2)	0.45249
Wang 2021	Brunello	77441	donor1	CKAP5	Core Essential (BAGEL2)	1.217
Wang 2021	Brunello	77441	donor2	CKAP5	Core Essential (BAGEL2)	-0.086482
Wang 2021	Brunello	77441	donor1	CLCA1	Nonessential (BAGEL2)	0.35704
Wang 2021	Brunello	77441	donor2	CLCA1	Nonessential (BAGEL2)	0.064128
Wang 2021	Brunello	77441	donor1	CLDN17	Nonessential (BAGEL2)	0.071011
Wang 2021	Brunello	77441	donor2	CLDN17	Nonessential (BAGEL2)	0.071248
Wang 2021	Brunello	77441	donor1	CLEC2A	Nonessential (BAGEL2)	0.38335
Wang 2021	Brunello	77441	donor2	CLEC2A	Nonessential (BAGEL2)	-0.13653
Wang 2021	Brunello	77441	donor1	CLEC3A	Nonessential (BAGEL2)	0.26234
Wang 2021	Brunello	77441	donor2	CLEC3A	Nonessential (BAGEL2)	0.16092
Wang 2021	Brunello	77441	donor1	CLEC6A	Nonessential (BAGEL2)	0.2027
Wang 2021	Brunello	77441	donor2	CLEC6A	Nonessential (BAGEL2)	-0.57561
Wang 2021	Brunello	77441	donor1	CLNS1A	Core Essential (BAGEL2)	-0.37175
Wang 2021	Brunello	77441	donor2	CLNS1A	Core Essential (BAGEL2)	0.048428
Wang 2021	Brunello	77441	donor1	CLP1	Core Essential (BAGEL2)	-0.10012
Wang 2021	Brunello	77441	donor2	CLP1	Core Essential (BAGEL2)	0.26967
Wang 2021	Brunello	77441	donor1	CLRN1	Nonessential (BAGEL2)	0.53628
Wang 2021	Brunello	77441	donor2	CLRN1	Nonessential (BAGEL2)	0.0042984
Wang 2021	Brunello	77441	donor1	CLTC	Core Essential (BAGEL2)	0.52266
Wang 2021	Brunello	77441	donor2	CLTC	Core Essential (BAGEL2)	0.089643
Wang 2021	Brunello	77441	donor1	CMPK1	Core Essential (BAGEL2)	-0.166
Wang 2021	Brunello	77441	donor2	CMPK1	Core Essential (BAGEL2)	0.48299
Wang 2021	Brunello	77441	donor1	CMTR1	Core Essential (BAGEL2)	0.012825
Wang 2021	Brunello	77441	donor2	CMTR1	Core Essential (BAGEL2)	-1.5189
Wang 2021	Brunello	77441	donor1	CNBD1	Nonessential (BAGEL2)	-0.33117
Wang 2021	Brunello	77441	donor2	CNBD1	Nonessential (BAGEL2)	0.058068
Wang 2021	Brunello	77441	donor1	CNGA2	Nonessential (BAGEL2)	0.59348
Wang 2021	Brunello	77441	donor2	CNGA2	Nonessential (BAGEL2)	-0.29762
Wang 2021	Brunello	77441	donor1	CNGB3	Nonessential (BAGEL2)	0.18183
Wang 2021	Brunello	77441	donor2	CNGB3	Nonessential (BAGEL2)	-0.12165
Wang 2021	Brunello	77441	donor1	CNOT3	Core Essential (BAGEL2)	0.4725
Wang 2021	Brunello	77441	donor2	CNOT3	Core Essential (BAGEL2)	0.072511
Wang 2021	Brunello	77441	donor1	CNPY1	Nonessential (BAGEL2)	0.60914
Wang 2021	Brunello	77441	donor2	CNPY1	Nonessential (BAGEL2)	0.1509
Wang 2021	Brunello	77441	donor1	CNTNAP5	Nonessential (BAGEL2)	-0.38183
Wang 2021	Brunello	77441	donor2	CNTNAP5	Nonessential (BAGEL2)	0.25091
Wang 2021	Brunello	77441	donor1	COA5	Core Essential (BAGEL2)	0.012782
Wang 2021	Brunello	77441	donor2	COA5	Core Essential (BAGEL2)	-0.36993
Wang 2021	Brunello	77441	donor1	COL20A1	Nonessential (BAGEL2)	0.036716
Wang 2021	Brunello	77441	donor2	COL20A1	Nonessential (BAGEL2)	-0.11213
Wang 2021	Brunello	77441	donor1	COPA	Core Essential (BAGEL2)	-0.11649
Wang 2021	Brunello	77441	donor2	COPA	Core Essential (BAGEL2)	-0.24318
Wang 2021	Brunello	77441	donor1	COPB1	Core Essential (BAGEL2)	0.4398
Wang 2021	Brunello	77441	donor2	COPB1	Core Essential (BAGEL2)	0.17654
Wang 2021	Brunello	77441	donor1	COPB2	Core Essential (BAGEL2)	0.27023
Wang 2021	Brunello	77441	donor2	COPB2	Core Essential (BAGEL2)	0.16829
Wang 2021	Brunello	77441	donor1	COPS3	Core Essential (BAGEL2)	0.013289
Wang 2021	Brunello	77441	donor2	COPS3	Core Essential (BAGEL2)	0.10926
Wang 2021	Brunello	77441	donor1	COPS6	Core Essential (BAGEL2)	0.23669
Wang 2021	Brunello	77441	donor2	COPS6	Core Essential (BAGEL2)	1.9873
Wang 2021	Brunello	77441	donor1	COPZ1	Core Essential (BAGEL2)	0.34053
Wang 2021	Brunello	77441	donor2	COPZ1	Core Essential (BAGEL2)	-0.39176
Wang 2021	Brunello	77441	donor1	COX10	Core Essential (BAGEL2)	1.0806
Wang 2021	Brunello	77441	donor2	COX10	Core Essential (BAGEL2)	0.23128
Wang 2021	Brunello	77441	donor1	COX11	Core Essential (BAGEL2)	0.19498
Wang 2021	Brunello	77441	donor2	COX11	Core Essential (BAGEL2)	-0.05198
Wang 2021	Brunello	77441	donor1	COX15	Core Essential (BAGEL2)	0.7922
Wang 2021	Brunello	77441	donor2	COX15	Core Essential (BAGEL2)	0.010972
Wang 2021	Brunello	77441	donor1	COX4I1	Core Essential (BAGEL2)	0.28479
Wang 2021	Brunello	77441	donor2	COX4I1	Core Essential (BAGEL2)	0.09566
Wang 2021	Brunello	77441	donor1	COX5B	Core Essential (BAGEL2)	-0.3111
Wang 2021	Brunello	77441	donor2	COX5B	Core Essential (BAGEL2)	-0.2799
Wang 2021	Brunello	77441	donor1	COX6B1	Core Essential (BAGEL2)	0.66892
Wang 2021	Brunello	77441	donor2	COX6B1	Core Essential (BAGEL2)	-0.22931
Wang 2021	Brunello	77441	donor1	COX7B2	Nonessential (BAGEL2)	0.38804
Wang 2021	Brunello	77441	donor2	COX7B2	Nonessential (BAGEL2)	0.072561
Wang 2021	Brunello	77441	donor1	CPSF1	Core Essential (BAGEL2)	0.24621
Wang 2021	Brunello	77441	donor2	CPSF1	Core Essential (BAGEL2)	-0.49266
Wang 2021	Brunello	77441	donor1	CPSF2	Core Essential (BAGEL2)	0.079578
Wang 2021	Brunello	77441	donor2	CPSF2	Core Essential (BAGEL2)	0.12076
Wang 2021	Brunello	77441	donor1	CPSF3	Core Essential (BAGEL2)	-0.061051
Wang 2021	Brunello	77441	donor2	CPSF3	Core Essential (BAGEL2)	0.15767
Wang 2021	Brunello	77441	donor1	CPSF4	Core Essential (BAGEL2)	-0.22822
Wang 2021	Brunello	77441	donor2	CPSF4	Core Essential (BAGEL2)	-0.13749
Wang 2021	Brunello	77441	donor1	CPXCR1	Nonessential (BAGEL2)	0.21863
Wang 2021	Brunello	77441	donor2	CPXCR1	Nonessential (BAGEL2)	-0.27909
Wang 2021	Brunello	77441	donor1	CRNKL1	Core Essential (BAGEL2)	0.064916
Wang 2021	Brunello	77441	donor2	CRNKL1	Core Essential (BAGEL2)	-0.17714
Wang 2021	Brunello	77441	donor1	CRNN	Nonessential (BAGEL2)	0.041688
Wang 2021	Brunello	77441	donor2	CRNN	Nonessential (BAGEL2)	0.2745
Wang 2021	Brunello	77441	donor1	CRX	Nonessential (BAGEL2)	0.10696
Wang 2021	Brunello	77441	donor2	CRX	Nonessential (BAGEL2)	-0.17643
Wang 2021	Brunello	77441	donor1	CRYGB	Nonessential (BAGEL2)	-0.084663
Wang 2021	Brunello	77441	donor2	CRYGB	Nonessential (BAGEL2)	0.22066
Wang 2021	Brunello	77441	donor1	CSE1L	Core Essential (BAGEL2)	-0.63895
Wang 2021	Brunello	77441	donor2	CSE1L	Core Essential (BAGEL2)	0.066932
Wang 2021	Brunello	77441	donor1	CSH1	Nonessential (BAGEL2)	0.35074
Wang 2021	Brunello	77441	donor2	CSH1	Nonessential (BAGEL2)	0.12946
Wang 2021	Brunello	77441	donor1	CSHL1	Nonessential (BAGEL2)	0.27495
Wang 2021	Brunello	77441	donor2	CSHL1	Nonessential (BAGEL2)	0.304
Wang 2021	Brunello	77441	donor1	CSN2	Nonessential (BAGEL2)	0.16485
Wang 2021	Brunello	77441	donor2	CSN2	Nonessential (BAGEL2)	-0.30557
Wang 2021	Brunello	77441	donor1	CSN3	Nonessential (BAGEL2)	0.30453
Wang 2021	Brunello	77441	donor2	CSN3	Nonessential (BAGEL2)	0.1321
Wang 2021	Brunello	77441	donor1	CST11	Nonessential (BAGEL2)	-0.15021
Wang 2021	Brunello	77441	donor2	CST11	Nonessential (BAGEL2)	0.35984
Wang 2021	Brunello	77441	donor1	CST4	Nonessential (BAGEL2)	0.78674
Wang 2021	Brunello	77441	donor2	CST4	Nonessential (BAGEL2)	0.16523
Wang 2021	Brunello	77441	donor1	CST5	Nonessential (BAGEL2)	0.67222
Wang 2021	Brunello	77441	donor2	CST5	Nonessential (BAGEL2)	0.027382
Wang 2021	Brunello	77441	donor1	CST8	Nonessential (BAGEL2)	0.12823
Wang 2021	Brunello	77441	donor2	CST8	Nonessential (BAGEL2)	0.25313
Wang 2021	Brunello	77441	donor1	CST9	Nonessential (BAGEL2)	0.52474
Wang 2021	Brunello	77441	donor2	CST9	Nonessential (BAGEL2)	0.022563
Wang 2021	Brunello	77441	donor1	CST9L	Nonessential (BAGEL2)	0.0067888
Wang 2021	Brunello	77441	donor2	CST9L	Nonessential (BAGEL2)	-0.1079
Wang 2021	Brunello	77441	donor1	CSTL1	Nonessential (BAGEL2)	0.62742
Wang 2021	Brunello	77441	donor2	CSTL1	Nonessential (BAGEL2)	0.010967
Wang 2021	Brunello	77441	donor1	CT45A2	Nonessential (BAGEL2)	-0.16833
Wang 2021	Brunello	77441	donor2	CT45A2	Nonessential (BAGEL2)	0.01605
Wang 2021	Brunello	77441	donor1	CT45A5	Nonessential (BAGEL2)	-0.18284
Wang 2021	Brunello	77441	donor2	CT45A5	Nonessential (BAGEL2)	-0.15891
Wang 2021	Brunello	77441	donor1	CT47A11	Nonessential (BAGEL2)	-0.10505
Wang 2021	Brunello	77441	donor2	CT47A11	Nonessential (BAGEL2)	-0.13708
Wang 2021	Brunello	77441	donor1	CTCFL	Nonessential (BAGEL2)	-0.28656
Wang 2021	Brunello	77441	donor2	CTCFL	Nonessential (BAGEL2)	0.87869
Wang 2021	Brunello	77441	donor1	CTDP1	Core Essential (BAGEL2)	-0.34514
Wang 2021	Brunello	77441	donor2	CTDP1	Core Essential (BAGEL2)	-0.2305
Wang 2021	Brunello	77441	donor1	CTPS1	Core Essential (BAGEL2)	0.16226
Wang 2021	Brunello	77441	donor2	CTPS1	Core Essential (BAGEL2)	0.19749
Wang 2021	Brunello	77441	donor1	CTR9	Core Essential (BAGEL2)	1.9484
Wang 2021	Brunello	77441	donor2	CTR9	Core Essential (BAGEL2)	0.16485
Wang 2021	Brunello	77441	donor1	CTRB1	Nonessential (BAGEL2)	-0.09647
Wang 2021	Brunello	77441	donor2	CTRB1	Nonessential (BAGEL2)	0.31772
Wang 2021	Brunello	77441	donor1	CXorf66	Nonessential (BAGEL2)	0.36306
Wang 2021	Brunello	77441	donor2	CXorf66	Nonessential (BAGEL2)	-0.23778
Wang 2021	Brunello	77441	donor1	CYCS	Core Essential (BAGEL2)	0.18064
Wang 2021	Brunello	77441	donor2	CYCS	Core Essential (BAGEL2)	0.26038
Wang 2021	Brunello	77441	donor1	CYLC2	Nonessential (BAGEL2)	-0.43048
Wang 2021	Brunello	77441	donor2	CYLC2	Nonessential (BAGEL2)	-0.36994
Wang 2021	Brunello	77441	donor1	CYP11B1	Nonessential (BAGEL2)	1.0705
Wang 2021	Brunello	77441	donor2	CYP11B1	Nonessential (BAGEL2)	0.065862
Wang 2021	Brunello	77441	donor1	CYP11B2	Nonessential (BAGEL2)	-0.16925
Wang 2021	Brunello	77441	donor2	CYP11B2	Nonessential (BAGEL2)	0.10506
Wang 2021	Brunello	77441	donor1	CYP26C1	Nonessential (BAGEL2)	-0.015185
Wang 2021	Brunello	77441	donor2	CYP26C1	Nonessential (BAGEL2)	-0.40022
Wang 2021	Brunello	77441	donor1	CYP2A13	Nonessential (BAGEL2)	0.46171
Wang 2021	Brunello	77441	donor2	CYP2A13	Nonessential (BAGEL2)	-0.039854
Wang 2021	Brunello	77441	donor1	CYP2C19	Nonessential (BAGEL2)	0.09454
Wang 2021	Brunello	77441	donor2	CYP2C19	Nonessential (BAGEL2)	-0.086061
Wang 2021	Brunello	77441	donor1	CYP4A22	Nonessential (BAGEL2)	0.6403
Wang 2021	Brunello	77441	donor2	CYP4A22	Nonessential (BAGEL2)	0.11042
Wang 2021	Brunello	77441	donor1	CYP4F8	Nonessential (BAGEL2)	0.25831
Wang 2021	Brunello	77441	donor2	CYP4F8	Nonessential (BAGEL2)	0.23583
Wang 2021	Brunello	77441	donor1	CYP7A1	Nonessential (BAGEL2)	-0.076043
Wang 2021	Brunello	77441	donor2	CYP7A1	Nonessential (BAGEL2)	0.35801
Wang 2021	Brunello	77441	donor1	DAD1	Core Essential (BAGEL2)	-0.27894
Wang 2021	Brunello	77441	donor2	DAD1	Core Essential (BAGEL2)	0.55933
Wang 2021	Brunello	77441	donor1	DAZ1	Nonessential (BAGEL2)	0.14248
Wang 2021	Brunello	77441	donor2	DAZ1	Nonessential (BAGEL2)	-0.093614
Wang 2021	Brunello	77441	donor1	DAZ2	Nonessential (BAGEL2)	-0.46526
Wang 2021	Brunello	77441	donor2	DAZ2	Nonessential (BAGEL2)	0.31343
Wang 2021	Brunello	77441	donor1	DAZ3	Nonessential (BAGEL2)	0.30761
Wang 2021	Brunello	77441	donor2	DAZ3	Nonessential (BAGEL2)	-0.021235
Wang 2021	Brunello	77441	donor1	DAZ4	Nonessential (BAGEL2)	0.16363
Wang 2021	Brunello	77441	donor2	DAZ4	Nonessential (BAGEL2)	0.12058
Wang 2021	Brunello	77441	donor1	DAZL	Nonessential (BAGEL2)	-0.27368
Wang 2021	Brunello	77441	donor2	DAZL	Nonessential (BAGEL2)	0.25227
Wang 2021	Brunello	77441	donor1	DBR1	Core Essential (BAGEL2)	0.46086
Wang 2021	Brunello	77441	donor2	DBR1	Core Essential (BAGEL2)	-0.047591
Wang 2021	Brunello	77441	donor1	DCAF4L2	Nonessential (BAGEL2)	0.28398
Wang 2021	Brunello	77441	donor2	DCAF4L2	Nonessential (BAGEL2)	-0.12815
Wang 2021	Brunello	77441	donor1	DCAF8L1	Nonessential (BAGEL2)	-0.12803
Wang 2021	Brunello	77441	donor2	DCAF8L1	Nonessential (BAGEL2)	0.23386
Wang 2021	Brunello	77441	donor1	DCANP1	Nonessential (BAGEL2)	-0.030569
Wang 2021	Brunello	77441	donor2	DCANP1	Nonessential (BAGEL2)	0.45736
Wang 2021	Brunello	77441	donor1	DCTN5	Core Essential (BAGEL2)	0.55908
Wang 2021	Brunello	77441	donor2	DCTN5	Core Essential (BAGEL2)	-0.31344
Wang 2021	Brunello	77441	donor1	DDB1	Core Essential (BAGEL2)	-0.15925
Wang 2021	Brunello	77441	donor2	DDB1	Core Essential (BAGEL2)	-0.19362
Wang 2021	Brunello	77441	donor1	DDI1	Nonessential (BAGEL2)	-0.33147
Wang 2021	Brunello	77441	donor2	DDI1	Nonessential (BAGEL2)	-0.02645
Wang 2021	Brunello	77441	donor1	DDOST	Core Essential (BAGEL2)	0.099277
Wang 2021	Brunello	77441	donor2	DDOST	Core Essential (BAGEL2)	0.56773
Wang 2021	Brunello	77441	donor1	DDX10	Core Essential (BAGEL2)	0.0020332
Wang 2021	Brunello	77441	donor2	DDX10	Core Essential (BAGEL2)	0.51218
Wang 2021	Brunello	77441	donor1	DDX18	Core Essential (BAGEL2)	-0.26645
Wang 2021	Brunello	77441	donor2	DDX18	Core Essential (BAGEL2)	0.3168
Wang 2021	Brunello	77441	donor1	DDX20	Core Essential (BAGEL2)	-0.28053
Wang 2021	Brunello	77441	donor2	DDX20	Core Essential (BAGEL2)	0.25114
Wang 2021	Brunello	77441	donor1	DDX21	Core Essential (BAGEL2)	0.91017
Wang 2021	Brunello	77441	donor2	DDX21	Core Essential (BAGEL2)	0.77663
Wang 2021	Brunello	77441	donor1	DDX27	Core Essential (BAGEL2)	-0.39962
Wang 2021	Brunello	77441	donor2	DDX27	Core Essential (BAGEL2)	-0.36326
Wang 2021	Brunello	77441	donor1	DDX4	Nonessential (BAGEL2)	0.086286
Wang 2021	Brunello	77441	donor2	DDX4	Nonessential (BAGEL2)	0.32077
Wang 2021	Brunello	77441	donor1	DDX41	Core Essential (BAGEL2)	1.11
Wang 2021	Brunello	77441	donor2	DDX41	Core Essential (BAGEL2)	0.043829
Wang 2021	Brunello	77441	donor1	DDX47	Core Essential (BAGEL2)	0.048487
Wang 2021	Brunello	77441	donor2	DDX47	Core Essential (BAGEL2)	0.27715
Wang 2021	Brunello	77441	donor1	DDX49	Core Essential (BAGEL2)	-0.22785
Wang 2021	Brunello	77441	donor2	DDX49	Core Essential (BAGEL2)	0.038259
Wang 2021	Brunello	77441	donor1	DDX55	Core Essential (BAGEL2)	-0.095206
Wang 2021	Brunello	77441	donor2	DDX55	Core Essential (BAGEL2)	0.023691
Wang 2021	Brunello	77441	donor1	DDX56	Core Essential (BAGEL2)	-0.01614
Wang 2021	Brunello	77441	donor2	DDX56	Core Essential (BAGEL2)	-0.12994
Wang 2021	Brunello	77441	donor1	DEFA5	Nonessential (BAGEL2)	0.091366
Wang 2021	Brunello	77441	donor2	DEFA5	Nonessential (BAGEL2)	-0.030089
Wang 2021	Brunello	77441	donor1	DEFA6	Nonessential (BAGEL2)	-0.11385
Wang 2021	Brunello	77441	donor2	DEFA6	Nonessential (BAGEL2)	0.082498
Wang 2021	Brunello	77441	donor1	DEFB106A	Nonessential (BAGEL2)	0.31586
Wang 2021	Brunello	77441	donor2	DEFB106A	Nonessential (BAGEL2)	-0.031892
Wang 2021	Brunello	77441	donor1	DEFB107A	Nonessential (BAGEL2)	-0.17243
Wang 2021	Brunello	77441	donor2	DEFB107A	Nonessential (BAGEL2)	0.25257
Wang 2021	Brunello	77441	donor1	DEFB118	Nonessential (BAGEL2)	0.18448
Wang 2021	Brunello	77441	donor2	DEFB118	Nonessential (BAGEL2)	-0.14594
Wang 2021	Brunello	77441	donor1	DEFB123	Nonessential (BAGEL2)	-0.059087
Wang 2021	Brunello	77441	donor2	DEFB123	Nonessential (BAGEL2)	-0.16692
Wang 2021	Brunello	77441	donor1	DEFB126	Nonessential (BAGEL2)	-0.87216
Wang 2021	Brunello	77441	donor2	DEFB126	Nonessential (BAGEL2)	0.17909
Wang 2021	Brunello	77441	donor1	DEFB127	Nonessential (BAGEL2)	0.10434
Wang 2021	Brunello	77441	donor2	DEFB127	Nonessential (BAGEL2)	-0.035927
Wang 2021	Brunello	77441	donor1	DEFB129	Nonessential (BAGEL2)	-0.39632
Wang 2021	Brunello	77441	donor2	DEFB129	Nonessential (BAGEL2)	0.17191
Wang 2021	Brunello	77441	donor1	DGAT2L6	Nonessential (BAGEL2)	-0.24851
Wang 2021	Brunello	77441	donor2	DGAT2L6	Nonessential (BAGEL2)	0.36863
Wang 2021	Brunello	77441	donor1	DGCR8	Core Essential (BAGEL2)	1.161
Wang 2021	Brunello	77441	donor2	DGCR8	Core Essential (BAGEL2)	0.24174
Wang 2021	Brunello	77441	donor1	DGKK	Nonessential (BAGEL2)	0.21972
Wang 2021	Brunello	77441	donor2	DGKK	Nonessential (BAGEL2)	0.29738
Wang 2021	Brunello	77441	donor1	DHODH	Core Essential (BAGEL2)	-0.0080292
Wang 2021	Brunello	77441	donor2	DHODH	Core Essential (BAGEL2)	0.28666
Wang 2021	Brunello	77441	donor1	DHPS	Core Essential (BAGEL2)	0.20826
Wang 2021	Brunello	77441	donor2	DHPS	Core Essential (BAGEL2)	-0.21373
Wang 2021	Brunello	77441	donor1	DHX15	Core Essential (BAGEL2)	-0.0192
Wang 2021	Brunello	77441	donor2	DHX15	Core Essential (BAGEL2)	0.11663
Wang 2021	Brunello	77441	donor1	DHX33	Core Essential (BAGEL2)	0.58279
Wang 2021	Brunello	77441	donor2	DHX33	Core Essential (BAGEL2)	-0.011308
Wang 2021	Brunello	77441	donor1	DHX37	Core Essential (BAGEL2)	1.1073
Wang 2021	Brunello	77441	donor2	DHX37	Core Essential (BAGEL2)	0.0016227
Wang 2021	Brunello	77441	donor1	DHX8	Core Essential (BAGEL2)	-0.039252
Wang 2021	Brunello	77441	donor2	DHX8	Core Essential (BAGEL2)	0.27452
Wang 2021	Brunello	77441	donor1	DHX9	Core Essential (BAGEL2)	0.53302
Wang 2021	Brunello	77441	donor2	DHX9	Core Essential (BAGEL2)	0.13592
Wang 2021	Brunello	77441	donor1	DIMT1	Core Essential (BAGEL2)	0.73841
Wang 2021	Brunello	77441	donor2	DIMT1	Core Essential (BAGEL2)	-0.09621
Wang 2021	Brunello	77441	donor1	DIRC1	Nonessential (BAGEL2)	0.51883
Wang 2021	Brunello	77441	donor2	DIRC1	Nonessential (BAGEL2)	-0.015766
Wang 2021	Brunello	77441	donor1	DIS3	Core Essential (BAGEL2)	0.035156
Wang 2021	Brunello	77441	donor2	DIS3	Core Essential (BAGEL2)	0.095677
Wang 2021	Brunello	77441	donor1	DKC1	Core Essential (BAGEL2)	0.70315
Wang 2021	Brunello	77441	donor2	DKC1	Core Essential (BAGEL2)	-0.40158
Wang 2021	Brunello	77441	donor1	DLST	Core Essential (BAGEL2)	0.27216
Wang 2021	Brunello	77441	donor2	DLST	Core Essential (BAGEL2)	-0.21385
Wang 2021	Brunello	77441	donor1	DMAP1	Core Essential (BAGEL2)	0.029634
Wang 2021	Brunello	77441	donor2	DMAP1	Core Essential (BAGEL2)	-0.11251
Wang 2021	Brunello	77441	donor1	DMP1	Nonessential (BAGEL2)	0.26291
Wang 2021	Brunello	77441	donor2	DMP1	Nonessential (BAGEL2)	0.27954
Wang 2021	Brunello	77441	donor1	DMRT1	Nonessential (BAGEL2)	0.53722
Wang 2021	Brunello	77441	donor2	DMRT1	Nonessential (BAGEL2)	0.17724
Wang 2021	Brunello	77441	donor1	DMRTB1	Nonessential (BAGEL2)	0.16849
Wang 2021	Brunello	77441	donor2	DMRTB1	Nonessential (BAGEL2)	0.92986
Wang 2021	Brunello	77441	donor1	DMRTC2	Nonessential (BAGEL2)	0.31237
Wang 2021	Brunello	77441	donor2	DMRTC2	Nonessential (BAGEL2)	0.056346
Wang 2021	Brunello	77441	donor1	DNAJA3	Core Essential (BAGEL2)	-0.72595
Wang 2021	Brunello	77441	donor2	DNAJA3	Core Essential (BAGEL2)	-0.10857
Wang 2021	Brunello	77441	donor1	DNAJC9	Core Essential (BAGEL2)	1.0402
Wang 2021	Brunello	77441	donor2	DNAJC9	Core Essential (BAGEL2)	-0.60693
Wang 2021	Brunello	77441	donor1	DNM2	Core Essential (BAGEL2)	0.081426
Wang 2021	Brunello	77441	donor2	DNM2	Core Essential (BAGEL2)	-0.45058
Wang 2021	Brunello	77441	donor1	DNMT1	Core Essential (BAGEL2)	0.36856
Wang 2021	Brunello	77441	donor2	DNMT1	Core Essential (BAGEL2)	-0.59603
Wang 2021	Brunello	77441	donor1	DOLK	Core Essential (BAGEL2)	0.11285
Wang 2021	Brunello	77441	donor2	DOLK	Core Essential (BAGEL2)	0.10526
Wang 2021	Brunello	77441	donor1	DONSON	Core Essential (BAGEL2)	0.27721
Wang 2021	Brunello	77441	donor2	DONSON	Core Essential (BAGEL2)	0.19078
Wang 2021	Brunello	77441	donor1	DPAGT1	Core Essential (BAGEL2)	-0.06144
Wang 2021	Brunello	77441	donor2	DPAGT1	Core Essential (BAGEL2)	0.53722
Wang 2021	Brunello	77441	donor1	DPRX	Nonessential (BAGEL2)	0.98489
Wang 2021	Brunello	77441	donor2	DPRX	Nonessential (BAGEL2)	0.13766
Wang 2021	Brunello	77441	donor1	DRD3	Nonessential (BAGEL2)	-0.072924
Wang 2021	Brunello	77441	donor2	DRD3	Nonessential (BAGEL2)	-0.23937
Wang 2021	Brunello	77441	donor1	DRGX	Nonessential (BAGEL2)	-0.24735
Wang 2021	Brunello	77441	donor2	DRGX	Nonessential (BAGEL2)	-0.27933
Wang 2021	Brunello	77441	donor1	DSCR4	Nonessential (BAGEL2)	-0.43211
Wang 2021	Brunello	77441	donor2	DSCR4	Nonessential (BAGEL2)	-0.021265
Wang 2021	Brunello	77441	donor1	DSG4	Nonessential (BAGEL2)	0.29215
Wang 2021	Brunello	77441	donor2	DSG4	Nonessential (BAGEL2)	-0.072195
Wang 2021	Brunello	77441	donor1	DSPP	Nonessential (BAGEL2)	-0.4771
Wang 2021	Brunello	77441	donor2	DSPP	Nonessential (BAGEL2)	0.17072
Wang 2021	Brunello	77441	donor1	DTL	Core Essential (BAGEL2)	-0.23202
Wang 2021	Brunello	77441	donor2	DTL	Core Essential (BAGEL2)	1.1523
Wang 2021	Brunello	77441	donor1	DTX2	Nonessential (BAGEL2)	-0.36182
Wang 2021	Brunello	77441	donor2	DTX2	Nonessential (BAGEL2)	0.25512
Wang 2021	Brunello	77441	donor1	DTYMK	Core Essential (BAGEL2)	0.23646
Wang 2021	Brunello	77441	donor2	DTYMK	Core Essential (BAGEL2)	0.18862
Wang 2021	Brunello	77441	donor1	DUSP21	Nonessential (BAGEL2)	0.035867
Wang 2021	Brunello	77441	donor2	DUSP21	Nonessential (BAGEL2)	0.43376
Wang 2021	Brunello	77441	donor1	DUX4	Nonessential (BAGEL2)	0.32996
Wang 2021	Brunello	77441	donor2	DUX4	Nonessential (BAGEL2)	0.69806
Wang 2021	Brunello	77441	donor1	DUXA	Nonessential (BAGEL2)	0.54795
Wang 2021	Brunello	77441	donor2	DUXA	Nonessential (BAGEL2)	-0.02468
Wang 2021	Brunello	77441	donor1	DYNAP	Nonessential (BAGEL2)	0.30506
Wang 2021	Brunello	77441	donor2	DYNAP	Nonessential (BAGEL2)	0.087903
Wang 2021	Brunello	77441	donor1	DYNC1I2	Core Essential (BAGEL2)	-0.12442
Wang 2021	Brunello	77441	donor2	DYNC1I2	Core Essential (BAGEL2)	0.13842
Wang 2021	Brunello	77441	donor1	ECD	Core Essential (BAGEL2)	-1.7194
Wang 2021	Brunello	77441	donor2	ECD	Core Essential (BAGEL2)	-0.37216
Wang 2021	Brunello	77441	donor1	EEF2	Core Essential (BAGEL2)	0.22797
Wang 2021	Brunello	77441	donor2	EEF2	Core Essential (BAGEL2)	0.69171
Wang 2021	Brunello	77441	donor1	EFCAB3	Nonessential (BAGEL2)	-0.59522
Wang 2021	Brunello	77441	donor2	EFCAB3	Nonessential (BAGEL2)	0.46139
Wang 2021	Brunello	77441	donor1	EFTUD2	Core Essential (BAGEL2)	-0.051057
Wang 2021	Brunello	77441	donor2	EFTUD2	Core Essential (BAGEL2)	0.19274
Wang 2021	Brunello	77441	donor1	EGR4	Nonessential (BAGEL2)	-0.21514
Wang 2021	Brunello	77441	donor2	EGR4	Nonessential (BAGEL2)	-0.41374
Wang 2021	Brunello	77441	donor1	EIF2B1	Core Essential (BAGEL2)	0.49317
Wang 2021	Brunello	77441	donor2	EIF2B1	Core Essential (BAGEL2)	0.0077894
Wang 2021	Brunello	77441	donor1	EIF2B3	Core Essential (BAGEL2)	-0.12971
Wang 2021	Brunello	77441	donor2	EIF2B3	Core Essential (BAGEL2)	-0.32302
Wang 2021	Brunello	77441	donor1	EIF2B5	Core Essential (BAGEL2)	0.18285
Wang 2021	Brunello	77441	donor2	EIF2B5	Core Essential (BAGEL2)	0.07572
Wang 2021	Brunello	77441	donor1	EIF2S1	Core Essential (BAGEL2)	0.16082
Wang 2021	Brunello	77441	donor2	EIF2S1	Core Essential (BAGEL2)	0.17386
Wang 2021	Brunello	77441	donor1	EIF2S2	Core Essential (BAGEL2)	0.12463
Wang 2021	Brunello	77441	donor2	EIF2S2	Core Essential (BAGEL2)	-0.036407
Wang 2021	Brunello	77441	donor1	EIF2S3	Core Essential (BAGEL2)	-0.086724
Wang 2021	Brunello	77441	donor2	EIF2S3	Core Essential (BAGEL2)	0.67054
Wang 2021	Brunello	77441	donor1	EIF3A	Core Essential (BAGEL2)	0.2667
Wang 2021	Brunello	77441	donor2	EIF3A	Core Essential (BAGEL2)	-0.042697
Wang 2021	Brunello	77441	donor1	EIF3B	Core Essential (BAGEL2)	0.12493
Wang 2021	Brunello	77441	donor2	EIF3B	Core Essential (BAGEL2)	0.27765
Wang 2021	Brunello	77441	donor1	EIF3C	Core Essential (BAGEL2)	0.17062
Wang 2021	Brunello	77441	donor2	EIF3C	Core Essential (BAGEL2)	-1.1683
Wang 2021	Brunello	77441	donor1	EIF3D	Core Essential (BAGEL2)	0.55665
Wang 2021	Brunello	77441	donor2	EIF3D	Core Essential (BAGEL2)	-0.20966
Wang 2021	Brunello	77441	donor1	EIF3G	Core Essential (BAGEL2)	0.59127
Wang 2021	Brunello	77441	donor2	EIF3G	Core Essential (BAGEL2)	0.13739
Wang 2021	Brunello	77441	donor1	EIF3I	Core Essential (BAGEL2)	0.072556
Wang 2021	Brunello	77441	donor2	EIF3I	Core Essential (BAGEL2)	0.012733
Wang 2021	Brunello	77441	donor1	EIF4A3	Core Essential (BAGEL2)	-0.48342
Wang 2021	Brunello	77441	donor2	EIF4A3	Core Essential (BAGEL2)	-0.077692
Wang 2021	Brunello	77441	donor1	EIF5A	Core Essential (BAGEL2)	0.77584
Wang 2021	Brunello	77441	donor2	EIF5A	Core Essential (BAGEL2)	1.9997
Wang 2021	Brunello	77441	donor1	EIF5B	Core Essential (BAGEL2)	-0.0043751
Wang 2021	Brunello	77441	donor2	EIF5B	Core Essential (BAGEL2)	0.44148
Wang 2021	Brunello	77441	donor1	EIF6	Core Essential (BAGEL2)	0.31991
Wang 2021	Brunello	77441	donor2	EIF6	Core Essential (BAGEL2)	0.15946
Wang 2021	Brunello	77441	donor1	ELAC2	Core Essential (BAGEL2)	0.92175
Wang 2021	Brunello	77441	donor2	ELAC2	Core Essential (BAGEL2)	-0.17972
Wang 2021	Brunello	77441	donor1	ELL	Core Essential (BAGEL2)	0.95346
Wang 2021	Brunello	77441	donor2	ELL	Core Essential (BAGEL2)	-0.32919
Wang 2021	Brunello	77441	donor1	ENTHD1	Nonessential (BAGEL2)	0.056976
Wang 2021	Brunello	77441	donor2	ENTHD1	Nonessential (BAGEL2)	0.31114
Wang 2021	Brunello	77441	donor1	EPRS	Core Essential (BAGEL2)	-0.53463
Wang 2021	Brunello	77441	donor2	EPRS	Core Essential (BAGEL2)	0.21939
Wang 2021	Brunello	77441	donor1	ERCC2	Core Essential (BAGEL2)	0.39311
Wang 2021	Brunello	77441	donor2	ERCC2	Core Essential (BAGEL2)	-0.3624
Wang 2021	Brunello	77441	donor1	ERCC3	Core Essential (BAGEL2)	0.85445
Wang 2021	Brunello	77441	donor2	ERCC3	Core Essential (BAGEL2)	-0.20503
Wang 2021	Brunello	77441	donor1	ERH	Core Essential (BAGEL2)	-0.062575
Wang 2021	Brunello	77441	donor2	ERH	Core Essential (BAGEL2)	-0.42156
Wang 2021	Brunello	77441	donor1	ESX1	Nonessential (BAGEL2)	0.048303
Wang 2021	Brunello	77441	donor2	ESX1	Nonessential (BAGEL2)	-0.11124
Wang 2021	Brunello	77441	donor1	EVX1	Nonessential (BAGEL2)	0.70127
Wang 2021	Brunello	77441	donor2	EVX1	Nonessential (BAGEL2)	0.64448
Wang 2021	Brunello	77441	donor1	EXOSC2	Core Essential (BAGEL2)	-0.20675
Wang 2021	Brunello	77441	donor2	EXOSC2	Core Essential (BAGEL2)	0.4432
Wang 2021	Brunello	77441	donor1	EXOSC3	Core Essential (BAGEL2)	0.09385
Wang 2021	Brunello	77441	donor2	EXOSC3	Core Essential (BAGEL2)	0.081734
Wang 2021	Brunello	77441	donor1	EXOSC4	Core Essential (BAGEL2)	0.40589
Wang 2021	Brunello	77441	donor2	EXOSC4	Core Essential (BAGEL2)	-0.042984
Wang 2021	Brunello	77441	donor1	EXOSC6	Core Essential (BAGEL2)	0.42308
Wang 2021	Brunello	77441	donor2	EXOSC6	Core Essential (BAGEL2)	-0.10651
Wang 2021	Brunello	77441	donor1	EXOSC7	Core Essential (BAGEL2)	-0.23519
Wang 2021	Brunello	77441	donor2	EXOSC7	Core Essential (BAGEL2)	0.0024774
Wang 2021	Brunello	77441	donor1	EXOSC8	Core Essential (BAGEL2)	-0.13618
Wang 2021	Brunello	77441	donor2	EXOSC8	Core Essential (BAGEL2)	-0.10301
Wang 2021	Brunello	77441	donor1	F13B	Nonessential (BAGEL2)	0.45618
Wang 2021	Brunello	77441	donor2	F13B	Nonessential (BAGEL2)	-0.23005
Wang 2021	Brunello	77441	donor1	F9	Nonessential (BAGEL2)	0.27211
Wang 2021	Brunello	77441	donor2	F9	Nonessential (BAGEL2)	1.2677
Wang 2021	Brunello	77441	donor1	FABP2	Nonessential (BAGEL2)	0.35227
Wang 2021	Brunello	77441	donor2	FABP2	Nonessential (BAGEL2)	0.30517
Wang 2021	Brunello	77441	donor1	FAM47A	Nonessential (BAGEL2)	0.060116
Wang 2021	Brunello	77441	donor2	FAM47A	Nonessential (BAGEL2)	0.11812
Wang 2021	Brunello	77441	donor1	FAM47B	Nonessential (BAGEL2)	0.53807
Wang 2021	Brunello	77441	donor2	FAM47B	Nonessential (BAGEL2)	-0.12509
Wang 2021	Brunello	77441	donor1	FAM47C	Nonessential (BAGEL2)	0.01388
Wang 2021	Brunello	77441	donor2	FAM47C	Nonessential (BAGEL2)	0.3304
Wang 2021	Brunello	77441	donor1	FAM71A	Nonessential (BAGEL2)	-0.020358
Wang 2021	Brunello	77441	donor2	FAM71A	Nonessential (BAGEL2)	-0.22749
Wang 2021	Brunello	77441	donor1	FAM71B	Nonessential (BAGEL2)	0.73366
Wang 2021	Brunello	77441	donor2	FAM71B	Nonessential (BAGEL2)	0.41207
Wang 2021	Brunello	77441	donor1	FAM71C	Nonessential (BAGEL2)	-0.012475
Wang 2021	Brunello	77441	donor2	FAM71C	Nonessential (BAGEL2)	-0.10549
Wang 2021	Brunello	77441	donor1	FARS2	Core Essential (BAGEL2)	0.17408
Wang 2021	Brunello	77441	donor2	FARS2	Core Essential (BAGEL2)	0.21902
Wang 2021	Brunello	77441	donor1	FARSA	Core Essential (BAGEL2)	0.53018
Wang 2021	Brunello	77441	donor2	FARSA	Core Essential (BAGEL2)	0.31384
Wang 2021	Brunello	77441	donor1	FARSB	Core Essential (BAGEL2)	0.12791
Wang 2021	Brunello	77441	donor2	FARSB	Core Essential (BAGEL2)	0.91066
Wang 2021	Brunello	77441	donor1	FAU	Core Essential (BAGEL2)	-0.39866
Wang 2021	Brunello	77441	donor2	FAU	Core Essential (BAGEL2)	-0.23512
Wang 2021	Brunello	77441	donor1	FCRL4	Nonessential (BAGEL2)	1.1561
Wang 2021	Brunello	77441	donor2	FCRL4	Nonessential (BAGEL2)	-0.3802
Wang 2021	Brunello	77441	donor1	FEZF1	Nonessential (BAGEL2)	-0.020206
Wang 2021	Brunello	77441	donor2	FEZF1	Nonessential (BAGEL2)	0.25716
Wang 2021	Brunello	77441	donor1	FEZF2	Nonessential (BAGEL2)	0.74955
Wang 2021	Brunello	77441	donor2	FEZF2	Nonessential (BAGEL2)	-0.048562
Wang 2021	Brunello	77441	donor1	FFAR1	Nonessential (BAGEL2)	0.11893
Wang 2021	Brunello	77441	donor2	FFAR1	Nonessential (BAGEL2)	-0.02318
Wang 2021	Brunello	77441	donor1	FGF3	Nonessential (BAGEL2)	0.43673
Wang 2021	Brunello	77441	donor2	FGF3	Nonessential (BAGEL2)	0.38243
Wang 2021	Brunello	77441	donor1	FGF4	Nonessential (BAGEL2)	0.22428
Wang 2021	Brunello	77441	donor2	FGF4	Nonessential (BAGEL2)	-0.18251
Wang 2021	Brunello	77441	donor1	FGF6	Nonessential (BAGEL2)	-0.41604
Wang 2021	Brunello	77441	donor2	FGF6	Nonessential (BAGEL2)	0.20953
Wang 2021	Brunello	77441	donor1	FIGLA	Nonessential (BAGEL2)	-0.74787
Wang 2021	Brunello	77441	donor2	FIGLA	Nonessential (BAGEL2)	0.025772
Wang 2021	Brunello	77441	donor1	FLG2	Nonessential (BAGEL2)	1.173
Wang 2021	Brunello	77441	donor2	FLG2	Nonessential (BAGEL2)	0.42268
Wang 2021	Brunello	77441	donor1	FMR1NB	Nonessential (BAGEL2)	-0.20539
Wang 2021	Brunello	77441	donor2	FMR1NB	Nonessential (BAGEL2)	0.25055
Wang 2021	Brunello	77441	donor1	FNDC7	Nonessential (BAGEL2)	0.1927
Wang 2021	Brunello	77441	donor2	FNDC7	Nonessential (BAGEL2)	-0.098533
Wang 2021	Brunello	77441	donor1	FNDC9	Nonessential (BAGEL2)	-0.22333
Wang 2021	Brunello	77441	donor2	FNDC9	Nonessential (BAGEL2)	-0.040397
Wang 2021	Brunello	77441	donor1	FNTA	Core Essential (BAGEL2)	-0.21926
Wang 2021	Brunello	77441	donor2	FNTA	Core Essential (BAGEL2)	-0.079683
Wang 2021	Brunello	77441	donor1	FNTB	Core Essential (BAGEL2)	-0.12499
Wang 2021	Brunello	77441	donor2	FNTB	Core Essential (BAGEL2)	-0.12289
Wang 2021	Brunello	77441	donor1	FOXB1	Nonessential (BAGEL2)	0.39746
Wang 2021	Brunello	77441	donor2	FOXB1	Nonessential (BAGEL2)	0.15258
Wang 2021	Brunello	77441	donor1	FOXB2	Nonessential (BAGEL2)	0.32127
Wang 2021	Brunello	77441	donor2	FOXB2	Nonessential (BAGEL2)	0.046215
Wang 2021	Brunello	77441	donor1	FOXD4L3	Nonessential (BAGEL2)	0.34775
Wang 2021	Brunello	77441	donor2	FOXD4L3	Nonessential (BAGEL2)	-0.31168
Wang 2021	Brunello	77441	donor1	FOXD4L4	Nonessential (BAGEL2)	-0.35587
Wang 2021	Brunello	77441	donor2	FOXD4L4	Nonessential (BAGEL2)	0.010137
Wang 2021	Brunello	77441	donor1	FOXE3	Nonessential (BAGEL2)	-0.039673
Wang 2021	Brunello	77441	donor2	FOXE3	Nonessential (BAGEL2)	-0.19558
Wang 2021	Brunello	77441	donor1	FOXN1	Nonessential (BAGEL2)	0.2818
Wang 2021	Brunello	77441	donor2	FOXN1	Nonessential (BAGEL2)	0.16086
Wang 2021	Brunello	77441	donor1	FOXR1	Nonessential (BAGEL2)	-0.12709
Wang 2021	Brunello	77441	donor2	FOXR1	Nonessential (BAGEL2)	0.012689
Wang 2021	Brunello	77441	donor1	FRG2	Nonessential (BAGEL2)	-0.18912
Wang 2021	Brunello	77441	donor2	FRG2	Nonessential (BAGEL2)	0.47413
Wang 2021	Brunello	77441	donor1	FRMD7	Nonessential (BAGEL2)	-0.36121
Wang 2021	Brunello	77441	donor2	FRMD7	Nonessential (BAGEL2)	-0.87279
Wang 2021	Brunello	77441	donor1	FSCB	Nonessential (BAGEL2)	0.51472
Wang 2021	Brunello	77441	donor2	FSCB	Nonessential (BAGEL2)	-0.17855
Wang 2021	Brunello	77441	donor1	FTSJ3	Core Essential (BAGEL2)	0.11229
Wang 2021	Brunello	77441	donor2	FTSJ3	Core Essential (BAGEL2)	0.32774
Wang 2021	Brunello	77441	donor1	FUT5	Nonessential (BAGEL2)	-0.50837
Wang 2021	Brunello	77441	donor2	FUT5	Nonessential (BAGEL2)	0.22063
Wang 2021	Brunello	77441	donor1	FUT9	Nonessential (BAGEL2)	-0.44592
Wang 2021	Brunello	77441	donor2	FUT9	Nonessential (BAGEL2)	0.014028
Wang 2021	Brunello	77441	donor1	G6PC	Nonessential (BAGEL2)	-0.41808
Wang 2021	Brunello	77441	donor2	G6PC	Nonessential (BAGEL2)	0.028331
Wang 2021	Brunello	77441	donor1	GABPA	Core Essential (BAGEL2)	-0.074259
Wang 2021	Brunello	77441	donor2	GABPA	Core Essential (BAGEL2)	0.019325
Wang 2021	Brunello	77441	donor1	GABRA1	Nonessential (BAGEL2)	0.44015
Wang 2021	Brunello	77441	donor2	GABRA1	Nonessential (BAGEL2)	0.069813
Wang 2021	Brunello	77441	donor1	GABRA6	Nonessential (BAGEL2)	-0.51082
Wang 2021	Brunello	77441	donor2	GABRA6	Nonessential (BAGEL2)	0.84755
Wang 2021	Brunello	77441	donor1	GAGE1	Nonessential (BAGEL2)	0.51113
Wang 2021	Brunello	77441	donor2	GAGE1	Nonessential (BAGEL2)	-0.14121
Wang 2021	Brunello	77441	donor1	GALNTL5	Nonessential (BAGEL2)	1.2891
Wang 2021	Brunello	77441	donor2	GALNTL5	Nonessential (BAGEL2)	0.19558
Wang 2021	Brunello	77441	donor1	GALR1	Nonessential (BAGEL2)	-0.0029216
Wang 2021	Brunello	77441	donor2	GALR1	Nonessential (BAGEL2)	-0.18176
Wang 2021	Brunello	77441	donor1	GALR3	Nonessential (BAGEL2)	0.96002
Wang 2021	Brunello	77441	donor2	GALR3	Nonessential (BAGEL2)	2.0082
Wang 2021	Brunello	77441	donor1	GAPDH	Core Essential (BAGEL2)	0.0019685
Wang 2021	Brunello	77441	donor2	GAPDH	Core Essential (BAGEL2)	-0.033026
Wang 2021	Brunello	77441	donor1	GART	Core Essential (BAGEL2)	0.059108
Wang 2021	Brunello	77441	donor2	GART	Core Essential (BAGEL2)	-0.061625
Wang 2021	Brunello	77441	donor1	GBP7	Nonessential (BAGEL2)	-0.14411
Wang 2021	Brunello	77441	donor2	GBP7	Nonessential (BAGEL2)	0.22953
Wang 2021	Brunello	77441	donor1	GCG	Nonessential (BAGEL2)	-0.26328
Wang 2021	Brunello	77441	donor2	GCG	Nonessential (BAGEL2)	0.92161
Wang 2021	Brunello	77441	donor1	GCM2	Nonessential (BAGEL2)	-1.2653
Wang 2021	Brunello	77441	donor2	GCM2	Nonessential (BAGEL2)	-0.39269
Wang 2021	Brunello	77441	donor1	GDF2	Nonessential (BAGEL2)	1.1057
Wang 2021	Brunello	77441	donor2	GDF2	Nonessential (BAGEL2)	-0.07059
Wang 2021	Brunello	77441	donor1	GEMIN5	Core Essential (BAGEL2)	0.40227
Wang 2021	Brunello	77441	donor2	GEMIN5	Core Essential (BAGEL2)	-0.22514
Wang 2021	Brunello	77441	donor1	GEMIN8	Core Essential (BAGEL2)	0.239
Wang 2021	Brunello	77441	donor2	GEMIN8	Core Essential (BAGEL2)	0.11396
Wang 2021	Brunello	77441	donor1	GFM1	Core Essential (BAGEL2)	0.64182
Wang 2021	Brunello	77441	donor2	GFM1	Core Essential (BAGEL2)	-0.22803
Wang 2021	Brunello	77441	donor1	GFRA4	Nonessential (BAGEL2)	-0.34203
Wang 2021	Brunello	77441	donor2	GFRA4	Nonessential (BAGEL2)	0.19124
Wang 2021	Brunello	77441	donor1	GFRAL	Nonessential (BAGEL2)	0.31937
Wang 2021	Brunello	77441	donor2	GFRAL	Nonessential (BAGEL2)	-0.056404
Wang 2021	Brunello	77441	donor1	GGPS1	Core Essential (BAGEL2)	0.14549
Wang 2021	Brunello	77441	donor2	GGPS1	Core Essential (BAGEL2)	-0.19686
Wang 2021	Brunello	77441	donor1	GH2	Nonessential (BAGEL2)	0.046364
Wang 2021	Brunello	77441	donor2	GH2	Nonessential (BAGEL2)	0.42792
Wang 2021	Brunello	77441	donor1	GHRH	Nonessential (BAGEL2)	0.07283
Wang 2021	Brunello	77441	donor2	GHRH	Nonessential (BAGEL2)	-0.05578
Wang 2021	Brunello	77441	donor1	GHSR	Nonessential (BAGEL2)	-0.1613
Wang 2021	Brunello	77441	donor2	GHSR	Nonessential (BAGEL2)	-0.15895
Wang 2021	Brunello	77441	donor1	GIF	Nonessential (BAGEL2)	-0.49419
Wang 2021	Brunello	77441	donor2	GIF	Nonessential (BAGEL2)	-0.021849
Wang 2021	Brunello	77441	donor1	GINS2	Core Essential (BAGEL2)	-0.14696
Wang 2021	Brunello	77441	donor2	GINS2	Core Essential (BAGEL2)	0.22797
Wang 2021	Brunello	77441	donor1	GINS3	Core Essential (BAGEL2)	0.98914
Wang 2021	Brunello	77441	donor2	GINS3	Core Essential (BAGEL2)	0.28947
Wang 2021	Brunello	77441	donor1	GINS4	Core Essential (BAGEL2)	0.021242
Wang 2021	Brunello	77441	donor2	GINS4	Core Essential (BAGEL2)	0.13222
Wang 2021	Brunello	77441	donor1	GJA8	Nonessential (BAGEL2)	0.018378
Wang 2021	Brunello	77441	donor2	GJA8	Nonessential (BAGEL2)	-0.067654
Wang 2021	Brunello	77441	donor1	GJA9	Nonessential (BAGEL2)	-0.18998
Wang 2021	Brunello	77441	donor2	GJA9	Nonessential (BAGEL2)	-0.20925
Wang 2021	Brunello	77441	donor1	GK2	Nonessential (BAGEL2)	-0.10722
Wang 2021	Brunello	77441	donor2	GK2	Nonessential (BAGEL2)	0.47746
Wang 2021	Brunello	77441	donor1	GKN2	Nonessential (BAGEL2)	-0.26654
Wang 2021	Brunello	77441	donor2	GKN2	Nonessential (BAGEL2)	0.12581
Wang 2021	Brunello	77441	donor1	GLRA1	Nonessential (BAGEL2)	-0.028726
Wang 2021	Brunello	77441	donor2	GLRA1	Nonessential (BAGEL2)	-0.39713
Wang 2021	Brunello	77441	donor1	GLRA2	Nonessential (BAGEL2)	0.39037
Wang 2021	Brunello	77441	donor2	GLRA2	Nonessential (BAGEL2)	0.035539
Wang 2021	Brunello	77441	donor1	GLT6D1	Nonessential (BAGEL2)	0.31401
Wang 2021	Brunello	77441	donor2	GLT6D1	Nonessential (BAGEL2)	-0.056469
Wang 2021	Brunello	77441	donor1	GML	Nonessential (BAGEL2)	-0.55089
Wang 2021	Brunello	77441	donor2	GML	Nonessential (BAGEL2)	0.061908
Wang 2021	Brunello	77441	donor1	GMPPB	Core Essential (BAGEL2)	0.71249
Wang 2021	Brunello	77441	donor2	GMPPB	Core Essential (BAGEL2)	-0.11293
Wang 2021	Brunello	77441	donor1	GMPS	Core Essential (BAGEL2)	0.91422
Wang 2021	Brunello	77441	donor2	GMPS	Core Essential (BAGEL2)	-0.18436
Wang 2021	Brunello	77441	donor1	GNL3	Core Essential (BAGEL2)	-0.232
Wang 2021	Brunello	77441	donor2	GNL3	Core Essential (BAGEL2)	0.35553
Wang 2021	Brunello	77441	donor1	GOLGA6L2	Nonessential (BAGEL2)	-0.0074103
Wang 2021	Brunello	77441	donor2	GOLGA6L2	Nonessential (BAGEL2)	-0.10455
Wang 2021	Brunello	77441	donor1	GOT1L1	Nonessential (BAGEL2)	-0.13478
Wang 2021	Brunello	77441	donor2	GOT1L1	Nonessential (BAGEL2)	0.090835
Wang 2021	Brunello	77441	donor1	GPN3	Core Essential (BAGEL2)	0.52373
Wang 2021	Brunello	77441	donor2	GPN3	Core Essential (BAGEL2)	0.40437
Wang 2021	Brunello	77441	donor1	GPR101	Nonessential (BAGEL2)	-0.52439
Wang 2021	Brunello	77441	donor2	GPR101	Nonessential (BAGEL2)	0.12909
Wang 2021	Brunello	77441	donor1	GPR119	Nonessential (BAGEL2)	-0.14536
Wang 2021	Brunello	77441	donor2	GPR119	Nonessential (BAGEL2)	-0.33677
Wang 2021	Brunello	77441	donor1	GPR139	Nonessential (BAGEL2)	0.40263
Wang 2021	Brunello	77441	donor2	GPR139	Nonessential (BAGEL2)	-0.010027
Wang 2021	Brunello	77441	donor1	GPR148	Nonessential (BAGEL2)	0.31036
Wang 2021	Brunello	77441	donor2	GPR148	Nonessential (BAGEL2)	-0.082108
Wang 2021	Brunello	77441	donor1	GPR151	Nonessential (BAGEL2)	-0.4703
Wang 2021	Brunello	77441	donor2	GPR151	Nonessential (BAGEL2)	-0.35938
Wang 2021	Brunello	77441	donor1	GPR152	Nonessential (BAGEL2)	0.59324
Wang 2021	Brunello	77441	donor2	GPR152	Nonessential (BAGEL2)	0.17061
Wang 2021	Brunello	77441	donor1	GPR26	Nonessential (BAGEL2)	0.71772
Wang 2021	Brunello	77441	donor2	GPR26	Nonessential (BAGEL2)	-0.035956
Wang 2021	Brunello	77441	donor1	GPR31	Nonessential (BAGEL2)	0.52639
Wang 2021	Brunello	77441	donor2	GPR31	Nonessential (BAGEL2)	0.31409
Wang 2021	Brunello	77441	donor1	GPR32	Nonessential (BAGEL2)	0.076339
Wang 2021	Brunello	77441	donor2	GPR32	Nonessential (BAGEL2)	0.22243
Wang 2021	Brunello	77441	donor1	GPR45	Nonessential (BAGEL2)	0.54651
Wang 2021	Brunello	77441	donor2	GPR45	Nonessential (BAGEL2)	0.077701
Wang 2021	Brunello	77441	donor1	GPR50	Nonessential (BAGEL2)	-0.043611
Wang 2021	Brunello	77441	donor2	GPR50	Nonessential (BAGEL2)	0.082888
Wang 2021	Brunello	77441	donor1	GPR52	Nonessential (BAGEL2)	-0.26349
Wang 2021	Brunello	77441	donor2	GPR52	Nonessential (BAGEL2)	-0.33004
Wang 2021	Brunello	77441	donor1	GPR78	Nonessential (BAGEL2)	-0.20434
Wang 2021	Brunello	77441	donor2	GPR78	Nonessential (BAGEL2)	-0.40803
Wang 2021	Brunello	77441	donor1	GPRC6A	Nonessential (BAGEL2)	0.5031
Wang 2021	Brunello	77441	donor2	GPRC6A	Nonessential (BAGEL2)	0.076143
Wang 2021	Brunello	77441	donor1	GPS1	Core Essential (BAGEL2)	-0.080016
Wang 2021	Brunello	77441	donor2	GPS1	Core Essential (BAGEL2)	0.91457
Wang 2021	Brunello	77441	donor1	GPX5	Nonessential (BAGEL2)	-0.088605
Wang 2021	Brunello	77441	donor2	GPX5	Nonessential (BAGEL2)	-0.20455
Wang 2021	Brunello	77441	donor1	GPX6	Nonessential (BAGEL2)	-0.16515
Wang 2021	Brunello	77441	donor2	GPX6	Nonessential (BAGEL2)	0.092366
Wang 2021	Brunello	77441	donor1	GRM4	Nonessential (BAGEL2)	0.74646
Wang 2021	Brunello	77441	donor2	GRM4	Nonessential (BAGEL2)	-0.68663
Wang 2021	Brunello	77441	donor1	GRM5	Nonessential (BAGEL2)	0.36694
Wang 2021	Brunello	77441	donor2	GRM5	Nonessential (BAGEL2)	0.20184
Wang 2021	Brunello	77441	donor1	GRM6	Nonessential (BAGEL2)	0.90763
Wang 2021	Brunello	77441	donor2	GRM6	Nonessential (BAGEL2)	0.34624
Wang 2021	Brunello	77441	donor1	GRPEL1	Core Essential (BAGEL2)	-0.20672
Wang 2021	Brunello	77441	donor2	GRPEL1	Core Essential (BAGEL2)	0.49141
Wang 2021	Brunello	77441	donor1	GRWD1	Core Essential (BAGEL2)	0.97494
Wang 2021	Brunello	77441	donor2	GRWD1	Core Essential (BAGEL2)	-1.6823
Wang 2021	Brunello	77441	donor1	GSC2	Nonessential (BAGEL2)	0.91429
Wang 2021	Brunello	77441	donor2	GSC2	Nonessential (BAGEL2)	-0.033072
Wang 2021	Brunello	77441	donor1	GSPT1	Core Essential (BAGEL2)	0.55523
Wang 2021	Brunello	77441	donor2	GSPT1	Core Essential (BAGEL2)	0.24232
Wang 2021	Brunello	77441	donor1	GSTA5	Nonessential (BAGEL2)	-0.48163
Wang 2021	Brunello	77441	donor2	GSTA5	Nonessential (BAGEL2)	0.22923
Wang 2021	Brunello	77441	donor1	GSX1	Nonessential (BAGEL2)	0.92508
Wang 2021	Brunello	77441	donor2	GSX1	Nonessential (BAGEL2)	0.085362
Wang 2021	Brunello	77441	donor1	GSX2	Nonessential (BAGEL2)	0.20715
Wang 2021	Brunello	77441	donor2	GSX2	Nonessential (BAGEL2)	-0.012679
Wang 2021	Brunello	77441	donor1	GTF2B	Core Essential (BAGEL2)	0.39111
Wang 2021	Brunello	77441	donor2	GTF2B	Core Essential (BAGEL2)	0.44707
Wang 2021	Brunello	77441	donor1	GTF2H1	Core Essential (BAGEL2)	0.41423
Wang 2021	Brunello	77441	donor2	GTF2H1	Core Essential (BAGEL2)	0.10619
Wang 2021	Brunello	77441	donor1	GTF2H2C	Core Essential (BAGEL2)	0.37245
Wang 2021	Brunello	77441	donor2	GTF2H2C	Core Essential (BAGEL2)	0.019114
Wang 2021	Brunello	77441	donor1	GTF2H4	Core Essential (BAGEL2)	-0.053055
Wang 2021	Brunello	77441	donor2	GTF2H4	Core Essential (BAGEL2)	0.14976
Wang 2021	Brunello	77441	donor1	GTF3A	Core Essential (BAGEL2)	0.12006
Wang 2021	Brunello	77441	donor2	GTF3A	Core Essential (BAGEL2)	0.31965
Wang 2021	Brunello	77441	donor1	GTF3C1	Core Essential (BAGEL2)	0.33966
Wang 2021	Brunello	77441	donor2	GTF3C1	Core Essential (BAGEL2)	0.029353
Wang 2021	Brunello	77441	donor1	GTF3C2	Core Essential (BAGEL2)	-2.1072
Wang 2021	Brunello	77441	donor2	GTF3C2	Core Essential (BAGEL2)	-0.10127
Wang 2021	Brunello	77441	donor1	GTF3C5	Core Essential (BAGEL2)	-0.065374
Wang 2021	Brunello	77441	donor2	GTF3C5	Core Essential (BAGEL2)	0.11346
Wang 2021	Brunello	77441	donor1	GTPBP4	Core Essential (BAGEL2)	-1.2166
Wang 2021	Brunello	77441	donor2	GTPBP4	Core Essential (BAGEL2)	0.19613
Wang 2021	Brunello	77441	donor1	GUCA2A	Nonessential (BAGEL2)	0.24047
Wang 2021	Brunello	77441	donor2	GUCA2A	Nonessential (BAGEL2)	-0.70883
Wang 2021	Brunello	77441	donor1	GUCY2F	Nonessential (BAGEL2)	0.38226
Wang 2021	Brunello	77441	donor2	GUCY2F	Nonessential (BAGEL2)	0.13243
Wang 2021	Brunello	77441	donor1	GUK1	Core Essential (BAGEL2)	0.33384
Wang 2021	Brunello	77441	donor2	GUK1	Core Essential (BAGEL2)	-1.8992
Wang 2021	Brunello	77441	donor1	H1FOO	Nonessential (BAGEL2)	0.39162
Wang 2021	Brunello	77441	donor2	H1FOO	Nonessential (BAGEL2)	0.33042
Wang 2021	Brunello	77441	donor1	H2BFM	Nonessential (BAGEL2)	-0.30141
Wang 2021	Brunello	77441	donor2	H2BFM	Nonessential (BAGEL2)	-0.19858
Wang 2021	Brunello	77441	donor1	H2BFWT	Nonessential (BAGEL2)	-0.371
Wang 2021	Brunello	77441	donor2	H2BFWT	Nonessential (BAGEL2)	0.059641
Wang 2021	Brunello	77441	donor1	HAO1	Nonessential (BAGEL2)	0.096689
Wang 2021	Brunello	77441	donor2	HAO1	Nonessential (BAGEL2)	-0.54505
Wang 2021	Brunello	77441	donor1	HARS	Core Essential (BAGEL2)	0.67969
Wang 2021	Brunello	77441	donor2	HARS	Core Essential (BAGEL2)	0.36822
Wang 2021	Brunello	77441	donor1	HAUS1	Core Essential (BAGEL2)	0.157
Wang 2021	Brunello	77441	donor2	HAUS1	Core Essential (BAGEL2)	0.059142
Wang 2021	Brunello	77441	donor1	HAUS5	Core Essential (BAGEL2)	-0.25764
Wang 2021	Brunello	77441	donor2	HAUS5	Core Essential (BAGEL2)	0.87229
Wang 2021	Brunello	77441	donor1	HCFC1	Core Essential (BAGEL2)	1.0146
Wang 2021	Brunello	77441	donor2	HCFC1	Core Essential (BAGEL2)	-0.1234
Wang 2021	Brunello	77441	donor1	HCRTR2	Nonessential (BAGEL2)	-0.26867
Wang 2021	Brunello	77441	donor2	HCRTR2	Nonessential (BAGEL2)	0.19872
Wang 2021	Brunello	77441	donor1	HDAC3	Core Essential (BAGEL2)	-0.31213
Wang 2021	Brunello	77441	donor2	HDAC3	Core Essential (BAGEL2)	-0.10806
Wang 2021	Brunello	77441	donor1	HDGFL1	Nonessential (BAGEL2)	-0.20819
Wang 2021	Brunello	77441	donor2	HDGFL1	Nonessential (BAGEL2)	-0.13482
Wang 2021	Brunello	77441	donor1	HEATR1	Core Essential (BAGEL2)	-0.061888
Wang 2021	Brunello	77441	donor2	HEATR1	Core Essential (BAGEL2)	-0.12799
Wang 2021	Brunello	77441	donor1	HHLA1	Nonessential (BAGEL2)	0.42754
Wang 2021	Brunello	77441	donor2	HHLA1	Nonessential (BAGEL2)	-0.25638
Wang 2021	Brunello	77441	donor1	HINFP	Core Essential (BAGEL2)	0.26529
Wang 2021	Brunello	77441	donor2	HINFP	Core Essential (BAGEL2)	0.30331
Wang 2021	Brunello	77441	donor1	HIST1H2AA	Nonessential (BAGEL2)	-0.83824
Wang 2021	Brunello	77441	donor2	HIST1H2AA	Nonessential (BAGEL2)	0.13102
Wang 2021	Brunello	77441	donor1	HIST1H2AJ	Core Essential (BAGEL2)	0.35013
Wang 2021	Brunello	77441	donor2	HIST1H2AJ	Core Essential (BAGEL2)	-0.17916
Wang 2021	Brunello	77441	donor1	HIST1H2BA	Nonessential (BAGEL2)	-0.30396
Wang 2021	Brunello	77441	donor2	HIST1H2BA	Nonessential (BAGEL2)	-0.067685
Wang 2021	Brunello	77441	donor1	HIST1H4G	Nonessential (BAGEL2)	-0.19324
Wang 2021	Brunello	77441	donor2	HIST1H4G	Nonessential (BAGEL2)	0.051407
Wang 2021	Brunello	77441	donor1	HIST2H2AA3	Core Essential (BAGEL2)	0.093947
Wang 2021	Brunello	77441	donor2	HIST2H2AA3	Core Essential (BAGEL2)	0.12837
Wang 2021	Brunello	77441	donor1	HJURP	Core Essential (BAGEL2)	0.53653
Wang 2021	Brunello	77441	donor2	HJURP	Core Essential (BAGEL2)	0.12069
Wang 2021	Brunello	77441	donor1	HMX1	Nonessential (BAGEL2)	0.4713
Wang 2021	Brunello	77441	donor2	HMX1	Nonessential (BAGEL2)	-0.20395
Wang 2021	Brunello	77441	donor1	HNRNPC	Core Essential (BAGEL2)	0.048804
Wang 2021	Brunello	77441	donor2	HNRNPC	Core Essential (BAGEL2)	0.15711
Wang 2021	Brunello	77441	donor1	HNRNPK	Core Essential (BAGEL2)	0.23499
Wang 2021	Brunello	77441	donor2	HNRNPK	Core Essential (BAGEL2)	0.99316
Wang 2021	Brunello	77441	donor1	HNRNPL	Core Essential (BAGEL2)	-0.22428
Wang 2021	Brunello	77441	donor2	HNRNPL	Core Essential (BAGEL2)	-1.6506
Wang 2021	Brunello	77441	donor1	HNRNPU	Core Essential (BAGEL2)	-0.65392
Wang 2021	Brunello	77441	donor2	HNRNPU	Core Essential (BAGEL2)	-0.48535
Wang 2021	Brunello	77441	donor1	HOXB1	Nonessential (BAGEL2)	0.28569
Wang 2021	Brunello	77441	donor2	HOXB1	Nonessential (BAGEL2)	-0.11344
Wang 2021	Brunello	77441	donor1	HOXD12	Nonessential (BAGEL2)	0.79686
Wang 2021	Brunello	77441	donor2	HOXD12	Nonessential (BAGEL2)	-0.016901
Wang 2021	Brunello	77441	donor1	HRG	Nonessential (BAGEL2)	0.25164
Wang 2021	Brunello	77441	donor2	HRG	Nonessential (BAGEL2)	0.082505
Wang 2021	Brunello	77441	donor1	HRH3	Nonessential (BAGEL2)	-0.21365
Wang 2021	Brunello	77441	donor2	HRH3	Nonessential (BAGEL2)	-0.35683
Wang 2021	Brunello	77441	donor1	HSD17B10	Core Essential (BAGEL2)	0.41193
Wang 2021	Brunello	77441	donor2	HSD17B10	Core Essential (BAGEL2)	-0.40746
Wang 2021	Brunello	77441	donor1	HSFY1	Nonessential (BAGEL2)	0.68663
Wang 2021	Brunello	77441	donor2	HSFY1	Nonessential (BAGEL2)	0.23293
Wang 2021	Brunello	77441	donor1	HSFY2	Nonessential (BAGEL2)	0.0196
Wang 2021	Brunello	77441	donor2	HSFY2	Nonessential (BAGEL2)	1.9711
Wang 2021	Brunello	77441	donor1	HSPA9	Core Essential (BAGEL2)	0.12798
Wang 2021	Brunello	77441	donor2	HSPA9	Core Essential (BAGEL2)	0.19833
Wang 2021	Brunello	77441	donor1	HSPD1	Core Essential (BAGEL2)	0.20322
Wang 2021	Brunello	77441	donor2	HSPD1	Core Essential (BAGEL2)	0.090108
Wang 2021	Brunello	77441	donor1	HTN3	Nonessential (BAGEL2)	0.10304
Wang 2021	Brunello	77441	donor2	HTN3	Nonessential (BAGEL2)	-0.17491
Wang 2021	Brunello	77441	donor1	HTR1A	Nonessential (BAGEL2)	0.001859
Wang 2021	Brunello	77441	donor2	HTR1A	Nonessential (BAGEL2)	0.3736
Wang 2021	Brunello	77441	donor1	HTR2C	Nonessential (BAGEL2)	0.20402
Wang 2021	Brunello	77441	donor2	HTR2C	Nonessential (BAGEL2)	0.21261
Wang 2021	Brunello	77441	donor1	HTR3C	Nonessential (BAGEL2)	1.4897
Wang 2021	Brunello	77441	donor2	HTR3C	Nonessential (BAGEL2)	0.40286
Wang 2021	Brunello	77441	donor1	HTR3D	Nonessential (BAGEL2)	-0.20611
Wang 2021	Brunello	77441	donor2	HTR3D	Nonessential (BAGEL2)	-0.40565
Wang 2021	Brunello	77441	donor1	HTR3E	Nonessential (BAGEL2)	-0.050683
Wang 2021	Brunello	77441	donor2	HTR3E	Nonessential (BAGEL2)	1.0421
Wang 2021	Brunello	77441	donor1	HTR5A	Nonessential (BAGEL2)	-0.13801
Wang 2021	Brunello	77441	donor2	HTR5A	Nonessential (BAGEL2)	0.30388
Wang 2021	Brunello	77441	donor1	HTR6	Nonessential (BAGEL2)	0.46656
Wang 2021	Brunello	77441	donor2	HTR6	Nonessential (BAGEL2)	0.022702
Wang 2021	Brunello	77441	donor1	HUWE1	Core Essential (BAGEL2)	-0.036043
Wang 2021	Brunello	77441	donor2	HUWE1	Core Essential (BAGEL2)	-0.09361
Wang 2021	Brunello	77441	donor1	HYPK	Core Essential (BAGEL2)	0.019123
Wang 2021	Brunello	77441	donor2	HYPK	Core Essential (BAGEL2)	0.022988
Wang 2021	Brunello	77441	donor1	IAPP	Nonessential (BAGEL2)	0.265
Wang 2021	Brunello	77441	donor2	IAPP	Nonessential (BAGEL2)	-0.015719
Wang 2021	Brunello	77441	donor1	IARS	Core Essential (BAGEL2)	-0.44032
Wang 2021	Brunello	77441	donor2	IARS	Core Essential (BAGEL2)	-0.030341
Wang 2021	Brunello	77441	donor1	IFIT1B	Nonessential (BAGEL2)	0.37734
Wang 2021	Brunello	77441	donor2	IFIT1B	Nonessential (BAGEL2)	-0.15468
Wang 2021	Brunello	77441	donor1	IFNA10	Nonessential (BAGEL2)	1.1399
Wang 2021	Brunello	77441	donor2	IFNA10	Nonessential (BAGEL2)	0.27086
Wang 2021	Brunello	77441	donor1	IFNA14	Nonessential (BAGEL2)	-0.38664
Wang 2021	Brunello	77441	donor2	IFNA14	Nonessential (BAGEL2)	0.35087
Wang 2021	Brunello	77441	donor1	IFNA16	Nonessential (BAGEL2)	0.060032
Wang 2021	Brunello	77441	donor2	IFNA16	Nonessential (BAGEL2)	0.021555
Wang 2021	Brunello	77441	donor1	IFNA17	Nonessential (BAGEL2)	0.40077
Wang 2021	Brunello	77441	donor2	IFNA17	Nonessential (BAGEL2)	0.10897
Wang 2021	Brunello	77441	donor1	IFNA2	Nonessential (BAGEL2)	0.8477
Wang 2021	Brunello	77441	donor2	IFNA2	Nonessential (BAGEL2)	-0.10404
Wang 2021	Brunello	77441	donor1	IFNA21	Nonessential (BAGEL2)	0.24623
Wang 2021	Brunello	77441	donor2	IFNA21	Nonessential (BAGEL2)	-0.089848
Wang 2021	Brunello	77441	donor1	IFNA4	Nonessential (BAGEL2)	0.056097
Wang 2021	Brunello	77441	donor2	IFNA4	Nonessential (BAGEL2)	0.2382
Wang 2021	Brunello	77441	donor1	IFNA5	Nonessential (BAGEL2)	0.046759
Wang 2021	Brunello	77441	donor2	IFNA5	Nonessential (BAGEL2)	-0.52154
Wang 2021	Brunello	77441	donor1	IFNA6	Nonessential (BAGEL2)	0.17433
Wang 2021	Brunello	77441	donor2	IFNA6	Nonessential (BAGEL2)	0.2142
Wang 2021	Brunello	77441	donor1	IFNA7	Nonessential (BAGEL2)	0.050989
Wang 2021	Brunello	77441	donor2	IFNA7	Nonessential (BAGEL2)	0.030091
Wang 2021	Brunello	77441	donor1	IFNA8	Nonessential (BAGEL2)	-0.19702
Wang 2021	Brunello	77441	donor2	IFNA8	Nonessential (BAGEL2)	0.25143
Wang 2021	Brunello	77441	donor1	IFNB1	Nonessential (BAGEL2)	0.62017
Wang 2021	Brunello	77441	donor2	IFNB1	Nonessential (BAGEL2)	0.28496
Wang 2021	Brunello	77441	donor1	IFNK	Nonessential (BAGEL2)	0.11136
Wang 2021	Brunello	77441	donor2	IFNK	Nonessential (BAGEL2)	-0.025347
Wang 2021	Brunello	77441	donor1	IFNL1	Nonessential (BAGEL2)	0.30136
Wang 2021	Brunello	77441	donor2	IFNL1	Nonessential (BAGEL2)	0.32357
Wang 2021	Brunello	77441	donor1	IFNL2	Nonessential (BAGEL2)	-0.080091
Wang 2021	Brunello	77441	donor2	IFNL2	Nonessential (BAGEL2)	0.21495
Wang 2021	Brunello	77441	donor1	IFNL3	Nonessential (BAGEL2)	-1.2053
Wang 2021	Brunello	77441	donor2	IFNL3	Nonessential (BAGEL2)	0.64448
Wang 2021	Brunello	77441	donor1	IFNW1	Nonessential (BAGEL2)	0.39423
Wang 2021	Brunello	77441	donor2	IFNW1	Nonessential (BAGEL2)	0.65317
Wang 2021	Brunello	77441	donor1	IGBP1	Core Essential (BAGEL2)	-0.24287
Wang 2021	Brunello	77441	donor2	IGBP1	Core Essential (BAGEL2)	1.4355
Wang 2021	Brunello	77441	donor1	IL12B	Nonessential (BAGEL2)	-0.34203
Wang 2021	Brunello	77441	donor2	IL12B	Nonessential (BAGEL2)	0.20917
Wang 2021	Brunello	77441	donor1	IL13	Nonessential (BAGEL2)	-0.10041
Wang 2021	Brunello	77441	donor2	IL13	Nonessential (BAGEL2)	-0.21857
Wang 2021	Brunello	77441	donor1	IL17A	Nonessential (BAGEL2)	0.86238
Wang 2021	Brunello	77441	donor2	IL17A	Nonessential (BAGEL2)	0.19821
Wang 2021	Brunello	77441	donor1	IL17F	Nonessential (BAGEL2)	0.1691
Wang 2021	Brunello	77441	donor2	IL17F	Nonessential (BAGEL2)	-0.28008
Wang 2021	Brunello	77441	donor1	IL1F10	Nonessential (BAGEL2)	0.040516
Wang 2021	Brunello	77441	donor2	IL1F10	Nonessential (BAGEL2)	0.027606
Wang 2021	Brunello	77441	donor1	IL21	Nonessential (BAGEL2)	0.2605
Wang 2021	Brunello	77441	donor2	IL21	Nonessential (BAGEL2)	-0.64932
Wang 2021	Brunello	77441	donor1	IL22	Nonessential (BAGEL2)	0.30339
Wang 2021	Brunello	77441	donor2	IL22	Nonessential (BAGEL2)	0.43077
Wang 2021	Brunello	77441	donor1	IL25	Nonessential (BAGEL2)	0.015402
Wang 2021	Brunello	77441	donor2	IL25	Nonessential (BAGEL2)	-0.11248
Wang 2021	Brunello	77441	donor1	IL26	Nonessential (BAGEL2)	0.17495
Wang 2021	Brunello	77441	donor2	IL26	Nonessential (BAGEL2)	1.1892
Wang 2021	Brunello	77441	donor1	IL3	Nonessential (BAGEL2)	-0.22027
Wang 2021	Brunello	77441	donor2	IL3	Nonessential (BAGEL2)	0.081601
Wang 2021	Brunello	77441	donor1	IL31	Nonessential (BAGEL2)	0.13489
Wang 2021	Brunello	77441	donor2	IL31	Nonessential (BAGEL2)	-0.84906
Wang 2021	Brunello	77441	donor1	IL36A	Nonessential (BAGEL2)	0.41734
Wang 2021	Brunello	77441	donor2	IL36A	Nonessential (BAGEL2)	0.25605
Wang 2021	Brunello	77441	donor1	IL36B	Nonessential (BAGEL2)	0.16632
Wang 2021	Brunello	77441	donor2	IL36B	Nonessential (BAGEL2)	-0.069433
Wang 2021	Brunello	77441	donor1	IL36RN	Nonessential (BAGEL2)	-0.043882
Wang 2021	Brunello	77441	donor2	IL36RN	Nonessential (BAGEL2)	-0.30647
Wang 2021	Brunello	77441	donor1	IL9	Nonessential (BAGEL2)	0.18372
Wang 2021	Brunello	77441	donor2	IL9	Nonessential (BAGEL2)	0.58138
Wang 2021	Brunello	77441	donor1	ILF3	Core Essential (BAGEL2)	0.88468
Wang 2021	Brunello	77441	donor2	ILF3	Core Essential (BAGEL2)	-0.25909
Wang 2021	Brunello	77441	donor1	IMP3	Core Essential (BAGEL2)	0.1074
Wang 2021	Brunello	77441	donor2	IMP3	Core Essential (BAGEL2)	-0.7621
Wang 2021	Brunello	77441	donor1	IMP4	Core Essential (BAGEL2)	0.19361
Wang 2021	Brunello	77441	donor2	IMP4	Core Essential (BAGEL2)	0.21321
Wang 2021	Brunello	77441	donor1	INS	Nonessential (BAGEL2)	1.1551
Wang 2021	Brunello	77441	donor2	INS	Nonessential (BAGEL2)	0.25733
Wang 2021	Brunello	77441	donor1	INSL5	Nonessential (BAGEL2)	0.034121
Wang 2021	Brunello	77441	donor2	INSL5	Nonessential (BAGEL2)	0.089665
Wang 2021	Brunello	77441	donor1	INSL6	Nonessential (BAGEL2)	0.50583
Wang 2021	Brunello	77441	donor2	INSL6	Nonessential (BAGEL2)	-0.10451
Wang 2021	Brunello	77441	donor1	INSM2	Nonessential (BAGEL2)	0.058307
Wang 2021	Brunello	77441	donor2	INSM2	Nonessential (BAGEL2)	0.1234
Wang 2021	Brunello	77441	donor1	INSRR	Nonessential (BAGEL2)	-0.19048
Wang 2021	Brunello	77441	donor2	INSRR	Nonessential (BAGEL2)	0.11839
Wang 2021	Brunello	77441	donor1	INTS1	Core Essential (BAGEL2)	0.019437
Wang 2021	Brunello	77441	donor2	INTS1	Core Essential (BAGEL2)	-0.40234
Wang 2021	Brunello	77441	donor1	INTS3	Core Essential (BAGEL2)	0.24156
Wang 2021	Brunello	77441	donor2	INTS3	Core Essential (BAGEL2)	0.19582
Wang 2021	Brunello	77441	donor1	INTS8	Core Essential (BAGEL2)	-0.037785
Wang 2021	Brunello	77441	donor2	INTS8	Core Essential (BAGEL2)	0.090344
Wang 2021	Brunello	77441	donor1	INTS9	Core Essential (BAGEL2)	0.29387
Wang 2021	Brunello	77441	donor2	INTS9	Core Essential (BAGEL2)	-0.23747
Wang 2021	Brunello	77441	donor1	IPO13	Core Essential (BAGEL2)	-0.041781
Wang 2021	Brunello	77441	donor2	IPO13	Core Essential (BAGEL2)	0.31165
Wang 2021	Brunello	77441	donor1	IQCF1	Nonessential (BAGEL2)	0.019089
Wang 2021	Brunello	77441	donor2	IQCF1	Nonessential (BAGEL2)	-0.0040663
Wang 2021	Brunello	77441	donor1	IRGC	Nonessential (BAGEL2)	0.10138
Wang 2021	Brunello	77441	donor2	IRGC	Nonessential (BAGEL2)	0.067581
Wang 2021	Brunello	77441	donor1	ISCU	Core Essential (BAGEL2)	-0.2789
Wang 2021	Brunello	77441	donor2	ISCU	Core Essential (BAGEL2)	0.29209
Wang 2021	Brunello	77441	donor1	ISG20L2	Core Essential (BAGEL2)	0.67301
Wang 2021	Brunello	77441	donor2	ISG20L2	Core Essential (BAGEL2)	0.34633
Wang 2021	Brunello	77441	donor1	ISX	Nonessential (BAGEL2)	-0.10585
Wang 2021	Brunello	77441	donor2	ISX	Nonessential (BAGEL2)	-0.10809
Wang 2021	Brunello	77441	donor1	ITIH6	Nonessential (BAGEL2)	-0.026771
Wang 2021	Brunello	77441	donor2	ITIH6	Nonessential (BAGEL2)	0.2534
Wang 2021	Brunello	77441	donor1	IZUMO2	Nonessential (BAGEL2)	0.15254
Wang 2021	Brunello	77441	donor2	IZUMO2	Nonessential (BAGEL2)	-0.18791
Wang 2021	Brunello	77441	donor1	KANSL3	Core Essential (BAGEL2)	0.23357
Wang 2021	Brunello	77441	donor2	KANSL3	Core Essential (BAGEL2)	-0.06483
Wang 2021	Brunello	77441	donor1	KARS	Core Essential (BAGEL2)	-9.9492e-05
Wang 2021	Brunello	77441	donor2	KARS	Core Essential (BAGEL2)	0.04008
Wang 2021	Brunello	77441	donor1	KAT8	Core Essential (BAGEL2)	0.094778
Wang 2021	Brunello	77441	donor2	KAT8	Core Essential (BAGEL2)	0.036405
Wang 2021	Brunello	77441	donor1	KCNA10	Nonessential (BAGEL2)	-1.025
Wang 2021	Brunello	77441	donor2	KCNA10	Nonessential (BAGEL2)	-0.0026489
Wang 2021	Brunello	77441	donor1	KCNB2	Nonessential (BAGEL2)	0.053791
Wang 2021	Brunello	77441	donor2	KCNB2	Nonessential (BAGEL2)	-0.22507
Wang 2021	Brunello	77441	donor1	KCNG4	Nonessential (BAGEL2)	0.49319
Wang 2021	Brunello	77441	donor2	KCNG4	Nonessential (BAGEL2)	-0.10454
Wang 2021	Brunello	77441	donor1	KCNK10	Nonessential (BAGEL2)	-0.14556
Wang 2021	Brunello	77441	donor2	KCNK10	Nonessential (BAGEL2)	0.10219
Wang 2021	Brunello	77441	donor1	KCNK16	Nonessential (BAGEL2)	1.5909
Wang 2021	Brunello	77441	donor2	KCNK16	Nonessential (BAGEL2)	-0.16108
Wang 2021	Brunello	77441	donor1	KCNK18	Nonessential (BAGEL2)	-0.33854
Wang 2021	Brunello	77441	donor2	KCNK18	Nonessential (BAGEL2)	0.12894
Wang 2021	Brunello	77441	donor1	KCNV1	Nonessential (BAGEL2)	0.03399
Wang 2021	Brunello	77441	donor2	KCNV1	Nonessential (BAGEL2)	-0.0077868
Wang 2021	Brunello	77441	donor1	KHDC3L	Nonessential (BAGEL2)	0.10245
Wang 2021	Brunello	77441	donor2	KHDC3L	Nonessential (BAGEL2)	0.45795
Wang 2021	Brunello	77441	donor1	KIF11	Core Essential (BAGEL2)	0.19756
Wang 2021	Brunello	77441	donor2	KIF11	Core Essential (BAGEL2)	0.063609
Wang 2021	Brunello	77441	donor1	KIF23	Core Essential (BAGEL2)	-1.9546
Wang 2021	Brunello	77441	donor2	KIF23	Core Essential (BAGEL2)	0.23849
Wang 2021	Brunello	77441	donor1	KIF2B	Nonessential (BAGEL2)	-0.038281
Wang 2021	Brunello	77441	donor2	KIF2B	Nonessential (BAGEL2)	0.20844
Wang 2021	Brunello	77441	donor1	KIR2DL1	Nonessential (BAGEL2)	-0.086193
Wang 2021	Brunello	77441	donor2	KIR2DL1	Nonessential (BAGEL2)	-0.0074575
Wang 2021	Brunello	77441	donor1	KIR3DL3	Nonessential (BAGEL2)	0.073686
Wang 2021	Brunello	77441	donor2	KIR3DL3	Nonessential (BAGEL2)	0.22889
Wang 2021	Brunello	77441	donor1	KLK12	Nonessential (BAGEL2)	-0.19819
Wang 2021	Brunello	77441	donor2	KLK12	Nonessential (BAGEL2)	-0.00345
Wang 2021	Brunello	77441	donor1	KLK9	Nonessential (BAGEL2)	-0.19918
Wang 2021	Brunello	77441	donor2	KLK9	Nonessential (BAGEL2)	0.062108
Wang 2021	Brunello	77441	donor1	KPNB1	Core Essential (BAGEL2)	0.29232
Wang 2021	Brunello	77441	donor2	KPNB1	Core Essential (BAGEL2)	0.8065
Wang 2021	Brunello	77441	donor1	KRI1	Core Essential (BAGEL2)	-0.022579
Wang 2021	Brunello	77441	donor2	KRI1	Core Essential (BAGEL2)	-0.075109
Wang 2021	Brunello	77441	donor1	KRR1	Core Essential (BAGEL2)	0.26162
Wang 2021	Brunello	77441	donor2	KRR1	Core Essential (BAGEL2)	-0.24064
Wang 2021	Brunello	77441	donor1	KRT2	Nonessential (BAGEL2)	-0.031623
Wang 2021	Brunello	77441	donor2	KRT2	Nonessential (BAGEL2)	0.25975
Wang 2021	Brunello	77441	donor1	KRT25	Nonessential (BAGEL2)	0.32209
Wang 2021	Brunello	77441	donor2	KRT25	Nonessential (BAGEL2)	0.21538
Wang 2021	Brunello	77441	donor1	KRT26	Nonessential (BAGEL2)	0.48222
Wang 2021	Brunello	77441	donor2	KRT26	Nonessential (BAGEL2)	0.22921
Wang 2021	Brunello	77441	donor1	KRT28	Nonessential (BAGEL2)	-0.37814
Wang 2021	Brunello	77441	donor2	KRT28	Nonessential (BAGEL2)	0.32765
Wang 2021	Brunello	77441	donor1	KRT33A	Nonessential (BAGEL2)	0.46952
Wang 2021	Brunello	77441	donor2	KRT33A	Nonessential (BAGEL2)	0.56007
Wang 2021	Brunello	77441	donor1	KRT35	Nonessential (BAGEL2)	0.30511
Wang 2021	Brunello	77441	donor2	KRT35	Nonessential (BAGEL2)	-0.010561
Wang 2021	Brunello	77441	donor1	KRT36	Nonessential (BAGEL2)	-0.018364
Wang 2021	Brunello	77441	donor2	KRT36	Nonessential (BAGEL2)	0.26236
Wang 2021	Brunello	77441	donor1	KRT37	Nonessential (BAGEL2)	0.15242
Wang 2021	Brunello	77441	donor2	KRT37	Nonessential (BAGEL2)	-0.32157
Wang 2021	Brunello	77441	donor1	KRT38	Nonessential (BAGEL2)	-0.057655
Wang 2021	Brunello	77441	donor2	KRT38	Nonessential (BAGEL2)	0.53698
Wang 2021	Brunello	77441	donor1	KRT40	Nonessential (BAGEL2)	0.0012788
Wang 2021	Brunello	77441	donor2	KRT40	Nonessential (BAGEL2)	-0.29491
Wang 2021	Brunello	77441	donor1	KRT71	Nonessential (BAGEL2)	0.1924
Wang 2021	Brunello	77441	donor2	KRT71	Nonessential (BAGEL2)	-0.084206
Wang 2021	Brunello	77441	donor1	KRT73	Nonessential (BAGEL2)	-0.26673
Wang 2021	Brunello	77441	donor2	KRT73	Nonessential (BAGEL2)	0.079739
Wang 2021	Brunello	77441	donor1	KRT74	Nonessential (BAGEL2)	0.056449
Wang 2021	Brunello	77441	donor2	KRT74	Nonessential (BAGEL2)	-0.11912
Wang 2021	Brunello	77441	donor1	KRT75	Nonessential (BAGEL2)	1.1389
Wang 2021	Brunello	77441	donor2	KRT75	Nonessential (BAGEL2)	0.32465
Wang 2021	Brunello	77441	donor1	KRT76	Nonessential (BAGEL2)	0.018362
Wang 2021	Brunello	77441	donor2	KRT76	Nonessential (BAGEL2)	0.80381
Wang 2021	Brunello	77441	donor1	KRT77	Nonessential (BAGEL2)	0.21025
Wang 2021	Brunello	77441	donor2	KRT77	Nonessential (BAGEL2)	1.366
Wang 2021	Brunello	77441	donor1	KRT78	Nonessential (BAGEL2)	-0.35635
Wang 2021	Brunello	77441	donor2	KRT78	Nonessential (BAGEL2)	0.11327
Wang 2021	Brunello	77441	donor1	KRT82	Nonessential (BAGEL2)	1.1207
Wang 2021	Brunello	77441	donor2	KRT82	Nonessential (BAGEL2)	-0.30458
Wang 2021	Brunello	77441	donor1	KRT84	Nonessential (BAGEL2)	0.59094
Wang 2021	Brunello	77441	donor2	KRT84	Nonessential (BAGEL2)	-0.10584
Wang 2021	Brunello	77441	donor1	KRT85	Nonessential (BAGEL2)	0.13865
Wang 2021	Brunello	77441	donor2	KRT85	Nonessential (BAGEL2)	-0.30881
Wang 2021	Brunello	77441	donor1	KRT86	Nonessential (BAGEL2)	0.52253
Wang 2021	Brunello	77441	donor2	KRT86	Nonessential (BAGEL2)	0.18186
Wang 2021	Brunello	77441	donor1	KRT9	Nonessential (BAGEL2)	0.34139
Wang 2021	Brunello	77441	donor2	KRT9	Nonessential (BAGEL2)	0.14372
Wang 2021	Brunello	77441	donor1	LALBA	Nonessential (BAGEL2)	0.2154
Wang 2021	Brunello	77441	donor2	LALBA	Nonessential (BAGEL2)	0.097468
Wang 2021	Brunello	77441	donor1	LARS	Core Essential (BAGEL2)	-0.19451
Wang 2021	Brunello	77441	donor2	LARS	Core Essential (BAGEL2)	0.55556
Wang 2021	Brunello	77441	donor1	LAS1L	Core Essential (BAGEL2)	-0.038828
Wang 2021	Brunello	77441	donor2	LAS1L	Core Essential (BAGEL2)	0.16642
Wang 2021	Brunello	77441	donor1	LBX1	Nonessential (BAGEL2)	-0.35721
Wang 2021	Brunello	77441	donor2	LBX1	Nonessential (BAGEL2)	-0.15038
Wang 2021	Brunello	77441	donor1	LCN9	Nonessential (BAGEL2)	0.21192
Wang 2021	Brunello	77441	donor2	LCN9	Nonessential (BAGEL2)	-0.1425
Wang 2021	Brunello	77441	donor1	LCT	Nonessential (BAGEL2)	0.13643
Wang 2021	Brunello	77441	donor2	LCT	Nonessential (BAGEL2)	-0.10695
Wang 2021	Brunello	77441	donor1	LGALS13	Nonessential (BAGEL2)	0.96804
Wang 2021	Brunello	77441	donor2	LGALS13	Nonessential (BAGEL2)	0.028884
Wang 2021	Brunello	77441	donor1	LGALS14	Nonessential (BAGEL2)	0.12963
Wang 2021	Brunello	77441	donor2	LGALS14	Nonessential (BAGEL2)	0.2518
Wang 2021	Brunello	77441	donor1	LHFPL5	Nonessential (BAGEL2)	-0.16877
Wang 2021	Brunello	77441	donor2	LHFPL5	Nonessential (BAGEL2)	0.075414
Wang 2021	Brunello	77441	donor1	LHX3	Nonessential (BAGEL2)	0.4865
Wang 2021	Brunello	77441	donor2	LHX3	Nonessential (BAGEL2)	-0.29234
Wang 2021	Brunello	77441	donor1	LHX5	Nonessential (BAGEL2)	0.24659
Wang 2021	Brunello	77441	donor2	LHX5	Nonessential (BAGEL2)	0.26865
Wang 2021	Brunello	77441	donor1	LIM2	Nonessential (BAGEL2)	0.13442
Wang 2021	Brunello	77441	donor2	LIM2	Nonessential (BAGEL2)	0.070813
Wang 2021	Brunello	77441	donor1	LIN28A	Nonessential (BAGEL2)	-0.050053
Wang 2021	Brunello	77441	donor2	LIN28A	Nonessential (BAGEL2)	0.064939
Wang 2021	Brunello	77441	donor1	LIPM	Nonessential (BAGEL2)	0.17832
Wang 2021	Brunello	77441	donor2	LIPM	Nonessential (BAGEL2)	0.1657
Wang 2021	Brunello	77441	donor1	LONP1	Core Essential (BAGEL2)	0.5978
Wang 2021	Brunello	77441	donor2	LONP1	Core Essential (BAGEL2)	-0.12116
Wang 2021	Brunello	77441	donor1	LOR	Nonessential (BAGEL2)	-0.30438
Wang 2021	Brunello	77441	donor2	LOR	Nonessential (BAGEL2)	-0.02145
Wang 2021	Brunello	77441	donor1	LRIT1	Nonessential (BAGEL2)	0.068604
Wang 2021	Brunello	77441	donor2	LRIT1	Nonessential (BAGEL2)	0.14831
Wang 2021	Brunello	77441	donor1	LRIT2	Nonessential (BAGEL2)	0.0040072
Wang 2021	Brunello	77441	donor2	LRIT2	Nonessential (BAGEL2)	-0.0015698
Wang 2021	Brunello	77441	donor1	LRR1	Core Essential (BAGEL2)	-0.15148
Wang 2021	Brunello	77441	donor2	LRR1	Core Essential (BAGEL2)	-0.26761
Wang 2021	Brunello	77441	donor1	LRRC10	Nonessential (BAGEL2)	0.35061
Wang 2021	Brunello	77441	donor2	LRRC10	Nonessential (BAGEL2)	0.80797
Wang 2021	Brunello	77441	donor1	LSG1	Core Essential (BAGEL2)	-0.17794
Wang 2021	Brunello	77441	donor2	LSG1	Core Essential (BAGEL2)	0.086376
Wang 2021	Brunello	77441	donor1	LSM11	Core Essential (BAGEL2)	0.010921
Wang 2021	Brunello	77441	donor2	LSM11	Core Essential (BAGEL2)	0.17939
Wang 2021	Brunello	77441	donor1	LSM12	Core Essential (BAGEL2)	0.36576
Wang 2021	Brunello	77441	donor2	LSM12	Core Essential (BAGEL2)	-0.37823
Wang 2021	Brunello	77441	donor1	LSM2	Core Essential (BAGEL2)	-0.1794
Wang 2021	Brunello	77441	donor2	LSM2	Core Essential (BAGEL2)	-0.25416
Wang 2021	Brunello	77441	donor1	LSM7	Core Essential (BAGEL2)	0.73711
Wang 2021	Brunello	77441	donor2	LSM7	Core Essential (BAGEL2)	1.4719
Wang 2021	Brunello	77441	donor1	LSM8	Core Essential (BAGEL2)	-0.031596
Wang 2021	Brunello	77441	donor2	LSM8	Core Essential (BAGEL2)	-0.017268
Wang 2021	Brunello	77441	donor1	LUC7L3	Core Essential (BAGEL2)	0.35819
Wang 2021	Brunello	77441	donor2	LUC7L3	Core Essential (BAGEL2)	0.27867
Wang 2021	Brunello	77441	donor1	LUZP4	Nonessential (BAGEL2)	-0.216
Wang 2021	Brunello	77441	donor2	LUZP4	Nonessential (BAGEL2)	0.42753
Wang 2021	Brunello	77441	donor1	LYZL1	Nonessential (BAGEL2)	0.65735
Wang 2021	Brunello	77441	donor2	LYZL1	Nonessential (BAGEL2)	-0.096473
Wang 2021	Brunello	77441	donor1	LYZL2	Nonessential (BAGEL2)	-0.10023
Wang 2021	Brunello	77441	donor2	LYZL2	Nonessential (BAGEL2)	-0.21071
Wang 2021	Brunello	77441	donor1	LYZL6	Nonessential (BAGEL2)	0.17393
Wang 2021	Brunello	77441	donor2	LYZL6	Nonessential (BAGEL2)	-0.1374
Wang 2021	Brunello	77441	donor1	MAD2L1	Core Essential (BAGEL2)	0.80802
Wang 2021	Brunello	77441	donor2	MAD2L1	Core Essential (BAGEL2)	-0.17953
Wang 2021	Brunello	77441	donor1	MAGEA10	Nonessential (BAGEL2)	0.59386
Wang 2021	Brunello	77441	donor2	MAGEA10	Nonessential (BAGEL2)	-0.039025
Wang 2021	Brunello	77441	donor1	MAGEA11	Nonessential (BAGEL2)	1.3333
Wang 2021	Brunello	77441	donor2	MAGEA11	Nonessential (BAGEL2)	0.13434
Wang 2021	Brunello	77441	donor1	MAGEB1	Nonessential (BAGEL2)	1.0634
Wang 2021	Brunello	77441	donor2	MAGEB1	Nonessential (BAGEL2)	0.40079
Wang 2021	Brunello	77441	donor1	MAGEB10	Nonessential (BAGEL2)	0.03671
Wang 2021	Brunello	77441	donor2	MAGEB10	Nonessential (BAGEL2)	0.17196
Wang 2021	Brunello	77441	donor1	MAGEB18	Nonessential (BAGEL2)	0.30857
Wang 2021	Brunello	77441	donor2	MAGEB18	Nonessential (BAGEL2)	0.26917
Wang 2021	Brunello	77441	donor1	MAGEB3	Nonessential (BAGEL2)	-0.1223
Wang 2021	Brunello	77441	donor2	MAGEB3	Nonessential (BAGEL2)	0.18576
Wang 2021	Brunello	77441	donor1	MAGEB4	Nonessential (BAGEL2)	-0.13012
Wang 2021	Brunello	77441	donor2	MAGEB4	Nonessential (BAGEL2)	0.13957
Wang 2021	Brunello	77441	donor1	MAGEC3	Nonessential (BAGEL2)	0.87299
Wang 2021	Brunello	77441	donor2	MAGEC3	Nonessential (BAGEL2)	0.28866
Wang 2021	Brunello	77441	donor1	MAGOH	Core Essential (BAGEL2)	0.23525
Wang 2021	Brunello	77441	donor2	MAGOH	Core Essential (BAGEL2)	0.32005
Wang 2021	Brunello	77441	donor1	MAK16	Core Essential (BAGEL2)	-0.022846
Wang 2021	Brunello	77441	donor2	MAK16	Core Essential (BAGEL2)	0.12839
Wang 2021	Brunello	77441	donor1	MARS	Core Essential (BAGEL2)	-0.05086
Wang 2021	Brunello	77441	donor2	MARS	Core Essential (BAGEL2)	0.45709
Wang 2021	Brunello	77441	donor1	MARS2	Core Essential (BAGEL2)	-0.37043
Wang 2021	Brunello	77441	donor2	MARS2	Core Essential (BAGEL2)	0.13196
Wang 2021	Brunello	77441	donor1	MAS1	Nonessential (BAGEL2)	0.22815
Wang 2021	Brunello	77441	donor2	MAS1	Nonessential (BAGEL2)	-0.24563
Wang 2021	Brunello	77441	donor1	MAS1L	Nonessential (BAGEL2)	0.39213
Wang 2021	Brunello	77441	donor2	MAS1L	Nonessential (BAGEL2)	0.19519
Wang 2021	Brunello	77441	donor1	MASTL	Core Essential (BAGEL2)	2.8132
Wang 2021	Brunello	77441	donor2	MASTL	Core Essential (BAGEL2)	-0.19139
Wang 2021	Brunello	77441	donor1	MBD3L1	Nonessential (BAGEL2)	0.11556
Wang 2021	Brunello	77441	donor2	MBD3L1	Nonessential (BAGEL2)	-0.25876
Wang 2021	Brunello	77441	donor1	MBD3L2	Nonessential (BAGEL2)	-0.024458
Wang 2021	Brunello	77441	donor2	MBD3L2	Nonessential (BAGEL2)	-0.2841
Wang 2021	Brunello	77441	donor1	MBL2	Nonessential (BAGEL2)	0.026854
Wang 2021	Brunello	77441	donor2	MBL2	Nonessential (BAGEL2)	0.059219
Wang 2021	Brunello	77441	donor1	MC2R	Nonessential (BAGEL2)	1.2355
Wang 2021	Brunello	77441	donor2	MC2R	Nonessential (BAGEL2)	-0.10396
Wang 2021	Brunello	77441	donor1	MC3R	Nonessential (BAGEL2)	-0.30893
Wang 2021	Brunello	77441	donor2	MC3R	Nonessential (BAGEL2)	0.28719
Wang 2021	Brunello	77441	donor1	MC5R	Nonessential (BAGEL2)	-0.22697
Wang 2021	Brunello	77441	donor2	MC5R	Nonessential (BAGEL2)	-0.27852
Wang 2021	Brunello	77441	donor1	MCM3	Core Essential (BAGEL2)	-1.5491
Wang 2021	Brunello	77441	donor2	MCM3	Core Essential (BAGEL2)	0.19011
Wang 2021	Brunello	77441	donor1	MCM3AP	Core Essential (BAGEL2)	-0.00031596
Wang 2021	Brunello	77441	donor2	MCM3AP	Core Essential (BAGEL2)	0.069358
Wang 2021	Brunello	77441	donor1	MCM4	Core Essential (BAGEL2)	0.57908
Wang 2021	Brunello	77441	donor2	MCM4	Core Essential (BAGEL2)	-0.38286
Wang 2021	Brunello	77441	donor1	MCM5	Core Essential (BAGEL2)	0.727
Wang 2021	Brunello	77441	donor2	MCM5	Core Essential (BAGEL2)	-0.041914
Wang 2021	Brunello	77441	donor1	MCM7	Core Essential (BAGEL2)	0.019886
Wang 2021	Brunello	77441	donor2	MCM7	Core Essential (BAGEL2)	0.056123
Wang 2021	Brunello	77441	donor1	MDN1	Core Essential (BAGEL2)	-0.13041
Wang 2021	Brunello	77441	donor2	MDN1	Core Essential (BAGEL2)	0.094917
Wang 2021	Brunello	77441	donor1	MED11	Core Essential (BAGEL2)	-0.014036
Wang 2021	Brunello	77441	donor2	MED11	Core Essential (BAGEL2)	-0.22531
Wang 2021	Brunello	77441	donor1	MED12	Core Essential (BAGEL2)	-0.33971
Wang 2021	Brunello	77441	donor2	MED12	Core Essential (BAGEL2)	-0.1094
Wang 2021	Brunello	77441	donor1	MED18	Core Essential (BAGEL2)	-0.27889
Wang 2021	Brunello	77441	donor2	MED18	Core Essential (BAGEL2)	0.16511
Wang 2021	Brunello	77441	donor1	MED27	Core Essential (BAGEL2)	0.8689
Wang 2021	Brunello	77441	donor2	MED27	Core Essential (BAGEL2)	1.1901
Wang 2021	Brunello	77441	donor1	MED30	Core Essential (BAGEL2)	-0.98991
Wang 2021	Brunello	77441	donor2	MED30	Core Essential (BAGEL2)	-0.0050106
Wang 2021	Brunello	77441	donor1	MEP1A	Nonessential (BAGEL2)	0.58289
Wang 2021	Brunello	77441	donor2	MEP1A	Nonessential (BAGEL2)	0.031469
Wang 2021	Brunello	77441	donor1	MEP1B	Nonessential (BAGEL2)	-0.72197
Wang 2021	Brunello	77441	donor2	MEP1B	Nonessential (BAGEL2)	-0.16563
Wang 2021	Brunello	77441	donor1	MEPCE	Core Essential (BAGEL2)	-1.7252
Wang 2021	Brunello	77441	donor2	MEPCE	Core Essential (BAGEL2)	0.30023
Wang 2021	Brunello	77441	donor1	MEPE	Nonessential (BAGEL2)	1.4226
Wang 2021	Brunello	77441	donor2	MEPE	Nonessential (BAGEL2)	0.10377
Wang 2021	Brunello	77441	donor1	METTL16	Core Essential (BAGEL2)	0.034976
Wang 2021	Brunello	77441	donor2	METTL16	Core Essential (BAGEL2)	0.29516
Wang 2021	Brunello	77441	donor1	MFRP	Nonessential (BAGEL2)	0.79101
Wang 2021	Brunello	77441	donor2	MFRP	Nonessential (BAGEL2)	0.017772
Wang 2021	Brunello	77441	donor1	MMD2	Nonessential (BAGEL2)	0.30707
Wang 2021	Brunello	77441	donor2	MMD2	Nonessential (BAGEL2)	0.011469
Wang 2021	Brunello	77441	donor1	MMP20	Nonessential (BAGEL2)	-0.10079
Wang 2021	Brunello	77441	donor2	MMP20	Nonessential (BAGEL2)	0.042559
Wang 2021	Brunello	77441	donor1	MMP21	Nonessential (BAGEL2)	-0.54567
Wang 2021	Brunello	77441	donor2	MMP21	Nonessential (BAGEL2)	0.0077086
Wang 2021	Brunello	77441	donor1	MMP26	Nonessential (BAGEL2)	-0.27811
Wang 2021	Brunello	77441	donor2	MMP26	Nonessential (BAGEL2)	-0.18489
Wang 2021	Brunello	77441	donor1	MMP27	Nonessential (BAGEL2)	-1.783
Wang 2021	Brunello	77441	donor2	MMP27	Nonessential (BAGEL2)	0.042785
Wang 2021	Brunello	77441	donor1	MMS22L	Core Essential (BAGEL2)	-0.51958
Wang 2021	Brunello	77441	donor2	MMS22L	Core Essential (BAGEL2)	-0.40625
Wang 2021	Brunello	77441	donor1	MOGAT3	Nonessential (BAGEL2)	-0.33034
Wang 2021	Brunello	77441	donor2	MOGAT3	Nonessential (BAGEL2)	0.15697
Wang 2021	Brunello	77441	donor1	MORC1	Nonessential (BAGEL2)	-0.2174
Wang 2021	Brunello	77441	donor2	MORC1	Nonessential (BAGEL2)	-0.049372
Wang 2021	Brunello	77441	donor1	MPHOSPH10	Core Essential (BAGEL2)	0.68105
Wang 2021	Brunello	77441	donor2	MPHOSPH10	Core Essential (BAGEL2)	0.029432
Wang 2021	Brunello	77441	donor1	MRGPRD	Nonessential (BAGEL2)	-0.091429
Wang 2021	Brunello	77441	donor2	MRGPRD	Nonessential (BAGEL2)	-0.23856
Wang 2021	Brunello	77441	donor1	MRGPRX1	Nonessential (BAGEL2)	-0.076752
Wang 2021	Brunello	77441	donor2	MRGPRX1	Nonessential (BAGEL2)	0.64448
Wang 2021	Brunello	77441	donor1	MRGPRX2	Nonessential (BAGEL2)	-0.0286
Wang 2021	Brunello	77441	donor2	MRGPRX2	Nonessential (BAGEL2)	-0.014972
Wang 2021	Brunello	77441	donor1	MRGPRX4	Nonessential (BAGEL2)	0.2079
Wang 2021	Brunello	77441	donor2	MRGPRX4	Nonessential (BAGEL2)	0.13389
Wang 2021	Brunello	77441	donor1	MRPL18	Core Essential (BAGEL2)	-0.76163
Wang 2021	Brunello	77441	donor2	MRPL18	Core Essential (BAGEL2)	-0.43254
Wang 2021	Brunello	77441	donor1	MRPL28	Core Essential (BAGEL2)	-0.47269
Wang 2021	Brunello	77441	donor2	MRPL28	Core Essential (BAGEL2)	-0.11884
Wang 2021	Brunello	77441	donor1	MRPL38	Core Essential (BAGEL2)	-1.3319
Wang 2021	Brunello	77441	donor2	MRPL38	Core Essential (BAGEL2)	-0.24386
Wang 2021	Brunello	77441	donor1	MRPL4	Core Essential (BAGEL2)	1.0221
Wang 2021	Brunello	77441	donor2	MRPL4	Core Essential (BAGEL2)	0.32636
Wang 2021	Brunello	77441	donor1	MRPL43	Core Essential (BAGEL2)	-0.0778
Wang 2021	Brunello	77441	donor2	MRPL43	Core Essential (BAGEL2)	-0.7153
Wang 2021	Brunello	77441	donor1	MRPL45	Core Essential (BAGEL2)	0.26677
Wang 2021	Brunello	77441	donor2	MRPL45	Core Essential (BAGEL2)	-0.041708
Wang 2021	Brunello	77441	donor1	MRPL46	Core Essential (BAGEL2)	0.25103
Wang 2021	Brunello	77441	donor2	MRPL46	Core Essential (BAGEL2)	-0.015764
Wang 2021	Brunello	77441	donor1	MRPL53	Core Essential (BAGEL2)	-0.36311
Wang 2021	Brunello	77441	donor2	MRPL53	Core Essential (BAGEL2)	0.010397
Wang 2021	Brunello	77441	donor1	MRPL57	Core Essential (BAGEL2)	1.4077
Wang 2021	Brunello	77441	donor2	MRPL57	Core Essential (BAGEL2)	-0.23528
Wang 2021	Brunello	77441	donor1	MRPS14	Core Essential (BAGEL2)	0.77264
Wang 2021	Brunello	77441	donor2	MRPS14	Core Essential (BAGEL2)	0.29121
Wang 2021	Brunello	77441	donor1	MRPS24	Core Essential (BAGEL2)	0.52977
Wang 2021	Brunello	77441	donor2	MRPS24	Core Essential (BAGEL2)	-0.16775
Wang 2021	Brunello	77441	donor1	MRPS34	Core Essential (BAGEL2)	0.018378
Wang 2021	Brunello	77441	donor2	MRPS34	Core Essential (BAGEL2)	-0.0028849
Wang 2021	Brunello	77441	donor1	MS4A10	Nonessential (BAGEL2)	0.15738
Wang 2021	Brunello	77441	donor2	MS4A10	Nonessential (BAGEL2)	0.043434
Wang 2021	Brunello	77441	donor1	MS4A13	Nonessential (BAGEL2)	-0.21694
Wang 2021	Brunello	77441	donor2	MS4A13	Nonessential (BAGEL2)	0.12535
Wang 2021	Brunello	77441	donor1	MS4A5	Nonessential (BAGEL2)	-0.07353
Wang 2021	Brunello	77441	donor2	MS4A5	Nonessential (BAGEL2)	0.37632
Wang 2021	Brunello	77441	donor1	MSGN1	Nonessential (BAGEL2)	-0.12262
Wang 2021	Brunello	77441	donor2	MSGN1	Nonessential (BAGEL2)	0.20192
Wang 2021	Brunello	77441	donor1	MSTO1	Core Essential (BAGEL2)	-0.62122
Wang 2021	Brunello	77441	donor2	MSTO1	Core Essential (BAGEL2)	-0.57058
Wang 2021	Brunello	77441	donor1	MT1B	Nonessential (BAGEL2)	-0.11731
Wang 2021	Brunello	77441	donor2	MT1B	Nonessential (BAGEL2)	-0.0078062
Wang 2021	Brunello	77441	donor1	MTG2	Core Essential (BAGEL2)	0.55501
Wang 2021	Brunello	77441	donor2	MTG2	Core Essential (BAGEL2)	0.29684
Wang 2021	Brunello	77441	donor1	MTNR1B	Nonessential (BAGEL2)	0.36105
Wang 2021	Brunello	77441	donor2	MTNR1B	Nonessential (BAGEL2)	0.005878
Wang 2021	Brunello	77441	donor1	MUC17	Nonessential (BAGEL2)	-2.6124
Wang 2021	Brunello	77441	donor2	MUC17	Nonessential (BAGEL2)	-0.00083173
Wang 2021	Brunello	77441	donor1	MUC7	Nonessential (BAGEL2)	0.51867
Wang 2021	Brunello	77441	donor2	MUC7	Nonessential (BAGEL2)	0.23883
Wang 2021	Brunello	77441	donor1	MVK	Core Essential (BAGEL2)	-0.27669
Wang 2021	Brunello	77441	donor2	MVK	Core Essential (BAGEL2)	0.5261
Wang 2021	Brunello	77441	donor1	MYBBP1A	Core Essential (BAGEL2)	-0.10789
Wang 2021	Brunello	77441	donor2	MYBBP1A	Core Essential (BAGEL2)	0.4284
Wang 2021	Brunello	77441	donor1	MYBPC3	Nonessential (BAGEL2)	0.13006
Wang 2021	Brunello	77441	donor2	MYBPC3	Nonessential (BAGEL2)	-0.025538
Wang 2021	Brunello	77441	donor1	MYC	Core Essential (BAGEL2)	0.23492
Wang 2021	Brunello	77441	donor2	MYC	Core Essential (BAGEL2)	0.56565
Wang 2021	Brunello	77441	donor1	MYF5	Nonessential (BAGEL2)	0.34009
Wang 2021	Brunello	77441	donor2	MYF5	Nonessential (BAGEL2)	0.041861
Wang 2021	Brunello	77441	donor1	NAA10	Core Essential (BAGEL2)	0.13566
Wang 2021	Brunello	77441	donor2	NAA10	Core Essential (BAGEL2)	0.034269
Wang 2021	Brunello	77441	donor1	NAA50	Core Essential (BAGEL2)	0.1778
Wang 2021	Brunello	77441	donor2	NAA50	Core Essential (BAGEL2)	1.6252
Wang 2021	Brunello	77441	donor1	NAMPT	Core Essential (BAGEL2)	0.31021
Wang 2021	Brunello	77441	donor2	NAMPT	Core Essential (BAGEL2)	-0.03562
Wang 2021	Brunello	77441	donor1	NANOGNB	Nonessential (BAGEL2)	0.1219
Wang 2021	Brunello	77441	donor2	NANOGNB	Nonessential (BAGEL2)	0.51841
Wang 2021	Brunello	77441	donor1	NANOS2	Nonessential (BAGEL2)	-0.2279
Wang 2021	Brunello	77441	donor2	NANOS2	Nonessential (BAGEL2)	-0.033314
Wang 2021	Brunello	77441	donor1	NAPA	Core Essential (BAGEL2)	0.51688
Wang 2021	Brunello	77441	donor2	NAPA	Core Essential (BAGEL2)	0.22879
Wang 2021	Brunello	77441	donor1	NARS	Core Essential (BAGEL2)	0.42488
Wang 2021	Brunello	77441	donor2	NARS	Core Essential (BAGEL2)	0.022964
Wang 2021	Brunello	77441	donor1	NAT10	Core Essential (BAGEL2)	0.4618
Wang 2021	Brunello	77441	donor2	NAT10	Core Essential (BAGEL2)	0.26714
Wang 2021	Brunello	77441	donor1	NCBP1	Core Essential (BAGEL2)	0.9248
Wang 2021	Brunello	77441	donor2	NCBP1	Core Essential (BAGEL2)	-0.012066
Wang 2021	Brunello	77441	donor1	NCBP2	Core Essential (BAGEL2)	-0.52841
Wang 2021	Brunello	77441	donor2	NCBP2	Core Essential (BAGEL2)	-0.011224
Wang 2021	Brunello	77441	donor1	NCR2	Nonessential (BAGEL2)	0.019362
Wang 2021	Brunello	77441	donor2	NCR2	Nonessential (BAGEL2)	0.029819
Wang 2021	Brunello	77441	donor1	NDC80	Core Essential (BAGEL2)	0.34744
Wang 2021	Brunello	77441	donor2	NDC80	Core Essential (BAGEL2)	0.32728
Wang 2021	Brunello	77441	donor1	NDST4	Nonessential (BAGEL2)	-0.18668
Wang 2021	Brunello	77441	donor2	NDST4	Nonessential (BAGEL2)	0.055834
Wang 2021	Brunello	77441	donor1	NDUFA13	Core Essential (BAGEL2)	-0.67295
Wang 2021	Brunello	77441	donor2	NDUFA13	Core Essential (BAGEL2)	0.33054
Wang 2021	Brunello	77441	donor1	NEDD8	Core Essential (BAGEL2)	0.074751
Wang 2021	Brunello	77441	donor2	NEDD8	Core Essential (BAGEL2)	0.10755
Wang 2021	Brunello	77441	donor1	NELFB	Core Essential (BAGEL2)	0.20401
Wang 2021	Brunello	77441	donor2	NELFB	Core Essential (BAGEL2)	0.25
Wang 2021	Brunello	77441	donor1	NEUROD2	Nonessential (BAGEL2)	-0.068608
Wang 2021	Brunello	77441	donor2	NEUROD2	Nonessential (BAGEL2)	-0.18615
Wang 2021	Brunello	77441	donor1	NEUROD4	Nonessential (BAGEL2)	-0.26773
Wang 2021	Brunello	77441	donor2	NEUROD4	Nonessential (BAGEL2)	0.50613
Wang 2021	Brunello	77441	donor1	NEUROD6	Nonessential (BAGEL2)	0.47888
Wang 2021	Brunello	77441	donor2	NEUROD6	Nonessential (BAGEL2)	-0.14603
Wang 2021	Brunello	77441	donor1	NEUROG1	Nonessential (BAGEL2)	-0.12021
Wang 2021	Brunello	77441	donor2	NEUROG1	Nonessential (BAGEL2)	-0.8211
Wang 2021	Brunello	77441	donor1	NHP2	Core Essential (BAGEL2)	0.25901
Wang 2021	Brunello	77441	donor2	NHP2	Core Essential (BAGEL2)	0.064122
Wang 2021	Brunello	77441	donor1	NIP7	Core Essential (BAGEL2)	-0.36369
Wang 2021	Brunello	77441	donor2	NIP7	Core Essential (BAGEL2)	-0.45989
Wang 2021	Brunello	77441	donor1	NKAP	Core Essential (BAGEL2)	-1.6768
Wang 2021	Brunello	77441	donor2	NKAP	Core Essential (BAGEL2)	0.097484
Wang 2021	Brunello	77441	donor1	NLE1	Core Essential (BAGEL2)	0.44592
Wang 2021	Brunello	77441	donor2	NLE1	Core Essential (BAGEL2)	-0.014325
Wang 2021	Brunello	77441	donor1	NLRP4	Nonessential (BAGEL2)	0.0060621
Wang 2021	Brunello	77441	donor2	NLRP4	Nonessential (BAGEL2)	-0.097201
Wang 2021	Brunello	77441	donor1	NLRP5	Nonessential (BAGEL2)	-0.23629
Wang 2021	Brunello	77441	donor2	NLRP5	Nonessential (BAGEL2)	0.86737
Wang 2021	Brunello	77441	donor1	NLRP8	Nonessential (BAGEL2)	0.29326
Wang 2021	Brunello	77441	donor2	NLRP8	Nonessential (BAGEL2)	0.11474
Wang 2021	Brunello	77441	donor1	NLRP9	Nonessential (BAGEL2)	0.093613
Wang 2021	Brunello	77441	donor2	NLRP9	Nonessential (BAGEL2)	0.0091289
Wang 2021	Brunello	77441	donor1	NMD3	Core Essential (BAGEL2)	0.11092
Wang 2021	Brunello	77441	donor2	NMD3	Core Essential (BAGEL2)	-0.033472
Wang 2021	Brunello	77441	donor1	NMS	Nonessential (BAGEL2)	0.1127
Wang 2021	Brunello	77441	donor2	NMS	Nonessential (BAGEL2)	0.9645
Wang 2021	Brunello	77441	donor1	NMT1	Core Essential (BAGEL2)	0.036382
Wang 2021	Brunello	77441	donor2	NMT1	Core Essential (BAGEL2)	0.24594
Wang 2021	Brunello	77441	donor1	NOBOX	Nonessential (BAGEL2)	-0.19175
Wang 2021	Brunello	77441	donor2	NOBOX	Nonessential (BAGEL2)	0.072768
Wang 2021	Brunello	77441	donor1	NOC4L	Core Essential (BAGEL2)	-0.30401
Wang 2021	Brunello	77441	donor2	NOC4L	Core Essential (BAGEL2)	-0.13996
Wang 2021	Brunello	77441	donor1	NOL10	Core Essential (BAGEL2)	-0.10126
Wang 2021	Brunello	77441	donor2	NOL10	Core Essential (BAGEL2)	0.23833
Wang 2021	Brunello	77441	donor1	NOL11	Core Essential (BAGEL2)	-0.7024
Wang 2021	Brunello	77441	donor2	NOL11	Core Essential (BAGEL2)	0.012679
Wang 2021	Brunello	77441	donor1	NOL6	Core Essential (BAGEL2)	-0.86569
Wang 2021	Brunello	77441	donor2	NOL6	Core Essential (BAGEL2)	-0.30865
Wang 2021	Brunello	77441	donor1	NOL9	Core Essential (BAGEL2)	0.36286
Wang 2021	Brunello	77441	donor2	NOL9	Core Essential (BAGEL2)	0.097615
Wang 2021	Brunello	77441	donor1	NOP16	Core Essential (BAGEL2)	-0.083623
Wang 2021	Brunello	77441	donor2	NOP16	Core Essential (BAGEL2)	-0.17049
Wang 2021	Brunello	77441	donor1	NOP2	Core Essential (BAGEL2)	0.97788
Wang 2021	Brunello	77441	donor2	NOP2	Core Essential (BAGEL2)	-0.40334
Wang 2021	Brunello	77441	donor1	NOP56	Core Essential (BAGEL2)	-0.21357
Wang 2021	Brunello	77441	donor2	NOP56	Core Essential (BAGEL2)	0.16071
Wang 2021	Brunello	77441	donor1	NOP9	Core Essential (BAGEL2)	0.55688
Wang 2021	Brunello	77441	donor2	NOP9	Core Essential (BAGEL2)	0.76902
Wang 2021	Brunello	77441	donor1	NOTO	Nonessential (BAGEL2)	0.72545
Wang 2021	Brunello	77441	donor2	NOTO	Nonessential (BAGEL2)	0.38942
Wang 2021	Brunello	77441	donor1	NOX3	Nonessential (BAGEL2)	0.0046791
Wang 2021	Brunello	77441	donor2	NOX3	Nonessential (BAGEL2)	-0.11923
Wang 2021	Brunello	77441	donor1	NPFFR1	Nonessential (BAGEL2)	-0.11637
Wang 2021	Brunello	77441	donor2	NPFFR1	Nonessential (BAGEL2)	-0.05806
Wang 2021	Brunello	77441	donor1	NPHS2	Nonessential (BAGEL2)	0.72458
Wang 2021	Brunello	77441	donor2	NPHS2	Nonessential (BAGEL2)	0.44417
Wang 2021	Brunello	77441	donor1	NPLOC4	Core Essential (BAGEL2)	0.73875
Wang 2021	Brunello	77441	donor2	NPLOC4	Core Essential (BAGEL2)	0.7891
Wang 2021	Brunello	77441	donor1	NPSR1	Nonessential (BAGEL2)	0.35303
Wang 2021	Brunello	77441	donor2	NPSR1	Nonessential (BAGEL2)	0.097445
Wang 2021	Brunello	77441	donor1	NPVF	Nonessential (BAGEL2)	-0.18193
Wang 2021	Brunello	77441	donor2	NPVF	Nonessential (BAGEL2)	-0.32562
Wang 2021	Brunello	77441	donor1	NR2E1	Nonessential (BAGEL2)	-0.010986
Wang 2021	Brunello	77441	donor2	NR2E1	Nonessential (BAGEL2)	-0.14816
Wang 2021	Brunello	77441	donor1	NSA2	Core Essential (BAGEL2)	1.0236
Wang 2021	Brunello	77441	donor2	NSA2	Core Essential (BAGEL2)	0.11677
Wang 2021	Brunello	77441	donor1	NSF	Core Essential (BAGEL2)	-0.19588
Wang 2021	Brunello	77441	donor2	NSF	Core Essential (BAGEL2)	-0.081445
Wang 2021	Brunello	77441	donor1	NUDC	Core Essential (BAGEL2)	0.8723
Wang 2021	Brunello	77441	donor2	NUDC	Core Essential (BAGEL2)	0.94119
Wang 2021	Brunello	77441	donor1	NUDCD3	Core Essential (BAGEL2)	-0.39659
Wang 2021	Brunello	77441	donor2	NUDCD3	Core Essential (BAGEL2)	0.12637
Wang 2021	Brunello	77441	donor1	NUDT21	Core Essential (BAGEL2)	-0.34499
Wang 2021	Brunello	77441	donor2	NUDT21	Core Essential (BAGEL2)	-0.007709
Wang 2021	Brunello	77441	donor1	NUDT4	Core Essential (BAGEL2)	-0.027355
Wang 2021	Brunello	77441	donor2	NUDT4	Core Essential (BAGEL2)	-0.10601
Wang 2021	Brunello	77441	donor1	NUF2	Core Essential (BAGEL2)	-0.058259
Wang 2021	Brunello	77441	donor2	NUF2	Core Essential (BAGEL2)	0.33597
Wang 2021	Brunello	77441	donor1	NUP133	Core Essential (BAGEL2)	-0.30787
Wang 2021	Brunello	77441	donor2	NUP133	Core Essential (BAGEL2)	0.08752
Wang 2021	Brunello	77441	donor1	NUP155	Core Essential (BAGEL2)	0.040569
Wang 2021	Brunello	77441	donor2	NUP155	Core Essential (BAGEL2)	0.16025
Wang 2021	Brunello	77441	donor1	NUP160	Core Essential (BAGEL2)	0.26094
Wang 2021	Brunello	77441	donor2	NUP160	Core Essential (BAGEL2)	-0.06618
Wang 2021	Brunello	77441	donor1	NUP214	Core Essential (BAGEL2)	-1.1974
Wang 2021	Brunello	77441	donor2	NUP214	Core Essential (BAGEL2)	-0.2004
Wang 2021	Brunello	77441	donor1	NUP85	Core Essential (BAGEL2)	0.030919
Wang 2021	Brunello	77441	donor2	NUP85	Core Essential (BAGEL2)	-0.13096
Wang 2021	Brunello	77441	donor1	NUP88	Core Essential (BAGEL2)	0.19209
Wang 2021	Brunello	77441	donor2	NUP88	Core Essential (BAGEL2)	0.010089
Wang 2021	Brunello	77441	donor1	NUP93	Core Essential (BAGEL2)	-0.67907
Wang 2021	Brunello	77441	donor2	NUP93	Core Essential (BAGEL2)	0.024542
Wang 2021	Brunello	77441	donor1	NUS1	Core Essential (BAGEL2)	-0.41775
Wang 2021	Brunello	77441	donor2	NUS1	Core Essential (BAGEL2)	0.078536
Wang 2021	Brunello	77441	donor1	NUTF2	Core Essential (BAGEL2)	-0.48264
Wang 2021	Brunello	77441	donor2	NUTF2	Core Essential (BAGEL2)	0.49549
Wang 2021	Brunello	77441	donor1	NUTM1	Nonessential (BAGEL2)	-0.31122
Wang 2021	Brunello	77441	donor2	NUTM1	Nonessential (BAGEL2)	0.088308
Wang 2021	Brunello	77441	donor1	NVL	Core Essential (BAGEL2)	-0.070859
Wang 2021	Brunello	77441	donor2	NVL	Core Essential (BAGEL2)	-0.29518
Wang 2021	Brunello	77441	donor1	NXF1	Core Essential (BAGEL2)	0.28853
Wang 2021	Brunello	77441	donor2	NXF1	Core Essential (BAGEL2)	0.11059
Wang 2021	Brunello	77441	donor1	NYX	Nonessential (BAGEL2)	0.14288
Wang 2021	Brunello	77441	donor2	NYX	Nonessential (BAGEL2)	-0.0027767
Wang 2021	Brunello	77441	donor1	OC90	Nonessential (BAGEL2)	-0.11425
Wang 2021	Brunello	77441	donor2	OC90	Nonessential (BAGEL2)	-0.35122
Wang 2021	Brunello	77441	donor1	OGDH	Core Essential (BAGEL2)	1.3052
Wang 2021	Brunello	77441	donor2	OGDH	Core Essential (BAGEL2)	-0.037897
Wang 2021	Brunello	77441	donor1	OGT	Core Essential (BAGEL2)	0.06653
Wang 2021	Brunello	77441	donor2	OGT	Core Essential (BAGEL2)	-0.059546
Wang 2021	Brunello	77441	donor1	OLIG2	Nonessential (BAGEL2)	0.54048
Wang 2021	Brunello	77441	donor2	OLIG2	Nonessential (BAGEL2)	0.12328
Wang 2021	Brunello	77441	donor1	OLIG3	Nonessential (BAGEL2)	0.27375
Wang 2021	Brunello	77441	donor2	OLIG3	Nonessential (BAGEL2)	0.2618
Wang 2021	Brunello	77441	donor1	OOSP2	Nonessential (BAGEL2)	0.41401
Wang 2021	Brunello	77441	donor2	OOSP2	Nonessential (BAGEL2)	-0.068697
Wang 2021	Brunello	77441	donor1	OPALIN	Nonessential (BAGEL2)	-0.21112
Wang 2021	Brunello	77441	donor2	OPALIN	Nonessential (BAGEL2)	-0.20573
Wang 2021	Brunello	77441	donor1	OPN1LW	Nonessential (BAGEL2)	0.55798
Wang 2021	Brunello	77441	donor2	OPN1LW	Nonessential (BAGEL2)	0.60135
Wang 2021	Brunello	77441	donor1	OPN5	Nonessential (BAGEL2)	0.18836
Wang 2021	Brunello	77441	donor2	OPN5	Nonessential (BAGEL2)	0.37696
Wang 2021	Brunello	77441	donor1	OR10A2	Nonessential (BAGEL2)	0.0029159
Wang 2021	Brunello	77441	donor2	OR10A2	Nonessential (BAGEL2)	0.31195
Wang 2021	Brunello	77441	donor1	OR10A4	Nonessential (BAGEL2)	0.1058
Wang 2021	Brunello	77441	donor2	OR10A4	Nonessential (BAGEL2)	0.28258
Wang 2021	Brunello	77441	donor1	OR10A5	Nonessential (BAGEL2)	0.98759
Wang 2021	Brunello	77441	donor2	OR10A5	Nonessential (BAGEL2)	0.20775
Wang 2021	Brunello	77441	donor1	OR10H1	Nonessential (BAGEL2)	0.85882
Wang 2021	Brunello	77441	donor2	OR10H1	Nonessential (BAGEL2)	0.0084511
Wang 2021	Brunello	77441	donor1	OR10H2	Nonessential (BAGEL2)	0.26795
Wang 2021	Brunello	77441	donor2	OR10H2	Nonessential (BAGEL2)	0.047502
Wang 2021	Brunello	77441	donor1	OR10H3	Nonessential (BAGEL2)	0.14299
Wang 2021	Brunello	77441	donor2	OR10H3	Nonessential (BAGEL2)	-0.36044
Wang 2021	Brunello	77441	donor1	OR10J1	Nonessential (BAGEL2)	1.4477
Wang 2021	Brunello	77441	donor2	OR10J1	Nonessential (BAGEL2)	0.14662
Wang 2021	Brunello	77441	donor1	OR10R2	Nonessential (BAGEL2)	0.14293
Wang 2021	Brunello	77441	donor2	OR10R2	Nonessential (BAGEL2)	0.48413
Wang 2021	Brunello	77441	donor1	OR10S1	Nonessential (BAGEL2)	1.1781
Wang 2021	Brunello	77441	donor2	OR10S1	Nonessential (BAGEL2)	0.43859
Wang 2021	Brunello	77441	donor1	OR10X1	Nonessential (BAGEL2)	-0.68629
Wang 2021	Brunello	77441	donor2	OR10X1	Nonessential (BAGEL2)	0.02228
Wang 2021	Brunello	77441	donor1	OR10Z1	Nonessential (BAGEL2)	0.27139
Wang 2021	Brunello	77441	donor2	OR10Z1	Nonessential (BAGEL2)	0.082978
Wang 2021	Brunello	77441	donor1	OR11A1	Nonessential (BAGEL2)	-0.28079
Wang 2021	Brunello	77441	donor2	OR11A1	Nonessential (BAGEL2)	-0.35044
Wang 2021	Brunello	77441	donor1	OR12D2	Nonessential (BAGEL2)	0.092598
Wang 2021	Brunello	77441	donor2	OR12D2	Nonessential (BAGEL2)	0.18977
Wang 2021	Brunello	77441	donor1	OR12D3	Nonessential (BAGEL2)	-0.81167
Wang 2021	Brunello	77441	donor2	OR12D3	Nonessential (BAGEL2)	-0.23666
Wang 2021	Brunello	77441	donor1	OR13C3	Nonessential (BAGEL2)	-0.48236
Wang 2021	Brunello	77441	donor2	OR13C3	Nonessential (BAGEL2)	0.23354
Wang 2021	Brunello	77441	donor1	OR13D1	Nonessential (BAGEL2)	-0.30148
Wang 2021	Brunello	77441	donor2	OR13D1	Nonessential (BAGEL2)	0.21277
Wang 2021	Brunello	77441	donor1	OR14A16	Nonessential (BAGEL2)	0.07865
Wang 2021	Brunello	77441	donor2	OR14A16	Nonessential (BAGEL2)	0.29082
Wang 2021	Brunello	77441	donor1	OR1A1	Nonessential (BAGEL2)	-0.079544
Wang 2021	Brunello	77441	donor2	OR1A1	Nonessential (BAGEL2)	0.23457
Wang 2021	Brunello	77441	donor1	OR1A2	Nonessential (BAGEL2)	0.052313
Wang 2021	Brunello	77441	donor2	OR1A2	Nonessential (BAGEL2)	-1.2793
Wang 2021	Brunello	77441	donor1	OR1B1	Nonessential (BAGEL2)	-0.28772
Wang 2021	Brunello	77441	donor2	OR1B1	Nonessential (BAGEL2)	0.13944
Wang 2021	Brunello	77441	donor1	OR1D2	Nonessential (BAGEL2)	-0.12539
Wang 2021	Brunello	77441	donor2	OR1D2	Nonessential (BAGEL2)	-0.10922
Wang 2021	Brunello	77441	donor1	OR1E1	Nonessential (BAGEL2)	1.4614
Wang 2021	Brunello	77441	donor2	OR1E1	Nonessential (BAGEL2)	0.20462
Wang 2021	Brunello	77441	donor1	OR1E2	Nonessential (BAGEL2)	-0.2875
Wang 2021	Brunello	77441	donor2	OR1E2	Nonessential (BAGEL2)	0.10246
Wang 2021	Brunello	77441	donor1	OR1G1	Nonessential (BAGEL2)	0.28543
Wang 2021	Brunello	77441	donor2	OR1G1	Nonessential (BAGEL2)	-0.40414
Wang 2021	Brunello	77441	donor1	OR1L6	Nonessential (BAGEL2)	-0.23979
Wang 2021	Brunello	77441	donor2	OR1L6	Nonessential (BAGEL2)	-0.0056324
Wang 2021	Brunello	77441	donor1	OR1N2	Nonessential (BAGEL2)	-0.30465
Wang 2021	Brunello	77441	donor2	OR1N2	Nonessential (BAGEL2)	0.11081
Wang 2021	Brunello	77441	donor1	OR1S1	Nonessential (BAGEL2)	0.64061
Wang 2021	Brunello	77441	donor2	OR1S1	Nonessential (BAGEL2)	0.45213
Wang 2021	Brunello	77441	donor1	OR1S2	Nonessential (BAGEL2)	0.023724
Wang 2021	Brunello	77441	donor2	OR1S2	Nonessential (BAGEL2)	-0.53067
Wang 2021	Brunello	77441	donor1	OR2AK2	Nonessential (BAGEL2)	-0.53521
Wang 2021	Brunello	77441	donor2	OR2AK2	Nonessential (BAGEL2)	0.24515
Wang 2021	Brunello	77441	donor1	OR2AT4	Nonessential (BAGEL2)	0.20492
Wang 2021	Brunello	77441	donor2	OR2AT4	Nonessential (BAGEL2)	-0.14412
Wang 2021	Brunello	77441	donor1	OR2C1	Nonessential (BAGEL2)	1.3647
Wang 2021	Brunello	77441	donor2	OR2C1	Nonessential (BAGEL2)	-0.24205
Wang 2021	Brunello	77441	donor1	OR2C3	Nonessential (BAGEL2)	-0.32754
Wang 2021	Brunello	77441	donor2	OR2C3	Nonessential (BAGEL2)	0.045987
Wang 2021	Brunello	77441	donor1	OR2D2	Nonessential (BAGEL2)	0.77054
Wang 2021	Brunello	77441	donor2	OR2D2	Nonessential (BAGEL2)	-0.045969
Wang 2021	Brunello	77441	donor1	OR2D3	Nonessential (BAGEL2)	0.45484
Wang 2021	Brunello	77441	donor2	OR2D3	Nonessential (BAGEL2)	0.20148
Wang 2021	Brunello	77441	donor1	OR2F1	Nonessential (BAGEL2)	-0.24522
Wang 2021	Brunello	77441	donor2	OR2F1	Nonessential (BAGEL2)	-0.087857
Wang 2021	Brunello	77441	donor1	OR2G2	Nonessential (BAGEL2)	-0.27021
Wang 2021	Brunello	77441	donor2	OR2G2	Nonessential (BAGEL2)	0.09256
Wang 2021	Brunello	77441	donor1	OR2G3	Nonessential (BAGEL2)	-0.11251
Wang 2021	Brunello	77441	donor2	OR2G3	Nonessential (BAGEL2)	-0.11664
Wang 2021	Brunello	77441	donor1	OR2H1	Nonessential (BAGEL2)	-0.001284
Wang 2021	Brunello	77441	donor2	OR2H1	Nonessential (BAGEL2)	0.59324
Wang 2021	Brunello	77441	donor1	OR2J2	Nonessential (BAGEL2)	-0.26138
Wang 2021	Brunello	77441	donor2	OR2J2	Nonessential (BAGEL2)	0.005209
Wang 2021	Brunello	77441	donor1	OR2L3	Nonessential (BAGEL2)	0.50672
Wang 2021	Brunello	77441	donor2	OR2L3	Nonessential (BAGEL2)	0.11922
Wang 2021	Brunello	77441	donor1	OR2T1	Nonessential (BAGEL2)	-0.22567
Wang 2021	Brunello	77441	donor2	OR2T1	Nonessential (BAGEL2)	-0.45131
Wang 2021	Brunello	77441	donor1	OR2T10	Nonessential (BAGEL2)	0.19112
Wang 2021	Brunello	77441	donor2	OR2T10	Nonessential (BAGEL2)	0.5609
Wang 2021	Brunello	77441	donor1	OR2T12	Nonessential (BAGEL2)	0.80161
Wang 2021	Brunello	77441	donor2	OR2T12	Nonessential (BAGEL2)	-0.31952
Wang 2021	Brunello	77441	donor1	OR2T2	Nonessential (BAGEL2)	0.17121
Wang 2021	Brunello	77441	donor2	OR2T2	Nonessential (BAGEL2)	0.20111
Wang 2021	Brunello	77441	donor1	OR2T27	Nonessential (BAGEL2)	0.94098
Wang 2021	Brunello	77441	donor2	OR2T27	Nonessential (BAGEL2)	-0.48184
Wang 2021	Brunello	77441	donor1	OR2T33	Nonessential (BAGEL2)	0.68373
Wang 2021	Brunello	77441	donor2	OR2T33	Nonessential (BAGEL2)	-0.092702
Wang 2021	Brunello	77441	donor1	OR2T4	Nonessential (BAGEL2)	0.20244
Wang 2021	Brunello	77441	donor2	OR2T4	Nonessential (BAGEL2)	-0.063333
Wang 2021	Brunello	77441	donor1	OR2T5	Nonessential (BAGEL2)	-0.45184
Wang 2021	Brunello	77441	donor2	OR2T5	Nonessential (BAGEL2)	0.22618
Wang 2021	Brunello	77441	donor1	OR2W1	Nonessential (BAGEL2)	-0.43426
Wang 2021	Brunello	77441	donor2	OR2W1	Nonessential (BAGEL2)	0.68959
Wang 2021	Brunello	77441	donor1	OR3A1	Nonessential (BAGEL2)	-0.16767
Wang 2021	Brunello	77441	donor2	OR3A1	Nonessential (BAGEL2)	-0.33855
Wang 2021	Brunello	77441	donor1	OR3A2	Nonessential (BAGEL2)	0.14616
Wang 2021	Brunello	77441	donor2	OR3A2	Nonessential (BAGEL2)	0.11122
Wang 2021	Brunello	77441	donor1	OR3A3	Nonessential (BAGEL2)	-0.53734
Wang 2021	Brunello	77441	donor2	OR3A3	Nonessential (BAGEL2)	-0.033925
Wang 2021	Brunello	77441	donor1	OR4C11	Nonessential (BAGEL2)	-0.11882
Wang 2021	Brunello	77441	donor2	OR4C11	Nonessential (BAGEL2)	-0.34783
Wang 2021	Brunello	77441	donor1	OR4C3	Nonessential (BAGEL2)	0.08317
Wang 2021	Brunello	77441	donor2	OR4C3	Nonessential (BAGEL2)	0.13469
Wang 2021	Brunello	77441	donor1	OR4D1	Nonessential (BAGEL2)	-0.45529
Wang 2021	Brunello	77441	donor2	OR4D1	Nonessential (BAGEL2)	-0.058281
Wang 2021	Brunello	77441	donor1	OR4D10	Nonessential (BAGEL2)	-0.21696
Wang 2021	Brunello	77441	donor2	OR4D10	Nonessential (BAGEL2)	2.365
Wang 2021	Brunello	77441	donor1	OR4D11	Nonessential (BAGEL2)	0.17638
Wang 2021	Brunello	77441	donor2	OR4D11	Nonessential (BAGEL2)	0.13094
Wang 2021	Brunello	77441	donor1	OR4D9	Nonessential (BAGEL2)	-0.22923
Wang 2021	Brunello	77441	donor2	OR4D9	Nonessential (BAGEL2)	0.54211
Wang 2021	Brunello	77441	donor1	OR4K17	Nonessential (BAGEL2)	0.092151
Wang 2021	Brunello	77441	donor2	OR4K17	Nonessential (BAGEL2)	-0.34674
Wang 2021	Brunello	77441	donor1	OR51B6	Nonessential (BAGEL2)	-0.047042
Wang 2021	Brunello	77441	donor2	OR51B6	Nonessential (BAGEL2)	0.067442
Wang 2021	Brunello	77441	donor1	OR51D1	Nonessential (BAGEL2)	0.49809
Wang 2021	Brunello	77441	donor2	OR51D1	Nonessential (BAGEL2)	0.56901
Wang 2021	Brunello	77441	donor1	OR51F2	Nonessential (BAGEL2)	-0.1697
Wang 2021	Brunello	77441	donor2	OR51F2	Nonessential (BAGEL2)	0.10174
Wang 2021	Brunello	77441	donor1	OR51T1	Nonessential (BAGEL2)	-0.103
Wang 2021	Brunello	77441	donor2	OR51T1	Nonessential (BAGEL2)	0.10779
Wang 2021	Brunello	77441	donor1	OR51V1	Nonessential (BAGEL2)	0.86187
Wang 2021	Brunello	77441	donor2	OR51V1	Nonessential (BAGEL2)	-0.18008
Wang 2021	Brunello	77441	donor1	OR52A1	Nonessential (BAGEL2)	0.72621
Wang 2021	Brunello	77441	donor2	OR52A1	Nonessential (BAGEL2)	0.087657
Wang 2021	Brunello	77441	donor1	OR52A5	Nonessential (BAGEL2)	-0.50582
Wang 2021	Brunello	77441	donor2	OR52A5	Nonessential (BAGEL2)	-0.04686
Wang 2021	Brunello	77441	donor1	OR52B2	Nonessential (BAGEL2)	0.15411
Wang 2021	Brunello	77441	donor2	OR52B2	Nonessential (BAGEL2)	0.56821
Wang 2021	Brunello	77441	donor1	OR52B6	Nonessential (BAGEL2)	0.45646
Wang 2021	Brunello	77441	donor2	OR52B6	Nonessential (BAGEL2)	0.11325
Wang 2021	Brunello	77441	donor1	OR52E8	Nonessential (BAGEL2)	-0.66642
Wang 2021	Brunello	77441	donor2	OR52E8	Nonessential (BAGEL2)	-0.11267
Wang 2021	Brunello	77441	donor1	OR52I2	Nonessential (BAGEL2)	-0.22568
Wang 2021	Brunello	77441	donor2	OR52I2	Nonessential (BAGEL2)	-0.27405
Wang 2021	Brunello	77441	donor1	OR52K2	Nonessential (BAGEL2)	0.12327
Wang 2021	Brunello	77441	donor2	OR52K2	Nonessential (BAGEL2)	0.71291
Wang 2021	Brunello	77441	donor1	OR52L1	Nonessential (BAGEL2)	-0.086271
Wang 2021	Brunello	77441	donor2	OR52L1	Nonessential (BAGEL2)	-0.028405
Wang 2021	Brunello	77441	donor1	OR52M1	Nonessential (BAGEL2)	0.26955
Wang 2021	Brunello	77441	donor2	OR52M1	Nonessential (BAGEL2)	-0.3272
Wang 2021	Brunello	77441	donor1	OR52R1	Nonessential (BAGEL2)	0.52562
Wang 2021	Brunello	77441	donor2	OR52R1	Nonessential (BAGEL2)	0.030184
Wang 2021	Brunello	77441	donor1	OR52W1	Nonessential (BAGEL2)	0.41618
Wang 2021	Brunello	77441	donor2	OR52W1	Nonessential (BAGEL2)	-0.10783
Wang 2021	Brunello	77441	donor1	OR56A1	Nonessential (BAGEL2)	0.35511
Wang 2021	Brunello	77441	donor2	OR56A1	Nonessential (BAGEL2)	-0.019372
Wang 2021	Brunello	77441	donor1	OR56A4	Nonessential (BAGEL2)	0.13874
Wang 2021	Brunello	77441	donor2	OR56A4	Nonessential (BAGEL2)	0.006701
Wang 2021	Brunello	77441	donor1	OR56B1	Nonessential (BAGEL2)	0.15455
Wang 2021	Brunello	77441	donor2	OR56B1	Nonessential (BAGEL2)	0.11315
Wang 2021	Brunello	77441	donor1	OR5AU1	Nonessential (BAGEL2)	0.34627
Wang 2021	Brunello	77441	donor2	OR5AU1	Nonessential (BAGEL2)	0.026724
Wang 2021	Brunello	77441	donor1	OR5C1	Nonessential (BAGEL2)	0.96903
Wang 2021	Brunello	77441	donor2	OR5C1	Nonessential (BAGEL2)	0.055707
Wang 2021	Brunello	77441	donor1	OR5I1	Nonessential (BAGEL2)	-0.1434
Wang 2021	Brunello	77441	donor2	OR5I1	Nonessential (BAGEL2)	0.16572
Wang 2021	Brunello	77441	donor1	OR5M1	Nonessential (BAGEL2)	-0.49667
Wang 2021	Brunello	77441	donor2	OR5M1	Nonessential (BAGEL2)	0.1935
Wang 2021	Brunello	77441	donor1	OR5M10	Nonessential (BAGEL2)	-0.51513
Wang 2021	Brunello	77441	donor2	OR5M10	Nonessential (BAGEL2)	0.21756
Wang 2021	Brunello	77441	donor1	OR5P2	Nonessential (BAGEL2)	-0.44269
Wang 2021	Brunello	77441	donor2	OR5P2	Nonessential (BAGEL2)	-0.086989
Wang 2021	Brunello	77441	donor1	OR5P3	Nonessential (BAGEL2)	-0.76672
Wang 2021	Brunello	77441	donor2	OR5P3	Nonessential (BAGEL2)	0.32104
Wang 2021	Brunello	77441	donor1	OR5R1	Nonessential (BAGEL2)	0.41657
Wang 2021	Brunello	77441	donor2	OR5R1	Nonessential (BAGEL2)	0.273
Wang 2021	Brunello	77441	donor1	OR5T1	Nonessential (BAGEL2)	0.042133
Wang 2021	Brunello	77441	donor2	OR5T1	Nonessential (BAGEL2)	0.72243
Wang 2021	Brunello	77441	donor1	OR5T2	Nonessential (BAGEL2)	0.064423
Wang 2021	Brunello	77441	donor2	OR5T2	Nonessential (BAGEL2)	0.1117
Wang 2021	Brunello	77441	donor1	OR5T3	Nonessential (BAGEL2)	0.33284
Wang 2021	Brunello	77441	donor2	OR5T3	Nonessential (BAGEL2)	0.12265
Wang 2021	Brunello	77441	donor1	OR5V1	Nonessential (BAGEL2)	-0.55271
Wang 2021	Brunello	77441	donor2	OR5V1	Nonessential (BAGEL2)	0.15094
Wang 2021	Brunello	77441	donor1	OR5W2	Nonessential (BAGEL2)	-0.28586
Wang 2021	Brunello	77441	donor2	OR5W2	Nonessential (BAGEL2)	0.060748
Wang 2021	Brunello	77441	donor1	OR6A2	Nonessential (BAGEL2)	0.14315
Wang 2021	Brunello	77441	donor2	OR6A2	Nonessential (BAGEL2)	-0.3566
Wang 2021	Brunello	77441	donor1	OR6K6	Nonessential (BAGEL2)	-0.028145
Wang 2021	Brunello	77441	donor2	OR6K6	Nonessential (BAGEL2)	0.1803
Wang 2021	Brunello	77441	donor1	OR6S1	Nonessential (BAGEL2)	0.050226
Wang 2021	Brunello	77441	donor2	OR6S1	Nonessential (BAGEL2)	-0.26066
Wang 2021	Brunello	77441	donor1	OR6V1	Nonessential (BAGEL2)	0.49256
Wang 2021	Brunello	77441	donor2	OR6V1	Nonessential (BAGEL2)	0.7055
Wang 2021	Brunello	77441	donor1	OR7A17	Nonessential (BAGEL2)	0.089243
Wang 2021	Brunello	77441	donor2	OR7A17	Nonessential (BAGEL2)	-0.027654
Wang 2021	Brunello	77441	donor1	OR7C2	Nonessential (BAGEL2)	0.028798
Wang 2021	Brunello	77441	donor2	OR7C2	Nonessential (BAGEL2)	0.21045
Wang 2021	Brunello	77441	donor1	OR7D4	Nonessential (BAGEL2)	0.22108
Wang 2021	Brunello	77441	donor2	OR7D4	Nonessential (BAGEL2)	0.095179
Wang 2021	Brunello	77441	donor1	OR7G2	Nonessential (BAGEL2)	-0.22588
Wang 2021	Brunello	77441	donor2	OR7G2	Nonessential (BAGEL2)	0.3433
Wang 2021	Brunello	77441	donor1	OR8A1	Nonessential (BAGEL2)	0.036458
Wang 2021	Brunello	77441	donor2	OR8A1	Nonessential (BAGEL2)	0.27587
Wang 2021	Brunello	77441	donor1	OR8B8	Nonessential (BAGEL2)	-0.39945
Wang 2021	Brunello	77441	donor2	OR8B8	Nonessential (BAGEL2)	0.10139
Wang 2021	Brunello	77441	donor1	OR8G5	Nonessential (BAGEL2)	0.1324
Wang 2021	Brunello	77441	donor2	OR8G5	Nonessential (BAGEL2)	-0.073366
Wang 2021	Brunello	77441	donor1	OR8U1	Nonessential (BAGEL2)	-0.66449
Wang 2021	Brunello	77441	donor2	OR8U1	Nonessential (BAGEL2)	0.24631
Wang 2021	Brunello	77441	donor1	OR9Q2	Nonessential (BAGEL2)	0.19051
Wang 2021	Brunello	77441	donor2	OR9Q2	Nonessential (BAGEL2)	0.05909
Wang 2021	Brunello	77441	donor1	ORC6	Core Essential (BAGEL2)	-0.43923
Wang 2021	Brunello	77441	donor2	ORC6	Core Essential (BAGEL2)	-0.63436
Wang 2021	Brunello	77441	donor1	OSGEP	Core Essential (BAGEL2)	0.20785
Wang 2021	Brunello	77441	donor2	OSGEP	Core Essential (BAGEL2)	-0.19041
Wang 2021	Brunello	77441	donor1	OTOP1	Nonessential (BAGEL2)	0.094678
Wang 2021	Brunello	77441	donor2	OTOP1	Nonessential (BAGEL2)	-0.14573
Wang 2021	Brunello	77441	donor1	OTOP3	Nonessential (BAGEL2)	-0.1003
Wang 2021	Brunello	77441	donor2	OTOP3	Nonessential (BAGEL2)	-0.056668
Wang 2021	Brunello	77441	donor1	OTOR	Nonessential (BAGEL2)	0.45828
Wang 2021	Brunello	77441	donor2	OTOR	Nonessential (BAGEL2)	-0.041914
Wang 2021	Brunello	77441	donor1	OTP	Nonessential (BAGEL2)	-0.20006
Wang 2021	Brunello	77441	donor2	OTP	Nonessential (BAGEL2)	-0.050156
Wang 2021	Brunello	77441	donor1	OTUD6A	Nonessential (BAGEL2)	0.6006
Wang 2021	Brunello	77441	donor2	OTUD6A	Nonessential (BAGEL2)	-0.65513
Wang 2021	Brunello	77441	donor1	OTX2	Nonessential (BAGEL2)	-0.11236
Wang 2021	Brunello	77441	donor2	OTX2	Nonessential (BAGEL2)	0.003131
Wang 2021	Brunello	77441	donor1	PABPC1	Core Essential (BAGEL2)	0.24925
Wang 2021	Brunello	77441	donor2	PABPC1	Core Essential (BAGEL2)	0.036218
Wang 2021	Brunello	77441	donor1	PAFAH1B1	Core Essential (BAGEL2)	0.54232
Wang 2021	Brunello	77441	donor2	PAFAH1B1	Core Essential (BAGEL2)	0.28381
Wang 2021	Brunello	77441	donor1	PAGE3	Nonessential (BAGEL2)	-0.09475
Wang 2021	Brunello	77441	donor2	PAGE3	Nonessential (BAGEL2)	-0.073961
Wang 2021	Brunello	77441	donor1	PAICS	Core Essential (BAGEL2)	0.2429
Wang 2021	Brunello	77441	donor2	PAICS	Core Essential (BAGEL2)	-0.188
Wang 2021	Brunello	77441	donor1	PAK1IP1	Core Essential (BAGEL2)	-0.86636
Wang 2021	Brunello	77441	donor2	PAK1IP1	Core Essential (BAGEL2)	-0.13819
Wang 2021	Brunello	77441	donor1	PANX3	Nonessential (BAGEL2)	0.37355
Wang 2021	Brunello	77441	donor2	PANX3	Nonessential (BAGEL2)	0.25798
Wang 2021	Brunello	77441	donor1	PASD1	Nonessential (BAGEL2)	0.4199
Wang 2021	Brunello	77441	donor2	PASD1	Nonessential (BAGEL2)	0.2411
Wang 2021	Brunello	77441	donor1	PAX1	Nonessential (BAGEL2)	-0.72066
Wang 2021	Brunello	77441	donor2	PAX1	Nonessential (BAGEL2)	0.21228
Wang 2021	Brunello	77441	donor1	PAX4	Nonessential (BAGEL2)	0.13498
Wang 2021	Brunello	77441	donor2	PAX4	Nonessential (BAGEL2)	0.11265
Wang 2021	Brunello	77441	donor1	PBOV1	Nonessential (BAGEL2)	-0.23045
Wang 2021	Brunello	77441	donor2	PBOV1	Nonessential (BAGEL2)	-0.02489
Wang 2021	Brunello	77441	donor1	PCID2	Core Essential (BAGEL2)	0.030162
Wang 2021	Brunello	77441	donor2	PCID2	Core Essential (BAGEL2)	0.27956
Wang 2021	Brunello	77441	donor1	PCNA	Core Essential (BAGEL2)	-0.08302
Wang 2021	Brunello	77441	donor2	PCNA	Core Essential (BAGEL2)	-0.17111
Wang 2021	Brunello	77441	donor1	PDCL2	Nonessential (BAGEL2)	-0.24091
Wang 2021	Brunello	77441	donor2	PDCL2	Nonessential (BAGEL2)	0.0072153
Wang 2021	Brunello	77441	donor1	PDE6H	Nonessential (BAGEL2)	0.26295
Wang 2021	Brunello	77441	donor2	PDE6H	Nonessential (BAGEL2)	0.14398
Wang 2021	Brunello	77441	donor1	PDILT	Nonessential (BAGEL2)	-0.20657
Wang 2021	Brunello	77441	donor2	PDILT	Nonessential (BAGEL2)	-0.049213
Wang 2021	Brunello	77441	donor1	PDX1	Nonessential (BAGEL2)	0.38592
Wang 2021	Brunello	77441	donor2	PDX1	Nonessential (BAGEL2)	0.63129
Wang 2021	Brunello	77441	donor1	PDYN	Nonessential (BAGEL2)	-1.0023
Wang 2021	Brunello	77441	donor2	PDYN	Nonessential (BAGEL2)	-0.098105
Wang 2021	Brunello	77441	donor1	PFDN2	Core Essential (BAGEL2)	-0.67503
Wang 2021	Brunello	77441	donor2	PFDN2	Core Essential (BAGEL2)	-0.16196
Wang 2021	Brunello	77441	donor1	PFN1	Core Essential (BAGEL2)	-0.012585
Wang 2021	Brunello	77441	donor2	PFN1	Core Essential (BAGEL2)	0.10393
Wang 2021	Brunello	77441	donor1	PGAM1	Core Essential (BAGEL2)	1.0873
Wang 2021	Brunello	77441	donor2	PGAM1	Core Essential (BAGEL2)	-0.25077
Wang 2021	Brunello	77441	donor1	PGGT1B	Core Essential (BAGEL2)	-0.10349
Wang 2021	Brunello	77441	donor2	PGGT1B	Core Essential (BAGEL2)	0.35363
Wang 2021	Brunello	77441	donor1	PGK1	Core Essential (BAGEL2)	0.11046
Wang 2021	Brunello	77441	donor2	PGK1	Core Essential (BAGEL2)	-0.2241
Wang 2021	Brunello	77441	donor1	PGK2	Nonessential (BAGEL2)	-0.27052
Wang 2021	Brunello	77441	donor2	PGK2	Nonessential (BAGEL2)	1.1273
Wang 2021	Brunello	77441	donor1	PGLYRP2	Nonessential (BAGEL2)	-0.47057
Wang 2021	Brunello	77441	donor2	PGLYRP2	Nonessential (BAGEL2)	0.27507
Wang 2021	Brunello	77441	donor1	PGLYRP3	Nonessential (BAGEL2)	-0.31258
Wang 2021	Brunello	77441	donor2	PGLYRP3	Nonessential (BAGEL2)	-0.13042
Wang 2021	Brunello	77441	donor1	PHB	Core Essential (BAGEL2)	-0.281
Wang 2021	Brunello	77441	donor2	PHB	Core Essential (BAGEL2)	0.26862
Wang 2021	Brunello	77441	donor1	PHB2	Core Essential (BAGEL2)	0.54899
Wang 2021	Brunello	77441	donor2	PHB2	Core Essential (BAGEL2)	0.0027686
Wang 2021	Brunello	77441	donor1	PHF5A	Core Essential (BAGEL2)	-0.11697
Wang 2021	Brunello	77441	donor2	PHF5A	Core Essential (BAGEL2)	-0.11163
Wang 2021	Brunello	77441	donor1	PIWIL1	Nonessential (BAGEL2)	0.03032
Wang 2021	Brunello	77441	donor2	PIWIL1	Nonessential (BAGEL2)	0.075122
Wang 2021	Brunello	77441	donor1	PIWIL3	Nonessential (BAGEL2)	0.026928
Wang 2021	Brunello	77441	donor2	PIWIL3	Nonessential (BAGEL2)	0.18516
Wang 2021	Brunello	77441	donor1	PKD1L3	Nonessential (BAGEL2)	0.065013
Wang 2021	Brunello	77441	donor2	PKD1L3	Nonessential (BAGEL2)	-0.059314
Wang 2021	Brunello	77441	donor1	PKMYT1	Core Essential (BAGEL2)	0.4667
Wang 2021	Brunello	77441	donor2	PKMYT1	Core Essential (BAGEL2)	-0.032196
Wang 2021	Brunello	77441	donor1	PLA2G2E	Nonessential (BAGEL2)	0.31155
Wang 2021	Brunello	77441	donor2	PLA2G2E	Nonessential (BAGEL2)	-0.20218
Wang 2021	Brunello	77441	donor1	PLA2G2F	Nonessential (BAGEL2)	1.5774
Wang 2021	Brunello	77441	donor2	PLA2G2F	Nonessential (BAGEL2)	0.41175
Wang 2021	Brunello	77441	donor1	PLA2G4E	Nonessential (BAGEL2)	0.83403
Wang 2021	Brunello	77441	donor2	PLA2G4E	Nonessential (BAGEL2)	-0.45443
Wang 2021	Brunello	77441	donor1	PLK1	Core Essential (BAGEL2)	0.34242
Wang 2021	Brunello	77441	donor2	PLK1	Core Essential (BAGEL2)	0.15718
Wang 2021	Brunello	77441	donor1	PLRG1	Core Essential (BAGEL2)	0.34754
Wang 2021	Brunello	77441	donor2	PLRG1	Core Essential (BAGEL2)	-0.24689
Wang 2021	Brunello	77441	donor1	PMPCA	Core Essential (BAGEL2)	-0.088115
Wang 2021	Brunello	77441	donor2	PMPCA	Core Essential (BAGEL2)	0.04529
Wang 2021	Brunello	77441	donor1	PMPCB	Core Essential (BAGEL2)	0.1069
Wang 2021	Brunello	77441	donor2	PMPCB	Core Essential (BAGEL2)	0.029724
Wang 2021	Brunello	77441	donor1	PNKP	Core Essential (BAGEL2)	0.98394
Wang 2021	Brunello	77441	donor2	PNKP	Core Essential (BAGEL2)	1.5282
Wang 2021	Brunello	77441	donor1	PNLIP	Nonessential (BAGEL2)	0.63896
Wang 2021	Brunello	77441	donor2	PNLIP	Nonessential (BAGEL2)	0.07528
Wang 2021	Brunello	77441	donor1	PNLIPRP1	Nonessential (BAGEL2)	-0.43407
Wang 2021	Brunello	77441	donor2	PNLIPRP1	Nonessential (BAGEL2)	0.12925
Wang 2021	Brunello	77441	donor1	PNLIPRP2	Nonessential (BAGEL2)	0.13551
Wang 2021	Brunello	77441	donor2	PNLIPRP2	Nonessential (BAGEL2)	0.27362
Wang 2021	Brunello	77441	donor1	PNPLA5	Nonessential (BAGEL2)	-0.033804
Wang 2021	Brunello	77441	donor2	PNPLA5	Nonessential (BAGEL2)	0.17376
Wang 2021	Brunello	77441	donor1	POLA2	Core Essential (BAGEL2)	0.0025125
Wang 2021	Brunello	77441	donor2	POLA2	Core Essential (BAGEL2)	0.34448
Wang 2021	Brunello	77441	donor1	POLR1A	Core Essential (BAGEL2)	-0.48815
Wang 2021	Brunello	77441	donor2	POLR1A	Core Essential (BAGEL2)	0.045835
Wang 2021	Brunello	77441	donor1	POLR1B	Core Essential (BAGEL2)	-0.54768
Wang 2021	Brunello	77441	donor2	POLR1B	Core Essential (BAGEL2)	0.25612
Wang 2021	Brunello	77441	donor1	POLR1C	Core Essential (BAGEL2)	0.19532
Wang 2021	Brunello	77441	donor2	POLR1C	Core Essential (BAGEL2)	0.15952
Wang 2021	Brunello	77441	donor1	POLR2A	Core Essential (BAGEL2)	-1.265
Wang 2021	Brunello	77441	donor2	POLR2A	Core Essential (BAGEL2)	-0.23468
Wang 2021	Brunello	77441	donor1	POLR2B	Core Essential (BAGEL2)	-0.17298
Wang 2021	Brunello	77441	donor2	POLR2B	Core Essential (BAGEL2)	-0.23778
Wang 2021	Brunello	77441	donor1	POLR2C	Core Essential (BAGEL2)	0.30608
Wang 2021	Brunello	77441	donor2	POLR2C	Core Essential (BAGEL2)	0.10767
Wang 2021	Brunello	77441	donor1	POLR2D	Core Essential (BAGEL2)	-0.73762
Wang 2021	Brunello	77441	donor2	POLR2D	Core Essential (BAGEL2)	0.012118
Wang 2021	Brunello	77441	donor1	POLR2E	Core Essential (BAGEL2)	0.31748
Wang 2021	Brunello	77441	donor2	POLR2E	Core Essential (BAGEL2)	-0.10145
Wang 2021	Brunello	77441	donor1	POLR2G	Core Essential (BAGEL2)	0.69933
Wang 2021	Brunello	77441	donor2	POLR2G	Core Essential (BAGEL2)	-0.059023
Wang 2021	Brunello	77441	donor1	POLR2H	Core Essential (BAGEL2)	0.19292
Wang 2021	Brunello	77441	donor2	POLR2H	Core Essential (BAGEL2)	-0.15188
Wang 2021	Brunello	77441	donor1	POLR2I	Core Essential (BAGEL2)	-0.68106
Wang 2021	Brunello	77441	donor2	POLR2I	Core Essential (BAGEL2)	0.090655
Wang 2021	Brunello	77441	donor1	POLR2L	Core Essential (BAGEL2)	0.58127
Wang 2021	Brunello	77441	donor2	POLR2L	Core Essential (BAGEL2)	-0.28102
Wang 2021	Brunello	77441	donor1	POLR3A	Core Essential (BAGEL2)	0.59893
Wang 2021	Brunello	77441	donor2	POLR3A	Core Essential (BAGEL2)	0.44285
Wang 2021	Brunello	77441	donor1	POLR3C	Core Essential (BAGEL2)	0.098902
Wang 2021	Brunello	77441	donor2	POLR3C	Core Essential (BAGEL2)	-0.13743
Wang 2021	Brunello	77441	donor1	POLR3H	Core Essential (BAGEL2)	1.0074
Wang 2021	Brunello	77441	donor2	POLR3H	Core Essential (BAGEL2)	0.56571
Wang 2021	Brunello	77441	donor1	POLR3K	Core Essential (BAGEL2)	0.33585
Wang 2021	Brunello	77441	donor2	POLR3K	Core Essential (BAGEL2)	-0.20089
Wang 2021	Brunello	77441	donor1	POLRMT	Core Essential (BAGEL2)	0.33068
Wang 2021	Brunello	77441	donor2	POLRMT	Core Essential (BAGEL2)	0.38551
Wang 2021	Brunello	77441	donor1	POM121L12	Nonessential (BAGEL2)	0.46237
Wang 2021	Brunello	77441	donor2	POM121L12	Nonessential (BAGEL2)	0.01662
Wang 2021	Brunello	77441	donor1	POP1	Core Essential (BAGEL2)	0.081934
Wang 2021	Brunello	77441	donor2	POP1	Core Essential (BAGEL2)	0.45462
Wang 2021	Brunello	77441	donor1	POP5	Core Essential (BAGEL2)	-0.90036
Wang 2021	Brunello	77441	donor2	POP5	Core Essential (BAGEL2)	-0.7577
Wang 2021	Brunello	77441	donor1	POTEA	Nonessential (BAGEL2)	0.1675
Wang 2021	Brunello	77441	donor2	POTEA	Nonessential (BAGEL2)	0.04276
Wang 2021	Brunello	77441	donor1	POTED	Nonessential (BAGEL2)	0.73043
Wang 2021	Brunello	77441	donor2	POTED	Nonessential (BAGEL2)	-0.61945
Wang 2021	Brunello	77441	donor1	POTEG	Nonessential (BAGEL2)	0.44809
Wang 2021	Brunello	77441	donor2	POTEG	Nonessential (BAGEL2)	-0.25341
Wang 2021	Brunello	77441	donor1	POTEH	Nonessential (BAGEL2)	0.40032
Wang 2021	Brunello	77441	donor2	POTEH	Nonessential (BAGEL2)	0.33193
Wang 2021	Brunello	77441	donor1	POU3F4	Nonessential (BAGEL2)	0.22689
Wang 2021	Brunello	77441	donor2	POU3F4	Nonessential (BAGEL2)	0.10476
Wang 2021	Brunello	77441	donor1	POU4F2	Nonessential (BAGEL2)	-0.20311
Wang 2021	Brunello	77441	donor2	POU4F2	Nonessential (BAGEL2)	0.02302
Wang 2021	Brunello	77441	donor1	POU4F3	Nonessential (BAGEL2)	-0.22132
Wang 2021	Brunello	77441	donor2	POU4F3	Nonessential (BAGEL2)	0.20511
Wang 2021	Brunello	77441	donor1	POU5F2	Nonessential (BAGEL2)	0.90962
Wang 2021	Brunello	77441	donor2	POU5F2	Nonessential (BAGEL2)	0.063676
Wang 2021	Brunello	77441	donor1	PPA1	Core Essential (BAGEL2)	0.36616
Wang 2021	Brunello	77441	donor2	PPA1	Core Essential (BAGEL2)	-0.34221
Wang 2021	Brunello	77441	donor1	PPAN	Core Essential (BAGEL2)	0.19798
Wang 2021	Brunello	77441	donor2	PPAN	Core Essential (BAGEL2)	0.94365
Wang 2021	Brunello	77441	donor1	PPAT	Core Essential (BAGEL2)	0.19363
Wang 2021	Brunello	77441	donor2	PPAT	Core Essential (BAGEL2)	0.28435
Wang 2021	Brunello	77441	donor1	PPIL2	Core Essential (BAGEL2)	0.65179
Wang 2021	Brunello	77441	donor2	PPIL2	Core Essential (BAGEL2)	-0.19589
Wang 2021	Brunello	77441	donor1	PPP2CA	Core Essential (BAGEL2)	-0.091219
Wang 2021	Brunello	77441	donor2	PPP2CA	Core Essential (BAGEL2)	-0.82213
Wang 2021	Brunello	77441	donor1	PPP3R2	Nonessential (BAGEL2)	0.11387
Wang 2021	Brunello	77441	donor2	PPP3R2	Nonessential (BAGEL2)	0.010413
Wang 2021	Brunello	77441	donor1	PPP4C	Core Essential (BAGEL2)	0.24755
[truncated: 4,167 more rows]

## Sheet: S4e_Wang2021_PD1neg_beta
project	library	num_gRNAs	sample	gene	gene_category	beta
This Work	Brunello	77441	donor1	ABCG8	Nonessential (BAGEL2)	1.0492
This Work	Brunello	77441	donor1	ACCSL	Nonessential (BAGEL2)	0.1664
This Work	Brunello	77441	donor1	ACTL7A	Nonessential (BAGEL2)	1.4608
This Work	Brunello	77441	donor1	ACTL7B	Nonessential (BAGEL2)	0.95775
This Work	Brunello	77441	donor1	ACTL9	Nonessential (BAGEL2)	-0.85618
This Work	Brunello	77441	donor1	ACTRT1	Nonessential (BAGEL2)	3.3011
This Work	Brunello	77441	donor1	ADAD1	Nonessential (BAGEL2)	0.094282
This Work	Brunello	77441	donor1	ADAM18	Nonessential (BAGEL2)	0.65446
This Work	Brunello	77441	donor1	ADAM2	Nonessential (BAGEL2)	1.5043
This Work	Brunello	77441	donor1	ADAM20	Nonessential (BAGEL2)	0.13612
This Work	Brunello	77441	donor1	ADAM30	Nonessential (BAGEL2)	0.284
This Work	Brunello	77441	donor1	ADGRG7	Nonessential (BAGEL2)	-1.3401
This Work	Brunello	77441	donor1	ADH7	Nonessential (BAGEL2)	2.3141
This Work	Brunello	77441	donor1	AFM	Nonessential (BAGEL2)	0.86201
This Work	Brunello	77441	donor1	AICDA	Nonessential (BAGEL2)	2.2733
This Work	Brunello	77441	donor1	AIPL1	Nonessential (BAGEL2)	-0.32389
This Work	Brunello	77441	donor1	ALPI	Nonessential (BAGEL2)	-1.6892
This Work	Brunello	77441	donor1	ALX3	Nonessential (BAGEL2)	1.6697
This Work	Brunello	77441	donor1	AMELX	Nonessential (BAGEL2)	-1.433
This Work	Brunello	77441	donor1	ANKRD30A	Nonessential (BAGEL2)	2.6958
This Work	Brunello	77441	donor1	ANKRD60	Nonessential (BAGEL2)	1.0967
This Work	Brunello	77441	donor1	ANTXRL	Nonessential (BAGEL2)	-0.4907
This Work	Brunello	77441	donor1	APOA4	Nonessential (BAGEL2)	-0.46746
This Work	Brunello	77441	donor1	APOBEC1	Nonessential (BAGEL2)	0.33358
This Work	Brunello	77441	donor1	APOF	Nonessential (BAGEL2)	-0.86596
This Work	Brunello	77441	donor1	AQP12A	Nonessential (BAGEL2)	-0.34064
This Work	Brunello	77441	donor1	AQP8	Nonessential (BAGEL2)	0.7372
This Work	Brunello	77441	donor1	ARGFX	Nonessential (BAGEL2)	2.7007
This Work	Brunello	77441	donor1	ART1	Nonessential (BAGEL2)	-0.67694
This Work	Brunello	77441	donor1	ASB17	Nonessential (BAGEL2)	1.5248
This Work	Brunello	77441	donor1	ASIC5	Nonessential (BAGEL2)	-1.8705
This Work	Brunello	77441	donor1	ASZ1	Nonessential (BAGEL2)	1.4855
This Work	Brunello	77441	donor1	ATOH1	Nonessential (BAGEL2)	-1.4388
This Work	Brunello	77441	donor1	ATP4B	Nonessential (BAGEL2)	2.1452
This Work	Brunello	77441	donor1	ATP6V1G3	Nonessential (BAGEL2)	-0.26027
This Work	Brunello	77441	donor1	AWAT1	Nonessential (BAGEL2)	0.81243
This Work	Brunello	77441	donor1	AWAT2	Nonessential (BAGEL2)	-1.4053
This Work	Brunello	77441	donor1	B3GNT6	Nonessential (BAGEL2)	3.6791
This Work	Brunello	77441	donor1	BANF2	Nonessential (BAGEL2)	-0.04525
This Work	Brunello	77441	donor1	BARHL1	Nonessential (BAGEL2)	1.747
This Work	Brunello	77441	donor1	BEND2	Nonessential (BAGEL2)	-1.1262
This Work	Brunello	77441	donor1	BHLHE23	Nonessential (BAGEL2)	1.6
This Work	Brunello	77441	donor1	BIRC8	Nonessential (BAGEL2)	2.0605
This Work	Brunello	77441	donor1	BMP10	Nonessential (BAGEL2)	-0.62961
This Work	Brunello	77441	donor1	BMP15	Nonessential (BAGEL2)	-0.56548
This Work	Brunello	77441	donor1	BPIFA1	Nonessential (BAGEL2)	-1.2645
This Work	Brunello	77441	donor1	BPIFA3	Nonessential (BAGEL2)	1.9288
This Work	Brunello	77441	donor1	BPIFB3	Nonessential (BAGEL2)	-0.20445
This Work	Brunello	77441	donor1	BPIFB6	Nonessential (BAGEL2)	0.07255
This Work	Brunello	77441	donor1	BPIFC	Nonessential (BAGEL2)	-0.54051
This Work	Brunello	77441	donor1	BPY2	Nonessential (BAGEL2)	0.22926
This Work	Brunello	77441	donor1	BRDT	Nonessential (BAGEL2)	-0.1491
This Work	Brunello	77441	donor1	BSND	Nonessential (BAGEL2)	-1.622
This Work	Brunello	77441	donor1	C10orf113	Nonessential (BAGEL2)	0.52247
This Work	Brunello	77441	donor1	C10orf120	Nonessential (BAGEL2)	2.4931
This Work	Brunello	77441	donor1	C10orf53	Nonessential (BAGEL2)	0.93546
This Work	Brunello	77441	donor1	C11orf40	Nonessential (BAGEL2)	2.259
This Work	Brunello	77441	donor1	C12orf40	Nonessential (BAGEL2)	2.5911
This Work	Brunello	77441	donor1	C16orf78	Nonessential (BAGEL2)	1.3022
This Work	Brunello	77441	donor1	C17orf102	Nonessential (BAGEL2)	0.15888
This Work	Brunello	77441	donor1	C17orf78	Nonessential (BAGEL2)	2.6901
This Work	Brunello	77441	donor1	C1orf146	Nonessential (BAGEL2)	1.4711
This Work	Brunello	77441	donor1	C20orf173	Nonessential (BAGEL2)	-0.26493
This Work	Brunello	77441	donor1	C20orf203	Nonessential (BAGEL2)	-1.4649
This Work	Brunello	77441	donor1	C2orf83	Nonessential (BAGEL2)	-1.2116
This Work	Brunello	77441	donor1	C3orf30	Nonessential (BAGEL2)	1.7986
This Work	Brunello	77441	donor1	C6orf10	Nonessential (BAGEL2)	-0.062517
This Work	Brunello	77441	donor1	C7orf66	Nonessential (BAGEL2)	2.5872
This Work	Brunello	77441	donor1	C7orf71	Nonessential (BAGEL2)	2.9979
This Work	Brunello	77441	donor1	C8A	Nonessential (BAGEL2)	0.085846
This Work	Brunello	77441	donor1	C8B	Nonessential (BAGEL2)	-0.097711
This Work	Brunello	77441	donor1	C8orf86	Nonessential (BAGEL2)	-0.4963
This Work	Brunello	77441	donor1	CABP2	Nonessential (BAGEL2)	-1.2657
This Work	Brunello	77441	donor1	CABP5	Nonessential (BAGEL2)	-1.3553
This Work	Brunello	77441	donor1	CABS1	Nonessential (BAGEL2)	0.86226
This Work	Brunello	77441	donor1	CACNG2	Nonessential (BAGEL2)	1.5206
This Work	Brunello	77441	donor1	CACNG3	Nonessential (BAGEL2)	-0.10182
This Work	Brunello	77441	donor1	CACNG5	Nonessential (BAGEL2)	-0.23843
This Work	Brunello	77441	donor1	CATSPER4	Nonessential (BAGEL2)	1.3667
This Work	Brunello	77441	donor1	CCDC155	Nonessential (BAGEL2)	0.53982
This Work	Brunello	77441	donor1	CCDC172	Nonessential (BAGEL2)	-0.34401
This Work	Brunello	77441	donor1	CCDC83	Nonessential (BAGEL2)	-1.2986
This Work	Brunello	77441	donor1	CCKAR	Nonessential (BAGEL2)	1.7108
This Work	Brunello	77441	donor1	CCL1	Nonessential (BAGEL2)	-0.50954
This Work	Brunello	77441	donor1	CCT8L2	Nonessential (BAGEL2)	-0.95774
This Work	Brunello	77441	donor1	CD200R1L	Nonessential (BAGEL2)	-0.78934
This Work	Brunello	77441	donor1	CDCP2	Nonessential (BAGEL2)	0.094703
This Work	Brunello	77441	donor1	CDX2	Nonessential (BAGEL2)	0.23697
This Work	Brunello	77441	donor1	CDX4	Nonessential (BAGEL2)	1.3752
This Work	Brunello	77441	donor1	CDY1	Nonessential (BAGEL2)	-1.5888
This Work	Brunello	77441	donor1	CDY1B	Nonessential (BAGEL2)	-1.3048
This Work	Brunello	77441	donor1	CDY2A	Nonessential (BAGEL2)	-0.3865
This Work	Brunello	77441	donor1	CDY2B	Nonessential (BAGEL2)	-0.030594
This Work	Brunello	77441	donor1	CEACAM7	Nonessential (BAGEL2)	0.0095054
This Work	Brunello	77441	donor1	CELA2A	Nonessential (BAGEL2)	0.31883
This Work	Brunello	77441	donor1	CELA3A	Nonessential (BAGEL2)	-1.5876
This Work	Brunello	77441	donor1	CELA3B	Nonessential (BAGEL2)	-1.0753
This Work	Brunello	77441	donor1	CER1	Nonessential (BAGEL2)	0.53291
This Work	Brunello	77441	donor1	CETN1	Nonessential (BAGEL2)	3.4066
This Work	Brunello	77441	donor1	CFHR2	Nonessential (BAGEL2)	0.13551
This Work	Brunello	77441	donor1	CFHR5	Nonessential (BAGEL2)	1.3459
This Work	Brunello	77441	donor1	CHAT	Nonessential (BAGEL2)	0.9791
This Work	Brunello	77441	donor1	CHRNA6	Nonessential (BAGEL2)	0.47109
This Work	Brunello	77441	donor1	CHRNB3	Nonessential (BAGEL2)	-1.0616
This Work	Brunello	77441	donor1	CLCA1	Nonessential (BAGEL2)	-0.37457
This Work	Brunello	77441	donor1	CLDN17	Nonessential (BAGEL2)	-0.73122
This Work	Brunello	77441	donor1	CLEC2A	Nonessential (BAGEL2)	0.27557
This Work	Brunello	77441	donor1	CLEC3A	Nonessential (BAGEL2)	3.2489
This Work	Brunello	77441	donor1	CLEC6A	Nonessential (BAGEL2)	2.3404
This Work	Brunello	77441	donor1	CLRN1	Nonessential (BAGEL2)	-0.29767
This Work	Brunello	77441	donor1	CNBD1	Nonessential (BAGEL2)	-0.27224
This Work	Brunello	77441	donor1	CNGA2	Nonessential (BAGEL2)	4.1822
This Work	Brunello	77441	donor1	CNGB3	Nonessential (BAGEL2)	-0.53198
This Work	Brunello	77441	donor1	CNPY1	Nonessential (BAGEL2)	1.8198
This Work	Brunello	77441	donor1	CNTNAP5	Nonessential (BAGEL2)	0.48617
This Work	Brunello	77441	donor1	COL20A1	Nonessential (BAGEL2)	1.8232
This Work	Brunello	77441	donor1	COX7B2	Nonessential (BAGEL2)	0.17743
This Work	Brunello	77441	donor1	CPXCR1	Nonessential (BAGEL2)	-0.32293
This Work	Brunello	77441	donor1	CRNN	Nonessential (BAGEL2)	-0.57078
This Work	Brunello	77441	donor1	CRX	Nonessential (BAGEL2)	0.48717
This Work	Brunello	77441	donor1	CRYGB	Nonessential (BAGEL2)	0.51033
This Work	Brunello	77441	donor1	CSH1	Nonessential (BAGEL2)	2.209
This Work	Brunello	77441	donor1	CSHL1	Nonessential (BAGEL2)	0.98059
This Work	Brunello	77441	donor1	CSN2	Nonessential (BAGEL2)	-0.24394
This Work	Brunello	77441	donor1	CSN3	Nonessential (BAGEL2)	-0.47574
This Work	Brunello	77441	donor1	CST11	Nonessential (BAGEL2)	-0.53087
This Work	Brunello	77441	donor1	CST4	Nonessential (BAGEL2)	0.047756
This Work	Brunello	77441	donor1	CST5	Nonessential (BAGEL2)	0.32622
This Work	Brunello	77441	donor1	CST8	Nonessential (BAGEL2)	-0.7422
This Work	Brunello	77441	donor1	CST9	Nonessential (BAGEL2)	1.2371
This Work	Brunello	77441	donor1	CST9L	Nonessential (BAGEL2)	0.51922
This Work	Brunello	77441	donor1	CSTL1	Nonessential (BAGEL2)	-1.2524
This Work	Brunello	77441	donor1	CT45A2	Nonessential (BAGEL2)	1.1806
This Work	Brunello	77441	donor1	CT45A5	Nonessential (BAGEL2)	0.022959
This Work	Brunello	77441	donor1	CT47A11	Nonessential (BAGEL2)	0.57081
This Work	Brunello	77441	donor1	CTCFL	Nonessential (BAGEL2)	1.1244
This Work	Brunello	77441	donor1	CTRB1	Nonessential (BAGEL2)	-0.56557
This Work	Brunello	77441	donor1	CXorf66	Nonessential (BAGEL2)	1.8068
This Work	Brunello	77441	donor1	CYLC2	Nonessential (BAGEL2)	2.4936
This Work	Brunello	77441	donor1	CYP11B1	Nonessential (BAGEL2)	-1.1635
This Work	Brunello	77441	donor1	CYP11B2	Nonessential (BAGEL2)	-0.56355
This Work	Brunello	77441	donor1	CYP26C1	Nonessential (BAGEL2)	2.5102
This Work	Brunello	77441	donor1	CYP2A13	Nonessential (BAGEL2)	1.2872
This Work	Brunello	77441	donor1	CYP2C19	Nonessential (BAGEL2)	-0.9884
This Work	Brunello	77441	donor1	CYP4A22	Nonessential (BAGEL2)	-0.1635
This Work	Brunello	77441	donor1	CYP4F8	Nonessential (BAGEL2)	-0.12708
This Work	Brunello	77441	donor1	CYP7A1	Nonessential (BAGEL2)	-0.11335
This Work	Brunello	77441	donor1	DAZ1	Nonessential (BAGEL2)	0.01973
This Work	Brunello	77441	donor1	DAZ2	Nonessential (BAGEL2)	-0.59508
This Work	Brunello	77441	donor1	DAZ3	Nonessential (BAGEL2)	0.058185
This Work	Brunello	77441	donor1	DAZ4	Nonessential (BAGEL2)	-0.66244
This Work	Brunello	77441	donor1	DAZL	Nonessential (BAGEL2)	-0.67119
This Work	Brunello	77441	donor1	DCAF4L2	Nonessential (BAGEL2)	4.2154
This Work	Brunello	77441	donor1	DCAF8L1	Nonessential (BAGEL2)	-0.19971
This Work	Brunello	77441	donor1	DCANP1	Nonessential (BAGEL2)	0.76834
This Work	Brunello	77441	donor1	DDI1	Nonessential (BAGEL2)	0.57806
This Work	Brunello	77441	donor1	DDX4	Nonessential (BAGEL2)	-1.2997
This Work	Brunello	77441	donor1	DEFA5	Nonessential (BAGEL2)	0.77087
This Work	Brunello	77441	donor1	DEFA6	Nonessential (BAGEL2)	1.9595
This Work	Brunello	77441	donor1	DEFB106A	Nonessential (BAGEL2)	0.24005
This Work	Brunello	77441	donor1	DEFB107A	Nonessential (BAGEL2)	3.097
This Work	Brunello	77441	donor1	DEFB118	Nonessential (BAGEL2)	-0.16005
This Work	Brunello	77441	donor1	DEFB123	Nonessential (BAGEL2)	1.2285
This Work	Brunello	77441	donor1	DEFB126	Nonessential (BAGEL2)	-0.60388
This Work	Brunello	77441	donor1	DEFB127	Nonessential (BAGEL2)	-0.95779
This Work	Brunello	77441	donor1	DEFB129	Nonessential (BAGEL2)	1.9753
This Work	Brunello	77441	donor1	DGAT2L6	Nonessential (BAGEL2)	1.4578
This Work	Brunello	77441	donor1	DGKK	Nonessential (BAGEL2)	0.39739
This Work	Brunello	77441	donor1	DIRC1	Nonessential (BAGEL2)	0.94048
This Work	Brunello	77441	donor1	DMP1	Nonessential (BAGEL2)	0.70781
This Work	Brunello	77441	donor1	DMRT1	Nonessential (BAGEL2)	1.0594
This Work	Brunello	77441	donor1	DMRTB1	Nonessential (BAGEL2)	0.31321
This Work	Brunello	77441	donor1	DMRTC2	Nonessential (BAGEL2)	0.75376
This Work	Brunello	77441	donor1	DPRX	Nonessential (BAGEL2)	0.74654
This Work	Brunello	77441	donor1	DRD3	Nonessential (BAGEL2)	-1.2255
This Work	Brunello	77441	donor1	DRGX	Nonessential (BAGEL2)	1.2758
This Work	Brunello	77441	donor1	DSCR4	Nonessential (BAGEL2)	-0.70697
This Work	Brunello	77441	donor1	DSG4	Nonessential (BAGEL2)	-0.85317
This Work	Brunello	77441	donor1	DSPP	Nonessential (BAGEL2)	0.24944
This Work	Brunello	77441	donor1	DTX2	Nonessential (BAGEL2)	1.482
This Work	Brunello	77441	donor1	DUSP21	Nonessential (BAGEL2)	-1.2432
This Work	Brunello	77441	donor1	DUX4	Nonessential (BAGEL2)	2.693
This Work	Brunello	77441	donor1	DUXA	Nonessential (BAGEL2)	0.0064025
This Work	Brunello	77441	donor1	DYNAP	Nonessential (BAGEL2)	0.64761
This Work	Brunello	77441	donor1	EFCAB3	Nonessential (BAGEL2)	-0.68921
This Work	Brunello	77441	donor1	EGR4	Nonessential (BAGEL2)	-0.51799
This Work	Brunello	77441	donor1	ENTHD1	Nonessential (BAGEL2)	0.64436
This Work	Brunello	77441	donor1	ESX1	Nonessential (BAGEL2)	0.084714
This Work	Brunello	77441	donor1	EVX1	Nonessential (BAGEL2)	1.4837
This Work	Brunello	77441	donor1	F13B	Nonessential (BAGEL2)	1.4616
This Work	Brunello	77441	donor1	F9	Nonessential (BAGEL2)	-0.050525
This Work	Brunello	77441	donor1	FABP2	Nonessential (BAGEL2)	0.23182
This Work	Brunello	77441	donor1	FAM47A	Nonessential (BAGEL2)	0.10884
This Work	Brunello	77441	donor1	FAM47B	Nonessential (BAGEL2)	2.6319
This Work	Brunello	77441	donor1	FAM47C	Nonessential (BAGEL2)	-0.16289
This Work	Brunello	77441	donor1	FAM71A	Nonessential (BAGEL2)	-0.44201
This Work	Brunello	77441	donor1	FAM71B	Nonessential (BAGEL2)	0.020081
This Work	Brunello	77441	donor1	FAM71C	Nonessential (BAGEL2)	-0.82753
This Work	Brunello	77441	donor1	FCRL4	Nonessential (BAGEL2)	2.5925
This Work	Brunello	77441	donor1	FEZF1	Nonessential (BAGEL2)	-1.017
This Work	Brunello	77441	donor1	FEZF2	Nonessential (BAGEL2)	1.625
This Work	Brunello	77441	donor1	FFAR1	Nonessential (BAGEL2)	0.17824
This Work	Brunello	77441	donor1	FGF3	Nonessential (BAGEL2)	-0.79947
This Work	Brunello	77441	donor1	FGF4	Nonessential (BAGEL2)	0.51371
This Work	Brunello	77441	donor1	FGF6	Nonessential (BAGEL2)	-0.61946
This Work	Brunello	77441	donor1	FIGLA	Nonessential (BAGEL2)	1.0437
This Work	Brunello	77441	donor1	FLG2	Nonessential (BAGEL2)	1.2035
This Work	Brunello	77441	donor1	FMR1NB	Nonessential (BAGEL2)	1.6836
This Work	Brunello	77441	donor1	FNDC7	Nonessential (BAGEL2)	-0.61766
This Work	Brunello	77441	donor1	FNDC9	Nonessential (BAGEL2)	-0.10034
This Work	Brunello	77441	donor1	FOXB1	Nonessential (BAGEL2)	1.253
This Work	Brunello	77441	donor1	FOXB2	Nonessential (BAGEL2)	-1.4064
This Work	Brunello	77441	donor1	FOXD4L3	Nonessential (BAGEL2)	0.27829
This Work	Brunello	77441	donor1	FOXD4L4	Nonessential (BAGEL2)	-0.12551
This Work	Brunello	77441	donor1	FOXE3	Nonessential (BAGEL2)	1.5859
This Work	Brunello	77441	donor1	FOXN1	Nonessential (BAGEL2)	-0.67431
This Work	Brunello	77441	donor1	FOXR1	Nonessential (BAGEL2)	2.0609
This Work	Brunello	77441	donor1	FRG2	Nonessential (BAGEL2)	-1.0098
This Work	Brunello	77441	donor1	FRMD7	Nonessential (BAGEL2)	0.24406
This Work	Brunello	77441	donor1	FSCB	Nonessential (BAGEL2)	-0.60432
This Work	Brunello	77441	donor1	FUT5	Nonessential (BAGEL2)	-1.4377
This Work	Brunello	77441	donor1	FUT9	Nonessential (BAGEL2)	0.04894
This Work	Brunello	77441	donor1	G6PC	Nonessential (BAGEL2)	1.0196
This Work	Brunello	77441	donor1	GABRA1	Nonessential (BAGEL2)	1.0263
This Work	Brunello	77441	donor1	GABRA6	Nonessential (BAGEL2)	0.077431
This Work	Brunello	77441	donor1	GAGE1	Nonessential (BAGEL2)	1.0241
This Work	Brunello	77441	donor1	GALNTL5	Nonessential (BAGEL2)	1.2317
This Work	Brunello	77441	donor1	GALR1	Nonessential (BAGEL2)	-0.8372
This Work	Brunello	77441	donor1	GALR3	Nonessential (BAGEL2)	-1.1242
This Work	Brunello	77441	donor1	GBP7	Nonessential (BAGEL2)	-0.33761
This Work	Brunello	77441	donor1	GCG	Nonessential (BAGEL2)	-0.26084
This Work	Brunello	77441	donor1	GCM2	Nonessential (BAGEL2)	-0.58376
This Work	Brunello	77441	donor1	GDF2	Nonessential (BAGEL2)	-0.1156
This Work	Brunello	77441	donor1	GFRA4	Nonessential (BAGEL2)	-0.87557
This Work	Brunello	77441	donor1	GFRAL	Nonessential (BAGEL2)	-0.64972
This Work	Brunello	77441	donor1	GH2	Nonessential (BAGEL2)	-1.1848
This Work	Brunello	77441	donor1	GHRH	Nonessential (BAGEL2)	3.6477
This Work	Brunello	77441	donor1	GHSR	Nonessential (BAGEL2)	2.6089
This Work	Brunello	77441	donor1	GIF	Nonessential (BAGEL2)	-1.5614
This Work	Brunello	77441	donor1	GJA8	Nonessential (BAGEL2)	1.3079
This Work	Brunello	77441	donor1	GJA9	Nonessential (BAGEL2)	-0.14849
This Work	Brunello	77441	donor1	GK2	Nonessential (BAGEL2)	-0.96834
This Work	Brunello	77441	donor1	GKN2	Nonessential (BAGEL2)	-1.7021
This Work	Brunello	77441	donor1	GLRA1	Nonessential (BAGEL2)	-1.0986
This Work	Brunello	77441	donor1	GLRA2	Nonessential (BAGEL2)	0.15999
This Work	Brunello	77441	donor1	GLT6D1	Nonessential (BAGEL2)	0.95277
This Work	Brunello	77441	donor1	GML	Nonessential (BAGEL2)	-0.733
This Work	Brunello	77441	donor1	GOLGA6L2	Nonessential (BAGEL2)	0.081915
This Work	Brunello	77441	donor1	GOT1L1	Nonessential (BAGEL2)	-1.0444
This Work	Brunello	77441	donor1	GPR101	Nonessential (BAGEL2)	0.92252
This Work	Brunello	77441	donor1	GPR119	Nonessential (BAGEL2)	-1.1698
This Work	Brunello	77441	donor1	GPR139	Nonessential (BAGEL2)	-0.44432
This Work	Brunello	77441	donor1	GPR148	Nonessential (BAGEL2)	0.13167
This Work	Brunello	77441	donor1	GPR151	Nonessential (BAGEL2)	-0.89634
This Work	Brunello	77441	donor1	GPR152	Nonessential (BAGEL2)	1.9879
This Work	Brunello	77441	donor1	GPR26	Nonessential (BAGEL2)	2.0969
This Work	Brunello	77441	donor1	GPR31	Nonessential (BAGEL2)	-0.99067
This Work	Brunello	77441	donor1	GPR32	Nonessential (BAGEL2)	2.261
This Work	Brunello	77441	donor1	GPR45	Nonessential (BAGEL2)	0.52984
This Work	Brunello	77441	donor1	GPR50	Nonessential (BAGEL2)	-1.2428
This Work	Brunello	77441	donor1	GPR52	Nonessential (BAGEL2)	-0.1882
This Work	Brunello	77441	donor1	GPR78	Nonessential (BAGEL2)	-0.62196
This Work	Brunello	77441	donor1	GPRC6A	Nonessential (BAGEL2)	-0.30855
This Work	Brunello	77441	donor1	GPX5	Nonessential (BAGEL2)	2.5938
This Work	Brunello	77441	donor1	GPX6	Nonessential (BAGEL2)	0.64105
This Work	Brunello	77441	donor1	GRM4	Nonessential (BAGEL2)	-0.2316
This Work	Brunello	77441	donor1	GRM5	Nonessential (BAGEL2)	-0.54168
This Work	Brunello	77441	donor1	GRM6	Nonessential (BAGEL2)	2.4401
This Work	Brunello	77441	donor1	GSC2	Nonessential (BAGEL2)	1.6908
This Work	Brunello	77441	donor1	GSTA5	Nonessential (BAGEL2)	2.0528
This Work	Brunello	77441	donor1	GSX1	Nonessential (BAGEL2)	-1.4696
This Work	Brunello	77441	donor1	GSX2	Nonessential (BAGEL2)	-0.67632
This Work	Brunello	77441	donor1	GUCA2A	Nonessential (BAGEL2)	-0.59883
This Work	Brunello	77441	donor1	GUCY2F	Nonessential (BAGEL2)	-0.33308
This Work	Brunello	77441	donor1	H1FOO	Nonessential (BAGEL2)	-0.9685
This Work	Brunello	77441	donor1	H2BFM	Nonessential (BAGEL2)	1.6511
This Work	Brunello	77441	donor1	H2BFWT	Nonessential (BAGEL2)	-0.68987
This Work	Brunello	77441	donor1	HAO1	Nonessential (BAGEL2)	0.88087
This Work	Brunello	77441	donor1	HCRTR2	Nonessential (BAGEL2)	-0.71337
This Work	Brunello	77441	donor1	HDGFL1	Nonessential (BAGEL2)	1.5891
This Work	Brunello	77441	donor1	HHLA1	Nonessential (BAGEL2)	-0.50107
This Work	Brunello	77441	donor1	HIST1H2AA	Nonessential (BAGEL2)	2.0357
This Work	Brunello	77441	donor1	HIST1H2BA	Nonessential (BAGEL2)	-0.81959
This Work	Brunello	77441	donor1	HIST1H4G	Nonessential (BAGEL2)	2.9747
This Work	Brunello	77441	donor1	HMX1	Nonessential (BAGEL2)	1.8074
This Work	Brunello	77441	donor1	HOXB1	Nonessential (BAGEL2)	0.97741
This Work	Brunello	77441	donor1	HOXD12	Nonessential (BAGEL2)	2.1846
This Work	Brunello	77441	donor1	HRG	Nonessential (BAGEL2)	0.36782
This Work	Brunello	77441	donor1	HRH3	Nonessential (BAGEL2)	0.18804
This Work	Brunello	77441	donor1	HSFY1	Nonessential (BAGEL2)	-0.98401
This Work	Brunello	77441	donor1	HSFY2	Nonessential (BAGEL2)	1.7646
This Work	Brunello	77441	donor1	HTN3	Nonessential (BAGEL2)	-0.48071
This Work	Brunello	77441	donor1	HTR1A	Nonessential (BAGEL2)	-0.97841
This Work	Brunello	77441	donor1	HTR2C	Nonessential (BAGEL2)	-0.33659
This Work	Brunello	77441	donor1	HTR3C	Nonessential (BAGEL2)	-1.1285
This Work	Brunello	77441	donor1	HTR3D	Nonessential (BAGEL2)	-0.72731
This Work	Brunello	77441	donor1	HTR3E	Nonessential (BAGEL2)	-0.67714
This Work	Brunello	77441	donor1	HTR5A	Nonessential (BAGEL2)	0.98671
This Work	Brunello	77441	donor1	HTR6	Nonessential (BAGEL2)	-0.83502
This Work	Brunello	77441	donor1	IAPP	Nonessential (BAGEL2)	-2.5159
This Work	Brunello	77441	donor1	IFIT1B	Nonessential (BAGEL2)	-0.13748
This Work	Brunello	77441	donor1	IFNA10	Nonessential (BAGEL2)	-1.3721
This Work	Brunello	77441	donor1	IFNA14	Nonessential (BAGEL2)	-1.3253
This Work	Brunello	77441	donor1	IFNA16	Nonessential (BAGEL2)	-0.43365
This Work	Brunello	77441	donor1	IFNA17	Nonessential (BAGEL2)	-1.1944
This Work	Brunello	77441	donor1	IFNA2	Nonessential (BAGEL2)	-0.82827
This Work	Brunello	77441	donor1	IFNA21	Nonessential (BAGEL2)	0.57053
This Work	Brunello	77441	donor1	IFNA4	Nonessential (BAGEL2)	-0.59199
This Work	Brunello	77441	donor1	IFNA5	Nonessential (BAGEL2)	0.20013
This Work	Brunello	77441	donor1	IFNA6	Nonessential (BAGEL2)	2.0237
This Work	Brunello	77441	donor1	IFNA7	Nonessential (BAGEL2)	-1.0815
This Work	Brunello	77441	donor1	IFNA8	Nonessential (BAGEL2)	4.6516
This Work	Brunello	77441	donor1	IFNB1	Nonessential (BAGEL2)	-0.16871
This Work	Brunello	77441	donor1	IFNK	Nonessential (BAGEL2)	-0.52679
This Work	Brunello	77441	donor1	IFNL1	Nonessential (BAGEL2)	0.09855
This Work	Brunello	77441	donor1	IFNL2	Nonessential (BAGEL2)	-0.91953
This Work	Brunello	77441	donor1	IFNL3	Nonessential (BAGEL2)	0.82609
This Work	Brunello	77441	donor1	IFNW1	Nonessential (BAGEL2)	1.6555
This Work	Brunello	77441	donor1	IL12B	Nonessential (BAGEL2)	2.6289
This Work	Brunello	77441	donor1	IL13	Nonessential (BAGEL2)	-1.2694
This Work	Brunello	77441	donor1	IL17A	Nonessential (BAGEL2)	-0.79154
This Work	Brunello	77441	donor1	IL17F	Nonessential (BAGEL2)	0.24581
This Work	Brunello	77441	donor1	IL1F10	Nonessential (BAGEL2)	0.30419
This Work	Brunello	77441	donor1	IL21	Nonessential (BAGEL2)	0.66686
This Work	Brunello	77441	donor1	IL22	Nonessential (BAGEL2)	-0.83178
This Work	Brunello	77441	donor1	IL25	Nonessential (BAGEL2)	-0.98164
This Work	Brunello	77441	donor1	IL26	Nonessential (BAGEL2)	-0.0723
This Work	Brunello	77441	donor1	IL3	Nonessential (BAGEL2)	-0.40986
This Work	Brunello	77441	donor1	IL31	Nonessential (BAGEL2)	2.6791
This Work	Brunello	77441	donor1	IL36A	Nonessential (BAGEL2)	-1.0078
This Work	Brunello	77441	donor1	IL36B	Nonessential (BAGEL2)	-0.036842
This Work	Brunello	77441	donor1	IL36RN	Nonessential (BAGEL2)	2.3749
This Work	Brunello	77441	donor1	IL9	Nonessential (BAGEL2)	-0.019347
This Work	Brunello	77441	donor1	INS	Nonessential (BAGEL2)	-0.32942
This Work	Brunello	77441	donor1	INSL5	Nonessential (BAGEL2)	2.0865
This Work	Brunello	77441	donor1	INSL6	Nonessential (BAGEL2)	-0.0069128
This Work	Brunello	77441	donor1	INSM2	Nonessential (BAGEL2)	0.49777
This Work	Brunello	77441	donor1	INSRR	Nonessential (BAGEL2)	-1.0471
This Work	Brunello	77441	donor1	IQCF1	Nonessential (BAGEL2)	-0.17883
This Work	Brunello	77441	donor1	IRGC	Nonessential (BAGEL2)	0.0021079
This Work	Brunello	77441	donor1	ISX	Nonessential (BAGEL2)	1.1497
This Work	Brunello	77441	donor1	ITIH6	Nonessential (BAGEL2)	-0.47054
This Work	Brunello	77441	donor1	IZUMO2	Nonessential (BAGEL2)	0.43063
This Work	Brunello	77441	donor1	KCNA10	Nonessential (BAGEL2)	0.89525
This Work	Brunello	77441	donor1	KCNB2	Nonessential (BAGEL2)	0.12255
This Work	Brunello	77441	donor1	KCNG4	Nonessential (BAGEL2)	2.0081
This Work	Brunello	77441	donor1	KCNK10	Nonessential (BAGEL2)	0.11522
This Work	Brunello	77441	donor1	KCNK16	Nonessential (BAGEL2)	0.30028
This Work	Brunello	77441	donor1	KCNK18	Nonessential (BAGEL2)	-0.36771
This Work	Brunello	77441	donor1	KCNV1	Nonessential (BAGEL2)	-0.70159
This Work	Brunello	77441	donor1	KHDC3L	Nonessential (BAGEL2)	-1.1169
This Work	Brunello	77441	donor1	KIF2B	Nonessential (BAGEL2)	-0.58636
This Work	Brunello	77441	donor1	KIR2DL1	Nonessential (BAGEL2)	-0.6561
This Work	Brunello	77441	donor1	KIR3DL3	Nonessential (BAGEL2)	-1.057
This Work	Brunello	77441	donor1	KLK12	Nonessential (BAGEL2)	-0.70139
This Work	Brunello	77441	donor1	KLK9	Nonessential (BAGEL2)	-0.56561
This Work	Brunello	77441	donor1	KRT2	Nonessential (BAGEL2)	-0.23187
This Work	Brunello	77441	donor1	KRT25	Nonessential (BAGEL2)	1.5185
This Work	Brunello	77441	donor1	KRT26	Nonessential (BAGEL2)	-1.2755
This Work	Brunello	77441	donor1	KRT28	Nonessential (BAGEL2)	-0.35754
This Work	Brunello	77441	donor1	KRT33A	Nonessential (BAGEL2)	-0.52222
This Work	Brunello	77441	donor1	KRT35	Nonessential (BAGEL2)	-0.80901
This Work	Brunello	77441	donor1	KRT36	Nonessential (BAGEL2)	-0.95443
This Work	Brunello	77441	donor1	KRT37	Nonessential (BAGEL2)	2.0986
This Work	Brunello	77441	donor1	KRT38	Nonessential (BAGEL2)	-2.0673
This Work	Brunello	77441	donor1	KRT40	Nonessential (BAGEL2)	-0.37617
This Work	Brunello	77441	donor1	KRT71	Nonessential (BAGEL2)	-0.2245
This Work	Brunello	77441	donor1	KRT73	Nonessential (BAGEL2)	1.6031
This Work	Brunello	77441	donor1	KRT74	Nonessential (BAGEL2)	0.58169
This Work	Brunello	77441	donor1	KRT75	Nonessential (BAGEL2)	-0.42314
This Work	Brunello	77441	donor1	KRT76	Nonessential (BAGEL2)	0.85334
This Work	Brunello	77441	donor1	KRT77	Nonessential (BAGEL2)	0.97296
This Work	Brunello	77441	donor1	KRT78	Nonessential (BAGEL2)	-0.3544
This Work	Brunello	77441	donor1	KRT82	Nonessential (BAGEL2)	2.1182
This Work	Brunello	77441	donor1	KRT84	Nonessential (BAGEL2)	-1.0186
This Work	Brunello	77441	donor1	KRT85	Nonessential (BAGEL2)	-0.68129
This Work	Brunello	77441	donor1	KRT86	Nonessential (BAGEL2)	0.049132
This Work	Brunello	77441	donor1	KRT9	Nonessential (BAGEL2)	-1.4121
This Work	Brunello	77441	donor1	KRTAP10-1	Nonessential (BAGEL2)	1.9255
This Work	Brunello	77441	donor1	KRTAP10-10	Nonessential (BAGEL2)	2.5692
This Work	Brunello	77441	donor1	KRTAP10-11	Nonessential (BAGEL2)	2.0641
This Work	Brunello	77441	donor1	KRTAP10-12	Nonessential (BAGEL2)	-0.40729
This Work	Brunello	77441	donor1	KRTAP10-2	Nonessential (BAGEL2)	-1.3993
This Work	Brunello	77441	donor1	KRTAP10-4	Nonessential (BAGEL2)	-1.499
This Work	Brunello	77441	donor1	KRTAP10-5	Nonessential (BAGEL2)	-0.43954
This Work	Brunello	77441	donor1	KRTAP10-6	Nonessential (BAGEL2)	-0.7442
This Work	Brunello	77441	donor1	KRTAP10-7	Nonessential (BAGEL2)	-0.75314
This Work	Brunello	77441	donor1	KRTAP10-8	Nonessential (BAGEL2)	-0.66323
This Work	Brunello	77441	donor1	KRTAP10-9	Nonessential (BAGEL2)	-0.21352
This Work	Brunello	77441	donor1	KRTAP1-1	Nonessential (BAGEL2)	0.77517
This Work	Brunello	77441	donor1	KRTAP11-1	Nonessential (BAGEL2)	0.23196
This Work	Brunello	77441	donor1	KRTAP13-1	Nonessential (BAGEL2)	-1.0258
This Work	Brunello	77441	donor1	KRTAP13-2	Nonessential (BAGEL2)	1.8816
This Work	Brunello	77441	donor1	KRTAP13-3	Nonessential (BAGEL2)	-1.4282
This Work	Brunello	77441	donor1	KRTAP13-4	Nonessential (BAGEL2)	2.3755
This Work	Brunello	77441	donor1	KRTAP15-1	Nonessential (BAGEL2)	-0.68012
This Work	Brunello	77441	donor1	KRTAP17-1	Nonessential (BAGEL2)	0.77339
This Work	Brunello	77441	donor1	KRTAP19-3	Nonessential (BAGEL2)	1.0204
This Work	Brunello	77441	donor1	KRTAP23-1	Nonessential (BAGEL2)	-0.57702
This Work	Brunello	77441	donor1	KRTAP26-1	Nonessential (BAGEL2)	-0.50506
This Work	Brunello	77441	donor1	KRTAP3-2	Nonessential (BAGEL2)	0.73238
This Work	Brunello	77441	donor1	KRTAP4-11	Nonessential (BAGEL2)	1.2416
This Work	Brunello	77441	donor1	KRTAP4-12	Nonessential (BAGEL2)	1.229
This Work	Brunello	77441	donor1	KRTAP4-2	Nonessential (BAGEL2)	0.56262
This Work	Brunello	77441	donor1	KRTAP4-4	Nonessential (BAGEL2)	1.1013
This Work	Brunello	77441	donor1	KRTAP4-7	Nonessential (BAGEL2)	0.1006
This Work	Brunello	77441	donor1	KRTAP5-2	Nonessential (BAGEL2)	0.46699
This Work	Brunello	77441	donor1	KRTAP9-2	Nonessential (BAGEL2)	-0.38016
This Work	Brunello	77441	donor1	KRTAP9-3	Nonessential (BAGEL2)	1.2237
This Work	Brunello	77441	donor1	KRTAP9-4	Nonessential (BAGEL2)	-0.1344
This Work	Brunello	77441	donor1	LALBA	Nonessential (BAGEL2)	0.51019
This Work	Brunello	77441	donor1	LBX1	Nonessential (BAGEL2)	-0.5607
This Work	Brunello	77441	donor1	LCN9	Nonessential (BAGEL2)	-0.57911
This Work	Brunello	77441	donor1	LCT	Nonessential (BAGEL2)	0.27621
This Work	Brunello	77441	donor1	LGALS13	Nonessential (BAGEL2)	-0.77694
This Work	Brunello	77441	donor1	LGALS14	Nonessential (BAGEL2)	1.1595
This Work	Brunello	77441	donor1	LHFPL5	Nonessential (BAGEL2)	-0.82788
This Work	Brunello	77441	donor1	LHX3	Nonessential (BAGEL2)	-0.41419
This Work	Brunello	77441	donor1	LHX5	Nonessential (BAGEL2)	-0.27929
This Work	Brunello	77441	donor1	LIM2	Nonessential (BAGEL2)	3.4084
This Work	Brunello	77441	donor1	LIN28A	Nonessential (BAGEL2)	-0.12159
This Work	Brunello	77441	donor1	LIPM	Nonessential (BAGEL2)	-0.02936
This Work	Brunello	77441	donor1	LOR	Nonessential (BAGEL2)	3.0884
This Work	Brunello	77441	donor1	LRIT1	Nonessential (BAGEL2)	-0.32282
This Work	Brunello	77441	donor1	LRIT2	Nonessential (BAGEL2)	-0.6348
This Work	Brunello	77441	donor1	LRRC10	Nonessential (BAGEL2)	2.2157
This Work	Brunello	77441	donor1	LUZP4	Nonessential (BAGEL2)	-0.42602
This Work	Brunello	77441	donor1	LYZL1	Nonessential (BAGEL2)	-1.1847
This Work	Brunello	77441	donor1	LYZL2	Nonessential (BAGEL2)	0.91151
This Work	Brunello	77441	donor1	LYZL6	Nonessential (BAGEL2)	-0.35388
This Work	Brunello	77441	donor1	MAGEA10	Nonessential (BAGEL2)	0.69473
This Work	Brunello	77441	donor1	MAGEA11	Nonessential (BAGEL2)	-0.64813
This Work	Brunello	77441	donor1	MAGEB1	Nonessential (BAGEL2)	1.3832
This Work	Brunello	77441	donor1	MAGEB10	Nonessential (BAGEL2)	3.816
This Work	Brunello	77441	donor1	MAGEB18	Nonessential (BAGEL2)	-0.49557
This Work	Brunello	77441	donor1	MAGEB3	Nonessential (BAGEL2)	-0.63084
This Work	Brunello	77441	donor1	MAGEB4	Nonessential (BAGEL2)	3.5715
This Work	Brunello	77441	donor1	MAGEC3	Nonessential (BAGEL2)	-0.13034
This Work	Brunello	77441	donor1	MAS1	Nonessential (BAGEL2)	0.9734
This Work	Brunello	77441	donor1	MAS1L	Nonessential (BAGEL2)	3.2283
This Work	Brunello	77441	donor1	MBD3L1	Nonessential (BAGEL2)	-0.8309
This Work	Brunello	77441	donor1	MBD3L2	Nonessential (BAGEL2)	-0.85825
This Work	Brunello	77441	donor1	MBL2	Nonessential (BAGEL2)	-1.3456
This Work	Brunello	77441	donor1	MC2R	Nonessential (BAGEL2)	-0.34033
This Work	Brunello	77441	donor1	MC3R	Nonessential (BAGEL2)	-0.62583
This Work	Brunello	77441	donor1	MC5R	Nonessential (BAGEL2)	1.0358
This Work	Brunello	77441	donor1	MEP1A	Nonessential (BAGEL2)	2.722
This Work	Brunello	77441	donor1	MEP1B	Nonessential (BAGEL2)	0.10723
This Work	Brunello	77441	donor1	MEPE	Nonessential (BAGEL2)	-0.21182
This Work	Brunello	77441	donor1	MFRP	Nonessential (BAGEL2)	2.2338
This Work	Brunello	77441	donor1	MMD2	Nonessential (BAGEL2)	1.2732
This Work	Brunello	77441	donor1	MMP20	Nonessential (BAGEL2)	3.61
This Work	Brunello	77441	donor1	MMP21	Nonessential (BAGEL2)	0.37251
This Work	Brunello	77441	donor1	MMP26	Nonessential (BAGEL2)	1.0319
This Work	Brunello	77441	donor1	MMP27	Nonessential (BAGEL2)	0.10007
This Work	Brunello	77441	donor1	MOGAT3	Nonessential (BAGEL2)	0.011154
This Work	Brunello	77441	donor1	MORC1	Nonessential (BAGEL2)	1.1753
This Work	Brunello	77441	donor1	MRGPRD	Nonessential (BAGEL2)	-0.89145
This Work	Brunello	77441	donor1	MRGPRX1	Nonessential (BAGEL2)	-0.10556
This Work	Brunello	77441	donor1	MRGPRX2	Nonessential (BAGEL2)	-1.0197
This Work	Brunello	77441	donor1	MRGPRX4	Nonessential (BAGEL2)	-1.71
This Work	Brunello	77441	donor1	MS4A10	Nonessential (BAGEL2)	0.21529
This Work	Brunello	77441	donor1	MS4A13	Nonessential (BAGEL2)	0.57196
This Work	Brunello	77441	donor1	MS4A5	Nonessential (BAGEL2)	-0.40009
This Work	Brunello	77441	donor1	MSGN1	Nonessential (BAGEL2)	-0.40664
This Work	Brunello	77441	donor1	MT1B	Nonessential (BAGEL2)	1.2981
This Work	Brunello	77441	donor1	MTNR1B	Nonessential (BAGEL2)	-0.6503
This Work	Brunello	77441	donor1	MUC17	Nonessential (BAGEL2)	-0.43676
This Work	Brunello	77441	donor1	MUC7	Nonessential (BAGEL2)	-0.91194
This Work	Brunello	77441	donor1	MYBPC3	Nonessential (BAGEL2)	1.4018
This Work	Brunello	77441	donor1	MYF5	Nonessential (BAGEL2)	2.3447
This Work	Brunello	77441	donor1	NANOGNB	Nonessential (BAGEL2)	2.4596
This Work	Brunello	77441	donor1	NANOS2	Nonessential (BAGEL2)	2.4163
This Work	Brunello	77441	donor1	NCR2	Nonessential (BAGEL2)	-0.16833
This Work	Brunello	77441	donor1	NDST4	Nonessential (BAGEL2)	-0.085282
This Work	Brunello	77441	donor1	NEUROD2	Nonessential (BAGEL2)	1.4284
This Work	Brunello	77441	donor1	NEUROD4	Nonessential (BAGEL2)	-0.5141
This Work	Brunello	77441	donor1	NEUROD6	Nonessential (BAGEL2)	-0.58937
This Work	Brunello	77441	donor1	NEUROG1	Nonessential (BAGEL2)	0.51782
This Work	Brunello	77441	donor1	NKX2-1	Nonessential (BAGEL2)	-0.44838
This Work	Brunello	77441	donor1	NKX2-2	Nonessential (BAGEL2)	1.3235
This Work	Brunello	77441	donor1	NLRP4	Nonessential (BAGEL2)	-1.0251
This Work	Brunello	77441	donor1	NLRP5	Nonessential (BAGEL2)	-1.0726
This Work	Brunello	77441	donor1	NLRP8	Nonessential (BAGEL2)	1.5814
This Work	Brunello	77441	donor1	NLRP9	Nonessential (BAGEL2)	-1.1271
This Work	Brunello	77441	donor1	NMS	Nonessential (BAGEL2)	2.546
This Work	Brunello	77441	donor1	NOBOX	Nonessential (BAGEL2)	-0.64619
This Work	Brunello	77441	donor1	NOTO	Nonessential (BAGEL2)	2.1052
This Work	Brunello	77441	donor1	NOX3	Nonessential (BAGEL2)	-1.2251
This Work	Brunello	77441	donor1	NPFFR1	Nonessential (BAGEL2)	0.20833
This Work	Brunello	77441	donor1	NPHS2	Nonessential (BAGEL2)	-0.109
This Work	Brunello	77441	donor1	NPSR1	Nonessential (BAGEL2)	-0.60418
This Work	Brunello	77441	donor1	NPVF	Nonessential (BAGEL2)	0.7644
This Work	Brunello	77441	donor1	NR2E1	Nonessential (BAGEL2)	-0.33026
This Work	Brunello	77441	donor1	NUTM1	Nonessential (BAGEL2)	1.5797
This Work	Brunello	77441	donor1	NYX	Nonessential (BAGEL2)	1.5851
This Work	Brunello	77441	donor1	OC90	Nonessential (BAGEL2)	2.5124
This Work	Brunello	77441	donor1	OLIG2	Nonessential (BAGEL2)	-0.91156
This Work	Brunello	77441	donor1	OLIG3	Nonessential (BAGEL2)	-0.94122
This Work	Brunello	77441	donor1	OOSP2	Nonessential (BAGEL2)	-0.86947
This Work	Brunello	77441	donor1	OPALIN	Nonessential (BAGEL2)	-1.0829
This Work	Brunello	77441	donor1	OPN1LW	Nonessential (BAGEL2)	0.25227
This Work	Brunello	77441	donor1	OPN5	Nonessential (BAGEL2)	-1.2587
This Work	Brunello	77441	donor1	OR10A2	Nonessential (BAGEL2)	-0.63825
This Work	Brunello	77441	donor1	OR10A4	Nonessential (BAGEL2)	0.13014
This Work	Brunello	77441	donor1	OR10A5	Nonessential (BAGEL2)	-0.42817
This Work	Brunello	77441	donor1	OR10H1	Nonessential (BAGEL2)	-0.71795
This Work	Brunello	77441	donor1	OR10H2	Nonessential (BAGEL2)	1.5908
This Work	Brunello	77441	donor1	OR10H3	Nonessential (BAGEL2)	-0.48126
This Work	Brunello	77441	donor1	OR10J1	Nonessential (BAGEL2)	0.76612
This Work	Brunello	77441	donor1	OR10R2	Nonessential (BAGEL2)	-1.5135
This Work	Brunello	77441	donor1	OR10S1	Nonessential (BAGEL2)	0.7582
This Work	Brunello	77441	donor1	OR10X1	Nonessential (BAGEL2)	0.56275
This Work	Brunello	77441	donor1	OR10Z1	Nonessential (BAGEL2)	-1.196
This Work	Brunello	77441	donor1	OR11A1	Nonessential (BAGEL2)	-1.1647
This Work	Brunello	77441	donor1	OR12D2	Nonessential (BAGEL2)	-0.5815
This Work	Brunello	77441	donor1	OR12D3	Nonessential (BAGEL2)	0.5696
This Work	Brunello	77441	donor1	OR13C3	Nonessential (BAGEL2)	-1.1821
This Work	Brunello	77441	donor1	OR13D1	Nonessential (BAGEL2)	-1.0728
This Work	Brunello	77441	donor1	OR14A16	Nonessential (BAGEL2)	0.10148
This Work	Brunello	77441	donor1	OR1A1	Nonessential (BAGEL2)	-0.23082
This Work	Brunello	77441	donor1	OR1A2	Nonessential (BAGEL2)	-0.62243
This Work	Brunello	77441	donor1	OR1B1	Nonessential (BAGEL2)	0.072214
This Work	Brunello	77441	donor1	OR1D2	Nonessential (BAGEL2)	-0.43732
This Work	Brunello	77441	donor1	OR1E1	Nonessential (BAGEL2)	-0.32909
This Work	Brunello	77441	donor1	OR1E2	Nonessential (BAGEL2)	2.7075
This Work	Brunello	77441	donor1	OR1G1	Nonessential (BAGEL2)	0.0070392
This Work	Brunello	77441	donor1	OR1L6	Nonessential (BAGEL2)	1.7119
This Work	Brunello	77441	donor1	OR1N2	Nonessential (BAGEL2)	-0.02941
This Work	Brunello	77441	donor1	OR1S1	Nonessential (BAGEL2)	0.012569
This Work	Brunello	77441	donor1	OR1S2	Nonessential (BAGEL2)	-1.6661
This Work	Brunello	77441	donor1	OR2AK2	Nonessential (BAGEL2)	-1.472
This Work	Brunello	77441	donor1	OR2AT4	Nonessential (BAGEL2)	1.7176
This Work	Brunello	77441	donor1	OR2C1	Nonessential (BAGEL2)	1.1108
This Work	Brunello	77441	donor1	OR2C3	Nonessential (BAGEL2)	-0.51728
This Work	Brunello	77441	donor1	OR2D2	Nonessential (BAGEL2)	0.058693
This Work	Brunello	77441	donor1	OR2D3	Nonessential (BAGEL2)	-0.72313
This Work	Brunello	77441	donor1	OR2F1	Nonessential (BAGEL2)	-2.1442
This Work	Brunello	77441	donor1	OR2G2	Nonessential (BAGEL2)	-0.12346
This Work	Brunello	77441	donor1	OR2G3	Nonessential (BAGEL2)	-0.63624
This Work	Brunello	77441	donor1	OR2H1	Nonessential (BAGEL2)	-0.97298
This Work	Brunello	77441	donor1	OR2J2	Nonessential (BAGEL2)	-0.46214
This Work	Brunello	77441	donor1	OR2L3	Nonessential (BAGEL2)	-0.56513
This Work	Brunello	77441	donor1	OR2T1	Nonessential (BAGEL2)	-1.0663
This Work	Brunello	77441	donor1	OR2T10	Nonessential (BAGEL2)	-0.91079
This Work	Brunello	77441	donor1	OR2T12	Nonessential (BAGEL2)	3.4032
This Work	Brunello	77441	donor1	OR2T2	Nonessential (BAGEL2)	-0.30137
This Work	Brunello	77441	donor1	OR2T27	Nonessential (BAGEL2)	2.5493
This Work	Brunello	77441	donor1	OR2T33	Nonessential (BAGEL2)	1.4909
This Work	Brunello	77441	donor1	OR2T4	Nonessential (BAGEL2)	0.11084
This Work	Brunello	77441	donor1	OR2T5	Nonessential (BAGEL2)	-1.2582
This Work	Brunello	77441	donor1	OR2W1	Nonessential (BAGEL2)	0.46487
This Work	Brunello	77441	donor1	OR3A1	Nonessential (BAGEL2)	-0.24227
This Work	Brunello	77441	donor1	OR3A2	Nonessential (BAGEL2)	1.3048
This Work	Brunello	77441	donor1	OR3A3	Nonessential (BAGEL2)	-1.4559
This Work	Brunello	77441	donor1	OR4C11	Nonessential (BAGEL2)	0.51469
This Work	Brunello	77441	donor1	OR4C3	Nonessential (BAGEL2)	0.25495
This Work	Brunello	77441	donor1	OR4D1	Nonessential (BAGEL2)	-1.0287
This Work	Brunello	77441	donor1	OR4D10	Nonessential (BAGEL2)	-1.3182
This Work	Brunello	77441	donor1	OR4D11	Nonessential (BAGEL2)	-0.90852
This Work	Brunello	77441	donor1	OR4D9	Nonessential (BAGEL2)	-1.064
This Work	Brunello	77441	donor1	OR4K17	Nonessential (BAGEL2)	-1.112
This Work	Brunello	77441	donor1	OR51B6	Nonessential (BAGEL2)	5.5389
This Work	Brunello	77441	donor1	OR51D1	Nonessential (BAGEL2)	-0.94994
This Work	Brunello	77441	donor1	OR51F2	Nonessential (BAGEL2)	-0.38156
This Work	Brunello	77441	donor1	OR51T1	Nonessential (BAGEL2)	-1.5713
This Work	Brunello	77441	donor1	OR51V1	Nonessential (BAGEL2)	0.7324
This Work	Brunello	77441	donor1	OR52A1	Nonessential (BAGEL2)	0.29803
This Work	Brunello	77441	donor1	OR52A5	Nonessential (BAGEL2)	-1.0145
This Work	Brunello	77441	donor1	OR52B2	Nonessential (BAGEL2)	-1.3824
This Work	Brunello	77441	donor1	OR52B6	Nonessential (BAGEL2)	0.97594
This Work	Brunello	77441	donor1	OR52E8	Nonessential (BAGEL2)	0.24494
This Work	Brunello	77441	donor1	OR52I2	Nonessential (BAGEL2)	-1.6776
This Work	Brunello	77441	donor1	OR52K2	Nonessential (BAGEL2)	-0.54458
This Work	Brunello	77441	donor1	OR52L1	Nonessential (BAGEL2)	-1.1509
This Work	Brunello	77441	donor1	OR52M1	Nonessential (BAGEL2)	-0.30656
This Work	Brunello	77441	donor1	OR52R1	Nonessential (BAGEL2)	-1.0969
This Work	Brunello	77441	donor1	OR52W1	Nonessential (BAGEL2)	0.97976
This Work	Brunello	77441	donor1	OR56A1	Nonessential (BAGEL2)	-1.4681
This Work	Brunello	77441	donor1	OR56A4	Nonessential (BAGEL2)	3.4823
This Work	Brunello	77441	donor1	OR56B1	Nonessential (BAGEL2)	3.2702
This Work	Brunello	77441	donor1	OR5AU1	Nonessential (BAGEL2)	-1.263
This Work	Brunello	77441	donor1	OR5C1	Nonessential (BAGEL2)	1.2319
This Work	Brunello	77441	donor1	OR5I1	Nonessential (BAGEL2)	1.4422
This Work	Brunello	77441	donor1	OR5M1	Nonessential (BAGEL2)	0.34054
This Work	Brunello	77441	donor1	OR5M10	Nonessential (BAGEL2)	-0.41237
This Work	Brunello	77441	donor1	OR5P2	Nonessential (BAGEL2)	-0.94876
This Work	Brunello	77441	donor1	OR5P3	Nonessential (BAGEL2)	0.045441
This Work	Brunello	77441	donor1	OR5R1	Nonessential (BAGEL2)	1.5572
This Work	Brunello	77441	donor1	OR5T1	Nonessential (BAGEL2)	0.74108
This Work	Brunello	77441	donor1	OR5T2	Nonessential (BAGEL2)	0.57738
This Work	Brunello	77441	donor1	OR5T3	Nonessential (BAGEL2)	-0.7098
This Work	Brunello	77441	donor1	OR5V1	Nonessential (BAGEL2)	0.44478
This Work	Brunello	77441	donor1	OR5W2	Nonessential (BAGEL2)	0.37335
This Work	Brunello	77441	donor1	OR6A2	Nonessential (BAGEL2)	3.0192
This Work	Brunello	77441	donor1	OR6K6	Nonessential (BAGEL2)	-0.63043
This Work	Brunello	77441	donor1	OR6S1	Nonessential (BAGEL2)	-0.99038
This Work	Brunello	77441	donor1	OR6V1	Nonessential (BAGEL2)	-1.6685
This Work	Brunello	77441	donor1	OR7A17	Nonessential (BAGEL2)	-1.1355
This Work	Brunello	77441	donor1	OR7C2	Nonessential (BAGEL2)	-0.97554
This Work	Brunello	77441	donor1	OR7D4	Nonessential (BAGEL2)	0.39292
This Work	Brunello	77441	donor1	OR7G2	Nonessential (BAGEL2)	0.31299
This Work	Brunello	77441	donor1	OR8A1	Nonessential (BAGEL2)	-0.61615
This Work	Brunello	77441	donor1	OR8B8	Nonessential (BAGEL2)	-0.78039
This Work	Brunello	77441	donor1	OR8G5	Nonessential (BAGEL2)	-0.4549
This Work	Brunello	77441	donor1	OR8U1	Nonessential (BAGEL2)	-0.45546
This Work	Brunello	77441	donor1	OR9Q2	Nonessential (BAGEL2)	1.0928
This Work	Brunello	77441	donor1	OTOP1	Nonessential (BAGEL2)	-0.87653
This Work	Brunello	77441	donor1	OTOP3	Nonessential (BAGEL2)	-0.62576
This Work	Brunello	77441	donor1	OTOR	Nonessential (BAGEL2)	2.4948
This Work	Brunello	77441	donor1	OTP	Nonessential (BAGEL2)	1.7862
This Work	Brunello	77441	donor1	OTUD6A	Nonessential (BAGEL2)	0.41654
This Work	Brunello	77441	donor1	OTX2	Nonessential (BAGEL2)	-0.061918
This Work	Brunello	77441	donor1	PAGE3	Nonessential (BAGEL2)	0.38629
This Work	Brunello	77441	donor1	PANX3	Nonessential (BAGEL2)	-1.319
This Work	Brunello	77441	donor1	PASD1	Nonessential (BAGEL2)	-1.1609
This Work	Brunello	77441	donor1	PAX1	Nonessential (BAGEL2)	1.9535
This Work	Brunello	77441	donor1	PAX4	Nonessential (BAGEL2)	-1.5961
This Work	Brunello	77441	donor1	PBOV1	Nonessential (BAGEL2)	-0.45481
This Work	Brunello	77441	donor1	PDCD1	PD1	3.685
This Work	Brunello	77441	donor1	PDCL2	Nonessential (BAGEL2)	-1.5884
This Work	Brunello	77441	donor1	PDE6H	Nonessential (BAGEL2)	0.70308
This Work	Brunello	77441	donor1	PDILT	Nonessential (BAGEL2)	-0.060572
This Work	Brunello	77441	donor1	PDX1	Nonessential (BAGEL2)	0.58028
This Work	Brunello	77441	donor1	PDYN	Nonessential (BAGEL2)	-0.95405
This Work	Brunello	77441	donor1	PGK2	Nonessential (BAGEL2)	-0.32692
This Work	Brunello	77441	donor1	PGLYRP2	Nonessential (BAGEL2)	-0.58892
This Work	Brunello	77441	donor1	PGLYRP3	Nonessential (BAGEL2)	0.20933
This Work	Brunello	77441	donor1	PIWIL1	Nonessential (BAGEL2)	-0.38174
This Work	Brunello	77441	donor1	PIWIL3	Nonessential (BAGEL2)	3.221
This Work	Brunello	77441	donor1	PKD1L3	Nonessential (BAGEL2)	-1.0411
This Work	Brunello	77441	donor1	PLA2G2E	Nonessential (BAGEL2)	-1.0045
This Work	Brunello	77441	donor1	PLA2G2F	Nonessential (BAGEL2)	1.105
This Work	Brunello	77441	donor1	PLA2G4E	Nonessential (BAGEL2)	-0.41542
This Work	Brunello	77441	donor1	PNLIP	Nonessential (BAGEL2)	-0.91831
This Work	Brunello	77441	donor1	PNLIPRP1	Nonessential (BAGEL2)	-1.2865
This Work	Brunello	77441	donor1	PNLIPRP2	Nonessential (BAGEL2)	-0.53237
This Work	Brunello	77441	donor1	PNPLA5	Nonessential (BAGEL2)	1.0864
This Work	Brunello	77441	donor1	POM121L12	Nonessential (BAGEL2)	0.65511
This Work	Brunello	77441	donor1	POTEA	Nonessential (BAGEL2)	1.3045
This Work	Brunello	77441	donor1	POTED	Nonessential (BAGEL2)	0.33524
This Work	Brunello	77441	donor1	POTEG	Nonessential (BAGEL2)	2.3314
This Work	Brunello	77441	donor1	POTEH	Nonessential (BAGEL2)	3.2458
This Work	Brunello	77441	donor1	POU3F4	Nonessential (BAGEL2)	-0.070044
This Work	Brunello	77441	donor1	POU4F2	Nonessential (BAGEL2)	2.7461
This Work	Brunello	77441	donor1	POU4F3	Nonessential (BAGEL2)	1.5758
This Work	Brunello	77441	donor1	POU5F2	Nonessential (BAGEL2)	0.72318
This Work	Brunello	77441	donor1	PPP3R2	Nonessential (BAGEL2)	2.1125
This Work	Brunello	77441	donor1	PRAMEF1	Nonessential (BAGEL2)	-1.2004
This Work	Brunello	77441	donor1	PRAMEF19	Nonessential (BAGEL2)	-0.69539
This Work	Brunello	77441	donor1	PRAMEF2	Nonessential (BAGEL2)	-0.80771
This Work	Brunello	77441	donor1	PRAMEF4	Nonessential (BAGEL2)	-0.53358
This Work	Brunello	77441	donor1	PRAMEF7	Nonessential (BAGEL2)	2.5057
This Work	Brunello	77441	donor1	PRB1	Nonessential (BAGEL2)	-0.52066
This Work	Brunello	77441	donor1	PRB4	Nonessential (BAGEL2)	-0.11753
This Work	Brunello	77441	donor1	PRDM13	Nonessential (BAGEL2)	-0.69396
This Work	Brunello	77441	donor1	PRDM14	Nonessential (BAGEL2)	1.4146
This Work	Brunello	77441	donor1	PRDM7	Nonessential (BAGEL2)	1.1647
This Work	Brunello	77441	donor1	PRDM9	Nonessential (BAGEL2)	-1.7869
This Work	Brunello	77441	donor1	PRG3	Nonessential (BAGEL2)	-0.88281
This Work	Brunello	77441	donor1	PRLH	Nonessential (BAGEL2)	1.0668
This Work	Brunello	77441	donor1	PRLHR	Nonessential (BAGEL2)	1.2614
This Work	Brunello	77441	donor1	PROP1	Nonessential (BAGEL2)	1.0328
This Work	Brunello	77441	donor1	PRR27	Nonessential (BAGEL2)	0.29954
This Work	Brunello	77441	donor1	PRSS33	Nonessential (BAGEL2)	-0.66418
This Work	Brunello	77441	donor1	PRSS37	Nonessential (BAGEL2)	-0.82587
This Work	Brunello	77441	donor1	PRSS38	Nonessential (BAGEL2)	-0.45459
This Work	Brunello	77441	donor1	PRSS41	Nonessential (BAGEL2)	-0.27067
This Work	Brunello	77441	donor1	PRSS55	Nonessential (BAGEL2)	-0.21118
This Work	Brunello	77441	donor1	PRSS58	Nonessential (BAGEL2)	-0.087074
This Work	Brunello	77441	donor1	PRY2	Nonessential (BAGEL2)	-0.14982
This Work	Brunello	77441	donor1	PSKH2	Nonessential (BAGEL2)	1.5574
This Work	Brunello	77441	donor1	PTF1A	Nonessential (BAGEL2)	-0.4824
This Work	Brunello	77441	donor1	RAX	Nonessential (BAGEL2)	1.4807
This Work	Brunello	77441	donor1	RAX2	Nonessential (BAGEL2)	-0.20725
This Work	Brunello	77441	donor1	RBM46	Nonessential (BAGEL2)	-0.039851
This Work	Brunello	77441	donor1	RBMXL2	Nonessential (BAGEL2)	-0.93059
This Work	Brunello	77441	donor1	RBMY1A1	Nonessential (BAGEL2)	-1.6549
This Work	Brunello	77441	donor1	RBMY1B	Nonessential (BAGEL2)	-0.54815
This Work	Brunello	77441	donor1	RBMY1D	Nonessential (BAGEL2)	-0.13781
This Work	Brunello	77441	donor1	RBMY1E	Nonessential (BAGEL2)	-1.1209
This Work	Brunello	77441	donor1	RBMY1F	Nonessential (BAGEL2)	-0.40018
This Work	Brunello	77441	donor1	RBMY1J	Nonessential (BAGEL2)	0.17109
This Work	Brunello	77441	donor1	RBP3	Nonessential (BAGEL2)	0.10947
This Work	Brunello	77441	donor1	RBPJL	Nonessential (BAGEL2)	2.0351
This Work	Brunello	77441	donor1	RD3	Nonessential (BAGEL2)	0.17227
This Work	Brunello	77441	donor1	RDH8	Nonessential (BAGEL2)	-0.81931
This Work	Brunello	77441	donor1	REG3A	Nonessential (BAGEL2)	2.3559
This Work	Brunello	77441	donor1	RESP18	Nonessential (BAGEL2)	1.8002
This Work	Brunello	77441	donor1	RETNLB	Nonessential (BAGEL2)	0.088045
This Work	Brunello	77441	donor1	RFPL3	Nonessential (BAGEL2)	-0.50966
This Work	Brunello	77441	donor1	RFPL4B	Nonessential (BAGEL2)	-0.90302
This Work	Brunello	77441	donor1	RFX6	Nonessential (BAGEL2)	-0.37998
This Work	Brunello	77441	donor1	RHO	Nonessential (BAGEL2)	-0.48963
This Work	Brunello	77441	donor1	RHOXF2	Nonessential (BAGEL2)	0.75929
This Work	Brunello	77441	donor1	RNASE10	Nonessential (BAGEL2)	-1.3189
This Work	Brunello	77441	donor1	RNASE11	Nonessential (BAGEL2)	0.30728
This Work	Brunello	77441	donor1	RNASE12	Nonessential (BAGEL2)	0.22075
This Work	Brunello	77441	donor1	RNASE13	Nonessential (BAGEL2)	-0.87591
This Work	Brunello	77441	donor1	RNASE8	Nonessential (BAGEL2)	0.85388
This Work	Brunello	77441	donor1	RNASE9	Nonessential (BAGEL2)	-0.42455
This Work	Brunello	77441	donor1	RND2	Nonessential (BAGEL2)	-1.117
This Work	Brunello	77441	donor1	RNF113B	Nonessential (BAGEL2)	1.3486
This Work	Brunello	77441	donor1	RNF17	Nonessential (BAGEL2)	1.7959
This Work	Brunello	77441	donor1	RP1	Nonessential (BAGEL2)	0.15277
This Work	Brunello	77441	donor1	RP1L1	Nonessential (BAGEL2)	2.1054
This Work	Brunello	77441	donor1	RPE65	Nonessential (BAGEL2)	2.5197
This Work	Brunello	77441	donor1	RPTN	Nonessential (BAGEL2)	-1.3948
This Work	Brunello	77441	donor1	RS1	Nonessential (BAGEL2)	2.6949
This Work	Brunello	77441	donor1	RTP1	Nonessential (BAGEL2)	-0.53681
This Work	Brunello	77441	donor1	RTP2	Nonessential (BAGEL2)	1.7015
This Work	Brunello	77441	donor1	RXFP2	Nonessential (BAGEL2)	1.6373
This Work	Brunello	77441	donor1	RXFP3	Nonessential (BAGEL2)	-0.69757
This Work	Brunello	77441	donor1	S100A7A	Nonessential (BAGEL2)	-0.72771
This Work	Brunello	77441	donor1	S100G	Nonessential (BAGEL2)	1.6262
This Work	Brunello	77441	donor1	SAGE1	Nonessential (BAGEL2)	0.044127
This Work	Brunello	77441	donor1	SAMD7	Nonessential (BAGEL2)	0.049987
This Work	Brunello	77441	donor1	SCGB1D1	Nonessential (BAGEL2)	-0.86526
This Work	Brunello	77441	donor1	SCN10A	Nonessential (BAGEL2)	-0.57893
This Work	Brunello	77441	donor1	SCP2D1	Nonessential (BAGEL2)	-0.50593
This Work	Brunello	77441	donor1	SCRT2	Nonessential (BAGEL2)	1.588
This Work	Brunello	77441	donor1	SDR9C7	Nonessential (BAGEL2)	-2.178
This Work	Brunello	77441	donor1	SEC14L3	Nonessential (BAGEL2)	-1.1914
This Work	Brunello	77441	donor1	SEMG2	Nonessential (BAGEL2)	-0.40641
This Work	Brunello	77441	donor1	SEPT14	Nonessential (BAGEL2)	1.2641
This Work	Brunello	77441	donor1	SERPINA12	Nonessential (BAGEL2)	0.38481
This Work	Brunello	77441	donor1	SERPINA7	Nonessential (BAGEL2)	0.042997
This Work	Brunello	77441	donor1	SERPINA9	Nonessential (BAGEL2)	-0.92892
This Work	Brunello	77441	donor1	SERPINB12	Nonessential (BAGEL2)	-0.78084
This Work	Brunello	77441	donor1	SHCBP1L	Nonessential (BAGEL2)	0.11595
This Work	Brunello	77441	donor1	SHOX	Nonessential (BAGEL2)	-0.62081
This Work	Brunello	77441	donor1	SI	Nonessential (BAGEL2)	-0.23562
This Work	Brunello	77441	donor1	SIGLECL1	Nonessential (BAGEL2)	-0.87913
This Work	Brunello	77441	donor1	SIX6	Nonessential (BAGEL2)	1.5784
This Work	Brunello	77441	donor1	SLC10A2	Nonessential (BAGEL2)	0.046292
This Work	Brunello	77441	donor1	SLC13A1	Nonessential (BAGEL2)	1.3499
This Work	Brunello	77441	donor1	SLC17A6	Nonessential (BAGEL2)	-0.38067
This Work	Brunello	77441	donor1	SLC18A3	Nonessential (BAGEL2)	0.090967
This Work	Brunello	77441	donor1	SLC22A12	Nonessential (BAGEL2)	-0.92792
This Work	Brunello	77441	donor1	SLC22A13	Nonessential (BAGEL2)	-0.45657
This Work	Brunello	77441	donor1	SLC22A24	Nonessential (BAGEL2)	1.9209
This Work	Brunello	77441	donor1	SLC22A25	Nonessential (BAGEL2)	2.1533
This Work	Brunello	77441	donor1	SLC22A6	Nonessential (BAGEL2)	0.32832
This Work	Brunello	77441	donor1	SLC22A8	Nonessential (BAGEL2)	-1.1282
This Work	Brunello	77441	donor1	SLC22A9	Nonessential (BAGEL2)	-0.54024
This Work	Brunello	77441	donor1	SLC25A2	Nonessential (BAGEL2)	-0.18282
This Work	Brunello	77441	donor1	SLC25A31	Nonessential (BAGEL2)	1.5555
This Work	Brunello	77441	donor1	SLC2A2	Nonessential (BAGEL2)	1.7747
This Work	Brunello	77441	donor1	SLC2A7	Nonessential (BAGEL2)	-0.69793
This Work	Brunello	77441	donor1	SLC32A1	Nonessential (BAGEL2)	-0.57686
This Work	Brunello	77441	donor1	SLC34A1	Nonessential (BAGEL2)	-0.8807
This Work	Brunello	77441	donor1	SLC36A3	Nonessential (BAGEL2)	-0.61395
This Work	Brunello	77441	donor1	SLC39A12	Nonessential (BAGEL2)	-0.35672
This Work	Brunello	77441	donor1	SLC6A18	Nonessential (BAGEL2)	-0.13667
This Work	Brunello	77441	donor1	SLC6A5	Nonessential (BAGEL2)	-1.3085
This Work	Brunello	77441	donor1	SLC6A7	Nonessential (BAGEL2)	1.7267
This Work	Brunello	77441	donor1	SLC7A13	Nonessential (BAGEL2)	-0.61785
This Work	Brunello	77441	donor1	SLCO1B1	Nonessential (BAGEL2)	1.8072
This Work	Brunello	77441	donor1	SLCO6A1	Nonessential (BAGEL2)	-0.84699
This Work	Brunello	77441	donor1	SLITRK1	Nonessential (BAGEL2)	2.9295
This Work	Brunello	77441	donor1	SOHLH1	Nonessential (BAGEL2)	-0.44852
This Work	Brunello	77441	donor1	SOX1	Nonessential (BAGEL2)	-1.0705
This Work	Brunello	77441	donor1	SOX14	Nonessential (BAGEL2)	0.97189
This Work	Brunello	77441	donor1	SP8	Nonessential (BAGEL2)	1.3832
This Work	Brunello	77441	donor1	SPACA1	Nonessential (BAGEL2)	-1.3378
This Work	Brunello	77441	donor1	SPACA5	Nonessential (BAGEL2)	0.51724
This Work	Brunello	77441	donor1	SPACA7	Nonessential (BAGEL2)	3.5091
This Work	Brunello	77441	donor1	SPATA16	Nonessential (BAGEL2)	-0.63755
This Work	Brunello	77441	donor1	SPATA21	Nonessential (BAGEL2)	-0.93368
This Work	Brunello	77441	donor1	SPATA31A7	Nonessential (BAGEL2)	-0.16954
This Work	Brunello	77441	donor1	SPATA31D1	Nonessential (BAGEL2)	1.1317
This Work	Brunello	77441	donor1	SPATA32	Nonessential (BAGEL2)	1.3608
This Work	Brunello	77441	donor1	SPEM1	Nonessential (BAGEL2)	-0.68781
This Work	Brunello	77441	donor1	SPHAR	Nonessential (BAGEL2)	2.9824
This Work	Brunello	77441	donor1	SPINK14	Nonessential (BAGEL2)	-0.30974
This Work	Brunello	77441	donor1	SPO11	Nonessential (BAGEL2)	-0.96278
This Work	Brunello	77441	donor1	SPPL2C	Nonessential (BAGEL2)	-0.1387
This Work	Brunello	77441	donor1	SPRR4	Nonessential (BAGEL2)	-0.59432
This Work	Brunello	77441	donor1	SSTR4	Nonessential (BAGEL2)	0.25519
This Work	Brunello	77441	donor1	SSX3	Nonessential (BAGEL2)	-0.57667
This Work	Brunello	77441	donor1	SSX5	Nonessential (BAGEL2)	0.27199
This Work	Brunello	77441	donor1	SSX7	Nonessential (BAGEL2)	-0.12987
This Work	Brunello	77441	donor1	STATH	Nonessential (BAGEL2)	2.8399
This Work	Brunello	77441	donor1	SULT6B1	Nonessential (BAGEL2)	0.53409
This Work	Brunello	77441	donor1	SUN5	Nonessential (BAGEL2)	-0.0052171
This Work	Brunello	77441	donor1	TAAR1	Nonessential (BAGEL2)	-0.58442
This Work	Brunello	77441	donor1	TAAR2	Nonessential (BAGEL2)	-0.30415
This Work	Brunello	77441	donor1	TAAR5	Nonessential (BAGEL2)	-0.50288
This Work	Brunello	77441	donor1	TAAR6	Nonessential (BAGEL2)	-0.63804
This Work	Brunello	77441	donor1	TAAR8	Nonessential (BAGEL2)	0.4834
This Work	Brunello	77441	donor1	TAAR9	Nonessential (BAGEL2)	1.2828
This Work	Brunello	77441	donor1	TAS1R2	Nonessential (BAGEL2)	0.32
This Work	Brunello	77441	donor1	TAS2R1	Nonessential (BAGEL2)	0.011889
This Work	Brunello	77441	donor1	TAS2R13	Nonessential (BAGEL2)	0.94162
This Work	Brunello	77441	donor1	TAS2R16	Nonessential (BAGEL2)	0.76653
This Work	Brunello	77441	donor1	TAS2R39	Nonessential (BAGEL2)	-0.56417
This Work	Brunello	77441	donor1	TAS2R40	Nonessential (BAGEL2)	-0.14474
This Work	Brunello	77441	donor1	TAS2R41	Nonessential (BAGEL2)	-0.68567
This Work	Brunello	77441	donor1	TAS2R42	Nonessential (BAGEL2)	0.67658
This Work	Brunello	77441	donor1	TAS2R43	Nonessential (BAGEL2)	1.6295
This Work	Brunello	77441	donor1	TAS2R46	Nonessential (BAGEL2)	1.9843
This Work	Brunello	77441	donor1	TAS2R50	Nonessential (BAGEL2)	-0.55183
This Work	Brunello	77441	donor1	TAS2R60	Nonessential (BAGEL2)	1.485
This Work	Brunello	77441	donor1	TAS2R7	Nonessential (BAGEL2)	-0.12083
This Work	Brunello	77441	donor1	TAS2R8	Nonessential (BAGEL2)	0.61753
This Work	Brunello	77441	donor1	TAS2R9	Nonessential (BAGEL2)	1.0538
This Work	Brunello	77441	donor1	TBC1D21	Nonessential (BAGEL2)	-1.8194
This Work	Brunello	77441	donor1	TBC1D29	Nonessential (BAGEL2)	0.33596
This Work	Brunello	77441	donor1	TBL1Y	Nonessential (BAGEL2)	0.71347
This Work	Brunello	77441	donor1	TBPL2	Nonessential (BAGEL2)	-0.85747
This Work	Brunello	77441	donor1	TBR1	Nonessential (BAGEL2)	0.65612
This Work	Brunello	77441	donor1	TBX10	Nonessential (BAGEL2)	-0.26975
This Work	Brunello	77441	donor1	TCHHL1	Nonessential (BAGEL2)	-0.61654
This Work	Brunello	77441	donor1	TCP10L2	Nonessential (BAGEL2)	1.4732
This Work	Brunello	77441	donor1	TEDDM1	Nonessential (BAGEL2)	-1.5823
This Work	Brunello	77441	donor1	TEX101	Nonessential (BAGEL2)	-0.019976
This Work	Brunello	77441	donor1	TEX13A	Nonessential (BAGEL2)	2.3243
This Work	Brunello	77441	donor1	TEX28	Nonessential (BAGEL2)	-0.29078
This Work	Brunello	77441	donor1	TFAP2D	Nonessential (BAGEL2)	-0.13303
This Work	Brunello	77441	donor1	TFDP3	Nonessential (BAGEL2)	-1.0398
This Work	Brunello	77441	donor1	TGIF2LX	Nonessential (BAGEL2)	2.2588
This Work	Brunello	77441	donor1	TGIF2LY	Nonessential (BAGEL2)	-0.64944
This Work	Brunello	77441	donor1	TGM6	Nonessential (BAGEL2)	-0.66663
This Work	Brunello	77441	donor1	TKTL2	Nonessential (BAGEL2)	-0.58362
This Work	Brunello	77441	donor1	TLX1	Nonessential (BAGEL2)	-1.7882
This Work	Brunello	77441	donor1	TMEM132D	Nonessential (BAGEL2)	-0.53577
This Work	Brunello	77441	donor1	TMEM174	Nonessential (BAGEL2)	-1.0507
This Work	Brunello	77441	donor1	TMEM207	Nonessential (BAGEL2)	-0.47762
This Work	Brunello	77441	donor1	TMEM225	Nonessential (BAGEL2)	-0.64376
This Work	Brunello	77441	donor1	TMIGD1	Nonessential (BAGEL2)	-0.71157
This Work	Brunello	77441	donor1	TMPRSS11A	Nonessential (BAGEL2)	-0.30422
This Work	Brunello	77441	donor1	TMPRSS11B	Nonessential (BAGEL2)	-0.65663
This Work	Brunello	77441	donor1	TMPRSS11F	Nonessential (BAGEL2)	-0.39996
This Work	Brunello	77441	donor1	TMPRSS12	Nonessential (BAGEL2)	0.70569
This Work	Brunello	77441	donor1	TMPRSS15	Nonessential (BAGEL2)	-0.13446
This Work	Brunello	77441	donor1	TNR	Nonessential (BAGEL2)	-0.5246
This Work	Brunello	77441	donor1	TPD52L3	Nonessential (BAGEL2)	2.5257
This Work	Brunello	77441	donor1	TPH2	Nonessential (BAGEL2)	0.50205
This Work	Brunello	77441	donor1	TPRX1	Nonessential (BAGEL2)	-0.78473
This Work	Brunello	77441	donor1	TPTE	Nonessential (BAGEL2)	0.46414
This Work	Brunello	77441	donor1	TREML4	Nonessential (BAGEL2)	0.01187
This Work	Brunello	77441	donor1	TRHR	Nonessential (BAGEL2)	-0.80278
This Work	Brunello	77441	donor1	TRIM40	Nonessential (BAGEL2)	-1.2476
This Work	Brunello	77441	donor1	TRIM42	Nonessential (BAGEL2)	-1.2204
This Work	Brunello	77441	donor1	TRIM43	Nonessential (BAGEL2)	0.042364
This Work	Brunello	77441	donor1	TRIM48	Nonessential (BAGEL2)	3.3706
This Work	Brunello	77441	donor1	TRIM49	Nonessential (BAGEL2)	-0.58095
This Work	Brunello	77441	donor1	TRIM51	Nonessential (BAGEL2)	0.055924
This Work	Brunello	77441	donor1	TRIM60	Nonessential (BAGEL2)	3.5575
This Work	Brunello	77441	donor1	TRIM67	Nonessential (BAGEL2)	-0.098568
This Work	Brunello	77441	donor1	TRIML1	Nonessential (BAGEL2)	-0.34585
This Work	Brunello	77441	donor1	TRPC5	Nonessential (BAGEL2)	-0.96878
This Work	Brunello	77441	donor1	TRPC7	Nonessential (BAGEL2)	3.4042
This Work	Brunello	77441	donor1	TRPM1	Nonessential (BAGEL2)	-0.50598
This Work	Brunello	77441	donor1	TRPV5	Nonessential (BAGEL2)	-0.69299
This Work	Brunello	77441	donor1	TSGA13	Nonessential (BAGEL2)	-0.84207
This Work	Brunello	77441	donor1	TSHB	Nonessential (BAGEL2)	-1.0071
This Work	Brunello	77441	donor1	TSPAN16	Nonessential (BAGEL2)	2.0564
This Work	Brunello	77441	donor1	TSPO2	Nonessential (BAGEL2)	1.452
This Work	Brunello	77441	donor1	TSPY1	Nonessential (BAGEL2)	1.5686
This Work	Brunello	77441	donor1	TSPYL6	Nonessential (BAGEL2)	2.3796
This Work	Brunello	77441	donor1	TSSK1B	Nonessential (BAGEL2)	4.1938
This Work	Brunello	77441	donor1	TSSK2	Nonessential (BAGEL2)	-0.87697
This Work	Brunello	77441	donor1	TXNDC8	Nonessential (BAGEL2)	-0.097239
This Work	Brunello	77441	donor1	TYR	Nonessential (BAGEL2)	-1.2226
This Work	Brunello	77441	donor1	UBQLN3	Nonessential (BAGEL2)	-1.3394
This Work	Brunello	77441	donor1	UMOD	Nonessential (BAGEL2)	1.2223
This Work	Brunello	77441	donor1	UROC1	Nonessential (BAGEL2)	-0.95245
This Work	Brunello	77441	donor1	USP17L2	Nonessential (BAGEL2)	1.7524
This Work	Brunello	77441	donor1	USP26	Nonessential (BAGEL2)	-0.14319
This Work	Brunello	77441	donor1	USP29	Nonessential (BAGEL2)	0.84067
This Work	Brunello	77441	donor1	UTS2R	Nonessential (BAGEL2)	1.7629
This Work	Brunello	77441	donor1	VAX1	Nonessential (BAGEL2)	1.2942
This Work	Brunello	77441	donor1	VCX3A	Nonessential (BAGEL2)	-1.7097
This Work	Brunello	77441	donor1	VHLL	Nonessential (BAGEL2)	-0.71222
This Work	Brunello	77441	donor1	VN1R2	Nonessential (BAGEL2)	0.06195
This Work	Brunello	77441	donor1	VN1R4	Nonessential (BAGEL2)	-0.90547
This Work	Brunello	77441	donor1	VN1R5	Nonessential (BAGEL2)	-0.61862
This Work	Brunello	77441	donor1	VPREB1	Nonessential (BAGEL2)	-1.4334
This Work	Brunello	77441	donor1	VRTN	Nonessential (BAGEL2)	2.3217
This Work	Brunello	77441	donor1	VSX2	Nonessential (BAGEL2)	1.8822
This Work	Brunello	77441	donor1	WFDC10A	Nonessential (BAGEL2)	-0.8665
This Work	Brunello	77441	donor1	WFDC11	Nonessential (BAGEL2)	-0.49629
This Work	Brunello	77441	donor1	WFDC9	Nonessential (BAGEL2)	-1.6558
This Work	Brunello	77441	donor1	XAGE2	Nonessential (BAGEL2)	0.76154
This Work	Brunello	77441	donor1	XAGE5	Nonessential (BAGEL2)	0.078384
This Work	Brunello	77441	donor1	XKR7	Nonessential (BAGEL2)	2.206
This Work	Brunello	77441	donor1	ZAN	Nonessential (BAGEL2)	-0.81348
This Work	Brunello	77441	donor1	ZCCHC13	Nonessential (BAGEL2)	-0.41247
This Work	Brunello	77441	donor1	ZG16	Nonessential (BAGEL2)	1.9
This Work	Brunello	77441	donor1	ZIC3	Nonessential (BAGEL2)	-0.59247
This Work	Brunello	77441	donor1	ZIM3	Nonessential (BAGEL2)	-1.4245
This Work	Brunello	77441	donor1	ZNF648	Nonessential (BAGEL2)	-0.64093
This Work	Brunello	77441	donor1	ZNF679	Nonessential (BAGEL2)	1.5059
This Work	Brunello	77441	donor1	ZNF804B	Nonessential (BAGEL2)	-1.1502
This Work	Brunello	77441	donor1	ZNRF4	Nonessential (BAGEL2)	-0.0652
This Work	Brunello	77441	donor1	ZP2	Nonessential (BAGEL2)	0.45097
This Work	Brunello	77441	donor1	ZP4	Nonessential (BAGEL2)	-1.3379
This Work	Brunello	77441	donor1	ZSWIM2	Nonessential (BAGEL2)	0.3572
This Work	Brunello	77441	donor2	ABCG8	Nonessential (BAGEL2)	1.8096
This Work	Brunello	77441	donor2	ACCSL	Nonessential (BAGEL2)	-1.7075
This Work	Brunello	77441	donor2	ACTL7A	Nonessential (BAGEL2)	0.92373
This Work	Brunello	77441	donor2	ACTL7B	Nonessential (BAGEL2)	2.4948
This Work	Brunello	77441	donor2	ACTL9	Nonessential (BAGEL2)	3.0898
This Work	Brunello	77441	donor2	ACTRT1	Nonessential (BAGEL2)	0.35844
This Work	Brunello	77441	donor2	ADAD1	Nonessential (BAGEL2)	-0.60736
This Work	Brunello	77441	donor2	ADAM18	Nonessential (BAGEL2)	0.33375
This Work	Brunello	77441	donor2	ADAM2	Nonessential (BAGEL2)	0.032804
This Work	Brunello	77441	donor2	ADAM20	Nonessential (BAGEL2)	1.6263
This Work	Brunello	77441	donor2	ADAM30	Nonessential (BAGEL2)	-0.80855
This Work	Brunello	77441	donor2	ADGRG7	Nonessential (BAGEL2)	-0.85199
This Work	Brunello	77441	donor2	ADH7	Nonessential (BAGEL2)	0.92727
This Work	Brunello	77441	donor2	AFM	Nonessential (BAGEL2)	4.0294
This Work	Brunello	77441	donor2	AICDA	Nonessential (BAGEL2)	0.55399
This Work	Brunello	77441	donor2	AIPL1	Nonessential (BAGEL2)	-0.18119
This Work	Brunello	77441	donor2	ALPI	Nonessential (BAGEL2)	0.083473
This Work	Brunello	77441	donor2	ALX3	Nonessential (BAGEL2)	1.0751
This Work	Brunello	77441	donor2	AMELX	Nonessential (BAGEL2)	0.26424
This Work	Brunello	77441	donor2	ANKRD30A	Nonessential (BAGEL2)	0.66722
This Work	Brunello	77441	donor2	ANKRD60	Nonessential (BAGEL2)	-0.53765
This Work	Brunello	77441	donor2	ANTXRL	Nonessential (BAGEL2)	0.96536
This Work	Brunello	77441	donor2	APOA4	Nonessential (BAGEL2)	3.59
This Work	Brunello	77441	donor2	APOBEC1	Nonessential (BAGEL2)	-1.4121
This Work	Brunello	77441	donor2	APOF	Nonessential (BAGEL2)	-0.65867
This Work	Brunello	77441	donor2	AQP12A	Nonessential (BAGEL2)	-1.7443
This Work	Brunello	77441	donor2	AQP8	Nonessential (BAGEL2)	-0.39795
This Work	Brunello	77441	donor2	ARGFX	Nonessential (BAGEL2)	-0.13243
This Work	Brunello	77441	donor2	ART1	Nonessential (BAGEL2)	0.24623
This Work	Brunello	77441	donor2	ASB17	Nonessential (BAGEL2)	-0.4226
This Work	Brunello	77441	donor2	ASIC5	Nonessential (BAGEL2)	1.1248
This Work	Brunello	77441	donor2	ASZ1	Nonessential (BAGEL2)	-0.48085
This Work	Brunello	77441	donor2	ATOH1	Nonessential (BAGEL2)	-1.1731
This Work	Brunello	77441	donor2	ATP4B	Nonessential (BAGEL2)	1.37
This Work	Brunello	77441	donor2	ATP6V1G3	Nonessential (BAGEL2)	0.53156
This Work	Brunello	77441	donor2	AWAT1	Nonessential (BAGEL2)	0.81835
This Work	Brunello	77441	donor2	AWAT2	Nonessential (BAGEL2)	-0.60919
This Work	Brunello	77441	donor2	B3GNT6	Nonessential (BAGEL2)	1.4244
This Work	Brunello	77441	donor2	BANF2	Nonessential (BAGEL2)	-0.51353
This Work	Brunello	77441	donor2	BARHL1	Nonessential (BAGEL2)	0.9604
This Work	Brunello	77441	donor2	BEND2	Nonessential (BAGEL2)	-0.55225
This Work	Brunello	77441	donor2	BHLHE23	Nonessential (BAGEL2)	0.85322
This Work	Brunello	77441	donor2	BIRC8	Nonessential (BAGEL2)	0.017288
This Work	Brunello	77441	donor2	BMP10	Nonessential (BAGEL2)	1.1483
This Work	Brunello	77441	donor2	BMP15	Nonessential (BAGEL2)	-0.33061
This Work	Brunello	77441	donor2	BPIFA1	Nonessential (BAGEL2)	-1.5403
This Work	Brunello	77441	donor2	BPIFA3	Nonessential (BAGEL2)	1.2355
This Work	Brunello	77441	donor2	BPIFB3	Nonessential (BAGEL2)	2.1265
This Work	Brunello	77441	donor2	BPIFB6	Nonessential (BAGEL2)	3.4194
This Work	Brunello	77441	donor2	BPIFC	Nonessential (BAGEL2)	-0.28374
This Work	Brunello	77441	donor2	BPY2	Nonessential (BAGEL2)	-0.22907
This Work	Brunello	77441	donor2	BRDT	Nonessential (BAGEL2)	-0.43864
This Work	Brunello	77441	donor2	BSND	Nonessential (BAGEL2)	-0.75918
This Work	Brunello	77441	donor2	C10orf113	Nonessential (BAGEL2)	0.046239
This Work	Brunello	77441	donor2	C10orf120	Nonessential (BAGEL2)	0.51085
This Work	Brunello	77441	donor2	C10orf53	Nonessential (BAGEL2)	0.54228
This Work	Brunello	77441	donor2	C11orf40	Nonessential (BAGEL2)	0.64276
This Work	Brunello	77441	donor2	C12orf40	Nonessential (BAGEL2)	1.2314
This Work	Brunello	77441	donor2	C16orf78	Nonessential (BAGEL2)	2.6981
This Work	Brunello	77441	donor2	C17orf102	Nonessential (BAGEL2)	0.78693
This Work	Brunello	77441	donor2	C17orf78	Nonessential (BAGEL2)	-1.2389
This Work	Brunello	77441	donor2	C1orf146	Nonessential (BAGEL2)	0.65224
This Work	Brunello	77441	donor2	C20orf173	Nonessential (BAGEL2)	1.3076
This Work	Brunello	77441	donor2	C20orf203	Nonessential (BAGEL2)	-1.2328
This Work	Brunello	77441	donor2	C2orf83	Nonessential (BAGEL2)	-1.3203
This Work	Brunello	77441	donor2	C3orf30	Nonessential (BAGEL2)	-1.5615
This Work	Brunello	77441	donor2	C6orf10	Nonessential (BAGEL2)	1.3956
This Work	Brunello	77441	donor2	C7orf66	Nonessential (BAGEL2)	1.0045
This Work	Brunello	77441	donor2	C7orf71	Nonessential (BAGEL2)	-0.48051
This Work	Brunello	77441	donor2	C8A	Nonessential (BAGEL2)	-0.029206
This Work	Brunello	77441	donor2	C8B	Nonessential (BAGEL2)	0.30035
This Work	Brunello	77441	donor2	C8orf86	Nonessential (BAGEL2)	-0.78951
This Work	Brunello	77441	donor2	CABP2	Nonessential (BAGEL2)	0.88387
This Work	Brunello	77441	donor2	CABP5	Nonessential (BAGEL2)	0.4261
This Work	Brunello	77441	donor2	CABS1	Nonessential (BAGEL2)	2.2273
This Work	Brunello	77441	donor2	CACNG2	Nonessential (BAGEL2)	1.2538
This Work	Brunello	77441	donor2	CACNG3	Nonessential (BAGEL2)	3.3206
This Work	Brunello	77441	donor2	CACNG5	Nonessential (BAGEL2)	-0.34895
This Work	Brunello	77441	donor2	CATSPER4	Nonessential (BAGEL2)	0.27284
This Work	Brunello	77441	donor2	CCDC155	Nonessential (BAGEL2)	-0.46539
This Work	Brunello	77441	donor2	CCDC172	Nonessential (BAGEL2)	-0.4474
This Work	Brunello	77441	donor2	CCDC83	Nonessential (BAGEL2)	-0.66093
This Work	Brunello	77441	donor2	CCKAR	Nonessential (BAGEL2)	-1.2356
This Work	Brunello	77441	donor2	CCL1	Nonessential (BAGEL2)	1.0047
This Work	Brunello	77441	donor2	CCT8L2	Nonessential (BAGEL2)	-0.57985
This Work	Brunello	77441	donor2	CD200R1L	Nonessential (BAGEL2)	-0.68077
This Work	Brunello	77441	donor2	CDCP2	Nonessential (BAGEL2)	-1.8001
This Work	Brunello	77441	donor2	CDX2	Nonessential (BAGEL2)	1.2258
This Work	Brunello	77441	donor2	CDX4	Nonessential (BAGEL2)	-0.65995
This Work	Brunello	77441	donor2	CDY1	Nonessential (BAGEL2)	1.8137
This Work	Brunello	77441	donor2	CDY1B	Nonessential (BAGEL2)	-0.78705
This Work	Brunello	77441	donor2	CDY2A	Nonessential (BAGEL2)	4.2617
This Work	Brunello	77441	donor2	CDY2B	Nonessential (BAGEL2)	-1.1882
This Work	Brunello	77441	donor2	CEACAM7	Nonessential (BAGEL2)	-0.62814
This Work	Brunello	77441	donor2	CELA2A	Nonessential (BAGEL2)	0.67109
This Work	Brunello	77441	donor2	CELA3A	Nonessential (BAGEL2)	-0.81781
This Work	Brunello	77441	donor2	CELA3B	Nonessential (BAGEL2)	0.11621
This Work	Brunello	77441	donor2	CER1	Nonessential (BAGEL2)	0.71856
This Work	Brunello	77441	donor2	CETN1	Nonessential (BAGEL2)	-0.80121
This Work	Brunello	77441	donor2	CFHR2	Nonessential (BAGEL2)	0.83817
This Work	Brunello	77441	donor2	CFHR5	Nonessential (BAGEL2)	1.1103
This Work	Brunello	77441	donor2	CHAT	Nonessential (BAGEL2)	1.4106
This Work	Brunello	77441	donor2	CHRNA6	Nonessential (BAGEL2)	0.13318
This Work	Brunello	77441	donor2	CHRNB3	Nonessential (BAGEL2)	-1.3376
This Work	Brunello	77441	donor2	CLCA1	Nonessential (BAGEL2)	0.34578
This Work	Brunello	77441	donor2	CLDN17	Nonessential (BAGEL2)	1.613
This Work	Brunello	77441	donor2	CLEC2A	Nonessential (BAGEL2)	-1.5344
This Work	Brunello	77441	donor2	CLEC3A	Nonessential (BAGEL2)	0.24333
This Work	Brunello	77441	donor2	CLEC6A	Nonessential (BAGEL2)	-0.19891
This Work	Brunello	77441	donor2	CLRN1	Nonessential (BAGEL2)	1.3011
This Work	Brunello	77441	donor2	CNBD1	Nonessential (BAGEL2)	1.5026
This Work	Brunello	77441	donor2	CNGA2	Nonessential (BAGEL2)	-1.8307
This Work	Brunello	77441	donor2	CNGB3	Nonessential (BAGEL2)	-1.3676
This Work	Brunello	77441	donor2	CNPY1	Nonessential (BAGEL2)	-1.3475
This Work	Brunello	77441	donor2	CNTNAP5	Nonessential (BAGEL2)	-0.54734
This Work	Brunello	77441	donor2	COL20A1	Nonessential (BAGEL2)	3.0423
This Work	Brunello	77441	donor2	COX7B2	Nonessential (BAGEL2)	1.0393
This Work	Brunello	77441	donor2	CPXCR1	Nonessential (BAGEL2)	-1.4144
This Work	Brunello	77441	donor2	CRNN	Nonessential (BAGEL2)	3.3763
This Work	Brunello	77441	donor2	CRX	Nonessential (BAGEL2)	2.189
This Work	Brunello	77441	donor2	CRYGB	Nonessential (BAGEL2)	2.2297
This Work	Brunello	77441	donor2	CSH1	Nonessential (BAGEL2)	-0.67017
This Work	Brunello	77441	donor2	CSHL1	Nonessential (BAGEL2)	0.079581
This Work	Brunello	77441	donor2	CSN2	Nonessential (BAGEL2)	4.2877
This Work	Brunello	77441	donor2	CSN3	Nonessential (BAGEL2)	-0.81537
This Work	Brunello	77441	donor2	CST11	Nonessential (BAGEL2)	3.3316
This Work	Brunello	77441	donor2	CST4	Nonessential (BAGEL2)	-0.42602
This Work	Brunello	77441	donor2	CST5	Nonessential (BAGEL2)	0.38526
This Work	Brunello	77441	donor2	CST8	Nonessential (BAGEL2)	-1.0986
This Work	Brunello	77441	donor2	CST9	Nonessential (BAGEL2)	2.8768
This Work	Brunello	77441	donor2	CST9L	Nonessential (BAGEL2)	0.57817
This Work	Brunello	77441	donor2	CSTL1	Nonessential (BAGEL2)	-0.55407
This Work	Brunello	77441	donor2	CT45A2	Nonessential (BAGEL2)	0.9834
This Work	Brunello	77441	donor2	CT45A5	Nonessential (BAGEL2)	0.011944
This Work	Brunello	77441	donor2	CT47A11	Nonessential (BAGEL2)	0.62506
This Work	Brunello	77441	donor2	CTCFL	Nonessential (BAGEL2)	1.7889
This Work	Brunello	77441	donor2	CTRB1	Nonessential (BAGEL2)	-1.1141
This Work	Brunello	77441	donor2	CXorf66	Nonessential (BAGEL2)	0.45957
This Work	Brunello	77441	donor2	CYLC2	Nonessential (BAGEL2)	-1.3874
This Work	Brunello	77441	donor2	CYP11B1	Nonessential (BAGEL2)	1.6676
This Work	Brunello	77441	donor2	CYP11B2	Nonessential (BAGEL2)	-0.41
This Work	Brunello	77441	donor2	CYP26C1	Nonessential (BAGEL2)	2.2545
This Work	Brunello	77441	donor2	CYP2A13	Nonessential (BAGEL2)	1.121
This Work	Brunello	77441	donor2	CYP2C19	Nonessential (BAGEL2)	-0.56286
This Work	Brunello	77441	donor2	CYP4A22	Nonessential (BAGEL2)	-0.71058
This Work	Brunello	77441	donor2	CYP4F8	Nonessential (BAGEL2)	1.0504
This Work	Brunello	77441	donor2	CYP7A1	Nonessential (BAGEL2)	-0.22215
This Work	Brunello	77441	donor2	DAZ1	Nonessential (BAGEL2)	1.0323
This Work	Brunello	77441	donor2	DAZ2	Nonessential (BAGEL2)	1.2778
This Work	Brunello	77441	donor2	DAZ3	Nonessential (BAGEL2)	0.35809
This Work	Brunello	77441	donor2	DAZ4	Nonessential (BAGEL2)	0.21199
This Work	Brunello	77441	donor2	DAZL	Nonessential (BAGEL2)	-0.51519
This Work	Brunello	77441	donor2	DCAF4L2	Nonessential (BAGEL2)	-0.28909
This Work	Brunello	77441	donor2	DCAF8L1	Nonessential (BAGEL2)	-0.59876
This Work	Brunello	77441	donor2	DCANP1	Nonessential (BAGEL2)	-0.50853
This Work	Brunello	77441	donor2	DDI1	Nonessential (BAGEL2)	-0.15178
This Work	Brunello	77441	donor2	DDX4	Nonessential (BAGEL2)	-0.90225
This Work	Brunello	77441	donor2	DEFA5	Nonessential (BAGEL2)	-1.5429
This Work	Brunello	77441	donor2	DEFA6	Nonessential (BAGEL2)	0.63214
This Work	Brunello	77441	donor2	DEFB106A	Nonessential (BAGEL2)	-1.1304
This Work	Brunello	77441	donor2	DEFB107A	Nonessential (BAGEL2)	1.7457
This Work	Brunello	77441	donor2	DEFB118	Nonessential (BAGEL2)	-0.54009
This Work	Brunello	77441	donor2	DEFB123	Nonessential (BAGEL2)	1.9936
This Work	Brunello	77441	donor2	DEFB126	Nonessential (BAGEL2)	0.91703
This Work	Brunello	77441	donor2	DEFB127	Nonessential (BAGEL2)	0.087194
This Work	Brunello	77441	donor2	DEFB129	Nonessential (BAGEL2)	-0.77085
This Work	Brunello	77441	donor2	DGAT2L6	Nonessential (BAGEL2)	-0.26354
This Work	Brunello	77441	donor2	DGKK	Nonessential (BAGEL2)	-0.80331
This Work	Brunello	77441	donor2	DIRC1	Nonessential (BAGEL2)	1.4208
This Work	Brunello	77441	donor2	DMP1	Nonessential (BAGEL2)	1.5051
This Work	Brunello	77441	donor2	DMRT1	Nonessential (BAGEL2)	0.35628
This Work	Brunello	77441	donor2	DMRTB1	Nonessential (BAGEL2)	2.58
This Work	Brunello	77441	donor2	DMRTC2	Nonessential (BAGEL2)	-0.6998
This Work	Brunello	77441	donor2	DPRX	Nonessential (BAGEL2)	1.2364
This Work	Brunello	77441	donor2	DRD3	Nonessential (BAGEL2)	-0.99879
This Work	Brunello	77441	donor2	DRGX	Nonessential (BAGEL2)	0.53921
This Work	Brunello	77441	donor2	DSCR4	Nonessential (BAGEL2)	0.14649
This Work	Brunello	77441	donor2	DSG4	Nonessential (BAGEL2)	-1.2516
This Work	Brunello	77441	donor2	DSPP	Nonessential (BAGEL2)	2.4235
This Work	Brunello	77441	donor2	DTX2	Nonessential (BAGEL2)	1.6362
This Work	Brunello	77441	donor2	DUSP21	Nonessential (BAGEL2)	0.85517
This Work	Brunello	77441	donor2	DUX4	Nonessential (BAGEL2)	-1.0427
This Work	Brunello	77441	donor2	DUXA	Nonessential (BAGEL2)	-1.0371
This Work	Brunello	77441	donor2	DYNAP	Nonessential (BAGEL2)	-1.2815
This Work	Brunello	77441	donor2	EFCAB3	Nonessential (BAGEL2)	0.050377
This Work	Brunello	77441	donor2	EGR4	Nonessential (BAGEL2)	-0.15185
This Work	Brunello	77441	donor2	ENTHD1	Nonessential (BAGEL2)	1.8095
This Work	Brunello	77441	donor2	ESX1	Nonessential (BAGEL2)	1.8941
This Work	Brunello	77441	donor2	EVX1	Nonessential (BAGEL2)	-0.2464
This Work	Brunello	77441	donor2	F13B	Nonessential (BAGEL2)	0.11835
This Work	Brunello	77441	donor2	F9	Nonessential (BAGEL2)	-0.98883
This Work	Brunello	77441	donor2	FABP2	Nonessential (BAGEL2)	0.5163
This Work	Brunello	77441	donor2	FAM47A	Nonessential (BAGEL2)	-0.88948
This Work	Brunello	77441	donor2	FAM47B	Nonessential (BAGEL2)	-1.0553
This Work	Brunello	77441	donor2	FAM47C	Nonessential (BAGEL2)	-0.12685
This Work	Brunello	77441	donor2	FAM71A	Nonessential (BAGEL2)	-0.1729
This Work	Brunello	77441	donor2	FAM71B	Nonessential (BAGEL2)	-0.68702
This Work	Brunello	77441	donor2	FAM71C	Nonessential (BAGEL2)	-0.83335
This Work	Brunello	77441	donor2	FCRL4	Nonessential (BAGEL2)	-0.0719
This Work	Brunello	77441	donor2	FEZF1	Nonessential (BAGEL2)	-0.5314
This Work	Brunello	77441	donor2	FEZF2	Nonessential (BAGEL2)	1.5613
This Work	Brunello	77441	donor2	FFAR1	Nonessential (BAGEL2)	-0.30566
This Work	Brunello	77441	donor2	FGF3	Nonessential (BAGEL2)	-0.43664
This Work	Brunello	77441	donor2	FGF4	Nonessential (BAGEL2)	-0.6564
This Work	Brunello	77441	donor2	FGF6	Nonessential (BAGEL2)	-0.1278
This Work	Brunello	77441	donor2	FIGLA	Nonessential (BAGEL2)	0.90522
This Work	Brunello	77441	donor2	FLG2	Nonessential (BAGEL2)	0.19173
This Work	Brunello	77441	donor2	FMR1NB	Nonessential (BAGEL2)	-0.43907
This Work	Brunello	77441	donor2	FNDC7	Nonessential (BAGEL2)	-0.92833
This Work	Brunello	77441	donor2	FNDC9	Nonessential (BAGEL2)	-1.4591
This Work	Brunello	77441	donor2	FOXB1	Nonessential (BAGEL2)	0.85164
This Work	Brunello	77441	donor2	FOXB2	Nonessential (BAGEL2)	-0.23094
This Work	Brunello	77441	donor2	FOXD4L3	Nonessential (BAGEL2)	0.024198
This Work	Brunello	77441	donor2	FOXD4L4	Nonessential (BAGEL2)	0.99538
This Work	Brunello	77441	donor2	FOXE3	Nonessential (BAGEL2)	2.6632
This Work	Brunello	77441	donor2	FOXN1	Nonessential (BAGEL2)	1.6012
This Work	Brunello	77441	donor2	FOXR1	Nonessential (BAGEL2)	2.7114
This Work	Brunello	77441	donor2	FRG2	Nonessential (BAGEL2)	0.64384
This Work	Brunello	77441	donor2	FRMD7	Nonessential (BAGEL2)	-0.94321
This Work	Brunello	77441	donor2	FSCB	Nonessential (BAGEL2)	-1.4674
This Work	Brunello	77441	donor2	FUT5	Nonessential (BAGEL2)	-1.0975
This Work	Brunello	77441	donor2	FUT9	Nonessential (BAGEL2)	1.8545
This Work	Brunello	77441	donor2	G6PC	Nonessential (BAGEL2)	-0.26983
This Work	Brunello	77441	donor2	GABRA1	Nonessential (BAGEL2)	0.09754
This Work	Brunello	77441	donor2	GABRA6	Nonessential (BAGEL2)	0.18744
This Work	Brunello	77441	donor2	GAGE1	Nonessential (BAGEL2)	1.0986
This Work	Brunello	77441	donor2	GALNTL5	Nonessential (BAGEL2)	-0.19938
This Work	Brunello	77441	donor2	GALR1	Nonessential (BAGEL2)	2.1629
This Work	Brunello	77441	donor2	GALR3	Nonessential (BAGEL2)	-0.89027
This Work	Brunello	77441	donor2	GBP7	Nonessential (BAGEL2)	-0.21409
This Work	Brunello	77441	donor2	GCG	Nonessential (BAGEL2)	0.32543
This Work	Brunello	77441	donor2	GCM2	Nonessential (BAGEL2)	3.0322
This Work	Brunello	77441	donor2	GDF2	Nonessential (BAGEL2)	0.017748
This Work	Brunello	77441	donor2	GFRA4	Nonessential (BAGEL2)	-0.49573
This Work	Brunello	77441	donor2	GFRAL	Nonessential (BAGEL2)	1.717
This Work	Brunello	77441	donor2	GH2	Nonessential (BAGEL2)	-0.6027
This Work	Brunello	77441	donor2	GHRH	Nonessential (BAGEL2)	-1.1937
This Work	Brunello	77441	donor2	GHSR	Nonessential (BAGEL2)	2.316
This Work	Brunello	77441	donor2	GIF	Nonessential (BAGEL2)	-0.6907
This Work	Brunello	77441	donor2	GJA8	Nonessential (BAGEL2)	0.69633
This Work	Brunello	77441	donor2	GJA9	Nonessential (BAGEL2)	-0.31833
This Work	Brunello	77441	donor2	GK2	Nonessential (BAGEL2)	-0.98517
This Work	Brunello	77441	donor2	GKN2	Nonessential (BAGEL2)	-0.37468
This Work	Brunello	77441	donor2	GLRA1	Nonessential (BAGEL2)	-0.32834
This Work	Brunello	77441	donor2	GLRA2	Nonessential (BAGEL2)	-0.27287
This Work	Brunello	77441	donor2	GLT6D1	Nonessential (BAGEL2)	-0.60094
This Work	Brunello	77441	donor2	GML	Nonessential (BAGEL2)	-0.48926
This Work	Brunello	77441	donor2	GOLGA6L2	Nonessential (BAGEL2)	1.4736
This Work	Brunello	77441	donor2	GOT1L1	Nonessential (BAGEL2)	-0.65686
This Work	Brunello	77441	donor2	GPR101	Nonessential (BAGEL2)	-1.7769
This Work	Brunello	77441	donor2	GPR119	Nonessential (BAGEL2)	0.39098
This Work	Brunello	77441	donor2	GPR139	Nonessential (BAGEL2)	-0.33228
This Work	Brunello	77441	donor2	GPR148	Nonessential (BAGEL2)	-1.8235
This Work	Brunello	77441	donor2	GPR151	Nonessential (BAGEL2)	2.7425
This Work	Brunello	77441	donor2	GPR152	Nonessential (BAGEL2)	-1.0559
This Work	Brunello	77441	donor2	GPR26	Nonessential (BAGEL2)	2.0342
This Work	Brunello	77441	donor2	GPR31	Nonessential (BAGEL2)	0.15013
This Work	Brunello	77441	donor2	GPR32	Nonessential (BAGEL2)	1.619
This Work	Brunello	77441	donor2	GPR45	Nonessential (BAGEL2)	1.6511
This Work	Brunello	77441	donor2	GPR50	Nonessential (BAGEL2)	-1.4639
This Work	Brunello	77441	donor2	GPR52	Nonessential (BAGEL2)	2.5862
This Work	Brunello	77441	donor2	GPR78	Nonessential (BAGEL2)	1.2705
This Work	Brunello	77441	donor2	GPRC6A	Nonessential (BAGEL2)	-1.7411
This Work	Brunello	77441	donor2	GPX5	Nonessential (BAGEL2)	1.1783
This Work	Brunello	77441	donor2	GPX6	Nonessential (BAGEL2)	-0.40827
This Work	Brunello	77441	donor2	GRM4	Nonessential (BAGEL2)	-2.1988
This Work	Brunello	77441	donor2	GRM5	Nonessential (BAGEL2)	-1.7894
This Work	Brunello	77441	donor2	GRM6	Nonessential (BAGEL2)	-0.91602
This Work	Brunello	77441	donor2	GSC2	Nonessential (BAGEL2)	-1.3796
This Work	Brunello	77441	donor2	GSTA5	Nonessential (BAGEL2)	-0.26084
This Work	Brunello	77441	donor2	GSX1	Nonessential (BAGEL2)	-0.86293
This Work	Brunello	77441	donor2	GSX2	Nonessential (BAGEL2)	0.19157
This Work	Brunello	77441	donor2	GUCA2A	Nonessential (BAGEL2)	-0.55445
This Work	Brunello	77441	donor2	GUCY2F	Nonessential (BAGEL2)	-0.34343
This Work	Brunello	77441	donor2	H1FOO	Nonessential (BAGEL2)	0.13256
This Work	Brunello	77441	donor2	H2BFM	Nonessential (BAGEL2)	-0.57318
This Work	Brunello	77441	donor2	H2BFWT	Nonessential (BAGEL2)	-0.92736
This Work	Brunello	77441	donor2	HAO1	Nonessential (BAGEL2)	0.030427
This Work	Brunello	77441	donor2	HCRTR2	Nonessential (BAGEL2)	-0.25922
This Work	Brunello	77441	donor2	HDGFL1	Nonessential (BAGEL2)	2.0437
This Work	Brunello	77441	donor2	HHLA1	Nonessential (BAGEL2)	-0.72139
This Work	Brunello	77441	donor2	HIST1H2AA	Nonessential (BAGEL2)	-0.92421
This Work	Brunello	77441	donor2	HIST1H2BA	Nonessential (BAGEL2)	-1.6346
This Work	Brunello	77441	donor2	HIST1H4G	Nonessential (BAGEL2)	-0.12806
This Work	Brunello	77441	donor2	HMX1	Nonessential (BAGEL2)	0.79183
This Work	Brunello	77441	donor2	HOXB1	Nonessential (BAGEL2)	1.2778
This Work	Brunello	77441	donor2	HOXD12	Nonessential (BAGEL2)	0.52234
This Work	Brunello	77441	donor2	HRG	Nonessential (BAGEL2)	-0.21224
This Work	Brunello	77441	donor2	HRH3	Nonessential (BAGEL2)	2.1455
This Work	Brunello	77441	donor2	HSFY1	Nonessential (BAGEL2)	-0.79205
This Work	Brunello	77441	donor2	HSFY2	Nonessential (BAGEL2)	0.70344
This Work	Brunello	77441	donor2	HTN3	Nonessential (BAGEL2)	0.018584
This Work	Brunello	77441	donor2	HTR1A	Nonessential (BAGEL2)	1.3532
This Work	Brunello	77441	donor2	HTR2C	Nonessential (BAGEL2)	-1.6511
This Work	Brunello	77441	donor2	HTR3C	Nonessential (BAGEL2)	-0.76254
This Work	Brunello	77441	donor2	HTR3D	Nonessential (BAGEL2)	-0.98713
This Work	Brunello	77441	donor2	HTR3E	Nonessential (BAGEL2)	-0.58783
This Work	Brunello	77441	donor2	HTR5A	Nonessential (BAGEL2)	1.2779
This Work	Brunello	77441	donor2	HTR6	Nonessential (BAGEL2)	2.0801
This Work	Brunello	77441	donor2	IAPP	Nonessential (BAGEL2)	0.78481
This Work	Brunello	77441	donor2	IFIT1B	Nonessential (BAGEL2)	0.91304
This Work	Brunello	77441	donor2	IFNA10	Nonessential (BAGEL2)	-1.0884
This Work	Brunello	77441	donor2	IFNA14	Nonessential (BAGEL2)	3.005
This Work	Brunello	77441	donor2	IFNA16	Nonessential (BAGEL2)	0.0085307
This Work	Brunello	77441	donor2	IFNA17	Nonessential (BAGEL2)	-2.6606
This Work	Brunello	77441	donor2	IFNA2	Nonessential (BAGEL2)	-0.31078
This Work	Brunello	77441	donor2	IFNA21	Nonessential (BAGEL2)	1.7608
This Work	Brunello	77441	donor2	IFNA4	Nonessential (BAGEL2)	-1.0709
This Work	Brunello	77441	donor2	IFNA5	Nonessential (BAGEL2)	-0.72083
This Work	Brunello	77441	donor2	IFNA6	Nonessential (BAGEL2)	-0.44432
This Work	Brunello	77441	donor2	IFNA7	Nonessential (BAGEL2)	-2.1635
This Work	Brunello	77441	donor2	IFNA8	Nonessential (BAGEL2)	-0.24654
This Work	Brunello	77441	donor2	IFNB1	Nonessential (BAGEL2)	-0.60951
This Work	Brunello	77441	donor2	IFNK	Nonessential (BAGEL2)	-0.81762
This Work	Brunello	77441	donor2	IFNL1	Nonessential (BAGEL2)	2.8999
This Work	Brunello	77441	donor2	IFNL2	Nonessential (BAGEL2)	-0.63566
This Work	Brunello	77441	donor2	IFNL3	Nonessential (BAGEL2)	-1.0167
This Work	Brunello	77441	donor2	IFNW1	Nonessential (BAGEL2)	0.61623
This Work	Brunello	77441	donor2	IL12B	Nonessential (BAGEL2)	0.24979
This Work	Brunello	77441	donor2	IL13	Nonessential (BAGEL2)	-0.90212
This Work	Brunello	77441	donor2	IL17A	Nonessential (BAGEL2)	-0.095951
This Work	Brunello	77441	donor2	IL17F	Nonessential (BAGEL2)	-0.88236
This Work	Brunello	77441	donor2	IL1F10	Nonessential (BAGEL2)	0.027098
This Work	Brunello	77441	donor2	IL21	Nonessential (BAGEL2)	1.9769
This Work	Brunello	77441	donor2	IL22	Nonessential (BAGEL2)	-0.94204
This Work	Brunello	77441	donor2	IL25	Nonessential (BAGEL2)	0.22961
This Work	Brunello	77441	donor2	IL26	Nonessential (BAGEL2)	-0.77336
This Work	Brunello	77441	donor2	IL3	Nonessential (BAGEL2)	2.0768
This Work	Brunello	77441	donor2	IL31	Nonessential (BAGEL2)	0.61299
This Work	Brunello	77441	donor2	IL36A	Nonessential (BAGEL2)	-1.4257
This Work	Brunello	77441	donor2	IL36B	Nonessential (BAGEL2)	-1.417
This Work	Brunello	77441	donor2	IL36RN	Nonessential (BAGEL2)	0.56606
This Work	Brunello	77441	donor2	IL9	Nonessential (BAGEL2)	2.1989
This Work	Brunello	77441	donor2	INS	Nonessential (BAGEL2)	0.27036
This Work	Brunello	77441	donor2	INSL5	Nonessential (BAGEL2)	0.80428
This Work	Brunello	77441	donor2	INSL6	Nonessential (BAGEL2)	-0.34054
This Work	Brunello	77441	donor2	INSM2	Nonessential (BAGEL2)	0.2064
This Work	Brunello	77441	donor2	INSRR	Nonessential (BAGEL2)	0.87903
This Work	Brunello	77441	donor2	IQCF1	Nonessential (BAGEL2)	1.6748
This Work	Brunello	77441	donor2	IRGC	Nonessential (BAGEL2)	0.34781
This Work	Brunello	77441	donor2	ISX	Nonessential (BAGEL2)	1.251
This Work	Brunello	77441	donor2	ITIH6	Nonessential (BAGEL2)	-0.83856
This Work	Brunello	77441	donor2	IZUMO2	Nonessential (BAGEL2)	2.0678
This Work	Brunello	77441	donor2	KCNA10	Nonessential (BAGEL2)	-0.12002
This Work	Brunello	77441	donor2	KCNB2	Nonessential (BAGEL2)	1.3063
This Work	Brunello	77441	donor2	KCNG4	Nonessential (BAGEL2)	0.074116
This Work	Brunello	77441	donor2	KCNK10	Nonessential (BAGEL2)	2.6748
This Work	Brunello	77441	donor2	KCNK16	Nonessential (BAGEL2)	2.0739
This Work	Brunello	77441	donor2	KCNK18	Nonessential (BAGEL2)	-0.58581
This Work	Brunello	77441	donor2	KCNV1	Nonessential (BAGEL2)	2.0751
This Work	Brunello	77441	donor2	KHDC3L	Nonessential (BAGEL2)	0.36678
This Work	Brunello	77441	donor2	KIF2B	Nonessential (BAGEL2)	0.30068
This Work	Brunello	77441	donor2	KIR2DL1	Nonessential (BAGEL2)	3.3746
This Work	Brunello	77441	donor2	KIR3DL3	Nonessential (BAGEL2)	-0.76692
This Work	Brunello	77441	donor2	KLK12	Nonessential (BAGEL2)	0.20803
This Work	Brunello	77441	donor2	KLK9	Nonessential (BAGEL2)	-0.79541
This Work	Brunello	77441	donor2	KRT2	Nonessential (BAGEL2)	-0.48355
This Work	Brunello	77441	donor2	KRT25	Nonessential (BAGEL2)	-1.2365
This Work	Brunello	77441	donor2	KRT26	Nonessential (BAGEL2)	-2.0885
This Work	Brunello	77441	donor2	KRT28	Nonessential (BAGEL2)	0.13563
This Work	Brunello	77441	donor2	KRT33A	Nonessential (BAGEL2)	0.98804
This Work	Brunello	77441	donor2	KRT35	Nonessential (BAGEL2)	-1.2058
This Work	Brunello	77441	donor2	KRT36	Nonessential (BAGEL2)	1.2596
This Work	Brunello	77441	donor2	KRT37	Nonessential (BAGEL2)	-1.3943
This Work	Brunello	77441	donor2	KRT38	Nonessential (BAGEL2)	-0.73074
This Work	Brunello	77441	donor2	KRT40	Nonessential (BAGEL2)	2.5283
This Work	Brunello	77441	donor2	KRT71	Nonessential (BAGEL2)	1.5078
This Work	Brunello	77441	donor2	KRT73	Nonessential (BAGEL2)	-0.99834
This Work	Brunello	77441	donor2	KRT74	Nonessential (BAGEL2)	3.234
This Work	Brunello	77441	donor2	KRT75	Nonessential (BAGEL2)	-0.58231
This Work	Brunello	77441	donor2	KRT76	Nonessential (BAGEL2)	1.9951
This Work	Brunello	77441	donor2	KRT77	Nonessential (BAGEL2)	-0.7241
This Work	Brunello	77441	donor2	KRT78	Nonessential (BAGEL2)	-1.7963
This Work	Brunello	77441	donor2	KRT82	Nonessential (BAGEL2)	0.77208
This Work	Brunello	77441	donor2	KRT84	Nonessential (BAGEL2)	-0.61516
This Work	Brunello	77441	donor2	KRT85	Nonessential (BAGEL2)	-0.72185
This Work	Brunello	77441	donor2	KRT86	Nonessential (BAGEL2)	1.358
This Work	Brunello	77441	donor2	KRT9	Nonessential (BAGEL2)	-1.7309
This Work	Brunello	77441	donor2	KRTAP10-1	Nonessential (BAGEL2)	-0.47098
This Work	Brunello	77441	donor2	KRTAP10-10	Nonessential (BAGEL2)	-1.2604
This Work	Brunello	77441	donor2	KRTAP10-11	Nonessential (BAGEL2)	0.47173
This Work	Brunello	77441	donor2	KRTAP10-12	Nonessential (BAGEL2)	1.6967
This Work	Brunello	77441	donor2	KRTAP10-2	Nonessential (BAGEL2)	0.92881
This Work	Brunello	77441	donor2	KRTAP10-4	Nonessential (BAGEL2)	-0.20481
This Work	Brunello	77441	donor2	KRTAP10-5	Nonessential (BAGEL2)	1.5167
This Work	Brunello	77441	donor2	KRTAP10-6	Nonessential (BAGEL2)	1.5939
This Work	Brunello	77441	donor2	KRTAP10-7	Nonessential (BAGEL2)	2.2693
This Work	Brunello	77441	donor2	KRTAP10-8	Nonessential (BAGEL2)	-0.035208
This Work	Brunello	77441	donor2	KRTAP10-9	Nonessential (BAGEL2)	-0.66567
This Work	Brunello	77441	donor2	KRTAP1-1	Nonessential (BAGEL2)	2.0941
This Work	Brunello	77441	donor2	KRTAP11-1	Nonessential (BAGEL2)	0.15473
This Work	Brunello	77441	donor2	KRTAP13-1	Nonessential (BAGEL2)	2.438
This Work	Brunello	77441	donor2	KRTAP13-2	Nonessential (BAGEL2)	-1.3813
This Work	Brunello	77441	donor2	KRTAP13-3	Nonessential (BAGEL2)	1.837
This Work	Brunello	77441	donor2	KRTAP13-4	Nonessential (BAGEL2)	-1.9684
This Work	Brunello	77441	donor2	KRTAP15-1	Nonessential (BAGEL2)	-0.47514
This Work	Brunello	77441	donor2	KRTAP17-1	Nonessential (BAGEL2)	-1.0477
This Work	Brunello	77441	donor2	KRTAP19-3	Nonessential (BAGEL2)	2.4273
This Work	Brunello	77441	donor2	KRTAP23-1	Nonessential (BAGEL2)	-1.0422
This Work	Brunello	77441	donor2	KRTAP26-1	Nonessential (BAGEL2)	2.6049
This Work	Brunello	77441	donor2	KRTAP3-2	Nonessential (BAGEL2)	0.14645
This Work	Brunello	77441	donor2	KRTAP4-11	Nonessential (BAGEL2)	-0.28095
This Work	Brunello	77441	donor2	KRTAP4-12	Nonessential (BAGEL2)	0.67886
This Work	Brunello	77441	donor2	KRTAP4-2	Nonessential (BAGEL2)	-0.2786
This Work	Brunello	77441	donor2	KRTAP4-4	Nonessential (BAGEL2)	1.5247
This Work	Brunello	77441	donor2	KRTAP4-7	Nonessential (BAGEL2)	0.62722
This Work	Brunello	77441	donor2	KRTAP5-2	Nonessential (BAGEL2)	0.14784
This Work	Brunello	77441	donor2	KRTAP9-2	Nonessential (BAGEL2)	-0.94733
This Work	Brunello	77441	donor2	KRTAP9-3	Nonessential (BAGEL2)	0.8123
This Work	Brunello	77441	donor2	KRTAP9-4	Nonessential (BAGEL2)	0.29321
This Work	Brunello	77441	donor2	LALBA	Nonessential (BAGEL2)	0.22602
This Work	Brunello	77441	donor2	LBX1	Nonessential (BAGEL2)	-1.0002
This Work	Brunello	77441	donor2	LCN9	Nonessential (BAGEL2)	2.5992
This Work	Brunello	77441	donor2	LCT	Nonessential (BAGEL2)	0.29724
This Work	Brunello	77441	donor2	LGALS13	Nonessential (BAGEL2)	0.67776
This Work	Brunello	77441	donor2	LGALS14	Nonessential (BAGEL2)	-1.1284
This Work	Brunello	77441	donor2	LHFPL5	Nonessential (BAGEL2)	1.4553
This Work	Brunello	77441	donor2	LHX3	Nonessential (BAGEL2)	1.0764
This Work	Brunello	77441	donor2	LHX5	Nonessential (BAGEL2)	2.9138
This Work	Brunello	77441	donor2	LIM2	Nonessential (BAGEL2)	0.3913
This Work	Brunello	77441	donor2	LIN28A	Nonessential (BAGEL2)	3.9618
This Work	Brunello	77441	donor2	LIPM	Nonessential (BAGEL2)	-2.0328
This Work	Brunello	77441	donor2	LOR	Nonessential (BAGEL2)	-0.56287
This Work	Brunello	77441	donor2	LRIT1	Nonessential (BAGEL2)	1.9358
This Work	Brunello	77441	donor2	LRIT2	Nonessential (BAGEL2)	2.9749
This Work	Brunello	77441	donor2	LRRC10	Nonessential (BAGEL2)	-1.7777
This Work	Brunello	77441	donor2	LUZP4	Nonessential (BAGEL2)	0.115
This Work	Brunello	77441	donor2	LYZL1	Nonessential (BAGEL2)	-0.10242
This Work	Brunello	77441	donor2	LYZL2	Nonessential (BAGEL2)	1.5542
This Work	Brunello	77441	donor2	LYZL6	Nonessential (BAGEL2)	2.0985
This Work	Brunello	77441	donor2	MAGEA10	Nonessential (BAGEL2)	1.0256
This Work	Brunello	77441	donor2	MAGEA11	Nonessential (BAGEL2)	-0.57766
This Work	Brunello	77441	donor2	MAGEB1	Nonessential (BAGEL2)	0.2267
This Work	Brunello	77441	donor2	MAGEB10	Nonessential (BAGEL2)	3.096
This Work	Brunello	77441	donor2	MAGEB18	Nonessential (BAGEL2)	0.59749
This Work	Brunello	77441	donor2	MAGEB3	Nonessential (BAGEL2)	-0.9994
This Work	Brunello	77441	donor2	MAGEB4	Nonessential (BAGEL2)	1.21
This Work	Brunello	77441	donor2	MAGEC3	Nonessential (BAGEL2)	4.1914
This Work	Brunello	77441	donor2	MAS1	Nonessential (BAGEL2)	-1.1629
This Work	Brunello	77441	donor2	MAS1L	Nonessential (BAGEL2)	2.4622
This Work	Brunello	77441	donor2	MBD3L1	Nonessential (BAGEL2)	0.98065
This Work	Brunello	77441	donor2	MBD3L2	Nonessential (BAGEL2)	-0.45355
This Work	Brunello	77441	donor2	MBL2	Nonessential (BAGEL2)	0.027698
This Work	Brunello	77441	donor2	MC2R	Nonessential (BAGEL2)	-0.9843
This Work	Brunello	77441	donor2	MC3R	Nonessential (BAGEL2)	-1.5629
This Work	Brunello	77441	donor2	MC5R	Nonessential (BAGEL2)	1.2354
This Work	Brunello	77441	donor2	MEP1A	Nonessential (BAGEL2)	-0.53442
This Work	Brunello	77441	donor2	MEP1B	Nonessential (BAGEL2)	0.64122
This Work	Brunello	77441	donor2	MEPE	Nonessential (BAGEL2)	0.21483
This Work	Brunello	77441	donor2	MFRP	Nonessential (BAGEL2)	-0.14896
This Work	Brunello	77441	donor2	MMD2	Nonessential (BAGEL2)	0.29504
This Work	Brunello	77441	donor2	MMP20	Nonessential (BAGEL2)	-1.1673
This Work	Brunello	77441	donor2	MMP21	Nonessential (BAGEL2)	0.20747
This Work	Brunello	77441	donor2	MMP26	Nonessential (BAGEL2)	1.0371
This Work	Brunello	77441	donor2	MMP27	Nonessential (BAGEL2)	1.3362
This Work	Brunello	77441	donor2	MOGAT3	Nonessential (BAGEL2)	0.89506
This Work	Brunello	77441	donor2	MORC1	Nonessential (BAGEL2)	0.19021
This Work	Brunello	77441	donor2	MRGPRD	Nonessential (BAGEL2)	-1.5042
This Work	Brunello	77441	donor2	MRGPRX1	Nonessential (BAGEL2)	-1.0273
This Work	Brunello	77441	donor2	MRGPRX2	Nonessential (BAGEL2)	2.208
This Work	Brunello	77441	donor2	MRGPRX4	Nonessential (BAGEL2)	-0.84175
This Work	Brunello	77441	donor2	MS4A10	Nonessential (BAGEL2)	0.18479
This Work	Brunello	77441	donor2	MS4A13	Nonessential (BAGEL2)	0.24703
This Work	Brunello	77441	donor2	MS4A5	Nonessential (BAGEL2)	-2.1839
This Work	Brunello	77441	donor2	MSGN1	Nonessential (BAGEL2)	1.5259
This Work	Brunello	77441	donor2	MT1B	Nonessential (BAGEL2)	1.3148
This Work	Brunello	77441	donor2	MTNR1B	Nonessential (BAGEL2)	2.6905
This Work	Brunello	77441	donor2	MUC17	Nonessential (BAGEL2)	0.99934
This Work	Brunello	77441	donor2	MUC7	Nonessential (BAGEL2)	3.7985
This Work	Brunello	77441	donor2	MYBPC3	Nonessential (BAGEL2)	0.6333
This Work	Brunello	77441	donor2	MYF5	Nonessential (BAGEL2)	1.6545
This Work	Brunello	77441	donor2	NANOGNB	Nonessential (BAGEL2)	0.084251
This Work	Brunello	77441	donor2	NANOS2	Nonessential (BAGEL2)	1.7539
This Work	Brunello	77441	donor2	NCR2	Nonessential (BAGEL2)	-0.75648
This Work	Brunello	77441	donor2	NDST4	Nonessential (BAGEL2)	3.07
This Work	Brunello	77441	donor2	NEUROD2	Nonessential (BAGEL2)	1.0215
This Work	Brunello	77441	donor2	NEUROD4	Nonessential (BAGEL2)	-0.85076
This Work	Brunello	77441	donor2	NEUROD6	Nonessential (BAGEL2)	1.1273
This Work	Brunello	77441	donor2	NEUROG1	Nonessential (BAGEL2)	0.66653
This Work	Brunello	77441	donor2	NKX2-1	Nonessential (BAGEL2)	2.522
This Work	Brunello	77441	donor2	NKX2-2	Nonessential (BAGEL2)	1.5389
This Work	Brunello	77441	donor2	NLRP4	Nonessential (BAGEL2)	-1.0214
This Work	Brunello	77441	donor2	NLRP5	Nonessential (BAGEL2)	-0.43535
This Work	Brunello	77441	donor2	NLRP8	Nonessential (BAGEL2)	0.22741
This Work	Brunello	77441	donor2	NLRP9	Nonessential (BAGEL2)	-0.99609
This Work	Brunello	77441	donor2	NMS	Nonessential (BAGEL2)	-1.099
This Work	Brunello	77441	donor2	NOBOX	Nonessential (BAGEL2)	-1.0107
This Work	Brunello	77441	donor2	NOTO	Nonessential (BAGEL2)	0.31811
This Work	Brunello	77441	donor2	NOX3	Nonessential (BAGEL2)	-0.46647
This Work	Brunello	77441	donor2	NPFFR1	Nonessential (BAGEL2)	1.1867
This Work	Brunello	77441	donor2	NPHS2	Nonessential (BAGEL2)	2.862
This Work	Brunello	77441	donor2	NPSR1	Nonessential (BAGEL2)	0.24709
This Work	Brunello	77441	donor2	NPVF	Nonessential (BAGEL2)	0.24516
This Work	Brunello	77441	donor2	NR2E1	Nonessential (BAGEL2)	-1.4902
This Work	Brunello	77441	donor2	NUTM1	Nonessential (BAGEL2)	0.063573
This Work	Brunello	77441	donor2	NYX	Nonessential (BAGEL2)	-0.79929
This Work	Brunello	77441	donor2	OC90	Nonessential (BAGEL2)	0.24349
This Work	Brunello	77441	donor2	OLIG2	Nonessential (BAGEL2)	1.8036
This Work	Brunello	77441	donor2	OLIG3	Nonessential (BAGEL2)	2.6144
This Work	Brunello	77441	donor2	OOSP2	Nonessential (BAGEL2)	-0.95333
This Work	Brunello	77441	donor2	OPALIN	Nonessential (BAGEL2)	-0.795
This Work	Brunello	77441	donor2	OPN1LW	Nonessential (BAGEL2)	-0.54284
This Work	Brunello	77441	donor2	OPN5	Nonessential (BAGEL2)	0.98383
This Work	Brunello	77441	donor2	OR10A2	Nonessential (BAGEL2)	0.45651
This Work	Brunello	77441	donor2	OR10A4	Nonessential (BAGEL2)	-0.8266
This Work	Brunello	77441	donor2	OR10A5	Nonessential (BAGEL2)	0.7802
This Work	Brunello	77441	donor2	OR10H1	Nonessential (BAGEL2)	0.84194
This Work	Brunello	77441	donor2	OR10H2	Nonessential (BAGEL2)	0.80953
This Work	Brunello	77441	donor2	OR10H3	Nonessential (BAGEL2)	-0.9592
This Work	Brunello	77441	donor2	OR10J1	Nonessential (BAGEL2)	0.56075
This Work	Brunello	77441	donor2	OR10R2	Nonessential (BAGEL2)	0.81093
This Work	Brunello	77441	donor2	OR10S1	Nonessential (BAGEL2)	0.15306
This Work	Brunello	77441	donor2	OR10X1	Nonessential (BAGEL2)	4.1927
This Work	Brunello	77441	donor2	OR10Z1	Nonessential (BAGEL2)	0.34006
This Work	Brunello	77441	donor2	OR11A1	Nonessential (BAGEL2)	-0.64426
This Work	Brunello	77441	donor2	OR12D2	Nonessential (BAGEL2)	-0.11038
This Work	Brunello	77441	donor2	OR12D3	Nonessential (BAGEL2)	0.92125
This Work	Brunello	77441	donor2	OR13C3	Nonessential (BAGEL2)	0.036198
This Work	Brunello	77441	donor2	OR13D1	Nonessential (BAGEL2)	1.6634
This Work	Brunello	77441	donor2	OR14A16	Nonessential (BAGEL2)	0.9049
This Work	Brunello	77441	donor2	OR1A1	Nonessential (BAGEL2)	2.518
This Work	Brunello	77441	donor2	OR1A2	Nonessential (BAGEL2)	-1.6695
This Work	Brunello	77441	donor2	OR1B1	Nonessential (BAGEL2)	0.22753
This Work	Brunello	77441	donor2	OR1D2	Nonessential (BAGEL2)	-0.33261
This Work	Brunello	77441	donor2	OR1E1	Nonessential (BAGEL2)	2.4092
This Work	Brunello	77441	donor2	OR1E2	Nonessential (BAGEL2)	-0.65595
This Work	Brunello	77441	donor2	OR1G1	Nonessential (BAGEL2)	0.44002
This Work	Brunello	77441	donor2	OR1L6	Nonessential (BAGEL2)	1.2931
This Work	Brunello	77441	donor2	OR1N2	Nonessential (BAGEL2)	2.5786
This Work	Brunello	77441	donor2	OR1S1	Nonessential (BAGEL2)	-0.22321
This Work	Brunello	77441	donor2	OR1S2	Nonessential (BAGEL2)	-0.2883
This Work	Brunello	77441	donor2	OR2AK2	Nonessential (BAGEL2)	0.69236
[truncated: 2,097 more rows]

## Sheet: S4f_Hits_overview
lab	project	screen	no_signif_genes	data_source	data_filename	data_workbook
[truncated: 14 more rows]

[truncated: 1 more sheets: S4g_Hits_across_studies]
