# Supplementary material for: Systematic discovery of CRISPR-boosted CAR T cell immunotherapies
Source: Nature. 2025 Sep 24;646(8086):963–72. doi: 10.1038/s41586-025-09507-9 (PMC12545207; doi:10.1038/s41586-025-09507-9)
Supplement: Supplementary file 11 — In vivo screens in a xenograft mouse model of human leukaemia. See Supplementary Information for full legend. [file 41586_2025_9507_MOESM11_ESM.xlsx]

## Sheet: README
Supplementary Table 5	In vivo CROP-seq screens in a xenograft mouse model of human leukemia
Tab	Content
S5a_invivo_CROPseq_techdev	Development of in vivo CROP-seq and comparison to standard pooled screening
S5b_invivo_CROPseq_gRNAs	Focused gRNA library for in vivo screens
S5c_invivo_CROPseq_annotation	Sample annotation for in vivo screens
S5d_invivo_CROPseq_counts_std	Raw gRNA counts for in vivo screens
S5e_invivo_CROPseq_counts_ira16	Raw gRNA counts for in vivo screens with 16 internal replicates based on UMI barcodes
S5f_invivo_CROPseq_results	In vivo screening results
S5g_invivo_CROPseq_clones	Number of T cell clones detected in organs
S5h_invivo_CROPseq_gRNA_targets	Off-target predictions for the gRNA targeting FAS and RHOG

## Sheet: S5a_invivo_CROPseq_techdev
Sample	Experiment	Sample_collection_method	Input_for_gRNA_amplification	Primers	total_reads	mapped_reads	pct_reads_aligned	umi_pct_perfect_matches
CarTScreening_CART0065_NgsGrna_069	Technology optimization	Bulk	Messenger RNA	Nested	546167	272237	49.845	86.2724
CarTScreening_CART0065_NgsGrna_070	Technology optimization	Bulk	Messenger RNA	Nested	877037	207620	23.6729	33.4445
CarTScreening_CART0065_NgsGrna_071	Technology optimization	Bulk	Messenger RNA	Nested	906148	347262	38.3229	59.4916
CarTScreening_CART0065_NgsGrna_072	Technology optimization	Bulk	Messenger RNA	Nested	999855	328479	32.8527	49.9132
CarTScreening_CART0065_NgsGrna_073	Technology optimization	Bulk	Messenger RNA	Nested	476814	175477	36.802	60.566
CarTScreening_CART0065_NgsGrna_074	Technology optimization	Bulk	Messenger RNA	Nested	1302577	869702	66.7678	98.9477
CarTScreening_CART0065_NgsGrna_075	Technology optimization	Bulk	Messenger RNA	Nested	643152	568137	88.3363	95.9035
CarTScreening_CART0065_NgsGrna_076	Technology optimization	Bulk	Messenger RNA	Nested	563173	219665	39.0049	81.7018
CarTScreening_CART0065_NgsGrna_077	Technology optimization	Bulk	Messenger RNA	Standard	700247	189712	27.0922	48.0983
CarTScreening_CART0065_NgsGrna_078	Technology optimization	Bulk	Messenger RNA	Standard	1037293	143090	13.7946	21.3616
CarTScreening_CART0065_NgsGrna_079	Technology optimization	Bulk	Messenger RNA	Standard	651175	175714	26.9841	50.3271
CarTScreening_CART0065_NgsGrna_080	Technology optimization	Bulk	Messenger RNA	Standard	649537	184750	28.4433	41.4599
CarTScreening_CART0065_NgsGrna_081	Technology optimization	Bulk	Messenger RNA	Standard	862926	142416	16.5038	24.7762
CarTScreening_CART0065_NgsGrna_082	Technology optimization	Bulk	Messenger RNA	Standard	933537	240584	25.7712	40.6531
CarTScreening_CART0065_NgsGrna_083	Technology optimization	Bulk	Messenger RNA	Standard	1103477	363619	32.9521	43.6768
CarTScreening_CART0065_NgsGrna_084	Technology optimization	Bulk	Messenger RNA	Standard	841700	146601	17.4173	52.6196
CarTScreening_CART0065_NgsGrna_093	Technology optimization	Bulk	Genomic DNA	Nested	1057032	2249	0.212766	1.25499
CarTScreening_CART0065_NgsGrna_094	Technology optimization	Bulk	Genomic DNA	Nested	774478	2316	0.29904	1.40589
CarTScreening_CART0065_NgsGrna_095	Technology optimization	Bulk	Genomic DNA	Nested	824775	23691	2.87242	6.02436
CarTScreening_CART0065_NgsGrna_096	Technology optimization	Bulk	Genomic DNA	Nested	739419	112203	15.1745	24.632
CarTScreening_CART0065_NgsGrna_097	Technology optimization	Bulk	Genomic DNA	Nested	873527	144727	16.5681	64.5182
CarTScreening_CART0065_NgsGrna_098	Technology optimization	Bulk	Genomic DNA	Nested	974706	163854	16.8106	56.2117
CarTScreening_CART0065_NgsGrna_099	Technology optimization	Bulk	Genomic DNA	Nested	942264	229283	24.3332	44.995
CarTScreening_CART0065_NgsGrna_100	Technology optimization	Bulk	Genomic DNA	Nested	650648	99627	15.312	66.1501
CarTScreening_CART0065_NgsGrna_101	Technology optimization	Bulk	Genomic DNA	Standard	NA	NA	0	0
CarTScreening_CART0065_NgsGrna_102	Technology optimization	Bulk	Genomic DNA	Standard	NA	NA	0	0
CarTScreening_CART0065_NgsGrna_103	Technology optimization	Bulk	Genomic DNA	Standard	NA	NA	0	0
CarTScreening_CART0065_NgsGrna_104	Technology optimization	Bulk	Genomic DNA	Standard	NA	NA	0	0
CarTScreening_CART0065_NgsGrna_105	Technology optimization	Bulk	Genomic DNA	Standard	NA	NA	0	0
CarTScreening_CART0065_NgsGrna_106	Technology optimization	Bulk	Genomic DNA	Standard	1139136	1568	0.137648	1.26529
CarTScreening_CART0065_NgsGrna_107	Technology optimization	Bulk	Genomic DNA	Standard	1102742	1150	0.104286	0.973081
CarTScreening_CART0065_NgsGrna_108	Technology optimization	Bulk	Genomic DNA	Standard	NA	NA	0	0
CarTScreening_CART0073_NgsGrna_037	In vivo screen	Organ_harvest	Messenger RNA	Nested	11403374	10814886	94.8394	98.2944
CarTScreening_CART0073_NgsGrna_038	In vivo screen	Organ_harvest	Messenger RNA	Nested	12416425	11758339	94.6999	98.0515
CarTScreening_CART0073_NgsGrna_039	In vivo screen	Organ_harvest	Messenger RNA	Nested	33501223	31758262	94.7973	98.5844
CarTScreening_CART0073_NgsGrna_041	In vivo screen	Organ_harvest	Messenger RNA	Nested	19035328	17625317	92.5927	96.967
CarTScreening_CART0073_NgsGrna_042	In vivo screen	Organ_harvest	Messenger RNA	Nested	18060530	16725276	92.6068	95.6428
CarTScreening_CART0073_NgsGrna_043	In vivo screen	Organ_harvest	Messenger RNA	Nested	11076218	9372792	84.6209	99.0596
CarTScreening_CART0073_NgsGrna_044	In vivo screen	Organ_harvest	Messenger RNA	Nested	18911345	18012713	95.2482	98.3907

## Sheet: S5b_invivo_CROPseq_gRNAs
sgRNA_ID	sgRNA_Seq	Gene
libCART011_ZNF354A-01	AAGGGATGTACTGAGAGTAA	ZNF354A
libCART011_ZNF354A-02	AGGCAGATTAGAGAAAAAGC	ZNF354A
libCART011_ZNF354A-03	TACCCGGATTATACTTACAA	ZNF354A
libCART011_ZNF354A-04	CCACCAAAATGTGAAATACA	ZNF354A
libCART011_ZNF354A-05	AAGGGATGAAGTGTTAATGA	ZNF354A
libCART011_ZNF354A-06	TGCTGTTTACCCGAGATGAG	ZNF354A
libCART011_ZNF354A-07	TATAAAAAGGCCTGACCTT	ZNF354A
libCART011_ZNF354A-08	AAAAGCCTTACATATATGA	ZNF354A
libCART011_ZNF660-01	AAGGAGTGTGGGAAAACATG	ZNF660
libCART011_ZNF660-02	TCACATCTTATTCGGCACCA	ZNF660
libCART011_ZNF660-03	GATTCGCTCATGTACTGTG	ZNF660
libCART011_ZNF660-04	TATAGGGCTTCAGTCCAGTG	ZNF660
libCART011_ZNF660-05	AGTACATGAGCGAATCCACA	ZNF660
libCART011_ZNF660-06	CAACATCAGCGAATGCACAG	ZNF660
libCART011_ZNF660-07	AACTCTGTGATGTGATATA	ZNF660
libCART011_ZNF660-08	AACTTGAGAAGTCTGCCTGA	ZNF660
libCART011_ZAP70-01	CCGGCGGCAAAGCGCACTG	ZAP70
libCART011_ZAP70-02	GCAAGTACTGCATTCCCGA	ZAP70
libCART011_ZAP70-03	CCAACTCACATGAGTCAACG	ZAP70
libCART011_ZAP70-04	CGAGCGCAAACTTTACTCTG	ZAP70
libCART011_ZAP70-05	CAGAAGATGAAAGGGCCGG	ZAP70
libCART011_ZAP70-06	TTAACCAGCAGGACGTTGC	ZAP70
libCART011_ZAP70-07	CAGCGATGTCTGGAGCTATG	ZAP70
libCART011_ZAP70-08	CATAGCTCCAGACATCGCTG	ZAP70
libCART011_LAT-01	TGGCGAGCTACGAGAACGA	LAT
libCART011_LAT-02	CCGGGAAGATGGCGTCCGGT	LAT
libCART011_LAT-03	TTTACCAGTTTGTATCCAAG	LAT
libCART011_LAT-04	TCTGCCCTTGAGGGGCCTAG	LAT
libCART011_LAT-05	TCCGGTGGGAGCCCCCAAG	LAT
libCART011_LAT-06	AGGACGACTATCACAACCC	LAT
libCART011_LAT-07	GGACACATTCACATACTCC	LAT
libCART011_LAT-08	GGGCGGACTCACCTATCTG	LAT
libCART011_VAMP4-01	CTGTGACATCATCATCATTG	VAMP4
libCART011_VAMP4-02	CAGGTTCTGTGAAAAGTGAA	VAMP4
libCART011_VAMP4-03	GTCCAAATCTTGGTCCAGA	VAMP4
libCART011_VAMP4-04	CATGCAAGAAAATATTACAA	VAMP4
libCART011_VAMP4-05	AACTTCGAAGGCAAATGTGG	VAMP4
libCART011_VAMP4-06	AACAACTTCGAAGGCAAATG	VAMP4
libCART011_VAMP4-07	AGCAGCAACCAAAGCCATGA	VAMP4
libCART011_VAMP4-08	CGAAGGCAAATGTGGTGGCG	VAMP4
libCART011_HAVCR2-01	ACGGGCACGAGGTTCCCTG	HAVCR2
libCART011_HAVCR2-02	TGTGTTTGAATGTGGCAACG	HAVCR2
libCART011_HAVCR2-03	CTAAATGGGGATTTCCGCAA	HAVCR2
libCART011_HAVCR2-04	TGAAGTCTCTCTGCCGAGT	HAVCR2
libCART011_HAVCR2-05	AGAAGTGGAATACAGAGCGG	HAVCR2
libCART011_HAVCR2-06	ATGTGACTCTAGCAGACAGT	HAVCR2
libCART011_HAVCR2-07	ATTGCAAAGCGACAACCCAA	HAVCR2
libCART011_HAVCR2-08	GTGTAGAAGCAGGGCAGAT	HAVCR2
libCART011_DUSP6-01	ACTGGAACGAGAATACGGG	DUSP6
libCART011_DUSP6-02	CGAGTCGTCGCACATCGAGT	DUSP6
libCART011_DUSP6-03	TTCCTCCAACACGTCCAAGT	DUSP6
libCART011_DUSP6-04	CATTGCGAGACCAATCTAGA	DUSP6
libCART011_DUSP6-05	TCGTAGAGCACCACTGTGT	DUSP6
libCART011_DUSP6-06	AAGCCCGGGGCAAGAACTG	DUSP6
libCART011_DUSP6-07	CGCTGTGGCACCGACACAG	DUSP6
libCART011_DUSP6-08	GAAATGGCGATCAGCAAGA	DUSP6
libCART011_RHOG-01	AAACAGATGACGAAAACGT	RHOG
libCART011_RHOG-02	CGCCGTCCTATGAGAACGTG	RHOG
libCART011_RHOG-03	CTGTAATTGTCGAACACGG	RHOG
libCART011_RHOG-04	CCTGAACCTGTGGGACACTG	RHOG
libCART011_RHOG-05	AGGGTAGGAGAGTGTACGG	RHOG
libCART011_RHOG-06	AAAACGTTGGTCTGAGGGT	RHOG
libCART011_RHOG-07	TAGTTGTGTAGCAGATGAGC	RHOG
libCART011_RHOG-08	AGCGCGCAGAGCGCAGTTGA	RHOG
libCART011_TRAF1-01	CAGAGCTTGCGCCTCATGG	TRAF1
libCART011_TRAF1-02	TGTTGGGGTTCATGAAACAG	TRAF1
libCART011_TRAF1-03	TGTTGCTGTCCTCAACAAGG	TRAF1
libCART011_TRAF1-04	ATCTGCCCCAAATGCAGAG	TRAF1
libCART011_TRAF1-05	CCCCAGAGTGAAACCAACG	TRAF1
libCART011_TRAF1-06	TGCTGAGGGGGAAGAAGAGT	TRAF1
libCART011_TRAF1-07	AAGAAGAGTGGGCATCCAC	TRAF1
libCART011_TRAF1-08	AAGGACGCTGAGCTTAGGTC	TRAF1
libCART011_NOTCH2-01	CATTGGTGGATACAGATGCG	NOTCH2
libCART011_NOTCH2-02	TTGATGTCCATCTCACAACG	NOTCH2
libCART011_NOTCH2-03	CTGGGGACACACATCGACGA	NOTCH2
libCART011_NOTCH2-04	TTGTTGATATAATCCCAGCA	NOTCH2
libCART011_NOTCH2-05	CTGTGTATGGCAGCACACAG	NOTCH2
libCART011_NOTCH2-06	AGGATCCAGTGAAACCCACA	NOTCH2
libCART011_NOTCH2-07	ATGGTTCACAAGGTCAATAC	NOTCH2
libCART011_NOTCH2-08	TCCCTCGGGGCATATACAG	NOTCH2
libCART011_PRDM1-01	TTTGGACAGATCTATTCCAG	PRDM1
libCART011_PRDM1-02	GACGCGTTCAAGTAAGCGT	PRDM1
libCART011_PRDM1-03	GGGAGCGAGTGATGTACGT	PRDM1
libCART011_PRDM1-04	AGGATGCGGATATGACTCTG	PRDM1
libCART011_PRDM1-05	AAGTGGTGAAGCTCCCCTC	PRDM1
libCART011_PRDM1-06	GATGGGGTAAACGACCCGA	PRDM1
libCART011_PRDM1-07	TGGACAGATCTATTCCAGAG	PRDM1
libCART011_PRDM1-08	CCAACCAGGAACTTCTTGTG	PRDM1
libCART011_PSMB4-01	AAATCAGCGTAGTCGCCAG	PSMB4
libCART011_PSMB4-02	AAACGAGCCAAGGAGCCGT	PSMB4
libCART011_PSMB4-03	CGCCCTCGAACTTAACGCCG	PSMB4
libCART011_PSMB4-04	AGCATAGCCTCCGATGACCA	PSMB4
libCART011_PSMB4-05	TGGAACACCATGGTCATCGG	PSMB4
libCART011_PSMB4-06	ATGTTGCGGAAACGAGCCA	PSMB4
libCART011_PSMB4-07	AACCCTTTGTGGAACACCA	PSMB4
libCART011_PSMB4-08	AACTTAACGCCGAGGACTG	PSMB4
libCART011_RPL8-01	CAGGACATCATCCACGACCC	RPL8
libCART011_RPL8-02	CAGCACACGATTGTACCCTC	RPL8
libCART011_RPL8-03	CGCCGTGGATTTCGCTGAG	RPL8
libCART011_RPL8-04	CCCGTGTGAATGCCCTCGG	RPL8
libCART011_RPL8-05	CCGGAGGGCAGCTTCACAC	RPL8
libCART011_RPL8-06	CCGCCGAGGGCATTCACAC	RPL8
libCART011_RPL8-07	CTGCCCTCCGGCTCCAAGA	RPL8
libCART011_RPL8-08	CGCACGTGAAGCACCGTAA	RPL8
libCART011_POLR2L-01	CAAGATCGTCGGCAACAAGT	POLR2L
libCART011_POLR2L-02	TGCAGGCCGAGTACACCGAG	POLR2L
libCART011_POLR2L-03	TTCACTTGTGGCAAGATCGT	POLR2L
libCART011_POLR2L-04	CCTGTACGCTGCTTCACTTG	POLR2L
libCART011_POLR2L-05	ATCGTCGGCAACAAGTGGG	POLR2L
libCART011_POLR2L-06	CCACAAGTGAAGCAGCGTAC	POLR2L
libCART011_POLR2L-01	CAAGATCGTCGGCAACAAG	POLR2L
libCART011_POLR2L-08	CAGTAGCGCTTCAGGCCCA	POLR2L
libCART011_CTLA4-01	CAGATGGAATCATCTAGGA	CTLA4
libCART011_CTLA4-02	TACCCACCGCCATACTACCT	CTLA4
libCART011_CTLA4-03	CCTCACTATCCAAGGACTGA	CTLA4
libCART011_CTLA4-04	TTCCATGCTAGCAATGCACG	CTLA4
libCART011_CTLA4-05	AGGTCCGGGTGACAGTGCTT	CTLA4
libCART011_CTLA4-06	ATGTAGAGTCCCGTGTCCA	CTLA4
libCART011_CTLA4-07	TGTGCGGCAACCTACATGAT	CTLA4
libCART011_CTLA4-08	AGAAAAAACAGGAGAGTGCA	CTLA4
libCART011_CDKN2A-01	TGGCCAGCCAGTCAGCCGA	CDKN2A
libCART011_CDKN2A-02	CACCGAATAGTTACGGTCGG	CDKN2A
libCART011_CDKN2A-03	CGGGTCGGGTGAGAGTGGCG	CDKN2A
libCART011_CDKN2A-04	ATGATGGGCAGCGCCCGAG	CDKN2A
libCART011_CDKN2A-05	GTACCGTGCGACATCGCGA	CDKN2A
libCART011_CDKN2A-06	GTCGGAGGCCGATCCAGGT	CDKN2A
libCART011_CDKN2A-07	AATGATCGGAAACCATTTGT	CDKN2A
libCART011_CDKN2A-08	ACCACGAAAACCCTCACTCG	CDKN2A
libCART011_OR14J1-01	CATTATCACCATCATTACCG	OR14J1
libCART011_OR14J1-02	ACTTCTCCATACCTCTCTGT	OR14J1
libCART011_OR14J1-03	GCATGCAGTGATAGCTGTG	OR14J1
libCART011_OR14J1-04	AGTGAATTTGCAATGGACTG	OR14J1
libCART011_OR14J1-05	TGTAGAGAAGATGCGAATGT	OR14J1
libCART011_OR14J1-06	AGCAGAGGTCCAGAAGAGAG	OR14J1
libCART011_OR14J1-07	AAAGAAGGTGGCTACAAAT	OR14J1
libCART011_OR14J1-08	AAGGTGGCTACAAATAGGTG	OR14J1
libCART011_OR10G4-01	CACAAAGATGACCATCACGT	OR10G4
libCART011_OR10G4-02	AGGAGGGCGTCCAGCCCTG	OR10G4
libCART011_OR10G4-03	CCTGTGTTGTCATTTATCTG	OR10G4
libCART011_OR10G4-04	AATGGCCACAACTCCATCCA	OR10G4
libCART011_OR10G4-05	ACAAAGTAGCACATCCTCAG	OR10G4
libCART011_OR10G4-06	CCTAGTATTTATTTCCTCTG	OR10G4
libCART011_OR10G4-07	CAAAGGACCACAATACAGT	OR10G4
libCART011_OR10G4-08	AGCAAAGGACCACAATACAG	OR10G4
libCART011_OR4C6-01	AGCACTACCATCTCTCTCAA	OR4C6
libCART011_OR4C6-02	TGCTGCCTAATGGTAGGAG	OR4C6
libCART011_OR4C6-03	TCTTAGTTACCCTCAACAGT	OR4C6
libCART011_OR4C6-04	GTCATAGGCCATCACAGTG	OR4C6
libCART011_OR4C6-05	GTGTCTACAATCACCTTGG	OR4C6
libCART011_OR4C6-06	AGAACAATACAACCACCGTG	OR4C6
libCART011_OR4C6-07	GAGCATAGGATGACCGTGT	OR4C6
libCART011_OR4C6-08	ACATCCAAAAGGGACAAGA	OR4C6
libCART011_LACTB-01	CTTCGGTCTTAGGATGAGGT	LACTB
libCART011_LACTB-02	TCTCTGGTTTACATGGTACA	LACTB
libCART011_LACTB-03	AAATGCCGGAATTCAAAACC	LACTB
libCART011_LACTB-04	TCGTCAGCATATCCAAGTCA	LACTB
libCART011_LACTB-05	CTTGAGGCCAAGCCCCCGG	LACTB
libCART011_LACTB-06	CGACCTGCTGCACAGGATCA	LACTB
libCART011_LACTB-07	CAATTTGGCAAGAGCAACCA	LACTB
libCART011_LACTB-08	GTTGCTCTTGCCAAATTGT	LACTB
libCART011_ZNF16-01	TAAAGGAAGCCTCCCCAGTG	ZNF16
libCART011_ZNF16-02	CCAGATCTTTCTCCCCTAAG	ZNF16
libCART011_ZNF16-03	AGGCCACATCCATATGACAT	ZNF16
libCART011_ZNF16-04	TACCTGGCTGCTGATAGTGA	ZNF16
libCART011_ZNF16-05	AGGACCGAACGCTGACTGA	ZNF16
libCART011_ZNF16-06	CGTCAAATAGTCCACACTG	ZNF16
libCART011_ZNF16-07	AAATATCAGAAAACTATGC	ZNF16
libCART011_ZNF16-08	CCCTTACCACATTCAACAC	ZNF16
libCART011_SLC35B3-01	AGGCAAACTGCACTAAGGTA	SLC35B3
libCART011_SLC35B3-02	CACCAAATTTCAACCTGAC	SLC35B3
libCART011_SLC35B3-03	TTCTAACTGTGGGTACTATG	SLC35B3
libCART011_SLC35B3-04	CAAGTCAGTTGACGACGTTG	SLC35B3
libCART011_SLC35B3-05	TAAAAGGCAAACTGCACTA	SLC35B3
libCART011_SLC35B3-06	ATTCCAAAATATCCAGTGA	SLC35B3
libCART011_SLC35B3-07	AATAAGCTGAAGTTCTATT	SLC35B3
libCART011_SLC35B3-08	AATATAAACGAAAGTACAA	SLC35B3
libCART011_TMTC3-01	GGAACATATAATACTCGCT	TMTC3
libCART011_TMTC3-02	CCAGCAGTAGTACATAGTAA	TMTC3
libCART011_TMTC3-03	CCGAGCAAATGAGTCCCGAC	TMTC3
libCART011_TMTC3-04	ACAACCAAGCATTCACAGGA	TMTC3
libCART011_TMTC3-05	ATTGATATAAACATTTAGG	TMTC3
libCART011_TMTC3-06	AAGTTGGGATTGAATAACC	TMTC3
libCART011_TMTC3-07	TGAAGTGTTTATTGCCCAGG	TMTC3
libCART011_TMTC3-08	AAAATACAGAACCCCATGCT	TMTC3
libCART011_MORC3-01	AGTGTGATGCCTGTCTAAAG	MORC3
libCART011_MORC3-02	AGAATGCAGATCATCCTACG	MORC3
libCART011_MORC3-03	AAGTCGGGTTCTATGCGTCT	MORC3
libCART011_MORC3-04	ACAACCGGAAATGATCCCTC	MORC3
libCART011_MORC3-05	TGAGAGTGACTATTCCCTGA	MORC3
libCART011_MORC3-06	AAGCGTCCTGATCAGACAT	MORC3
libCART011_MORC3-07	AGTGGCGGAAATTACCTGAT	MORC3
libCART011_MORC3-08	AGTTAACGTAGGACAACTGC	MORC3
libCART011_PHF8-01	TGTCATGGGTCGAAAACTTG	PHF8
libCART011_PHF8-02	CTTTCCCACATACCAACAGA	PHF8
libCART011_PHF8-03	AGGGGCATGATACACACAAG	PHF8
libCART011_PHF8-04	TTGGCCCTATTGATGTCTAA	PHF8
libCART011_PHF8-05	AGTACATGGTACCAGACAG	PHF8
libCART011_PHF8-06	TATGTGGGAAAGCACATCC	PHF8
libCART011_PHF8-07	AGCACTCAGGAGGCCATCCA	PHF8
libCART011_PHF8-08	AGGGATGTTGAACACTATGT	PHF8
libCART011_RASA2-01	AGATATCACACATTACAGTG	RASA2
libCART011_RASA2-02	TTAGCATCAAGGCATGCCAT	RASA2
libCART011_RASA2-03	TGCAGCAGCAGTCGTACAA	RASA2
libCART011_RASA2-04	AGGATCGACTTGTGGAACAA	RASA2
libCART011_RASA2-05	ATGAGATGATGAAAATAGT	RASA2
libCART011_RASA2-06	AGATGATGAAAATAGTGGGA	RASA2
libCART011_RASA2-07	ATGTTCCAAGTAATACATA	RASA2
libCART011_RASA2-08	ATCCTATTAAATTGAAAGA	RASA2
libCART011_JMY-01	TTGGCAGCGGAAAGCTCACA	JMY
libCART011_JMY-02	ACATGCCCGAAGGTTCCTCG	JMY
libCART011_JMY-03	CACCGAGACCGATGATCCCG	JMY
libCART011_JMY-04	CTGAAGCCGACGATGCGGCG	JMY
libCART011_JMY-05	TGACACTTACGAAAGCATGG	JMY
libCART011_JMY-06	AAAACTACCACGCTTCAAGG	JMY
libCART011_JMY-07	AGCACAGTCCACATGCCCGA	JMY
libCART011_JMY-08	AAGGTTCCTCGGGGAACAC	JMY
libCART011_CEBPA-01	CAGTTCCAGATCGCGCACTG	CEBPA
libCART011_CEBPA-02	AGCCCCTGTACGAGCGCGT	CEBPA
libCART011_CEBPA-03	TTGGCTTCATCCTCCTCGCG	CEBPA
libCART011_CEBPA-04	CACCCCGACCTCCGCGCGAG	CEBPA
libCART011_CEBPA-05	CGCGAGCGCAACAACATCG	CEBPA
libCART011_CEBPA-06	ATCTGGAACTGCAGGTGCG	CEBPA
libCART011_CEBPA-07	CCCCTGTACGAGCGCGTCG	CEBPA
libCART011_CEBPA-08	CGGCTGGTAAGGGAAGAGGC	CEBPA
libCART011_TIGIT-01	CTGACCGTGAACGATACAG	TIGIT
libCART011_TIGIT-02	CAGGCACAATAGAAACAACG	TIGIT
libCART011_TIGIT-03	CATCTGCACAGCAGTCATCG	TIGIT
libCART011_TIGIT-04	CCCATCCTTCAAGGATCGAG	TIGIT
libCART011_TIGIT-05	CAGATGACCACCAGCGTCG	TIGIT
libCART011_TIGIT-06	ACCTGGGTCACTTGTGCCG	TIGIT
libCART011_TIGIT-07	AGTGTACGTCCCATCAGGGT	TIGIT
libCART011_TIGIT-08	CCATTTGTAATGCTGACTTG	TIGIT
libCART011_BRICD5-01	ACCTCAGAGCAACCACAGCT	BRICD5
libCART011_BRICD5-02	CTGCATCTGTTACCGCCCTG	BRICD5
libCART011_BRICD5-03	CCCAACCAAACCATCCTGG	BRICD5
libCART011_BRICD5-04	TCAGAGCAACCACAGCTGGG	BRICD5
libCART011_BRICD5-05	AGTGCAGGGGAGCCTCGAAG	BRICD5
libCART011_BRICD5-06	AGATGGGGGTCCTCATGCAC	BRICD5
libCART011_BRICD5-07	ACAGTGATCGGGAGACCCTG	BRICD5
libCART011_BRICD5-08	CTGGGCGGTGCTGTTCGAC	BRICD5
libCART011_RER1-01	CGTCCATGGGAAACCTTCGG	RER1
libCART011_RER1-02	CTACCCACCAAACAGAACG	RER1
libCART011_RER1-03	ACCCATCGCACAGCCGTGTA	RER1
libCART011_RER1-04	ATGGTAGATCCCCAAGGCAT	RER1
libCART011_RER1-05	AATCATGTAGACAAAGCTC	RER1
libCART011_RER1-06	GTACATCCCGTTCACACAT	RER1
libCART011_RER1-07	ACATTGTGACCTATGCCTTG	RER1
libCART011_RER1-08	CATGGGAAGAGAAGGTACAG	RER1
libCART011_SAP30-01	CAGGCAGCACAGTTGCCCG	SAP30
libCART011_SAP30-02	TGGTGAGCGGTGCGGCCGGG	SAP30
libCART011_SAP30-03	GCCGCGGCAGCGACCACTG	SAP30
libCART011_SAP30-04	GGGTATCAATATCTTGAAC	SAP30
libCART011_SAP30-05	AAGAAGGTGAAGATCGAGC	SAP30
libCART011_SAP30-06	CGGGAGGATGGTGAGCGGTG	SAP30
libCART011_SAP30-07	TGAGTAGATGAAATATGTTA	SAP30
libCART011_SAP30-08	ACGCCTGACGAGATGAGCCG	SAP30
libCART011_GPR157-01	AGGTACAAGTAGAGCGCAA	GPR157
libCART011_GPR157-02	TGCAGCACGCAGTCCCACGA	GPR157
libCART011_GPR157-03	AGGCCAAGGACCATGTCCTG	GPR157
libCART011_GPR157-04	CGACATGGAAGGCCCAAAGC	GPR157
libCART011_GPR157-05	ACGCCTCGGACGTGTCTGT	GPR157
libCART011_GPR157-06	GAGTGCTGCAGAACTTCGC	GPR157
libCART011_GPR157-07	GAGGCGGCCGAGAGCAGGT	GPR157
libCART011_GPR157-08	CAGCACGCAGTCCCACGAC	GPR157
libCART011_ZNF771-01	TCTCGGCCGCCTCGAACCTG	ZNF771
libCART011_ZNF771-02	AGTTGGAGCTCTGCGCGAAG	ZNF771
libCART011_ZNF771-03	AAGTCGGCGCTGACCAAACA	ZNF771
libCART011_ZNF771-04	CCGTACGCGTGCCCGGACTG	ZNF771
libCART011_ZNF771-05	AGCCGGCGCAAATATACAGG	ZNF771
libCART011_ZNF771-06	ATCCCCATGGACAACAAGG	ZNF771
libCART011_ZNF771-07	GGTGAGGAGAAGTATGAGG	ZNF771
libCART011_ZNF771-08	CGCAGCCGGCGCAAATATAC	ZNF771
libCART011_PDCD1-01	AGGGCCCGGCGCAATGACAG	PDCD1
libCART011_PDCD1-02	CGTGTCACACAACTGCCCAA	PDCD1
libCART011_PDCD1-03	CACCTACCTAAGAACCATCC	PDCD1
libCART011_PDCD1-04	AGCCGGCCAGTTCCAAACCC	PDCD1
libCART011_PDCD1-05	TCCGCTAGGAAAGACAATGG	PDCD1
libCART011_PDCD1-06	CCCTGGCCAGTCGTCTGGG	PDCD1
libCART011_PDCD1-07	ACAGCGGCACCTACCTCTG	PDCD1
libCART011_PDCD1-08	CAGTTGTGTGACACGGAAG	PDCD1
libCART011_FAS-01	ATGTGAACATGGAATCATCA	FAS
libCART011_FAS-02	TAGGGACTGCACAGTCAATG	FAS
libCART011_FAS-03	TTGAGACTCAGAACTTGGA	FAS
libCART011_FAS-04	CAGGATCCAGATCTAACTTG	FAS
libCART011_FAS-05	GAGAGGGCTCACCAGAGGT	FAS
libCART011_FAS-06	AGATTGTGTGATGAAGGACA	FAS
libCART011_FAS-07	CAGCAACACCAAGTGCAAAG	FAS
libCART011_FAS-08	TAGAGTTACAAAAAAAGTT	FAS
libCART011_LMF2-01	CCAGCCTCCCACCGCAAGG	LMF2
libCART011_LMF2-02	CGCTTCCCACAGCAGCGTCG	LMF2
libCART011_LMF2-03	CACAGCGATCTCAATTAGGA	LMF2
libCART011_LMF2-04	CGAATGGGGGCGAAGAACAG	LMF2
libCART011_LMF2-05	CTGCACAAGCTCAGCGTGG	LMF2
libCART011_LMF2-06	TGGGAGGGCTCACCGTCCAG	LMF2
libCART011_LMF2-07	CAGCAAGTAGATGACAGGG	LMF2
libCART011_LMF2-08	CAGGTGGTGTGCGAACCAGG	LMF2
libCART011_MIEF2-01	TTGACAGGGCCACTAGCCCG	MIEF2
libCART011_MIEF2-02	CACCTGGGGCAGACGACGAG	MIEF2
libCART011_MIEF2-03	CCTGCAGCCCGTCGTAGAG	MIEF2
libCART011_MIEF2-04	AGCTTGAGTTCTGCCCCCGT	MIEF2
libCART011_MIEF2-05	TTCCCGGAACTGCCCTTTG	MIEF2
libCART011_MIEF2-06	GTGCCGGGCGTGGACACTG	MIEF2
libCART011_MIEF2-07	TGACAGGGCCACTAGCCCGC	MIEF2
libCART011_MIEF2-08	GTGTGGTGTGGCCTTGAGC	MIEF2
libCART011_PPP1R12C-intron1-001	ATATGTCCCAGATAGCACTG	PPP1R12C-intron1
libCART011_PPP1R12C-intron1-002	AAGTGGTTGATAAACCCACG	PPP1R12C-intron1
libCART011_PPP1R12C-intron1-003	TGTCACACTCCAGTTCACTG	PPP1R12C-intron1
libCART011_PPP1R12C-intron1-004	AGATACGCCTGGTTGCCCAG	PPP1R12C-intron1
libCART011_PPP1R12C-intron1-005	AAGCCAGTAGAGCTCAAAG	PPP1R12C-intron1
libCART011_PPP1R12C-intron1-006	CGGATCGAGACTGGCAACG	PPP1R12C-intron1
libCART011_PPP1R12C-intron1-007	TGCTCAGTGGAAACCACGAA	PPP1R12C-intron1
libCART011_PPP1R12C-intron1-008	AACCTGAGCTGCTCTGACG	PPP1R12C-intron1
libCART011_PPP1R12C-intron1-009	GGACCACCTTATATTCCCA	PPP1R12C-intron1
libCART011_PPP1R12C-intron1-010	CTATCGCCATGACAACTGGG	PPP1R12C-intron1
libCART011_PPP1R12C-intron1-011	ACCACGTGATGTCCTCTGAG	PPP1R12C-intron1
libCART011_PPP1R12C-intron1-012	TGGGAACAGCCACAGCAGGG	PPP1R12C-intron1
libCART011_PPP1R12C-intron1-013	ACACGGTGCTAGGACAGTG	PPP1R12C-intron1
libCART011_PPP1R12C-intron1-014	ACGCAAGGGAGACATCCGT	PPP1R12C-intron1
libCART011_PPP1R12C-intron1-015	ACTCTTCGGGGTATCCCAGG	PPP1R12C-intron1
libCART011_PPP1R12C-intron1-016	AGATGGCTCCAGGAAATGG	PPP1R12C-intron1
libCART011_PPP1R12C-intron1-017	CGGGGACACAGGATCCCTGG	PPP1R12C-intron1
libCART011_PPP1R12C-intron1-018	TTCCTGCAGAGTATCTGCTG	PPP1R12C-intron1
libCART011_PPP1R12C-intron1-019	ACGAGAAACACAGCCCCAGG	PPP1R12C-intron1
libCART011_PPP1R12C-intron1-020	CACATGGTACCTGTTAGACA	PPP1R12C-intron1
libCART011_PPP1R12C-intron1-021	TGAAAGGATAGGATTCCGCG	PPP1R12C-intron1
libCART011_PPP1R12C-intron1-022	AAAGGATAGGATTCCGCGT	PPP1R12C-intron1
libCART011_PPP1R12C-intron1-023	AGCCGCGTCAGAAGTCTCGG	PPP1R12C-intron1
libCART011_PPP1R12C-intron1-024	AGGGAGACATCCGTCGGAGA	PPP1R12C-intron1
libCART011_PPP1R12C-intron1-025	AGTTCTTAGGGTACCCCACG	PPP1R12C-intron1
libCART011_PPP1R12C-intron1-026	CCTCTAAGGTTTGCTTACGA	PPP1R12C-intron1
libCART011_PPP1R12C-intron1-027	TTCTTAGGGTACCCCACGT	PPP1R12C-intron1
libCART011_PPP1R12C-intron1-028	AGTGGTTGATAAACCCACGT	PPP1R12C-intron1
libCART011_PPP1R12C-intron1-029	TCCAAGCTCAGCTTAACGGT	PPP1R12C-intron1
libCART011_PPP1R12C-intron1-030	ATTCAGCCCCTGAGTCGACT	PPP1R12C-intron1
libCART011_PPP1R12C-intron1-031	TTGGGGGGTAATTTATCCCG	PPP1R12C-intron1
libCART011_PPP1R12C-intron1-032	CTAGTGGGACACGTGACGG	PPP1R12C-intron1
libCART011_PPP1R12C-intron1-033	TCTGAGACTCATCGTACCCC	PPP1R12C-intron1
libCART011_PPP1R12C-intron1-034	CCAGCGAGTGAAGACGGCAT	PPP1R12C-intron1
libCART011_PPP1R12C-intron1-035	ATCCTACCTAACGCACTCCT	PPP1R12C-intron1

## Sheet: S5c_invivo_CROPseq_annotation
Library_ID	Experiment_ID	T_cell_donor	T_cell_donor_sex	Cell_type	T_cell_isolation_method	T_cell_culture_conditions	anti-CD3/CD28_stimulation_for_culture_1_[day_post_isolation]	anti-CD3/CD28_stimulation_for_culture_2_[day_post_isolation]	Transduction_[day_post_isolation]	Electroporation_[day_post_isolation]	Readout_[day_post_isolation]	Readout_stimulation_agent	Treatment_of_readout_stimulation_agent	Puromycin_start_[day_post_isolation]	Puromycin_end_[day_post_isolation]	Puromycin_concentration_[ug/ml]	Blasticidin_start_[day_post_isolation]	Blasticidin_end_[day_post_isolation]	Blasticidin_concentration_[ug/ml]	gRNA_library	Lentivirus_transfer_plasmid	Lentivirus_concentration_[RNA_copies/cell]	Electroporation_editor_mRNA	Electroporation_editor_mRNA_prep	Electroporation_editor_mRNA_concentration_[ug/ml]	Electroporation_selection_mRNA	Electroporation_selection_mRNA_concentration_[ug/ml]	Electroporation_electroporator	Electroporation_program	Electroporation_cuvette	Electroporation_cell_concentration_[million/ml]	Sample_collection_method	Time_of_CART_injection_[day_post_isolation]	Time_of_NALM6_injection_relative_to_CART[days]	Number_of_NALM6_injected_[million]	Number_of_CART_injected_[million]	Organ_harvest_time_post_CARTcell_injection[day]	Organ	Fraction_of_organ_used_for_processing	Mice_ID	Use_of_UMI[1/0]	Input_for_gRNA_amplification	Primers
CarTScreening_CART0073_NgsGrna_001	CART0073	1	M	CD3	RosetteSep CD3	Cytokines: IL2 (StemCell: 12.1 ng/ml); stimulation: ImmunoCult CD3/CD28	0	7	2	NA	9	NA	NA	4	9	0.5	NA	NA	50	S4B_invivo_CROPseq_gRNAs	PD39	154	NA	NA	NA	NA	NA	NA	NA	NA	NA	Bulk	NA	NA	NA	NA	NA	NA	NA	NA	1	Genomic DNA	Nested
CarTScreening_CART0073_NgsGrna_002	CART0073	2	F	CD3	RosetteSep CD3	Cytokines: IL2 (StemCell: 12.1 ng/ml); stimulation: ImmunoCult CD3/CD28	0	7	2	NA	9	NA	NA	4	9	0.5	NA	NA	50	S4B_invivo_CROPseq_gRNAs	PD39	154	NA	NA	NA	NA	NA	NA	NA	NA	NA	Bulk	NA	NA	NA	NA	NA	NA	NA	NA	1	Genomic DNA	Nested
CarTScreening_CART0073_NgsGrna_003	CART0073	1	M	CD3	RosetteSep CD3	Cytokines: IL2 (StemCell: 12.1 ng/ml); stimulation: ImmunoCult CD3/CD28	0	7	2	9	14	NA	NA	4	15	0.5	10	11	50	S4B_invivo_CROPseq_gRNAs	PD39	154	Cas9	mCART_26	300	BSD	50	Maxcyte ATX	Optimization 3-2	R1000	100	Bulk	NA	NA	NA	NA	NA	NA	NA	NA	1	Genomic DNA	Nested
CarTScreening_CART0073_NgsGrna_004	CART0073	2	F	CD3	RosetteSep CD3	Cytokines: IL2 (StemCell: 12.1 ng/ml); stimulation: ImmunoCult CD3/CD28	0	7	2	9	14	NA	NA	4	15	0.5	10	11	50	S4B_invivo_CROPseq_gRNAs	PD39	154	Cas9	mCART_26	300	BSD	50	Maxcyte ATX	Optimization 3-2	R1000	100	Bulk	NA	NA	NA	NA	NA	NA	NA	NA	1	Genomic DNA	Nested
CarTScreening_CART0073_NgsGrna_037	CART0073	1	M	CD3	RosetteSep CD3	Cytokines: IL2 (StemCell: 12.1 ng/ml); stimulation: ImmunoCult CD3/CD28	0	7	2	9	24	NALM6-Luc_mouse-tumor-model	Injection-5-days-before-CARTcells	4	15	0.5	10	11	50	S4B_invivo_CROPseq_gRNAs	PD39	154	Cas9	mCART_26	300	BSD	50	Maxcyte ATX	Optimization 3-2	R1000	100	Organ_harvest	15	-5	0.5	1	9	Spleen	1	275_0,275_R,275_L,275_RL,275_RR	1	Messenger RNA	Nested
CarTScreening_CART0073_NgsGrna_038	CART0073	2	F	CD3	RosetteSep CD3	Cytokines: IL2 (StemCell: 12.1 ng/ml); stimulation: ImmunoCult CD3/CD28	0	7	2	9	24	NALM6-Luc_mouse-tumor-model	Injection-5-days-before-CARTcells	4	15	0.5	10	11	50	S4B_invivo_CROPseq_gRNAs	PD39	154	Cas9	mCART_26	300	BSD	50	Maxcyte ATX	Optimization 3-2	R1000	100	Organ_harvest	15	-5	0.5	1	9	Spleen	1	278_0,278_R,278_L,278_RL,278_RR	1	Messenger RNA	Nested
CarTScreening_CART0073_NgsGrna_039	CART0073	1	M	CD3	RosetteSep CD3	Cytokines: IL2 (StemCell: 12.1 ng/ml); stimulation: ImmunoCult CD3/CD28	0	7	2	9	24	NALM6-Luc_mouse-tumor-model	Injection-5-days-before-CARTcells	4	15	0.5	10	11	50	S4B_invivo_CROPseq_gRNAs	PD39	154	Cas9	mCART_26	300	BSD	50	Maxcyte ATX	Optimization 3-2	R1000	100	Organ_harvest	15	-5	0.5	1	9	Bone marrow	1	275_0,275_R,275_L,275_RL,275_RR	1	Messenger RNA	Nested
CarTScreening_CART0073_NgsGrna_040	CART0073	2	F	CD3	RosetteSep CD3	Cytokines: IL2 (StemCell: 12.1 ng/ml); stimulation: ImmunoCult CD3/CD28	0	7	2	9	24	NALM6-Luc_mouse-tumor-model	Injection-5-days-before-CARTcells	4	15	0.5	10	11	50	S4B_invivo_CROPseq_gRNAs	PD39	154	Cas9	mCART_26	300	BSD	50	Maxcyte ATX	Optimization 3-2	R1000	100	Organ_harvest	15	-5	0.5	1	9	Bone marrow	1	278_0,278_R,278_L,278_RL,278_RR	1	Messenger RNA	Nested
CarTScreening_CART0073_NgsGrna_041	CART0073	1	M	CD3	RosetteSep CD3	Cytokines: IL2 (StemCell: 12.1 ng/ml); stimulation: ImmunoCult CD3/CD28	0	7	2	9	36	NALM6-Luc_mouse-tumor-model	Injection-5-days-before-CARTcells	4	15	0.5	10	11	50	S4B_invivo_CROPseq_gRNAs	PD39	154	Cas9	mCART_26	300	BSD	50	Maxcyte ATX	Optimization 3-2	R1000	100	Organ_harvest	15	-5	0.5	1	21	Spleen	0.36	276_0,276_R,276_L,276_RL,276_RR	1	Messenger RNA	Nested
CarTScreening_CART0073_NgsGrna_042	CART0073	2	F	CD3	RosetteSep CD3	Cytokines: IL2 (StemCell: 12.1 ng/ml); stimulation: ImmunoCult CD3/CD28	0	7	2	9	36	NALM6-Luc_mouse-tumor-model	Injection-5-days-before-CARTcells	4	15	0.5	10	11	50	S4B_invivo_CROPseq_gRNAs	PD39	154	Cas9	mCART_26	300	BSD	50	Maxcyte ATX	Optimization 3-2	R1000	100	Organ_harvest	15	-5	0.5	1	21	Spleen	0.23	277_0,277_R,277_L,277_RL,277_RR	1	Messenger RNA	Nested
CarTScreening_CART0073_NgsGrna_043	CART0073	1	M	CD3	RosetteSep CD3	Cytokines: IL2 (StemCell: 12.1 ng/ml); stimulation: ImmunoCult CD3/CD28	0	7	2	9	36	NALM6-Luc_mouse-tumor-model	Injection-5-days-before-CARTcells	4	15	0.5	10	11	50	S4B_invivo_CROPseq_gRNAs	PD39	154	Cas9	mCART_26	300	BSD	50	Maxcyte ATX	Optimization 3-2	R1000	100	Organ_harvest	15	-5	0.5	1	21	Bone marrow	1	276_0,276_R,276_L,276_RL,276_RR	1	Messenger RNA	Nested
CarTScreening_CART0073_NgsGrna_044	CART0073	2	F	CD3	RosetteSep CD3	Cytokines: IL2 (StemCell: 12.1 ng/ml); stimulation: ImmunoCult CD3/CD28	0	7	2	9	36	NALM6-Luc_mouse-tumor-model	Injection-5-days-before-CARTcells	4	15	0.5	10	11	50	S4B_invivo_CROPseq_gRNAs	PD39	154	Cas9	mCART_26	300	BSD	50	Maxcyte ATX	Optimization 3-2	R1000	100	Organ_harvest	15	-5	0.5	1	21	Bone marrow	1	277_0,277_R,277_L,277_RL,277_RR	1	Messenger RNA	Nested

## Sheet: S5d_invivo_CROPseq_counts_std
gene	guide	CarTScreening_CART0073_NgsGrna_001	CarTScreening_CART0073_NgsGrna_002	CarTScreening_CART0073_NgsGrna_003	CarTScreening_CART0073_NgsGrna_004	CarTScreening_CART0073_NgsGrna_037	CarTScreening_CART0073_NgsGrna_038	CarTScreening_CART0073_NgsGrna_039	CarTScreening_CART0073_NgsGrna_040	CarTScreening_CART0073_NgsGrna_041	CarTScreening_CART0073_NgsGrna_042	CarTScreening_CART0073_NgsGrna_043	CarTScreening_CART0073_NgsGrna_044
BRICD5	libCART011_BRICD5-01	221435	163587	553415	482826	20390	42458	152394	2418	28716	28713	11740	66210
BRICD5	libCART011_BRICD5-02	228679	195446	601737	523970	53245	41182	39028	4807	18102	68723	942	91197
BRICD5	libCART011_BRICD5-03	301746	223180	495226	534122	30441	31846	165720	2624	254132	11669	958	615
BRICD5	libCART011_BRICD5-04	246443	183210	508762	569881	13026	43949	44849	10190	42074	31384	31502	5348
BRICD5	libCART011_BRICD5-05	186063	141698	490182	388744	19552	22238	48278	9769	15172	52218	17247	5850
BRICD5	libCART011_BRICD5-06	120901	88273	305431	287385	8410	17642	35228	14413	3053	15806	384	10967
BRICD5	libCART011_BRICD5-07	185051	127646	541732	408755	18277	15263	53984	17615	109939	40802	21430	6674
BRICD5	libCART011_BRICD5-08	160884	98831	467671	371156	11967	24995	63407	30740	17481	18854	15086	412
CDKN2A	libCART011_CDKN2A-01	268095	199418	580321	579670	27702	46733	130696	29673	33075	37670	7694	753
CDKN2A	libCART011_CDKN2A-02	218246	136366	670311	495258	38664	85053	88596	9626	68357	31130	19871	10595
CDKN2A	libCART011_CDKN2A-03	189176	147624	519292	517901	46092	41076	52688	71321	18560	73910	29201	61887
CDKN2A	libCART011_CDKN2A-04	158996	142228	496696	499541	67105	69241	127057	48248	25559	41306	83817	35945
CDKN2A	libCART011_CDKN2A-05	192949	137764	696367	563359	10832	64551	40797	62937	10325	39120	17797	53175
CDKN2A	libCART011_CDKN2A-06	226601	145582	654143	505218	55376	20698	83065	415097	16082	99187	1004	4287
CDKN2A	libCART011_CDKN2A-07	84330	71860	241266	193920	39852	23555	51442	881	15162	16181	325	5113
CDKN2A	libCART011_CDKN2A-08	268814	183021	688129	671166	88096	15220	142671	3947	16707	45103	1096	99344
CEBPA	libCART011_CEBPA-01	239065	199733	736862	716325	35343	52758	106511	54776	8618	127754	30173	65831
CEBPA	libCART011_CEBPA-02	192286	144944	513673	451932	30278	16631	53848	13772	47532	16705	12847	580
CEBPA	libCART011_CEBPA-03	177391	108467	429200	280763	21275	14312	28616	6459	38874	18528	5454	29502
CEBPA	libCART011_CEBPA-04	238482	193443	588651	775668	29538	29850	49250	9976	24697	11293	19950	3083
CEBPA	libCART011_CEBPA-05	265678	197581	700603	1023859	13936	77015	138795	85083	21911	64749	35775	95169
CEBPA	libCART011_CEBPA-06	155783	120210	467730	358188	14555	12821	12261	8899	35324	30916	13894	31356
CEBPA	libCART011_CEBPA-07	230089	161935	665819	507798	21951	8062	26753	6795	25305	51000	19028	9650
CEBPA	libCART011_CEBPA-08	213071	183900	507572	654866	25050	9777	18285	5211	12975	34866	10897	6976
CTLA4	libCART011_CTLA4-01	104116	102877	216815	249055	8579	38592	9621	856	8825	17901	313	14773
CTLA4	libCART011_CTLA4-02	299185	221583	749846	916664	23164	80469	136849	77253	12447	79936	13177	3374
CTLA4	libCART011_CTLA4-03	181825	143590	474882	436700	37343	22902	178264	1144	35424	40679	28636	558
CTLA4	libCART011_CTLA4-04	204013	147724	629400	582558	55850	25125	246478	5482	5887	29226	867	5953
CTLA4	libCART011_CTLA4-05	148648	126417	405741	374579	44385	17685	59522	8986	8416	66330	3686	6064
CTLA4	libCART011_CTLA4-06	114682	91611	333250	266512	27241	26991	69701	1102	6005	27657	11131	1222
CTLA4	libCART011_CTLA4-07	325821	193309	906708	706583	26553	62930	79584	17526	48008	107153	43454	9831
CTLA4	libCART011_CTLA4-08	44196	34851	131375	89065	5552	14457	43639	806	3753	15473	6457	1147
DUSP6	libCART011_DUSP6-01	168791	130262	441975	351412	16048	36293	73591	3086	18441	31096	22600	9406
DUSP6	libCART011_DUSP6-02	303103	207121	913560	868850	20120	46067	142324	39418	33395	45768	4812	9321
DUSP6	libCART011_DUSP6-03	254121	170081	685392	591200	61065	51410	41371	16675	42068	56795	30768	66419
DUSP6	libCART011_DUSP6-04	167909	120150	470245	410674	55499	17184	39446	1476	17498	69031	636	4791
DUSP6	libCART011_DUSP6-05	207629	158760	464119	445326	26168	20220	21226	27150	5749	47972	11457	1345
DUSP6	libCART011_DUSP6-06	176075	136671	371340	395405	68483	66167	230911	1898	11127	41609	19923	5341
DUSP6	libCART011_DUSP6-07	321470	198523	893455	892521	65028	66956	105829	113706	78675	66557	22181	6799
DUSP6	libCART011_DUSP6-08	90569	71943	225468	212794	15468	17266	57878	1361	6422	30902	4532	1435
FAS	libCART011_FAS-01	100355	91560	359699	290909	23394	43159	77532	2709	17691	59982	1808831	5367
FAS	libCART011_FAS-02	173622	129306	526284	456149	35978	161196	345664	52254	75466	123072	48817	42978
FAS	libCART011_FAS-03	146659	119266	396276	357023	58131	94202	146542	3189	73972	185687	52206	476164
FAS	libCART011_FAS-04	156183	131719	425416	403972	134802	160495	279324	67238	105127	121424	62962	722533
FAS	libCART011_FAS-05	131465	97663	243457	166476	33656	28753	73512	19619	77606	71705	36999	1318923
FAS	libCART011_FAS-06	51811	50590	136727	131062	39745	30635	75667	5648	23836	38256	12797	13392
FAS	libCART011_FAS-07	292842	217184	851992	874221	153974	185912	344178	6860	168821	283777	104521	75680
FAS	libCART011_FAS-08	19860	19853	59565	37457	12181	21627	216378	361	12019	10350	3829	40245
GPR157	libCART011_GPR157-01	107059	86430	308308	247174	10194	29490	13101	2164	744	39088	47054	905
GPR157	libCART011_GPR157-02	413412	297277	972372	1125674	13441	50770	113306	56032	97802	128677	26531	16315
GPR157	libCART011_GPR157-03	195131	134995	586473	475130	19374	18503	85942	4058	27587	50818	719	586
GPR157	libCART011_GPR157-04	214275	168908	636920	608698	17358	48763	11426	7084	107749	21142	2776	59760
GPR157	libCART011_GPR157-05	319941	228416	896700	828167	252880	79472	63489	23663	89936	69102	20944	6583
GPR157	libCART011_GPR157-06	208577	153561	649646	450793	7131	29913	89230	2484	38316	31773	9662	37976
GPR157	libCART011_GPR157-07	207378	134344	320955	304354	227	12171	59719	44792	475	5903	434	368
GPR157	libCART011_GPR157-08	347390	245873	1020425	858411	30023	29974	77662	22580	8275	50346	13436	7046
HAVCR2	libCART011_HAVCR2-01	264725	199783	612324	551187	27755	84016	137599	235051	31183	120555	30325	38121
HAVCR2	libCART011_HAVCR2-02	87964	82311	310868	233337	29957	25750	25447	8526	30393	9609	437	30547
HAVCR2	libCART011_HAVCR2-03	66933	52263	198670	136947	19783	12812	31713	2244	6612	18466	9347	1014
HAVCR2	libCART011_HAVCR2-04	142434	117444	463751	407761	45339	36669	114513	4933	17654	56603	3285	16067
HAVCR2	libCART011_HAVCR2-05	56640	55092	145951	165962	21706	29143	57204	2113	47588	13234	31680	259
HAVCR2	libCART011_HAVCR2-06	162883	114726	425314	320988	17760	36435	76597	2482	12399	34910	524	31437
HAVCR2	libCART011_HAVCR2-07	172432	122026	526704	468087	461	21430	69639	589	15928	13410	619	5183
HAVCR2	libCART011_HAVCR2-08	129483	109934	320335	269924	25722	36737	22112	2325	2762	24186	7250	23391
JMY	libCART011_JMY-01	217626	148083	518850	500455	31017	17247	110485	3013	118206	25986	912	736
JMY	libCART011_JMY-02	272049	192802	696057	688176	26731	12334	81088	4429	73499	43394	987	838
JMY	libCART011_JMY-03	272610	174983	791442	623988	43797	23117	178912	13311	45210	42735	12397	28579
JMY	libCART011_JMY-04	184580	133432	509191	475061	37887	24421	84301	177358	1632	44143	917	56536
JMY	libCART011_JMY-05	187162	160378	493451	467842	59799	24388	134415	22725	52385	30891	17586	265998
JMY	libCART011_JMY-06	105805	74914	310159	246474	32580	33868	80627	1003	16029	29067	5657	299
JMY	libCART011_JMY-07	271900	192614	864983	653188	79780	28108	225919	25878	15993	82180	1112	2067
JMY	libCART011_JMY-08	85995	77708	232270	186299	6604	26414	46297	2453	40227	14684	69732	2431
LACTB	libCART011_LACTB-01	139352	118271	321699	284209	6846	15355	14268	7188	6503	48232	16846	329
LACTB	libCART011_LACTB-02	83899	61563	248337	160890	20564	32652	13686	346	2685	23810	10491	226
LACTB	libCART011_LACTB-03	92172	67634	288049	239658	21456	33437	39281	506	12048	10388	15618	135554
LACTB	libCART011_LACTB-04	181075	149252	472819	487663	29750	21857	99624	2207	41332	40105	7400	484195
LACTB	libCART011_LACTB-05	181195	151895	320579	320404	17690	24577	69862	9445	3316	59090	12653	378
LACTB	libCART011_LACTB-06	312376	239533	824514	775972	13975	57042	158830	7468	86225	68383	14878	75887
LACTB	libCART011_LACTB-07	126709	96605	292893	276877	18229	20796	48870	881	50022	21098	8184	1711
LACTB	libCART011_LACTB-08	116870	100148	309974	248005	18256	16623	9191	5763	11326	31831	361	5677
LAT	libCART011_LAT-01	224878	163712	672589	601086	41775	20269	47756	42213	34265	40566	28874	24560
LAT	libCART011_LAT-02	279117	212466	680019	668432	32364	53073	137645	23537	184118	13478	61210	82278
LAT	libCART011_LAT-03	74559	61422	200625	155674	4756	20403	15491	528	17250	15978	24630	3915
LAT	libCART011_LAT-04	234819	181504	660326	649259	65234	61130	155379	3191	27830	32874	29172	8921
LAT	libCART011_LAT-05	296352	198447	622580	538267	44210	22592	303525	5758	66482	71059	728	20726
LAT	libCART011_LAT-06	135222	99389	444229	302960	31052	2392	65343	619	1148	5215	402	1227
LAT	libCART011_LAT-07	162323	130482	368715	457769	27144	92800	125186	6560	41918	27515	12516	198838
LAT	libCART011_LAT-08	222022	157798	555910	481053	50622	82453	55089	30337	16549	19063	735	7024
LMF2	libCART011_LMF2-01	359384	256847	844262	940554	34582	44623	141586	12115	40694	69045	1355	5067
LMF2	libCART011_LMF2-02	272464	195369	755766	616862	49600	64333	24447	23616	18108	78625	53360	87481
LMF2	libCART011_LMF2-03	177239	145573	473141	447629	10624	18233	173332	1243	7930	10260	652	24367
LMF2	libCART011_LMF2-04	182330	111627	514387	341433	27156	19548	85436	3867	58506	47343	15485	4214
LMF2	libCART011_LMF2-05	256623	183917	668073	624418	21747	25980	57996	30705	19464	52828	883	4757
LMF2	libCART011_LMF2-06	219514	177602	616130	587637	32023	40971	310757	27364	96015	43570	38925	5003
LMF2	libCART011_LMF2-07	200140	160691	507855	515112	60125	20251	23809	3870	38835	77803	17396	98331
LMF2	libCART011_LMF2-08	222920	194841	549842	638101	62198	50350	49292	19713	29393	88170	957	2823
MIEF2	libCART011_MIEF2-01	177174	130101	447948	602203	43398	22285	45279	5360	14400	46775	5079	253591
MIEF2	libCART011_MIEF2-02	267532	194356	618988	667493	64653	25721	19359	170738	6010	77395	9671	4484
MIEF2	libCART011_MIEF2-03	285737	204096	714157	599288	32106	14263	6760	7330	53878	98245	24532	4503
MIEF2	libCART011_MIEF2-04	139060	107357	379600	295764	35232	45972	28804	13593	1326	51532	19242	362
MIEF2	libCART011_MIEF2-05	251147	162459	743761	522649	48551	62514	59818	20556	58534	57868	20800	16515
MIEF2	libCART011_MIEF2-06	257719	186544	565099	488886	7963	26184	52083	26248	23147	34181	9855	592
MIEF2	libCART011_MIEF2-07	177910	162008	479474	638542	34840	37377	77262	2879	24456	26786	20573	4113
MIEF2	libCART011_MIEF2-08	160214	116464	227441	169703	5432	14037	23819	182	16910	895	224	176
MORC3	libCART011_MORC3-01	140824	119816	356115	394729	20120	36498	24895	15838	9753	53124	614	100602
MORC3	libCART011_MORC3-02	90015	79700	286488	355761	30629	38872	128828	28081	16819	24977	6302	5567
MORC3	libCART011_MORC3-03	83797	74300	235499	187048	35720	5433	24230	2026	5963	13821	280	1861
MORC3	libCART011_MORC3-04	174677	149436	469485	536363	51841	51324	65639	4478	60169	28918	6444	24836
MORC3	libCART011_MORC3-05	141632	104027	438141	298376	35517	20787	30427	1361	49150	32304	18200	1767
MORC3	libCART011_MORC3-06	150289	140952	413103	459202	16497	36338	51555	8001	17110	47903	20812	27281
MORC3	libCART011_MORC3-07	160936	119191	470284	356125	41351	32781	68754	7697	79081	35303	650	3875
MORC3	libCART011_MORC3-08	77905	59409	245771	202572	2389	16192	9432	1203	2971	16116	9000	3825
NOTCH2	libCART011_NOTCH2-01	147783	107376	435024	368780	48131	35082	42279	6468	27892	19213	12841	6965
NOTCH2	libCART011_NOTCH2-02	166674	134679	443490	505135	31164	35930	35413	10128	96768	232806	42366	28538
NOTCH2	libCART011_NOTCH2-03	210091	148711	514493	464778	37410	9438	29920	12823	25784	63163	722	5098
NOTCH2	libCART011_NOTCH2-04	47917	43330	133528	99035	16567	23204	12243	237	31117	7607	57113	54079
NOTCH2	libCART011_NOTCH2-05	209848	184189	556012	634628	57893	33579	95339	12397	11353	78134	20504	46745
NOTCH2	libCART011_NOTCH2-06	109317	100451	289583	339240	5306	45299	33800	2977	72118	44508	539	1504
NOTCH2	libCART011_NOTCH2-07	131113	95886	453536	356551	13604	43711	57952	1064	17305	20349	6988	11424
NOTCH2	libCART011_NOTCH2-08	199817	145466	384962	417475	86701	33626	141008	8704	52301	21323	7141	10310
OR10G4	libCART011_OR10G4-01	194370	172570	620739	629763	35019	68738	155151	12657	13829	65483	1035	60959
OR10G4	libCART011_OR10G4-02	193337	131801	558161	473723	52365	25241	193612	111310	30932	94224	29880	83793
OR10G4	libCART011_OR10G4-03	177618	150305	504494	391444	31314	34586	25308	3473	31145	80915	22749	1908
OR10G4	libCART011_OR10G4-04	184853	129808	517597	493366	34439	60936	38231	4981	14306	41295	15748	15565
OR10G4	libCART011_OR10G4-05	138960	104799	377209	314605	25567	43117	126570	17103	19117	67279	12720	400
OR10G4	libCART011_OR10G4-06	32077	37529	111191	76397	8540	8405	37244	211	6667	15534	11283	41224
OR10G4	libCART011_OR10G4-07	185276	141850	517012	437018	23453	40051	96869	808	80327	41726	712	9990
OR10G4	libCART011_OR10G4-08	137487	128327	327293	409885	23320	28992	49665	449	953	21395	27257	756
OR14J1	libCART011_OR14J1-01	105283	93116	294138	269898	33619	14815	46287	1510	8860	12865	604	351824
OR14J1	libCART011_OR14J1-02	119513	101022	293035	226730	18843	30018	13900	7271	115749	38239	15857	115477
OR14J1	libCART011_OR14J1-03	193202	179955	583468	580789	45927	31966	52376	12336	27023	38254	77883	20026
OR14J1	libCART011_OR14J1-04	58409	52680	168627	150543	5533	20634	33850	751	534	18448	220	7166
OR14J1	libCART011_OR14J1-05	59580	48484	197132	117602	4005	5281	160734	837	5273	6044	10277	171
OR14J1	libCART011_OR14J1-06	178806	134127	431419	332527	34739	23718	117786	1208	33511	25322	571	388
OR14J1	libCART011_OR14J1-07	61437	49436	185143	155347	22903	11612	23046	306	18098	11395	236	1874
OR14J1	libCART011_OR14J1-08	95738	86570	230859	226366	16714	39065	107605	6325	126851	39260	422	638
OR4C6	libCART011_OR4C6-01	149253	132467	371191	336791	37725	29700	85492	1518	20916	44827	510	800
OR4C6	libCART011_OR4C6-02	279648	186959	808236	680938	79566	31930	190977	6588	51869	85357	1094	812
OR4C6	libCART011_OR4C6-03	97670	71676	262439	169300	6627	36295	19602	3298	10805	42997	294	190
OR4C6	libCART011_OR4C6-04	174718	132362	147245	117597	86	152	261	4658	228	2404	174	24349
OR4C6	libCART011_OR4C6-05	111553	95068	301875	250933	5173	14526	47145	4385	120960	15602	17693	64513
OR4C6	libCART011_OR4C6-06	94080	77770	232912	193820	7984	4024	45802	2173	51007	12734	343	228
OR4C6	libCART011_OR4C6-07	124870	100841	313501	300882	5613	27130	22344	317528	25132	17917	690	9640
OR4C6	libCART011_OR4C6-08	181896	141819	508669	506359	47484	38125	107529	17452	6376	31091	2307	50095
PDCD1	libCART011_PDCD1-01	209077	171209	502940	471923	15163	45625	43618	2289	55394	26466	10870	518
PDCD1	libCART011_PDCD1-02	294864	175502	827847	702901	36160	19996	18799	10140	740260	41560	25494	8955
PDCD1	libCART011_PDCD1-03	221353	152434	563876	588549	16743	37221	43904	1761	25545	37858	14188	18568
PDCD1	libCART011_PDCD1-04	275451	164059	685202	637300	42927	52801	28134	5907	189343	68767	21868	5813
PDCD1	libCART011_PDCD1-05	209916	164799	474821	509051	19321	45389	82242	698	11298	60046	764	86396
PDCD1	libCART011_PDCD1-06	254550	191912	685379	816242	34171	48030	168916	112570	34665	20198	13379	283254
PDCD1	libCART011_PDCD1-07	297207	209758	791936	856459	23993	29126	218110	28437	86848	44919	36440	4505
PDCD1	libCART011_PDCD1-08	146384	129663	415340	400717	51637	34604	21067	13758	43244	33850	16619	5657
PHF8	libCART011_PHF8-01	161588	121595	431525	376530	32901	47721	28721	378069	11218	24812	1623	993193
PHF8	libCART011_PHF8-02	161329	138144	440372	350927	36641	31858	399966	1266	12292	37198	45129	3764
PHF8	libCART011_PHF8-03	151444	123192	473762	357985	39239	30121	70846	4295	20399	32599	6734	260062
PHF8	libCART011_PHF8-04	169925	130012	482648	420524	26264	34591	109796	3164	11789	64760	628	568
PHF8	libCART011_PHF8-05	92304	77007	292486	212728	16347	21347	31226	797	1000	21844	381	48536
PHF8	libCART011_PHF8-06	108828	77575	336438	234227	18854	7057	33144	1422	23119	22051	421	2888
PHF8	libCART011_PHF8-07	246617	186205	654158	618277	55321	45545	7335	8488	74061	93153	25650	1403
PHF8	libCART011_PHF8-08	77001	65293	249753	213941	7606	10490	12063	900	11704	26845	28225	33772
POLR2L	libCART011_POLR2L-01	193081	146137	205109	175338	25	161	156	101	151	544	173	160
POLR2L	libCART011_POLR2L-02	400203	274822	410434	359550	32	274	18048	208	275	1012	393	299
POLR2L	libCART011_POLR2L-03	142587	103581	115517	113118	5413	114	14740	209	241	5484	117	104
POLR2L	libCART011_POLR2L-04	269604	196739	218364	193446	21	210	14829	123	203	702	209	172
POLR2L	libCART011_POLR2L-05	188950	166408	153732	161027	9417	202	137	86	184	573	164	144
POLR2L	libCART011_POLR2L-06	195291	131016	238522	172899	9	136	167	89	185	559	188	176
POLR2L	libCART011_POLR2L-08	173094	148690	196856	167621	5977	142	201	99	229	7013	175	154
PPP1R12C	libCART011_PPP1R12C-intron1-001	130944	110337	328684	398145	19433	27671	108572	16850	11273	27707	20542	29516
PPP1R12C	libCART011_PPP1R12C-intron1-002	70420	57437	202039	164002	9065	6484	6351	211	11836	6973	9401	2882
PPP1R12C	libCART011_PPP1R12C-intron1-003	266260	193010	735149	587226	18264	26995	29243	1813	45588	71719	10166	13231
PPP1R12C	libCART011_PPP1R12C-intron1-004	125107	114397	328545	367146	24052	36707	70694	9923	2081	23243	499	1971
PPP1R12C	libCART011_PPP1R12C-intron1-005	166556	120485	242471	174732	12336	5889	571	172	8650	14527	8699	11989
PPP1R12C	libCART011_PPP1R12C-intron1-006	228245	160176	534270	513960	29565	13462	101865	26706	41098	58784	892	6611
PPP1R12C	libCART011_PPP1R12C-intron1-007	230502	183393	687418	634434	55328	58372	28700	2083	69264	88851	9663	77725
PPP1R12C	libCART011_PPP1R12C-intron1-008	230520	169709	463504	394955	7129	27430	160507	5196	30955	47402	11998	6243
PPP1R12C	libCART011_PPP1R12C-intron1-009	145569	111653	435658	363319	59492	39159	38414	1322	70864	18227	2630	30425
PPP1R12C	libCART011_PPP1R12C-intron1-010	177779	144627	551565	484093	72139	37806	243606	9319	26745	81893	18291	2974
PPP1R12C	libCART011_PPP1R12C-intron1-011	246201	215797	625426	727031	7465	44201	55048	3971	73676	24766	12699	26906
PPP1R12C	libCART011_PPP1R12C-intron1-012	216111	138965	448631	381726	16266	15337	49192	2110	22405	56803	27821	1543
PPP1R12C	libCART011_PPP1R12C-intron1-013	231925	187877	683248	717748	24343	70134	97511	191215	40990	107394	2857	454874
PPP1R12C	libCART011_PPP1R12C-intron1-014	249990	197320	600278	702244	43635	19963	14657	36722	24773	48102	1077	888
PPP1R12C	libCART011_PPP1R12C-intron1-015	131212	121830	332898	361727	19975	42277	740667	18927	19516	62713	468	2405
PPP1R12C	libCART011_PPP1R12C-intron1-016	126392	109036	268218	229214	18778	16077	865	288	12655	23185	359	12376
PPP1R12C	libCART011_PPP1R12C-intron1-017	213237	157926	548146	568019	28489	62022	71892	24001	1587	46169	12222	1369
PPP1R12C	libCART011_PPP1R12C-intron1-018	210616	154311	503257	455934	35805	10415	88620	10514	17316	49874	766	16884
PPP1R12C	libCART011_PPP1R12C-intron1-019	182475	136949	446439	423652	20008	30621	78314	8480	15710	62443	296842	5204
PPP1R12C	libCART011_PPP1R12C-intron1-020	190659	154205	455737	509763	11099	27423	33547	1163	10521	51159	26672	1661
PPP1R12C	libCART011_PPP1R12C-intron1-021	66385	58419	202142	161395	11651	9499	23307	2344	8215	13307	16248	192
PPP1R12C	libCART011_PPP1R12C-intron1-022	38037	34933	113675	77494	7352	11569	7864	11198	2059	4546	176124	28971
PPP1R12C	libCART011_PPP1R12C-intron1-023	224501	179917	583784	755191	16162	61115	74531	29318	10182	14242	10858	11710
PPP1R12C	libCART011_PPP1R12C-intron1-024	130283	98621	365354	278892	22430	34645	183719	626	67486	18596	31373	455
PPP1R12C	libCART011_PPP1R12C-intron1-025	45854	47272	133883	128625	12660	13377	19827	4803	8742	18093	9790	61995
PPP1R12C	libCART011_PPP1R12C-intron1-026	99614	94573	280224	272270	13165	26817	34450	4572	2562	20458	13048	16869
PPP1R12C	libCART011_PPP1R12C-intron1-027	98256	70415	263120	149752	9983	24358	62525	368	65405	25751	7640	2309
PPP1R12C	libCART011_PPP1R12C-intron1-028	90976	77552	234027	203457	19507	6407	24488	425	33078	14732	34503	6076
PPP1R12C	libCART011_PPP1R12C-intron1-029	245447	190105	634240	661385	51806	48282	30586	77163	56125	67852	36452	218255
PPP1R12C	libCART011_PPP1R12C-intron1-030	206142	146107	576691	468446	22961	1883	47161	15418	31422	29472	9263	78263
PPP1R12C	libCART011_PPP1R12C-intron1-031	73562	67058	167294	176614	24544	17675	48129	432	10462	10388	6403	229
PPP1R12C	libCART011_PPP1R12C-intron1-032	174050	130696	456976	415834	32688	14668	47584	12999	67596	25165	796	5606
PPP1R12C	libCART011_PPP1R12C-intron1-033	174733	97869	440193	303693	4474	9626	165678	10383	39993	27196	567	152851
PPP1R12C	libCART011_PPP1R12C-intron1-034	257714	195857	599832	676572	23305	79988	74574	7642	350011	41471	75007	923
PPP1R12C	libCART011_PPP1R12C-intron1-035	213730	151521	619199	507611	23522	45976	73551	3187	198328	19496	10379	653
PRDM1	libCART011_PRDM1-01	120838	85013	402628	312538	27282	34243	97118	1529	46541	34413	22221	27842
PRDM1	libCART011_PRDM1-02	205332	170607	774176	747144	65311	40381	180662	1007475	96042	45785	23737	649879
PRDM1	libCART011_PRDM1-03	146671	119483	498658	337999	32615	32936	53505	10572	76370	45014	7565	2135
PRDM1	libCART011_PRDM1-04	105278	91121	405975	375996	50106	87207	231033	24194	39391	30198	2195	6681
PRDM1	libCART011_PRDM1-05	147774	115764	507921	432182	62710	82836	56016	32813	71447	87575	76680	6450
PRDM1	libCART011_PRDM1-06	111955	109149	400222	346292	24680	11749	97607	4868	281025	39116	21736	288400
PRDM1	libCART011_PRDM1-07	149880	117825	530359	357889	51671	40798	242060	3916	63605	57358	45009	3207
PRDM1	libCART011_PRDM1-08	272704	179985	899049	721276	79833	86874	194288	9314	3588668	83222	159120	54897
PSMB4	libCART011_PSMB4-01	131671	95354	37685	41863	6	93	35	38	49	253	44	37
PSMB4	libCART011_PSMB4-02	189439	127409	170957	156504	33	6541	37799	141	190	4365	178	163
PSMB4	libCART011_PSMB4-03	285069	188916	83462	109417	18618	260	177	37172	359	15249	185	3898
PSMB4	libCART011_PSMB4-04	168993	128501	127602	74075	76	17890	243	933	354	3286	537	623605
PSMB4	libCART011_PSMB4-05	173340	143505	70643	78017	4055	134	98	45	159	444	97	69
PSMB4	libCART011_PSMB4-06	140238	123948	73557	72814	12	120	61	51	71	340	80	65
PSMB4	libCART011_PSMB4-07	131229	109388	60087	49118	26	16081	88	1647	45	6596	52	44
PSMB4	libCART011_PSMB4-08	117293	83437	58993	57860	17	3691	80	38	2298	321	74	51
RASA2	libCART011_RASA2-01	60777	44088	142353	104635	1432	3262	321	63	26255	12978	150	7869
RASA2	libCART011_RASA2-02	167354	131894	416849	394974	17073	10765	890	11060	16096	28391	543	410
RASA2	libCART011_RASA2-03	376917	263721	825832	857161	582	34117	1617	1365	1224	43995	46074	1004
RASA2	libCART011_RASA2-04	102287	82145	235457	254377	16910	16232	23861	1685	748	30777	352	309
RASA2	libCART011_RASA2-05	46383	45544	123029	90063	127	5592	25112	293	161	3834	142	127
RASA2	libCART011_RASA2-06	40763	37456	83936	62724	146	8892	12546	168	16362	8159	4670	76
RASA2	libCART011_RASA2-07	65142	63281	155136	180309	19596	5428	37092	507	35807	7803	267	206
RASA2	libCART011_RASA2-08	10785	13822	45313	21266	8991	3418	11339	45	1838	4643	43	39
RER1	libCART011_RER1-01	215993	186858	646105	620868	2651	11762	88338	5429	33390	27082	19524	8606
RER1	libCART011_RER1-02	256212	169241	828366	765561	4940	60292	85293	2026	6211	35680	1140	9860
RER1	libCART011_RER1-03	281462	201049	807524	833393	23960	28187	95991	10326	8248	54895	6489	18441
RER1	libCART011_RER1-04	112661	95169	315889	379626	25600	17587	127642	851	4035	5665	10058	415
RER1	libCART011_RER1-05	64495	54022	235585	177066	145	3540	17411	293	304	6387	233	176
RER1	libCART011_RER1-06	175827	132375	537243	566767	21607	7411	18397	4290	34569	19943	21039	638
RER1	libCART011_RER1-07	143174	110515	496164	396953	323	22645	36333	17164	13444	15434	7033	3072
RER1	libCART011_RER1-08	189930	128987	342446	366717	9693	9725	93760	707	11167	13231	5974	1402
RHOG	libCART011_RHOG-01	87794	63432	280979	188505	33980	35046	191747	32897	1762	69987	2060	2239776
RHOG	libCART011_RHOG-02	314471	230171	879369	1089417	29239	169725	220560	118653	55854	92837	1610	7242
RHOG	libCART011_RHOG-03	94869	80958	303365	199846	11422	9283	43189	1112	30128	18778	23935	345
RHOG	libCART011_RHOG-04	231329	193890	625232	604221	58501	138304	119375	30881	71569	69589	44105	98962
RHOG	libCART011_RHOG-05	93718	89525	210157	179992	46755	13679	83000	4816	42938	31670	13396	36410
RHOG	libCART011_RHOG-06	72272	70890	203022	172942	35627	51002	30576	45672	27536	16449	3642	40044
RHOG	libCART011_RHOG-07	99095	73917	341170	311191	43414	51128	49827	7328	34720	54792	13880	1355
RHOG	libCART011_RHOG-08	263821	178954	807063	772575	23857	58573	46928	20145	22862	43555	941	232235
RPL8	libCART011_RPL8-01	232760	157590	149127	113911	6938	23871	179	2356	260	592	134	130
RPL8	libCART011_RPL8-02	315817	200767	200173	134274	17917	246	194	91	521	729	170	130
RPL8	libCART011_RPL8-03	283430	200585	194799	130620	88	10554	14211	363	222	3918	12506	153
RPL8	libCART011_RPL8-04	236204	183212	90003	122781	14	4604	95	72	82	472	125	126
RPL8	libCART011_RPL8-05	267366	194898	125445	108250	28	178	131	14501	69	528	103	87
RPL8	libCART011_RPL8-06	316486	186244	204592	158197	8461	133	181	699	187	633	97	89
RPL8	libCART011_RPL8-07	268340	202449	274385	289864	8835	272	16584	397	523	1167	346	18505
RPL8	libCART011_RPL8-08	297299	215516	218693	171965	49	232	247	104	212	18577	177	168
SAP30	libCART011_SAP30-01	280610	202844	750508	773637	43169	36912	44960	9803	844098	67241	48323	21539
SAP30	libCART011_SAP30-02	198625	126097	664877	382486	53225	50333	73752	15063	42084	59362	23955	2182
SAP30	libCART011_SAP30-03	342862	235926	923981	679128	21876	15885	124910	22411	89256	2036750	1115	3745
SAP30	libCART011_SAP30-04	18462	21973	63708	53800	1711	3770	7637	204	137	3768	79	2006
SAP30	libCART011_SAP30-05	57305	49091	160940	140000	3945	12832	50161	15454	33270	21976	169638	669
SAP30	libCART011_SAP30-06	162578	158461	412939	571493	27474	21142	44169	10967	6479	51935	27611	31710
SAP30	libCART011_SAP30-07	34672	41909	114013	94173	25787	3241	23474	127	15522	6073	186	8049
SAP30	libCART011_SAP30-08	260272	186920	770178	823563	19062	19193	81423	153133	31154	52714	1282	4181
SLC35B3	libCART011_SLC35B3-01	158213	136395	390352	499592	31130	39873	64128	677	25489	35169	654	6559
SLC35B3	libCART011_SLC35B3-02	162991	135612	459919	449386	22952	13346	88384	1362	25951	37305	12562	562
SLC35B3	libCART011_SLC35B3-03	104942	76523	331516	215748	8063	21426	24025	2007	20107	35653	417	8281
SLC35B3	libCART011_SLC35B3-04	181283	146405	498917	450875	25478	64235	43635	5519	6928	16645	16562	24928
SLC35B3	libCART011_SLC35B3-05	94490	78263	207947	219182	10460	17815	29162	791	12084	21278	12531	2321
SLC35B3	libCART011_SLC35B3-06	48624	48967	141926	97623	18194	1738	42562	235	10454	18990	176	2275
SLC35B3	libCART011_SLC35B3-07	38724	39146	132891	102757	6751	26033	36697	813	11286	9939	10695	486759
SLC35B3	libCART011_SLC35B3-08	5969	7492	23660	13753	792	6942	1246	100	1637	116	34	555
TIGIT	libCART011_TIGIT-01	222283	170316	625586	559834	9606	17876	21045	4632	1231	40378	9544	74388
TIGIT	libCART011_TIGIT-02	212555	159487	585779	578563	46656	45116	65692	2244	37431	30635	868	6802
TIGIT	libCART011_TIGIT-03	281483	178117	732810	554363	46105	33776	48743	15810	6965	83638	819	13481
TIGIT	libCART011_TIGIT-04	235494	182179	594222	697809	18248	51658	137222	35270	67622	24720	19288	4460
TIGIT	libCART011_TIGIT-05	196968	150590	487078	525529	85393	36583	144998	13993	26469	110035	863	15597
TIGIT	libCART011_TIGIT-06	214752	150551	564366	550071	56856	26358	68902	257337	2146	80471	17186	8947
TIGIT	libCART011_TIGIT-07	166260	112742	482530	339696	25072	14190	79053	35946	80015	28792	19562	26724
TIGIT	libCART011_TIGIT-08	118810	112787	334012	248517	7041	33396	34544	758	21667	15196	529	145294
TMTC3	libCART011_TMTC3-01	28289	31105	89882	73586	4691	2410	23501	203	8278	8122	2628	1359
TMTC3	libCART011_TMTC3-02	187602	123213	587825	422203	77800	37599	923374	1356	19418	24939	966	5638
TMTC3	libCART011_TMTC3-03	251646	180640	727281	607571	3840	38030	65239	5505	42984	104126	15738	3746
TMTC3	libCART011_TMTC3-04	215917	171316	584540	570801	25903	51508	49800	3243	30316	81763	79648	7336
TMTC3	libCART011_TMTC3-05	5392	7079	19983	13532	1721	5055	8528	74	2441	2371	2615	132
TMTC3	libCART011_TMTC3-06	33636	33367	95525	117391	6765	10618	31111	499	7172	10897	228	14641
TMTC3	libCART011_TMTC3-07	70592	53994	201938	120654	26524	13067	36422	905	27694	13245	43862	772826
TMTC3	libCART011_TMTC3-08	55963	46551	169869	137132	12247	10510	32161	378	17387	22239	10021	2774
TRAF1	libCART011_TRAF1-01	194489	173557	445448	594441	56485	24594	129315	17125	64385	34061	10028	71134
TRAF1	libCART011_TRAF1-02	119836	107042	324327	346382	18463	27674	34010	1694	7064	44949	471	7137
TRAF1	libCART011_TRAF1-03	222805	174044	619747	606199	13442	32183	35040	11936	30633	30531	7538	15867
TRAF1	libCART011_TRAF1-04	204311	151826	496054	509212	36713	6372	45260	1032	34459	27541	818	88411
TRAF1	libCART011_TRAF1-05	251234	197812	640394	902661	16569	35372	141543	3153	90896	28780	1301	107992
TRAF1	libCART011_TRAF1-06	193611	166772	308553	357710	283	10056	73600	288	1589	20706	431	2173
TRAF1	libCART011_TRAF1-07	75286	57621	220300	154865	14529	10600	7791	1074	16200	258270	326	77036
TRAF1	libCART011_TRAF1-08	148831	103354	419320	336296	21893	13200	75962	204101	18811	19597	698	3998
VAMP4	libCART011_VAMP4-01	196083	154837	539215	531101	35671	72350	111937	6745	34000	36371	2188	2129
VAMP4	libCART011_VAMP4-02	96783	81643	276286	192948	26038	19582	80771	520	4803	37980	4991	2152
VAMP4	libCART011_VAMP4-03	146875	122320	421878	333190	44959	21530	15267	1797	19896	26635	6146	22570
VAMP4	libCART011_VAMP4-04	101971	77856	231565	165663	45881	16550	75072	252	1088	21212	5936	15311
VAMP4	libCART011_VAMP4-05	98467	71000	221707	197083	16241	13867	44412	15542	25180	48368	320	2983
VAMP4	libCART011_VAMP4-06	106603	94567	270785	329040	22131	24155	30609	584	27717	12381	5743	388
VAMP4	libCART011_VAMP4-07	223104	159202	659389	607533	51750	19823	57815	1761	27208	42216	19659	9987
VAMP4	libCART011_VAMP4-08	196226	152903	499682	590867	56539	86742	330453	12277	8942	81400	959	2884
ZAP70	libCART011_ZAP70-01	265258	197330	699292	742150	67130	44082	275194	7823	19486	78080	24441	12682
ZAP70	libCART011_ZAP70-02	196012	160115	523844	474750	19567	20856	43993	2001	1018	5492	15746	10031
ZAP70	libCART011_ZAP70-03	271997	194220	777062	675670	37086	35040	30622	21293	1781	54939	19118	23598
ZAP70	libCART011_ZAP70-04	184972	148264	435138	410869	58383	21213	14369	3689	1619	13179	525	12257
ZAP70	libCART011_ZAP70-05	124417	120212	360149	406726	86774	80993	84876	2102	41956	33596	22151	14757
ZAP70	libCART011_ZAP70-06	179533	103680	562102	327124	24514	10641	20676	9463	1207	2803	27200	16888
ZAP70	libCART011_ZAP70-07	215384	163818	648274	588906	44148	51446	82637	21742	9789	49806	903695	25109
ZAP70	libCART011_ZAP70-08	198763	163088	532960	418105	29472	30480	63331	382	7689	16850	504	6135
ZNF16	libCART011_ZNF16-01	109551	82018	335489	226593	36020	9432	32831	1999	18717	26022	28288	49247
ZNF16	libCART011_ZNF16-02	161607	141011	399878	481425	36081	69839	296367	1516	43172	72209	38394	26312
ZNF16	libCART011_ZNF16-03	230184	160756	650421	502292	33802	41466	46762	15573	67151	45702	33079	3326
ZNF16	libCART011_ZNF16-04	204768	140511	565136	403700	9768	24240	264133	8095	11419	33054	17984	520
ZNF16	libCART011_ZNF16-05	181548	128416	399633	453891	45383	48378	41769	37422	31601	30578	697	603
ZNF16	libCART011_ZNF16-06	204422	168732	463439	529746	36164	31108	39058	7675	23746	27238	791	19530
ZNF16	libCART011_ZNF16-07	10956	10840	50078	21967	1430	2525	7856	27	1753	1459	4234	1898
ZNF16	libCART011_ZNF16-08	180421	139971	489842	520705	27109	29585	37728	3695	40934	77541	801	1765
ZNF354A	libCART011_ZNF354A-01	65945	57584	212337	112836	8324	19205	182992	332	14804	17521	4240	3757
ZNF354A	libCART011_ZNF354A-02	73340	60375	229282	181905	11486	16976	49663	940	103774	28047	15487	1729
ZNF354A	libCART011_ZNF354A-03	104164	86775	215618	245235	37019	50809	40364	329	13522	9804	293	3179
ZNF354A	libCART011_ZNF354A-04	218002	171407	597156	557413	56798	36766	528893	1064	14926	44764	35874	3019
ZNF354A	libCART011_ZNF354A-05	40672	38669	121221	105753	5944	15334	472	415	10167	12163	33397	10461
ZNF354A	libCART011_ZNF354A-06	186981	133559	500252	435069	26968	29840	199500	3219	14817	39831	1004	9383
ZNF354A	libCART011_ZNF354A-07	28497	24933	91319	71465	7095	6544	17198	2188	5074	12819	4498	2729
ZNF354A	libCART011_ZNF354A-08	51807	49933	154907	126367	4347	11202	35694	126	5256	24173	5366	1383
ZNF660	libCART011_ZNF660-01	71344	71052	196653	198959	39709	8393	31501	831	14641	18816	308	1323
ZNF660	libCART011_ZNF660-02	140162	110917	408460	339665	50165	33460	47692	11863	4050	51354	556	456
ZNF660	libCART011_ZNF660-03	135963	106822	334447	377435	25781	25204	45957	5378	9419	65109	45736	7245
ZNF660	libCART011_ZNF660-04	77756	67858	239649	169279	5245	22198	31314	2250	10883	17464	11688	788
ZNF660	libCART011_ZNF660-05	95331	77126	264828	274670	326	9660	90629	785	6088	21758	372	6862
ZNF660	libCART011_ZNF660-06	255955	199199	677949	545197	66162	24974	18949	29661	53158	21172	39376	8134
ZNF660	libCART011_ZNF660-07	70054	63980	219884	164602	24447	29208	47685	343	16339	21932	5666	3291
ZNF660	libCART011_ZNF660-08	78363	63322	248554	185593	41946	29906	575267	4148	22627	28520	25591	1362
ZNF771	libCART011_ZNF771-01	311408	186976	779558	588649	56903	41259	182761	24237	10904	75350	10329	46782
ZNF771	libCART011_ZNF771-02	93707	77761	252744	213112	41628	16191	40263	9307	12796	16859	560	322635
ZNF771	libCART011_ZNF771-03	169229	116606	414062	450623	29538	49303	52771	10509	17945	25088	689	17338
ZNF771	libCART011_ZNF771-04	310911	216798	859750	939724	67916	56482	64684	143605	69649	82071	33600	4162
ZNF771	libCART011_ZNF771-05	205445	131953	351189	338502	26663	27189	93711	1077	3753	30345	10999	5248
ZNF771	libCART011_ZNF771-06	220531	156755	510203	389706	18828	34162	72613	15025	10999	63997	611	11299
ZNF771	libCART011_ZNF771-07	90606	73897	30927	30467	18	76	40	3501	31	223	37	39
ZNF771	libCART011_ZNF771-08	211709	147887	565356	671404	26054	29344	32466	404	8514	24715	8788	39801

## Sheet: S5e_invivo_CROPseq_counts_ira16
gene	guide	barcode	CarTScreening_CART0073_NgsGrna_001	CarTScreening_CART0073_NgsGrna_002	CarTScreening_CART0073_NgsGrna_003	CarTScreening_CART0073_NgsGrna_004	CarTScreening_CART0073_NgsGrna_037	CarTScreening_CART0073_NgsGrna_038	CarTScreening_CART0073_NgsGrna_039	CarTScreening_CART0073_NgsGrna_040	CarTScreening_CART0073_NgsGrna_041	CarTScreening_CART0073_NgsGrna_042	CarTScreening_CART0073_NgsGrna_043	CarTScreening_CART0073_NgsGrna_044
BRICD5	libCART011_BRICD5-01	AA	8986	7628	24450	11130	50	3717	407	44	82	1284	38	180
BRICD5	libCART011_BRICD5-01	AC	3661	8632	5808	22601	25	5602	103	67	38	149	42	40678
BRICD5	libCART011_BRICD5-01	AG	16545	9388	38661	33358	6168	33	228	593	156	143	41	52
BRICD5	libCART011_BRICD5-01	AT	19121	7209	56217	16038	85	124	27297	40	23557	724	77	61
BRICD5	libCART011_BRICD5-01	CA	6958	5642	21281	18611	35	66	45102	52	69	179	40	32
BRICD5	libCART011_BRICD5-01	CC	7476	7686	16465	30602	21	14	60	46	46	89	42	38
BRICD5	libCART011_BRICD5-01	CG	11340	7588	15574	16008	17	36	26707	66	3778	95	32	24
BRICD5	libCART011_BRICD5-01	CT	11320	7201	36217	22779	38	8262	165	119	95	17935	7987	64
BRICD5	libCART011_BRICD5-01	GA	14631	11320	32338	34006	60	55	132	59	40	146	48	71
BRICD5	libCART011_BRICD5-01	GC	11446	8235	33767	35337	5438	29	107	78	133	1293	58	51
BRICD5	libCART011_BRICD5-01	GG	19093	13586	32694	37941	43	33	165	280	75	137	60	63
BRICD5	libCART011_BRICD5-01	GT	25372	21251	56574	66023	63	14006	228	633	117	303	3037	24577
BRICD5	libCART011_BRICD5-01	TA	12604	6420	25797	13167	8102	4841	30057	57	237	135	30	54
BRICD5	libCART011_BRICD5-01	TC	15202	7802	37240	35905	71	46	21140	66	87	282	54	53
BRICD5	libCART011_BRICD5-01	TG	17862	11919	48981	29066	28	29	149	56	61	180	43	44
BRICD5	libCART011_BRICD5-01	TT	19818	22080	71351	60254	146	5565	347	162	145	5639	111	168
BRICD5	libCART011_BRICD5-02	AA	7923	10301	25568	21569	73	25	111	41	72	197	30	53
BRICD5	libCART011_BRICD5-02	AC	8703	8742	28056	22162	31	21	67	35	36	115	40	49
BRICD5	libCART011_BRICD5-02	AG	19358	12518	52913	34902	6698	4458	11781	95	16269	368	78	227
BRICD5	libCART011_BRICD5-02	AT	9295	9416	21635	28325	37	65	86	1298	63	179	55	967
BRICD5	libCART011_BRICD5-02	CA	5605	9871	9391	19994	10044	32	34	73	201	89	28	30
BRICD5	libCART011_BRICD5-02	CC	6258	5513	8211	10021	12	19	13	45	17	28	11	37
BRICD5	libCART011_BRICD5-02	CG	10252	14069	23120	31329	7892	33	74	210	207	274	138	89243
BRICD5	libCART011_BRICD5-02	CT	14658	9732	36393	31736	54	2878	100	67	55	9602	46	121
BRICD5	libCART011_BRICD5-02	GA	15180	13395	42650	28324	34	63	109	89	74	192	34	32
BRICD5	libCART011_BRICD5-02	GC	10474	11411	26426	23920	32	9071	71	100	47	7169	32	37
BRICD5	libCART011_BRICD5-02	GG	26470	17598	65035	49259	79	63	190	1565	127	8617	77	87
BRICD5	libCART011_BRICD5-02	GT	19451	17454	64761	50649	92	50	193	454	115	4579	80	84
BRICD5	libCART011_BRICD5-02	TA	18519	11830	39093	29715	74	71	17579	50	73	1811	36	38
BRICD5	libCART011_BRICD5-02	TC	13859	11357	42474	30995	55	57	8172	129	55	2512	58	38
BRICD5	libCART011_BRICD5-02	TG	20762	16111	51532	67050	27894	8726	223	135	575	16001	122	90
BRICD5	libCART011_BRICD5-02	TT	21912	16128	64479	44020	144	15550	225	421	116	16990	77	64
BRICD5	libCART011_BRICD5-03	AA	7538	9054	6057	19552	57	35	199	36	265	85	35	25
BRICD5	libCART011_BRICD5-03	AC	9574	10726	16849	17718	20	34	96	24	67	3131	28	22
BRICD5	libCART011_BRICD5-03	AG	20582	19464	37027	72635	45	40	197	77	166	169	91	65
BRICD5	libCART011_BRICD5-03	AT	19437	16935	38673	36236	8682	3990	377	62	249221	398	165	44
BRICD5	libCART011_BRICD5-03	CA	18273	6507	23681	5899	30	22	201	38	43	108	18	10
BRICD5	libCART011_BRICD5-03	CC	11647	3990	22683	10046	20	18	69	20	33	127	20	12
BRICD5	libCART011_BRICD5-03	CG	11171	8105	13842	18863	9	17	111	68	46	69	24	25
BRICD5	libCART011_BRICD5-03	CT	20994	14606	44485	22387	53	48	251	34	94	192	30	27
BRICD5	libCART011_BRICD5-03	GA	15481	15132	27539	37815	37	118	42736	74	102	174	52	47
BRICD5	libCART011_BRICD5-03	GC	13105	16397	16640	50808	25	9181	124	80	50	1875	68	48
BRICD5	libCART011_BRICD5-03	GG	26027	18087	29840	35830	56	82	24150	157	81	188	66	33
BRICD5	libCART011_BRICD5-03	GT	29306	22696	63816	57257	7225	14513	78491	1634	302	381	118	78
BRICD5	libCART011_BRICD5-03	TA	24811	17269	36346	28631	9715	71	18015	51	3266	227	54	36
BRICD5	libCART011_BRICD5-03	TC	18219	8494	50338	11968	17	54	98	35	53	112	20	20
BRICD5	libCART011_BRICD5-03	TG	25954	13271	35298	21977	4398	39	275	64	227	4190	42	20
BRICD5	libCART011_BRICD5-03	TT	29627	22447	32112	86500	52	3584	330	170	116	243	127	103
BRICD5	libCART011_BRICD5-04	AA	13887	9121	29491	17389	30	28	78	57	97	3782	39	27
BRICD5	libCART011_BRICD5-04	AC	5222	5738	7582	14992	10	7	42	54	37	57	27	16
BRICD5	libCART011_BRICD5-04	AG	16757	8325	36787	16616	26	79	88	222	83	1906	35	22
BRICD5	libCART011_BRICD5-04	AT	15686	10010	46221	24034	76	59	186	75	27913	249	11948	33
BRICD5	libCART011_BRICD5-04	CA	6748	7372	12510	23077	25	28	54	93	34	94	26	2616
BRICD5	libCART011_BRICD5-04	CC	8982	2842	24649	7170	28	18	85	56	43	122	22	13
BRICD5	libCART011_BRICD5-04	CG	16019	11814	31529	38445	47	14175	129	824	67	131	42	42
BRICD5	libCART011_BRICD5-04	CT	15186	10237	30055	32613	22	35	88	82	67	7390	45	29
BRICD5	libCART011_BRICD5-04	GA	16580	12693	35317	59356	48	6369	159	344	99	3440	75	88
BRICD5	libCART011_BRICD5-04	GC	21612	13286	54693	63219	36	47	144	191	96	6539	69	2064
BRICD5	libCART011_BRICD5-04	GG	22943	25790	50883	85619	7300	5862	23985	463	13021	6719	15317	142
BRICD5	libCART011_BRICD5-04	GT	20531	12915	38388	31370	55	2843	19329	529	93	204	78	44
BRICD5	libCART011_BRICD5-04	TA	17186	12778	25151	35047	5202	64	88	69	197	141	50	48
BRICD5	libCART011_BRICD5-04	TC	9609	10406	10585	20497	15	24	39	98	27	117	31	31
BRICD5	libCART011_BRICD5-04	TG	21119	16858	38858	59498	60	7063	191	6341	113	283	101	72
BRICD5	libCART011_BRICD5-04	TT	18376	13025	36063	40939	46	7248	164	692	87	210	3597	61
BRICD5	libCART011_BRICD5-05	AA	10983	7363	24601	8377	50	70	125	86	47	16743	36	13
BRICD5	libCART011_BRICD5-05	AC	10074	3240	25895	10277	29	15	55	61	40	92	19	28
BRICD5	libCART011_BRICD5-05	AG	13800	8214	44275	22465	37	36	14954	173	65	176	35	31
BRICD5	libCART011_BRICD5-05	AT	12530	16080	34988	44371	44	2867	13832	517	82	211	77	54
BRICD5	libCART011_BRICD5-05	CA	6362	8664	12247	34112	6745	13335	125	4509	136	157	48	61
BRICD5	libCART011_BRICD5-05	CC	8879	7089	17769	31308	30	14	66	83	29	120	39	2382
BRICD5	libCART011_BRICD5-05	CG	6096	8893	10851	22175	9	16	108	347	50	2285	37	23
BRICD5	libCART011_BRICD5-05	CT	9575	6683	20773	19378	22	21	92	74	33	3044	24	25
BRICD5	libCART011_BRICD5-05	GA	11805	9044	33601	23760	30	44	17934	159	60	193	8097	29
BRICD5	libCART011_BRICD5-05	GC	6193	5280	11599	11908	12	9	34	186	39	31	25	13
BRICD5	libCART011_BRICD5-05	GG	20368	11733	49384	29982	80	37	171	431	96	1706	47	34
BRICD5	libCART011_BRICD5-05	GT	22842	10827	114181	28939	186	5662	405	1614	1760	17543	77	46
BRICD5	libCART011_BRICD5-05	TA	13007	8175	28589	14339	50	24	125	39	62	9474	44	25
BRICD5	libCART011_BRICD5-05	TC	6966	8277	16217	16908	6423	14	54	90	120	81	24	19
BRICD5	libCART011_BRICD5-05	TG	12935	11231	22961	37723	5768	42	118	826	158	177	57	54
BRICD5	libCART011_BRICD5-05	TT	13648	10905	22251	32722	37	32	80	574	12395	185	8561	3013
BRICD5	libCART011_BRICD5-06	AA	4351	2418	8086	4972	39	31	82	54	31	502	13	1014
BRICD5	libCART011_BRICD5-06	AC	4981	2585	16079	8205	11	13	43	61	20	62	14	28
BRICD5	libCART011_BRICD5-06	AG	8302	5956	17679	22384	30	3179	60	198	17	127	27	9625
BRICD5	libCART011_BRICD5-06	AT	8994	7055	16666	23369	17	23	109	72	23	184	25	46
BRICD5	libCART011_BRICD5-06	CA	9064	4054	39647	18092	45	22	101	109	31	155	26	24
BRICD5	libCART011_BRICD5-06	CC	4775	2131	22547	6286	46	18	71	69	31	309	18	12
BRICD5	libCART011_BRICD5-06	CG	4411	8484	9742	23351	17	2797	33	225	39	68	23	30
BRICD5	libCART011_BRICD5-06	CT	6180	3076	10301	11581	18	13	39	86	21	1183	11	16
BRICD5	libCART011_BRICD5-06	GA	6690	5856	19248	22227	40	1095	10916	6230	35	143	25	22
BRICD5	libCART011_BRICD5-06	GC	5355	4506	11666	14769	4611	16	3266	156	86	921	21	9
BRICD5	libCART011_BRICD5-06	GG	11843	8693	34021	30815	56	4436	131	3212	62	200	43	30
BRICD5	libCART011_BRICD5-06	GT	11530	8219	19621	24902	19	29	69	1068	28	110	30	17
BRICD5	libCART011_BRICD5-06	TA	7039	5540	11939	12391	25	3775	65	53	22	63	15	19
BRICD5	libCART011_BRICD5-06	TC	4550	4196	8725	10912	13	8	50	77	2418	1198	22	6
BRICD5	libCART011_BRICD5-06	TG	11987	7264	32655	29794	47	32	10545	2191	81	8152	31	42
BRICD5	libCART011_BRICD5-06	TT	10849	8240	26809	23335	3376	2155	9648	552	108	2429	40	27
BRICD5	libCART011_BRICD5-07	AA	9977	4711	33720	15259	62	46	14351	89	289	4103	50	38
BRICD5	libCART011_BRICD5-07	AC	8108	5049	39586	11814	23	17	157	76	60	83	23	11
BRICD5	libCART011_BRICD5-07	AG	11420	10344	31734	41537	57	29	101	4310	76	177	57	68
BRICD5	libCART011_BRICD5-07	AT	17100	10390	53029	37704	5367	46	13617	241	46363	9506	5668	59
BRICD5	libCART011_BRICD5-07	CA	7196	5862	14632	27438	19	17	112	118	36260	122	59	39
BRICD5	libCART011_BRICD5-07	CC	5388	2248	10759	8230	24	15	10376	62	45	59	18	9
BRICD5	libCART011_BRICD5-07	CG	7647	8091	15132	19144	27	20	70	254	53	6027	39	19
BRICD5	libCART011_BRICD5-07	CT	15535	6404	59427	14977	90	29	205	119	2338	14942	15073	26
BRICD5	libCART011_BRICD5-07	GA	11131	14298	22496	46292	4608	31	128	158	138	142	64	4213
BRICD5	libCART011_BRICD5-07	GC	11791	4598	32800	14122	30	18	14087	211	52	155	40	23
BRICD5	libCART011_BRICD5-07	GG	15186	12173	40098	34409	51	32	114	492	4762	1625	62	40
BRICD5	libCART011_BRICD5-07	GT	11850	10557	28827	22252	32	3653	93	746	90	116	69	34
BRICD5	libCART011_BRICD5-07	TA	10038	5817	24407	9149	39	4641	82	1081	5432	3119	17	30
BRICD5	libCART011_BRICD5-07	TC	8038	5120	20088	16928	27	17	101	108	49	93	22	23
BRICD5	libCART011_BRICD5-07	TG	19308	12618	53899	64111	7728	6607	214	8869	317	333	109	2004
BRICD5	libCART011_BRICD5-07	TT	15338	9366	61098	25389	93	45	176	681	13615	200	60	38
BRICD5	libCART011_BRICD5-08	AA	7291	3342	29711	11242	76	23	156	144	39	161	31	20
BRICD5	libCART011_BRICD5-08	AC	5022	5586	12269	31383	11	23	10879	215	41	56	29	25
BRICD5	libCART011_BRICD5-08	AG	13529	4217	21963	9404	11	27	74	306	16499	67	23	9
BRICD5	libCART011_BRICD5-08	AT	11283	3914	32809	12140	39	38	36538	142	76	2557	36	14
BRICD5	libCART011_BRICD5-08	CA	2873	7649	7787	15920	5280	10	45	294	162	70	23	13
BRICD5	libCART011_BRICD5-08	CC	3856	3379	10494	6917	5	28	41	22025	11	39	22	21
BRICD5	libCART011_BRICD5-08	CG	5651	3940	16813	10561	14	18	64	509	19	45	19	13
BRICD5	libCART011_BRICD5-08	CT	5080	6214	15532	14678	21	9	37	198	24	74	26	14
BRICD5	libCART011_BRICD5-08	GA	15584	5450	44546	19794	28	24	91	336	52	4980	6110	31
BRICD5	libCART011_BRICD5-08	GC	9190	5591	27411	15711	19	18	52	405	29	557	31	16
BRICD5	libCART011_BRICD5-08	GG	13390	9056	32611	47543	2886	45	14790	1023	124	157	1561	51
BRICD5	libCART011_BRICD5-08	GT	13396	9672	36961	70613	3448	5332	130	1179	158	2661	75	71
BRICD5	libCART011_BRICD5-08	TA	8256	3595	34365	19057	49	27	125	102	44	3565	6966	22
BRICD5	libCART011_BRICD5-08	TC	9250	7011	33330	21140	15	3869	78	1056	34	124	31	28
BRICD5	libCART011_BRICD5-08	TG	17415	12103	32284	42960	27	15444	141	591	69	139	59	41
BRICD5	libCART011_BRICD5-08	TT	19818	8112	78785	22093	38	60	166	2215	100	3602	44	23
CDKN2A	libCART011_CDKN2A-01	AA	12090	13723	19948	36634	96	126	140	217	67	1509	59	50
CDKN2A	libCART011_CDKN2A-01	AC	9599	5258	25706	11967	28	18	103	151	29	62	25	22
CDKN2A	libCART011_CDKN2A-01	AG	21653	10174	41172	28628	30	35	146	436	67	10149	46	38
CDKN2A	libCART011_CDKN2A-01	AT	15691	14923	24364	29921	16	80	197	206	77	3157	48	33
CDKN2A	libCART011_CDKN2A-01	CA	16075	7778	33577	42189	49	16328	179	2069	78	156	43	45
CDKN2A	libCART011_CDKN2A-01	CC	6024	6771	7347	16708	4	27	74	199	11	44	15	21
CDKN2A	libCART011_CDKN2A-01	CG	9009	8641	18746	15734	14	19	95	1143	52	125	30	18
CDKN2A	libCART011_CDKN2A-01	CT	18150	7951	31895	12864	25	7762	220	258	71	104	32	24
CDKN2A	libCART011_CDKN2A-01	GA	14078	14008	33260	32725	6858	79	353	451	12896	174	81	40
CDKN2A	libCART011_CDKN2A-01	GC	16207	12913	51185	31905	60	3656	29928	547	111	395	50	34
CDKN2A	libCART011_CDKN2A-01	GG	17974	17003	28499	40059	21	46	146	1333	68	4479	56	53
CDKN2A	libCART011_CDKN2A-01	GT	19079	14668	63771	41255	63	9288	98052	1695	15171	357	69	51
CDKN2A	libCART011_CDKN2A-01	TA	24344	16176	66981	115411	20325	81	293	400	576	14543	6946	131
CDKN2A	libCART011_CDKN2A-01	TC	19479	9134	37190	17112	40	41	192	252	47	148	30	20
CDKN2A	libCART011_CDKN2A-01	TG	20982	13945	41740	41027	37	50	177	18701	92	185	79	81
CDKN2A	libCART011_CDKN2A-01	TT	27661	26352	54940	65531	36	9097	401	1615	3662	2083	85	92
CDKN2A	libCART011_CDKN2A-02	AA	6776	6709	15485	17997	24	69	153	1325	84	60	70	66
CDKN2A	libCART011_CDKN2A-02	AC	10755	4889	35869	16265	51	3241	118	68	123	157	48	21
CDKN2A	libCART011_CDKN2A-02	AG	15885	8804	34458	26768	6053	60	187	139	21601	183	83	50
CDKN2A	libCART011_CDKN2A-02	AT	14129	12556	38429	78999	55	46	130	107	155	286	3594	136
CDKN2A	libCART011_CDKN2A-02	CA	4581	5465	13557	15646	28	54	90	94	2492	77	21	27
CDKN2A	libCART011_CDKN2A-02	CC	8726	5372	18470	10347	27	33	45	57	26	69	22	13
CDKN2A	libCART011_CDKN2A-02	CG	8362	4425	28040	21264	22573	49	114	308	496	218	65	31
CDKN2A	libCART011_CDKN2A-02	CT	10147	6039	25996	25437	44	14	91	89	61	4554	55	7579
CDKN2A	libCART011_CDKN2A-02	GA	18282	14378	55061	71949	9293	39705	253	344	233	267	106	80
CDKN2A	libCART011_CDKN2A-02	GC	9018	5806	42141	14010	54	18532	206	5204	85	222	45	35
CDKN2A	libCART011_CDKN2A-02	GG	28055	14923	90384	49338	106	5315	276	384	202	511	115	52
CDKN2A	libCART011_CDKN2A-02	GT	17696	10623	59176	23007	61	69	19520	445	6149	5864	83	38
CDKN2A	libCART011_CDKN2A-02	TA	12071	6400	49936	19825	73	183	29821	89	195	214	60	44
CDKN2A	libCART011_CDKN2A-02	TC	16433	7078	69401	22785	77	6333	245	115	36174	4722	8969	31
CDKN2A	libCART011_CDKN2A-02	TG	20637	10228	47268	40960	79	9102	37103	181	141	3484	6440	66
CDKN2A	libCART011_CDKN2A-02	TT	16693	12671	46640	40661	66	2248	244	677	140	10242	95	2326
CDKN2A	libCART011_CDKN2A-03	AA	6817	10565	11805	25500	40	43	11528	563	62	19164	63	7428
CDKN2A	libCART011_CDKN2A-03	AC	5632	4948	10593	21058	30	11	98	967	45	96	34	38
CDKN2A	libCART011_CDKN2A-03	AG	13392	11080	41386	35304	76	33	184	901	106	10073	98	49
CDKN2A	libCART011_CDKN2A-03	AT	9656	10026	19598	22439	3454	99	113	453	84	148	7817	49
CDKN2A	libCART011_CDKN2A-03	CA	7299	3371	11665	16224	22	32	5577	739	37	87	29	56
CDKN2A	libCART011_CDKN2A-03	CC	5753	2806	18717	12708	37	23	65	3556	48	102	23	31
CDKN2A	libCART011_CDKN2A-03	CG	13248	6105	30584	14688	28	31	93	4051	15272	134	46	35
CDKN2A	libCART011_CDKN2A-03	CT	6802	6546	19894	17342	29	7411	99	11677	1366	97	38	59
CDKN2A	libCART011_CDKN2A-03	GA	10837	7591	28152	23539	7616	63	114	3116	191	256	72	24094
CDKN2A	libCART011_CDKN2A-03	GC	11310	6973	49486	20249	16450	60	171	1092	382	9759	66	1642
CDKN2A	libCART011_CDKN2A-03	GG	18745	16299	58480	51194	72	1253	189	3080	123	5172	107	76
CDKN2A	libCART011_CDKN2A-03	GT	18014	16549	80413	69646	125	17532	294	3843	165	11477	150	9524
CDKN2A	libCART011_CDKN2A-03	TA	10474	10225	20916	95791	9734	182	13404	2165	253	261	141	18570
CDKN2A	libCART011_CDKN2A-03	TC	13373	4063	35436	9412	106	28	123	527	60	154	43	33
CDKN2A	libCART011_CDKN2A-03	TG	18406	12659	45626	28590	8233	72	168	30979	226	8542	20377	86
CDKN2A	libCART011_CDKN2A-03	TT	19418	17818	36541	54217	40	14203	20468	3612	140	8388	97	117
CDKN2A	libCART011_CDKN2A-04	AA	7246	6287	16632	17073	105	56	191	221	70	2364	92	51
CDKN2A	libCART011_CDKN2A-04	AC	6046	2683	10974	5088	18	14	48	175	31	5309	30	22
CDKN2A	libCART011_CDKN2A-04	AG	8767	8606	19358	28536	7079	6814	192	13859	273	3445	35997	16619
CDKN2A	libCART011_CDKN2A-04	AT	9559	8013	38340	33167	203	2742	303	301	8312	1987	6495	66
CDKN2A	libCART011_CDKN2A-04	CA	7850	4762	31493	13691	5277	42	157	337	129	1867	51	28
CDKN2A	libCART011_CDKN2A-04	CC	5880	1988	13135	6270	33	23	57	229	23	68	10	14
CDKN2A	libCART011_CDKN2A-04	CG	9498	5648	54311	21505	4745	13782	271	904	188	5154	62	39
CDKN2A	libCART011_CDKN2A-04	CT	9432	8624	30687	27909	24500	94	16786	282	537	249	10513	52
CDKN2A	libCART011_CDKN2A-04	GA	9164	10182	27783	51785	24711	8506	29668	2909	451	343	8227	79
CDKN2A	libCART011_CDKN2A-04	GC	9215	6042	46330	17463	43	46	165	10706	81	6739	49	29
CDKN2A	libCART011_CDKN2A-04	GG	14578	15085	52079	42945	75	15778	18260	1505	124	3248	97	62
CDKN2A	libCART011_CDKN2A-04	GT	14534	21841	40953	93828	78	11355	21629	1911	132	340	142	126
CDKN2A	libCART011_CDKN2A-04	TA	8436	9711	16474	32597	114	60	240	174	14923	170	14664	3448
CDKN2A	libCART011_CDKN2A-04	TC	10654	11196	30715	28132	24	46	142	1478	68	860	44	574
CDKN2A	libCART011_CDKN2A-04	TG	13958	10071	39521	44702	58	88	14946	443	112	7914	7245	14665
CDKN2A	libCART011_CDKN2A-04	TT	14179	11489	27911	34850	42	9795	24002	12814	105	1249	99	71
CDKN2A	libCART011_CDKN2A-05	AA	6185	7065	17249	38198	31	6649	95	3431	48	85	65	83
CDKN2A	libCART011_CDKN2A-05	AC	10562	5508	32442	30781	17	45	54	261	64	92	42	86
CDKN2A	libCART011_CDKN2A-05	AG	11591	11785	47020	47245	38	19687	18844	3650	102	14164	74	59
CDKN2A	libCART011_CDKN2A-05	AT	12609	9361	41308	45175	26	62	134	258	70	158	60	54
CDKN2A	libCART011_CDKN2A-05	CA	8075	6052	51859	50821	109	7344	11025	5593	139	3787	66	88
CDKN2A	libCART011_CDKN2A-05	CC	6148	6158	16396	13987	12	27	24	246	26	65	17	41
CDKN2A	libCART011_CDKN2A-05	CG	6787	6032	24237	22674	24	30	86	1648	61	5019	47	39
CDKN2A	libCART011_CDKN2A-05	CT	8396	6964	25319	26356	20	24	68	337	38	128	44	1465
CDKN2A	libCART011_CDKN2A-05	GA	12927	9692	67322	37588	60	100	143	809	157	6463	14714	192
CDKN2A	libCART011_CDKN2A-05	GC	14279	6737	64014	39597	30	18532	119	37141	6943	1924	86	30345
CDKN2A	libCART011_CDKN2A-05	GG	12870	9856	70233	29927	50	54	143	1923	122	3089	75	88
CDKN2A	libCART011_CDKN2A-05	GT	18745	12683	56337	32294	24	24	115	3191	89	161	69	8530
CDKN2A	libCART011_CDKN2A-05	TA	15514	4517	63543	9137	8921	4221	135	152	288	210	82	70
CDKN2A	libCART011_CDKN2A-05	TC	3749	7106	7983	36309	1390	54	24	418	66	62	47	11870
CDKN2A	libCART011_CDKN2A-05	TG	21310	11940	56397	46464	39	35	115	623	1970	214	70	62
CDKN2A	libCART011_CDKN2A-05	TT	23202	16308	54708	56806	41	7663	9673	3256	142	3499	2239	103
CDKN2A	libCART011_CDKN2A-06	AA	10821	2615	37658	5100	39	36	161	1164	67	8368	27	15
CDKN2A	libCART011_CDKN2A-06	AC	9078	2450	18028	9111	23	18	100	1150	28	86	22	26
CDKN2A	libCART011_CDKN2A-06	AG	12708	9284	29293	25876	18704	67	143	2646	417	2920	55	37
CDKN2A	libCART011_CDKN2A-06	AT	15034	6584	62877	15373	114	101	20511	1273	156	35363	35	31
CDKN2A	libCART011_CDKN2A-06	CA	13849	5192	27237	10451	25	1514	179	1936	46	123	23	19
CDKN2A	libCART011_CDKN2A-06	CC	4273	8090	8698	45828	42	66	18991	31945	57	3322	71	1109
CDKN2A	libCART011_CDKN2A-06	CG	7682	9325	14961	33608	34	3652	127	6000	43	154	39	35
CDKN2A	libCART011_CDKN2A-06	CT	15120	8390	59133	19487	60	38	159	1606	86	6267	39	22
CDKN2A	libCART011_CDKN2A-06	GA	10949	8576	36432	34643	51	4257	14206	2970	53	216	40	39
CDKN2A	libCART011_CDKN2A-06	GC	9174	5657	29915	23695	28	36	101	3184	54	11551	30	33
CDKN2A	libCART011_CDKN2A-06	GG	22836	18096	67595	46739	2059	372	27281	332093	192	9978	258	2585
CDKN2A	libCART011_CDKN2A-06	GT	25832	14960	68215	74402	58	85	277	11395	2837	6610	88	93
CDKN2A	libCART011_CDKN2A-06	TA	21907	8903	65238	20020	83	76	205	801	115	7181	37	46
CDKN2A	libCART011_CDKN2A-06	TC	7610	6624	16149	38103	32	38	73	1582	34	153	56	50
CDKN2A	libCART011_CDKN2A-06	TG	17145	13131	46089	38620	16619	71	268	3132	322	1377	77	63
CDKN2A	libCART011_CDKN2A-06	TT	22583	17705	66625	64162	17405	10271	283	12220	11575	5518	107	84
CDKN2A	libCART011_CDKN2A-07	AA	3965	2606	11390	3042	64	23	105	6	8791	4722	15	7
CDKN2A	libCART011_CDKN2A-07	AC	1821	2458	3013	5667	10	4	48	13	5	18	12	3
CDKN2A	libCART011_CDKN2A-07	AG	7316	6135	22336	11644	49	30	81	16	35	5540	17	16
CDKN2A	libCART011_CDKN2A-07	AT	6377	7926	9424	24672	30036	2143	13555	47	421	146	60	738
CDKN2A	libCART011_CDKN2A-07	CA	4425	3076	17803	9055	42	22	89	30	46	123	9	13
CDKN2A	libCART011_CDKN2A-07	CC	2490	2119	6222	4453	10	11	4822	13	9	27	4	7
CDKN2A	libCART011_CDKN2A-07	CG	5746	4186	20922	9973	11	7254	76	439	24	805	13	9
CDKN2A	libCART011_CDKN2A-07	CT	5955	3538	16546	8975	40	3433	67	18	27	118	14	1392
CDKN2A	libCART011_CDKN2A-07	GA	4651	3674	13893	12441	20	7739	109	28	31	64	24	1508
CDKN2A	libCART011_CDKN2A-07	GC	6185	3182	25971	7830	28	28	10719	26	39	47	16	11
CDKN2A	libCART011_CDKN2A-07	GG	8047	6936	19076	23828	21	22	73	71	47	1405	27	27
CDKN2A	libCART011_CDKN2A-07	GT	7968	6903	22944	15949	4775	34	12539	61	84	98	26	1295
CDKN2A	libCART011_CDKN2A-07	TA	3465	3250	6591	8773	25	36	56	7	28	1317	11	16
CDKN2A	libCART011_CDKN2A-07	TC	3558	3550	9685	11626	19	25	8919	24	34	1565	22	11
CDKN2A	libCART011_CDKN2A-07	TG	5166	4865	11479	19550	19	19	74	29	5421	76	31	25
CDKN2A	libCART011_CDKN2A-07	TT	7195	7456	23971	16442	4683	2732	110	53	120	110	24	35
CDKN2A	libCART011_CDKN2A-08	AA	13113	10755	30515	46796	196	65	207	66	611	202	68	1245
CDKN2A	libCART011_CDKN2A-08	AC	16464	7475	50310	17959	17497	78	220	101	302	403	111	87397
CDKN2A	libCART011_CDKN2A-08	AG	10061	14231	20101	59127	111	40	23740	130	110	251	63	108
CDKN2A	libCART011_CDKN2A-08	AT	24140	13223	68980	21766	7211	50	308	186	227	1781	41	71
CDKN2A	libCART011_CDKN2A-08	CA	9425	8303	25111	30238	7645	6007	253	219	203	177	40	56
CDKN2A	libCART011_CDKN2A-08	CC	8445	4772	23054	14982	49	8523	12207	78	54	4750	23	43
CDKN2A	libCART011_CDKN2A-08	CG	14178	12564	39693	42252	14336	101	66183	259	417	12044	71	65
CDKN2A	libCART011_CDKN2A-08	CT	14814	10002	29487	28238	61	21	189	77	61	160	46	5584
CDKN2A	libCART011_CDKN2A-08	GA	14575	13513	21591	126817	27352	61	37964	492	554	370	166	157
CDKN2A	libCART011_CDKN2A-08	GC	12687	8660	29115	27589	27	21	86	137	59	2235	33	48
CDKN2A	libCART011_CDKN2A-08	GG	25085	16377	86649	52276	9366	56	276	1280	13518	5919	110	4178
CDKN2A	libCART011_CDKN2A-08	GT	23505	18272	56045	72576	3829	47	216	333	191	362	105	91
CDKN2A	libCART011_CDKN2A-08	TA	16839	6936	28437	21847	139	34	225	73	71	10189	44	58
CDKN2A	libCART011_CDKN2A-08	TC	19104	7153	49520	25533	61	30	132	75	79	185	41	48
CDKN2A	libCART011_CDKN2A-08	TG	19642	12628	56389	36291	108	37	229	100	104	337	59	98
CDKN2A	libCART011_CDKN2A-08	TT	26737	18157	73132	46879	108	49	236	341	146	5738	75	97
CEBPA	libCART011_CEBPA-01	AA	14873	9188	38050	28246	13449	6391	202	275	378	340	101	71
CEBPA	libCART011_CEBPA-01	AC	9651	6913	24037	24483	72	18	93	210	40	154	28	59
CEBPA	libCART011_CEBPA-01	AG	15506	14548	33604	35376	10151	5606	190	822	311	240	75	50
CEBPA	libCART011_CEBPA-01	AT	14410	11167	36635	36122	10696	60	142	399	159	306	74	101
CEBPA	libCART011_CEBPA-01	CA	10658	5749	32939	12843	44	35	6978	421	78	5364	36	39
CEBPA	libCART011_CEBPA-01	CC	2595	5536	5587	17092	7	14	45	255	17	79	28	43
CEBPA	libCART011_CEBPA-01	CG	12300	12503	46039	35756	46	54	205	1555	6258	11434	62	61
CEBPA	libCART011_CEBPA-01	CT	13332	9858	20515	29720	34	22	106	404	58	4371	64	76
CEBPA	libCART011_CEBPA-01	GA	15299	11804	41508	46602	60	3886	238	741	92	5072	18054	218
CEBPA	libCART011_CEBPA-01	GC	18057	18936	117355	64933	339	4199	632	4535	375	61898	171	19511
CEBPA	libCART011_CEBPA-01	GG	25415	17863	76196	72365	90	6705	36543	13415	179	474	133	6081
CEBPA	libCART011_CEBPA-01	GT	23154	23356	66327	126939	85	4733	36587	27947	215	8358	10975	38994
CEBPA	libCART011_CEBPA-01	TA	15136	12461	36908	47599	47	2860	190	190	62	253	116	109
CEBPA	libCART011_CEBPA-01	TC	11517	8240	41848	16315	58	85	16272	331	134	2126	34	94
CEBPA	libCART011_CEBPA-01	TG	17165	16690	59248	81010	76	18011	7754	875	131	7627	117	124
CEBPA	libCART011_CEBPA-01	TT	19997	14921	60066	40924	89	79	334	2401	131	19658	105	200
CEBPA	libCART011_CEBPA-02	AA	8785	4031	10644	8837	28	27	20804	68	52	44	23	17
CEBPA	libCART011_CEBPA-02	AC	5529	5115	15104	14486	1	7	34	63	94	74	33	26
CEBPA	libCART011_CEBPA-02	AG	11672	7275	33126	8584	57	30	135	145	78	2802	28	18
CEBPA	libCART011_CEBPA-02	AT	11362	6533	17213	11234	37	23	50	72	99	65	17	17
CEBPA	libCART011_CEBPA-02	CA	6036	5776	16378	11689	37	18	61	96	43	44	27	12
CEBPA	libCART011_CEBPA-02	CC	6656	3690	32050	6004	26	25	68	73	58	111	20	10
CEBPA	libCART011_CEBPA-02	CG	9667	6878	26452	24453	15	30	63	830	31	74	36	28
CEBPA	libCART011_CEBPA-02	CT	6885	7630	8279	13797	6	18	27	196	28	42	9	10
CEBPA	libCART011_CEBPA-02	GA	13749	16809	36784	136753	19119	4902	29161	869	463	337	12180	140
CEBPA	libCART011_CEBPA-02	GC	17630	11616	44688	29576	46	4706	101	209	72	5664	44	33
CEBPA	libCART011_CEBPA-02	GG	14690	14357	38964	37785	47	33	174	500	105	258	66	53
CEBPA	libCART011_CEBPA-02	GT	21787	12141	56365	34381	28	6633	122	7658	92	127	71	47
CEBPA	libCART011_CEBPA-02	TA	9800	11258	33558	32309	90	53	151	552	1026	195	90	49
CEBPA	libCART011_CEBPA-02	TC	14317	7706	49426	24220	51	38	105	121	25661	6403	58	34
CEBPA	libCART011_CEBPA-02	TG	17280	11832	44067	33356	43	35	2600	1762	80	209	64	44
CEBPA	libCART011_CEBPA-02	TT	16441	12297	50575	24468	10647	53	192	558	19550	256	81	42
CEBPA	libCART011_CEBPA-03	AA	8516	5928	30922	17803	40	24	123	815	77	4857	31	33
CEBPA	libCART011_CEBPA-03	AC	6468	5867	15808	15728	31	19	72	32	24	85	12	25
CEBPA	libCART011_CEBPA-03	AG	11193	5508	35575	10867	14119	28	95	700	386	118	32	76
CEBPA	libCART011_CEBPA-03	AT	11203	5808	32602	13453	42	15	93	45	8412	142	5022	37
CEBPA	libCART011_CEBPA-03	CA	5566	2792	10165	2951	3	8	29	37	27	47	7	4
CEBPA	libCART011_CEBPA-03	CC	5094	4739	9618	5209	16	8	36	40	24	6241	14	3
CEBPA	libCART011_CEBPA-03	CG	8620	3235	15867	9783	24	14	40	3595	17	43	19	1337
CEBPA	libCART011_CEBPA-03	CT	8921	4305	25412	7158	26	19	51	62	57	147	19	14
CEBPA	libCART011_CEBPA-03	GA	11216	6516	27585	11537	32	4117	68	75	52	2579	17	10
CEBPA	libCART011_CEBPA-03	GC	10407	11499	18709	23819	19	14	40	100	33	96	40	29
CEBPA	libCART011_CEBPA-03	GG	17393	8464	34838	23887	6725	30	89	232	6727	3403	41	2954
CEBPA	libCART011_CEBPA-03	GT	20448	12881	52829	43011	59	36	149	247	2038	209	54	47
CEBPA	libCART011_CEBPA-03	TA	11269	5254	28275	11508	27	37	122	25	3308	83	17	15
CEBPA	libCART011_CEBPA-03	TC	7384	5566	18318	29695	42	9893	13794	69	48	121	32	55
CEBPA	libCART011_CEBPA-03	TG	17646	14257	43347	34604	48	27	102	99	13358	223	69	24789
CEBPA	libCART011_CEBPA-03	TT	16047	5848	29330	19750	22	23	13713	286	4286	134	28	74
CEBPA	libCART011_CEBPA-04	AA	8251	6221	11704	17004	52	25	76	72	38	90	46	35
CEBPA	libCART011_CEBPA-04	AC	10555	6964	30640	24409	27	60	93	53	84	131	37	31
CEBPA	libCART011_CEBPA-04	AG	17869	9284	42033	37510	69	450	130	151	92	174	49	60
CEBPA	libCART011_CEBPA-04	AT	12632	16826	30026	105133	19020	60	17827	156	574	4222	160	2194
CEBPA	libCART011_CEBPA-04	CA	14738	7281	33955	44496	39	74	112	604	67	166	51	54
CEBPA	libCART011_CEBPA-04	CC	10197	7531	24965	32624	44	10336	90	79	63	190	38	37
CEBPA	libCART011_CEBPA-04	CG	8733	7195	20532	17800	25	25	97	189	40	123	27	25
CEBPA	libCART011_CEBPA-04	CT	6378	9762	14380	35822	12	13	53	90	26	46	59	55
CEBPA	libCART011_CEBPA-04	GA	19988	11317	66491	44071	92	42	198	1968	142	341	105	61
CEBPA	libCART011_CEBPA-04	GC	20264	10772	59449	34696	74	32	159	157	6581	3269	60	43
CEBPA	libCART011_CEBPA-04	GG	19653	25311	33213	91018	53	3202	29637	5154	115	252	119	117
CEBPA	libCART011_CEBPA-04	GT	26394	21897	57870	91382	74	54	211	596	132	1536	18836	124
CEBPA	libCART011_CEBPA-04	TA	7809	14106	15392	52335	27	21	69	62	69	139	84	64
CEBPA	libCART011_CEBPA-04	TC	12210	5048	35241	14973	36	34	106	58	50	143	23	15
CEBPA	libCART011_CEBPA-04	TG	19372	18594	58417	91267	9835	15363	248	190	10103	285	124	115
CEBPA	libCART011_CEBPA-04	TT	23439	15334	54343	41128	59	59	144	397	6521	186	132	53
CEBPA	libCART011_CEBPA-05	AA	7822	9223	16880	37787	23	5908	203	389	54	2588	42	69
CEBPA	libCART011_CEBPA-05	AC	11486	5264	36205	20751	37	58	183	352	78	129	49	82
CEBPA	libCART011_CEBPA-05	AG	14969	9330	42805	28805	47	37	189	760	7952	178	23489	176
CEBPA	libCART011_CEBPA-05	AT	15266	14034	32495	76252	40	10913	28936	616	122	242	122	107
CEBPA	libCART011_CEBPA-05	CA	9314	5720	36235	13633	43	40	205	618	63	160	27	35
CEBPA	libCART011_CEBPA-05	CC	5507	3096	12402	15924	16	33	20302	329	35	48	25	49
CEBPA	libCART011_CEBPA-05	CG	17641	6684	42708	34144	29	3466	111	5914	67	165	11083	45096
CEBPA	libCART011_CEBPA-05	CT	18080	14426	57596	62026	53	8448	13701	538	90	232	72	104
CEBPA	libCART011_CEBPA-05	GA	20499	11427	60236	85981	55	7958	222	1246	97	3188	98	77
CEBPA	libCART011_CEBPA-05	GC	16718	18018	39569	82981	28	40	125	1459	76	175	79	94
CEBPA	libCART011_CEBPA-05	GG	29691	22236	84585	131534	75	4328	256	2664	145	10857	148	139
CEBPA	libCART011_CEBPA-05	GT	21831	18921	60971	82992	8683	4906	51471	3269	311	28445	111	110
CEBPA	libCART011_CEBPA-05	TA	17900	9761	38276	35807	43	131	145	275	4116	1980	48	156
CEBPA	libCART011_CEBPA-05	TC	19847	13582	41057	162905	54	24953	183	6910	153	15797	152	29626
CEBPA	libCART011_CEBPA-05	TG	18030	14991	32790	59104	4596	72	22153	761	8427	211	88	19085
CEBPA	libCART011_CEBPA-05	TT	21077	20868	65793	93233	114	5724	410	58983	125	354	142	164
CEBPA	libCART011_CEBPA-06	AA	9618	7777	18581	16218	18	23	81	509	1919	108	48	51
CEBPA	libCART011_CEBPA-06	AC	5956	3281	26796	14906	16	16	48	48	59	121	7081	28
CEBPA	libCART011_CEBPA-06	AG	11737	8359	29306	20943	27	30	51	108	86	100	30	34
CEBPA	libCART011_CEBPA-06	AT	8498	5561	19995	7859	24	13	39	42	39	65	27	185
CEBPA	libCART011_CEBPA-06	CA	5704	5506	13482	15088	18	9	40	72	32	3930	18	122
CEBPA	libCART011_CEBPA-06	CC	3195	3159	7917	9846	6	10	52	52	21	5862	15	12
CEBPA	libCART011_CEBPA-06	CG	9292	6247	16825	25670	34	3895	47	185	35	5357	39	42
CEBPA	libCART011_CEBPA-06	CT	6146	7695	8882	14186	2245	24	25	91	85	80	58	30557
CEBPA	libCART011_CEBPA-06	GA	8579	7105	19451	20526	20	22	66	581	72	81	27	22
CEBPA	libCART011_CEBPA-06	GC	10351	5683	33088	12040	34	13	61	102	6266	145	29	19
CEBPA	libCART011_CEBPA-06	GG	16032	18107	38315	87276	11767	50	220	3072	273	2855	6230	95
CEBPA	libCART011_CEBPA-06	GT	12368	10169	83244	28529	108	905	231	357	183	3541	74	44
CEBPA	libCART011_CEBPA-06	TA	8833	7732	44166	16833	81	5403	11017	125	150	1936	50	30
CEBPA	libCART011_CEBPA-06	TC	9640	8371	33638	23352	61	18	107	66	6475	6391	52	32
CEBPA	libCART011_CEBPA-06	TG	12234	7772	34271	17957	60	2357	90	3122	12600	160	57	38
CEBPA	libCART011_CEBPA-06	TT	17600	7686	39773	26959	36	33	86	367	7029	184	59	45
CEBPA	libCART011_CEBPA-07	AA	5460	5829	12716	20328	18	14	42	46	139	67	98	43
CEBPA	libCART011_CEBPA-07	AC	8516	6851	20236	32927	18	29	60	58	46	140	47	43
CEBPA	libCART011_CEBPA-07	AG	12815	9075	43033	24223	38	24	78	112	62	4805	65	32
CEBPA	libCART011_CEBPA-07	AT	11499	8527	26186	21407	21	18	50	59	58	70	42	35
CEBPA	libCART011_CEBPA-07	CA	12189	4797	27054	12137	15	21	63	87	22667	179	18115	1982
CEBPA	libCART011_CEBPA-07	CC	10670	9352	32261	37659	28	2912	72	83	59	14391	54	54
CEBPA	libCART011_CEBPA-07	CG	10659	5326	32188	12363	35	12	54	175	69	108	37	18
CEBPA	libCART011_CEBPA-07	CT	12432	10028	41668	32264	27	23	65	86	68	2177	55	3106
CEBPA	libCART011_CEBPA-07	GA	15621	13540	46012	26650	44	23	7403	3081	71	192	54	54
CEBPA	libCART011_CEBPA-07	GC	10142	8717	17074	39166	13	14	67	164	50	11064	51	3924
CEBPA	libCART011_CEBPA-07	GG	16209	12253	37648	32653	49	26	83	308	66	158	60	48
CEBPA	libCART011_CEBPA-07	GT	21193	20549	50417	54967	6802	47	91	390	1319	157	86	74
CEBPA	libCART011_CEBPA-07	TA	17238	9617	106253	19852	5364	53	179	48	149	413	53	39
CEBPA	libCART011_CEBPA-07	TC	11570	12441	21577	61697	25	4768	18126	402	71	13116	72	98
CEBPA	libCART011_CEBPA-07	TG	26923	11673	83573	21894	9384	36	157	135	288	3706	56	33
CEBPA	libCART011_CEBPA-07	TT	26953	13360	67923	57611	70	42	163	1561	123	257	83	67
CEBPA	libCART011_CEBPA-08	AA	14640	12010	45402	48901	12252	35	126	64	264	296	70	73
CEBPA	libCART011_CEBPA-08	AC	5848	7178	16624	22474	26	2	35	29	47	5426	36	23
CEBPA	libCART011_CEBPA-08	AG	16086	18438	68908	35100	36	26	161	98	120	317	45	47
CEBPA	libCART011_CEBPA-08	AT	10406	9862	8491	23126	5	44	31	50	21	61	47	24
CEBPA	libCART011_CEBPA-08	CA	7304	6996	12464	14417	19	14	32	55	19	92	21	14
CEBPA	libCART011_CEBPA-08	CC	10090	2901	31301	5730	31	10	68	36	34	4587	8	7
CEBPA	libCART011_CEBPA-08	CG	17281	8036	40786	34727	46	28	17117	144	83	157	39	549
CEBPA	libCART011_CEBPA-08	CT	9165	9467	17492	42994	17	6913	97	62	49	5580	10091	43
CEBPA	libCART011_CEBPA-08	GA	10404	14416	29194	77672	80	20	96	114	72	5496	84	70
CEBPA	libCART011_CEBPA-08	GC	15446	9244	36224	55224	12342	36	66	115	320	393	93	57
CEBPA	libCART011_CEBPA-08	GG	16933	23601	28707	68324	26	31	67	315	77	5403	67	64
CEBPA	libCART011_CEBPA-08	GT	21141	17068	49318	52884	48	41	88	269	93	3875	59	67
CEBPA	libCART011_CEBPA-08	TA	11750	10633	22655	28577	32	12	67	39	5411	101	41	5757
CEBPA	libCART011_CEBPA-08	TC	8632	6685	19348	32440	37	12	44	384	37	96	35	33
CEBPA	libCART011_CEBPA-08	TG	15271	13571	30369	42581	19	19	92	3131	6223	2706	59	56
CEBPA	libCART011_CEBPA-08	TT	22674	13794	50289	69695	34	2534	98	306	105	280	102	92
CTLA4	libCART011_CTLA4-01	AA	2938	4945	6407	10419	11	16	18	10	45	47	8	36
CTLA4	libCART011_CTLA4-01	AC	4202	4074	6245	6961	6	46	12	9	18	29	15	11
CTLA4	libCART011_CTLA4-01	AG	8672	7023	22448	20930	44	6777	90	24	55	134	24	301
CTLA4	libCART011_CTLA4-01	AT	7204	8599	14903	21859	24	2935	44	55	37	2440	26	24
CTLA4	libCART011_CTLA4-01	CA	4316	4348	8999	7214	11	35	12	19	3441	23	6	22
CTLA4	libCART011_CTLA4-01	CC	2405	4874	4589	11324	7	8146	29	13	27	24	7	15
CTLA4	libCART011_CTLA4-01	CG	4821	3865	4935	8451	6	20	8859	23	14	49	11	19
CTLA4	libCART011_CTLA4-01	CT	4125	4283	4959	9540	8	20	30	19	11	50	17	10
CTLA4	libCART011_CTLA4-01	GA	7696	10001	12910	32599	5398	38	48	51	120	252	37	12253
CTLA4	libCART011_CTLA4-01	GC	6735	5874	11292	10446	10	29	32	29	17	36	14	11
CTLA4	libCART011_CTLA4-01	GG	6363	10224	12951	29000	20	5752	69	45	29	124	28	35
CTLA4	libCART011_CTLA4-01	GT	9343	8339	17010	16387	20	9458	57	65	27	589	25	23
CTLA4	libCART011_CTLA4-01	TA	7953	4937	20537	11053	59	38	60	21	30	156	16	1938
CTLA4	libCART011_CTLA4-01	TC	5059	4128	16675	9554	44	3159	72	10	43	172	12	17
CTLA4	libCART011_CTLA4-01	TG	9701	9469	21653	26361	2867	39	90	413	2932	13634	32	34
CTLA4	libCART011_CTLA4-01	TT	12583	7894	30302	16957	44	2084	99	50	1979	142	35	24
CTLA4	libCART011_CTLA4-02	AA	18322	12817	50981	46921	88	111	456	249	1742	3715	64	70
CTLA4	libCART011_CTLA4-02	AC	11756	7248	35220	13993	32	41	131	181	37	168	29	29
CTLA4	libCART011_CTLA4-02	AG	14947	11928	38591	42077	26	4461	209	859	9017	271	62	54
CTLA4	libCART011_CTLA4-02	AT	15484	10947	28863	27709	62	96	83	275	71	146	46	45
CTLA4	libCART011_CTLA4-02	CA	11973	13534	41316	37435	31	31	99	326	80	161	46	45
CTLA4	libCART011_CTLA4-02	CC	10439	3600	14964	24162	15	13	71	208	53	47	34	1531
CTLA4	libCART011_CTLA4-02	CG	10958	6073	12129	10601	9	22	57	959	21	37	23	20
CTLA4	libCART011_CTLA4-02	CT	19772	9787	45323	20828	30	35	106	296	63	158	33	33
CTLA4	libCART011_CTLA4-02	GA	21662	17081	58473	43012	52	1494	280	595	89	5699	59	62
CTLA4	libCART011_CTLA4-02	GC	12836	17865	26171	84859	32	51	24276	695	78	9350	100	81
CTLA4	libCART011_CTLA4-02	GG	33607	15043	97337	49976	80	113	316	67137	149	384	138	91
CTLA4	libCART011_CTLA4-02	GT	27060	21789	90656	70957	107	73	306	2128	124	977	122	796
CTLA4	libCART011_CTLA4-02	TA	19769	14194	54504	100917	10068	17273	90519	263	307	545	11999	134
CTLA4	libCART011_CTLA4-02	TC	23421	13567	56498	125267	90	7706	323	338	112	335	144	129
CTLA4	libCART011_CTLA4-02	TG	18061	25109	34235	95946	51	13564	19301	626	153	57503	115	108
CTLA4	libCART011_CTLA4-02	TT	29118	21001	64585	122004	12391	35385	316	2118	351	440	163	146
CTLA4	libCART011_CTLA4-03	AA	4824	9538	10096	24709	58	23	179	23	89	122	40	30
CTLA4	libCART011_CTLA4-03	AC	7473	4579	18926	29042	87	30	107	25	49	116	66	36
CTLA4	libCART011_CTLA4-03	AG	10871	7857	32004	16699	4932	32	162	34	169	151	64	25
CTLA4	libCART011_CTLA4-03	AT	17438	8889	54128	28213	62	68	724	31	10282	235	86	36
CTLA4	libCART011_CTLA4-03	CA	6438	4853	12122	7342	107	20	207	18	50	10287	19	9
CTLA4	libCART011_CTLA4-03	CC	4246	9481	10636	53678	10692	23	97	343	175	139	86	57
CTLA4	libCART011_CTLA4-03	CG	8020	8266	13555	28339	16	20	147	53	51	101	14991	51
CTLA4	libCART011_CTLA4-03	CT	8035	7992	22279	14889	45	73	90748	75	126	2792	42	17
CTLA4	libCART011_CTLA4-03	GA	12544	7313	38378	23196	20239	3445	329	55	12182	332	71	25
CTLA4	libCART011_CTLA4-03	GC	9717	12168	29354	23427	45	5425	14627	40	77	209	41	30
CTLA4	libCART011_CTLA4-03	GG	19410	11788	61474	42756	97	50	300	78	116	18272	77	41
CTLA4	libCART011_CTLA4-03	GT	13313	10814	20626	34708	635	53	18463	78	84	156	55	42
CTLA4	libCART011_CTLA4-03	TA	12273	9486	27402	26437	128	69	15377	40	5813	2049	80	40
CTLA4	libCART011_CTLA4-03	TC	11347	7096	23838	12903	50	6755	158	35	55	134	12797	31
CTLA4	libCART011_CTLA4-03	TG	14407	11418	36878	32270	61	43	14109	50	80	2386	51	43
CTLA4	libCART011_CTLA4-03	TT	21469	12052	63186	38092	89	6773	22530	166	6026	3198	70	45
CTLA4	libCART011_CTLA4-04	AA	8833	9977	24908	42111	7173	12270	330	93	202	206	60	49
CTLA4	libCART011_CTLA4-04	AC	6052	3249	7931	8021	30	24	141	31	16	31	9	12
CTLA4	libCART011_CTLA4-04	AG	10693	8573	23422	12675	24	18	152	71	37	86	25	2306
CTLA4	libCART011_CTLA4-04	AT	14861	9726	41328	32076	62	116	100963	101	167	8857	56	45
CTLA4	libCART011_CTLA4-04	CA	11573	5654	38262	14971	30	41	165	64	37	127	26	26
CTLA4	libCART011_CTLA4-04	CC	7479	7744	18219	19147	31	13	144	76	21	68	30	21
CTLA4	libCART011_CTLA4-04	CG	11592	7809	23917	40715	17	26	110	146	43	3280	58	62
CTLA4	libCART011_CTLA4-04	CT	6610	7353	13199	22307	34	7734	132	186	21	52	30	25
CTLA4	libCART011_CTLA4-04	GA	8991	11964	27565	51151	96	47	394	94	51	138	60	300
CTLA4	libCART011_CTLA4-04	GC	9545	7835	24822	95871	22190	4514	108909	226	635	4539	102	110
CTLA4	libCART011_CTLA4-04	GG	24304	13502	87562	41073	82	59	296	246	128	6973	58	45
CTLA4	libCART011_CTLA4-04	GT	18136	16427	58356	92533	16065	82	33533	3624	456	357	116	103
CTLA4	libCART011_CTLA4-04	TA	17038	9966	122457	20171	199	68	449	45	210	2879	91	2710
CTLA4	libCART011_CTLA4-04	TC	10174	6232	37616	13239	91	37	365	53	40	178	29	21
CTLA4	libCART011_CTLA4-04	TG	20910	11084	43825	53681	39	48	196	125	90	1302	66	73
CTLA4	libCART011_CTLA4-04	TT	17222	10629	36011	22816	9687	28	199	301	3733	153	51	45
CTLA4	libCART011_CTLA4-05	AA	5514	6620	7866	15275	28	12	130	436	14	79	17	33
CTLA4	libCART011_CTLA4-05	AC	5444	4220	12791	11622	36	12	39	61	12	79	18	22
CTLA4	libCART011_CTLA4-05	AG	11174	7594	32412	13013	114	54	164	150	83	6657	29	13
CTLA4	libCART011_CTLA4-05	AT	9783	10627	26866	23986	57	37	10610	466	2811	230	43	31
CTLA4	libCART011_CTLA4-05	CA	4051	4617	10324	7880	3616	19	83	127	57	3393	14	16
CTLA4	libCART011_CTLA4-05	CC	3532	2720	4428	4904	19	6	42	75	8	34	8	13
CTLA4	libCART011_CTLA4-05	CG	4486	8079	9977	19927	27	16	65	354	41	8125	3106	26
CTLA4	libCART011_CTLA4-05	CT	7748	8131	16435	14423	33	36	12618	1468	50	12532	26	21
CTLA4	libCART011_CTLA4-05	GA	11714	10261	28276	42180	6813	43	158	699	171	2183	68	62
CTLA4	libCART011_CTLA4-05	GC	7785	7179	26311	19820	7323	24	108	2664	254	2056	44	4372
CTLA4	libCART011_CTLA4-05	GG	16860	12938	63472	35132	127	57	222	573	4207	10000	57	137
CTLA4	libCART011_CTLA4-05	GT	13893	11480	34569	79101	11193	11463	11256	837	245	295	102	79
CTLA4	libCART011_CTLA4-05	TA	9562	6792	20464	30819	58	40	12728	162	56	7532	40	47
CTLA4	libCART011_CTLA4-05	TC	7832	7868	22621	16706	54	11	69	147	30	4383	22	1129
CTLA4	libCART011_CTLA4-05	TG	12097	9153	33087	16272	14744	5775	142	166	267	7275	50	25
CTLA4	libCART011_CTLA4-05	TT	17173	8138	55842	23519	143	80	11088	601	110	1477	42	38
CTLA4	libCART011_CTLA4-06	AA	4714	2879	7890	19346	48	13	71	81	25	55	26	20
CTLA4	libCART011_CTLA4-06	AC	6832	3966	18345	13566	8464	33	84	20	159	912	34	17
CTLA4	libCART011_CTLA4-06	AG	9356	6459	29282	22895	5340	35	11451	39	149	6136	52	24
CTLA4	libCART011_CTLA4-06	AT	7310	6224	18861	16866	43	30	203	21	48	105	31	921
CTLA4	libCART011_CTLA4-06	CA	2364	4111	7411	11256	4111	17	56	494	117	1616	25	9
CTLA4	libCART011_CTLA4-06	CC	5076	2735	14034	5214	14	19	5919	20	27	57	9	7
CTLA4	libCART011_CTLA4-06	CG	4586	5020	17396	17956	25	8	43	34	30	77	22	23
CTLA4	libCART011_CTLA4-06	CT	7207	3607	16484	7801	17	19	75	21	22	1509	12	12
CTLA4	libCART011_CTLA4-06	GA	3907	7728	12397	17100	27	35	70	40	2167	3723	6207	28
CTLA4	libCART011_CTLA4-06	GC	8759	6731	24117	19328	33	5908	62	22	59	679	29	20
CTLA4	libCART011_CTLA4-06	GG	10138	10137	32128	34064	6153	4696	171	93	211	671	49	34
CTLA4	libCART011_CTLA4-06	GT	12126	6674	48420	24257	2768	5356	14192	75	125	3928	50	30
CTLA4	libCART011_CTLA4-06	TA	6625	4952	13044	9102	25	46	95	12	34	71	23	13
CTLA4	libCART011_CTLA4-06	TC	7527	3311	29280	9859	81	2962	114	11	2727	2845	23	15
CTLA4	libCART011_CTLA4-06	TG	8318	8919	18692	16821	35	20	96	36	41	3700	4490	20
CTLA4	libCART011_CTLA4-06	TT	9837	8158	25469	21081	57	7794	36999	83	64	1573	49	29
CTLA4	libCART011_CTLA4-07	AA	13120	13069	46363	35769	6038	132	208	96	226	7093	86	59
CTLA4	libCART011_CTLA4-07	AC	15081	3905	26517	7020	25	4188	39	74	43	1675	15	15
CTLA4	libCART011_CTLA4-07	AG	27553	7002	89637	20179	121	115	266	2673	151	17345	73	36
CTLA4	libCART011_CTLA4-07	AT	33467	11066	116585	28213	102	71	21306	131	42968	12452	19371	68
CTLA4	libCART011_CTLA4-07	CA	11467	10046	31542	28997	7401	14864	141	140	211	109	51	30
CTLA4	libCART011_CTLA4-07	CC	8876	7692	24786	31237	18	26	67	5418	26	131	43	41
CTLA4	libCART011_CTLA4-07	CG	18494	10168	55231	41973	52	7932	128	1796	83	276	77	54
CTLA4	libCART011_CTLA4-07	CT	13086	10374	28456	42098	28	42	90	107	70	6750	65	43
CTLA4	libCART011_CTLA4-07	GA	15484	12637	38113	21259	44	43	20755	891	81	173	39	51
CTLA4	libCART011_CTLA4-07	GC	12033	9614	18990	39444	30	26	58	191	50	6206	49	44
CTLA4	libCART011_CTLA4-07	GG	34424	22866	89137	57721	10241	75	298	562	307	26641	124	74
CTLA4	libCART011_CTLA4-07	GT	33779	15928	86466	51161	82	6311	19796	1987	158	387	112	63
CTLA4	libCART011_CTLA4-07	TA	24492	11064	104495	45963	130	11239	393	71	157	13039	108	4686
CTLA4	libCART011_CTLA4-07	TC	13774	8160	29709	24065	28	42	64	84	68	4831	29	32
CTLA4	libCART011_CTLA4-07	TG	20649	14308	46699	90377	99	17733	215	2583	132	414	138	4318
CTLA4	libCART011_CTLA4-07	TT	30042	25410	73982	141107	2114	91	15760	722	3277	9631	23074	217
CTLA4	libCART011_CTLA4-08	AA	2359	896	7106	945	9	2090	76	5	782	518	5	3
CTLA4	libCART011_CTLA4-08	AC	1368	1146	3047	2394	4	13	13	8	11	219	5	6
CTLA4	libCART011_CTLA4-08	AG	3446	3007	9455	5982	2160	2523	76	13	44	72	2390	6
CTLA4	libCART011_CTLA4-08	AT	2329	1666	9469	3479	46	10	105	18	22	1381	16	9
CTLA4	libCART011_CTLA4-08	CA	1659	968	4162	1262	9	0	25	83	2	1338	3	2
CTLA4	libCART011_CTLA4-08	CC	1308	1131	10734	2466	24	5	40	87	19	983	6	5
CTLA4	libCART011_CTLA4-08	CG	3030	1397	14276	3074	34	14	69	32	28	3933	3905	3
CTLA4	libCART011_CTLA4-08	CT	2927	1998	6842	2818	18	2	38	13	8	582	15	3
CTLA4	libCART011_CTLA4-08	GA	1992	2784	4303	5828	14	12	36	8	14	1531	9	9
CTLA4	libCART011_CTLA4-08	GC	3346	1243	9588	3007	26	9	41	19	19	42	11	4
CTLA4	libCART011_CTLA4-08	GG	3150	4880	9439	27013	2625	3215	12579	288	130	583	25	38
CTLA4	libCART011_CTLA4-08	GT	4134	2898	10880	4591	12	1720	72	59	16	482	11	6
CTLA4	libCART011_CTLA4-08	TA	2629	3583	6704	8146	21	46	19469	32	2594	2699	12	20
CTLA4	libCART011_CTLA4-08	TC	1256	1256	2217	3023	2	4767	30	45	7	990	6	1013
CTLA4	libCART011_CTLA4-08	TG	3864	3851	9169	9432	16	14	3240	33	16	41	19	10
CTLA4	libCART011_CTLA4-08	TT	5399	2147	13984	5605	532	17	7730	63	41	79	19	10
DUSP6	libCART011_DUSP6-01	AA	10065	7547	33852	19538	79	4466	213	45	3353	9663	58	2564
DUSP6	libCART011_DUSP6-01	AC	7640	4036	28323	19450	20	40	66	38	63	105	69	24
DUSP6	libCART011_DUSP6-01	AG	6998	7577	21792	9627	41	79	39318	75	72	140	8450	23
DUSP6	libCART011_DUSP6-01	AT	12796	10914	30750	49365	38	48	182	218	108	147	60	56
DUSP6	libCART011_DUSP6-01	CA	8920	6931	16962	16607	34	27	73	857	53	62	86	4524
DUSP6	libCART011_DUSP6-01	CC	4751	2777	10316	6853	18	5363	41	40	27	46	13465	22
DUSP6	libCART011_DUSP6-01	CG	9582	9470	25114	29720	22	20	108	127	57	1421	46	32
DUSP6	libCART011_DUSP6-01	CT	10748	3855	27355	12283	19	22	88	45	59	82	25	19
DUSP6	libCART011_DUSP6-01	GA	7364	7889	19597	20853	10548	33	125	81	4988	191	39	17
DUSP6	libCART011_DUSP6-01	GC	10348	9056	24281	14327	4937	34	97	346	119	129	37	16
DUSP6	libCART011_DUSP6-01	GG	17717	11581	43716	29987	64	11740	12248	609	100	224	59	40
DUSP6	libCART011_DUSP6-01	GT	15672	11184	41016	21255	31	3744	20462	208	93	157	52	23
DUSP6	libCART011_DUSP6-01	TA	10112	5986	16317	12679	57	35	59	39	73	97	16	19
DUSP6	libCART011_DUSP6-01	TC	8812	6763	21146	17845	23	22	81	32	45	1590	27	17
DUSP6	libCART011_DUSP6-01	TG	15156	13125	48463	37766	61	5605	218	96	82	7927	52	1961
DUSP6	libCART011_DUSP6-01	TT	12110	11571	32975	33257	56	5015	212	230	9149	9115	59	49
DUSP6	libCART011_DUSP6-02	AA	8705	7296	12989	15078	49	53	260	278	73	117	27	30
DUSP6	libCART011_DUSP6-02	AC	10639	5571	17537	17250	10	14	59	196	31	73	18	18
DUSP6	libCART011_DUSP6-02	AG	11912	14150	22332	42583	14	32	80	2193	51	123	41	54
DUSP6	libCART011_DUSP6-02	AT	17409	12304	48044	54432	45	6604	255	576	3617	1982	67	47
DUSP6	libCART011_DUSP6-02	CA	8451	4770	26555	27083	45	2217	52887	386	10321	190	42	27
DUSP6	libCART011_DUSP6-02	CC	13567	3634	35372	14116	25	30	121	252	66	4511	26	11
DUSP6	libCART011_DUSP6-02	CG	19742	5607	42901	13134	20	21	87	1803	61	119	37	31
DUSP6	libCART011_DUSP6-02	CT	15286	14074	70068	71158	81	2306	229	2571	11450	312	95	81
DUSP6	libCART011_DUSP6-02	GA	20621	14823	52984	54596	42	57	215	11179	124	197	63	57
DUSP6	libCART011_DUSP6-02	GC	19167	17158	54949	74948	27	48	20208	4920	86	205	92	78
DUSP6	libCART011_DUSP6-02	GG	33915	18155	133936	79428	104	85	359	2197	212	2933	3798	2901
DUSP6	libCART011_DUSP6-02	GT	26793	19464	102870	115678	67	13569	17914	2065	186	6308	157	3692
DUSP6	libCART011_DUSP6-02	TA	15872	23320	50733	148450	19441	12378	303	4882	398	10466	148	150
DUSP6	libCART011_DUSP6-02	TC	14843	10318	69325	18334	43	31	194	3423	6495	17735	37	23
DUSP6	libCART011_DUSP6-02	TG	33964	15083	85257	37662	49	41	176	548	98	194	52	56
DUSP6	libCART011_DUSP6-02	TT	32217	21394	87708	84920	58	8581	48977	1949	126	303	112	2065
DUSP6	libCART011_DUSP6-03	AA	8423	7164	14917	14561	31	3430	72	110	56	107	24	46
DUSP6	libCART011_DUSP6-03	AC	9532	4468	15206	6631	45	24	49	93	40	71	29	15
DUSP6	libCART011_DUSP6-03	AG	19891	14289	67963	84378	7670	18390	21106	4811	27502	11099	29804	125
DUSP6	libCART011_DUSP6-03	AT	12531	14609	37160	31642	90	5696	164	141	87	177	96	231
DUSP6	libCART011_DUSP6-03	CA	10926	4133	30893	11149	60	28	103	176	72	5052	30	18
DUSP6	libCART011_DUSP6-03	CC	5919	5227	10041	13527	14	15	40	101	22	94	13	19
DUSP6	libCART011_DUSP6-03	CG	17581	8785	60869	25790	64	12524	167	473	78	264	49	44
DUSP6	libCART011_DUSP6-03	CT	11814	4240	29863	22630	9834	47	137	138	219	227	42	39
DUSP6	libCART011_DUSP6-03	GA	22721	9436	75991	24960	97	35	250	287	12613	11734	62	46
DUSP6	libCART011_DUSP6-03	GC	14900	11778	34543	40339	42	25	96	305	78	6182	57	37
DUSP6	libCART011_DUSP6-03	GG	24891	19440	80785	68105	16611	10943	267	7884	426	545	143	123
DUSP6	libCART011_DUSP6-03	GT	20432	17094	55052	68390	5564	64	167	784	205	17102	119	107
DUSP6	libCART011_DUSP6-03	TA	18495	8941	58373	32887	120	32	188	84	133	265	43	137
DUSP6	libCART011_DUSP6-03	TC	13544	7105	24486	27442	17003	31	91	201	319	197	54	44
DUSP6	libCART011_DUSP6-03	TG	24724	14498	57289	54834	3743	70	208	258	121	3345	75	82
DUSP6	libCART011_DUSP6-03	TT	17797	18874	31961	63935	77	56	18266	829	97	334	128	65306
DUSP6	libCART011_DUSP6-04	AA	9268	4623	29672	17662	98	37	129	76	4699	7754	33	22
DUSP6	libCART011_DUSP6-04	AC	6705	4041	20482	11560	5513	26	20471	29	141	126	29	20
DUSP6	libCART011_DUSP6-04	AG	6931	9238	13951	33177	34	2450	35	31	48	118	30	46
DUSP6	libCART011_DUSP6-04	AT	8686	9718	23585	27389	1041	30	80	33	84	20903	44	38
DUSP6	libCART011_DUSP6-04	CA	9968	3255	28505	17896	13640	46	134	44	276	4194	32	25
DUSP6	libCART011_DUSP6-04	CC	5133	4111	9805	19959	11998	3746	61	245	180	125	27	24
DUSP6	libCART011_DUSP6-04	CG	6628	6689	14447	41500	7536	22	65	45	5635	6238	52	51
DUSP6	libCART011_DUSP6-04	CT	6449	5292	12588	9885	27	16	29	21	34	52	13	9
DUSP6	libCART011_DUSP6-04	GA	13719	8473	19721	42578	9825	45	9091	203	202	507	58	48
DUSP6	libCART011_DUSP6-04	GC	9289	5163	33049	12423	42	18	79	30	44	6392	35	18
DUSP6	libCART011_DUSP6-04	GG	15200	11369	56149	43204	71	31	188	96	5666	1204	55	1848
DUSP6	libCART011_DUSP6-04	GT	18329	13359	65981	30029	5461	5028	8663	155	217	275	79	31
DUSP6	libCART011_DUSP6-04	TA	10294	5575	25574	20952	65	5596	86	17	71	9774	35	29
DUSP6	libCART011_DUSP6-04	TC	8812	7326	22569	15932	20	22	54	27	48	92	19	16
DUSP6	libCART011_DUSP6-04	TG	19175	7931	69067	17321	88	36	182	119	109	229	39	32
DUSP6	libCART011_DUSP6-04	TT	13323	13987	25100	49207	40	35	99	305	44	11048	56	2534
DUSP6	libCART011_DUSP6-05	AA	9999	7606	24570	17394	11051	26	155	155	255	14720	29	39
DUSP6	libCART011_DUSP6-05	AC	8457	13170	16843	31551	53	30	65	5060	43	169	38	33
DUSP6	libCART011_DUSP6-05	AG	14436	9719	25090	22305	21	29	45	446	50	147	44	23
DUSP6	libCART011_DUSP6-05	AT	13830	11216	33641	35489	33	37	62	171	80	7568	58	50
DUSP6	libCART011_DUSP6-05	CA	6312	7929	10064	17477	17	29	19951	272	31	70	25	16
DUSP6	libCART011_DUSP6-05	CC	4135	6535	6521	18207	10	13	20	155	14	56	20	22
DUSP6	libCART011_DUSP6-05	CG	9049	7267	17906	15783	9	17	43	504	34	70	29	26
DUSP6	libCART011_DUSP6-05	CT	7904	6773	25027	17435	42	12	57	174	27	87	28	20
DUSP6	libCART011_DUSP6-05	GA	15097	6519	28709	18271	56	41	99	347	32	131	33	23
DUSP6	libCART011_DUSP6-05	GC	9371	9723	20868	36705	23	5975	79	13509	65	80	63	46
DUSP6	libCART011_DUSP6-05	GG	21260	15736	44380	48743	65	7467	121	1808	122	250	10799	76
DUSP6	libCART011_DUSP6-05	GT	15394	15917	34127	48256	8658	51	75	1203	182	158	84	62
DUSP6	libCART011_DUSP6-05	TA	21059	9538	42646	22749	37	45	71	114	63	133	43	36
DUSP6	libCART011_DUSP6-05	TC	11475	6130	20775	19616	5941	37	79	601	138	139	36	34
DUSP6	libCART011_DUSP6-05	TG	18512	12067	59864	31401	97	47	205	1152	104	24033	66	35
DUSP6	libCART011_DUSP6-05	TT	21339	12915	53088	43944	55	6364	99	1479	4509	161	62	804
DUSP6	libCART011_DUSP6-06	AA	6566	7413	17758	21245	126	7895	30454	68	103	234	43	34
DUSP6	libCART011_DUSP6-06	AC	9389	3644	18971	10956	47	48	104	28	49	670	20	15
DUSP6	libCART011_DUSP6-06	AG	12244	13381	29345	117714	44097	50539	25103	769	984	4227	19375	168
DUSP6	libCART011_DUSP6-06	AT	13558	6266	18162	8797	5415	102	442	27	205	102	40	19
DUSP6	libCART011_DUSP6-06	CA	12005	4869	36789	9202	8691	4173	178	36	233	10274	35	14
DUSP6	libCART011_DUSP6-06	CC	4528	3566	15860	5448	34	23	82	19	14	90	14	12
DUSP6	libCART011_DUSP6-06	CG	8795	8619	15790	24757	24	32	91	53	20	2629	41	33
DUSP6	libCART011_DUSP6-06	CT	9914	5667	22312	14781	22	15	89	33	44	75	21	10
DUSP6	libCART011_DUSP6-06	GA	10090	8999	20186	12378	40	37	173	38	41	9321	23	20
DUSP6	libCART011_DUSP6-06	GC	7445	8121	14745	32811	33	2955	13106	52	45	9697	49	43
DUSP6	libCART011_DUSP6-06	GG	16763	16340	36017	34591	88	41	227	144	60	244	74	2622
DUSP6	libCART011_DUSP6-06	GT	18981	12354	45201	20369	70	37	236	133	8886	843	56	35
DUSP6	libCART011_DUSP6-06	TA	11524	8809	20094	25650	9696	46	325	47	193	140	43	2220
DUSP6	libCART011_DUSP6-06	TC	4677	6092	8100	19187	16	15	104	134	13	55	22	23
DUSP6	libCART011_DUSP6-06	TG	15847	7775	30445	10203	31	32	188	64	43	76	29	29
DUSP6	libCART011_DUSP6-06	TT	13749	14756	21565	27316	53	177	160009	253	194	2932	38	44
DUSP6	libCART011_DUSP6-07	AA	14165	9192	57414	25039	160	115	386	415	137	8685	46	45
DUSP6	libCART011_DUSP6-07	AC	9676	8414	25579	37761	40	51	81	1085	94	498	58	72
DUSP6	libCART011_DUSP6-07	AG	22610	10732	60605	40777	7783	136	13889	2567	264	308	74	1878
DUSP6	libCART011_DUSP6-07	AT	22402	10899	47370	34131	10436	127	289	5240	228	235	70	58
DUSP6	libCART011_DUSP6-07	CA	7183	6803	19812	28097	40	14226	149	686	36	125	54	46
DUSP6	libCART011_DUSP6-07	CC	5807	5000	11973	14021	25	5966	53	413	58	32	29	22
DUSP6	libCART011_DUSP6-07	CG	9613	15934	24500	172592	28880	21423	267	43796	727	5521	250	205
DUSP6	libCART011_DUSP6-07	CT	23539	14995	57604	63444	84	8677	23721	590	123	262	92	79
DUSP6	libCART011_DUSP6-07	GA	28472	7560	81023	33126	1960	84	26843	35156	351	429	142	87
DUSP6	libCART011_DUSP6-07	GC	18380	12600	65569	55052	92	49	246	978	46862	3818	8535	3820
DUSP6	libCART011_DUSP6-07	GG	39752	16585	109854	103304	95	15729	303	2959	194	420	160	101
DUSP6	libCART011_DUSP6-07	GT	34518	14182	106376	49670	8762	91	15786	3239	485	21007	12195	73
DUSP6	libCART011_DUSP6-07	TA	15970	13867	26378	39785	54	49	9366	347	109	12136	73	55
DUSP6	libCART011_DUSP6-07	TC	16748	12272	27292	51821	24	32	88	488	201	10510	89	67
DUSP6	libCART011_DUSP6-07	TG	26024	15941	92008	73237	92	120	334	12145	28500	371	137	84
DUSP6	libCART011_DUSP6-07	TT	26611	23547	80098	70664	6501	81	14028	3602	306	2200	177	107
DUSP6	libCART011_DUSP6-08	AA	4570	3674	10867	11904	3828	40	18025	35	100	8007	21	20
DUSP6	libCART011_DUSP6-08	AC	3644	1763	5799	2556	8	2736	30	15	46	617	4	4
DUSP6	libCART011_DUSP6-08	AG	5801	3696	11073	10885	28	31	10263	35	29	99	19	21
DUSP6	libCART011_DUSP6-08	AT	8391	4822	28963	10833	38	23	115	27	51	106	26	14
DUSP6	libCART011_DUSP6-08	CA	5551	2637	10975	9739	8	8	38	22	59	42	18	16
DUSP6	libCART011_DUSP6-08	CC	2093	1708	5997	4345	11	9	27	19	5525	52	12	7
DUSP6	libCART011_DUSP6-08	CG	2663	3569	3230	6238	13	20	9017	69	19	48	8	8
DUSP6	libCART011_DUSP6-08	CT	2749	3723	8434	20555	16	12	52	29	31	45	22	36
DUSP6	libCART011_DUSP6-08	GA	7654	4778	18149	18635	26	32	68	28	26	140	4195	1152
DUSP6	libCART011_DUSP6-08	GC	3787	4372	7584	17181	2975	3787	6750	462	78	4233	30	18
DUSP6	libCART011_DUSP6-08	GG	10990	9726	19302	25439	8331	4544	8614	341	266	5771	45	32
DUSP6	libCART011_DUSP6-08	GT	6606	7813	19251	22807	27	4930	86	112	32	2613	35	19
DUSP6	libCART011_DUSP6-08	TA	5347	4480	17663	8582	36	19	76	21	32	3326	31	18
DUSP6	libCART011_DUSP6-08	TC	3582	2132	8781	7009	18	21	50	24	26	52	4	16
DUSP6	libCART011_DUSP6-08	TG	8987	6573	29869	22025	64	1026	4605	40	62	1407	32	30
DUSP6	libCART011_DUSP6-08	TT	8154	6477	19531	14061	41	28	62	82	40	4344	30	24
FAS	libCART011_FAS-01	AA	3515	3810	12393	12515	4749	56	184	29	163	1139	508	21
FAS	libCART011_FAS-01	AC	5262	2247	14348	4746	34	13	59	16	95	89	142	15
FAS	libCART011_FAS-01	AG	5442	4812	12611	17605	43	3966	6996	320	139	184	218	39
FAS	libCART011_FAS-01	AT	4602	7128	9736	15938	45	8497	182	26	144	1082	1349	33
FAS	libCART011_FAS-01	CA	3154	4560	13558	14670	55	47	21541	29	122	251	463	29
FAS	libCART011_FAS-01	CC	2259	3898	6081	9204	21	10	46	16	46	61	136	10
FAS	libCART011_FAS-01	CG	6086	3490	46086	13363	105	4137	213	45	160	6535	5914	33
FAS	libCART011_FAS-01	CT	6382	5373	22877	21248	3558	4129	11730	156	2430	2833	1461	29
FAS	libCART011_FAS-01	GA	4483	4090	12251	11496	4136	24	83	43	189	112	1932	25
FAS	libCART011_FAS-01	GC	5117	4357	15587	13841	2530	16	84	63	173	91	65311	64
FAS	libCART011_FAS-01	GG	15544	8894	57942	26182	147	6940	17135	160	304	19758	17032	3768
FAS	libCART011_FAS-01	GT	10450	14056	38455	58194	103	79	6861	1491	1280	435	1673531	1152
FAS	libCART011_FAS-01	TA	7563	5241	22485	12633	3230	7166	127	33	2949	3469	8987	37
FAS	libCART011_FAS-01	TC	4990	4561	18136	18956	4453	36	208	23	9078	11259	310	22
FAS	libCART011_FAS-01	TG	7705	6418	28288	15347	97	4744	235	38	186	4337	5800	36
FAS	libCART011_FAS-01	TT	7801	8625	28865	24971	88	3299	11848	221	233	8347	25737	54
FAS	libCART011_FAS-02	AA	10039	4691	42541	7304	5095	1740	12048	126	312	21601	217	105
FAS	libCART011_FAS-02	AC	9663	7305	42928	16997	273	4227	161712	331	13905	13827	117	6196
FAS	libCART011_FAS-02	AG	8715	9823	14487	43024	83	22377	20104	305	197	4692	192	81
FAS	libCART011_FAS-02	AT	13208	12720	40378	58014	210	16098	12751	361	7161	22004	178	2254
FAS	libCART011_FAS-02	CA	2579	4454	1716	12418	15	58	120	144	86	135	50	18
FAS	libCART011_FAS-02	CC	3435	3573	11564	8604	48	29	141	98	59	98	51	26
FAS	libCART011_FAS-02	CG	9365	2526	19112	7446	102	54	17094	480	126	1258	72	28
FAS	libCART011_FAS-02	CT	10456	8091	29227	20587	123	17117	348	157	15215	8926	69	51
FAS	libCART011_FAS-02	GA	15017	4706	59693	11433	246	6157	20211	751	6144	9105	233	36
FAS	libCART011_FAS-02	GC	7159	7657	32633	28804	14075	82	11591	311	464	3504	19112	60
FAS	libCART011_FAS-02	GG	18335	9746	63083	24152	240	151	675	1394	17555	8834	21666	3842
FAS	libCART011_FAS-02	GT	11561	13440	28143	57091	159	35179	25786	1209	243	13548	6041	2743
FAS	libCART011_FAS-02	TA	13159	9439	41955	64851	8554	21069	597	2070	516	3846	271	27274
FAS	libCART011_FAS-02	TC	9920	7998	25064	26259	180	14224	14402	252	2328	382	150	57
FAS	libCART011_FAS-02	TG	16771	9767	38006	21065	180	14183	34551	312	235	4634	187	68
FAS	libCART011_FAS-02	TT	14240	13370	35754	48100	6395	8451	13533	43953	10920	6678	211	139
FAS	libCART011_FAS-03	AA	5821	5900	11204	14906	119	112	241	25	95	218	47	607
FAS	libCART011_FAS-03	AC	7876	6410	15691	22022	46	68	33112	53	107	2756	67	63
FAS	libCART011_FAS-03	AG	9620	4995	23496	10086	132	3254	314	59	25418	3851	19394	118
FAS	libCART011_FAS-03	AT	8681	5324	14145	16587	9337	9602	222	156	275	3035	93	100
FAS	libCART011_FAS-03	CA	5833	4584	17933	17387	6241	10760	234	62	177	2276	63	597
FAS	libCART011_FAS-03	CC	2406	4479	6775	7641	46	4926	65	30	28	2835	17	54
FAS	libCART011_FAS-03	CG	7886	10402	17773	40070	75	44	170	107	1494	7591	56	3743
FAS	libCART011_FAS-03	CT	7635	7308	23649	45148	106	9046	14540	163	122	5634	78	759
FAS	libCART011_FAS-03	GA	10893	9499	40364	20116	4203	10699	23625	491	7797	93736	386	411562
FAS	libCART011_FAS-03	GC	10543	5395	24436	18123	16365	10236	204	87	490	4630	20476	88
FAS	libCART011_FAS-03	GG	10992	15233	30013	40817	129	924	24064	1212	4420	10354	112	15843
FAS	libCART011_FAS-03	GT	14270	11025	34255	37001	442	63	308	181	3100	2113	144	35235
FAS	libCART011_FAS-03	TA	10414	7195	26155	22891	13902	12610	294	216	404	488	102	1707
FAS	libCART011_FAS-03	TC	8609	4317	35303	7823	172	75	282	49	11111	23058	11013	48
FAS	libCART011_FAS-03	TG	14395	9015	36781	17550	6598	14380	33158	81	18681	490	93	5383
FAS	libCART011_FAS-03	TT	10785	8185	38303	18855	218	7403	15709	217	253	22622	65	257
FAS	libCART011_FAS-04	AA	11477	3834	29631	12435	3957	167	455	152	200	433	81	2430
FAS	libCART011_FAS-04	AC	4430	5558	11059	18049	47	54	262	144	87	246	92	89
FAS	libCART011_FAS-04	AG	12170	7636	22058	26714	8140	5100	416	386	371	10586	10421	125
FAS	libCART011_FAS-04	AT	10513	6402	28701	10666	6533	192	390	191	243	322	84	115
FAS	libCART011_FAS-04	CA	5846	4768	15453	22846	136	5819	8472	851	153	3031	103	106
FAS	libCART011_FAS-04	CC	3666	2675	24839	8100	127	6368	31941	269	196	1808	15086	59
FAS	libCART011_FAS-04	CG	9639	5353	23253	17290	155	75	14664	631	120	3483	39	3416
FAS	libCART011_FAS-04	CT	9162	3530	19686	11623	177	4533	371	227	5044	3215	78	69
FAS	libCART011_FAS-04	GA	7859	10973	13570	30865	197	9483	10692	429	219	393	84	444
FAS	libCART011_FAS-04	GC	9060	6132	29399	15771	177	65	6438	415	30650	14407	63	72
FAS	libCART011_FAS-04	GG	18344	14583	64182	40979	33750	4616	34398	56323	11620	20240	175	4060
FAS	libCART011_FAS-04	GT	13011	21025	39318	80563	72586	75710	119750	3916	20912	28862	27132	7336
FAS	libCART011_FAS-04	TA	8190	10679	14636	33970	174	10361	21160	872	5132	5895	591	681465
FAS	libCART011_FAS-04	TC	7250	7915	16238	16407	121	5977	16421	243	222	5621	47	1512
FAS	libCART011_FAS-04	TG	12080	10948	30215	31159	8125	15147	12764	521	29678	10719	8711	260
FAS	libCART011_FAS-04	TT	13486	9708	43178	26535	400	16828	730	1668	280	12163	175	20975
FAS	libCART011_FAS-05	AA	5935	3996	9936	6537	4967	3971	160	115	187	158	93	280
FAS	libCART011_FAS-05	AC	7694	3167	29847	5004	110	4235	7909	129	18505	14780	23697	372
FAS	libCART011_FAS-05	AG	5203	3775	7153	4906	56	22	10317	225	102	174	35	5889
FAS	libCART011_FAS-05	AT	9117	3653	13553	4748	59	5515	100	307	92	2050	38	640
FAS	libCART011_FAS-05	CA	5191	6210	8090	10614	33	23	10228	205	58	87	29	244
FAS	libCART011_FAS-05	CC	4183	2607	6866	5298	18	14	2027	146	2689	50	950	570
FAS	libCART011_FAS-05	CG	8108	6582	20915	18111	9842	33	155	2283	9709	18788	866	1306170
FAS	libCART011_FAS-05	CT	6910	7740	10729	9495	53	22	80	213	77	2143	38	1739
FAS	libCART011_FAS-05	GA	9446	6046	9243	6593	20	29	145	303	47	1572	29	101
FAS	libCART011_FAS-05	GC	2015	6228	2408	16486	30	3619	29024	12124	62	1971	37	101
FAS	libCART011_FAS-05	GG	14058	9183	24328	18466	5194	1953	198	815	22507	4817	96	1985
FAS	libCART011_FAS-05	GT	14340	8251	32149	11687	5545	46	203	895	5071	13863	5742	180
FAS	libCART011_FAS-05	TA	6710	6704	16490	9900	94	56	173	304	100	8757	48	113
FAS	libCART011_FAS-05	TC	6342	5770	8870	6374	7479	5002	12475	174	182	1969	5177	70
FAS	libCART011_FAS-05	TG	13802	7683	21853	13001	74	34	174	222	3559	229	50	218
FAS	libCART011_FAS-05	TT	12411	10068	21027	19256	82	4179	144	1159	14659	297	74	251
FAS	libCART011_FAS-06	AA	3251	2786	8371	4714	647	5107	139	53	70	2176	13	23
FAS	libCART011_FAS-06	AC	1705	1647	2844	4942	52	20	7318	277	27	1130	8	11
FAS	libCART011_FAS-06	AG	3475	2735	12362	5406	3836	2064	210	470	2687	4865	5329	22
FAS	libCART011_FAS-06	AT	2495	3261	5784	11853	105	1072	5222	907	100	137	30	33
FAS	libCART011_FAS-06	CA	2053	2125	6121	4916	58	2183	80	128	38	1758	14	13
FAS	libCART011_FAS-06	CC	2111	1852	5001	5113	6948	15	86	56	1053	1119	21	11
FAS	libCART011_FAS-06	CG	1679	3952	4148	8567	22	9	61	212	31	3205	24	21
FAS	libCART011_FAS-06	CT	2876	2754	9293	6828	4598	19	139	76	3718	1625	28	18
FAS	libCART011_FAS-06	GA	3548	2687	7952	5664	2218	1739	106	536	3898	85	24	27
FAS	libCART011_FAS-06	GC	2338	2998	5185	7906	35	19	72	100	25	89	12	14
FAS	libCART011_FAS-06	GG	5360	5918	16162	14079	110	54	34883	326	4458	10821	3436	35
FAS	libCART011_FAS-06	GT	5218	4532	11843	13472	12386	2497	193	881	1327	4400	69	9752
FAS	libCART011_FAS-06	TA	4719	3489	13253	12587	2421	4077	5777	582	129	1580	24	3326
FAS	libCART011_FAS-06	TC	2317	2271	2648	7431	20	4782	5159	80	21	48	17	17
FAS	libCART011_FAS-06	TG	2310	3392	5942	9197	38	6918	7737	512	69	145	3705	20
FAS	libCART011_FAS-06	TT	6356	4191	19818	8387	6251	60	8485	452	6185	5073	43	49
FAS	libCART011_FAS-07	AA	11400	12015	29187	40507	7739	16338	23603	110	564	46822	289	2493
FAS	libCART011_FAS-07	AC	9820	5281	20249	48822	9633	6213	521	135	451	12690	6490	2153
FAS	libCART011_FAS-07	AG	15500	19665	38540	93498	25031	23916	84497	629	17454	7809	217	178
FAS	libCART011_FAS-07	AT	24217	11617	74819	35182	426	7213	763	121	371	6895	258	3945
FAS	libCART011_FAS-07	CA	14736	8843	30934	34593	3890	12775	544	189	405	1499	9058	254
FAS	libCART011_FAS-07	CC	8055	5491	29909	12301	44971	128	45241	119	16953	5035	21892	37106
FAS	libCART011_FAS-07	CG	15177	11524	53928	43681	328	12934	37067	442	3114	31637	118	90
FAS	libCART011_FAS-07	CT	15316	14891	28027	69490	148	123	397	185	227	12914	17630	1355
FAS	libCART011_FAS-07	GA	25681	15760	133156	35271	9585	7963	22250	177	47355	52936	34455	4528
FAS	libCART011_FAS-07	GC	18119	12706	62683	32596	278	5095	13241	395	24710	12808	156	4559
FAS	libCART011_FAS-07	GG	23875	16869	52226	49468	253	7594	17093	1056	3102	15549	187	96
FAS	libCART011_FAS-07	GT	26728	16449	79870	81445	353	7063	847	1160	9863	11859	247	11934
FAS	libCART011_FAS-07	TA	19692	8118	45231	26723	4536	14380	13445	205	14542	4211	226	114
FAS	libCART011_FAS-07	TC	12148	12805	40901	115685	5482	33202	40354	895	524	9097	198	207
FAS	libCART011_FAS-07	TG	23355	20075	72261	61163	24058	9365	43516	508	28425	30301	247	5425
FAS	libCART011_FAS-07	TT	29023	25075	60071	93796	17263	21610	799	534	761	21715	12853	1243
FAS	libCART011_FAS-08	AA	794	811	1673	2161	1905	37	9956	18	108	962	7	87
FAS	libCART011_FAS-08	AC	506	1326	934	2009	36	1655	4318	12	8	29	3	5
FAS	libCART011_FAS-08	AG	1266	1554	4991	4209	49	1661	4612	12	1029	2559	6	14
FAS	libCART011_FAS-08	AT	1467	1557	3757	2379	30	1695	852	26	25	857	7	4
FAS	libCART011_FAS-08	CA	887	645	2474	1324	1572	17	287	14	16	23	4	2
FAS	libCART011_FAS-08	CC	545	717	1608	677	8	8	46	4	12	1282	4	4
FAS	libCART011_FAS-08	CG	1251	1320	4288	2055	28	14	137	13	21	54	3	10
FAS	libCART011_FAS-08	CT	1111	874	4071	1545	2042	4757	188494	119	4676	167	10	6
FAS	libCART011_FAS-08	GA	1850	943	6481	1143	60	4480	123	10	2827	1399	9	11
FAS	libCART011_FAS-08	GC	1025	1134	2483	2076	21	1191	58	14	1974	32	6	7
FAS	libCART011_FAS-08	GG	1846	1641	5708	3265	35	1916	151	23	621	321	7	17
FAS	libCART011_FAS-08	GT	1904	1557	5899	2964	6293	2327	158	16	142	585	15	24
FAS	libCART011_FAS-08	TA	1320	1274	4654	2332	18	1798	111	37	508	820	31	40010
FAS	libCART011_FAS-08	TC	746	1271	1194	2013	8	15	53	4	15	26	7	15
FAS	libCART011_FAS-08	TG	1573	1570	3697	4762	18	23	2379	17	17	60	3695	12
FAS	libCART011_FAS-08	TT	1769	1659	5653	2543	58	33	4643	22	20	1174	15	17
GPR157	libCART011_GPR157-01	AA	4941	2171	11035	3151	13	36	46	5	20	70	16	8
GPR157	libCART011_GPR157-01	AC	3275	3487	15096	8123	8	7	25	23	14	39	20	10
GPR157	libCART011_GPR157-01	AG	5734	7926	11520	44355	43	4041	12386	241	40	118	54	49
GPR157	libCART011_GPR157-01	AT	5611	6017	16549	12742	35	38	57	21	31	74	50	13
GPR157	libCART011_GPR157-01	CA	3210	2927	7876	20524	15	3704	27	99	35	57	32	23
GPR157	libCART011_GPR157-01	CC	3933	3176	6631	3645	8	14	25	22	11	57	11	572
GPR157	libCART011_GPR157-01	CG	6409	4735	19292	22476	5723	4349	56	401	187	2434	30	26
GPR157	libCART011_GPR157-01	CT	7634	6292	23140	13547	31	26	50	11	26	95	77	19
GPR157	libCART011_GPR157-01	GA	6585	4037	14143	9020	12	30	29	38	19	82	54	12
GPR157	libCART011_GPR157-01	GC	2924	4495	5584	15494	7	4052	29	665	16	8647	28	13
GPR157	libCART011_GPR157-01	GG	12052	6855	29341	11834	16	16	57	68	50	13895	45	21
GPR157	libCART011_GPR157-01	GT	12774	7433	56630	29406	38	6756	92	387	92	5113	46419	70
GPR157	libCART011_GPR157-01	TA	8468	4827	25442	6249	32	19	48	15	42	6179	29	15
GPR157	libCART011_GPR157-01	TC	4244	6974	11736	8086	8	19	19	16	23	76	19	12
GPR157	libCART011_GPR157-01	TG	7981	9079	25192	24991	42	1985	85	47	59	2044	55	22
GPR157	libCART011_GPR157-01	TT	11284	5999	29101	13531	4163	4398	70	105	79	108	115	20
GPR157	libCART011_GPR157-02	AA	17352	11328	35866	34450	36	46	378	347	135	224	50	65
GPR157	libCART011_GPR157-02	AC	15530	18353	41327	54617	34	50	105	3591	316	321	74	121
GPR157	libCART011_GPR157-02	AG	19443	17647	41772	75178	12597	4208	197	760	238	301	110	2138
GPR157	libCART011_GPR157-02	AT	30654	18881	59689	73668	64	102	21415	3893	148	3515	127	104
GPR157	libCART011_GPR157-02	CA	19739	12367	68695	45637	82	74	53219	510	7859	3552	84	58
GPR157	libCART011_GPR157-02	CC	15650	5206	79221	14729	61	36	183	514	62392	261	81	27
GPR157	libCART011_GPR157-02	CG	15390	19106	29641	64153	31	972	113	1873	66	138	93	69
GPR157	libCART011_GPR157-02	CT	23054	12559	45514	39902	69	4353	21682	11437	101	237	101	56
GPR157	libCART011_GPR157-02	GA	28433	15496	39927	92869	51	89	169	13550	115	36446	144	118
GPR157	libCART011_GPR157-02	GC	20029	26742	60128	95987	37	8783	141	920	77	307	132	96
GPR157	libCART011_GPR157-02	GG	43034	30006	91419	108824	71	5176	284	2298	211	7052	168	123
GPR157	libCART011_GPR157-02	GT	47866	25206	131175	86206	82	77	14595	2464	17424	1149	24794	123
GPR157	libCART011_GPR157-02	TA	24008	17254	46780	54210	42	6850	136	306	111	527	115	110
GPR157	libCART011_GPR157-02	TC	23257	18621	63674	79700	78	84	255	433	8262	73081	114	12870
GPR157	libCART011_GPR157-02	TG	31038	24051	51048	134592	46	19792	168	881	151	1299	166	148
GPR157	libCART011_GPR157-02	TT	38935	24454	86496	70952	60	78	266	12255	196	267	178	89
GPR157	libCART011_GPR157-03	AA	10662	7305	45167	43608	56	2858	8558	51	12969	17362	48	63
GPR157	libCART011_GPR157-03	AC	7483	6973	12847	21623	13	11	128	36	13281	74	32	18
GPR157	libCART011_GPR157-03	AG	12493	9527	43238	32082	34	30	136	89	56	216	47	54
GPR157	libCART011_GPR157-03	AT	13914	9015	31903	23403	13456	2451	8926	109	320	271	47	28
GPR157	libCART011_GPR157-03	CA	7807	4165	26151	15241	41	14	78	40	46	124	23	24
GPR157	libCART011_GPR157-03	CC	8144	3113	28872	5969	17	20	73	23	39	83	10	12
GPR157	libCART011_GPR157-03	CG	9479	6851	30947	25409	46	32	91	1232	41	14514	44	25
GPR157	libCART011_GPR157-03	CT	16669	10220	59195	33248	5358	31	198	71	223	14142	62	57
GPR157	libCART011_GPR157-03	GA	12991	7717	26872	18625	21	23	158	57	48	119	33	22
GPR157	libCART011_GPR157-03	GC	9474	7248	32148	18137	35	33	22369	89	67	161	45	19
GPR157	libCART011_GPR157-03	GG	16625	11622	55504	57639	60	9672	170	1664	109	2032	83	62
GPR157	libCART011_GPR157-03	GT	12138	12780	21602	43928	21	3142	95	222	59	104	50	46
GPR157	libCART011_GPR157-03	TA	7094	7683	6962	14934	7	20	117	24	21	43	25	21
GPR157	libCART011_GPR157-03	TC	13134	7253	49427	18107	88	37	21552	50	91	309	32	24
GPR157	libCART011_GPR157-03	TG	18710	7660	62232	33987	63	66	12221	69	89	272	49	29
GPR157	libCART011_GPR157-03	TT	18314	15863	53406	69190	58	63	11072	232	128	992	89	82
GPR157	libCART011_GPR157-04	AA	12604	4017	38628	17489	8265	69	9855	78	13574	2109	73	30041
GPR157	libCART011_GPR157-04	AC	12579	4728	47674	17916	52	73	88	57	78	135	43	41
GPR157	libCART011_GPR157-04	AG	12366	17427	40576	73768	6344	6502	140	132	233	308	123	21843
GPR157	libCART011_GPR157-04	AT	10425	9518	32945	31920	57	71	131	995	55013	3194	98	7263
GPR157	libCART011_GPR157-04	CA	17077	7302	73469	48709	70	90	189	97	21130	272	79	55
GPR157	libCART011_GPR157-04	CC	6253	10754	8965	53690	23	14286	76	3979	45	124	1791	60
GPR157	libCART011_GPR157-04	CG	12065	9547	34205	24518	37	30	78	325	7832	135	31	45
GPR157	libCART011_GPR157-04	CT	13973	7555	43919	18094	41	20	94	261	77	125	42	27
GPR157	libCART011_GPR157-04	GA	14867	12315	53377	43945	53	35	141	97	91	207	66	64
GPR157	libCART011_GPR157-04	GC	7112	14325	17899	41485	2209	20	40	110	96	98	46	38
GPR157	libCART011_GPR157-04	GG	27524	12873	81713	54458	43	9349	154	243	125	8439	80	57
GPR157	libCART011_GPR157-04	GT	17975	13307	31637	28098	15	39	72	250	70	117	64	34
GPR157	libCART011_GPR157-04	TA	9693	5726	24548	11772	15	28	41	20	52	51	23	21
GPR157	libCART011_GPR157-04	TC	8054	7211	14549	32676	19	31	43	44	39	61	40	37
GPR157	libCART011_GPR157-04	TG	14223	13843	38005	38432	36	7970	109	103	70	121	61	52
GPR157	libCART011_GPR157-04	TT	17485	18460	54811	71728	79	10150	175	293	9224	5646	116	82
GPR157	libCART011_GPR157-05	AA	15083	13370	40333	27652	126	7746	157	131	139	168	53	43
GPR157	libCART011_GPR157-05	AC	17890	7547	61739	24092	57	52	113	87	132	937	42	48
GPR157	libCART011_GPR157-05	AG	35146	12557	100355	45525	127	76	11402	2441	170	472	79	88
GPR157	libCART011_GPR157-05	AT	16823	11668	37174	34646	402	65	165	1851	102	4475	92	53
GPR157	libCART011_GPR157-05	CA	17965	6960	45138	33161	60	52	137	230	24188	3358	71	47
GPR157	libCART011_GPR157-05	CC	6614	5976	12112	11293	26	26	57	119	20772	74	41	21
GPR157	libCART011_GPR157-05	CG	16970	9183	48857	26560	6068	35	135	437	167	260	46	30
GPR157	libCART011_GPR157-05	CT	19445	8644	59751	22221	69	50	195	559	3182	190	48	27
GPR157	libCART011_GPR157-05	GA	17707	20431	59015	82742	9468	11271	220	6041	5748	2401	115	90
GPR157	libCART011_GPR157-05	GC	13617	11069	22408	83154	15669	27459	193	386	520	19214	123	122
GPR157	libCART011_GPR157-05	GG	27668	27192	86244	85346	9595	12956	239	846	363	420	131	5504
GPR157	libCART011_GPR157-05	GT	29444	23305	96169	114244	242	11678	49521	8855	17718	19601	174	146
GPR157	libCART011_GPR157-05	TA	13566	12761	31041	26651	3495	99	108	92	174	133	73	49
GPR157	libCART011_GPR157-05	TC	16165	13834	30601	80327	111	7591	82	186	76	243	88	114
GPR157	libCART011_GPR157-05	TG	24101	19578	76871	48961	347	92	255	291	12829	14243	91	87
GPR157	libCART011_GPR157-05	TT	31737	24341	88892	81592	207018	224	510	1111	3656	2913	19677	114
GPR157	libCART011_GPR157-06	AA	9931	4023	24078	12302	21	8965	104	24	83	102	31	133
GPR157	libCART011_GPR157-06	AC	8695	4595	28922	17460	23	2360	111	38	4119	1579	36	36
GPR157	libCART011_GPR157-06	AG	14276	10723	43468	36681	27	42	14558	66	104	192	70	46
GPR157	libCART011_GPR157-06	AT	12900	7381	39461	21512	44	36	131	29	21958	4619	50	40
GPR157	libCART011_GPR157-06	CA	7273	6221	15525	25611	20	31	66	475	53	99	55	22463
GPR157	libCART011_GPR157-06	CC	3289	5732	3873	10601	6	7045	32	25	18	47	21	24
GPR157	libCART011_GPR157-06	CG	7900	5875	18425	10717	16	13	84	93	41	3250	8876	38
GPR157	libCART011_GPR157-06	CT	8570	9095	19443	20394	24	11	70	462	50	80	45	31
GPR157	libCART011_GPR157-06	GA	10363	10524	26460	29091	18	24	126	68	46	122	35	53
GPR157	libCART011_GPR157-06	GC	18803	7761	114663	40870	123	58	12778	91	1190	7618	79	3088
GPR157	libCART011_GPR157-06	GG	19213	16859	44089	61964	34	5445	19342	330	85	225	95	11767
GPR157	libCART011_GPR157-06	GT	20167	22705	80736	59163	70	47	212	296	141	4204	85	91
GPR157	libCART011_GPR157-06	TA	11922	7385	35780	22628	33	27	86	31	48	3014	36	35
GPR157	libCART011_GPR157-06	TC	12092	7985	55624	14326	40	30	180	30	74	4061	33	27
GPR157	libCART011_GPR157-06	TG	19862	12759	52258	30243	52	69	41169	101	10151	249	59	47
GPR157	libCART011_GPR157-06	TT	23321	13938	46841	37230	6580	5710	181	325	155	2312	56	57
GPR157	libCART011_GPR157-07	AA	10448	10511	10366	29351	6	21	59	186	16	63	39	25
GPR157	libCART011_GPR157-07	AC	9113	7513	14453	17005	5	9	75	148	18	58	21	15
GPR157	libCART011_GPR157-07	AG	9870	6406	10893	14066	6	32	103	449	23	65	19	20
GPR157	libCART011_GPR157-07	AT	12652	6111	15968	9602	7	20	147	222	22	74	15	16
GPR157	libCART011_GPR157-07	CA	8256	3780	9520	6988	4	7	61	327	13	30	13	10
GPR157	libCART011_GPR157-07	CC	9244	2864	12599	12769	5	15	7600	1929	18	42	20	21
GPR157	libCART011_GPR157-07	CG	8346	4774	10003	18912	6	63	22319	31811	37	72	47	44
GPR157	libCART011_GPR157-07	CT	10876	9417	12364	13667	12	16	69	267	16	56	13	24
GPR157	libCART011_GPR157-07	GA	21439	8705	69191	10190	53	45	137	2385	84	146	28	12
GPR157	libCART011_GPR157-07	GC	10460	4128	15712	14980	13	19	40	496	21	64	20	15
GPR157	libCART011_GPR157-07	GG	25236	10706	37931	21441	21	29	10084	1422	47	152	30	25
GPR157	libCART011_GPR157-07	GT	23426	14323	35557	43801	41	29	111	2147	47	143	56	39
GPR157	libCART011_GPR157-07	TA	7814	12186	3977	17951	4	29	69	104	10	39	15	23
GPR157	libCART011_GPR157-07	TC	11327	5806	16756	11360	11	12	45	641	25	61	11	18
GPR157	libCART011_GPR157-07	TG	10272	13197	10933	36711	20	6915	79	388	29	79	53	37
GPR157	libCART011_GPR157-07	TT	18599	13917	34732	25560	13	4910	18721	1870	49	4759	34	24
GPR157	libCART011_GPR157-08	AA	20010	11879	65291	28072	32	76	167	130	89	209	55	50
GPR157	libCART011_GPR157-08	AC	10464	4566	29340	16584	22	39	47	92	30	95	66	6013
GPR157	libCART011_GPR157-08	AG	29006	19700	103602	62732	129	54	252	248	135	11525	106	85
GPR157	libCART011_GPR157-08	AT	16669	16214	57897	85248	75	57	346	161	121	269	128	93
GPR157	libCART011_GPR157-08	CA	11974	4148	33375	12297	23	17	164	162	58	9280	18	18
GPR157	libCART011_GPR157-08	CC	16087	7358	38485	17774	30	18	56	112	40	116	25	19
GPR157	libCART011_GPR157-08	CG	16083	16944	34852	39298	9039	32	103	406	187	158	62	49
GPR157	libCART011_GPR157-08	CT	21790	11260	64935	35272	75	54	49935	195	121	326	44	48
GPR157	libCART011_GPR157-08	GA	21839	26105	36503	100283	48	6238	25225	17415	117	216	149	135
GPR157	libCART011_GPR157-08	GC	31388	7066	101459	22447	5673	53	184	292	180	1280	48	24
GPR157	libCART011_GPR157-08	GG	34288	22529	89820	63164	97	51	213	796	143	313	96	78
GPR157	libCART011_GPR157-08	GT	29184	18636	79268	55870	59	56	177	874	6259	276	97	88
GPR157	libCART011_GPR157-08	TA	17289	16396	38513	102167	84	17130	233	135	61	258	161	97
GPR157	libCART011_GPR157-08	TC	19694	8680	65495	29343	68	5978	152	175	119	6905	12104	42
GPR157	libCART011_GPR157-08	TG	23954	29672	105379	105235	70	56	221	248	169	5204	148	112
GPR157	libCART011_GPR157-08	TT	27671	24720	76211	82625	14499	65	187	1139	446	13916	129	95
HAVCR2	libCART011_HAVCR2-01	AA	10428	11047	15894	30363	71	28708	283	1088	88	317	53	75
HAVCR2	libCART011_HAVCR2-01	AC	9533	8899	16877	19254	7223	52	152	861	13164	41446	42	8649
HAVCR2	libCART011_HAVCR2-01	AG	16804	9590	30985	32630	39	82	243	1497	83	8345	42	38
HAVCR2	libCART011_HAVCR2-01	AT	18757	11417	45711	27260	77	8504	20077	1265	116	20652	91	52
HAVCR2	libCART011_HAVCR2-01	CA	7778	13535	16336	37687	39	8437	247	29328	29	127	77	63
HAVCR2	libCART011_HAVCR2-01	CC	4564	4362	9124	19753	31	40	85	6904	22	103	26	47
HAVCR2	libCART011_HAVCR2-01	CG	11192	9781	15618	31830	13	7894	125	3022	45	145	45	41
HAVCR2	libCART011_HAVCR2-01	CT	18060	11041	29056	27153	50	14280	244	119858	68	201	145	130
HAVCR2	libCART011_HAVCR2-01	GA	12870	12722	28610	35841	106	131	94276	2038	127	8954	58	58
HAVCR2	libCART011_HAVCR2-01	GC	21285	10759	100247	32597	6741	2813	404	2232	276	3765	64	43
HAVCR2	libCART011_HAVCR2-01	GG	26395	22683	60576	64855	71	103	19885	5560	203	16175	99	83
HAVCR2	libCART011_HAVCR2-01	GT	21662	19423	43782	46896	12876	7055	325	51523	305	385	11319	134
HAVCR2	libCART011_HAVCR2-01	TA	21935	12553	48392	27963	79	58	418	397	83	2243	71	121
HAVCR2	libCART011_HAVCR2-01	TC	14570	7776	30136	32016	50	44	100	807	61	211	58	27084
HAVCR2	libCART011_HAVCR2-01	TG	22973	15087	52706	45232	78	5722	303	1469	16350	3330	96	59
HAVCR2	libCART011_HAVCR2-01	TT	25919	19108	68274	39857	211	93	432	7202	163	14156	18039	1444
HAVCR2	libCART011_HAVCR2-02	AA	2578	4145	6162	8458	596	21	72	52	65	57	15	27
HAVCR2	libCART011_HAVCR2-02	AC	4197	3822	13723	8221	2250	54	4668	133	8107	2000	32	29
HAVCR2	libCART011_HAVCR2-02	AG	7741	6254	51171	13882	43	27	168	110	2405	455	32	18
HAVCR2	libCART011_HAVCR2-02	AT	5949	6466	15169	13774	2045	451	6854	191	74	786	27	3040
HAVCR2	libCART011_HAVCR2-02	CA	3368	2056	6598	2532	11	54	40	63	13	15	6	6
HAVCR2	libCART011_HAVCR2-02	CC	3000	2909	8267	16298	27	16309	5888	70	36	661	26	35
HAVCR2	libCART011_HAVCR2-02	CG	3841	3834	16788	12506	20	21	7043	1338	26	101	18	36
HAVCR2	libCART011_HAVCR2-02	CT	2321	1016	5676	2396	16	8	34	60	19	37	6	8
HAVCR2	libCART011_HAVCR2-02	GA	6113	3783	22836	6978	8408	34	75	133	174	101	20	43
HAVCR2	libCART011_HAVCR2-02	GC	5455	2809	20017	6716	42	16	72	121	50	95	26	9844
HAVCR2	libCART011_HAVCR2-02	GG	8503	11013	33016	36124	77	2638	156	4619	3222	1535	56	6064
HAVCR2	libCART011_HAVCR2-02	GT	8635	9407	27825	31832	46	5996	81	440	3750	2530	47	41
HAVCR2	libCART011_HAVCR2-02	TA	4505	4350	16505	20463	16277	40	84	52	11567	828	44	49
HAVCR2	libCART011_HAVCR2-02	TC	5649	5171	18050	18590	37	17	63	651	766	118	21	64
HAVCR2	libCART011_HAVCR2-02	TG	9404	6997	32343	17413	35	30	87	119	67	178	25	41
HAVCR2	libCART011_HAVCR2-02	TT	6705	8279	16722	17154	27	34	62	374	52	112	36	11202
HAVCR2	libCART011_HAVCR2-03	AA	2204	3020	4823	5367	49	41	108	136	25	81	11	7
HAVCR2	libCART011_HAVCR2-03	AC	2515	1630	6485	3346	14	7	45	18	16	36	7	4
HAVCR2	libCART011_HAVCR2-03	AG	5429	3236	20584	6062	79	13	143	32	3978	160	19	112
HAVCR2	libCART011_HAVCR2-03	AT	3894	3259	8915	5588	42	12	36	22	17	745	14	8
HAVCR2	libCART011_HAVCR2-03	CA	3068	2450	4240	7301	2887	3101	5316	223	36	56	20	9
HAVCR2	libCART011_HAVCR2-03	CC	1744	1163	3394	4263	7	4	20	93	6	38	11	5
HAVCR2	libCART011_HAVCR2-03	CG	3786	2377	10559	5683	26	9	49	83	28	3856	4	7
HAVCR2	libCART011_HAVCR2-03	CT	4147	2766	15473	7453	3348	11	57	462	37	1483	16	717
HAVCR2	libCART011_HAVCR2-03	GA	4444	3994	13341	13171	36	6569	82	47	1463	3031	3432	11
HAVCR2	libCART011_HAVCR2-03	GC	2806	2070	10607	2757	19	6	28	608	24	4568	6	3
HAVCR2	libCART011_HAVCR2-03	GG	6137	5232	20869	23059	6170	26	10186	105	677	1116	40	35
HAVCR2	libCART011_HAVCR2-03	GT	7492	4455	22955	11203	2647	19	85	147	70	1637	5665	21
HAVCR2	libCART011_HAVCR2-03	TA	4273	3354	11947	8857	4364	1316	6573	25	121	972	33	18
HAVCR2	libCART011_HAVCR2-03	TC	4675	3133	10721	8568	32	780	8820	31	36	90	17	15
HAVCR2	libCART011_HAVCR2-03	TG	5667	5115	19877	13009	39	887	90	79	41	157	19	24
HAVCR2	libCART011_HAVCR2-03	TT	4652	5009	13880	11260	24	11	75	133	37	440	33	18
HAVCR2	libCART011_HAVCR2-04	AA	3980	5074	11562	17464	69	31	208	43	53	258	28	51
HAVCR2	libCART011_HAVCR2-04	AC	4342	3347	18676	18603	8828	37	8401	67	269	8672	47	6076
HAVCR2	libCART011_HAVCR2-04	AG	8788	7357	23990	18534	61	1574	10534	101	70	528	30	34
HAVCR2	libCART011_HAVCR2-04	AT	7179	7824	20373	22187	68	3147	135	54	3680	146	38	28
HAVCR2	libCART011_HAVCR2-04	CA	6816	4707	27813	12426	61	32	249	61	80	3663	29	195
HAVCR2	libCART011_HAVCR2-04	CC	4476	2897	18297	11587	29	45	35976	73	68	2453	21	1355
HAVCR2	libCART011_HAVCR2-04	CG	6237	8070	13983	23804	39	19	75	1564	33	88	24	41
HAVCR2	libCART011_HAVCR2-04	CT	10590	5538	46037	16934	103	1872	11111	991	101	1276	35	44
HAVCR2	libCART011_HAVCR2-04	GA	9329	5342	34201	20731	42	4057	10325	101	4726	4366	33	37
HAVCR2	libCART011_HAVCR2-04	GC	6622	6985	21039	24057	55	26	3600	127	48	14916	28	22
HAVCR2	libCART011_HAVCR2-04	GG	16387	9938	55451	24764	25557	8941	246	260	564	1127	71	7655
HAVCR2	libCART011_HAVCR2-04	GT	11236	9567	29115	32586	595	4162	117	425	71	2756	43	55
HAVCR2	libCART011_HAVCR2-04	TA	9637	9999	26406	37990	55	4336	9445	549	68	202	64	267
HAVCR2	libCART011_HAVCR2-04	TC	5583	6582	12297	25831	43	25	106	63	42	131	2658	38
HAVCR2	libCART011_HAVCR2-04	TG	12703	13572	39757	59360	117	8286	23779	162	7539	8785	75	95
HAVCR2	libCART011_HAVCR2-04	TT	18529	10645	64754	40903	9617	79	206	292	242	7236	61	74
HAVCR2	libCART011_HAVCR2-05	AA	3282	2291	12472	4516	28	38	76	21	4988	63	30	3
HAVCR2	libCART011_HAVCR2-05	AC	2413	1755	4014	3420	11	2829	117	22	11	26	33	6
HAVCR2	libCART011_HAVCR2-05	AG	3860	2889	9605	8025	20	25	109	49	28	50	14	12
HAVCR2	libCART011_HAVCR2-05	AT	2541	5021	4262	16675	18	2783	58	56	94	73	37	21
HAVCR2	libCART011_HAVCR2-05	CA	4434	1117	8744	1415	15	12	97	17	27	20	33	4
HAVCR2	libCART011_HAVCR2-05	CC	1403	2533	2742	15623	21	23	20536	138	44	79	3968	26
HAVCR2	libCART011_HAVCR2-05	CG	2757	2586	7329	4048	17	11	41	188	12	34	12	8
HAVCR2	libCART011_HAVCR2-05	CT	2641	2393	13598	2994	19	18	61	62	58	68	16	8
HAVCR2	libCART011_HAVCR2-05	GA	2661	3865	8840	7262	52	2601	50	51	59	2448	52	12
HAVCR2	libCART011_HAVCR2-05	GC	4769	3022	11078	13462	5184	26	58	141	132	80	12090	20
HAVCR2	libCART011_HAVCR2-05	GG	7079	7164	18733	29563	7074	5485	139	342	137	2822	57	44
HAVCR2	libCART011_HAVCR2-05	GT	5540	5305	14835	17846	5785	2710	109	137	37977	402	15216	36
HAVCR2	libCART011_HAVCR2-05	TA	3142	2913	9414	8750	3363	2135	91	12	110	2282	24	12
HAVCR2	libCART011_HAVCR2-05	TC	2443	3391	3826	12234	37	3281	10041	45	25	755	45	15
HAVCR2	libCART011_HAVCR2-05	TG	3885	3642	7954	9701	32	3221	25519	727	47	73	17	12
HAVCR2	libCART011_HAVCR2-05	TT	3790	5205	8505	10428	30	3945	102	105	3839	3959	36	20
HAVCR2	libCART011_HAVCR2-06	AA	4759	6215	13031	18201	26	2507	9672	36	45	114	21	56
HAVCR2	libCART011_HAVCR2-06	AC	4189	4579	13347	6588	35	26	69	19	25	67	13	15
HAVCR2	libCART011_HAVCR2-06	AG	9536	7104	22148	11971	29	3907	88	39	35	77	24	17
HAVCR2	libCART011_HAVCR2-06	AT	10673	9329	34442	46091	58	65	156	59	117	6781	80	31010
HAVCR2	libCART011_HAVCR2-06	CA	4870	5187	13794	17348	45	27	11497	41	48	148	18	12
HAVCR2	libCART011_HAVCR2-06	CC	4341	4779	21974	10488	5497	3303	123	405	137	4495	35	10
HAVCR2	libCART011_HAVCR2-06	CG	8816	5224	27788	17137	28	21	94	75	55	103	26	22
HAVCR2	libCART011_HAVCR2-06	CT	9252	8006	29296	30679	48	6124	130	48	8210	4935	36	57
HAVCR2	libCART011_HAVCR2-06	GA	10407	6190	24793	14879	47	23	147	419	41	13213	27	21
HAVCR2	libCART011_HAVCR2-06	GC	7668	6561	15454	19451	16	32	14251	69	40	111	33	28
HAVCR2	libCART011_HAVCR2-06	GG	12642	8478	29315	24088	56	10070	124	132	99	119	47	31
HAVCR2	libCART011_HAVCR2-06	GT	24029	10000	69687	19107	5113	47	13569	178	3157	235	40	30
HAVCR2	libCART011_HAVCR2-06	TA	12143	7774	36378	19388	50	32	144	18	51	211	28	30
HAVCR2	libCART011_HAVCR2-06	TC	10890	5716	25046	12885	20	2995	116	44	55	108	19	16
HAVCR2	libCART011_HAVCR2-06	TG	15761	9712	23777	16219	6640	3682	11261	68	185	391	28	23
HAVCR2	libCART011_HAVCR2-06	TT	12907	9872	25044	36468	52	3574	15156	832	99	3802	49	59
HAVCR2	libCART011_HAVCR2-07	AA	7615	4700	36991	18388	44	29	156	17	2537	233	40	24
HAVCR2	libCART011_HAVCR2-07	AC	2617	4076	4164	8848	4	22	35	10	15	33	10	18
HAVCR2	libCART011_HAVCR2-07	AG	7066	6241	22590	14678	20	34	170	16	34	125	29	31
HAVCR2	libCART011_HAVCR2-07	AT	14910	5748	88394	16194	59	45	256	12	12663	236	47	38
HAVCR2	libCART011_HAVCR2-07	CA	3940	4960	9387	15962	8	18	68	53	28	26	19	18
HAVCR2	libCART011_HAVCR2-07	CC	7961	3841	18581	13796	9	16	49	8	29	71	21	33
HAVCR2	libCART011_HAVCR2-07	CG	6743	5006	15159	24216	13	25	53	23	20	57	27	41
HAVCR2	libCART011_HAVCR2-07	CT	8811	7430	15412	20482	16	21	17797	28	43	76	22	18
HAVCR2	libCART011_HAVCR2-07	GA	9797	7726	26031	25520	19	43	63	29	46	159	29	41
HAVCR2	libCART011_HAVCR2-07	GC	8554	6824	27985	50146	23	4992	104	138	83	7383	55	1744
HAVCR2	libCART011_HAVCR2-07	GG	16884	15056	73856	68845	91	5903	216	60	139	1428	70	2921
HAVCR2	libCART011_HAVCR2-07	GT	19368	14437	54400	38362	32	38	133	49	61	176	62	48
HAVCR2	libCART011_HAVCR2-07	TA	10834	8747	25402	26315	23	27	121	18	35	70	37	45
HAVCR2	libCART011_HAVCR2-07	TC	11079	5768	23551	15731	24	48	10211	19	40	115	23	25
HAVCR2	libCART011_HAVCR2-07	TG	22207	9628	55126	45456	47	6175	40073	53	106	3055	60	67
HAVCR2	libCART011_HAVCR2-07	TT	14046	11838	29675	65148	29	3994	134	56	49	167	68	71
HAVCR2	libCART011_HAVCR2-08	AA	2819	5063	5488	6953	25	10	48	19	13	56	13	40
HAVCR2	libCART011_HAVCR2-08	AC	4074	6738	10220	14911	6	16	33	18	15	61	13	18
HAVCR2	libCART011_HAVCR2-08	AG	5312	8963	14450	23601	34	4963	69	47	34	65	35	31
HAVCR2	libCART011_HAVCR2-08	AT	8900	4840	28832	7416	49	4386	90	57	43	106	47	36
HAVCR2	libCART011_HAVCR2-08	CA	5073	6727	17609	11139	6071	26	9647	39	169	138	33	17
HAVCR2	libCART011_HAVCR2-08	CC	2674	2995	3537	15117	8	6	8	50	20	46	17	20
HAVCR2	libCART011_HAVCR2-08	CG	10040	6168	29978	8761	2777	24	79	54	135	113	18	16
HAVCR2	libCART011_HAVCR2-08	CT	11671	5008	13127	18100	13	18	43	34	33	90	6810	45
HAVCR2	libCART011_HAVCR2-08	GA	8263	5534	22903	9445	11241	32	93	65	193	90	23	51
HAVCR2	libCART011_HAVCR2-08	GC	10591	5980	23645	9126	26	4351	58	964	28	1253	13	8
HAVCR2	libCART011_HAVCR2-08	GG	10040	9922	33761	25276	49	5943	132	135	75	7554	39	41
HAVCR2	libCART011_HAVCR2-08	GT	11729	9817	29006	30277	33	19	92	233	56	206	59	22881
HAVCR2	libCART011_HAVCR2-08	TA	7942	9062	16779	24360	54	33	85	244	78	7854	35	44
HAVCR2	libCART011_HAVCR2-08	TC	8397	4574	23935	13046	35	4757	89	42	1704	4877	23	17
HAVCR2	libCART011_HAVCR2-08	TG	11570	12001	30664	32141	53	12108	11476	101	62	1560	45	52
HAVCR2	libCART011_HAVCR2-08	TT	10388	6542	16401	20255	5248	45	70	223	104	117	27	74
JMY	libCART011_JMY-01	AA	10405	5077	17625	12014	57	25	169	336	86	114	20	25
JMY	libCART011_JMY-01	AC	12776	2534	32735	5695	46	30	108	20	40	57	21	6
JMY	libCART011_JMY-01	AG	11882	6663	18960	18213	39	17	109	57	41	91	28	38
JMY	libCART011_JMY-01	AT	9518	10976	16548	45992	8420	67	24100	80	906	185	72	187
JMY	libCART011_JMY-01	CA	7922	6073	24477	18434	48	38	18417	55	99	3883	19	24
JMY	libCART011_JMY-01	CC	8381	7065	21839	71416	25	21	104	374	85	177	82	74
JMY	libCART011_JMY-01	CG	12592	5304	29217	14092	22	24	116	102	50	100	29	16
JMY	libCART011_JMY-01	CT	8981	9764	26086	27680	31	21	8071	185	4874	6726	46	27
JMY	libCART011_JMY-01	GA	14068	8953	40148	29278	38	22	98	72	203	193	40	33
JMY	libCART011_JMY-01	GC	12318	6117	27983	11732	20	15	77	64	70	63	26	11
JMY	libCART011_JMY-01	GG	19907	20147	40164	77417	32	63	35884	1133	9867	240	115	81
JMY	libCART011_JMY-01	GT	23822	10163	61308	34992	41	37	290	141	90181	1120	125	51
JMY	libCART011_JMY-01	TA	13286	8952	30662	18678	8110	72	196	34	232	143	44	29
JMY	libCART011_JMY-01	TC	9919	7126	28964	22556	8584	8161	22334	108	174	174	38	34
JMY	libCART011_JMY-01	TG	19872	13902	44004	42084	5446	38	226	76	196	12493	98	53
JMY	libCART011_JMY-01	TT	21977	19267	58130	50182	58	8596	186	176	11102	227	109	47
JMY	libCART011_JMY-02	AA	12910	8569	31812	31061	35	6114	19189	56	80	198	58	40
JMY	libCART011_JMY-02	AC	11036	2761	12427	8989	16	12	75	22	57	45	17	13
JMY	libCART011_JMY-02	AG	20400	13763	57194	53757	6791	51	300	63	71640	1368	122	77
JMY	libCART011_JMY-02	AT	18531	9771	42769	19582	62	4668	177	42	180	2415	26	40
JMY	libCART011_JMY-02	CA	9896	5501	41863	20351	63	1072	135	46	55	198	25	31
JMY	libCART011_JMY-02	CC	10707	6437	13506	13593	15	12	37	17	36	87	20	11
JMY	libCART011_JMY-02	CG	16212	8501	68691	24985	45	43	142	2728	106	245	37	40
JMY	libCART011_JMY-02	CT	15523	10470	46159	19943	50	23	183	233	68	3133	36	26
JMY	libCART011_JMY-02	GA	18141	14123	34236	42608	57	33	194	67	76	195	52	67
JMY	libCART011_JMY-02	GC	18030	10047	56632	27781	55	36	157	66	92	9368	42	36
JMY	libCART011_JMY-02	GG	31570	15816	82181	82091	126	40	324	143	185	405	107	76
JMY	libCART011_JMY-02	GT	23228	27812	70938	142063	19208	100	38828	687	584	13409	185	154
JMY	libCART011_JMY-02	TA	12079	13869	26060	37167	43	26	168	25	55	2268	47	50
JMY	libCART011_JMY-02	TC	13011	11567	26839	48002	30	44	20824	46	86	7541	62	46
JMY	libCART011_JMY-02	TG	18454	14612	43683	33101	38	24	135	61	102	185	40	48
JMY	libCART011_JMY-02	TT	22321	19183	41067	83102	97	36	220	127	97	2334	111	83
JMY	libCART011_JMY-03	AA	21374	7260	92375	15918	104	107	33575	106	170	2999	56	3088
JMY	libCART011_JMY-03	AC	6430	6629	7195	20912	94	16	110	59	40	39	67	38
JMY	libCART011_JMY-03	AG	21552	10534	52969	27068	6964	87	33767	2473	187	304	65	48
JMY	libCART011_JMY-03	AT	10059	14439	26325	38465	116	8119	168	99	234	150	64	46
JMY	libCART011_JMY-03	CA	7412	5618	9534	14867	132	11	73	84	89	55	56	40
JMY	libCART011_JMY-03	CC	11505	3966	47816	12433	21124	60	193	101	6803	195	11265	3022
JMY	libCART011_JMY-03	CG	12537	5031	38561	36931	69	32	185	2072	106	187	55	1368
JMY	libCART011_JMY-03	CT	10620	11555	30505	81614	14722	40	159	798	36571	177	139	115
JMY	libCART011_JMY-03	GA	10635	15631	35500	52966	62	44	182	186	113	5996	84	78
JMY	libCART011_JMY-03	GC	16622	8581	60790	14510	50	30	131	195	74	199	28	24
JMY	libCART011_JMY-03	GG	24961	17340	56074	45924	54	3447	194	1568	113	276	90	12759
JMY	libCART011_JMY-03	GT	33008	10547	103666	35489	63	4857	256	651	137	276	78	5189
JMY	libCART011_JMY-03	TA	20212	16825	73973	124045	109	6139	109371	4060	291	11671	164	2558
JMY	libCART011_JMY-03	TC	11224	7990	31636	32494	25	28	141	124	71	130	43	47
JMY	libCART011_JMY-03	TG	32734	16137	92462	41903	83	50	280	168	150	16218	81	89
JMY	libCART011_JMY-03	TT	21725	16900	32061	28449	26	50	127	567	61	3863	62	70
JMY	libCART011_JMY-04	AA	12736	5558	44258	21341	55	108	78258	824	118	284	40	32
JMY	libCART011_JMY-04	AC	4457	6785	9805	62158	34	55	129	30707	44	12240	86	107
JMY	libCART011_JMY-04	AG	9340	11050	15468	26017	56	22	4344	1431	25	58	46	190
JMY	libCART011_JMY-04	AT	9934	8106	14388	22824	27	6539	64	824	30	63	43	55
JMY	libCART011_JMY-04	CA	7171	6494	15523	12348	12	28	69	1093	20	1415	22	19
JMY	libCART011_JMY-04	CC	8206	3150	29043	15426	41	15	93	661	71	104	29	37
JMY	libCART011_JMY-04	CG	10588	8561	33865	32600	11967	46	122	4050	308	335	77	53700
JMY	libCART011_JMY-04	CT	9904	7389	24315	17375	28	26	66	1020	16	108	36	87
JMY	libCART011_JMY-04	GA	8248	5485	15389	10173	46	4680	55	1878	23	6729	21	24
JMY	libCART011_JMY-04	GC	11576	6551	25243	37144	9967	45	82	10377	182	150	71	53
JMY	libCART011_JMY-04	GG	21585	14291	72011	53340	7802	6607	200	5395	308	11914	101	1858
JMY	libCART011_JMY-04	GT	15449	10989	51905	50087	63	5991	228	68779	71	428	113	130
JMY	libCART011_JMY-04	TA	9650	6695	29901	8810	30	45	104	437	54	6663	24	29
JMY	libCART011_JMY-04	TC	12508	10139	32527	44008	63	67	136	42091	85	1447	90	91
JMY	libCART011_JMY-04	TG	14332	11726	43178	42521	7623	77	197	1486	193	332	69	69
JMY	libCART011_JMY-04	TT	18896	10463	52372	18889	73	70	154	6305	84	1873	49	55
JMY	libCART011_JMY-05	AA	10369	6373	23225	14594	73	37	97	122	3319	98	30	263
JMY	libCART011_JMY-05	AC	4883	8216	8124	17958	16	14	60	105	28	57	28	812
JMY	libCART011_JMY-05	AG	12795	16542	25566	50253	8998	6658	20200	678	239	168	59	79
JMY	libCART011_JMY-05	AT	11093	11006	31574	35254	7058	6643	183	274	258	206	90	68
JMY	libCART011_JMY-05	CA	6115	6150	15252	11871	5615	13	66	192	167	105	33	895
JMY	libCART011_JMY-05	CC	6697	3967	20683	11201	21	13	58	1289	98	457	198	248333
JMY	libCART011_JMY-05	CG	11293	7580	25080	20701	43	21	85	6383	47	109	42	75
JMY	libCART011_JMY-05	CT	12326	6602	33692	22496	16550	4865	152	226	13449	186	14807	90
JMY	libCART011_JMY-05	GA	12670	10554	42669	18419	57	24	148	306	85	764	31	55
JMY	libCART011_JMY-05	GC	11370	8778	28424	23602	32	25	78	354	62	87	41	35
JMY	libCART011_JMY-05	GG	18666	11340	47833	39842	12981	52	234	1624	10645	10631	82	66
JMY	libCART011_JMY-05	GT	16090	15261	40520	46068	52	55	22448	2653	23442	316	1880	14895
JMY	libCART011_JMY-05	TA	9161	9085	16238	21091	12	39	89	71	43	76	32	59
JMY	libCART011_JMY-05	TC	12023	6433	54592	15594	53	28	166	155	70	3242	37	34
JMY	libCART011_JMY-05	TG	15053	14986	41988	59835	8171	86	79260	4853	287	1941	103	82
JMY	libCART011_JMY-05	TT	16558	17505	37991	59063	67	5815	11091	3440	146	12448	93	157
JMY	libCART011_JMY-06	AA	3848	2367	8302	8992	30	25	148	20	33	81	17	12
JMY	libCART011_JMY-06	AC	3917	2234	10298	5616	21	16	13148	22	36	59	24	9
JMY	libCART011_JMY-06	AG	5174	3636	16545	10082	9457	61	122	26	7204	133	30	14
JMY	libCART011_JMY-06	AT	7507	3316	14916	8926	28	31	222	11	39	2942	22	19
JMY	libCART011_JMY-06	CA	6238	3656	13769	13227	17	19	90	264	1865	57	33	17
JMY	libCART011_JMY-06	CC	4468	2611	17480	7537	27	16	65	16	28	61	5224	13
JMY	libCART011_JMY-06	CG	8142	4784	29487	8713	22	3232	88	95	35	1315	16	9
JMY	libCART011_JMY-06	CT	5414	3959	13982	27277	23	5674	31376	46	69	12670	28	18
JMY	libCART011_JMY-06	GA	7283	5320	15226	17104	3818	2555	60	35	95	98	37	24
JMY	libCART011_JMY-06	GC	3736	4279	10219	13705	21	18	34	65	14	46	13	14
JMY	libCART011_JMY-06	GG	7951	11189	24650	51114	2885	8715	139	66	70	141	60	55
JMY	libCART011_JMY-06	GT	8785	7243	27744	20974	40	31	123	92	41	361	44	29
JMY	libCART011_JMY-06	TA	8779	3804	38330	12038	7499	4086	11901	48	3312	6980	26	13
JMY	libCART011_JMY-06	TC	3726	5038	14208	11116	2870	3274	76	31	2982	3134	20	15
JMY	libCART011_JMY-06	TG	9357	6560	22460	20345	5783	6074	11236	29	141	141	34	17
JMY	libCART011_JMY-06	TT	11480	4918	32543	9708	39	41	11799	137	65	848	29	21
JMY	libCART011_JMY-07	AA	10441	12653	31898	31930	67	51	251	760	74	182	42	46
JMY	libCART011_JMY-07	AC	6487	12065	15454	47537	25	31	117	113	48	136	62	42
JMY	libCART011_JMY-07	AG	11411	16676	21096	84575	13053	6097	87113	2331	354	381	103	100
JMY	libCART011_JMY-07	AT	15402	11321	41854	22684	173	48	371	280	92	191	44	26
JMY	libCART011_JMY-07	CA	12897	5955	35606	17827	82	26	105	156	57	116	27	20
JMY	libCART011_JMY-07	CC	6164	7178	12174	30799	35	21	86	563	40	87	43	35
JMY	libCART011_JMY-07	CG	13476	6700	44611	27508	106	5954	25166	10495	104	10108	60	30
JMY	libCART011_JMY-07	CT	11801	5038	36528	19729	11537	47	211	1532	292	146	49	22
JMY	libCART011_JMY-07	GA	19023	10040	129598	23233	14163	9744	589	239	11313	26620	74	1278
JMY	libCART011_JMY-07	GC	11147	7398	31510	22528	59	29	146	232	73	166	21	43
JMY	libCART011_JMY-07	GG	30128	27180	106688	108283	15780	128	58872	789	482	13699	162	122
JMY	libCART011_JMY-07	GT	34084	17864	90647	51355	15081	97	17792	7089	383	14810	113	66
JMY	libCART011_JMY-07	TA	29346	12610	99099	51343	186	95	34264	111	263	8306	92	76
JMY	libCART011_JMY-07	TC	10851	9703	17220	22268	21	31	87	105	46	105	33	27
JMY	libCART011_JMY-07	TG	30332	15458	104764	45036	9287	5664	476	214	2264	1849	101	56
JMY	libCART011_JMY-07	TT	18910	14775	46236	46553	125	45	273	869	108	5278	86	78
JMY	libCART011_JMY-08	AA	3906	4853	18324	8325	3711	25	82	20	9371	1518	48	2170
JMY	libCART011_JMY-08	AC	2252	2257	5811	6364	7	11	51	9	27	1665	9	1
JMY	libCART011_JMY-08	AG	5178	4666	17275	12590	15	17	65	35	12097	91	26	16
JMY	libCART011_JMY-08	AT	4389	5773	5206	15349	2665	24	68	27	85	3007	82	17
JMY	libCART011_JMY-08	CA	3522	2526	6521	3685	7	24	51	33	27	24	27	1
JMY	libCART011_JMY-08	CC	4396	2335	12908	2271	12	26	10812	23	23	44	9	1
JMY	libCART011_JMY-08	CG	5075	4193	13488	6953	15	14	47	65	32	75	23	10
JMY	libCART011_JMY-08	CT	5195	2936	11050	8098	17	3754	67	18	32	73	89	9
JMY	libCART011_JMY-08	GA	6966	6483	18433	23300	6	9774	77	47	1193	77	114	23
JMY	libCART011_JMY-08	GC	5864	4268	12561	10912	15	3452	39	31	20	388	24	13
JMY	libCART011_JMY-08	GG	5505	8200	12129	25355	30	4660	19788	1806	4997	126	77	34
JMY	libCART011_JMY-08	GT	10533	6357	29475	11546	25	29	6744	146	2432	100	68922	62
JMY	libCART011_JMY-08	TA	5087	5042	17408	9291	13	51	67	11	9758	2335	55	15
JMY	libCART011_JMY-08	TC	2624	3292	11094	4145	9	20	38	17	24	44	8	3
JMY	libCART011_JMY-08	TG	7604	6851	21148	11500	26	21	113	36	40	1657	33	19
JMY	libCART011_JMY-08	TT	7899	7676	19439	26615	31	4512	8188	129	69	3460	186	37
LACTB	libCART011_LACTB-01	AA	5525	6747	11929	17954	18	5180	63	37	43	3244	37	20
LACTB	libCART011_LACTB-01	AC	7038	3386	14993	11138	14	11	37	26	23	2685	17	12
LACTB	libCART011_LACTB-01	AG	9377	4600	24419	15900	15	4100	48	72	51	2895	29	14
LACTB	libCART011_LACTB-01	AT	9971	7389	24618	16923	21	16	57	62	3349	100	35	21
LACTB	libCART011_LACTB-01	CA	4385	3699	9970	5592	8	11	42	42	21	64	9	6
LACTB	libCART011_LACTB-01	CC	4023	3793	9015	6812	9	4	25	31	22	2383	9	6
LACTB	libCART011_LACTB-01	CG	8652	7331	31009	11748	68	23	128	88	62	261	41	15
LACTB	libCART011_LACTB-01	CT	7477	3481	14485	7137	16	11	37	27	32	893	9	8
LACTB	libCART011_LACTB-01	GA	10313	6932	18916	24952	36	27	13399	5819	48	15408	37	42
LACTB	libCART011_LACTB-01	GC	8530	7664	17225	21335	6477	21	69	83	136	7278	40	27
LACTB	libCART011_LACTB-01	GG	15450	15081	43504	40148	45	4463	79	241	84	241	16360	50
LACTB	libCART011_LACTB-01	GT	11067	12036	23688	27885	17	17	51	247	26	1294	61	35
LACTB	libCART011_LACTB-01	TA	8157	4371	19212	9780	16	9	66	27	2501	114	18	11
LACTB	libCART011_LACTB-01	TC	5946	9861	8201	15448	30	9	25	43	13	5809	31	15
LACTB	libCART011_LACTB-01	TG	7486	10845	15764	26753	21	1431	49	71	36	153	76	23
LACTB	libCART011_LACTB-01	TT	15955	11055	34751	24704	35	22	93	272	56	5410	37	24
LACTB	libCART011_LACTB-02	AA	2642	2374	8810	3550	63	34	4966	4	28	3367	12	8
LACTB	libCART011_LACTB-02	AC	2195	2563	4180	5021	14	2473	15	6	1466	30	7	3
LACTB	libCART011_LACTB-02	AG	6836	3057	20048	5511	46	15	58	13	33	120	10217	23
LACTB	libCART011_LACTB-02	AT	5439	4027	12653	11601	4035	17	42	20	107	5408	28	13
LACTB	libCART011_LACTB-02	CA	2470	1843	6698	5234	13	7	21	5	8	29	6	6
LACTB	libCART011_LACTB-02	CC	5146	946	12171	2510	32	9	46	5	24	58	4	7
LACTB	libCART011_LACTB-02	CG	3699	2773	7347	8189	11	9	28	10	20	29	19	8
LACTB	libCART011_LACTB-02	CT	3551	2495	6366	3115	10	10	13	8	17	2403	6	0
LACTB	libCART011_LACTB-02	GA	4139	3985	16264	9177	31	40	49	9	26	104	12	18
LACTB	libCART011_LACTB-02	GC	3135	4586	12767	8503	23	5093	50	12	23	115	13	8
LACTB	libCART011_LACTB-02	GG	10335	8315	26516	22603	6722	10951	115	51	132	1546	38	24
LACTB	libCART011_LACTB-02	GT	9270	6130	24498	18994	26	1541	7829	35	507	87	38	22
LACTB	libCART011_LACTB-02	TA	4913	4230	15001	11479	33	12356	73	15	32	87	17	11
LACTB	libCART011_LACTB-02	TC	4476	3349	14179	7810	6546	31	54	17	125	4508	11	8
LACTB	libCART011_LACTB-02	TG	8424	6139	37294	24426	2909	48	232	106	86	4920	45	44
LACTB	libCART011_LACTB-02	TT	7229	4751	23545	13167	50	18	95	30	51	999	18	23
LACTB	libCART011_LACTB-03	AA	2716	4867	7422	39609	47	4566	84	38	42	83	57	112
LACTB	libCART011_LACTB-03	AC	2346	3425	4187	8748	6	3125	25	7	16	21	10	28
LACTB	libCART011_LACTB-03	AG	5091	3536	12696	10634	34	12	53	9	29	80	26	43
LACTB	libCART011_LACTB-03	AT	4960	4850	10996	15380	16	32	66	47	22	1113	23	178
LACTB	libCART011_LACTB-03	CA	5948	3465	25646	9512	39	5099	86	17	33	97	4964	58
LACTB	libCART011_LACTB-03	CC	3793	2680	9983	6457	11	7	24	4	15	57	13	14
LACTB	libCART011_LACTB-03	CG	4185	4486	10964	21983	18	13	41	30	22	3426	26	52
LACTB	libCART011_LACTB-03	CT	3700	4000	12630	5869	15	9	57	7	24	66	15	160
LACTB	libCART011_LACTB-03	GA	5593	3234	9307	13346	15	16	50	27	51	46	16	164
LACTB	libCART011_LACTB-03	GC	4063	3436	13783	9561	24	19	54	9	5081	65	19	38
LACTB	libCART011_LACTB-03	GG	12616	8957	66085	26880	11504	54	13645	108	302	3859	79	24340
LACTB	libCART011_LACTB-03	GT	11584	4242	36670	10481	68	30	15765	104	6045	1123	139	108515
LACTB	libCART011_LACTB-03	TA	5978	5023	16031	26866	9548	15918	9055	39	203	65	7178	113
LACTB	libCART011_LACTB-03	TC	3430	3532	5078	8809	11	11	26	8	32	40	19	26
LACTB	libCART011_LACTB-03	TG	7788	3736	25487	17453	67	23	136	31	63	167	3006	104
LACTB	libCART011_LACTB-03	TT	8381	4165	21084	8070	33	4503	114	21	68	80	28	1609
LACTB	libCART011_LACTB-04	AA	10434	9411	32572	33411	53	36	176	96	94	3281	48	153
LACTB	libCART011_LACTB-04	AC	6957	3174	11026	6200	22	15	62	18	12	51	8	148
LACTB	libCART011_LACTB-04	AG	17249	4987	67642	14015	15785	45	306	44	10411	16243	47	1420
LACTB	libCART011_LACTB-04	AT	15481	8510	34236	18552	84	4572	156	28	25913	201	51	184
LACTB	libCART011_LACTB-04	CA	6139	3742	14327	12169	27	17	181	29	41	105	22	53
LACTB	libCART011_LACTB-04	CC	6222	3026	17081	7335	51	25	14654	19	51	141	12	87
LACTB	libCART011_LACTB-04	CG	6649	11830	17222	26191	24	23	113	666	3919	92	32	316
LACTB	libCART011_LACTB-04	CT	8783	7209	26334	25717	31	13	63	33	59	119	31	123
LACTB	libCART011_LACTB-04	GA	13822	12284	35503	43502	69	6620	39331	88	97	9956	59	112
LACTB	libCART011_LACTB-04	GC	5962	9270	4329	24733	7407	5014	66	322	106	50	42	179
LACTB	libCART011_LACTB-04	GG	13627	18061	26582	73069	5947	2632	43597	332	233	1057	351	327320
LACTB	libCART011_LACTB-04	GT	13469	14646	44980	94252	54	2727	171	209	95	192	6382	578
LACTB	libCART011_LACTB-04	TA	13721	9628	46710	24556	53	33	246	32	102	7308	38	181
LACTB	libCART011_LACTB-04	TC	4661	5012	9956	13707	34	28	71	32	20	110	19	242
LACTB	libCART011_LACTB-04	TG	18550	15338	36784	42183	56	26	239	160	98	415	190	152557
LACTB	libCART011_LACTB-04	TT	19349	13124	47535	28071	53	31	192	99	81	784	68	542
LACTB	libCART011_LACTB-05	AA	7168	6542	8130	11604	20	14	70	61	30	137	26	18
LACTB	libCART011_LACTB-05	AC	6307	6586	13245	10673	21	19	47	64	24	65	14	15
LACTB	libCART011_LACTB-05	AG	9045	8119	11156	17741	10	25	84	135	24	96	22	18
LACTB	libCART011_LACTB-05	AT	9774	9202	18024	17692	58	3534	83	85	43	9293	22	24
LACTB	libCART011_LACTB-05	CA	10149	4523	19704	5672	50	25	117	98	62	12748	32	6
LACTB	libCART011_LACTB-05	CC	4734	5932	5734	16093	19	13	56	67	17	671	19	16
LACTB	libCART011_LACTB-05	CG	7901	8683	11202	20218	37	5076	58	225	26	76	25	15
LACTB	libCART011_LACTB-05	CT	15853	8679	23505	16573	6558	8649	119	107	2447	130	21	14
LACTB	libCART011_LACTB-05	GA	17123	14654	38437	56624	93	45	18610	4903	104	14429	12242	69
LACTB	libCART011_LACTB-05	GC	8472	10781	14336	25742	8938	29	19645	184	244	92	31	36
LACTB	libCART011_LACTB-05	GG	17759	15888	31368	25219	33	50	137	404	37	169	29	30
LACTB	libCART011_LACTB-05	GT	19481	12251	47300	18290	35	46	11708	415	73	187	37	28
LACTB	libCART011_LACTB-05	TA	7047	7252	6847	12056	22	1428	119	54	15	3514	45	10
LACTB	libCART011_LACTB-05	TC	7923	8241	12352	11642	1457	8	113	1994	63	86	22	19
LACTB	libCART011_LACTB-05	TG	16449	14070	31983	34856	54	5589	18769	152	62	17297	41	38
LACTB	libCART011_LACTB-05	TT	16010	10492	27256	19709	285	27	127	497	45	100	25	22
LACTB	libCART011_LACTB-06	AA	8399	6734	15614	23988	37	140	137	63	144	168	35	96
LACTB	libCART011_LACTB-06	AC	16214	5984	87083	20067	53	1990	204	51	4937	16602	63	41
LACTB	libCART011_LACTB-06	AG	19770	14418	72203	53571	79	42	255	110	119	1482	88	78
LACTB	libCART011_LACTB-06	AT	17669	15495	48457	48112	70	88	358	70	173	6312	86	143
LACTB	libCART011_LACTB-06	CA	8925	11639	18834	38857	25	27397	128	95	132	5165	69	5576
LACTB	libCART011_LACTB-06	CC	7297	5012	16059	24065	26	22	59	44	44	98	34	37
LACTB	libCART011_LACTB-06	CG	18127	10767	57895	39500	66	32	194	145	128	8477	78	59
LACTB	libCART011_LACTB-06	CT	16060	13629	37944	27973	42	8364	256	87	10538	2801	56	112
LACTB	libCART011_LACTB-06	GA	20873	11917	37258	23770	31	8053	232	126	50700	187	77	88
LACTB	libCART011_LACTB-06	GC	20772	10188	46780	30328	62	38	125	4474	4841	209	75	56
LACTB	libCART011_LACTB-06	GG	28166	20824	60525	49200	62	53	227	243	7041	230	154	90
LACTB	libCART011_LACTB-06	GT	37752	34548	114778	144537	144	7104	77005	1206	6566	1271	13630	68975
LACTB	libCART011_LACTB-06	TA	24104	16227	38620	74788	65	90	221	209	225	220	113	107
LACTB	libCART011_LACTB-06	TC	17289	9982	47744	26669	41	3451	147	123	104	8723	46	45
LACTB	libCART011_LACTB-06	TG	26448	26669	68446	72190	2953	81	37846	124	239	15563	126	105
LACTB	libCART011_LACTB-06	TT	24511	25500	56274	78357	10219	97	41436	298	294	875	148	279
LACTB	libCART011_LACTB-07	AA	4747	6016	8874	8927	40	13	42	24	59	1539	11	20
LACTB	libCART011_LACTB-07	AC	6051	5540	27901	12518	40	22	80	9	49	1339	26	14
LACTB	libCART011_LACTB-07	AG	7755	5744	23051	12302	86	29	142	63	72	106	7687	25
LACTB	libCART011_LACTB-07	AT	7433	7151	18117	30997	32	68	120	33	13525	4038	61	34
LACTB	libCART011_LACTB-07	CA	3598	3492	9463	10729	5526	17	43	18	93	114	23	1350
LACTB	libCART011_LACTB-07	CC	3048	3421	4019	8804	13	4	28	12	9	49	17	12
LACTB	libCART011_LACTB-07	CG	4320	4246	8774	8207	12176	2339	94	39	263	152	33	12
LACTB	libCART011_LACTB-07	CT	9198	5319	22207	18124	49	2979	75	27	76	7702	25	21
LACTB	libCART011_LACTB-07	GA	7621	4887	22962	11251	34	27	96	24	59	89	22	15
LACTB	libCART011_LACTB-07	GC	7818	4960	21846	10773	10	18	54	24	3242	72	15	11
LACTB	libCART011_LACTB-07	GG	16835	6454	41389	19331	52	58	40136	63	31348	282	63	20
LACTB	libCART011_LACTB-07	GT	15141	10777	30405	41392	55	6552	176	77	133	2727	72	58
LACTB	libCART011_LACTB-07	TA	7504	6160	15701	17390	34	32	86	13	863	133	26	25
LACTB	libCART011_LACTB-07	TC	6361	4726	6642	14531	10	20	42	21	40	2367	18	13
LACTB	libCART011_LACTB-07	TG	8568	12229	14767	32785	42	21	173	369	123	202	42	36
LACTB	libCART011_LACTB-07	TT	10711	5483	16775	18816	30	8597	7483	65	68	187	43	45
LACTB	libCART011_LACTB-08	AA	5291	3424	11846	9881	35	23	38	62	33	70	10	10
LACTB	libCART011_LACTB-08	AC	5912	3100	20175	13029	45	4625	62	48	28	1605	21	17
LACTB	libCART011_LACTB-08	AG	6166	7055	10016	13212	26	23	36	78	2384	49	22	18
LACTB	libCART011_LACTB-08	AT	7815	9097	18982	26145	37	36	8281	62	71	1299	27	34
LACTB	libCART011_LACTB-08	CA	5965	4146	15629	7734	4715	11	58	61	89	8565	6	9
LACTB	libCART011_LACTB-08	CC	3407	2215	8012	2811	7	5	24	28	15	2938	1	3
LACTB	libCART011_LACTB-08	CG	5885	5474	18328	7722	35	3196	54	159	24	108	24	7
LACTB	libCART011_LACTB-08	CT	4312	5115	11118	21906	29	2476	30	64	41	137	35	24
LACTB	libCART011_LACTB-08	GA	8403	6188	21157	17134	27	2582	68	3770	48	119	14	28
LACTB	libCART011_LACTB-08	GC	7212	6017	19949	15284	30	6	53	97	3016	4228	20	18
LACTB	libCART011_LACTB-08	GG	13067	8075	39266	15941	9292	23	115	454	267	215	25	25
LACTB	libCART011_LACTB-08	GT	10851	9606	29789	20334	54	23	86	320	5040	4130	41	33
LACTB	libCART011_LACTB-08	TA	5528	7413	12636	17464	39	27	37	34	24	104	19	26
LACTB	libCART011_LACTB-08	TC	7893	5779	31577	14965	3781	20	90	151	137	135	33	2427
LACTB	libCART011_LACTB-08	TG	9046	9370	18388	29549	53	27	79	58	57	774	39	928
LACTB	libCART011_LACTB-08	TT	10117	8074	23106	14894	51	3520	80	317	52	7355	24	2070
LAT	libCART011_LAT-01	AA	12798	11549	40555	26483	32	35	87	5731	81	132	112	129
LAT	libCART011_LAT-01	AC	7525	9051	14233	86939	30	20	78	214	68	648	109	12155
LAT	libCART011_LAT-01	AG	20098	13973	85657	59048	71	81	219	24451	147	330	115	107
LAT	libCART011_LAT-01	AT	14080	7653	38911	20409	94	32	103	217	11704	12120	48	54
LAT	libCART011_LAT-01	CA	8274	8209	13199	17691	14	28	29	288	25	75	35	17
LAT	libCART011_LAT-01	CC	8442	4223	38981	13241	24	15	58	171	43	109	27	18
LAT	libCART011_LAT-01	CG	9922	6427	16070	19657	8	7764	43	853	20	4569	35	42
LAT	libCART011_LAT-01	CT	10216	10887	30745	17484	7671	43	122	263	239	9053	36	23
LAT	libCART011_LAT-01	GA	12471	10937	23437	42353	37	25	99	468	61	94	70	85
LAT	libCART011_LAT-01	GC	11747	6735	35212	27524	13	23	64	479	65	75	41	4018
LAT	libCART011_LAT-01	GG	23637	13316	93754	64671	47	5989	214	3812	126	255	116	87
LAT	libCART011_LAT-01	GT	19953	15630	66615	52049	16569	6056	32200	2800	16587	235	102	63
LAT	libCART011_LAT-01	TA	18624	11014	46804	26070	67	24	103	122	92	11033	27795	2665
LAT	libCART011_LAT-01	TC	16355	8411	62091	40001	7614	38	128	247	4691	1531	66	61
LAT	libCART011_LAT-01	TG	14251	12434	33968	40183	29	45	14036	366	88	122	77	67
LAT	libCART011_LAT-01	TT	16485	13263	32357	47283	9455	51	173	1731	228	185	90	4969
LAT	libCART011_LAT-02	AA	14810	8134	34510	13975	91	5924	184	184	375	1231	112	64
LAT	libCART011_LAT-02	AC	6728	9680	13068	44726	17308	3083	136	7247	379	88	89	114
LAT	libCART011_LAT-02	AG	14503	12018	22735	34873	22	6747	122	1125	60	125	71	56
LAT	libCART011_LAT-02	AT	13240	16497	35198	62166	26	65	185	176	260	203	18992	126
LAT	libCART011_LAT-02	CA	10507	5258	28309	8926	54	21	194	224	150274	189	31213	60
LAT	libCART011_LAT-02	CC	8173	4925	19441	26404	14435	27	76	160	357	84	46	85
LAT	libCART011_LAT-02	CG	14596	8793	19155	18789	18	26	71	436	62	103	37	38
LAT	libCART011_LAT-02	CT	20262	10066	62311	16743	50	37	230	186	16192	206	96	36
LAT	libCART011_LAT-02	GA	11206	8358	34205	24113	28	30	16656	351	78	182	63	239
LAT	libCART011_LAT-02	GC	12644	19429	30296	70649	44	50	118	8139	138	295	9889	56945
LAT	libCART011_LAT-02	GG	44273	21034	107894	58659	69	88	302	900	165	4085	103	90
LAT	libCART011_LAT-02	GT	27945	20801	51571	62292	43	92	78255	1999	127	252	115	108
LAT	libCART011_LAT-02	TA	10971	15270	25410	90031	41	5360	14263	146	155	251	105	143
LAT	libCART011_LAT-02	TC	19171	9964	71431	35379	30	85	26275	852	139	244	85	202
LAT	libCART011_LAT-02	TG	22752	12530	54935	25149	35	15099	164	290	107	242	71	53
LAT	libCART011_LAT-02	TT	27336	29709	69550	75558	70	16339	414	1122	15250	5698	123	23919
LAT	libCART011_LAT-03	AA	2979	2936	7459	8855	8	31	7279	51	534	2126	7950	13
LAT	libCART011_LAT-03	AC	4203	3041	12213	6801	9	2987	29	17	20	53	19	7
LAT	libCART011_LAT-03	AG	5748	2714	17640	5395	1019	2400	69	32	61	83	6252	9
LAT	libCART011_LAT-03	AT	4728	3180	12102	9896	28	5388	104	107	27	1862	17	16
LAT	libCART011_LAT-03	CA	2318	1784	7691	2274	23	9	33	8	23	52	11	1
LAT	libCART011_LAT-03	CC	1541	2594	3445	4573	2	4	5	3	6	17	5	10
LAT	libCART011_LAT-03	CG	4304	3284	14659	10601	23	12	54	24	31	5486	2942	21
LAT	libCART011_LAT-03	CT	3274	2802	7142	3280	3472	19	7505	16	50	98	14	7
LAT	libCART011_LAT-03	GA	4158	4440	14761	6323	25	11	41	63	5689	95	7217	8
LAT	libCART011_LAT-03	GC	7706	3555	20785	10660	15	15	35	47	20	46	25	19
LAT	libCART011_LAT-03	GG	7239	6478	17433	21860	38	2111	83	31	6145	146	42	3694
LAT	libCART011_LAT-03	GT	5984	5457	13922	13371	14	1273	45	32	667	1094	31	26
LAT	libCART011_LAT-03	TA	4712	3801	11158	9164	14	3088	45	7	3885	2143	34	14
LAT	libCART011_LAT-03	TC	2131	4087	5557	11607	10	5	20	19	15	47	20	20
LAT	libCART011_LAT-03	TG	5846	6456	16408	20460	30	3031	70	42	45	1906	36	33
LAT	libCART011_LAT-03	TT	7688	4813	18250	10554	26	19	74	29	32	724	15	17
LAT	libCART011_LAT-04	AA	9553	9947	21617	18639	48	71	132	505	65	5431	40	34
LAT	libCART011_LAT-04	AC	14290	9007	45235	18460	4735	5702	154	44	16011	140	33	22
LAT	libCART011_LAT-04	AG	15806	13224	70964	36195	7007	67	416	91	4273	4907	52	19
LAT	libCART011_LAT-04	AT	14186	14701	22458	25308	99	50	150	44	30	107	44	41
LAT	libCART011_LAT-04	CA	7731	9586	17236	30759	33	3767	103	150	46	155	24	32
LAT	libCART011_LAT-04	CC	4847	5305	8105	6981	17	9	47	36	41	35	5	5
LAT	libCART011_LAT-04	CG	9252	10924	34680	56141	52	46	19392	143	57	137	47	39
LAT	libCART011_LAT-04	CT	17360	5856	47897	16154	4215	40	187	46	129	7679	36	1607
LAT	libCART011_LAT-04	GA	13838	8853	38447	39307	84	48	184	83	69	4630	53	39
LAT	libCART011_LAT-04	GC	12601	6753	32909	14387	5825	33	114	110	130	119	27	13
LAT	libCART011_LAT-04	GG	31720	16176	71042	53241	10278	6215	37686	248	297	324	99	40
LAT	libCART011_LAT-04	GT	23731	17878	60459	144876	17541	23498	57935	766	455	2460	12514	6852
LAT	libCART011_LAT-04	TA	15114	9794	41625	18815	85	5014	180	22	67	2835	8200	29
LAT	libCART011_LAT-04	TC	11354	5977	44298	20572	64	31	190	45	5675	224	36	22
LAT	libCART011_LAT-04	TG	16984	24566	60575	111842	120	16434	38217	622	142	3493	95	78
LAT	libCART011_LAT-04	TT	16452	12957	42779	37582	15031	105	292	236	343	198	7867	49
LAT	libCART011_LAT-05	AA	7331	11129	5989	21743	51	34	725	76	125	131	24	57
LAT	libCART011_LAT-05	AC	12551	6511	32730	18170	36	27	124	49	46	4194	26	6139
LAT	libCART011_LAT-05	AG	14643	12130	25103	25698	29	51	18502	661	53	153	36	48
LAT	libCART011_LAT-05	AT	21043	11940	39328	24962	41	78	18843	688	112	13962	36	27
LAT	libCART011_LAT-05	CA	24538	6746	60437	24945	11988	188	214531	210	46919	3527	80	3257
LAT	libCART011_LAT-05	CC	5105	7883	5202	15621	15	16	54	60	24	70	13	18
LAT	libCART011_LAT-05	CG	22425	7549	85863	11091	60	40	248	201	106	2616	32	21
LAT	libCART011_LAT-05	CT	13969	10540	35126	15195	24	7531	9349	97	85	31561	14	15
LAT	libCART011_LAT-05	GA	23934	20795	58043	49106	12490	49	179	128	266	13175	55	46
LAT	libCART011_LAT-05	GC	17742	14777	40947	58070	69	28	141	172	70	186	62	61
LAT	libCART011_LAT-05	GG	27273	13531	42540	29504	50	39	184	291	59	185	37	38
LAT	libCART011_LAT-05	GT	17005	20417	23483	49218	40	43	157	1031	17946	137	77	46
LAT	libCART011_LAT-05	TA	17375	8991	30068	15272	114	55	186	59	41	138	35	28
LAT	libCART011_LAT-05	TC	9625	14919	22163	87056	19070	10982	5338	1562	376	433	87	99
LAT	libCART011_LAT-05	TG	29007	19282	62732	63700	70	3374	25951	151	146	343	73	10774
LAT	libCART011_LAT-05	TT	32786	11307	52826	28916	63	57	9013	322	108	248	41	52
LAT	libCART011_LAT-06	AA	4172	4032	10729	19386	48	8	89	19	25	49	20	54
LAT	libCART011_LAT-06	AC	5405	2130	17838	6114	7	13	91	7	11	25	10	9
LAT	libCART011_LAT-06	AG	8150	6392	35685	9764	5287	34	19274	28	130	139	17	7
LAT	libCART011_LAT-06	AT	8883	4643	28378	9999	112	18	127	18	32	67	24	862
LAT	libCART011_LAT-06	CA	7185	3228	15995	7493	20	9	29	15	14	15	8	13
LAT	libCART011_LAT-06	CC	4852	2523	11147	24297	26	11	46	21	53	61	25	25
LAT	libCART011_LAT-06	CG	10942	1938	56068	6052	5123	24	76	23	174	69	21	3
LAT	libCART011_LAT-06	CT	5915	2821	28675	6660	10871	16	81	17	174	113	21	8
LAT	libCART011_LAT-06	GA	3549	7399	7697	12902	6	13	54	9	13	21	20	15
LAT	libCART011_LAT-06	GC	6201	5353	17137	8530	6	10	22	8	21	27	11	8
LAT	libCART011_LAT-06	GG	12430	13244	43001	50658	4305	2095	121	295	158	147	48	61
LAT	libCART011_LAT-06	GT	12434	9581	19932	25518	12	19	56	33	25	80	38	32
LAT	libCART011_LAT-06	TA	8154	9735	26414	42091	5153	29	15512	44	137	101	47	43
LAT	libCART011_LAT-06	TC	8539	5403	22161	12492	21	30	17664	22	43	68	18	12
LAT	libCART011_LAT-06	TG	14814	11773	61927	28006	39	44	12014	29	96	3112	35	27
LAT	libCART011_LAT-06	TT	13597	9194	41445	32998	16	19	87	31	42	1121	39	48
LAT	libCART011_LAT-07	AA	5792	7118	19663	14796	26	61	136	60	49	77	36	99
LAT	libCART011_LAT-07	AC	5008	4752	6259	12188	24	29	32	67	38	23	21	24
LAT	libCART011_LAT-07	AG	10518	5922	17593	15605	37	5846	1240	110	56	48	21	57
LAT	libCART011_LAT-07	AT	14650	6200	32428	12281	61	70	260	57	53	77	24	273
LAT	libCART011_LAT-07	CA	8974	5774	18882	16759	28	33	88	97	41	6031	34	93
LAT	libCART011_LAT-07	CC	4984	4421	10315	8203	11	29	34	399	28	44	12	23
LAT	libCART011_LAT-07	CG	11317	11930	21603	38547	5465	37140	162	508	187	3593	49	9108
LAT	libCART011_LAT-07	CT	7665	5481	15166	19409	8431	91	145	93	214	101	41	271
LAT	libCART011_LAT-07	GA	14088	9498	39989	47864	29	5092	18190	788	94	1156	69	317
LAT	libCART011_LAT-07	GC	5075	6452	9787	7166	11	19	44	137	40	37	13	35
LAT	libCART011_LAT-07	GG	16715	10679	52165	45567	7082	77	16790	467	40387	7845	97	2318
LAT	libCART011_LAT-07	GT	16739	13912	42550	97525	74	25030	44229	2928	247	8000	11878	185283
LAT	libCART011_LAT-07	TA	9341	11437	9299	51292	37	6197	170	70	40	105	76	215
LAT	libCART011_LAT-07	TC	6724	4257	12142	7653	5760	4522	67	71	168	45	32	24
LAT	libCART011_LAT-07	TG	9515	10894	16358	29414	30	3050	137	283	138	113	36	60
LAT	libCART011_LAT-07	TT	15218	11755	44516	33500	38	5514	43462	425	138	220	77	638
LAT	libCART011_LAT-08	AA	11519	8868	26105	29530	117	6439	23145	620	106	197	47	49
LAT	libCART011_LAT-08	AC	12031	6187	32680	17669	6811	51	93	708	204	119	44	28
LAT	libCART011_LAT-08	AG	14490	6362	44034	22277	13800	60	252	478	319	1889	47	29
LAT	libCART011_LAT-08	AT	14422	18425	20161	40827	47	3805	110	283	56	136	46	6421
LAT	libCART011_LAT-08	CA	12244	5932	28859	41298	86	47	115	16061	55	173	48	62
LAT	libCART011_LAT-08	CC	9718	6009	24439	23754	9678	4914	106	146	219	159	107	30
LAT	libCART011_LAT-08	CG	9222	4493	20187	13492	1488	8420	12263	525	57	527	12	16
LAT	libCART011_LAT-08	CT	8164	8190	17138	18378	13	4414	67	189	33	86	30	26
LAT	libCART011_LAT-08	GA	14023	7162	39382	23817	18	10458	90	1404	57	141	26	30
LAT	libCART011_LAT-08	GC	10423	10452	27224	31993	39	28	83	337	48	2489	39	42
LAT	libCART011_LAT-08	GG	24390	17056	67685	39632	59	5343	140	3764	98	4713	58	41
LAT	libCART011_LAT-08	GT	16686	11690	38881	32287	41	55	87	1438	58	1081	45	46
LAT	libCART011_LAT-08	TA	18039	10685	44271	26101	11004	119	117	99	8964	206	39	31
LAT	libCART011_LAT-08	TC	10461	9439	26659	28707	26	5088	77	181	52	146	30	49
LAT	libCART011_LAT-08	TG	18997	11770	48592	38260	7337	5303	18166	2774	6110	3410	48	48
LAT	libCART011_LAT-08	TT	17193	15078	49613	53031	58	27909	178	1330	113	3591	69	76
LMF2	libCART011_LMF2-01	AA	12490	12842	13156	39037	9308	69	174	93	231	239	60	54
LMF2	libCART011_LMF2-01	AC	14936	9345	23399	30145	25	76	109	73	170	6037	44	41
LMF2	libCART011_LMF2-01	AG	20805	19883	40216	57701	46	54	13597	155	75	225	79	75
LMF2	libCART011_LMF2-01	AT	23870	13956	61563	56173	14313	2490	316	444	326	412	93	89
LMF2	libCART011_LMF2-01	CA	10975	13638	24019	35093	7201	82	170	129	304	198	42	41
LMF2	libCART011_LMF2-01	CC	9708	7646	14546	18845	17	8912	85	86	38391	2063	58	27
LMF2	libCART011_LMF2-01	CG	20459	10106	48873	38893	72	37	167	302	96	269	56	56
LMF2	libCART011_LMF2-01	CT	15250	15074	44562	181130	115	7690	39389	465	176	3863	223	230
LMF2	libCART011_LMF2-01	GA	14327	16413	30336	47298	44	60	20076	788	75	16893	57	48
LMF2	libCART011_LMF2-01	GC	28648	6282	69219	19902	38	3403	144	183	76	4833	40	40
LMF2	libCART011_LMF2-01	GG	36268	24016	86900	55702	85	3090	298	564	108	427	89	3919
LMF2	libCART011_LMF2-01	GT	38698	21041	113016	68945	3036	78	18299	7123	186	6632	111	95
LMF2	libCART011_LMF2-01	TA	26914	16819	58987	52458	55	1930	309	142	77	402	80	72
LMF2	libCART011_LMF2-01	TC	11837	19720	27797	80074	53	8351	17250	148	76	9156	99	75
LMF2	libCART011_LMF2-01	TG	38334	26202	127010	92038	99	8225	30916	821	202	7423	125	116
LMF2	libCART011_LMF2-01	TT	35865	23864	60663	67120	75	76	287	599	125	9973	99	89
LMF2	libCART011_LMF2-02	AA	15638	12204	39506	47601	79	6700	118	799	105	222	68	98
LMF2	libCART011_LMF2-02	AC	9862	14319	21270	54867	11629	28901	119	174	233	714	79	80
LMF2	libCART011_LMF2-02	AG	17735	13446	86870	51094	956	87	22576	3853	221	17786	5032	86
LMF2	libCART011_LMF2-02	AT	22913	14007	52157	54685	3075	6918	154	220	3795	5357	129	313
LMF2	libCART011_LMF2-02	CA	8547	6405	17406	19811	24	29	63	213	48	130	32	87
LMF2	libCART011_LMF2-02	CC	7564	6864	26658	13150	29	23	66	135	39	86	30	38
LMF2	libCART011_LMF2-02	CG	11562	7394	47490	18048	56	32	141	881	73	17220	60	42
LMF2	libCART011_LMF2-02	CT	11319	11371	17059	35041	38	9840	84	6972	48	14713	100	75447
LMF2	libCART011_LMF2-02	GA	16742	11865	38450	31416	51	53	100	5381	12252	223	61	48
LMF2	libCART011_LMF2-02	GC	11159	8309	34141	21935	35	33	99	297	61	188	57	40
LMF2	libCART011_LMF2-02	GG	23571	15313	56637	55881	86	67	135	1937	123	327	96	84
LMF2	libCART011_LMF2-02	GT	25559	21804	64039	87649	7838	11402	161	1055	239	11874	151	100
LMF2	libCART011_LMF2-02	TA	21115	10493	56550	23250	72	39	118	117	118	176	55	36
LMF2	libCART011_LMF2-02	TC	18678	10786	75592	38364	7120	63	171	182	258	343	83	56
LMF2	libCART011_LMF2-02	TG	28893	14688	78342	27860	18426	70	209	321	416	511	47216	10844
LMF2	libCART011_LMF2-02	TT	21607	16101	43599	36210	86	76	133	1079	79	8755	111	82
LMF2	libCART011_LMF2-03	AA	10612	11395	32366	40520	45	46	276	35	103	255	51	57
LMF2	libCART011_LMF2-03	AC	7152	4814	12986	25412	3451	3289	81	24	78	84	43	1627
LMF2	libCART011_LMF2-03	AG	15130	15138	28841	49429	16	29	101	419	6101	139	56	71
LMF2	libCART011_LMF2-03	AT	9934	4665	30045	6846	27	30	230	27	55	144	20	2199
LMF2	libCART011_LMF2-03	CA	7179	5290	24806	15077	23	17	234	19	44	4528	22	26
LMF2	libCART011_LMF2-03	CC	6324	2843	8808	7144	10	12	34	22	13	47	13	15
LMF2	libCART011_LMF2-03	CG	9406	10347	30400	23054	30	22	98	50	59	86	30	25
LMF2	libCART011_LMF2-03	CT	11194	6671	24416	11368	49	38	22070	42	48	73	18	40
LMF2	libCART011_LMF2-03	GA	8471	7644	23239	25547	44	131	119833	108	141	208	27	69
LMF2	libCART011_LMF2-03	GC	4982	6364	8880	27182	7	4467	76	32	20	65	37	30
LMF2	libCART011_LMF2-03	GG	19113	11905	63324	31875	54	49	7463	81	100	244	66	46
LMF2	libCART011_LMF2-03	GT	15913	18751	52165	76744	6730	3181	216	187	237	1043	109	19965
LMF2	libCART011_LMF2-03	TA	11657	8231	29529	19247	25	35	390	22	38	100	33	32
LMF2	libCART011_LMF2-03	TC	6546	7830	16901	14634	12	18	61	24	36	46	27	18
LMF2	libCART011_LMF2-03	TG	15638	10216	48841	22020	49	34	195	37	79	3045	40	29
LMF2	libCART011_LMF2-03	TT	17988	13469	37594	51530	52	6835	21974	114	778	153	60	118
LMF2	libCART011_LMF2-04	AA	4366	4742	6574	12991	45	26	103	43	39	44	20	14
LMF2	libCART011_LMF2-04	AC	4978	3600	17006	7967	23	14	69	1617	30	61	37	14
LMF2	libCART011_LMF2-04	AG	9504	4304	35371	11429	37	37	21453	94	97	153	31	1123
LMF2	libCART011_LMF2-04	AT	14994	7371	42673	14816	77	7813	250	131	175	5567	31	24
LMF2	libCART011_LMF2-04	CA	6958	5172	16501	9923	17	13	79	49	32	920	17	14
LMF2	libCART011_LMF2-04	CC	4612	3489	9316	5520	15	4	37	40	14	24	26	4
LMF2	libCART011_LMF2-04	CG	9669	3093	36296	5945	62	13	131	129	10081	513	21	10
LMF2	libCART011_LMF2-04	CT	6364	4706	20802	7967	27	16	15359	57	13374	103	30	9
LMF2	libCART011_LMF2-04	GA	6769	8976	12238	49506	58	11351	135	117	56	141	101	46
LMF2	libCART011_LMF2-04	GC	11092	4529	43441	16009	8153	40	16589	134	198	4281	14760	24
LMF2	libCART011_LMF2-04	GG	27529	16974	85160	51468	105	55	17204	257	5374	21333	85	2723
LMF2	libCART011_LMF2-04	GT	21057	8819	54199	23074	58	25	148	272	6511	3011	63	36
LMF2	libCART011_LMF2-04	TA	13711	10399	26734	35157	5025	51	13337	47	190	2962	61	42
LMF2	libCART011_LMF2-04	TC	11807	5786	22932	13399	52	29	127	53	1403	105	62	19
LMF2	libCART011_LMF2-04	TG	13338	10614	51446	35212	68	25	227	205	86	1905	57	63
LMF2	libCART011_LMF2-04	TT	15582	9053	33698	41050	13334	36	188	622	20846	6220	83	49
LMF2	libCART011_LMF2-05	AA	15901	6647	21611	14332	51	21	87	105	41	157	28	12
LMF2	libCART011_LMF2-05	AC	9761	8054	27366	27040	26	19	64	122	62	8474	49	47
LMF2	libCART011_LMF2-05	AG	18831	11339	61926	57556	88	45	264	780	18042	13601	72	82
LMF2	libCART011_LMF2-05	AT	11205	13222	26907	32799	4306	38	147	144	133	1596	48	34
LMF2	libCART011_LMF2-05	CA	13437	5638	47425	11254	8032	44	178	225	175	10226	23	20
LMF2	libCART011_LMF2-05	CC	5040	5972	9956	14616	11	9	37	118	32	79	13	19
LMF2	libCART011_LMF2-05	CG	12780	10166	40141	40182	29	40	108	532	62	156	41	60
LMF2	libCART011_LMF2-05	CT	16157	6918	38060	25979	24	51	23231	187	75	3951	34	38
LMF2	libCART011_LMF2-05	GA	14203	9490	50784	27054	60	53	135	1248	96	4096	49	28
LMF2	libCART011_LMF2-05	GC	12811	6569	21836	20759	23	5763	69	367	37	100	30	20
LMF2	libCART011_LMF2-05	GG	29747	24718	84526	112463	8918	11941	33047	1032	326	5478	150	125
LMF2	libCART011_LMF2-05	GT	23732	21911	76092	70022	61	7774	180	1061	143	298	106	132
LMF2	libCART011_LMF2-05	TA	17574	10278	30447	19095	27	23	67	1836	32	118	20	22
LMF2	libCART011_LMF2-05	TC	11818	7226	28815	13692	17	38	59	186	36	107	28	22
LMF2	libCART011_LMF2-05	TG	18909	15627	29278	58091	35	65	161	21470	67	177	93	4002
LMF2	libCART011_LMF2-05	TT	24717	20142	72903	79484	39	56	162	1292	105	4214	99	94
LMF2	libCART011_LMF2-06	AA	11854	8927	22598	22359	38	46	252	697	18205	167	49	39
LMF2	libCART011_LMF2-06	AC	13539	7258	41216	10721	46	27	116	171	1419	186	47	20
LMF2	libCART011_LMF2-06	AG	13671	11553	26656	29739	34	10825	14852	446	91	186	54	34
LMF2	libCART011_LMF2-06	AT	16504	10532	51192	32721	118	5795	466	1937	140	264	70	40
LMF2	libCART011_LMF2-06	CA	7817	4640	22914	16490	60	31	188	278	79	3268	34	27
LMF2	libCART011_LMF2-06	CC	4733	5470	6490	36190	21	28	54	1092	22	105	48	41
LMF2	libCART011_LMF2-06	CG	14907	11929	52313	48016	60	6497	222	713	90	2562	82	42
LMF2	libCART011_LMF2-06	CT	10677	8099	22958	32797	20173	63	14926	1967	391	187	68	41
LMF2	libCART011_LMF2-06	GA	13158	10021	57371	38680	134	46	468	2558	16120	7257	86	4305
LMF2	libCART011_LMF2-06	GC	18450	5480	57503	11803	10991	43	209	491	256	168	33	18
LMF2	libCART011_LMF2-06	GG	18631	18621	58451	48333	126	69	18891	1355	7783	7840	115	51
LMF2	libCART011_LMF2-06	GT	22112	18631	53676	60813	51	213	216494	10457	21855	6428	13982	102
LMF2	libCART011_LMF2-06	TA	9345	12910	19477	47033	33	71	295	456	13376	124	102	51
LMF2	libCART011_LMF2-06	TC	17909	7768	67486	22422	73	2293	207	1394	125	6460	14871	37
LMF2	libCART011_LMF2-06	TG	13882	19735	31057	52965	39	5415	20736	1780	124	8137	9151	62
LMF2	libCART011_LMF2-06	TT	12325	16028	24772	76555	26	9509	22381	1572	15939	231	133	93
LMF2	libCART011_LMF2-07	AA	8744	4921	31723	12520	7280	48	4246	48	5673	3810	51	328
LMF2	libCART011_LMF2-07	AC	7557	4779	29757	11638	73	21	81	75	99	235	129	77138
LMF2	libCART011_LMF2-07	AG	15192	8557	28772	19059	49	25	60	65	49	3070	33	45
LMF2	libCART011_LMF2-07	AT	13334	9156	15835	21236	82	41	45	61	67	18815	36	96
LMF2	libCART011_LMF2-07	CA	7492	5438	47922	11844	90	37	173	176	10644	217	95	32
LMF2	libCART011_LMF2-07	CC	8333	10296	32959	45231	39	33	77	59	76	175	16416	2195
LMF2	libCART011_LMF2-07	CG	9119	8319	15721	18235	24	15	41	139	32	80	23	39
LMF2	libCART011_LMF2-07	CT	9223	9892	30377	19461	2762	4590	104	335	77	206	41	36
LMF2	libCART011_LMF2-07	GA	11605	15248	22488	130227	8346	5274	18006	490	258	7274	157	154
LMF2	libCART011_LMF2-07	GC	9304	6655	17433	18669	31	14	51	87	31	106	27	38
LMF2	libCART011_LMF2-07	GG	13727	16257	25878	46606	7874	5129	187	674	192	195	84	64
LMF2	libCART011_LMF2-07	GT	27637	17845	72773	59093	15216	65	246	1008	15563	12060	103	94
LMF2	libCART011_LMF2-07	TA	13313	8572	28021	19275	4190	50	151	38	139	3849	39	64
LMF2	libCART011_LMF2-07	TC	8022	7267	22684	19531	41	23	54	141	42	3566	29	35
LMF2	libCART011_LMF2-07	TG	17784	13812	38205	28809	8273	42	119	105	5707	14882	70	56
LMF2	libCART011_LMF2-07	TT	19754	13677	47307	33678	5755	4844	168	369	186	9263	63	17917
LMF2	libCART011_LMF2-08	AA	11244	7587	26923	12940	57	48	88	943	48	195	21	32
LMF2	libCART011_LMF2-08	AC	8512	7662	17163	40266	39	4071	92	7553	66	6242	65	56
LMF2	libCART011_LMF2-08	AG	15872	12184	37977	53759	7524	70	20307	277	1796	276	89	52
LMF2	libCART011_LMF2-08	AT	14843	17464	37625	84951	3286	10899	4871	1402	6379	9643	116	99
LMF2	libCART011_LMF2-08	CA	13850	11675	30759	28625	49	45	68	736	53	7042	37	34
LMF2	libCART011_LMF2-08	CC	7940	5506	29075	22889	51	30	122	128	78	22732	34	30
LMF2	libCART011_LMF2-08	CG	11535	7213	29661	19996	18775	7258	113	784	19679	158	66	36
LMF2	libCART011_LMF2-08	CT	10291	8673	25060	17208	55	36	97	440	78	10235	27	20
LMF2	libCART011_LMF2-08	GA	11733	12681	25599	27354	6558	10723	124	286	140	908	40	36
LMF2	libCART011_LMF2-08	GC	10333	8777	22357	29387	30	9874	67	337	50	81	37	26
LMF2	libCART011_LMF2-08	GG	23610	17727	56021	48923	84	56	164	2501	103	8787	68	53
LMF2	libCART011_LMF2-08	GT	20858	19351	51164	85055	78	1095	22517	1020	114	308	112	80
LMF2	libCART011_LMF2-08	TA	11801	13311	32690	20548	93	87	95	85	31	3227	23	36
LMF2	libCART011_LMF2-08	TC	13307	15526	36960	34461	48	51	150	158	94	7112	40	47
LMF2	libCART011_LMF2-08	TG	19368	13182	38371	32371	59	39	148	266	70	155	47	32
LMF2	libCART011_LMF2-08	TT	17823	16322	52437	79368	25412	5968	269	2797	614	11069	135	2154
MIEF2	libCART011_MIEF2-01	AA	11040	7560	25068	118940	14020	64	139	112	370	3956	134	579
MIEF2	libCART011_MIEF2-01	AC	5238	5233	6640	25495	16	27	47	41	28	6268	32	1541
MIEF2	libCART011_MIEF2-01	AG	6773	6048	13637	11473	11103	37	14132	102	248	116	24	45
MIEF2	libCART011_MIEF2-01	AT	10000	7948	38211	32600	58	27	130	67	60	182	122	56
MIEF2	libCART011_MIEF2-01	CA	10807	7380	34047	25042	39	45	81	56	49	118	26	1519
MIEF2	libCART011_MIEF2-01	CC	6777	5603	18106	58458	38	6943	78	428	71	385	247	244111
MIEF2	libCART011_MIEF2-01	CG	7421	6783	27679	39423	8162	3191	81	164	238	175	4112	116
MIEF2	libCART011_MIEF2-01	CT	8346	6305	19062	14399	20	30	60	60	56	94	15	43
MIEF2	libCART011_MIEF2-01	GA	9774	7542	20024	26364	3400	19	102	112	130	145	29	52
MIEF2	libCART011_MIEF2-01	GC	10350	5237	25598	8879	30	24	74	127	43	88	13	38
MIEF2	libCART011_MIEF2-01	GG	18393	10353	47348	28404	43	33	131	268	72	1605	45	60
MIEF2	libCART011_MIEF2-01	GT	13386	14107	40939	36193	62	6192	21665	467	12654	756	62	5144
MIEF2	libCART011_MIEF2-01	TA	16803	7235	48899	18216	63	5542	144	35	75	11165	27	46
MIEF2	libCART011_MIEF2-01	TC	9718	2938	18217	12201	19	16	72	64	43	94	20	21
MIEF2	libCART011_MIEF2-01	TG	9799	12127	22549	65479	6260	38	8178	143	178	21428	83	85
MIEF2	libCART011_MIEF2-01	TT	22549	17702	41924	80637	65	57	165	3114	85	200	88	135
MIEF2	libCART011_MIEF2-02	AA	13568	8033	25173	15882	35	52	17593	245	60	6265	25	41
MIEF2	libCART011_MIEF2-02	AC	8850	8105	12042	31207	90	6769	55	225	27	112	48	42
MIEF2	libCART011_MIEF2-02	AG	14166	11903	46769	22400	8659	209	276	155729	298	4037	186	182
MIEF2	libCART011_MIEF2-02	AT	22143	9978	41379	54780	106	59	108	612	96	14858	92	85
MIEF2	libCART011_MIEF2-02	CA	9422	12957	15682	66996	19	44	44	581	40	137	81	81
MIEF2	libCART011_MIEF2-02	CC	6903	8363	14945	11740	21	6921	52	230	26	56	19	21
MIEF2	libCART011_MIEF2-02	CG	9914	12405	32737	77912	23	6296	102	1217	73	190	103	78
MIEF2	libCART011_MIEF2-02	CT	12167	5568	22207	16326	29	29	40	294	43	105	35	28
MIEF2	libCART011_MIEF2-02	GA	25211	8357	82451	30239	110	33	187	824	142	30071	53	3511
MIEF2	libCART011_MIEF2-02	GC	22216	6323	62495	20108	6658	41	138	468	195	244	42	29
MIEF2	libCART011_MIEF2-02	GG	23422	18817	52832	61709	57	2047	171	4386	107	12809	78	88
MIEF2	libCART011_MIEF2-02	GT	23368	30645	60813	85665	95	54	172	1997	3788	2761	119	79
MIEF2	libCART011_MIEF2-02	TA	13105	13027	36146	41750	140	28	110	104	46	2996	85	59
MIEF2	libCART011_MIEF2-02	TC	21044	12627	30528	47206	26381	49	90	1425	555	247	95	51
MIEF2	libCART011_MIEF2-02	TG	20777	14761	41992	40027	54	34	114	428	81	183	54	49
MIEF2	libCART011_MIEF2-02	TT	21256	12487	40797	43546	22176	3056	107	1973	433	2324	8556	60
MIEF2	libCART011_MIEF2-03	AA	10716	12316	19581	44203	36	37	42	60	57	4705	74	68
MIEF2	libCART011_MIEF2-03	AC	10802	10602	12865	39331	63	16	22	43	32	125	59	35
MIEF2	libCART011_MIEF2-03	AG	18089	17476	54762	47532	36	6221	139	103	152	17253	66	52
MIEF2	libCART011_MIEF2-03	AT	19572	16005	47408	42481	66	7537	106	69	84	199	163	70
MIEF2	libCART011_MIEF2-03	CA	10673	6188	36862	8707	75	19	116	36	72	9205	46	15
MIEF2	libCART011_MIEF2-03	CC	12850	8812	22804	21743	15612	32	74	36	317	174	52	31
MIEF2	libCART011_MIEF2-03	CG	13343	8726	26508	22441	45	18	58	258	89	115	42	25
MIEF2	libCART011_MIEF2-03	CT	15281	12424	48622	71419	8745	45	172	107	303	334	23461	92
MIEF2	libCART011_MIEF2-03	GA	25022	11401	58387	32455	73	32	128	91	81	5864	54	49
MIEF2	libCART011_MIEF2-03	GC	15098	7763	41713	11192	41	27	104	80	85	8416	26	15
MIEF2	libCART011_MIEF2-03	GG	26403	17842	125882	60399	424	82	762	4827	45063	14706	132	75
MIEF2	libCART011_MIEF2-03	GT	31280	20949	64912	65692	6711	62	137	286	243	4965	122	3789
MIEF2	libCART011_MIEF2-03	TA	22291	12836	37677	33523	44	39	102	27	60	344	59	58
MIEF2	libCART011_MIEF2-03	TC	14136	8310	25859	17567	32	23	60	39	61	7629	22	14
MIEF2	libCART011_MIEF2-03	TG	16684	17696	36492	44950	46	24	119	1008	7052	7359	82	55
MIEF2	libCART011_MIEF2-03	TT	23497	14750	53823	35653	57	49	4619	260	127	16852	72	60
MIEF2	libCART011_MIEF2-04	AA	4895	4557	10106	16611	23	3060	31	1432	31	88	52	15
MIEF2	libCART011_MIEF2-04	AC	4694	3958	18342	6857	38	4068	78	77	18	77	11	11
MIEF2	libCART011_MIEF2-04	AG	6455	6060	15549	15131	59	32	126	176	37	2349	23	21
MIEF2	libCART011_MIEF2-04	AT	10819	9542	24300	18630	60	49	99	100	57	13852	13034	31
MIEF2	libCART011_MIEF2-04	CA	5064	5227	16009	13773	29	26	57	117	33	4162	14	14
MIEF2	libCART011_MIEF2-04	CC	4596	3258	13697	7115	31	15	54	91	19	951	10	4
MIEF2	libCART011_MIEF2-04	CG	9151	5069	21925	16360	11192	5035	10767	6158	245	117	33	18
MIEF2	libCART011_MIEF2-04	CT	9129	5409	20110	12133	32	19	82	128	43	2028	23	20
MIEF2	libCART011_MIEF2-04	GA	9085	8381	35896	21205	6714	3583	123	217	152	161	5773	34
MIEF2	libCART011_MIEF2-04	GC	5265	9347	9175	19621	16658	2622	43	211	334	137	38	18
MIEF2	libCART011_MIEF2-04	GG	14115	7716	26693	27058	76	7914	109	2840	57	147	34	34
MIEF2	libCART011_MIEF2-04	GT	13431	11471	29728	34205	43	3890	85	612	60	163	47	48
MIEF2	libCART011_MIEF2-04	TA	11354	5535	51278	14251	75	9375	141	54	68	7090	42	23
MIEF2	libCART011_MIEF2-04	TC	8223	5153	21809	15992	85	30	101	115	31	137	30	14
MIEF2	libCART011_MIEF2-04	TG	12303	7441	38654	26524	79	62	10532	681	76	12710	33	26
MIEF2	libCART011_MIEF2-04	TT	10481	9233	26329	30298	38	6192	6376	584	65	7363	45	31
MIEF2	libCART011_MIEF2-05	AA	10658	7643	28397	24175	4081	69	12369	103	158	1098	44	42
MIEF2	libCART011_MIEF2-05	AC	8191	11421	17900	24808	42	7154	94	556	65	138	40	44
MIEF2	libCART011_MIEF2-05	AG	12771	7285	29039	33033	7679	39	189	417	234	15982	48	54
MIEF2	libCART011_MIEF2-05	AT	18024	8414	86667	19657	9846	112	391	102	421	2466	67	43
MIEF2	libCART011_MIEF2-05	CA	9282	5250	20522	13161	40	33	81	144	52	92	26	24
MIEF2	libCART011_MIEF2-05	CC	7258	3646	20599	13108	45	14	74	1102	6483	162	33	15
MIEF2	libCART011_MIEF2-05	CG	17384	11659	40728	32856	32	20	113	346	78	1964	56	36
MIEF2	libCART011_MIEF2-05	CT	15616	10435	28916	29265	51	11275	12863	413	59	197	39	29
MIEF2	libCART011_MIEF2-05	GA	12138	6944	25142	26270	11162	56	78	1536	290	1315	54	78
MIEF2	libCART011_MIEF2-05	GC	15464	8800	78673	52894	6791	5553	188	259	214	4383	78	11917
MIEF2	libCART011_MIEF2-05	GG	20912	16279	61804	58896	107	4748	32261	12886	13174	9866	19954	75
MIEF2	libCART011_MIEF2-05	GT	24289	14489	76584	35176	5286	6553	290	838	245	4183	89	1203
MIEF2	libCART011_MIEF2-05	TA	13770	12009	43010	32818	3133	2948	133	70	113	2434	47	53
MIEF2	libCART011_MIEF2-05	TC	16681	10176	54817	33486	68	18108	166	419	107	12629	48	83
MIEF2	libCART011_MIEF2-05	TG	23443	13841	67273	42240	102	46	306	561	20488	450	98	2757
MIEF2	libCART011_MIEF2-05	TT	25266	14168	63690	50806	86	5786	222	804	16353	509	79	62
MIEF2	libCART011_MIEF2-06	AA	11255	8458	16675	19697	14	21	99	69	31	114	29	17
MIEF2	libCART011_MIEF2-06	AC	11474	7423	21857	17949	16	17	85	103	58	87	45	17
MIEF2	libCART011_MIEF2-06	AG	17395	13439	32332	26664	19	47	67	152	93	155	31	28
MIEF2	libCART011_MIEF2-06	AT	12053	13153	18161	27842	29	51	43	89	47	127	37	30
MIEF2	libCART011_MIEF2-06	CA	8709	5971	14751	6964	7	20	14627	124	34	64	12	16
MIEF2	libCART011_MIEF2-06	CC	5814	6360	8484	33812	8	26	100	5610	25	47	53	52
MIEF2	libCART011_MIEF2-06	CG	12261	9166	37860	23952	30	7541	115	1180	78	6311	39	32
MIEF2	libCART011_MIEF2-06	CT	12961	12053	21630	49246	25	75	45	114	38	105	56	47
MIEF2	libCART011_MIEF2-06	GA	19553	11601	40765	43293	39	43	219	324	40	146	55	45
MIEF2	libCART011_MIEF2-06	GC	15464	11666	45868	32819	28	66	35794	16330	80	165	61	46
MIEF2	libCART011_MIEF2-06	GG	22618	17604	58348	48615	53	3952	185	552	22033	1971	89	51
MIEF2	libCART011_MIEF2-06	GT	29202	16784	78252	48628	7560	14128	205	592	277	9495	83	66
MIEF2	libCART011_MIEF2-06	TA	16173	10260	30075	23838	24	44	99	54	54	8585	60	25
MIEF2	libCART011_MIEF2-06	TC	18264	8529	47357	20287	34	26	205	160	75	98	9091	33
MIEF2	libCART011_MIEF2-06	TG	19210	14948	33785	30775	22	47	75	137	92	142	52	41
MIEF2	libCART011_MIEF2-06	TT	25313	19129	58899	34505	55	80	120	658	92	6569	62	46
MIEF2	libCART011_MIEF2-07	AA	9820	7174	17109	21154	76	27	125	28	48	93	38	30
MIEF2	libCART011_MIEF2-07	AC	4564	11324	10372	59543	12945	35	227	268	348	136	62	68
MIEF2	libCART011_MIEF2-07	AG	13683	18758	38663	71560	70	27292	189	130	93	9810	85	56
MIEF2	libCART011_MIEF2-07	AT	12768	5976	35153	21188	27	72	78	42	60	151	29	35
MIEF2	libCART011_MIEF2-07	CA	6926	4641	14169	20419	19	24	249	49	118	77	38	23
MIEF2	libCART011_MIEF2-07	CC	4109	8941	23698	68725	33	41	50766	73	19778	234	82	66
MIEF2	libCART011_MIEF2-07	CG	9248	5745	20098	19830	28	31	111	79	3156	133	8191	1021
MIEF2	libCART011_MIEF2-07	CT	7534	10558	16143	38652	34	6882	95	818	37	121	47	2501
MIEF2	libCART011_MIEF2-07	GA	7837	12207	15646	41539	20	17	84	73	56	110	11606	36
MIEF2	libCART011_MIEF2-07	GC	7883	7873	18698	30101	32	16	73	63	29	101	30	29
MIEF2	libCART011_MIEF2-07	GG	15249	15459	58906	69609	8672	2786	24554	408	243	224	96	61
MIEF2	libCART011_MIEF2-07	GT	17481	15432	38097	49312	4659	38	133	165	119	164	69	51
MIEF2	libCART011_MIEF2-07	TA	18991	8015	67828	20217	58	30	151	26	80	262	62	23
MIEF2	libCART011_MIEF2-07	TC	10978	6277	33503	12792	18	21	66	25	46	98	13	16
MIEF2	libCART011_MIEF2-07	TG	14317	12541	24545	28993	8064	41	149	90	156	2959	40	28
MIEF2	libCART011_MIEF2-07	TT	16522	11087	46846	64908	85	24	212	542	89	12113	85	69
MIEF2	libCART011_MIEF2-08	AA	8275	4525	19946	4169	24	33	31	3	26	49	8	8
MIEF2	libCART011_MIEF2-08	AC	6110	3602	4100	3342	2	5272	14	6	5	10	3	4
MIEF2	libCART011_MIEF2-08	AG	12759	6597	15354	8376	4	12	20	9	64	40	10	12
MIEF2	libCART011_MIEF2-08	AT	9755	7531	22499	17871	11	33	5663	18	51	97	18	18
MIEF2	libCART011_MIEF2-08	CA	7328	5837	5029	12147	5289	25	25	18	75	21	14	11
MIEF2	libCART011_MIEF2-08	CC	2919	4044	1818	1515	0	3	2	0	10	11	3	4
MIEF2	libCART011_MIEF2-08	CG	10727	5558	9988	8383	6	15	28	10	16491	73	21	7
MIEF2	libCART011_MIEF2-08	CT	6107	8866	5190	16594	5	4928	30	15	22	29	17	15
MIEF2	libCART011_MIEF2-08	GA	12983	7989	18734	11979	11	19	54	12	17	67	12	5
MIEF2	libCART011_MIEF2-08	GC	9027	7277	9925	8185	7	7	13	6	11	34	4	10
MIEF2	libCART011_MIEF2-08	GG	16179	12533	21985	15277	9	20	42	21	20	59	25	18
MIEF2	libCART011_MIEF2-08	GT	16632	12553	38337	13639	31	3620	17743	29	58	197	34	9
MIEF2	libCART011_MIEF2-08	TA	11225	7021	22967	7387	17	14	50	6	21	83	9	11
MIEF2	libCART011_MIEF2-08	TC	8114	4638	9344	8342	1	3	18	6	11	30	10	9
MIEF2	libCART011_MIEF2-08	TG	13654	8690	12324	17037	6	11	29	8	15	56	17	17
MIEF2	libCART011_MIEF2-08	TT	8420	9203	9901	15460	9	22	57	15	13	39	19	18
MORC3	libCART011_MORC3-01	AA	6049	7234	12676	28544	26	35	63	103	42	153	30	56
MORC3	libCART011_MORC3-01	AC	7239	5268	20773	12235	29	5188	57	99	45	1808	19	54
MORC3	libCART011_MORC3-01	AG	10432	8236	23747	26292	64	1732	89	1619	68	220	115	88907
MORC3	libCART011_MORC3-01	AT	8102	8617	21481	17924	30	28	119	125	40	192	29	117
MORC3	libCART011_MORC3-01	CA	4884	3721	8477	6140	12	7	43	151	16	2053	6	11
MORC3	libCART011_MORC3-01	CC	3137	3360	8427	12561	22	15	27	107	9	1323	24	23
MORC3	libCART011_MORC3-01	CG	6334	4437	20164	11969	10684	9760	110	1884	180	131	28	28
MORC3	libCART011_MORC3-01	CT	5750	5545	11482	18315	26	51	13607	139	28	126	27	18
MORC3	libCART011_MORC3-01	GA	9247	6134	21973	23694	34	83	59	240	65	139	27	44
MORC3	libCART011_MORC3-01	GC	10713	8279	33488	47079	3019	12764	117	1296	119	6872	50	51
MORC3	libCART011_MORC3-01	GG	12518	18915	37419	60958	2360	50	183	2701	191	4061	79	82
MORC3	libCART011_MORC3-01	GT	13899	13691	30884	42460	735	5204	111	1724	8599	1925	48	71
MORC3	libCART011_MORC3-01	TA	9851	4374	21418	12177	25	34	1987	56	35	9524	20	272
MORC3	libCART011_MORC3-01	TC	5411	5636	12548	16615	30	54	8095	151	49	6792	31	9943
MORC3	libCART011_MORC3-01	TG	13514	8117	37206	27370	2969	1466	112	4531	132	216	42	866
MORC3	libCART011_MORC3-01	TT	13744	8252	33952	30396	55	27	116	912	135	17589	39	59
MORC3	libCART011_MORC3-02	AA	4772	3793	18068	8678	45	41	172	968	30	111	24	26
MORC3	libCART011_MORC3-02	AC	5053	2332	25651	5783	2767	22	135	144	75	123	16	8
MORC3	libCART011_MORC3-02	AG	3649	4327	9959	16962	35	69	30569	2041	58	91	23	4473
MORC3	libCART011_MORC3-02	AT	5817	10642	18540	132296	4668	19543	47536	2576	345	15822	5909	580
MORC3	libCART011_MORC3-02	CA	3299	2643	6253	6245	9	19	91	213	27	34	10	10
MORC3	libCART011_MORC3-02	CC	3545	2054	9605	5118	8	17	7912	159	20	54	8	7
MORC3	libCART011_MORC3-02	CG	3349	1522	8809	3315	2733	20	74	603	3418	44	14	8
MORC3	libCART011_MORC3-02	CT	3169	3851	14782	11514	44	24	90	211	1200	2928	18	16
MORC3	libCART011_MORC3-02	GA	6324	4959	24714	9037	26	5707	110	1638	53	1393	23	11
MORC3	libCART011_MORC3-02	GC	6070	5910	17643	22974	35	38	6170	13725	55	2502	41	26
MORC3	libCART011_MORC3-02	GG	10034	8257	37235	33286	9491	3706	9106	2512	7015	1338	65	235
MORC3	libCART011_MORC3-02	GT	11497	7348	29261	38925	8161	2707	173	1555	4336	174	56	62
MORC3	libCART011_MORC3-02	TA	3915	3443	9487	12303	26	39	4087	89	28	73	16	16
MORC3	libCART011_MORC3-02	TC	5809	5197	18896	13749	25	17	97	215	35	109	23	19
MORC3	libCART011_MORC3-02	TG	5242	5534	11808	15506	2504	6847	111	284	59	62	21	26
MORC3	libCART011_MORC3-02	TT	8471	7888	25777	20070	52	56	22395	1148	65	119	35	44
MORC3	libCART011_MORC3-03	AA	5778	2845	14550	6662	39	15	40	15	32	48	7	8
MORC3	libCART011_MORC3-03	AC	5275	2656	14959	7397	6923	14	46	27	173	81	9	9
MORC3	libCART011_MORC3-03	AG	8447	4557	24015	9724	81	16	77	41	31	88	18	9
MORC3	libCART011_MORC3-03	AT	6339	3351	17752	7514	37	11	50	20	35	70	13	15
MORC3	libCART011_MORC3-03	CA	2122	2477	10165	5539	15	5	23	577	27	32	9	10
MORC3	libCART011_MORC3-03	CC	2034	2182	6475	3810	28	3	19	24	10	1772	4	4
MORC3	libCART011_MORC3-03	CG	5523	2662	15878	6991	17471	35	14598	117	337	112	19	11
MORC3	libCART011_MORC3-03	CT	2964	4075	7103	10536	1646	484	42	18	4958	622	12	1644
MORC3	libCART011_MORC3-03	GA	5884	3103	16291	6605	33	9	36	49	27	2632	8	10
MORC3	libCART011_MORC3-03	GC	4012	3616	12633	10271	9263	17	52	411	120	106	23	12
MORC3	libCART011_MORC3-03	GG	6973	9256	19982	36356	46	62	79	156	106	179	38	31
MORC3	libCART011_MORC3-03	GT	9024	8316	22002	24310	20	17	53	186	29	77	38	34
MORC3	libCART011_MORC3-03	TA	4177	4500	8900	7931	15	2436	45	124	9	51	16	10
MORC3	libCART011_MORC3-03	TC	2628	7244	5584	16965	36	14	8968	80	14	1946	23	23
MORC3	libCART011_MORC3-03	TG	5503	8774	13052	17312	27	2278	42	33	22	61	26	20
MORC3	libCART011_MORC3-03	TT	7114	4686	26158	9125	40	17	60	148	33	5944	17	11
MORC3	libCART011_MORC3-04	AA	15774	3436	53585	10723	184	70	118	195	89	153	38	54
MORC3	libCART011_MORC3-04	AC	6320	3409	10641	10091	25	23	48	33	98	1894	20	18
MORC3	libCART011_MORC3-04	AG	8130	10419	18797	69134	111	10233	224	1568	177	150	85	96
MORC3	libCART011_MORC3-04	AT	9687	8070	14851	24312	33	54	90	36	44	6699	29	31
MORC3	libCART011_MORC3-04	CA	5135	9563	20377	54773	11528	5589	167	80	289	1214	64	96
MORC3	libCART011_MORC3-04	CC	7475	2426	26204	5288	45	16	100	23	20478	109	31	21
MORC3	libCART011_MORC3-04	CG	8539	6432	37905	25472	16440	78	45288	1052	26090	304	72	8066
MORC3	libCART011_MORC3-04	CT	11418	7477	43655	31608	75	43	151	56	98	239	44	50
MORC3	libCART011_MORC3-04	GA	7761	9803	16315	21146	21	39	55	108	28	77	38	15990
MORC3	libCART011_MORC3-04	GC	10127	11842	21512	28565	27	22	47	76	42	104	44	32
MORC3	libCART011_MORC3-04	GG	18404	15738	67776	50188	78	9349	243	226	8880	17184	94	64
MORC3	libCART011_MORC3-04	GT	10142	17994	25931	83134	50	19917	8625	623	102	207	108	88
MORC3	libCART011_MORC3-04	TA	12107	11865	25801	30982	14143	5726	100	66	347	183	5620	101
MORC3	libCART011_MORC3-04	TC	13906	6407	30077	9760	35	24	65	37	44	58	26	10
MORC3	libCART011_MORC3-04	TG	13602	11463	22633	26245	9005	61	10192	81	3282	190	53	37
MORC3	libCART011_MORC3-04	TT	16150	13092	33425	54942	41	80	126	218	81	153	78	82
MORC3	libCART011_MORC3-05	AA	5259	6613	9445	50733	41	4419	10209	48	74	163	58	56
MORC3	libCART011_MORC3-05	AC	6771	3861	13269	8923	17	4980	40	16	43	100	13	12
MORC3	libCART011_MORC3-05	AG	12215	6584	47420	19404	3677	19	129	208	5030	2729	49	19
MORC3	libCART011_MORC3-05	AT	8753	5840	20515	17695	3170	15	79	50	158	123	56	1396
MORC3	libCART011_MORC3-05	CA	3615	4838	9511	15249	24	3830	37	16	40	793	31	20
MORC3	libCART011_MORC3-05	CC	2364	2701	9662	5477	18	8	22	16	20	38	12	8
MORC3	libCART011_MORC3-05	CG	8382	3747	34841	6915	9224	25	2218	82	6119	3808	43	11
MORC3	libCART011_MORC3-05	CT	8285	4099	21422	11824	10425	22	108	38	9981	1843	5785	23
MORC3	libCART011_MORC3-05	GA	6923	6309	18816	10091	45	17	75	198	102	131	11826	17
MORC3	libCART011_MORC3-05	GC	6822	6635	15561	12451	24	15	66	30	6789	79	30	11
MORC3	libCART011_MORC3-05	GG	15364	11064	65022	27981	114	60	219	126	4049	329	74	40
MORC3	libCART011_MORC3-05	GT	17053	10044	47051	30392	72	1735	16716	104	14190	6294	63	38
MORC3	libCART011_MORC3-05	TA	9334	6793	36044	20577	91	160	118	25	2163	692	54	25
MORC3	libCART011_MORC3-05	TC	5534	5799	9668	21367	18	5418	67	280	41	2706	25	22
MORC3	libCART011_MORC3-05	TG	12115	10079	36129	22251	58	28	140	41	90	10544	37	32
MORC3	libCART011_MORC3-05	TT	12843	9021	43765	17046	8499	36	184	83	261	1932	44	37
MORC3	libCART011_MORC3-06	AA	6469	5751	17295	18325	8765	4646	94	427	230	21781	42	18727
MORC3	libCART011_MORC3-06	AC	5347	5876	13124	36247	34	5949	76	57	56	94	48	44
MORC3	libCART011_MORC3-06	AG	14111	15392	40837	63950	75	2424	30108	3201	118	6341	13473	6332
MORC3	libCART011_MORC3-06	AT	9978	9855	29964	30578	26	26	152	70	51	3820	46	64
MORC3	libCART011_MORC3-06	CA	4266	3052	14227	9173	29	13	54	52	54	2938	19	20
MORC3	libCART011_MORC3-06	CC	3384	4384	7285	6255	16	8	27	62	11	35	7	10
MORC3	libCART011_MORC3-06	CG	8019	5096	23592	33650	26	4279	88	307	69	132	32	52
MORC3	libCART011_MORC3-06	CT	15914	9174	37763	18549	21	28	105	70	57	5621	28	1691
MORC3	libCART011_MORC3-06	GA	8977	5784	32832	16644	7152	33	187	165	15940	264	6768	31
MORC3	libCART011_MORC3-06	GC	6109	8210	17178	23283	34	16	58	123	42	102	29	34
MORC3	libCART011_MORC3-06	GG	12556	12004	46418	42928	85	4256	189	1752	172	2222	69	56
MORC3	libCART011_MORC3-06	GT	13063	17538	25893	41519	45	4929	6723	996	62	213	58	45
MORC3	libCART011_MORC3-06	TA	7155	7032	15077	18734	38	5557	73	34	62	100	41	21
MORC3	libCART011_MORC3-06	TC	7049	7250	17916	16563	14	13	56	66	44	85	23	21
MORC3	libCART011_MORC3-06	TG	10566	14404	24749	50822	47	4115	13361	178	79	3625	66	67
MORC3	libCART011_MORC3-06	TT	17326	10150	48953	31982	90	46	204	441	63	530	63	66
MORC3	libCART011_MORC3-07	AA	7587	4296	24917	12696	57	3726	117	41	18649	3110	32	18
MORC3	libCART011_MORC3-07	AC	7468	6652	18713	20253	44	18	101	33	80	114	34	30
MORC3	libCART011_MORC3-07	AG	10468	5289	28612	11765	44	15	96	84	216	112	27	17
MORC3	libCART011_MORC3-07	AT	10389	13698	30100	32080	8981	39	158	50	213	185	64	42
MORC3	libCART011_MORC3-07	CA	4847	2200	15298	5344	43	14	64	66	29	115	15	9
MORC3	libCART011_MORC3-07	CC	10410	1906	26772	5008	5819	13	77	25	206	6733	15	7
MORC3	libCART011_MORC3-07	CG	5959	4307	15981	14811	12	13	103	182	37976	75	36	18
MORC3	libCART011_MORC3-07	CT	8826	9379	11977	21271	20	28	8999	65	100	3355	22	29
MORC3	libCART011_MORC3-07	GA	8730	7650	22749	27532	53	6107	88	5571	53	898	44	50
MORC3	libCART011_MORC3-07	GC	7589	7446	23832	16482	7410	5724	81	112	174	138	32	1347
MORC3	libCART011_MORC3-07	GG	14143	13260	36321	51225	73	4488	17308	345	4027	1771	85	56
MORC3	libCART011_MORC3-07	GT	13179	12587	39750	50495	5154	7151	157	487	153	168	77	44
MORC3	libCART011_MORC3-07	TA	10200	7425	41243	21855	118	5297	218	45	133	446	36	2124
MORC3	libCART011_MORC3-07	TC	9365	3992	22617	11700	6952	42	13173	64	10969	164	20	18
MORC3	libCART011_MORC3-07	TG	13925	8744	59777	16782	6502	53	12293	110	5993	17808	57	25
MORC3	libCART011_MORC3-07	TT	17851	10360	51625	36826	69	53	15721	417	110	111	54	41
MORC3	libCART011_MORC3-08	AA	2425	2332	8194	6471	8	15	12	16	21	53	12	12
MORC3	libCART011_MORC3-08	AC	6205	1664	34000	4834	26	16	79	9	44	104	16	7
MORC3	libCART011_MORC3-08	AG	4717	5316	8151	17724	10	7508	8902	39	21	59	18	13
MORC3	libCART011_MORC3-08	AT	6209	4697	12560	7326	7	20	34	13	13	60	21	8
MORC3	libCART011_MORC3-08	CA	1732	2289	4307	6128	1	1	11	17	5	22	17	6
MORC3	libCART011_MORC3-08	CC	2850	2483	17683	5299	9	11	32	20	33	27	3683	7
MORC3	libCART011_MORC3-08	CG	2662	2207	8444	8785	7	6	13	35	10	34	16	10
MORC3	libCART011_MORC3-08	CT	2441	2589	6305	9221	7	2	11	16	1153	35	9	15
MORC3	libCART011_MORC3-08	GA	5568	1446	21804	5163	19	9	33	19	21	1931	12	11
MORC3	libCART011_MORC3-08	GC	4054	4024	15262	13107	18	9	29	88	23	48	25	17
MORC3	libCART011_MORC3-08	GG	11993	5242	35420	17881	44	23	77	65	138	105	5039	19
MORC3	libCART011_MORC3-08	GT	7073	6165	22613	20614	2187	20	83	518	64	4324	32	3609
MORC3	libCART011_MORC3-08	TA	4118	2463	13669	3825	16	3101	20	10	28	40	5	7
MORC3	libCART011_MORC3-08	TC	3790	6926	5649	46630	6	5426	28	99	32	1977	45	41
MORC3	libCART011_MORC3-08	TG	4855	4399	12123	13107	6	11	23	20	1337	39	27	17
MORC3	libCART011_MORC3-08	TT	7213	5167	19587	16457	18	14	45	219	28	7258	23	26
NOTCH2	libCART011_NOTCH2-01	AA	6500	4197	24875	17392	101	50	118	35	90	1434	39	46
NOTCH2	libCART011_NOTCH2-01	AC	6693	4987	13045	21233	28	32	45	29	10759	62	31	25
NOTCH2	libCART011_NOTCH2-01	AG	12141	5598	55208	22651	87	27	165	93	5175	5772	45	32
NOTCH2	libCART011_NOTCH2-01	AT	13667	8876	51745	29466	5612	30	5437	57	257	9678	12226	36
NOTCH2	libCART011_NOTCH2-01	CA	3691	3145	7407	14453	13483	17	82	53	275	92	33	23
NOTCH2	libCART011_NOTCH2-01	CC	3581	3137	7161	4900	22	11	20	29	12	41	13	9
NOTCH2	libCART011_NOTCH2-01	CG	7000	4621	19040	10884	28	11	62	212	32	69	24	14
NOTCH2	libCART011_NOTCH2-01	CT	6025	7235	13180	27997	23	28	18832	50	10425	104	42	32
NOTCH2	libCART011_NOTCH2-01	GA	7996	4720	25905	6335	39	27	99	69	43	142	24	1443
NOTCH2	libCART011_NOTCH2-01	GC	13194	6045	53728	11895	82	30	148	66	100	188	18	20
NOTCH2	libCART011_NOTCH2-01	GG	10520	10142	27737	36473	12378	57	7057	235	234	915	70	55
NOTCH2	libCART011_NOTCH2-01	GT	13346	13767	38028	63064	9037	4352	9803	260	205	208	88	53
NOTCH2	libCART011_NOTCH2-01	TA	13875	8556	25206	25251	75	12345	102	164	65	110	48	5065
NOTCH2	libCART011_NOTCH2-01	TC	6735	6278	15465	36305	7008	18012	88	189	106	139	50	48
NOTCH2	libCART011_NOTCH2-01	TG	11198	8412	28786	15314	55	23	99	4714	57	146	50	37
NOTCH2	libCART011_NOTCH2-01	TT	11621	7660	28508	25167	73	30	122	213	57	113	40	27
NOTCH2	libCART011_NOTCH2-02	AA	8490	5731	13757	23250	45	5345	13685	75	132	2907	57	40
NOTCH2	libCART011_NOTCH2-02	AC	10341	5717	17901	18624	17	52	42	57	44	98	74	30
NOTCH2	libCART011_NOTCH2-02	AG	9434	5618	22130	19571	45	26	71	120	144	5120	36	1653
NOTCH2	libCART011_NOTCH2-02	AT	8566	10032	21996	41568	84	4737	125	139	106	34704	48	78
NOTCH2	libCART011_NOTCH2-02	CA	8870	8460	29091	29266	4898	1046	115	3894	178	299	50	56
NOTCH2	libCART011_NOTCH2-02	CC	3180	5020	5354	41328	22	6505	54	802	48	112	60	504
NOTCH2	libCART011_NOTCH2-02	CG	8193	5709	37019	15079	75	33	140	358	11582	5147	51	19790
NOTCH2	libCART011_NOTCH2-02	CT	9136	9230	20110	28304	4143	34	164	299	189	137215	48	64
NOTCH2	libCART011_NOTCH2-02	GA	8942	9129	15126	22312	20	27	69	183	54	137	38	37
NOTCH2	libCART011_NOTCH2-02	GC	5871	6424	18585	52641	55	21	87	149	63	154	68	50
NOTCH2	libCART011_NOTCH2-02	GG	16077	15648	39832	61964	65	5067	1407	501	12601	447	91	5954
NOTCH2	libCART011_NOTCH2-02	GT	14938	13419	49874	36283	7552	3799	18857	2604	6121	19893	81	47
NOTCH2	libCART011_NOTCH2-02	TA	14271	7160	31661	20766	53	40	108	57	36349	173	127	32
NOTCH2	libCART011_NOTCH2-02	TC	9161	4875	21947	10151	42	3507	64	109	86	117	41359	48
NOTCH2	libCART011_NOTCH2-02	TG	16526	10192	46521	39512	10965	62	148	342	22906	7782	89	71
NOTCH2	libCART011_NOTCH2-02	TT	14678	12315	52586	44516	3083	5629	277	439	6165	18501	89	84
NOTCH2	libCART011_NOTCH2-03	AA	9124	7942	28090	31454	39	15	91	100	4620	5855	43	36
NOTCH2	libCART011_NOTCH2-03	AC	3380	5777	8650	16210	26	2782	34	454	23	104	25	21
NOTCH2	libCART011_NOTCH2-03	AG	10337	12388	17237	34261	39	22	125	168	75	124	46	41
NOTCH2	libCART011_NOTCH2-03	AT	17942	11974	59333	20554	63	34	133	74	152	227	34	1104
NOTCH2	libCART011_NOTCH2-03	CA	8360	5840	21801	21535	46	16	74	1766	79	113	22	29
NOTCH2	libCART011_NOTCH2-03	CC	3859	4798	7396	16889	18	13	26	67	17	48	25	10
NOTCH2	libCART011_NOTCH2-03	CG	12512	5840	38562	9733	54	33	13970	522	5138	152	33	21
NOTCH2	libCART011_NOTCH2-03	CT	13044	4885	32331	9551	41	18	116	104	14467	9274	33	9
NOTCH2	libCART011_NOTCH2-03	GA	14453	8854	28225	51091	10523	35	86	1139	269	7304	75	70
NOTCH2	libCART011_NOTCH2-03	GC	8699	6066	16068	10613	10619	21	69	161	206	138	26	18
NOTCH2	libCART011_NOTCH2-03	GG	19634	21881	50259	86800	13310	6277	156	5859	348	1597	103	96
NOTCH2	libCART011_NOTCH2-03	GT	22338	11782	45350	32483	2343	31	126	547	115	3550	56	40
NOTCH2	libCART011_NOTCH2-03	TA	15273	11377	35653	31675	55	26	65	51	41	186	56	43
NOTCH2	libCART011_NOTCH2-03	TC	15015	4916	47844	13456	80	39	134	98	60	21239	38	920
NOTCH2	libCART011_NOTCH2-03	TG	17844	12748	42344	27951	91	41	14575	166	89	13040	40	37
NOTCH2	libCART011_NOTCH2-03	TT	18277	11643	35350	50522	63	35	140	1547	85	212	67	2603
NOTCH2	libCART011_NOTCH2-04	AA	2796	2516	9030	4039	3901	1499	65	12	133	58	10	1047
NOTCH2	libCART011_NOTCH2-04	AC	2433	1327	4723	2102	8	2709	19	13	7	1762	11	70
NOTCH2	libCART011_NOTCH2-04	AG	4287	3197	14577	5192	27	18	51	11	17	104	48	18
NOTCH2	libCART011_NOTCH2-04	AT	3424	3104	8399	4690	27	16	15	3	14	49	20	49
NOTCH2	libCART011_NOTCH2-04	CA	1635	1744	7525	6658	30	19	5225	16	47	2934	9	17
NOTCH2	libCART011_NOTCH2-04	CC	1217	2172	772	3941	2	2023	8	5	3	27	5	12
NOTCH2	libCART011_NOTCH2-04	CG	1649	2945	2770	7330	4	11	16	6	23	44	8	9
NOTCH2	libCART011_NOTCH2-04	CT	2595	3022	4564	9417	2533	13	21	10	79	1228	21	11520
NOTCH2	libCART011_NOTCH2-04	GA	1958	2339	5280	6154	12	11	31	7	25490	32	32	10
NOTCH2	libCART011_NOTCH2-04	GC	2979	1812	9438	3124	16	1148	20	6	15	38	16	11
NOTCH2	libCART011_NOTCH2-04	GG	5523	3184	16925	8638	2736	11581	96	19	1287	1005	41	26
NOTCH2	libCART011_NOTCH2-04	GT	4292	4038	8825	13042	23	3467	48	23	30	89	39	17
NOTCH2	libCART011_NOTCH2-04	TA	3136	2688	12799	5393	7185	29	6525	12	3854	59	25	147
NOTCH2	libCART011_NOTCH2-04	TC	1324	1672	2852	2843	9	12	13	42	20	54	50	41058
NOTCH2	libCART011_NOTCH2-04	TG	4579	4015	14694	12027	29	33	50	37	79	67	56735	55
NOTCH2	libCART011_NOTCH2-04	TT	4090	3555	10355	4445	25	615	40	15	19	57	43	13
NOTCH2	libCART011_NOTCH2-05	AA	10938	6299	26211	16199	2592	35	220	393	88	135	30	45
NOTCH2	libCART011_NOTCH2-05	AC	6257	7218	12122	44667	72	4326	33655	487	81	139	66	63
NOTCH2	libCART011_NOTCH2-05	AG	13498	11688	24182	36199	39	32	166	291	56	145	64	82
NOTCH2	libCART011_NOTCH2-05	AT	16086	8434	33726	17302	94	63	95	96	59	160	37	49
NOTCH2	libCART011_NOTCH2-05	CA	5601	9083	22407	42647	60	22	158	123	49	109	75	61
NOTCH2	libCART011_NOTCH2-05	CC	5875	5033	7894	22203	19	22	16833	95	35	119	30	28
NOTCH2	libCART011_NOTCH2-05	CG	8521	9968	26963	28703	40	26	133	404	58	139	50	73
NOTCH2	libCART011_NOTCH2-05	CT	10706	8771	28090	51005	9830	40	136	549	243	1735	88	80
NOTCH2	libCART011_NOTCH2-05	GA	12863	9781	42169	32240	93	44	152	205	91	234	5823	1146
NOTCH2	libCART011_NOTCH2-05	GC	12491	9031	35013	42055	11567	36	124	169	244	176	60	87
NOTCH2	libCART011_NOTCH2-05	GG	24729	22739	57993	78549	96	101	25545	6958	200	52353	13712	39671
NOTCH2	libCART011_NOTCH2-05	GT	17167	18539	46836	42228	8118	5435	252	585	4757	5103	103	3840
NOTCH2	libCART011_NOTCH2-05	TA	14199	12901	41942	59307	15988	4873	174	1159	431	5330	112	96
NOTCH2	libCART011_NOTCH2-05	TC	14064	15330	33731	44089	75	5916	122	125	57	5141	71	55
NOTCH2	libCART011_NOTCH2-05	TG	17169	15292	46169	39862	4348	63	17188	178	224	345	93	173
NOTCH2	libCART011_NOTCH2-05	TT	19684	14082	70564	37373	4862	12545	386	580	4680	6771	90	1196
NOTCH2	libCART011_NOTCH2-06	AA	5435	5156	15395	8043	19	50	83	40	64	1314	21	12
NOTCH2	libCART011_NOTCH2-06	AC	4801	4864	15537	38557	27	2119	68	566	545	9498	59	45
NOTCH2	libCART011_NOTCH2-06	AG	8208	7179	21901	15130	17	47	69	39	142	6627	16	18
NOTCH2	libCART011_NOTCH2-06	AT	4019	6287	8279	22675	5	40	101	31	6932	5496	49	28
NOTCH2	libCART011_NOTCH2-06	CA	3269	4469	13015	28168	77	1319	8756	183	69	3804	28	30
NOTCH2	libCART011_NOTCH2-06	CC	3190	1880	6900	9257	9	11	24	51	38	52	19	16
NOTCH2	libCART011_NOTCH2-06	CG	6592	6099	29010	24866	42	3018	7684	513	23915	1339	60	21
NOTCH2	libCART011_NOTCH2-06	CT	7404	3828	12896	8256	13	17	50	35	118	4652	10	7
NOTCH2	libCART011_NOTCH2-06	GA	7685	7987	26154	29872	4879	5696	104	125	203	189	33	25
NOTCH2	libCART011_NOTCH2-06	GC	3147	7084	5936	8971	9	15	34	54	17	53	10	13
NOTCH2	libCART011_NOTCH2-06	GG	12378	10794	33938	29574	30	3891	121	792	100	7334	40	39
NOTCH2	libCART011_NOTCH2-06	GT	11129	7745	22393	10886	19	29	109	158	39612	123	49	10
NOTCH2	libCART011_NOTCH2-06	TA	7206	7182	17376	22373	45	4960	131	77	70	3622	26	20
NOTCH2	libCART011_NOTCH2-06	TC	6101	4831	18370	41680	33	13100	82	57	77	143	51	58
NOTCH2	libCART011_NOTCH2-06	TG	8781	6806	17757	27534	32	7325	69	58	54	104	39	47
NOTCH2	libCART011_NOTCH2-06	TT	9972	8260	24726	13398	50	3662	16315	198	162	158	29	1115
NOTCH2	libCART011_NOTCH2-07	AA	4335	2767	8097	9757	21	29	63	8	27	56	48	22
NOTCH2	libCART011_NOTCH2-07	AC	5826	2764	16073	6743	10	20	67	108	71	33	6398	27
NOTCH2	libCART011_NOTCH2-07	AG	7688	5304	31843	13538	46	2182	85	27	42	119	24	24
NOTCH2	libCART011_NOTCH2-07	AT	9218	6330	31064	44957	9930	5083	115	48	196	180	69	51
NOTCH2	libCART011_NOTCH2-07	CA	12477	3578	43150	6420	32	23	114	15	99	4834	19	28
NOTCH2	libCART011_NOTCH2-07	CC	2635	2729	11097	2542	19	12	70	15	11014	40	14	3328
NOTCH2	libCART011_NOTCH2-07	CG	3923	6845	11171	33075	3265	15462	69	36	99	93	41	50
NOTCH2	libCART011_NOTCH2-07	CT	6864	5775	20848	15510	24	6151	85	18	44	3946	15	21
NOTCH2	libCART011_NOTCH2-07	GA	5112	5327	9392	19498	14	36	14067	229	50	57	32	20
NOTCH2	libCART011_NOTCH2-07	GC	6730	4207	23833	25565	18	33	30791	280	5226	85	47	32
NOTCH2	libCART011_NOTCH2-07	GG	16020	10559	75992	42284	67	37	11798	70	122	6536	68	7603
NOTCH2	libCART011_NOTCH2-07	GT	10911	7439	28726	37664	25	4446	98	74	50	92	59	53
NOTCH2	libCART011_NOTCH2-07	TA	5045	5707	7820	8945	8	29	90	17	16	57	16	18
NOTCH2	libCART011_NOTCH2-07	TC	11337	5016	63506	16237	19	24	165	10	80	650	24	28
NOTCH2	libCART011_NOTCH2-07	TG	10613	9257	30748	28545	46	29	139	32	61	170	48	56
NOTCH2	libCART011_NOTCH2-07	TT	12379	12282	40176	45271	60	10115	136	77	108	3401	66	63
NOTCH2	libCART011_NOTCH2-08	AA	10401	8399	24763	19031	9249	12217	288	247	325	5721	35	32
NOTCH2	libCART011_NOTCH2-08	AC	7876	4018	10400	5667	3111	41	70	79	121	108	13	15
NOTCH2	libCART011_NOTCH2-08	AG	19656	8204	36252	25826	128	46	189	135	73	189	42	34
NOTCH2	libCART011_NOTCH2-08	AT	9842	9392	12005	21080	62	104	94923	110	114	161	23	27
NOTCH2	libCART011_NOTCH2-08	CA	6774	4890	17248	13203	40	50	8275	63	1127	103	15	25
NOTCH2	libCART011_NOTCH2-08	CC	3906	6390	3024	9965	19	6330	42	34	27	50	15	12
NOTCH2	libCART011_NOTCH2-08	CG	10994	12346	19166	27330	13034	4816	174	5918	274	237	52	42
NOTCH2	libCART011_NOTCH2-08	CT	14488	8807	26898	22746	51	18	119	86	42	1400	23	12
NOTCH2	libCART011_NOTCH2-08	GA	8352	7660	14044	46217	48	5024	21625	145	13916	221	81	44
NOTCH2	libCART011_NOTCH2-08	GC	13711	5256	21840	12257	29	22	64	128	49	138	6470	26
NOTCH2	libCART011_NOTCH2-08	GG	15476	12946	31546	72420	74	49	209	377	113	1796	80	7577
NOTCH2	libCART011_NOTCH2-08	GT	15895	13484	33583	51821	66	52	192	530	100	2122	59	70
NOTCH2	libCART011_NOTCH2-08	TA	17040	11541	27053	39084	101	63	14340	208	24993	240	62	60
NOTCH2	libCART011_NOTCH2-08	TC	7893	8181	11479	14897	9356	20	79	88	10020	113	52	15
NOTCH2	libCART011_NOTCH2-08	TG	14727	10781	24065	21025	35515	59	146	149	609	181	68	42
NOTCH2	libCART011_NOTCH2-08	TT	22786	13171	71596	14906	15818	4715	273	407	398	8543	51	2277
OR10G4	libCART011_OR10G4-01	AA	10699	6232	48064	20098	74	84	286	179	65	996	45	279
OR10G4	libCART011_OR10G4-01	AC	6974	4622	15893	14475	66	3592	69	109	50	118	73	50522
OR10G4	libCART011_OR10G4-01	AG	16345	13312	47949	78863	2513	119	21166	3899	160	329	109	94
OR10G4	libCART011_OR10G4-01	AT	13346	8967	39100	38308	64	5576	185	115	52	178	57	59
OR10G4	libCART011_OR10G4-01	CA	6302	5053	13940	7920	70	38	164	108	19	98	10	28
OR10G4	libCART011_OR10G4-01	CC	5554	4167	21371	7863	8754	35	97	79	237	4855	24	34
OR10G4	libCART011_OR10G4-01	CG	10215	9708	43775	37421	67	9737	45450	415	135	12966	53	55
OR10G4	libCART011_OR10G4-01	CT	7232	11368	24130	43633	41	84	115	115	75	143	59	41
OR10G4	libCART011_OR10G4-01	GA	6516	12998	22204	48146	8384	1536	51625	222	280	11029	70	60
OR10G4	libCART011_OR10G4-01	GC	13792	8723	45544	29289	43	37	103	161	66	4043	41	39
OR10G4	libCART011_OR10G4-01	GG	20232	19178	67042	92073	14572	16142	334	4485	2770	26260	153	114
OR10G4	libCART011_OR10G4-01	GT	16338	16073	59866	46166	111	25061	312	663	140	401	91	69
OR10G4	libCART011_OR10G4-01	TA	13570	12331	34897	46683	56	64	15506	1202	357	224	59	9402
OR10G4	libCART011_OR10G4-01	TC	10885	9125	28815	22647	40	6437	111	124	9215	150	39	27
OR10G4	libCART011_OR10G4-01	TG	23029	15716	80771	32528	120	99	19498	201	146	1579	62	63
OR10G4	libCART011_OR10G4-01	TT	13341	14997	27378	63650	44	97	130	580	62	2114	90	73
OR10G4	libCART011_OR10G4-02	AA	6665	11939	14461	49615	13157	111	36625	32181	356	3860	116	206
OR10G4	libCART011_OR10G4-02	AC	5695	3803	17291	18336	33	10612	130	23512	17485	170	52	53
OR10G4	libCART011_OR10G4-02	AG	9582	6495	21774	20009	44	38	122	4299	70	111	41	40
OR10G4	libCART011_OR10G4-02	AT	14681	7867	31384	24800	57	2035	87	537	51	155	9674	99
OR10G4	libCART011_OR10G4-02	CA	11241	3050	40193	12985	56	33	325	1209	96	17573	49	103
OR10G4	libCART011_OR10G4-02	CC	6141	2999	14410	9850	13	14	38	396	21	40	14	17
OR10G4	libCART011_OR10G4-02	CG	9856	10293	33243	40379	55	40	149	1890	79	13157	60	69
OR10G4	libCART011_OR10G4-02	CT	11879	8622	26917	39483	10263	30	137	6791	223	236	78	10175
OR10G4	libCART011_OR10G4-02	GA	16225	7690	63454	32047	5929	184	146057	26221	3789	9146	19331	72418
OR10G4	libCART011_OR10G4-02	GC	9517	9109	19574	35122	18	2942	93	1152	62	115	41	53
OR10G4	libCART011_OR10G4-02	GG	20362	10205	62192	47284	1396	4208	8546	3415	127	14195	98	77
OR10G4	libCART011_OR10G4-02	GT	14879	12508	43694	42029	5838	57	229	3721	179	15915	97	70
OR10G4	libCART011_OR10G4-02	TA	11142	8551	28475	23960	4023	2947	509	317	149	4882	80	282
OR10G4	libCART011_OR10G4-02	TC	10098	7247	22523	21288	7332	1906	106	584	180	94	27	31
OR10G4	libCART011_OR10G4-02	TG	18539	9340	71431	17184	4084	49	303	850	6948	381	59	33
OR10G4	libCART011_OR10G4-02	TT	16835	12083	47145	39352	67	35	156	4235	1117	14194	63	67
OR10G4	libCART011_OR10G4-03	AA	10105	8189	31782	24465	50	6384	13596	52	99	228	31	23
OR10G4	libCART011_OR10G4-03	AC	7135	9180	9336	25365	18	22	42	44	47	112	27	27
OR10G4	libCART011_OR10G4-03	AG	12137	7754	37919	24732	65	35	10239	322	126	14725	6315	1473
OR10G4	libCART011_OR10G4-03	AT	14240	11142	37746	25278	65	60	106	49	77	182	40	29
OR10G4	libCART011_OR10G4-03	CA	6741	3854	22163	8079	28	13	52	40	44	3543	21	13
OR10G4	libCART011_OR10G4-03	CC	6763	3554	13549	5227	17	20	23	22	19	92	5	4
OR10G4	libCART011_OR10G4-03	CG	13144	9022	29981	21725	37	31	94	130	57	8409	28	17
OR10G4	libCART011_OR10G4-03	CT	6388	12642	18266	32438	35	9492	106	62	77	7772	42	41
OR10G4	libCART011_OR10G4-03	GA	8955	11099	28662	22863	6922	23	126	82	14384	9323	51	22
OR10G4	libCART011_OR10G4-03	GC	8173	6946	25511	29385	12619	31	118	110	249	12392	55	39
OR10G4	libCART011_OR10G4-03	GG	18635	10909	47096	22443	11100	5809	161	219	233	5328	60	24
OR10G4	libCART011_OR10G4-03	GT	15996	19052	57808	65020	91	5678	184	1812	996	6872	9404	74
OR10G4	libCART011_OR10G4-03	TA	10808	5636	40186	17303	66	4686	118	43	99	236	42	26
OR10G4	libCART011_OR10G4-03	TC	10808	5563	32615	11588	70	28	85	49	66	181	31	22
OR10G4	libCART011_OR10G4-03	TG	13921	10288	39838	16827	87	45	155	150	14497	11348	6520	31
OR10G4	libCART011_OR10G4-03	TT	13669	15475	32036	38706	44	2229	103	287	75	172	77	43
OR10G4	libCART011_OR10G4-04	AA	5932	6083	17703	14889	41	66	97	20	3270	106	35	51
OR10G4	libCART011_OR10G4-04	AC	7855	5719	35145	32450	72	48	168	43	80	2132	65	10008
OR10G4	libCART011_OR10G4-04	AG	17002	9416	49860	41954	114	43	173	61	118	245	54	61
OR10G4	libCART011_OR10G4-04	AT	12308	10398	25213	47369	70	4858	100	56	93	143	77	61
OR10G4	libCART011_OR10G4-04	CA	11241	5548	40107	16967	25	9499	111	44	88	1306	30	27
OR10G4	libCART011_OR10G4-04	CC	2733	2335	4087	3176	6	14	7	18	13	41	16	4
OR10G4	libCART011_OR10G4-04	CG	8601	6374	22059	11293	2864	45	80	81	72	148	22	21
OR10G4	libCART011_OR10G4-04	CT	8876	5437	29171	16808	57	32	137	399	9343	216	37	35
OR10G4	libCART011_OR10G4-04	GA	12619	10113	32860	47009	70	82	301	280	81	8033	130	51
OR10G4	libCART011_OR10G4-04	GC	9599	6317	22094	22869	40	7159	74	79	60	108	14845	46
OR10G4	libCART011_OR10G4-04	GG	15308	15951	41075	80064	8050	20383	182	882	240	6256	118	89
OR10G4	libCART011_OR10G4-04	GT	21853	14065	54094	53680	82	5074	16257	202	106	3779	84	4954
OR10G4	libCART011_OR10G4-04	TA	8582	6220	24130	18284	65	9063	90	35	34	140	42	24
OR10G4	libCART011_OR10G4-04	TC	7580	7096	19008	21663	34	43	86	74	39	6142	68	27
OR10G4	libCART011_OR10G4-04	TG	19493	10916	53125	41597	9799	109	20159	2339	336	12255	67	55
OR10G4	libCART011_OR10G4-04	TT	15271	7820	47866	23294	13050	4418	209	368	333	245	58	51
OR10G4	libCART011_OR10G4-05	AA	5077	6330	15322	18639	58	27	159	132	93	183	5956	26
OR10G4	libCART011_OR10G4-05	AC	7254	3791	41053	5555	47	27	121	76	54	2653	23	12
OR10G4	libCART011_OR10G4-05	AG	8959	7483	24281	12497	32	16027	33785	198	71	434	39	14
OR10G4	libCART011_OR10G4-05	AT	8720	5191	20849	16182	44	72	16109	134	70	124	26	18
OR10G4	libCART011_OR10G4-05	CA	3286	2895	10513	11569	27	15	78	134	29	84	27	14
OR10G4	libCART011_OR10G4-05	CC	2937	4616	5412	9268	9	8	37	86	8	31	17	8
OR10G4	libCART011_OR10G4-05	CG	7428	3860	28475	16253	38	3981	14475	431	70	5307	1828	21
OR10G4	libCART011_OR10G4-05	CT	9580	3873	15599	6254	20	35	137	134	19	62	13	10
OR10G4	libCART011_OR10G4-05	GA	8415	7857	25044	16868	7785	5687	169	240	199	18499	59	19
OR10G4	libCART011_OR10G4-05	GC	8947	6472	30708	24797	22	18	65	254	46	132	4434	31
OR10G4	libCART011_OR10G4-05	GG	19433	10506	42648	32249	98	6218	10756	678	5933	265	54	28
OR10G4	libCART011_OR10G4-05	GT	12993	11695	28127	72673	9325	10833	36652	13090	305	24670	97	102
OR10G4	libCART011_OR10G4-05	TA	10325	6507	29321	9982	87	50	164	71	11919	243	33	11
OR10G4	libCART011_OR10G4-05	TC	5587	4573	13355	12650	7874	18	13522	146	157	6102	30	14
OR10G4	libCART011_OR10G4-05	TG	11274	11656	25615	35782	54	44	172	530	76	166	58	39
[truncated: 3,409 more rows]

## Sheet: S5f_invivo_CROPseq_results
group_id	items_in_group	lo_value	p	FDR	goodsgrna	comp	ira	control	test	control_desc	test_desc	comp_desc	test_origin	test_timepoint	avg_lfc	avg_zscore	gene_category
FAS	8173	1.77E-79	1.27E-04	9.90E-04	305	high	1024	CarTScreening_CART0073_NgsGrna_003-CarTScreening_CART0073_NgsGrna_004	CarTScreening_CART0073_NgsGrna_037-CarTScreening_CART0073_NgsGrna_038	Before Injection	Spleen D9	Spleen D9 VS Before Injection	Spleen	9	-2.0186965	0.01720459	Test
PRDM1	8190	3.74E-20	1.27E-04	9.90E-04	179	high	1024	CarTScreening_CART0073_NgsGrna_003-CarTScreening_CART0073_NgsGrna_004	CarTScreening_CART0073_NgsGrna_037-CarTScreening_CART0073_NgsGrna_038	Before Injection	Spleen D9	Spleen D9 VS Before Injection	Spleen	9	-2.8297064	-0.0741984	Positive
RHOG	8187	2.63E-12	1.27E-04	9.90E-04	152	high	1024	CarTScreening_CART0073_NgsGrna_003-CarTScreening_CART0073_NgsGrna_004	CarTScreening_CART0073_NgsGrna_037-CarTScreening_CART0073_NgsGrna_038	Before Injection	Spleen D9	Spleen D9 VS Before Injection	Spleen	9	-2.8250044	-0.1426595	Test
VAMP4	8186	4.21E-06	1.27E-04	9.90E-04	127	high	1024	CarTScreening_CART0073_NgsGrna_003-CarTScreening_CART0073_NgsGrna_004	CarTScreening_CART0073_NgsGrna_037-CarTScreening_CART0073_NgsGrna_038	Before Injection	Spleen D9	Spleen D9 VS Before Injection	Spleen	9	-2.9681225	-0.0915755	Test
CDKN2A	8190	1.12E-05	1.27E-04	9.90E-04	124	high	1024	CarTScreening_CART0073_NgsGrna_003-CarTScreening_CART0073_NgsGrna_004	CarTScreening_CART0073_NgsGrna_037-CarTScreening_CART0073_NgsGrna_038	Before Injection	Spleen D9	Spleen D9 VS Before Injection	Spleen	9	-3.1328786	-0.2127074	Positive
ZNF660	8182	8.73E-04	0.015867	0.103135	113	high	1024	CarTScreening_CART0073_NgsGrna_003-CarTScreening_CART0073_NgsGrna_004	CarTScreening_CART0073_NgsGrna_037-CarTScreening_CART0073_NgsGrna_038	Before Injection	Spleen D9	Spleen D9 VS Before Injection	Spleen	9	-2.8871743	-0.1886916	Test
NOTCH2	8182	0.0024868	0.038715	0.2157	107	high	1024	CarTScreening_CART0073_NgsGrna_003-CarTScreening_CART0073_NgsGrna_004	CarTScreening_CART0073_NgsGrna_037-CarTScreening_CART0073_NgsGrna_038	Before Injection	Spleen D9	Spleen D9 VS Before Injection	Spleen	9	-3.0526623	-0.1918301	Test
ZNF16	8095	0.0065679	0.076288	0.371906	83	high	1024	CarTScreening_CART0073_NgsGrna_003-CarTScreening_CART0073_NgsGrna_004	CarTScreening_CART0073_NgsGrna_037-CarTScreening_CART0073_NgsGrna_038	Before Injection	Spleen D9	Spleen D9 VS Before Injection	Spleen	9	-3.0608142	-0.2182954	Test
HAVCR2	8179	0.010699	0.11437	0.458596	105	high	1024	CarTScreening_CART0073_NgsGrna_003-CarTScreening_CART0073_NgsGrna_004	CarTScreening_CART0073_NgsGrna_037-CarTScreening_CART0073_NgsGrna_038	Before Injection	Spleen D9	Spleen D9 VS Before Injection	Spleen	9	-2.9839233	-0.1828318	Test
DUSP6	8190	0.011795	0.12224	0.458596	96	high	1024	CarTScreening_CART0073_NgsGrna_003-CarTScreening_CART0073_NgsGrna_004	CarTScreening_CART0073_NgsGrna_037-CarTScreening_CART0073_NgsGrna_038	Before Injection	Spleen D9	Spleen D9 VS Before Injection	Spleen	9	-3.2655963	-0.1757828	Test
JMY	8192	0.012508	0.12935	0.458596	90	high	1024	CarTScreening_CART0073_NgsGrna_003-CarTScreening_CART0073_NgsGrna_004	CarTScreening_CART0073_NgsGrna_037-CarTScreening_CART0073_NgsGrna_038	Before Injection	Spleen D9	Spleen D9 VS Before Injection	Spleen	9	-3.2714858	-0.211049	Test
ZAP70	8189	0.015069	0.15067	0.489686	91	high	1024	CarTScreening_CART0073_NgsGrna_003-CarTScreening_CART0073_NgsGrna_004	CarTScreening_CART0073_NgsGrna_037-CarTScreening_CART0073_NgsGrna_038	Before Injection	Spleen D9	Spleen D9 VS Before Injection	Spleen	9	-3.3512613	-0.2064083	Test
OR14J1	8173	0.023526	0.20729	0.621858	85	high	1024	CarTScreening_CART0073_NgsGrna_003-CarTScreening_CART0073_NgsGrna_004	CarTScreening_CART0073_NgsGrna_037-CarTScreening_CART0073_NgsGrna_038	Before Injection	Spleen D9	Spleen D9 VS Before Injection	Spleen	9	-2.9058977	-0.1751532	Neutral
TIGIT	8189	0.045511	0.32991	0.919024	80	high	1024	CarTScreening_CART0073_NgsGrna_003-CarTScreening_CART0073_NgsGrna_004	CarTScreening_CART0073_NgsGrna_037-CarTScreening_CART0073_NgsGrna_038	Before Injection	Spleen D9	Spleen D9 VS Before Injection	Spleen	9	-3.3584379	-0.2486064	Test
TRAF1	8188	0.09083	0.48756	0.999873	62	high	1024	CarTScreening_CART0073_NgsGrna_003-CarTScreening_CART0073_NgsGrna_004	CarTScreening_CART0073_NgsGrna_037-CarTScreening_CART0073_NgsGrna_038	Before Injection	Spleen D9	Spleen D9 VS Before Injection	Spleen	9	-3.503048	-0.2374626	Test
MORC3	8182	0.095411	0.50076	0.999873	91	high	1024	CarTScreening_CART0073_NgsGrna_003-CarTScreening_CART0073_NgsGrna_004	CarTScreening_CART0073_NgsGrna_037-CarTScreening_CART0073_NgsGrna_038	Before Injection	Spleen D9	Spleen D9 VS Before Injection	Spleen	9	-3.0610879	-0.226074	Test
PSMB4	8119	0.10045	0.5165	0.999873	16	high	1024	CarTScreening_CART0073_NgsGrna_003-CarTScreening_CART0073_NgsGrna_004	CarTScreening_CART0073_NgsGrna_037-CarTScreening_CART0073_NgsGrna_038	Before Injection	Spleen D9	Spleen D9 VS Before Injection	Spleen	9	-2.3003006	-0.1606839	Negative
LAT	8186	0.10635	0.53275	0.999873	94	high	1024	CarTScreening_CART0073_NgsGrna_003-CarTScreening_CART0073_NgsGrna_004	CarTScreening_CART0073_NgsGrna_037-CarTScreening_CART0073_NgsGrna_038	Before Injection	Spleen D9	Spleen D9 VS Before Injection	Spleen	9	-3.2328376	-0.247443	Test
LACTB	8187	0.13029	0.58505	0.999873	66	high	1024	CarTScreening_CART0073_NgsGrna_003-CarTScreening_CART0073_NgsGrna_004	CarTScreening_CART0073_NgsGrna_037-CarTScreening_CART0073_NgsGrna_038	Before Injection	Spleen D9	Spleen D9 VS Before Injection	Spleen	9	-3.1186066	-0.2392006	Test
PHF8	8184	0.14285	0.61043	0.999873	89	high	1024	CarTScreening_CART0073_NgsGrna_003-CarTScreening_CART0073_NgsGrna_004	CarTScreening_CART0073_NgsGrna_037-CarTScreening_CART0073_NgsGrna_038	Before Injection	Spleen D9	Spleen D9 VS Before Injection	Spleen	9	-3.1403497	-0.2151274	Test
LMF2	8188	0.15581	0.63684	0.999873	89	high	1024	CarTScreening_CART0073_NgsGrna_003-CarTScreening_CART0073_NgsGrna_004	CarTScreening_CART0073_NgsGrna_037-CarTScreening_CART0073_NgsGrna_038	Before Injection	Spleen D9	Spleen D9 VS Before Injection	Spleen	9	-3.5025959	-0.2564969	Test
MIEF2	8184	0.15642	0.6376	0.999873	69	high	1024	CarTScreening_CART0073_NgsGrna_003-CarTScreening_CART0073_NgsGrna_004	CarTScreening_CART0073_NgsGrna_037-CarTScreening_CART0073_NgsGrna_038	Before Injection	Spleen D9	Spleen D9 VS Before Injection	Spleen	9	-3.3576025	-0.2488006	Test
ZNF354A	8140	0.16163	0.64674	0.999873	85	high	1024	CarTScreening_CART0073_NgsGrna_003-CarTScreening_CART0073_NgsGrna_004	CarTScreening_CART0073_NgsGrna_037-CarTScreening_CART0073_NgsGrna_038	Before Injection	Spleen D9	Spleen D9 VS Before Injection	Spleen	9	-2.6918602	-0.1697923	Test
CTLA4	8182	0.1629	0.64928	0.999873	78	high	1024	CarTScreening_CART0073_NgsGrna_003-CarTScreening_CART0073_NgsGrna_004	CarTScreening_CART0073_NgsGrna_037-CarTScreening_CART0073_NgsGrna_038	Before Injection	Spleen D9	Spleen D9 VS Before Injection	Spleen	9	-3.1589239	-0.2153312	Positive
ZNF771	8163	0.17161	0.66299	0.999873	66	high	1024	CarTScreening_CART0073_NgsGrna_003-CarTScreening_CART0073_NgsGrna_004	CarTScreening_CART0073_NgsGrna_037-CarTScreening_CART0073_NgsGrna_038	Before Injection	Spleen D9	Spleen D9 VS Before Injection	Spleen	9	-3.0094009	-0.2109351	Test
GPR157	8189	0.18689	0.68786	0.999873	50	high	1024	CarTScreening_CART0073_NgsGrna_003-CarTScreening_CART0073_NgsGrna_004	CarTScreening_CART0073_NgsGrna_037-CarTScreening_CART0073_NgsGrna_038	Before Injection	Spleen D9	Spleen D9 VS Before Injection	Spleen	9	-3.5656136	-0.2872241	Test
TMTC3	8040	0.2504	0.77799	0.999873	78	high	1024	CarTScreening_CART0073_NgsGrna_003-CarTScreening_CART0073_NgsGrna_004	CarTScreening_CART0073_NgsGrna_037-CarTScreening_CART0073_NgsGrna_038	Before Injection	Spleen D9	Spleen D9 VS Before Injection	Spleen	9	-2.5638124	-0.2042651	Test
OR10G4	8171	0.25618	0.78434	0.999873	84	high	1024	CarTScreening_CART0073_NgsGrna_003-CarTScreening_CART0073_NgsGrna_004	CarTScreening_CART0073_NgsGrna_037-CarTScreening_CART0073_NgsGrna_038	Before Injection	Spleen D9	Spleen D9 VS Before Injection	Spleen	9	-3.0893195	-0.2311278	Neutral
RER1	8181	0.45184	0.92244	0.999873	36	high	1024	CarTScreening_CART0073_NgsGrna_003-CarTScreening_CART0073_NgsGrna_004	CarTScreening_CART0073_NgsGrna_037-CarTScreening_CART0073_NgsGrna_038	Before Injection	Spleen D9	Spleen D9 VS Before Injection	Spleen	9	-3.6693322	-0.2929804	Test
PDCD1	8190	0.45709	0.92397	0.999873	62	high	1024	CarTScreening_CART0073_NgsGrna_003-CarTScreening_CART0073_NgsGrna_004	CarTScreening_CART0073_NgsGrna_037-CarTScreening_CART0073_NgsGrna_038	Before Injection	Spleen D9	Spleen D9 VS Before Injection	Spleen	9	-3.4508855	-0.2982176	Test
OR4C6	8179	0.51267	0.94504	0.999873	64	high	1024	CarTScreening_CART0073_NgsGrna_003-CarTScreening_CART0073_NgsGrna_004	CarTScreening_CART0073_NgsGrna_037-CarTScreening_CART0073_NgsGrna_038	Before Injection	Spleen D9	Spleen D9 VS Before Injection	Spleen	9	-3.0895594	-0.2399756	Neutral
RASA2	8071	0.57414	0.96205	0.999873	35	high	1024	CarTScreening_CART0073_NgsGrna_003-CarTScreening_CART0073_NgsGrna_004	CarTScreening_CART0073_NgsGrna_037-CarTScreening_CART0073_NgsGrna_038	Before Injection	Spleen D9	Spleen D9 VS Before Injection	Spleen	9	-2.92764	-0.2307435	Test
SLC35B3	8046	0.60186	0.96941	0.999873	67	high	1024	CarTScreening_CART0073_NgsGrna_003-CarTScreening_CART0073_NgsGrna_004	CarTScreening_CART0073_NgsGrna_037-CarTScreening_CART0073_NgsGrna_038	Before Injection	Spleen D9	Spleen D9 VS Before Injection	Spleen	9	-2.7745681	-0.2100754	Test
SAP30	8142	0.62409	0.97372	0.999873	54	high	1024	CarTScreening_CART0073_NgsGrna_003-CarTScreening_CART0073_NgsGrna_004	CarTScreening_CART0073_NgsGrna_037-CarTScreening_CART0073_NgsGrna_038	Before Injection	Spleen D9	Spleen D9 VS Before Injection	Spleen	9	-3.0536617	-0.2526186	Test
CEBPA	8191	0.70111	0.98566	0.999873	47	high	1024	CarTScreening_CART0073_NgsGrna_003-CarTScreening_CART0073_NgsGrna_004	CarTScreening_CART0073_NgsGrna_037-CarTScreening_CART0073_NgsGrna_038	Before Injection	Spleen D9	Spleen D9 VS Before Injection	Spleen	9	-3.5584027	-0.3041003	Test
BRICD5	8192	0.71918	0.98845	0.999873	63	high	1024	CarTScreening_CART0073_NgsGrna_003-CarTScreening_CART0073_NgsGrna_004	CarTScreening_CART0073_NgsGrna_037-CarTScreening_CART0073_NgsGrna_038	Before Injection	Spleen D9	Spleen D9 VS Before Injection	Spleen	9	-3.4181403	-0.2816986	Test
PPP1R12C	35812	0.87075	0.99886	0.999873	306	high	1024	CarTScreening_CART0073_NgsGrna_003-CarTScreening_CART0073_NgsGrna_004	CarTScreening_CART0073_NgsGrna_037-CarTScreening_CART0073_NgsGrna_038	Before Injection	Spleen D9	Spleen D9 VS Before Injection	Spleen	9	-3.2273229	-0.2550085	SafeHarbor
RPL8	8167	0.90579	0.99962	0.999873	18	high	1024	CarTScreening_CART0073_NgsGrna_003-CarTScreening_CART0073_NgsGrna_004	CarTScreening_CART0073_NgsGrna_037-CarTScreening_CART0073_NgsGrna_038	Before Injection	Spleen D9	Spleen D9 VS Before Injection	Spleen	9	-2.9245797	-0.2392872	Negative
POLR2L	7145	0.99768	0.99987	0.999873	4	high	1024	CarTScreening_CART0073_NgsGrna_003-CarTScreening_CART0073_NgsGrna_004	CarTScreening_CART0073_NgsGrna_037-CarTScreening_CART0073_NgsGrna_038	Before Injection	Spleen D9	Spleen D9 VS Before Injection	Spleen	9	-3.3286227	-0.2737259	Negative
CDKN2A	8190	6.03E-92	1.27E-04	5.50E-04	588	high	1024	CarTScreening_CART0073_NgsGrna_003-CarTScreening_CART0073_NgsGrna_004	CarTScreening_CART0073_NgsGrna_039-CarTScreening_CART0073_NgsGrna_040	Before Injection	Bone Marrow D9	Bone Marrow D9 VS Before Injection	Bone Marrow	9	-1.7702297	0.00505731	Positive
PRDM1	8190	8.21E-62	1.27E-04	5.50E-04	515	high	1024	CarTScreening_CART0073_NgsGrna_003-CarTScreening_CART0073_NgsGrna_004	CarTScreening_CART0073_NgsGrna_039-CarTScreening_CART0073_NgsGrna_040	Before Injection	Bone Marrow D9	Bone Marrow D9 VS Before Injection	Bone Marrow	9	-1.822478	0.00827378	Positive
FAS	8173	5.12E-56	1.27E-04	5.50E-04	496	high	1024	CarTScreening_CART0073_NgsGrna_003-CarTScreening_CART0073_NgsGrna_004	CarTScreening_CART0073_NgsGrna_039-CarTScreening_CART0073_NgsGrna_040	Before Injection	Bone Marrow D9	Bone Marrow D9 VS Before Injection	Bone Marrow	9	-1.5523486	0.0355761	Test
RHOG	8187	2.10E-55	1.27E-04	5.50E-04	496	high	1024	CarTScreening_CART0073_NgsGrna_003-CarTScreening_CART0073_NgsGrna_004	CarTScreening_CART0073_NgsGrna_039-CarTScreening_CART0073_NgsGrna_040	Before Injection	Bone Marrow D9	Bone Marrow D9 VS Before Injection	Bone Marrow	9	-1.7972682	-0.0536473	Test
TIGIT	8189	9.87E-14	1.27E-04	5.50E-04	346	high	1024	CarTScreening_CART0073_NgsGrna_003-CarTScreening_CART0073_NgsGrna_004	CarTScreening_CART0073_NgsGrna_039-CarTScreening_CART0073_NgsGrna_040	Before Injection	Bone Marrow D9	Bone Marrow D9 VS Before Injection	Bone Marrow	9	-2.3019465	-0.1293444	Test
JMY	8192	1.02E-13	1.27E-04	5.50E-04	338	high	1024	CarTScreening_CART0073_NgsGrna_003-CarTScreening_CART0073_NgsGrna_004	CarTScreening_CART0073_NgsGrna_039-CarTScreening_CART0073_NgsGrna_040	Before Injection	Bone Marrow D9	Bone Marrow D9 VS Before Injection	Bone Marrow	9	-2.3022075	-0.1237604	Test
OR4C6	8179	9.17E-12	1.27E-04	5.50E-04	335	high	1024	CarTScreening_CART0073_NgsGrna_003-CarTScreening_CART0073_NgsGrna_004	CarTScreening_CART0073_NgsGrna_039-CarTScreening_CART0073_NgsGrna_040	Before Injection	Bone Marrow D9	Bone Marrow D9 VS Before Injection	Bone Marrow	9	-2.2030134	-0.0680105	Neutral
SAP30	8142	1.08E-06	1.27E-04	5.50E-04	300	high	1024	CarTScreening_CART0073_NgsGrna_003-CarTScreening_CART0073_NgsGrna_004	CarTScreening_CART0073_NgsGrna_039-CarTScreening_CART0073_NgsGrna_040	Before Injection	Bone Marrow D9	Bone Marrow D9 VS Before Injection	Bone Marrow	9	-2.0892538	-0.1356477	Test
TRAF1	8188	1.62E-06	1.27E-04	5.50E-04	278	high	1024	CarTScreening_CART0073_NgsGrna_003-CarTScreening_CART0073_NgsGrna_004	CarTScreening_CART0073_NgsGrna_039-CarTScreening_CART0073_NgsGrna_040	Before Injection	Bone Marrow D9	Bone Marrow D9 VS Before Injection	Bone Marrow	9	-2.6517847	-0.1329621	Test
OR10G4	8171	2.40E-05	3.81E-04	0.001485	279	high	1024	CarTScreening_CART0073_NgsGrna_003-CarTScreening_CART0073_NgsGrna_004	CarTScreening_CART0073_NgsGrna_039-CarTScreening_CART0073_NgsGrna_040	Before Injection	Bone Marrow D9	Bone Marrow D9 VS Before Injection	Bone Marrow	9	-2.4850741	-0.1370611	Neutral
HAVCR2	8179	0.0025798	0.042016	0.148965	265	high	1024	CarTScreening_CART0073_NgsGrna_003-CarTScreening_CART0073_NgsGrna_004	CarTScreening_CART0073_NgsGrna_039-CarTScreening_CART0073_NgsGrna_040	Before Injection	Bone Marrow D9	Bone Marrow D9 VS Before Injection	Bone Marrow	9	-2.3555242	-0.1222965	Test
BRICD5	8192	0.0068854	0.095075	0.308993	258	high	1024	CarTScreening_CART0073_NgsGrna_003-CarTScreening_CART0073_NgsGrna_004	CarTScreening_CART0073_NgsGrna_039-CarTScreening_CART0073_NgsGrna_040	Before Injection	Bone Marrow D9	Bone Marrow D9 VS Before Injection	Bone Marrow	9	-2.5594062	-0.1878157	Test
TMTC3	8040	0.011581	0.14026	0.420792	125	high	1024	CarTScreening_CART0073_NgsGrna_003-CarTScreening_CART0073_NgsGrna_004	CarTScreening_CART0073_NgsGrna_039-CarTScreening_CART0073_NgsGrna_040	Before Injection	Bone Marrow D9	Bone Marrow D9 VS Before Injection	Bone Marrow	9	-2.2852659	-0.1135176	Test
OR14J1	8173	0.029173	0.27735	0.772631	130	high	1024	CarTScreening_CART0073_NgsGrna_003-CarTScreening_CART0073_NgsGrna_004	CarTScreening_CART0073_NgsGrna_039-CarTScreening_CART0073_NgsGrna_040	Before Injection	Bone Marrow D9	Bone Marrow D9 VS Before Injection	Bone Marrow	9	-2.4934421	-0.1640315	Neutral
ZNF660	8182	0.034937	0.31467	0.818152	241	high	1024	CarTScreening_CART0073_NgsGrna_003-CarTScreening_CART0073_NgsGrna_004	CarTScreening_CART0073_NgsGrna_039-CarTScreening_CART0073_NgsGrna_040	Before Injection	Bone Marrow D9	Bone Marrow D9 VS Before Injection	Bone Marrow	9	-2.3195461	-0.1126834	Test
LAT	8186	0.048824	0.39033	0.894476	233	high	1024	CarTScreening_CART0073_NgsGrna_003-CarTScreening_CART0073_NgsGrna_004	CarTScreening_CART0073_NgsGrna_039-CarTScreening_CART0073_NgsGrna_040	Before Injection	Bone Marrow D9	Bone Marrow D9 VS Before Injection	Bone Marrow	9	-2.4145519	-0.1598306	Test
MORC3	8182	0.053046	0.41064	0.894476	205	high	1024	CarTScreening_CART0073_NgsGrna_003-CarTScreening_CART0073_NgsGrna_004	CarTScreening_CART0073_NgsGrna_039-CarTScreening_CART0073_NgsGrna_040	Before Injection	Bone Marrow D9	Bone Marrow D9 VS Before Injection	Bone Marrow	9	-2.4855817	-0.1447144	Test
PDCD1	8190	0.055864	0.42612	0.894476	233	high	1024	CarTScreening_CART0073_NgsGrna_003-CarTScreening_CART0073_NgsGrna_004	CarTScreening_CART0073_NgsGrna_039-CarTScreening_CART0073_NgsGrna_040	Before Injection	Bone Marrow D9	Bone Marrow D9 VS Before Injection	Bone Marrow	9	-2.7165848	-0.212171	Test
ZNF354A	8140	0.058666	0.43577	0.894476	95	high	1024	CarTScreening_CART0073_NgsGrna_003-CarTScreening_CART0073_NgsGrna_004	CarTScreening_CART0073_NgsGrna_039-CarTScreening_CART0073_NgsGrna_040	Before Injection	Bone Marrow D9	Bone Marrow D9 VS Before Injection	Bone Marrow	9	-2.4695764	-0.1570512	Test
PPP1R12C	35812	0.065086	0.46877	0.914109	1043	high	1024	CarTScreening_CART0073_NgsGrna_003-CarTScreening_CART0073_NgsGrna_004	CarTScreening_CART0073_NgsGrna_039-CarTScreening_CART0073_NgsGrna_040	Before Injection	Bone Marrow D9	Bone Marrow D9 VS Before Injection	Bone Marrow	9	-2.4774835	-0.1713327	SafeHarbor
MIEF2	8184	0.079648	0.51955	0.964875	157	high	1024	CarTScreening_CART0073_NgsGrna_003-CarTScreening_CART0073_NgsGrna_004	CarTScreening_CART0073_NgsGrna_039-CarTScreening_CART0073_NgsGrna_040	Before Injection	Bone Marrow D9	Bone Marrow D9 VS Before Injection	Bone Marrow	9	-2.7107979	-0.1798342	Test
DUSP6	8190	0.10338	0.58581	0.999873	248	high	1024	CarTScreening_CART0073_NgsGrna_003-CarTScreening_CART0073_NgsGrna_004	CarTScreening_CART0073_NgsGrna_039-CarTScreening_CART0073_NgsGrna_040	Before Injection	Bone Marrow D9	Bone Marrow D9 VS Before Injection	Bone Marrow	9	-2.3611621	-0.1706712	Test
PHF8	8184	0.12228	0.63328	0.999873	177	high	1024	CarTScreening_CART0073_NgsGrna_003-CarTScreening_CART0073_NgsGrna_004	CarTScreening_CART0073_NgsGrna_039-CarTScreening_CART0073_NgsGrna_040	Before Injection	Bone Marrow D9	Bone Marrow D9 VS Before Injection	Bone Marrow	9	-2.6198014	-0.1665453	Test
GPR157	8189	0.14293	0.67492	0.999873	217	high	1024	CarTScreening_CART0073_NgsGrna_003-CarTScreening_CART0073_NgsGrna_004	CarTScreening_CART0073_NgsGrna_039-CarTScreening_CART0073_NgsGrna_040	Before Injection	Bone Marrow D9	Bone Marrow D9 VS Before Injection	Bone Marrow	9	-2.6343839	-0.1837217	Test
LMF2	8188	0.16301	0.7097	0.999873	229	high	1024	CarTScreening_CART0073_NgsGrna_003-CarTScreening_CART0073_NgsGrna_004	CarTScreening_CART0073_NgsGrna_039-CarTScreening_CART0073_NgsGrna_040	Before Injection	Bone Marrow D9	Bone Marrow D9 VS Before Injection	Bone Marrow	9	-2.5631573	-0.1744326	Test
ZNF16	8095	0.21151	0.79018	0.999873	194	high	1024	CarTScreening_CART0073_NgsGrna_003-CarTScreening_CART0073_NgsGrna_004	CarTScreening_CART0073_NgsGrna_039-CarTScreening_CART0073_NgsGrna_040	Before Injection	Bone Marrow D9	Bone Marrow D9 VS Before Injection	Bone Marrow	9	-2.4834416	-0.1775282	Test
ZAP70	8189	0.24118	0.82369	0.999873	136	high	1024	CarTScreening_CART0073_NgsGrna_003-CarTScreening_CART0073_NgsGrna_004	CarTScreening_CART0073_NgsGrna_039-CarTScreening_CART0073_NgsGrna_040	Before Injection	Bone Marrow D9	Bone Marrow D9 VS Before Injection	Bone Marrow	9	-2.8866252	-0.2262602	Test
ZNF771	8163	0.4011	0.93031	0.999873	214	high	1024	CarTScreening_CART0073_NgsGrna_003-CarTScreening_CART0073_NgsGrna_004	CarTScreening_CART0073_NgsGrna_039-CarTScreening_CART0073_NgsGrna_040	Before Injection	Bone Marrow D9	Bone Marrow D9 VS Before Injection	Bone Marrow	9	-2.3460059	-0.1773148	Test
VAMP4	8186	0.42262	0.94021	0.999873	190	high	1024	CarTScreening_CART0073_NgsGrna_003-CarTScreening_CART0073_NgsGrna_004	CarTScreening_CART0073_NgsGrna_039-CarTScreening_CART0073_NgsGrna_040	Before Injection	Bone Marrow D9	Bone Marrow D9 VS Before Injection	Bone Marrow	9	-2.6099394	-0.1912182	Test
NOTCH2	8182	0.42716	0.94123	0.999873	149	high	1024	CarTScreening_CART0073_NgsGrna_003-CarTScreening_CART0073_NgsGrna_004	CarTScreening_CART0073_NgsGrna_039-CarTScreening_CART0073_NgsGrna_040	Before Injection	Bone Marrow D9	Bone Marrow D9 VS Before Injection	Bone Marrow	9	-2.6120992	-0.209478	Test
CTLA4	8182	0.43927	0.9458	0.999873	166	high	1024	CarTScreening_CART0073_NgsGrna_003-CarTScreening_CART0073_NgsGrna_004	CarTScreening_CART0073_NgsGrna_039-CarTScreening_CART0073_NgsGrna_040	Before Injection	Bone Marrow D9	Bone Marrow D9 VS Before Injection	Bone Marrow	9	-2.5489669	-0.2077899	Positive
LACTB	8187	0.49857	0.96357	0.999873	114	high	1024	CarTScreening_CART0073_NgsGrna_003-CarTScreening_CART0073_NgsGrna_004	CarTScreening_CART0073_NgsGrna_039-CarTScreening_CART0073_NgsGrna_040	Before Injection	Bone Marrow D9	Bone Marrow D9 VS Before Injection	Bone Marrow	9	-2.7180983	-0.2202672	Test
CEBPA	8191	0.68155	0.99226	0.999873	217	high	1024	CarTScreening_CART0073_NgsGrna_003-CarTScreening_CART0073_NgsGrna_004	CarTScreening_CART0073_NgsGrna_039-CarTScreening_CART0073_NgsGrna_040	Before Injection	Bone Marrow D9	Bone Marrow D9 VS Before Injection	Bone Marrow	9	-2.5385188	-0.2118119	Test
RER1	8181	0.74531	0.99556	0.999873	94	high	1024	CarTScreening_CART0073_NgsGrna_003-CarTScreening_CART0073_NgsGrna_004	CarTScreening_CART0073_NgsGrna_039-CarTScreening_CART0073_NgsGrna_040	Before Injection	Bone Marrow D9	Bone Marrow D9 VS Before Injection	Bone Marrow	9	-2.9991119	-0.2589735	Test
SLC35B3	8046	0.84692	0.9986	0.999873	65	high	1024	CarTScreening_CART0073_NgsGrna_003-CarTScreening_CART0073_NgsGrna_004	CarTScreening_CART0073_NgsGrna_039-CarTScreening_CART0073_NgsGrna_040	Before Injection	Bone Marrow D9	Bone Marrow D9 VS Before Injection	Bone Marrow	9	-2.6164022	-0.2169509	Test
RASA2	8071	0.95004	0.99987	0.999873	46	high	1024	CarTScreening_CART0073_NgsGrna_003-CarTScreening_CART0073_NgsGrna_004	CarTScreening_CART0073_NgsGrna_039-CarTScreening_CART0073_NgsGrna_040	Before Injection	Bone Marrow D9	Bone Marrow D9 VS Before Injection	Bone Marrow	9	-2.8009012	-0.2354274	Test
PSMB4	8119	0.98012	0.99987	0.999873	162	high	1024	CarTScreening_CART0073_NgsGrna_003-CarTScreening_CART0073_NgsGrna_004	CarTScreening_CART0073_NgsGrna_039-CarTScreening_CART0073_NgsGrna_040	Before Injection	Bone Marrow D9	Bone Marrow D9 VS Before Injection	Bone Marrow	9	-2.1558314	-0.1526321	Negative
POLR2L	7145	0.99999	0.99987	0.999873	5	high	1024	CarTScreening_CART0073_NgsGrna_003-CarTScreening_CART0073_NgsGrna_004	CarTScreening_CART0073_NgsGrna_039-CarTScreening_CART0073_NgsGrna_040	Before Injection	Bone Marrow D9	Bone Marrow D9 VS Before Injection	Bone Marrow	9	-3.3373484	-0.275266	Negative
RPL8	8167	1	0.99987	0.999873	62	high	1024	CarTScreening_CART0073_NgsGrna_003-CarTScreening_CART0073_NgsGrna_004	CarTScreening_CART0073_NgsGrna_039-CarTScreening_CART0073_NgsGrna_040	Before Injection	Bone Marrow D9	Bone Marrow D9 VS Before Injection	Bone Marrow	9	-2.8622838	-0.2301887	Negative
FAS	8173	2.09E-83	1.27E-04	0.002475	331	high	1024	CarTScreening_CART0073_NgsGrna_003-CarTScreening_CART0073_NgsGrna_004	CarTScreening_CART0073_NgsGrna_041-CarTScreening_CART0073_NgsGrna_042	Before Injection	Spleen D21	Spleen D21 VS Before Injection	Spleen	21	-1.6032062	0.07065305	Test
PRDM1	8190	5.12E-32	1.27E-04	0.002475	225	high	1024	CarTScreening_CART0073_NgsGrna_003-CarTScreening_CART0073_NgsGrna_004	CarTScreening_CART0073_NgsGrna_041-CarTScreening_CART0073_NgsGrna_042	Before Injection	Spleen D21	Spleen D21 VS Before Injection	Spleen	21	-2.2992613	-0.035639	Positive
SAP30	8142	4.77E-05	0.0013963	0.018152	130	high	1024	CarTScreening_CART0073_NgsGrna_003-CarTScreening_CART0073_NgsGrna_004	CarTScreening_CART0073_NgsGrna_041-CarTScreening_CART0073_NgsGrna_042	Before Injection	Spleen D21	Spleen D21 VS Before Injection	Spleen	21	-2.3853251	0.11151905	Test
NOTCH2	8182	1.43E-04	0.0034273	0.033416	122	high	1024	CarTScreening_CART0073_NgsGrna_003-CarTScreening_CART0073_NgsGrna_004	CarTScreening_CART0073_NgsGrna_041-CarTScreening_CART0073_NgsGrna_042	Before Injection	Spleen D21	Spleen D21 VS Before Injection	Spleen	21	-2.6410804	-0.1477767	Test
RHOG	8187	8.99E-04	0.014851	0.115842	118	high	1024	CarTScreening_CART0073_NgsGrna_003-CarTScreening_CART0073_NgsGrna_004	CarTScreening_CART0073_NgsGrna_041-CarTScreening_CART0073_NgsGrna_042	Before Injection	Spleen D21	Spleen D21 VS Before Injection	Spleen	21	-2.5766091	-0.1887078	Test
PDCD1	8190	0.0015857	0.025006	0.162541	118	high	1024	CarTScreening_CART0073_NgsGrna_003-CarTScreening_CART0073_NgsGrna_004	CarTScreening_CART0073_NgsGrna_041-CarTScreening_CART0073_NgsGrna_042	Before Injection	Spleen D21	Spleen D21 VS Before Injection	Spleen	21	-2.8296703	-0.0877856	Test
TMTC3	8040	0.005651	0.070195	0.391089	89	high	1024	CarTScreening_CART0073_NgsGrna_003-CarTScreening_CART0073_NgsGrna_004	CarTScreening_CART0073_NgsGrna_041-CarTScreening_CART0073_NgsGrna_042	Before Injection	Spleen D21	Spleen D21 VS Before Injection	Spleen	21	-2.2971099	-0.1514301	Test
OR14J1	8173	0.01635	0.16235	0.79146	114	high	1024	CarTScreening_CART0073_NgsGrna_003-CarTScreening_CART0073_NgsGrna_004	CarTScreening_CART0073_NgsGrna_041-CarTScreening_CART0073_NgsGrna_042	Before Injection	Spleen D21	Spleen D21 VS Before Injection	Spleen	21	-2.5586339	-0.0985672	Neutral
TIGIT	8189	0.022134	0.20221	0.805446	92	high	1024	CarTScreening_CART0073_NgsGrna_003-CarTScreening_CART0073_NgsGrna_004	CarTScreening_CART0073_NgsGrna_041-CarTScreening_CART0073_NgsGrna_042	Before Injection	Spleen D21	Spleen D21 VS Before Injection	Spleen	21	-2.9318678	-0.2501217	Test
VAMP4	8186	0.022849	0.20652	0.805446	110	high	1024	CarTScreening_CART0073_NgsGrna_003-CarTScreening_CART0073_NgsGrna_004	CarTScreening_CART0073_NgsGrna_041-CarTScreening_CART0073_NgsGrna_042	Before Injection	Spleen D21	Spleen D21 VS Before Injection	Spleen	21	-2.7196622	-0.2207523	Test
OR10G4	8171	0.02733	0.2314	0.820432	109	high	1024	CarTScreening_CART0073_NgsGrna_003-CarTScreening_CART0073_NgsGrna_004	CarTScreening_CART0073_NgsGrna_041-CarTScreening_CART0073_NgsGrna_042	Before Injection	Spleen D21	Spleen D21 VS Before Injection	Spleen	21	-2.7445708	-0.2217855	Neutral
LMF2	8188	0.040214	0.30553	0.952399	110	high	1024	CarTScreening_CART0073_NgsGrna_003-CarTScreening_CART0073_NgsGrna_004	CarTScreening_CART0073_NgsGrna_041-CarTScreening_CART0073_NgsGrna_042	Before Injection	Spleen D21	Spleen D21 VS Before Injection	Spleen	21	-3.0163979	-0.2328307	Test
ZNF16	8095	0.042151	0.31747	0.952399	90	high	1024	CarTScreening_CART0073_NgsGrna_003-CarTScreening_CART0073_NgsGrna_004	CarTScreening_CART0073_NgsGrna_041-CarTScreening_CART0073_NgsGrna_042	Before Injection	Spleen D21	Spleen D21 VS Before Injection	Spleen	21	-2.7292778	-0.1717846	Test
PPP1R12C	35812	0.050666	0.35961	0.999873	383	high	1024	CarTScreening_CART0073_NgsGrna_003-CarTScreening_CART0073_NgsGrna_004	CarTScreening_CART0073_NgsGrna_041-CarTScreening_CART0073_NgsGrna_042	Before Injection	Spleen D21	Spleen D21 VS Before Injection	Spleen	21	-2.7220275	-0.2073507	SafeHarbor
HAVCR2	8179	0.061003	0.40074	0.999873	97	high	1024	CarTScreening_CART0073_NgsGrna_003-CarTScreening_CART0073_NgsGrna_004	CarTScreening_CART0073_NgsGrna_041-CarTScreening_CART0073_NgsGrna_042	Before Injection	Spleen D21	Spleen D21 VS Before Injection	Spleen	21	-2.7294163	-0.1853502	Test
CDKN2A	8190	0.064373	0.41241	0.999873	93	high	1024	CarTScreening_CART0073_NgsGrna_003-CarTScreening_CART0073_NgsGrna_004	CarTScreening_CART0073_NgsGrna_041-CarTScreening_CART0073_NgsGrna_042	Before Injection	Spleen D21	Spleen D21 VS Before Injection	Spleen	21	-2.839557	-0.2464959	Positive
GPR157	8189	0.10901	0.54494	0.999873	64	high	1024	CarTScreening_CART0073_NgsGrna_003-CarTScreening_CART0073_NgsGrna_004	CarTScreening_CART0073_NgsGrna_041-CarTScreening_CART0073_NgsGrna_042	Before Injection	Spleen D21	Spleen D21 VS Before Injection	Spleen	21	-3.0369604	-0.2556678	Test
BRICD5	8192	0.12239	0.5787	0.999873	73	high	1024	CarTScreening_CART0073_NgsGrna_003-CarTScreening_CART0073_NgsGrna_004	CarTScreening_CART0073_NgsGrna_041-CarTScreening_CART0073_NgsGrna_042	Before Injection	Spleen D21	Spleen D21 VS Before Injection	Spleen	21	-2.9566835	-0.2254672	Test
ZNF660	8182	0.1316	0.59952	0.999873	98	high	1024	CarTScreening_CART0073_NgsGrna_003-CarTScreening_CART0073_NgsGrna_004	CarTScreening_CART0073_NgsGrna_041-CarTScreening_CART0073_NgsGrna_042	Before Injection	Spleen D21	Spleen D21 VS Before Injection	Spleen	21	-2.6378124	-0.1917491	Test
MORC3	8182	0.15767	0.65334	0.999873	98	high	1024	CarTScreening_CART0073_NgsGrna_003-CarTScreening_CART0073_NgsGrna_004	CarTScreening_CART0073_NgsGrna_041-CarTScreening_CART0073_NgsGrna_042	Before Injection	Spleen D21	Spleen D21 VS Before Injection	Spleen	21	-2.7380585	-0.1944638	Test
OR4C6	8179	0.21358	0.73788	0.999873	83	high	1024	CarTScreening_CART0073_NgsGrna_003-CarTScreening_CART0073_NgsGrna_004	CarTScreening_CART0073_NgsGrna_041-CarTScreening_CART0073_NgsGrna_042	Before Injection	Spleen D21	Spleen D21 VS Before Injection	Spleen	21	-2.7058852	-0.2038556	Neutral
CEBPA	8191	0.21521	0.74092	0.999873	79	high	1024	CarTScreening_CART0073_NgsGrna_003-CarTScreening_CART0073_NgsGrna_004	CarTScreening_CART0073_NgsGrna_041-CarTScreening_CART0073_NgsGrna_042	Before Injection	Spleen D21	Spleen D21 VS Before Injection	Spleen	21	-2.9573588	-0.2514296	Test
LACTB	8187	0.21842	0.74549	0.999873	80	high	1024	CarTScreening_CART0073_NgsGrna_003-CarTScreening_CART0073_NgsGrna_004	CarTScreening_CART0073_NgsGrna_041-CarTScreening_CART0073_NgsGrna_042	Before Injection	Spleen D21	Spleen D21 VS Before Injection	Spleen	21	-2.6851713	-0.2135364	Test
LAT	8186	0.23235	0.75996	0.999873	66	high	1024	CarTScreening_CART0073_NgsGrna_003-CarTScreening_CART0073_NgsGrna_004	CarTScreening_CART0073_NgsGrna_041-CarTScreening_CART0073_NgsGrna_042	Before Injection	Spleen D21	Spleen D21 VS Before Injection	Spleen	21	-2.9823324	-0.2480678	Test
TRAF1	8188	0.2948	0.82572	0.999873	77	high	1024	CarTScreening_CART0073_NgsGrna_003-CarTScreening_CART0073_NgsGrna_004	CarTScreening_CART0073_NgsGrna_041-CarTScreening_CART0073_NgsGrna_042	Before Injection	Spleen D21	Spleen D21 VS Before Injection	Spleen	21	-2.976274	-0.2423777	Test
RASA2	8071	0.32015	0.84755	0.999873	78	high	1024	CarTScreening_CART0073_NgsGrna_003-CarTScreening_CART0073_NgsGrna_004	CarTScreening_CART0073_NgsGrna_041-CarTScreening_CART0073_NgsGrna_042	Before Injection	Spleen D21	Spleen D21 VS Before Injection	Spleen	21	-2.5818186	-0.2006136	Test
ZNF354A	8140	0.34099	0.86177	0.999873	94	high	1024	CarTScreening_CART0073_NgsGrna_003-CarTScreening_CART0073_NgsGrna_004	CarTScreening_CART0073_NgsGrna_041-CarTScreening_CART0073_NgsGrna_042	Before Injection	Spleen D21	Spleen D21 VS Before Injection	Spleen	21	-2.4558042	-0.1918388	Test
PHF8	8184	0.46679	0.92955	0.999873	91	high	1024	CarTScreening_CART0073_NgsGrna_003-CarTScreening_CART0073_NgsGrna_004	CarTScreening_CART0073_NgsGrna_041-CarTScreening_CART0073_NgsGrna_042	Before Injection	Spleen D21	Spleen D21 VS Before Injection	Spleen	21	-2.7760952	-0.2382719	Test
MIEF2	8184	0.50318	0.9425	0.999873	82	high	1024	CarTScreening_CART0073_NgsGrna_003-CarTScreening_CART0073_NgsGrna_004	CarTScreening_CART0073_NgsGrna_041-CarTScreening_CART0073_NgsGrna_042	Before Injection	Spleen D21	Spleen D21 VS Before Injection	Spleen	21	-2.9010256	-0.252139	Test
CTLA4	8182	0.52353	0.94986	0.999873	78	high	1024	CarTScreening_CART0073_NgsGrna_003-CarTScreening_CART0073_NgsGrna_004	CarTScreening_CART0073_NgsGrna_041-CarTScreening_CART0073_NgsGrna_042	Before Injection	Spleen D21	Spleen D21 VS Before Injection	Spleen	21	-2.8384411	-0.2570464	Positive
JMY	8192	0.53827	0.95418	0.999873	89	high	1024	CarTScreening_CART0073_NgsGrna_003-CarTScreening_CART0073_NgsGrna_004	CarTScreening_CART0073_NgsGrna_041-CarTScreening_CART0073_NgsGrna_042	Before Injection	Spleen D21	Spleen D21 VS Before Injection	Spleen	21	-2.8287205	-0.2531345	Test
SLC35B3	8046	0.55263	0.95849	0.999873	71	high	1024	CarTScreening_CART0073_NgsGrna_003-CarTScreening_CART0073_NgsGrna_004	CarTScreening_CART0073_NgsGrna_041-CarTScreening_CART0073_NgsGrna_042	Before Injection	Spleen D21	Spleen D21 VS Before Injection	Spleen	21	-2.525407	-0.2001346	Test
ZNF771	8163	0.59985	0.96763	0.999873	66	high	1024	CarTScreening_CART0073_NgsGrna_003-CarTScreening_CART0073_NgsGrna_004	CarTScreening_CART0073_NgsGrna_041-CarTScreening_CART0073_NgsGrna_042	Before Injection	Spleen D21	Spleen D21 VS Before Injection	Spleen	21	-2.7398363	-0.2385133	Test
RER1	8181	0.60796	0.9689	0.999873	48	high	1024	CarTScreening_CART0073_NgsGrna_003-CarTScreening_CART0073_NgsGrna_004	CarTScreening_CART0073_NgsGrna_041-CarTScreening_CART0073_NgsGrna_042	Before Injection	Spleen D21	Spleen D21 VS Before Injection	Spleen	21	-3.1807284	-0.2781695	Test
DUSP6	8190	0.66853	0.97855	0.999873	83	high	1024	CarTScreening_CART0073_NgsGrna_003-CarTScreening_CART0073_NgsGrna_004	CarTScreening_CART0073_NgsGrna_041-CarTScreening_CART0073_NgsGrna_042	Before Injection	Spleen D21	Spleen D21 VS Before Injection	Spleen	21	-2.8990184	-0.260102	Test
PSMB4	8119	0.86305	0.9981	0.999873	9	high	1024	CarTScreening_CART0073_NgsGrna_003-CarTScreening_CART0073_NgsGrna_004	CarTScreening_CART0073_NgsGrna_041-CarTScreening_CART0073_NgsGrna_042	Before Injection	Spleen D21	Spleen D21 VS Before Injection	Spleen	21	-2.1508546	-0.1839741	Negative
ZAP70	8189	0.99865	0.99987	0.999873	58	high	1024	CarTScreening_CART0073_NgsGrna_003-CarTScreening_CART0073_NgsGrna_004	CarTScreening_CART0073_NgsGrna_041-CarTScreening_CART0073_NgsGrna_042	Before Injection	Spleen D21	Spleen D21 VS Before Injection	Spleen	21	-3.0816741	-0.2938399	Test
RPL8	8167	1	0.99987	0.999873	8	high	1024	CarTScreening_CART0073_NgsGrna_003-CarTScreening_CART0073_NgsGrna_004	CarTScreening_CART0073_NgsGrna_041-CarTScreening_CART0073_NgsGrna_042	Before Injection	Spleen D21	Spleen D21 VS Before Injection	Spleen	21	-2.6555758	-0.2355598	Negative
POLR2L	7145	1	0.99987	0.999873	5	high	1024	CarTScreening_CART0073_NgsGrna_003-CarTScreening_CART0073_NgsGrna_004	CarTScreening_CART0073_NgsGrna_041-CarTScreening_CART0073_NgsGrna_042	Before Injection	Spleen D21	Spleen D21 VS Before Injection	Spleen	21	-2.9832296	-0.2643397	Negative
FAS	8173	7.73E-171	1.27E-04	0.00165	332	high	1024	CarTScreening_CART0073_NgsGrna_003-CarTScreening_CART0073_NgsGrna_004	CarTScreening_CART0073_NgsGrna_043-CarTScreening_CART0073_NgsGrna_044	Before Injection	Bone Marrow D21	Bone Marrow D21 VS Before Injection	Bone Marrow	21	-1.9861963	0.07961618	Test
PRDM1	8190	3.19E-17	1.27E-04	0.00165	109	high	1024	CarTScreening_CART0073_NgsGrna_003-CarTScreening_CART0073_NgsGrna_004	CarTScreening_CART0073_NgsGrna_043-CarTScreening_CART0073_NgsGrna_044	Before Injection	Bone Marrow D21	Bone Marrow D21 VS Before Injection	Bone Marrow	21	-2.8407211	-0.1519404	Positive
RHOG	8187	5.77E-11	1.27E-04	0.00165	92	high	1024	CarTScreening_CART0073_NgsGrna_003-CarTScreening_CART0073_NgsGrna_004	CarTScreening_CART0073_NgsGrna_043-CarTScreening_CART0073_NgsGrna_044	Before Injection	Bone Marrow D21	Bone Marrow D21 VS Before Injection	Bone Marrow	21	-2.9411684	-0.1192439	Test
TMTC3	8040	0.0025561	0.031353	0.305693	61	high	1024	CarTScreening_CART0073_NgsGrna_003-CarTScreening_CART0073_NgsGrna_004	CarTScreening_CART0073_NgsGrna_043-CarTScreening_CART0073_NgsGrna_044	Before Injection	Bone Marrow D21	Bone Marrow D21 VS Before Injection	Bone Marrow	21	-2.6118189	-0.1691187	Test
CDKN2A	8190	0.0071398	0.076035	0.593069	51	high	1024	CarTScreening_CART0073_NgsGrna_003-CarTScreening_CART0073_NgsGrna_004	CarTScreening_CART0073_NgsGrna_043-CarTScreening_CART0073_NgsGrna_044	Before Injection	Bone Marrow D21	Bone Marrow D21 VS Before Injection	Bone Marrow	21	-3.2590532	-0.2723837	Positive
SLC35B3	8046	0.018934	0.16083	0.999873	55	high	1024	CarTScreening_CART0073_NgsGrna_003-CarTScreening_CART0073_NgsGrna_004	CarTScreening_CART0073_NgsGrna_043-CarTScreening_CART0073_NgsGrna_044	Before Injection	Bone Marrow D21	Bone Marrow D21 VS Before Injection	Bone Marrow	21	-2.8624399	-0.171113	Test
PHF8	8184	0.025931	0.20018	0.999873	44	high	1024	CarTScreening_CART0073_NgsGrna_003-CarTScreening_CART0073_NgsGrna_004	CarTScreening_CART0073_NgsGrna_043-CarTScreening_CART0073_NgsGrna_044	Before Injection	Bone Marrow D21	Bone Marrow D21 VS Before Injection	Bone Marrow	21	-3.1424786	-0.2245821	Test
OR10G4	8171	0.044507	0.29183	0.999873	43	high	1024	CarTScreening_CART0073_NgsGrna_003-CarTScreening_CART0073_NgsGrna_004	CarTScreening_CART0073_NgsGrna_043-CarTScreening_CART0073_NgsGrna_044	Before Injection	Bone Marrow D21	Bone Marrow D21 VS Before Injection	Bone Marrow	21	-3.3245291	-0.2709296	Neutral
HAVCR2	8179	0.056982	0.33905	0.999873	35	high	1024	CarTScreening_CART0073_NgsGrna_003-CarTScreening_CART0073_NgsGrna_004	CarTScreening_CART0073_NgsGrna_043-CarTScreening_CART0073_NgsGrna_044	Before Injection	Bone Marrow D21	Bone Marrow D21 VS Before Injection	Bone Marrow	21	-3.2205926	-0.2688249	Test
LACTB	8187	0.069696	0.38525	0.999873	53	high	1024	CarTScreening_CART0073_NgsGrna_003-CarTScreening_CART0073_NgsGrna_004	CarTScreening_CART0073_NgsGrna_043-CarTScreening_CART0073_NgsGrna_044	Before Injection	Bone Marrow D21	Bone Marrow D21 VS Before Injection	Bone Marrow	21	-3.1111657	-0.2383095	Test
ZAP70	8189	0.088038	0.43628	0.999873	51	high	1024	CarTScreening_CART0073_NgsGrna_003-CarTScreening_CART0073_NgsGrna_004	CarTScreening_CART0073_NgsGrna_043-CarTScreening_CART0073_NgsGrna_044	Before Injection	Bone Marrow D21	Bone Marrow D21 VS Before Injection	Bone Marrow	21	-3.3561179	-0.2859689	Test
LAT	8186	0.093238	0.44999	0.999873	48	high	1024	CarTScreening_CART0073_NgsGrna_003-CarTScreening_CART0073_NgsGrna_004	CarTScreening_CART0073_NgsGrna_043-CarTScreening_CART0073_NgsGrna_044	Before Injection	Bone Marrow D21	Bone Marrow D21 VS Before Injection	Bone Marrow	21	-3.3367851	-0.2589928	Test
ZNF16	8095	0.09869	0.46522	0.999873	35	high	1024	CarTScreening_CART0073_NgsGrna_003-CarTScreening_CART0073_NgsGrna_004	CarTScreening_CART0073_NgsGrna_043-CarTScreening_CART0073_NgsGrna_044	Before Injection	Bone Marrow D21	Bone Marrow D21 VS Before Injection	Bone Marrow	21	-3.2133206	-0.2741262	Test
LMF2	8188	0.10812	0.49315	0.999873	32	high	1024	CarTScreening_CART0073_NgsGrna_003-CarTScreening_CART0073_NgsGrna_004	CarTScreening_CART0073_NgsGrna_043-CarTScreening_CART0073_NgsGrna_044	Before Injection	Bone Marrow D21	Bone Marrow D21 VS Before Injection	Bone Marrow	21	-3.5585817	-0.304592	Test
NOTCH2	8182	0.1203	0.51929	0.999873	40	high	1024	CarTScreening_CART0073_NgsGrna_003-CarTScreening_CART0073_NgsGrna_004	CarTScreening_CART0073_NgsGrna_043-CarTScreening_CART0073_NgsGrna_044	Before Injection	Bone Marrow D21	Bone Marrow D21 VS Before Injection	Bone Marrow	21	-3.199044	-0.2698618	Test
TIGIT	8189	0.12357	0.52666	0.999873	35	high	1024	CarTScreening_CART0073_NgsGrna_003-CarTScreening_CART0073_NgsGrna_004	CarTScreening_CART0073_NgsGrna_043-CarTScreening_CART0073_NgsGrna_044	Before Injection	Bone Marrow D21	Bone Marrow D21 VS Before Injection	Bone Marrow	21	-3.4953467	-0.2791642	Test
TRAF1	8188	0.1524	0.58759	0.999873	23	high	1024	CarTScreening_CART0073_NgsGrna_003-CarTScreening_CART0073_NgsGrna_004	CarTScreening_CART0073_NgsGrna_043-CarTScreening_CART0073_NgsGrna_044	Before Injection	Bone Marrow D21	Bone Marrow D21 VS Before Injection	Bone Marrow	21	-3.3761933	-0.282891	Test
JMY	8192	0.15391	0.58987	0.999873	51	high	1024	CarTScreening_CART0073_NgsGrna_003-CarTScreening_CART0073_NgsGrna_004	CarTScreening_CART0073_NgsGrna_043-CarTScreening_CART0073_NgsGrna_044	Before Injection	Bone Marrow D21	Bone Marrow D21 VS Before Injection	Bone Marrow	21	-3.3525753	-0.2745974	Test
PSMB4	8119	0.16175	0.60129	0.999873	29	high	1024	CarTScreening_CART0073_NgsGrna_003-CarTScreening_CART0073_NgsGrna_004	CarTScreening_CART0073_NgsGrna_043-CarTScreening_CART0073_NgsGrna_044	Before Injection	Bone Marrow D21	Bone Marrow D21 VS Before Injection	Bone Marrow	21	-2.2934479	-0.1609323	Negative
PPP1R12C	35812	0.16342	0.60383	0.999873	201	high	1024	CarTScreening_CART0073_NgsGrna_003-CarTScreening_CART0073_NgsGrna_004	CarTScreening_CART0073_NgsGrna_043-CarTScreening_CART0073_NgsGrna_044	Before Injection	Bone Marrow D21	Bone Marrow D21 VS Before Injection	Bone Marrow	21	-3.2032971	-0.2645197	SafeHarbor
PDCD1	8190	0.19795	0.66451	0.999873	27	high	1024	CarTScreening_CART0073_NgsGrna_003-CarTScreening_CART0073_NgsGrna_004	CarTScreening_CART0073_NgsGrna_043-CarTScreening_CART0073_NgsGrna_044	Before Injection	Bone Marrow D21	Bone Marrow D21 VS Before Injection	Bone Marrow	21	-3.4052606	-0.3087108	Test
OR14J1	8173	0.25623	0.74448	0.999873	42	high	1024	CarTScreening_CART0073_NgsGrna_003-CarTScreening_CART0073_NgsGrna_004	CarTScreening_CART0073_NgsGrna_043-CarTScreening_CART0073_NgsGrna_044	Before Injection	Bone Marrow D21	Bone Marrow D21 VS Before Injection	Bone Marrow	21	-3.0090227	-0.234597	Neutral
MIEF2	8184	0.29097	0.77774	0.999873	28	high	1024	CarTScreening_CART0073_NgsGrna_003-CarTScreening_CART0073_NgsGrna_004	CarTScreening_CART0073_NgsGrna_043-CarTScreening_CART0073_NgsGrna_044	Before Injection	Bone Marrow D21	Bone Marrow D21 VS Before Injection	Bone Marrow	21	-3.4475784	-0.2924929	Test
BRICD5	8192	0.35057	0.82927	0.999873	28	high	1024	CarTScreening_CART0073_NgsGrna_003-CarTScreening_CART0073_NgsGrna_004	CarTScreening_CART0073_NgsGrna_043-CarTScreening_CART0073_NgsGrna_044	Before Injection	Bone Marrow D21	Bone Marrow D21 VS Before Injection	Bone Marrow	21	-3.4291121	-0.2984944	Test
SAP30	8142	0.36813	0.84349	0.999873	36	high	1024	CarTScreening_CART0073_NgsGrna_003-CarTScreening_CART0073_NgsGrna_004	CarTScreening_CART0073_NgsGrna_043-CarTScreening_CART0073_NgsGrna_044	Before Injection	Bone Marrow D21	Bone Marrow D21 VS Before Injection	Bone Marrow	21	-2.9743592	-0.2653724	Test
ZNF771	8163	0.43668	0.88538	0.999873	31	high	1024	CarTScreening_CART0073_NgsGrna_003-CarTScreening_CART0073_NgsGrna_004	CarTScreening_CART0073_NgsGrna_043-CarTScreening_CART0073_NgsGrna_044	Before Injection	Bone Marrow D21	Bone Marrow D21 VS Before Injection	Bone Marrow	21	-3.0971811	-0.2757551	Test
ZNF354A	8140	0.45927	0.8968	0.999873	40	high	1024	CarTScreening_CART0073_NgsGrna_003-CarTScreening_CART0073_NgsGrna_004	CarTScreening_CART0073_NgsGrna_043-CarTScreening_CART0073_NgsGrna_044	Before Injection	Bone Marrow D21	Bone Marrow D21 VS Before Injection	Bone Marrow	21	-2.9364649	-0.2432047	Test
MORC3	8182	0.4912	0.91127	0.999873	25	high	1024	CarTScreening_CART0073_NgsGrna_003-CarTScreening_CART0073_NgsGrna_004	CarTScreening_CART0073_NgsGrna_043-CarTScreening_CART0073_NgsGrna_044	Before Injection	Bone Marrow D21	Bone Marrow D21 VS Before Injection	Bone Marrow	21	-3.2292275	-0.2763566	Test
GPR157	8189	0.51985	0.92549	0.999873	25	high	1024	CarTScreening_CART0073_NgsGrna_003-CarTScreening_CART0073_NgsGrna_004	CarTScreening_CART0073_NgsGrna_043-CarTScreening_CART0073_NgsGrna_044	Before Injection	Bone Marrow D21	Bone Marrow D21 VS Before Injection	Bone Marrow	21	-3.5353395	-0.3305527	Test
OR4C6	8179	0.6011	0.95062	0.999873	20	high	1024	CarTScreening_CART0073_NgsGrna_003-CarTScreening_CART0073_NgsGrna_004	CarTScreening_CART0073_NgsGrna_043-CarTScreening_CART0073_NgsGrna_044	Before Injection	Bone Marrow D21	Bone Marrow D21 VS Before Injection	Bone Marrow	21	-3.24935	-0.2802928	Neutral
VAMP4	8186	0.62628	0.95722	0.999873	21	high	1024	CarTScreening_CART0073_NgsGrna_003-CarTScreening_CART0073_NgsGrna_004	CarTScreening_CART0073_NgsGrna_043-CarTScreening_CART0073_NgsGrna_044	Before Injection	Bone Marrow D21	Bone Marrow D21 VS Before Injection	Bone Marrow	21	-3.2975519	-0.2896563	Test
ZNF660	8182	0.69709	0.97144	0.999873	22	high	1024	CarTScreening_CART0073_NgsGrna_003-CarTScreening_CART0073_NgsGrna_004	CarTScreening_CART0073_NgsGrna_043-CarTScreening_CART0073_NgsGrna_044	Before Injection	Bone Marrow D21	Bone Marrow D21 VS Before Injection	Bone Marrow	21	-3.1375374	-0.2733427	Test
CEBPA	8191	0.77513	0.98743	0.999873	30	high	1024	CarTScreening_CART0073_NgsGrna_003-CarTScreening_CART0073_NgsGrna_004	CarTScreening_CART0073_NgsGrna_043-CarTScreening_CART0073_NgsGrna_044	Before Injection	Bone Marrow D21	Bone Marrow D21 VS Before Injection	Bone Marrow	21	-3.3700501	-0.3149932	Test
DUSP6	8190	0.78945	0.98997	0.999873	22	high	1024	CarTScreening_CART0073_NgsGrna_003-CarTScreening_CART0073_NgsGrna_004	CarTScreening_CART0073_NgsGrna_043-CarTScreening_CART0073_NgsGrna_044	Before Injection	Bone Marrow D21	Bone Marrow D21 VS Before Injection	Bone Marrow	21	-3.4105711	-0.3163866	Test
CTLA4	8182	0.81658	0.9915	0.999873	19	high	1024	CarTScreening_CART0073_NgsGrna_003-CarTScreening_CART0073_NgsGrna_004	CarTScreening_CART0073_NgsGrna_043-CarTScreening_CART0073_NgsGrna_044	Before Injection	Bone Marrow D21	Bone Marrow D21 VS Before Injection	Bone Marrow	21	-3.373688	-0.3053303	Positive
RER1	8181	0.86874	0.99556	0.999873	16	high	1024	CarTScreening_CART0073_NgsGrna_003-CarTScreening_CART0073_NgsGrna_004	CarTScreening_CART0073_NgsGrna_043-CarTScreening_CART0073_NgsGrna_044	Before Injection	Bone Marrow D21	Bone Marrow D21 VS Before Injection	Bone Marrow	21	-3.5592824	-0.3221414	Test
RPL8	8167	0.92686	0.99886	0.999873	4	high	1024	CarTScreening_CART0073_NgsGrna_003-CarTScreening_CART0073_NgsGrna_004	CarTScreening_CART0073_NgsGrna_043-CarTScreening_CART0073_NgsGrna_044	Before Injection	Bone Marrow D21	Bone Marrow D21 VS Before Injection	Bone Marrow	21	-2.9962709	-0.251325	Negative
RASA2	8071	0.9819	0.99987	0.999873	5	high	1024	CarTScreening_CART0073_NgsGrna_003-CarTScreening_CART0073_NgsGrna_004	CarTScreening_CART0073_NgsGrna_043-CarTScreening_CART0073_NgsGrna_044	Before Injection	Bone Marrow D21	Bone Marrow D21 VS Before Injection	Bone Marrow	21	-2.9580128	-0.2638322	Test
POLR2L	7145	1	0.99987	0.999873	0	high	1024	CarTScreening_CART0073_NgsGrna_003-CarTScreening_CART0073_NgsGrna_004	CarTScreening_CART0073_NgsGrna_043-CarTScreening_CART0073_NgsGrna_044	Before Injection	Bone Marrow D21	Bone Marrow D21 VS Before Injection	Bone Marrow	21	-3.2628538	-0.2773945	Negative
FAS	128	2.33E-38	1.27E-04	0.00165	116	high	16	CarTScreening_CART0073_NgsGrna_003-CarTScreening_CART0073_NgsGrna_004	CarTScreening_CART0073_NgsGrna_037-CarTScreening_CART0073_NgsGrna_038	Before Injection	Spleen D9	Spleen D9 VS Before Injection	Spleen	9	4.16699182	74.7920736	Test
PRDM1	128	1.84E-09	1.27E-04	0.00165	89	high	16	CarTScreening_CART0073_NgsGrna_003-CarTScreening_CART0073_NgsGrna_004	CarTScreening_CART0073_NgsGrna_037-CarTScreening_CART0073_NgsGrna_038	Before Injection	Spleen D9	Spleen D9 VS Before Injection	Spleen	9	2.63716666	34.4163879	Positive
RHOG	128	3.25E-06	1.27E-04	0.00165	82	high	16	CarTScreening_CART0073_NgsGrna_003-CarTScreening_CART0073_NgsGrna_004	CarTScreening_CART0073_NgsGrna_037-CarTScreening_CART0073_NgsGrna_038	Before Injection	Spleen D9	Spleen D9 VS Before Injection	Spleen	9	2.36265715	34.54711	Test
HAVCR2	128	3.10E-04	0.0064737	0.062376	73	high	16	CarTScreening_CART0073_NgsGrna_003-CarTScreening_CART0073_NgsGrna_004	CarTScreening_CART0073_NgsGrna_037-CarTScreening_CART0073_NgsGrna_038	Before Injection	Spleen D9	Spleen D9 VS Before Injection	Spleen	9	1.82034899	18.4059789	Test
ZNF660	128	5.31E-04	0.007997	0.062376	72	high	16	CarTScreening_CART0073_NgsGrna_003-CarTScreening_CART0073_NgsGrna_004	CarTScreening_CART0073_NgsGrna_037-CarTScreening_CART0073_NgsGrna_038	Before Injection	Spleen D9	Spleen D9 VS Before Injection	Spleen	9	1.87555618	22.3607378	Test
VAMP4	128	0.0038678	0.046332	0.301155	66	high	16	CarTScreening_CART0073_NgsGrna_003-CarTScreening_CART0073_NgsGrna_004	CarTScreening_CART0073_NgsGrna_037-CarTScreening_CART0073_NgsGrna_038	Before Injection	Spleen D9	Spleen D9 VS Before Injection	Spleen	9	1.71058477	24.0610866	Test
NOTCH2	128	0.0062334	0.072734	0.405233	63	high	16	CarTScreening_CART0073_NgsGrna_003-CarTScreening_CART0073_NgsGrna_004	CarTScreening_CART0073_NgsGrna_037-CarTScreening_CART0073_NgsGrna_038	Before Injection	Spleen D9	Spleen D9 VS Before Injection	Spleen	9	1.73149482	23.3318596	Test
OR10G4	128	0.0090843	0.098375	0.479579	67	high	16	CarTScreening_CART0073_NgsGrna_003-CarTScreening_CART0073_NgsGrna_004	CarTScreening_CART0073_NgsGrna_037-CarTScreening_CART0073_NgsGrna_038	Before Injection	Spleen D9	Spleen D9 VS Before Injection	Spleen	9	1.6609165	15.7537381	Neutral
MORC3	128	0.011668	0.12224	0.499505	63	high	16	CarTScreening_CART0073_NgsGrna_003-CarTScreening_CART0073_NgsGrna_004	CarTScreening_CART0073_NgsGrna_037-CarTScreening_CART0073_NgsGrna_038	Before Injection	Spleen D9	Spleen D9 VS Before Injection	Spleen	9	1.4697415	18.430857	Test
CDKN2A	128	0.01236	0.12808	0.499505	68	high	16	CarTScreening_CART0073_NgsGrna_003-CarTScreening_CART0073_NgsGrna_004	CarTScreening_CART0073_NgsGrna_037-CarTScreening_CART0073_NgsGrna_038	Before Injection	Spleen D9	Spleen D9 VS Before Injection	Spleen	9	1.46155211	16.4492252	Positive
ZNF354A	128	0.017168	0.16641	0.540264	64	high	16	CarTScreening_CART0073_NgsGrna_003-CarTScreening_CART0073_NgsGrna_004	CarTScreening_CART0073_NgsGrna_037-CarTScreening_CART0073_NgsGrna_038	Before Injection	Spleen D9	Spleen D9 VS Before Injection	Spleen	9	1.53148764	19.3327269	Test
LAT	128	0.020292	0.18342	0.540264	66	high	16	CarTScreening_CART0073_NgsGrna_003-CarTScreening_CART0073_NgsGrna_004	CarTScreening_CART0073_NgsGrna_037-CarTScreening_CART0073_NgsGrna_038	Before Injection	Spleen D9	Spleen D9 VS Before Injection	Spleen	9	1.42912676	18.5017917	Test
ZAP70	128	0.022899	0.19865	0.540264	62	high	16	CarTScreening_CART0073_NgsGrna_003-CarTScreening_CART0073_NgsGrna_004	CarTScreening_CART0073_NgsGrna_037-CarTScreening_CART0073_NgsGrna_038	Before Injection	Spleen D9	Spleen D9 VS Before Injection	Spleen	9	1.26833539	19.3146555	Test
LACTB	128	0.023139	0.19992	0.540264	56	high	16	CarTScreening_CART0073_NgsGrna_003-CarTScreening_CART0073_NgsGrna_004	CarTScreening_CART0073_NgsGrna_037-CarTScreening_CART0073_NgsGrna_038	Before Injection	Spleen D9	Spleen D9 VS Before Injection	Spleen	9	1.08441757	15.3248175	Test
SLC35B3	128	0.024476	0.20779	0.540264	58	high	16	CarTScreening_CART0073_NgsGrna_003-CarTScreening_CART0073_NgsGrna_004	CarTScreening_CART0073_NgsGrna_037-CarTScreening_CART0073_NgsGrna_038	Before Injection	Spleen D9	Spleen D9 VS Before Injection	Spleen	9	1.36529497	18.2467897	Test
TMTC3	128	0.04645	0.32584	0.759755	67	high	16	CarTScreening_CART0073_NgsGrna_003-CarTScreening_CART0073_NgsGrna_004	CarTScreening_CART0073_NgsGrna_037-CarTScreening_CART0073_NgsGrna_038	Before Injection	Spleen D9	Spleen D9 VS Before Injection	Spleen	9	1.50087931	18.3421491	Test
PDCD1	128	0.048188	0.33118	0.759755	63	high	16	CarTScreening_CART0073_NgsGrna_003-CarTScreening_CART0073_NgsGrna_004	CarTScreening_CART0073_NgsGrna_037-CarTScreening_CART0073_NgsGrna_038	Before Injection	Spleen D9	Spleen D9 VS Before Injection	Spleen	9	1.15828809	9.83219083	Test
OR14J1	128	0.053096	0.35072	0.759901	64	high	16	CarTScreening_CART0073_NgsGrna_003-CarTScreening_CART0073_NgsGrna_004	CarTScreening_CART0073_NgsGrna_037-CarTScreening_CART0073_NgsGrna_038	Before Injection	Spleen D9	Spleen D9 VS Before Injection	Spleen	9	1.37776484	11.8231243	Neutral
ZNF16	128	0.066044	0.40277	0.826733	62	high	16	CarTScreening_CART0073_NgsGrna_003-CarTScreening_CART0073_NgsGrna_004	CarTScreening_CART0073_NgsGrna_037-CarTScreening_CART0073_NgsGrna_038	Before Injection	Spleen D9	Spleen D9 VS Before Injection	Spleen	9	1.34132393	16.045577	Test
JMY	128	0.088858	0.47385	0.858416	53	high	16	CarTScreening_CART0073_NgsGrna_003-CarTScreening_CART0073_NgsGrna_004	CarTScreening_CART0073_NgsGrna_037-CarTScreening_CART0073_NgsGrna_038	Before Injection	Spleen D9	Spleen D9 VS Before Injection	Spleen	9	1.17599441	15.8631661	Test
PHF8	128	0.096245	0.49695	0.858416	60	high	16	CarTScreening_CART0073_NgsGrna_003-CarTScreening_CART0073_NgsGrna_004	CarTScreening_CART0073_NgsGrna_037-CarTScreening_CART0073_NgsGrna_038	Before Injection	Spleen D9	Spleen D9 VS Before Injection	Spleen	9	1.352548	13.5519694	Test
DUSP6	128	0.10107	0.5132	0.858416	64	high	16	CarTScreening_CART0073_NgsGrna_003-CarTScreening_CART0073_NgsGrna_004	CarTScreening_CART0073_NgsGrna_037-CarTScreening_CART0073_NgsGrna_038	Before Injection	Spleen D9	Spleen D9 VS Before Injection	Spleen	9	1.30853498	18.6076519	Test
LMF2	128	0.1084	0.53275	0.858416	58	high	16	CarTScreening_CART0073_NgsGrna_003-CarTScreening_CART0073_NgsGrna_004	CarTScreening_CART0073_NgsGrna_037-CarTScreening_CART0073_NgsGrna_038	Before Injection	Spleen D9	Spleen D9 VS Before Injection	Spleen	9	1.1959443	15.8878823	Test
CTLA4	128	0.11122	0.54214	0.858416	59	high	16	CarTScreening_CART0073_NgsGrna_003-CarTScreening_CART0073_NgsGrna_004	CarTScreening_CART0073_NgsGrna_037-CarTScreening_CART0073_NgsGrna_038	Before Injection	Spleen D9	Spleen D9 VS Before Injection	Spleen	9	1.34309068	16.5964928	Positive
TIGIT	128	0.11434	0.55027	0.858416	60	high	16	CarTScreening_CART0073_NgsGrna_003-CarTScreening_CART0073_NgsGrna_004	CarTScreening_CART0073_NgsGrna_037-CarTScreening_CART0073_NgsGrna_038	Before Injection	Spleen D9	Spleen D9 VS Before Injection	Spleen	9	1.18888784	12.0381747	Test
MIEF2	128	0.15389	0.63379	0.950685	55	high	16	CarTScreening_CART0073_NgsGrna_003-CarTScreening_CART0073_NgsGrna_004	CarTScreening_CART0073_NgsGrna_037-CarTScreening_CART0073_NgsGrna_038	Before Injection	Spleen D9	Spleen D9 VS Before Injection	Spleen	9	0.9731477	12.3704298	Test
RPL8	128	0.20152	0.71122	0.999873	10	high	16	CarTScreening_CART0073_NgsGrna_003-CarTScreening_CART0073_NgsGrna_004	CarTScreening_CART0073_NgsGrna_037-CarTScreening_CART0073_NgsGrna_038	Before Injection	Spleen D9	Spleen D9 VS Before Injection	Spleen	9	-2.1001639	2.94161937	Negative
ZNF771	128	0.24895	0.77266	0.999873	49	high	16	CarTScreening_CART0073_NgsGrna_003-CarTScreening_CART0073_NgsGrna_004	CarTScreening_CART0073_NgsGrna_037-CarTScreening_CART0073_NgsGrna_038	Before Injection	Spleen D9	Spleen D9 VS Before Injection	Spleen	9	0.79569962	13.0939118	Test
OR4C6	128	0.25269	0.77621	0.999873	44	high	16	CarTScreening_CART0073_NgsGrna_003-CarTScreening_CART0073_NgsGrna_004	CarTScreening_CART0073_NgsGrna_037-CarTScreening_CART0073_NgsGrna_038	Before Injection	Spleen D9	Spleen D9 VS Before Injection	Spleen	9	0.74871299	11.5110236	Neutral
SAP30	128	0.29837	0.82089	0.999873	43	high	16	CarTScreening_CART0073_NgsGrna_003-CarTScreening_CART0073_NgsGrna_004	CarTScreening_CART0073_NgsGrna_037-CarTScreening_CART0073_NgsGrna_038	Before Injection	Spleen D9	Spleen D9 VS Before Injection	Spleen	9	0.62254524	10.1314133	Test
TRAF1	128	0.46675	0.93057	0.999873	50	high	16	CarTScreening_CART0073_NgsGrna_003-CarTScreening_CART0073_NgsGrna_004	CarTScreening_CART0073_NgsGrna_037-CarTScreening_CART0073_NgsGrna_038	Before Injection	Spleen D9	Spleen D9 VS Before Injection	Spleen	9	0.51474788	9.98946719	Test
PPP1R12C	560	0.47932	0.93488	0.999873	235	high	16	CarTScreening_CART0073_NgsGrna_003-CarTScreening_CART0073_NgsGrna_004	CarTScreening_CART0073_NgsGrna_037-CarTScreening_CART0073_NgsGrna_038	Before Injection	Spleen D9	Spleen D9 VS Before Injection	Spleen	9	1.01516014	12.2569051	SafeHarbor
GPR157	128	0.54025	0.95646	0.999873	50	high	16	CarTScreening_CART0073_NgsGrna_003-CarTScreening_CART0073_NgsGrna_004	CarTScreening_CART0073_NgsGrna_037-CarTScreening_CART0073_NgsGrna_038	Before Injection	Spleen D9	Spleen D9 VS Before Injection	Spleen	9	0.5803071	10.4448634	Test
BRICD5	128	0.56859	0.96433	0.999873	53	high	16	CarTScreening_CART0073_NgsGrna_003-CarTScreening_CART0073_NgsGrna_004	CarTScreening_CART0073_NgsGrna_037-CarTScreening_CART0073_NgsGrna_038	Before Injection	Spleen D9	Spleen D9 VS Before Injection	Spleen	9	0.86537873	11.2647787	Test
RASA2	128	0.75734	0.99226	0.999873	50	high	16	CarTScreening_CART0073_NgsGrna_003-CarTScreening_CART0073_NgsGrna_004	CarTScreening_CART0073_NgsGrna_037-CarTScreening_CART0073_NgsGrna_038	Before Injection	Spleen D9	Spleen D9 VS Before Injection	Spleen	9	0.3403731	5.03662356	Test
RER1	128	0.90938	0.99911	0.999873	35	high	16	CarTScreening_CART0073_NgsGrna_003-CarTScreening_CART0073_NgsGrna_004	CarTScreening_CART0073_NgsGrna_037-CarTScreening_CART0073_NgsGrna_038	Before Injection	Spleen D9	Spleen D9 VS Before Injection	Spleen	9	-0.2843256	4.93138001	Test
CEBPA	128	0.93188	0.99937	0.999873	47	high	16	CarTScreening_CART0073_NgsGrna_003-CarTScreening_CART0073_NgsGrna_004	CarTScreening_CART0073_NgsGrna_037-CarTScreening_CART0073_NgsGrna_038	Before Injection	Spleen D9	Spleen D9 VS Before Injection	Spleen	9	0.33140748	5.9505786	Test
PSMB4	128	0.99908	0.99987	0.999873	14	high	16	CarTScreening_CART0073_NgsGrna_003-CarTScreening_CART0073_NgsGrna_004	CarTScreening_CART0073_NgsGrna_037-CarTScreening_CART0073_NgsGrna_038	Before Injection	Spleen D9	Spleen D9 VS Before Injection	Spleen	9	-1.7389725	0.98169483	Negative
POLR2L	112	1	0.99987	0.999873	3	high	16	CarTScreening_CART0073_NgsGrna_003-CarTScreening_CART0073_NgsGrna_004	CarTScreening_CART0073_NgsGrna_037-CarTScreening_CART0073_NgsGrna_038	Before Injection	Spleen D9	Spleen D9 VS Before Injection	Spleen	9	-3.1390206	-0.7221413	Negative
FAS	128	7.19E-28	1.27E-04	0.001238	109	high	16	CarTScreening_CART0073_NgsGrna_003-CarTScreening_CART0073_NgsGrna_004	CarTScreening_CART0073_NgsGrna_039-CarTScreening_CART0073_NgsGrna_040	Before Injection	Bone Marrow D9	Bone Marrow D9 VS Before Injection	Bone Marrow	9	2.88805358	33.8581919	Test
RHOG	128	1.74E-16	1.27E-04	0.001238	98	high	16	CarTScreening_CART0073_NgsGrna_003-CarTScreening_CART0073_NgsGrna_004	CarTScreening_CART0073_NgsGrna_039-CarTScreening_CART0073_NgsGrna_040	Before Injection	Bone Marrow D9	Bone Marrow D9 VS Before Injection	Bone Marrow	9	2.11402021	17.6754847	Test
PRDM1	128	1.03E-11	1.27E-04	0.001238	91	high	16	CarTScreening_CART0073_NgsGrna_003-CarTScreening_CART0073_NgsGrna_004	CarTScreening_CART0073_NgsGrna_039-CarTScreening_CART0073_NgsGrna_040	Before Injection	Bone Marrow D9	Bone Marrow D9 VS Before Injection	Bone Marrow	9	2.03648474	21.1940824	Positive
CDKN2A	128	7.84E-11	1.27E-04	0.001238	89	high	16	CarTScreening_CART0073_NgsGrna_003-CarTScreening_CART0073_NgsGrna_004	CarTScreening_CART0073_NgsGrna_039-CarTScreening_CART0073_NgsGrna_040	Before Injection	Bone Marrow D9	Bone Marrow D9 VS Before Injection	Bone Marrow	9	1.83448138	18.9635036	Positive
HAVCR2	128	2.52E-04	0.005966	0.046535	75	high	16	CarTScreening_CART0073_NgsGrna_003-CarTScreening_CART0073_NgsGrna_004	CarTScreening_CART0073_NgsGrna_039-CarTScreening_CART0073_NgsGrna_040	Before Injection	Bone Marrow D9	Bone Marrow D9 VS Before Injection	Bone Marrow	9	1.33619847	9.79095567	Test
TIGIT	128	0.0012656	0.01866	0.120934	72	high	16	CarTScreening_CART0073_NgsGrna_003-CarTScreening_CART0073_NgsGrna_004	CarTScreening_CART0073_NgsGrna_039-CarTScreening_CART0073_NgsGrna_040	Before Injection	Bone Marrow D9	Bone Marrow D9 VS Before Injection	Bone Marrow	9	1.20631231	8.55844947	Test
SAP30	128	0.0016264	0.021706	0.120934	72	high	16	CarTScreening_CART0073_NgsGrna_003-CarTScreening_CART0073_NgsGrna_004	CarTScreening_CART0073_NgsGrna_039-CarTScreening_CART0073_NgsGrna_040	Before Injection	Bone Marrow D9	Bone Marrow D9 VS Before Injection	Bone Marrow	9	1.06736932	7.78049858	Test
OR4C6	128	0.0042745	0.054455	0.248075	61	high	16	CarTScreening_CART0073_NgsGrna_003-CarTScreening_CART0073_NgsGrna_004	CarTScreening_CART0073_NgsGrna_039-CarTScreening_CART0073_NgsGrna_040	Before Injection	Bone Marrow D9	Bone Marrow D9 VS Before Injection	Bone Marrow	9	1.27803892	13.7678389	Neutral
JMY	128	0.0045365	0.057248	0.248075	63	high	16	CarTScreening_CART0073_NgsGrna_003-CarTScreening_CART0073_NgsGrna_004	CarTScreening_CART0073_NgsGrna_039-CarTScreening_CART0073_NgsGrna_040	Before Injection	Bone Marrow D9	Bone Marrow D9 VS Before Injection	Bone Marrow	9	1.28260496	11.2339085	Test
OR10G4	128	0.013925	0.1395	0.544059	58	high	16	CarTScreening_CART0073_NgsGrna_003-CarTScreening_CART0073_NgsGrna_004	CarTScreening_CART0073_NgsGrna_039-CarTScreening_CART0073_NgsGrna_040	Before Injection	Bone Marrow D9	Bone Marrow D9 VS Before Injection	Bone Marrow	9	0.88583747	13.3597958	Neutral
LMF2	128	0.02062	0.18393	0.652115	67	high	16	CarTScreening_CART0073_NgsGrna_003-CarTScreening_CART0073_NgsGrna_004	CarTScreening_CART0073_NgsGrna_039-CarTScreening_CART0073_NgsGrna_040	Before Injection	Bone Marrow D9	Bone Marrow D9 VS Before Injection	Bone Marrow	9	1.13409023	8.20438235	Test
DUSP6	128	0.026918	0.22328	0.72566	66	high	16	CarTScreening_CART0073_NgsGrna_003-CarTScreening_CART0073_NgsGrna_004	CarTScreening_CART0073_NgsGrna_039-CarTScreening_CART0073_NgsGrna_040	Before Injection	Bone Marrow D9	Bone Marrow D9 VS Before Injection	Bone Marrow	9	1.14947951	9.00046917	Test
ZNF660	128	0.03147	0.24816	0.744478	62	high	16	CarTScreening_CART0073_NgsGrna_003-CarTScreening_CART0073_NgsGrna_004	CarTScreening_CART0073_NgsGrna_039-CarTScreening_CART0073_NgsGrna_040	Before Injection	Bone Marrow D9	Bone Marrow D9 VS Before Injection	Bone Marrow	9	1.10162972	7.36386291	Test
TRAF1	128	0.043582	0.31239	0.870226	52	high	16	CarTScreening_CART0073_NgsGrna_003-CarTScreening_CART0073_NgsGrna_004	CarTScreening_CART0073_NgsGrna_039-CarTScreening_CART0073_NgsGrna_040	Before Injection	Bone Marrow D9	Bone Marrow D9 VS Before Injection	Bone Marrow	9	0.77440007	9.47814712	Test
LAT	128	0.051265	0.3426	0.890759	60	high	16	CarTScreening_CART0073_NgsGrna_003-CarTScreening_CART0073_NgsGrna_004	CarTScreening_CART0073_NgsGrna_039-CarTScreening_CART0073_NgsGrna_040	Before Injection	Bone Marrow D9	Bone Marrow D9 VS Before Injection	Bone Marrow	9	0.99514159	7.11004948	Test
GPR157	128	0.077273	0.44186	0.999873	54	high	16	CarTScreening_CART0073_NgsGrna_003-CarTScreening_CART0073_NgsGrna_004	CarTScreening_CART0073_NgsGrna_039-CarTScreening_CART0073_NgsGrna_040	Before Injection	Bone Marrow D9	Bone Marrow D9 VS Before Injection	Bone Marrow	9	0.75482213	11.2461839	Test
MORC3	128	0.083299	0.46116	0.999873	57	high	16	CarTScreening_CART0073_NgsGrna_003-CarTScreening_CART0073_NgsGrna_004	CarTScreening_CART0073_NgsGrna_039-CarTScreening_CART0073_NgsGrna_040	Before Injection	Bone Marrow D9	Bone Marrow D9 VS Before Injection	Bone Marrow	9	0.89656333	8.53024707	Test
BRICD5	128	0.086418	0.46827	0.999873	63	high	16	CarTScreening_CART0073_NgsGrna_003-CarTScreening_CART0073_NgsGrna_004	CarTScreening_CART0073_NgsGrna_039-CarTScreening_CART0073_NgsGrna_040	Before Injection	Bone Marrow D9	Bone Marrow D9 VS Before Injection	Bone Marrow	9	0.9939242	6.26165756	Test
MIEF2	128	0.11867	0.56042	0.999873	44	high	16	CarTScreening_CART0073_NgsGrna_003-CarTScreening_CART0073_NgsGrna_004	CarTScreening_CART0073_NgsGrna_039-CarTScreening_CART0073_NgsGrna_040	Before Injection	Bone Marrow D9	Bone Marrow D9 VS Before Injection	Bone Marrow	9	0.37842016	6.42931607	Test
ZNF771	128	0.11937	0.56271	0.999873	53	high	16	CarTScreening_CART0073_NgsGrna_003-CarTScreening_CART0073_NgsGrna_004	CarTScreening_CART0073_NgsGrna_039-CarTScreening_CART0073_NgsGrna_040	Before Injection	Bone Marrow D9	Bone Marrow D9 VS Before Injection	Bone Marrow	9	0.5681751	7.16976252	Test
CTLA4	128	0.15026	0.62694	0.999873	60	high	16	CarTScreening_CART0073_NgsGrna_003-CarTScreening_CART0073_NgsGrna_004	CarTScreening_CART0073_NgsGrna_039-CarTScreening_CART0073_NgsGrna_040	Before Injection	Bone Marrow D9	Bone Marrow D9 VS Before Injection	Bone Marrow	9	0.92401246	6.05836332	Positive
VAMP4	128	0.18237	0.68126	0.999873	50	high	16	CarTScreening_CART0073_NgsGrna_003-CarTScreening_CART0073_NgsGrna_004	CarTScreening_CART0073_NgsGrna_039-CarTScreening_CART0073_NgsGrna_040	Before Injection	Bone Marrow D9	Bone Marrow D9 VS Before Injection	Bone Marrow	9	0.66866052	8.61933079	Test
PDCD1	128	0.18843	0.69193	0.999873	51	high	16	CarTScreening_CART0073_NgsGrna_003-CarTScreening_CART0073_NgsGrna_004	CarTScreening_CART0073_NgsGrna_039-CarTScreening_CART0073_NgsGrna_040	Before Injection	Bone Marrow D9	Bone Marrow D9 VS Before Injection	Bone Marrow	9	0.51577325	6.3058751	Test
ZNF16	128	0.19731	0.70538	0.999873	59	high	16	CarTScreening_CART0073_NgsGrna_003-CarTScreening_CART0073_NgsGrna_004	CarTScreening_CART0073_NgsGrna_039-CarTScreening_CART0073_NgsGrna_040	Before Injection	Bone Marrow D9	Bone Marrow D9 VS Before Injection	Bone Marrow	9	0.67865576	5.8144101	Test
PPP1R12C	560	0.20383	0.71198	0.999873	247	high	16	CarTScreening_CART0073_NgsGrna_003-CarTScreening_CART0073_NgsGrna_004	CarTScreening_CART0073_NgsGrna_039-CarTScreening_CART0073_NgsGrna_040	Before Injection	Bone Marrow D9	Bone Marrow D9 VS Before Injection	Bone Marrow	9	0.77335796	7.24371094	SafeHarbor
PHF8	128	0.26642	0.7851	0.999873	49	high	16	CarTScreening_CART0073_NgsGrna_003-CarTScreening_CART0073_NgsGrna_004	CarTScreening_CART0073_NgsGrna_039-CarTScreening_CART0073_NgsGrna_040	Before Injection	Bone Marrow D9	Bone Marrow D9 VS Before Injection	Bone Marrow	9	0.60424679	6.06521483	Test
CEBPA	128	0.30141	0.81962	0.999873	55	high	16	CarTScreening_CART0073_NgsGrna_003-CarTScreening_CART0073_NgsGrna_004	CarTScreening_CART0073_NgsGrna_039-CarTScreening_CART0073_NgsGrna_040	Before Injection	Bone Marrow D9	Bone Marrow D9 VS Before Injection	Bone Marrow	9	0.74871107	6.60970821	Test
TMTC3	128	0.38782	0.88665	0.999873	48	high	16	CarTScreening_CART0073_NgsGrna_003-CarTScreening_CART0073_NgsGrna_004	CarTScreening_CART0073_NgsGrna_039-CarTScreening_CART0073_NgsGrna_040	Before Injection	Bone Marrow D9	Bone Marrow D9 VS Before Injection	Bone Marrow	9	0.70374292	5.43609745	Test
OR14J1	128	0.40735	0.90086	0.999873	53	high	16	CarTScreening_CART0073_NgsGrna_003-CarTScreening_CART0073_NgsGrna_004	CarTScreening_CART0073_NgsGrna_039-CarTScreening_CART0073_NgsGrna_040	Before Injection	Bone Marrow D9	Bone Marrow D9 VS Before Injection	Bone Marrow	9	0.75643276	6.18436249	Neutral
NOTCH2	128	0.46253	0.92549	0.999873	55	high	16	CarTScreening_CART0073_NgsGrna_003-CarTScreening_CART0073_NgsGrna_004	CarTScreening_CART0073_NgsGrna_039-CarTScreening_CART0073_NgsGrna_040	Before Injection	Bone Marrow D9	Bone Marrow D9 VS Before Injection	Bone Marrow	9	0.72049935	5.2140574	Test
ZNF354A	128	0.48319	0.93361	0.999873	36	high	16	CarTScreening_CART0073_NgsGrna_003-CarTScreening_CART0073_NgsGrna_004	CarTScreening_CART0073_NgsGrna_039-CarTScreening_CART0073_NgsGrna_040	Before Injection	Bone Marrow D9	Bone Marrow D9 VS Before Injection	Bone Marrow	9	0.4002563	4.84138496	Test
LACTB	128	0.62695	0.97499	0.999873	34	high	16	CarTScreening_CART0073_NgsGrna_003-CarTScreening_CART0073_NgsGrna_004	CarTScreening_CART0073_NgsGrna_039-CarTScreening_CART0073_NgsGrna_040	Before Injection	Bone Marrow D9	Bone Marrow D9 VS Before Injection	Bone Marrow	9	0.22011149	3.55302914	Test
ZAP70	128	0.65837	0.98134	0.999873	42	high	16	CarTScreening_CART0073_NgsGrna_003-CarTScreening_CART0073_NgsGrna_004	CarTScreening_CART0073_NgsGrna_039-CarTScreening_CART0073_NgsGrna_040	Before Injection	Bone Marrow D9	Bone Marrow D9 VS Before Injection	Bone Marrow	9	0.29109884	4.13780372	Test
RER1	128	0.73928	0.99099	0.999873	38	high	16	CarTScreening_CART0073_NgsGrna_003-CarTScreening_CART0073_NgsGrna_004	CarTScreening_CART0073_NgsGrna_039-CarTScreening_CART0073_NgsGrna_040	Before Injection	Bone Marrow D9	Bone Marrow D9 VS Before Injection	Bone Marrow	9	0.12809786	3.48633628	Test
SLC35B3	128	0.79075	0.99327	0.999873	35	high	16	CarTScreening_CART0073_NgsGrna_003-CarTScreening_CART0073_NgsGrna_004	CarTScreening_CART0073_NgsGrna_039-CarTScreening_CART0073_NgsGrna_040	Before Injection	Bone Marrow D9	Bone Marrow D9 VS Before Injection	Bone Marrow	9	0.11329031	2.67528885	Test
RASA2	128	0.94411	0.99962	0.999873	21	high	16	CarTScreening_CART0073_NgsGrna_003-CarTScreening_CART0073_NgsGrna_004	CarTScreening_CART0073_NgsGrna_039-CarTScreening_CART0073_NgsGrna_040	Before Injection	Bone Marrow D9	Bone Marrow D9 VS Before Injection	Bone Marrow	9	-0.4617544	1.69373906	Test
PSMB4	128	0.99992	0.99987	0.999873	18	high	16	CarTScreening_CART0073_NgsGrna_003-CarTScreening_CART0073_NgsGrna_004	CarTScreening_CART0073_NgsGrna_039-CarTScreening_CART0073_NgsGrna_040	Before Injection	Bone Marrow D9	Bone Marrow D9 VS Before Injection	Bone Marrow	9	-1.8339139	-0.0875909	Negative
POLR2L	112	1	0.99987	0.999873	3	high	16	CarTScreening_CART0073_NgsGrna_003-CarTScreening_CART0073_NgsGrna_004	CarTScreening_CART0073_NgsGrna_039-CarTScreening_CART0073_NgsGrna_040	Before Injection	Bone Marrow D9	Bone Marrow D9 VS Before Injection	Bone Marrow	9	-2.6615144	-0.8936539	Negative
RPL8	128	1	0.99987	0.999873	5	high	16	CarTScreening_CART0073_NgsGrna_003-CarTScreening_CART0073_NgsGrna_004	CarTScreening_CART0073_NgsGrna_039-CarTScreening_CART0073_NgsGrna_040	Before Injection	Bone Marrow D9	Bone Marrow D9 VS Before Injection	Bone Marrow	9	-1.9021792	-0.6883253	Negative
FAS	128	5.60E-35	1.27E-04	0.002475	122	high	16	CarTScreening_CART0073_NgsGrna_003-CarTScreening_CART0073_NgsGrna_004	CarTScreening_CART0073_NgsGrna_041-CarTScreening_CART0073_NgsGrna_042	Before Injection	Spleen D21	Spleen D21 VS Before Injection	Spleen	21	3.54393305	50.8362782	Test
PRDM1	128	4.35E-10	1.27E-04	0.002475	95	high	16	CarTScreening_CART0073_NgsGrna_003-CarTScreening_CART0073_NgsGrna_004	CarTScreening_CART0073_NgsGrna_041-CarTScreening_CART0073_NgsGrna_042	Before Injection	Spleen D21	Spleen D21 VS Before Injection	Spleen	21	2.27313505	30.0949365	Positive
RHOG	128	2.76E-05	6.35E-04	0.008251	86	high	16	CarTScreening_CART0073_NgsGrna_003-CarTScreening_CART0073_NgsGrna_004	CarTScreening_CART0073_NgsGrna_041-CarTScreening_CART0073_NgsGrna_042	Before Injection	Spleen D21	Spleen D21 VS Before Injection	Spleen	21	1.62957993	13.7032476	Test
TMTC3	128	3.15E-04	0.0067276	0.065594	74	high	16	CarTScreening_CART0073_NgsGrna_003-CarTScreening_CART0073_NgsGrna_004	CarTScreening_CART0073_NgsGrna_041-CarTScreening_CART0073_NgsGrna_042	Before Injection	Spleen D21	Spleen D21 VS Before Injection	Spleen	21	1.44835971	12.2245164	Test
NOTCH2	128	8.07E-04	0.01409	0.109901	70	high	16	CarTScreening_CART0073_NgsGrna_003-CarTScreening_CART0073_NgsGrna_004	CarTScreening_CART0073_NgsGrna_041-CarTScreening_CART0073_NgsGrna_042	Before Injection	Spleen D21	Spleen D21 VS Before Injection	Spleen	21	1.2942941	12.3849847	Test
OR10G4	128	0.0055016	0.068926	0.441213	70	high	16	CarTScreening_CART0073_NgsGrna_003-CarTScreening_CART0073_NgsGrna_004	CarTScreening_CART0073_NgsGrna_041-CarTScreening_CART0073_NgsGrna_042	Before Injection	Spleen D21	Spleen D21 VS Before Injection	Spleen	21	1.18226966	9.78225432	Neutral
CDKN2A	128	0.0074491	0.086443	0.441213	77	high	16	CarTScreening_CART0073_NgsGrna_003-CarTScreening_CART0073_NgsGrna_004	CarTScreening_CART0073_NgsGrna_041-CarTScreening_CART0073_NgsGrna_042	Before Injection	Spleen D21	Spleen D21 VS Before Injection	Spleen	21	1.02426574	8.14364354	Positive
SAP30	128	0.0077143	0.090505	0.441213	60	high	16	CarTScreening_CART0073_NgsGrna_003-CarTScreening_CART0073_NgsGrna_004	CarTScreening_CART0073_NgsGrna_041-CarTScreening_CART0073_NgsGrna_042	Before Injection	Spleen D21	Spleen D21 VS Before Injection	Spleen	21	1.02287675	26.9045898	Test
ZNF354A	128	0.0098879	0.11259	0.446895	75	high	16	CarTScreening_CART0073_NgsGrna_003-CarTScreening_CART0073_NgsGrna_004	CarTScreening_CART0073_NgsGrna_041-CarTScreening_CART0073_NgsGrna_042	Before Injection	Spleen D21	Spleen D21 VS Before Injection	Spleen	21	1.19671289	8.76746124	Test
VAMP4	128	0.011098	0.12376	0.446895	76	high	16	CarTScreening_CART0073_NgsGrna_003-CarTScreening_CART0073_NgsGrna_004	CarTScreening_CART0073_NgsGrna_041-CarTScreening_CART0073_NgsGrna_042	Before Injection	Spleen D21	Spleen D21 VS Before Injection	Spleen	21	1.1408629	6.43199708	Test
LMF2	128	0.011475	0.12605	0.446895	76	high	16	CarTScreening_CART0073_NgsGrna_003-CarTScreening_CART0073_NgsGrna_004	CarTScreening_CART0073_NgsGrna_041-CarTScreening_CART0073_NgsGrna_042	Before Injection	Spleen D21	Spleen D21 VS Before Injection	Spleen	21	1.15958527	10.5928746	Test
ZNF660	128	0.015545	0.15677	0.509488	74	high	16	CarTScreening_CART0073_NgsGrna_003-CarTScreening_CART0073_NgsGrna_004	CarTScreening_CART0073_NgsGrna_041-CarTScreening_CART0073_NgsGrna_042	Before Injection	Spleen D21	Spleen D21 VS Before Injection	Spleen	21	1.19031876	8.56715741	Test
PPP1R12C	560	0.028948	0.23851	0.634653	286	high	16	CarTScreening_CART0073_NgsGrna_003-CarTScreening_CART0073_NgsGrna_004	CarTScreening_CART0073_NgsGrna_041-CarTScreening_CART0073_NgsGrna_042	Before Injection	Spleen D21	Spleen D21 VS Before Injection	Spleen	21	0.97830739	9.32606044	SafeHarbor
PDCD1	128	0.02907	0.23953	0.634653	65	high	16	CarTScreening_CART0073_NgsGrna_003-CarTScreening_CART0073_NgsGrna_004	CarTScreening_CART0073_NgsGrna_041-CarTScreening_CART0073_NgsGrna_042	Before Injection	Spleen D21	Spleen D21 VS Before Injection	Spleen	21	0.99746889	18.8620287	Test
LACTB	128	0.029994	0.2441	0.634653	71	high	16	CarTScreening_CART0073_NgsGrna_003-CarTScreening_CART0073_NgsGrna_004	CarTScreening_CART0073_NgsGrna_041-CarTScreening_CART0073_NgsGrna_042	Before Injection	Spleen D21	Spleen D21 VS Before Injection	Spleen	21	1.11856675	7.71022091	Test
MORC3	128	0.045457	0.32838	0.699434	66	high	16	CarTScreening_CART0073_NgsGrna_003-CarTScreening_CART0073_NgsGrna_004	CarTScreening_CART0073_NgsGrna_041-CarTScreening_CART0073_NgsGrna_042	Before Injection	Spleen D21	Spleen D21 VS Before Injection	Spleen	21	1.04778423	9.45673876	Test
OR14J1	128	0.046788	0.33448	0.699434	67	high	16	CarTScreening_CART0073_NgsGrna_003-CarTScreening_CART0073_NgsGrna_004	CarTScreening_CART0073_NgsGrna_041-CarTScreening_CART0073_NgsGrna_042	Before Injection	Spleen D21	Spleen D21 VS Before Injection	Spleen	21	1.11614198	14.5755051	Neutral
ZNF16	128	0.048755	0.34412	0.699434	71	high	16	CarTScreening_CART0073_NgsGrna_003-CarTScreening_CART0073_NgsGrna_004	CarTScreening_CART0073_NgsGrna_041-CarTScreening_CART0073_NgsGrna_042	Before Injection	Spleen D21	Spleen D21 VS Before Injection	Spleen	21	1.0154051	12.1384551	Test
PHF8	128	0.049289	0.34463	0.699434	71	high	16	CarTScreening_CART0073_NgsGrna_003-CarTScreening_CART0073_NgsGrna_004	CarTScreening_CART0073_NgsGrna_041-CarTScreening_CART0073_NgsGrna_042	Before Injection	Spleen D21	Spleen D21 VS Before Injection	Spleen	21	1.01004717	7.39017846	Test
CTLA4	128	0.056709	0.37636	0.699434	69	high	16	CarTScreening_CART0073_NgsGrna_003-CarTScreening_CART0073_NgsGrna_004	CarTScreening_CART0073_NgsGrna_041-CarTScreening_CART0073_NgsGrna_042	Before Injection	Spleen D21	Spleen D21 VS Before Injection	Spleen	21	0.97420588	7.64544504	Positive
TIGIT	128	0.056792	0.37662	0.699434	70	high	16	CarTScreening_CART0073_NgsGrna_003-CarTScreening_CART0073_NgsGrna_004	CarTScreening_CART0073_NgsGrna_041-CarTScreening_CART0073_NgsGrna_042	Before Injection	Spleen D21	Spleen D21 VS Before Injection	Spleen	21	0.88955125	5.77199889	Test
HAVCR2	128	0.10227	0.53123	0.941719	69	high	16	CarTScreening_CART0073_NgsGrna_003-CarTScreening_CART0073_NgsGrna_004	CarTScreening_CART0073_NgsGrna_041-CarTScreening_CART0073_NgsGrna_042	Before Injection	Spleen D21	Spleen D21 VS Before Injection	Spleen	21	1.05471283	11.2373386	Test
DUSP6	128	0.11314	0.56017	0.949849	62	high	16	CarTScreening_CART0073_NgsGrna_003-CarTScreening_CART0073_NgsGrna_004	CarTScreening_CART0073_NgsGrna_041-CarTScreening_CART0073_NgsGrna_042	Before Injection	Spleen D21	Spleen D21 VS Before Injection	Spleen	21	0.87119821	8.33563854	Test
JMY	128	0.13117	0.60358	0.980817	65	high	16	CarTScreening_CART0073_NgsGrna_003-CarTScreening_CART0073_NgsGrna_004	CarTScreening_CART0073_NgsGrna_041-CarTScreening_CART0073_NgsGrna_042	Before Injection	Spleen D21	Spleen D21 VS Before Injection	Spleen	21	0.92255175	8.21050171	Test
SLC35B3	128	0.1549	0.6508	0.999873	54	high	16	CarTScreening_CART0073_NgsGrna_003-CarTScreening_CART0073_NgsGrna_004	CarTScreening_CART0073_NgsGrna_041-CarTScreening_CART0073_NgsGrna_042	Before Injection	Spleen D21	Spleen D21 VS Before Injection	Spleen	21	0.67217533	9.09239617	Test
GPR157	128	0.16796	0.67568	0.999873	52	high	16	CarTScreening_CART0073_NgsGrna_003-CarTScreening_CART0073_NgsGrna_004	CarTScreening_CART0073_NgsGrna_041-CarTScreening_CART0073_NgsGrna_042	Before Injection	Spleen D21	Spleen D21 VS Before Injection	Spleen	21	0.5322436	8.62914992	Test
OR4C6	128	0.21345	0.73737	0.999873	62	high	16	CarTScreening_CART0073_NgsGrna_003-CarTScreening_CART0073_NgsGrna_004	CarTScreening_CART0073_NgsGrna_041-CarTScreening_CART0073_NgsGrna_042	Before Injection	Spleen D21	Spleen D21 VS Before Injection	Spleen	21	0.90193014	8.48312231	Neutral
TRAF1	128	0.24895	0.78231	0.999873	63	high	16	CarTScreening_CART0073_NgsGrna_003-CarTScreening_CART0073_NgsGrna_004	CarTScreening_CART0073_NgsGrna_041-CarTScreening_CART0073_NgsGrna_042	Before Injection	Spleen D21	Spleen D21 VS Before Injection	Spleen	21	0.71495428	7.92457147	Test
LAT	128	0.27168	0.80566	0.999873	54	high	16	CarTScreening_CART0073_NgsGrna_003-CarTScreening_CART0073_NgsGrna_004	CarTScreening_CART0073_NgsGrna_041-CarTScreening_CART0073_NgsGrna_042	Before Injection	Spleen D21	Spleen D21 VS Before Injection	Spleen	21	0.55928028	7.3011299	Test
RASA2	128	0.28216	0.81556	0.999873	56	high	16	CarTScreening_CART0073_NgsGrna_003-CarTScreening_CART0073_NgsGrna_004	CarTScreening_CART0073_NgsGrna_041-CarTScreening_CART0073_NgsGrna_042	Before Injection	Spleen D21	Spleen D21 VS Before Injection	Spleen	21	0.61203866	7.47886639	Test
CEBPA	128	0.29508	0.82749	0.999873	63	high	16	CarTScreening_CART0073_NgsGrna_003-CarTScreening_CART0073_NgsGrna_004	CarTScreening_CART0073_NgsGrna_041-CarTScreening_CART0073_NgsGrna_042	Before Injection	Spleen D21	Spleen D21 VS Before Injection	Spleen	21	0.71507502	5.70251706	Test
MIEF2	128	0.45641	0.93184	0.999873	62	high	16	CarTScreening_CART0073_NgsGrna_003-CarTScreening_CART0073_NgsGrna_004	CarTScreening_CART0073_NgsGrna_041-CarTScreening_CART0073_NgsGrna_042	Before Injection	Spleen D21	Spleen D21 VS Before Injection	Spleen	21	0.57550548	4.91924896	Test
BRICD5	128	0.60966	0.97652	0.999873	59	high	16	CarTScreening_CART0073_NgsGrna_003-CarTScreening_CART0073_NgsGrna_004	CarTScreening_CART0073_NgsGrna_041-CarTScreening_CART0073_NgsGrna_042	Before Injection	Spleen D21	Spleen D21 VS Before Injection	Spleen	21	0.630563	6.6548328	Test
ZNF771	128	0.86322	0.9981	0.999873	48	high	16	CarTScreening_CART0073_NgsGrna_003-CarTScreening_CART0073_NgsGrna_004	CarTScreening_CART0073_NgsGrna_041-CarTScreening_CART0073_NgsGrna_042	Before Injection	Spleen D21	Spleen D21 VS Before Injection	Spleen	21	0.250583	4.33178276	Test
ZAP70	128	0.91655	0.99937	0.999873	55	high	16	CarTScreening_CART0073_NgsGrna_003-CarTScreening_CART0073_NgsGrna_004	CarTScreening_CART0073_NgsGrna_041-CarTScreening_CART0073_NgsGrna_042	Before Injection	Spleen D21	Spleen D21 VS Before Injection	Spleen	21	0.12706496	2.25824898	Test
RER1	128	0.994	0.99987	0.999873	42	high	16	CarTScreening_CART0073_NgsGrna_003-CarTScreening_CART0073_NgsGrna_004	CarTScreening_CART0073_NgsGrna_041-CarTScreening_CART0073_NgsGrna_042	Before Injection	Spleen D21	Spleen D21 VS Before Injection	Spleen	21	-0.2179448	1.84044068	Test
PSMB4	128	0.99999	0.99987	0.999873	8	high	16	CarTScreening_CART0073_NgsGrna_003-CarTScreening_CART0073_NgsGrna_004	CarTScreening_CART0073_NgsGrna_041-CarTScreening_CART0073_NgsGrna_042	Before Injection	Spleen D21	Spleen D21 VS Before Injection	Spleen	21	-1.3750428	-0.3169712	Negative
RPL8	128	1	0.99987	0.999873	5	high	16	CarTScreening_CART0073_NgsGrna_003-CarTScreening_CART0073_NgsGrna_004	CarTScreening_CART0073_NgsGrna_041-CarTScreening_CART0073_NgsGrna_042	Before Injection	Spleen D21	Spleen D21 VS Before Injection	Spleen	21	-1.4946695	-0.8962844	Negative
POLR2L	112	1	0.99987	0.999873	2	high	16	CarTScreening_CART0073_NgsGrna_003-CarTScreening_CART0073_NgsGrna_004	CarTScreening_CART0073_NgsGrna_041-CarTScreening_CART0073_NgsGrna_042	Before Injection	Spleen D21	Spleen D21 VS Before Injection	Spleen	21	-1.9555758	-1.2337706	Negative
FAS	128	1.79E-56	1.27E-04	0.00165	123	high	16	CarTScreening_CART0073_NgsGrna_003-CarTScreening_CART0073_NgsGrna_004	CarTScreening_CART0073_NgsGrna_043-CarTScreening_CART0073_NgsGrna_044	Before Injection	Bone Marrow D21	Bone Marrow D21 VS Before Injection	Bone Marrow	21	3.19242107	108.735652	Test
PRDM1	128	3.23E-12	1.27E-04	0.00165	79	high	16	CarTScreening_CART0073_NgsGrna_003-CarTScreening_CART0073_NgsGrna_004	CarTScreening_CART0073_NgsGrna_043-CarTScreening_CART0073_NgsGrna_044	Before Injection	Bone Marrow D21	Bone Marrow D21 VS Before Injection	Bone Marrow	21	1.60778283	43.679197	Positive
RHOG	128	3.48E-10	1.27E-04	0.00165	76	high	16	CarTScreening_CART0073_NgsGrna_003-CarTScreening_CART0073_NgsGrna_004	CarTScreening_CART0073_NgsGrna_043-CarTScreening_CART0073_NgsGrna_044	Before Injection	Bone Marrow D21	Bone Marrow D21 VS Before Injection	Bone Marrow	21	1.4586018	45.0339192	Test
TMTC3	128	7.78E-05	0.0013963	0.013614	64	high	16	CarTScreening_CART0073_NgsGrna_003-CarTScreening_CART0073_NgsGrna_004	CarTScreening_CART0073_NgsGrna_043-CarTScreening_CART0073_NgsGrna_044	Before Injection	Bone Marrow D21	Bone Marrow D21 VS Before Injection	Bone Marrow	21	0.9935774	26.3297883	Test
CDKN2A	128	6.59E-04	0.010536	0.082178	51	high	16	CarTScreening_CART0073_NgsGrna_003-CarTScreening_CART0073_NgsGrna_004	CarTScreening_CART0073_NgsGrna_043-CarTScreening_CART0073_NgsGrna_044	Before Injection	Bone Marrow D21	Bone Marrow D21 VS Before Injection	Bone Marrow	21	1.04692347	27.2612953	Positive
PHF8	128	0.0027015	0.030592	0.198845	58	high	16	CarTScreening_CART0073_NgsGrna_003-CarTScreening_CART0073_NgsGrna_004	CarTScreening_CART0073_NgsGrna_043-CarTScreening_CART0073_NgsGrna_044	Before Injection	Bone Marrow D21	Bone Marrow D21 VS Before Injection	Bone Marrow	21	0.96813723	31.8103297	Test
NOTCH2	128	0.0040237	0.045824	0.255304	58	high	16	CarTScreening_CART0073_NgsGrna_003-CarTScreening_CART0073_NgsGrna_004	CarTScreening_CART0073_NgsGrna_043-CarTScreening_CART0073_NgsGrna_044	Before Injection	Bone Marrow D21	Bone Marrow D21 VS Before Injection	Bone Marrow	21	0.91587772	17.0488539	Test
ZAP70	128	0.0072408	0.072988	0.355817	50	high	16	CarTScreening_CART0073_NgsGrna_003-CarTScreening_CART0073_NgsGrna_004	CarTScreening_CART0073_NgsGrna_043-CarTScreening_CART0073_NgsGrna_044	Before Injection	Bone Marrow D21	Bone Marrow D21 VS Before Injection	Bone Marrow	21	0.78577432	18.0022916	Test
HAVCR2	128	0.020613	0.17047	0.738724	53	high	16	CarTScreening_CART0073_NgsGrna_003-CarTScreening_CART0073_NgsGrna_004	CarTScreening_CART0073_NgsGrna_043-CarTScreening_CART0073_NgsGrna_044	Before Injection	Bone Marrow D21	Bone Marrow D21 VS Before Injection	Bone Marrow	21	0.76170062	8.01039024	Test
ZNF16	128	0.029188	0.22074	0.808993	41	high	16	CarTScreening_CART0073_NgsGrna_003-CarTScreening_CART0073_NgsGrna_004	CarTScreening_CART0073_NgsGrna_043-CarTScreening_CART0073_NgsGrna_044	Before Injection	Bone Marrow D21	Bone Marrow D21 VS Before Injection	Bone Marrow	21	0.6614881	21.371456	Test
PSMB4	128	0.034885	0.24562	0.808993	19	high	16	CarTScreening_CART0073_NgsGrna_003-CarTScreening_CART0073_NgsGrna_004	CarTScreening_CART0073_NgsGrna_043-CarTScreening_CART0073_NgsGrna_044	Before Injection	Bone Marrow D21	Bone Marrow D21 VS Before Injection	Bone Marrow	21	-0.4880569	40.6787005	Negative
LACTB	128	0.035568	0.24892	0.808993	52	high	16	CarTScreening_CART0073_NgsGrna_003-CarTScreening_CART0073_NgsGrna_004	CarTScreening_CART0073_NgsGrna_043-CarTScreening_CART0073_NgsGrna_044	Before Injection	Bone Marrow D21	Bone Marrow D21 VS Before Injection	Bone Marrow	21	0.66657167	14.9656923	Test
PPP1R12C	560	0.05046	0.31594	0.857096	190	high	16	CarTScreening_CART0073_NgsGrna_003-CarTScreening_CART0073_NgsGrna_004	CarTScreening_CART0073_NgsGrna_043-CarTScreening_CART0073_NgsGrna_044	Before Injection	Bone Marrow D21	Bone Marrow D21 VS Before Injection	Bone Marrow	21	0.71673366	29.3115157	SafeHarbor
LAT	128	0.051967	0.32204	0.857096	52	high	16	CarTScreening_CART0073_NgsGrna_003-CarTScreening_CART0073_NgsGrna_004	CarTScreening_CART0073_NgsGrna_043-CarTScreening_CART0073_NgsGrna_044	Before Injection	Bone Marrow D21	Bone Marrow D21 VS Before Injection	Bone Marrow	21	0.76014617	26.1067329	Test
OR10G4	128	0.054271	0.32965	0.857096	44	high	16	CarTScreening_CART0073_NgsGrna_003-CarTScreening_CART0073_NgsGrna_004	CarTScreening_CART0073_NgsGrna_043-CarTScreening_CART0073_NgsGrna_044	Before Injection	Bone Marrow D21	Bone Marrow D21 VS Before Injection	Bone Marrow	21	0.86448434	21.6538924	Neutral
CEBPA	128	0.080665	0.42511	0.999873	47	high	16	CarTScreening_CART0073_NgsGrna_003-CarTScreening_CART0073_NgsGrna_004	CarTScreening_CART0073_NgsGrna_043-CarTScreening_CART0073_NgsGrna_044	Before Injection	Bone Marrow D21	Bone Marrow D21 VS Before Injection	Bone Marrow	21	0.73282586	20.5208715	Test
ZNF354A	128	0.097879	0.47436	0.999873	40	high	16	CarTScreening_CART0073_NgsGrna_003-CarTScreening_CART0073_NgsGrna_004	CarTScreening_CART0073_NgsGrna_043-CarTScreening_CART0073_NgsGrna_044	Before Injection	Bone Marrow D21	Bone Marrow D21 VS Before Injection	Bone Marrow	21	0.7047784	11.1932786	Test
SLC35B3	128	0.10107	0.4835	0.999873	45	high	16	CarTScreening_CART0073_NgsGrna_003-CarTScreening_CART0073_NgsGrna_004	CarTScreening_CART0073_NgsGrna_043-CarTScreening_CART0073_NgsGrna_044	Before Injection	Bone Marrow D21	Bone Marrow D21 VS Before Injection	Bone Marrow	21	0.48362481	25.6307716	Test
PDCD1	128	0.12521	0.5457	0.999873	48	high	16	CarTScreening_CART0073_NgsGrna_003-CarTScreening_CART0073_NgsGrna_004	CarTScreening_CART0073_NgsGrna_043-CarTScreening_CART0073_NgsGrna_044	Before Injection	Bone Marrow D21	Bone Marrow D21 VS Before Injection	Bone Marrow	21	0.72205345	8.06749959	Test
SAP30	128	0.13975	0.5721	0.999873	48	high	16	CarTScreening_CART0073_NgsGrna_003-CarTScreening_CART0073_NgsGrna_004	CarTScreening_CART0073_NgsGrna_043-CarTScreening_CART0073_NgsGrna_044	Before Injection	Bone Marrow D21	Bone Marrow D21 VS Before Injection	Bone Marrow	21	0.62918624	14.2522747	Test
ZNF771	128	0.22006	0.70716	0.999873	47	high	16	CarTScreening_CART0073_NgsGrna_003-CarTScreening_CART0073_NgsGrna_004	CarTScreening_CART0073_NgsGrna_043-CarTScreening_CART0073_NgsGrna_044	Before Injection	Bone Marrow D21	Bone Marrow D21 VS Before Injection	Bone Marrow	21	0.31397134	10.0191422	Test
LMF2	128	0.24072	0.73635	0.999873	38	high	16	CarTScreening_CART0073_NgsGrna_003-CarTScreening_CART0073_NgsGrna_004	CarTScreening_CART0073_NgsGrna_043-CarTScreening_CART0073_NgsGrna_044	Before Injection	Bone Marrow D21	Bone Marrow D21 VS Before Injection	Bone Marrow	21	0.52595847	13.9742138	Test
TRAF1	128	0.25743	0.75692	0.999873	46	high	16	CarTScreening_CART0073_NgsGrna_003-CarTScreening_CART0073_NgsGrna_004	CarTScreening_CART0073_NgsGrna_043-CarTScreening_CART0073_NgsGrna_044	Before Injection	Bone Marrow D21	Bone Marrow D21 VS Before Injection	Bone Marrow	21	0.52745896	8.5803967	Test
JMY	128	0.27168	0.76961	0.999873	40	high	16	CarTScreening_CART0073_NgsGrna_003-CarTScreening_CART0073_NgsGrna_004	CarTScreening_CART0073_NgsGrna_043-CarTScreening_CART0073_NgsGrna_044	Before Injection	Bone Marrow D21	Bone Marrow D21 VS Before Injection	Bone Marrow	21	0.48489352	13.4900796	Test
BRICD5	128	0.31395	0.81302	0.999873	35	high	16	CarTScreening_CART0073_NgsGrna_003-CarTScreening_CART0073_NgsGrna_004	CarTScreening_CART0073_NgsGrna_043-CarTScreening_CART0073_NgsGrna_044	Before Injection	Bone Marrow D21	Bone Marrow D21 VS Before Injection	Bone Marrow	21	0.50931163	9.70027468	Test
TIGIT	128	0.35905	0.8511	0.999873	45	high	16	CarTScreening_CART0073_NgsGrna_003-CarTScreening_CART0073_NgsGrna_004	CarTScreening_CART0073_NgsGrna_043-CarTScreening_CART0073_NgsGrna_044	Before Injection	Bone Marrow D21	Bone Marrow D21 VS Before Injection	Bone Marrow	21	0.55386928	7.63316857	Test
DUSP6	128	0.37166	0.85948	0.999873	30	high	16	CarTScreening_CART0073_NgsGrna_003-CarTScreening_CART0073_NgsGrna_004	CarTScreening_CART0073_NgsGrna_043-CarTScreening_CART0073_NgsGrna_044	Before Injection	Bone Marrow D21	Bone Marrow D21 VS Before Injection	Bone Marrow	21	0.45727512	7.07899383	Test
OR14J1	128	0.42316	0.89249	0.999873	44	high	16	CarTScreening_CART0073_NgsGrna_003-CarTScreening_CART0073_NgsGrna_004	CarTScreening_CART0073_NgsGrna_043-CarTScreening_CART0073_NgsGrna_044	Before Injection	Bone Marrow D21	Bone Marrow D21 VS Before Injection	Bone Marrow	21	0.57900249	12.9574937	Neutral
MORC3	128	0.42615	0.89426	0.999873	34	high	16	CarTScreening_CART0073_NgsGrna_003-CarTScreening_CART0073_NgsGrna_004	CarTScreening_CART0073_NgsGrna_043-CarTScreening_CART0073_NgsGrna_044	Before Injection	Bone Marrow D21	Bone Marrow D21 VS Before Injection	Bone Marrow	21	0.50970214	8.29479509	Test
CTLA4	128	0.4328	0.89807	0.999873	30	high	16	CarTScreening_CART0073_NgsGrna_003-CarTScreening_CART0073_NgsGrna_004	CarTScreening_CART0073_NgsGrna_043-CarTScreening_CART0073_NgsGrna_044	Before Injection	Bone Marrow D21	Bone Marrow D21 VS Before Injection	Bone Marrow	21	0.46709026	4.22428815	Positive
ZNF660	128	0.48535	0.9227	0.999873	34	high	16	CarTScreening_CART0073_NgsGrna_003-CarTScreening_CART0073_NgsGrna_004	CarTScreening_CART0073_NgsGrna_043-CarTScreening_CART0073_NgsGrna_044	Before Injection	Bone Marrow D21	Bone Marrow D21 VS Before Injection	Bone Marrow	21	0.47980237	5.75304027	Test
MIEF2	128	0.58963	0.959	0.999873	32	high	16	CarTScreening_CART0073_NgsGrna_003-CarTScreening_CART0073_NgsGrna_004	CarTScreening_CART0073_NgsGrna_043-CarTScreening_CART0073_NgsGrna_044	Before Injection	Bone Marrow D21	Bone Marrow D21 VS Before Injection	Bone Marrow	21	0.34312795	7.45681217	Test
OR4C6	128	0.60961	0.96458	0.999873	32	high	16	CarTScreening_CART0073_NgsGrna_003-CarTScreening_CART0073_NgsGrna_004	CarTScreening_CART0073_NgsGrna_043-CarTScreening_CART0073_NgsGrna_044	Before Injection	Bone Marrow D21	Bone Marrow D21 VS Before Injection	Bone Marrow	21	0.23636214	5.14328833	Neutral
GPR157	128	0.61362	0.96535	0.999873	33	high	16	CarTScreening_CART0073_NgsGrna_003-CarTScreening_CART0073_NgsGrna_004	CarTScreening_CART0073_NgsGrna_043-CarTScreening_CART0073_NgsGrna_044	Before Injection	Bone Marrow D21	Bone Marrow D21 VS Before Injection	Bone Marrow	21	0.35028939	4.73600122	Test
VAMP4	128	0.75822	0.99023	0.999873	28	high	16	CarTScreening_CART0073_NgsGrna_003-CarTScreening_CART0073_NgsGrna_004	CarTScreening_CART0073_NgsGrna_043-CarTScreening_CART0073_NgsGrna_044	Before Injection	Bone Marrow D21	Bone Marrow D21 VS Before Injection	Bone Marrow	21	0.37291994	3.683981	Test
RER1	128	0.79105	0.99327	0.999873	24	high	16	CarTScreening_CART0073_NgsGrna_003-CarTScreening_CART0073_NgsGrna_004	CarTScreening_CART0073_NgsGrna_043-CarTScreening_CART0073_NgsGrna_044	Before Injection	Bone Marrow D21	Bone Marrow D21 VS Before Injection	Bone Marrow	21	0.07456561	3.10494839	Test
RASA2	128	0.96743	0.99962	0.999873	11	high	16	CarTScreening_CART0073_NgsGrna_003-CarTScreening_CART0073_NgsGrna_004	CarTScreening_CART0073_NgsGrna_043-CarTScreening_CART0073_NgsGrna_044	Before Injection	Bone Marrow D21	Bone Marrow D21 VS Before Injection	Bone Marrow	21	-0.2887209	1.12683467	Test
RPL8	128	0.96875	0.99962	0.999873	6	high	16	CarTScreening_CART0073_NgsGrna_003-CarTScreening_CART0073_NgsGrna_004	CarTScreening_CART0073_NgsGrna_043-CarTScreening_CART0073_NgsGrna_044	Before Injection	Bone Marrow D21	Bone Marrow D21 VS Before Injection	Bone Marrow	21	-0.9018616	0.14279252	Negative
POLR2L	112	1	0.99987	0.999873	1	high	16	CarTScreening_CART0073_NgsGrna_003-CarTScreening_CART0073_NgsGrna_004	CarTScreening_CART0073_NgsGrna_043-CarTScreening_CART0073_NgsGrna_044	Before Injection	Bone Marrow D21	Bone Marrow D21 VS Before Injection	Bone Marrow	21	-0.9435292	-0.961881	Negative
FAS	2048	0	1.27E-04	6.19E-04	1403	high	256	CarTScreening_CART0073_NgsGrna_003-CarTScreening_CART0073_NgsGrna_004	CarTScreening_CART0073_NgsGrna_037-CarTScreening_CART0073_NgsGrna_038	Before Injection	Spleen D9	Spleen D9 VS Before Injection	Spleen	9	1.84298425	25.1335977	Test
PRDM1	2048	1.55E-80	1.27E-04	6.19E-04	953	high	256	CarTScreening_CART0073_NgsGrna_003-CarTScreening_CART0073_NgsGrna_004	CarTScreening_CART0073_NgsGrna_037-CarTScreening_CART0073_NgsGrna_038	Before Injection	Spleen D9	Spleen D9 VS Before Injection	Spleen	9	0.58894644	22.565527	Positive
RHOG	2048	1.00E-37	1.27E-04	6.19E-04	815	high	256	CarTScreening_CART0073_NgsGrna_003-CarTScreening_CART0073_NgsGrna_004	CarTScreening_CART0073_NgsGrna_037-CarTScreening_CART0073_NgsGrna_038	Before Injection	Spleen D9	Spleen D9 VS Before Injection	Spleen	9	0.28694705	16.8103858	Test
CDKN2A	2048	3.91E-18	1.27E-04	6.19E-04	722	high	256	CarTScreening_CART0073_NgsGrna_003-CarTScreening_CART0073_NgsGrna_004	CarTScreening_CART0073_NgsGrna_037-CarTScreening_CART0073_NgsGrna_038	Before Injection	Spleen D9	Spleen D9 VS Before Injection	Spleen	9	0.02255804	7.3248765	Positive
VAMP4	2048	1.47E-09	1.27E-04	6.19E-04	669	high	256	CarTScreening_CART0073_NgsGrna_003-CarTScreening_CART0073_NgsGrna_004	CarTScreening_CART0073_NgsGrna_037-CarTScreening_CART0073_NgsGrna_038	Before Injection	Spleen D9	Spleen D9 VS Before Injection	Spleen	9	-0.1276771	11.7569572	Test
NOTCH2	2048	2.33E-09	1.27E-04	6.19E-04	655	high	256	CarTScreening_CART0073_NgsGrna_003-CarTScreening_CART0073_NgsGrna_004	CarTScreening_CART0073_NgsGrna_037-CarTScreening_CART0073_NgsGrna_038	Before Injection	Spleen D9	Spleen D9 VS Before Injection	Spleen	9	-0.2164274	5.4517692	Test
OR10G4	2048	2.42E-09	1.27E-04	6.19E-04	664	high	256	CarTScreening_CART0073_NgsGrna_003-CarTScreening_CART0073_NgsGrna_004	CarTScreening_CART0073_NgsGrna_037-CarTScreening_CART0073_NgsGrna_038	Before Injection	Spleen D9	Spleen D9 VS Before Injection	Spleen	9	-0.1385888	5.31493928	Neutral
HAVCR2	2048	4.42E-09	1.27E-04	6.19E-04	668	high	256	CarTScreening_CART0073_NgsGrna_003-CarTScreening_CART0073_NgsGrna_004	CarTScreening_CART0073_NgsGrna_037-CarTScreening_CART0073_NgsGrna_038	Before Injection	Spleen D9	Spleen D9 VS Before Injection	Spleen	9	-0.1836034	8.34443945	Test
ZNF660	2048	7.12E-06	6.35E-04	0.00275	635	high	256	CarTScreening_CART0073_NgsGrna_003-CarTScreening_CART0073_NgsGrna_004	CarTScreening_CART0073_NgsGrna_037-CarTScreening_CART0073_NgsGrna_038	Before Injection	Spleen D9	Spleen D9 VS Before Injection	Spleen	9	-0.3180602	7.71960541	Test
DUSP6	2048	9.80E-05	0.0029195	0.011386	626	high	256	CarTScreening_CART0073_NgsGrna_003-CarTScreening_CART0073_NgsGrna_004	CarTScreening_CART0073_NgsGrna_037-CarTScreening_CART0073_NgsGrna_038	Before Injection	Spleen D9	Spleen D9 VS Before Injection	Spleen	9	-0.3288876	8.8325739	Test
ZAP70	2048	2.18E-04	0.005966	0.021152	585	high	256	CarTScreening_CART0073_NgsGrna_003-CarTScreening_CART0073_NgsGrna_004	CarTScreening_CART0073_NgsGrna_037-CarTScreening_CART0073_NgsGrna_038	Before Injection	Spleen D9	Spleen D9 VS Before Injection	Spleen	9	-0.5829811	9.96838367	Test
TMTC3	2047	9.36E-04	0.022214	0.072195	604	high	256	CarTScreening_CART0073_NgsGrna_003-CarTScreening_CART0073_NgsGrna_004	CarTScreening_CART0073_NgsGrna_037-CarTScreening_CART0073_NgsGrna_038	Before Injection	Spleen D9	Spleen D9 VS Before Injection	Spleen	9	-0.2903005	3.78834421	Test
LAT	2048	0.0043144	0.082889	0.248667	558	high	256	CarTScreening_CART0073_NgsGrna_003-CarTScreening_CART0073_NgsGrna_004	CarTScreening_CART0073_NgsGrna_037-CarTScreening_CART0073_NgsGrna_038	Before Injection	Spleen D9	Spleen D9 VS Before Injection	Spleen	9	-0.4189824	5.55942998	Test
ZNF354A	2048	0.022091	0.27431	0.755693	572	high	256	CarTScreening_CART0073_NgsGrna_003-CarTScreening_CART0073_NgsGrna_004	CarTScreening_CART0073_NgsGrna_037-CarTScreening_CART0073_NgsGrna_038	Before Injection	Spleen D9	Spleen D9 VS Before Injection	Spleen	9	-0.4375668	9.2193491	Test
OR14J1	2048	0.025139	0.30198	0.755693	546	high	256	CarTScreening_CART0073_NgsGrna_003-CarTScreening_CART0073_NgsGrna_004	CarTScreening_CART0073_NgsGrna_037-CarTScreening_CART0073_NgsGrna_038	Before Injection	Spleen D9	Spleen D9 VS Before Injection	Spleen	9	-0.597465	8.62821044	Neutral
PHF8	2048	0.026646	0.3129	0.755693	583	high	256	CarTScreening_CART0073_NgsGrna_003-CarTScreening_CART0073_NgsGrna_004	CarTScreening_CART0073_NgsGrna_037-CarTScreening_CART0073_NgsGrna_038	Before Injection	Spleen D9	Spleen D9 VS Before Injection	Spleen	9	-0.5384932	5.34766303	Test
JMY	2048	0.030928	0.34108	0.755693	577	high	256	CarTScreening_CART0073_NgsGrna_003-CarTScreening_CART0073_NgsGrna_004	CarTScreening_CART0073_NgsGrna_037-CarTScreening_CART0073_NgsGrna_038	Before Injection	Spleen D9	Spleen D9 VS Before Injection	Spleen	9	-0.4044282	7.92644731	Test
CTLA4	2048	0.033133	0.35453	0.755693	587	high	256	CarTScreening_CART0073_NgsGrna_003-CarTScreening_CART0073_NgsGrna_004	CarTScreening_CART0073_NgsGrna_037-CarTScreening_CART0073_NgsGrna_038	Before Injection	Spleen D9	Spleen D9 VS Before Injection	Spleen	9	-0.4021335	7.04770504	Positive
LMF2	2048	0.038023	0.38347	0.755693	587	high	256	CarTScreening_CART0073_NgsGrna_003-CarTScreening_CART0073_NgsGrna_004	CarTScreening_CART0073_NgsGrna_037-CarTScreening_CART0073_NgsGrna_038	Before Injection	Spleen D9	Spleen D9 VS Before Injection	Spleen	9	-0.4202197	6.33123297	Test
TIGIT	2048	0.038746	0.38753	0.755693	584	high	256	CarTScreening_CART0073_NgsGrna_003-CarTScreening_CART0073_NgsGrna_004	CarTScreening_CART0073_NgsGrna_037-CarTScreening_CART0073_NgsGrna_038	Before Injection	Spleen D9	Spleen D9 VS Before Injection	Spleen	9	-0.4089257	8.30209444	Test
MORC3	2048	0.04496	0.41825	0.776756	564	high	256	CarTScreening_CART0073_NgsGrna_003-CarTScreening_CART0073_NgsGrna_004	CarTScreening_CART0073_NgsGrna_037-CarTScreening_CART0073_NgsGrna_038	Before Injection	Spleen D9	Spleen D9 VS Before Injection	Spleen	9	-0.5539753	5.97446724	Test
GPR157	2048	0.065385	0.51726	0.916967	483	high	256	CarTScreening_CART0073_NgsGrna_003-CarTScreening_CART0073_NgsGrna_004	CarTScreening_CART0073_NgsGrna_037-CarTScreening_CART0073_NgsGrna_038	Before Injection	Spleen D9	Spleen D9 VS Before Injection	Spleen	9	-0.8616612	5.43764315	Test
ZNF16	2048	0.076139	0.56017	0.949849	575	high	256	CarTScreening_CART0073_NgsGrna_003-CarTScreening_CART0073_NgsGrna_004	CarTScreening_CART0073_NgsGrna_037-CarTScreening_CART0073_NgsGrna_038	Before Injection	Spleen D9	Spleen D9 VS Before Injection	Spleen	9	-0.3766365	5.61565631	Test
PDCD1	2048	0.096718	0.62313	0.999873	576	high	256	CarTScreening_CART0073_NgsGrna_003-CarTScreening_CART0073_NgsGrna_004	CarTScreening_CART0073_NgsGrna_037-CarTScreening_CART0073_NgsGrna_038	Before Injection	Spleen D9	Spleen D9 VS Before Injection	Spleen	9	-0.4482511	3.45933527	Test
MIEF2	2048	0.11058	0.66045	0.999873	518	high	256	CarTScreening_CART0073_NgsGrna_003-CarTScreening_CART0073_NgsGrna_004	CarTScreening_CART0073_NgsGrna_037-CarTScreening_CART0073_NgsGrna_038	Before Injection	Spleen D9	Spleen D9 VS Before Injection	Spleen	9	-0.6224504	5.98731625	Test
OR4C6	2048	0.27291	0.89375	0.999873	497	high	256	CarTScreening_CART0073_NgsGrna_003-CarTScreening_CART0073_NgsGrna_004	CarTScreening_CART0073_NgsGrna_037-CarTScreening_CART0073_NgsGrna_038	Before Injection	Spleen D9	Spleen D9 VS Before Injection	Spleen	9	-0.7474499	4.98309102	Neutral
BRICD5	2048	0.27353	0.89401	0.999873	488	high	256	CarTScreening_CART0073_NgsGrna_003-CarTScreening_CART0073_NgsGrna_004	CarTScreening_CART0073_NgsGrna_037-CarTScreening_CART0073_NgsGrna_038	Before Injection	Spleen D9	Spleen D9 VS Before Injection	Spleen	9	-0.8083744	4.24607223	Test
SLC35B3	2048	0.2886	0.9067	0.999873	493	high	256	CarTScreening_CART0073_NgsGrna_003-CarTScreening_CART0073_NgsGrna_004	CarTScreening_CART0073_NgsGrna_037-CarTScreening_CART0073_NgsGrna_038	Before Injection	Spleen D9	Spleen D9 VS Before Injection	Spleen	9	-0.5909992	4.22697328	Test
TRAF1	2048	0.34423	0.93564	0.999873	380	high	256	CarTScreening_CART0073_NgsGrna_003-CarTScreening_CART0073_NgsGrna_004	CarTScreening_CART0073_NgsGrna_037-CarTScreening_CART0073_NgsGrna_038	Before Injection	Spleen D9	Spleen D9 VS Before Injection	Spleen	9	-1.1988706	4.19769241	Test
ZNF771	2048	0.3719	0.94656	0.999873	552	high	256	CarTScreening_CART0073_NgsGrna_003-CarTScreening_CART0073_NgsGrna_004	CarTScreening_CART0073_NgsGrna_037-CarTScreening_CART0073_NgsGrna_038	Before Injection	Spleen D9	Spleen D9 VS Before Injection	Spleen	9	-0.5039548	5.09187355	Test
CEBPA	2048	0.40437	0.95773	0.999873	412	high	256	CarTScreening_CART0073_NgsGrna_003-CarTScreening_CART0073_NgsGrna_004	CarTScreening_CART0073_NgsGrna_037-CarTScreening_CART0073_NgsGrna_038	Before Injection	Spleen D9	Spleen D9 VS Before Injection	Spleen	9	-1.0300666	3.80031597	Test
LACTB	2048	0.42115	0.96306	0.999873	527	high	256	CarTScreening_CART0073_NgsGrna_003-CarTScreening_CART0073_NgsGrna_004	CarTScreening_CART0073_NgsGrna_037-CarTScreening_CART0073_NgsGrna_038	Before Injection	Spleen D9	Spleen D9 VS Before Injection	Spleen	9	-0.6545566	4.41223983	Test
PPP1R12C	8960	0.42907	0.96535	0.999873	2212	high	256	CarTScreening_CART0073_NgsGrna_003-CarTScreening_CART0073_NgsGrna_004	CarTScreening_CART0073_NgsGrna_037-CarTScreening_CART0073_NgsGrna_038	Before Injection	Spleen D9	Spleen D9 VS Before Injection	Spleen	9	-0.6878503	4.60372314	SafeHarbor
SAP30	2048	0.56402	0.98693	0.999873	483	high	256	CarTScreening_CART0073_NgsGrna_003-CarTScreening_CART0073_NgsGrna_004	CarTScreening_CART0073_NgsGrna_037-CarTScreening_CART0073_NgsGrna_038	Before Injection	Spleen D9	Spleen D9 VS Before Injection	Spleen	9	-0.7230764	3.18518799	Test
PSMB4	2048	0.77233	0.9986	0.999873	173	high	256	CarTScreening_CART0073_NgsGrna_003-CarTScreening_CART0073_NgsGrna_004	CarTScreening_CART0073_NgsGrna_037-CarTScreening_CART0073_NgsGrna_038	Before Injection	Spleen D9	Spleen D9 VS Before Injection	Spleen	9	-1.5898348	1.02017611	Negative
RASA2	2048	0.80249	0.99937	0.999873	303	high	256	CarTScreening_CART0073_NgsGrna_003-CarTScreening_CART0073_NgsGrna_004	CarTScreening_CART0073_NgsGrna_037-CarTScreening_CART0073_NgsGrna_038	Before Injection	Spleen D9	Spleen D9 VS Before Injection	Spleen	9	-1.3498828	2.33768924	Test
RER1	2048	0.8799	0.99962	0.999873	278	high	256	CarTScreening_CART0073_NgsGrna_003-CarTScreening_CART0073_NgsGrna_004	CarTScreening_CART0073_NgsGrna_037-CarTScreening_CART0073_NgsGrna_038	Before Injection	Spleen D9	Spleen D9 VS Before Injection	Spleen	9	-1.6374362	1.56130211	Test
RPL8	2048	0.95254	0.99987	0.999873	126	high	256	CarTScreening_CART0073_NgsGrna_003-CarTScreening_CART0073_NgsGrna_004	CarTScreening_CART0073_NgsGrna_037-CarTScreening_CART0073_NgsGrna_038	Before Injection	Spleen D9	Spleen D9 VS Before Injection	Spleen	9	-2.0838993	0.43311885	Negative
POLR2L	1792	0.99143	0.99987	0.999873	50	high	256	CarTScreening_CART0073_NgsGrna_003-CarTScreening_CART0073_NgsGrna_004	CarTScreening_CART0073_NgsGrna_037-CarTScreening_CART0073_NgsGrna_038	Before Injection	Spleen D9	Spleen D9 VS Before Injection	Spleen	9	-2.8429224	-0.3384066	Negative
FAS	2048	1.49E-202	1.27E-04	4.50E-04	1295	high	256	CarTScreening_CART0073_NgsGrna_003-CarTScreening_CART0073_NgsGrna_004	CarTScreening_CART0073_NgsGrna_039-CarTScreening_CART0073_NgsGrna_040	Before Injection	Bone Marrow D9	Bone Marrow D9 VS Before Injection	Bone Marrow	9	1.53523269	10.0751933	Test
PRDM1	2048	7.07E-118	1.27E-04	4.50E-04	1128	high	256	CarTScreening_CART0073_NgsGrna_003-CarTScreening_CART0073_NgsGrna_004	CarTScreening_CART0073_NgsGrna_039-CarTScreening_CART0073_NgsGrna_040	Before Injection	Bone Marrow D9	Bone Marrow D9 VS Before Injection	Bone Marrow	9	1.14974419	7.52121316	Positive
RHOG	2048	3.32E-114	1.27E-04	4.50E-04	1124	high	256	CarTScreening_CART0073_NgsGrna_003-CarTScreening_CART0073_NgsGrna_004	CarTScreening_CART0073_NgsGrna_039-CarTScreening_CART0073_NgsGrna_040	Before Injection	Bone Marrow D9	Bone Marrow D9 VS Before Injection	Bone Marrow	9	1.10020798	5.742901	Test
CDKN2A	2048	6.89E-112	1.27E-04	4.50E-04	1114	high	256	CarTScreening_CART0073_NgsGrna_003-CarTScreening_CART0073_NgsGrna_004	CarTScreening_CART0073_NgsGrna_039-CarTScreening_CART0073_NgsGrna_040	Before Injection	Bone Marrow D9	Bone Marrow D9 VS Before Injection	Bone Marrow	9	1.04090728	5.95609121	Positive
TIGIT	2048	5.26E-24	1.27E-04	4.50E-04	833	high	256	CarTScreening_CART0073_NgsGrna_003-CarTScreening_CART0073_NgsGrna_004	CarTScreening_CART0073_NgsGrna_039-CarTScreening_CART0073_NgsGrna_040	Before Injection	Bone Marrow D9	Bone Marrow D9 VS Before Injection	Bone Marrow	9	0.40478657	3.57088467	Test
JMY	2048	5.70E-20	1.27E-04	4.50E-04	814	high	256	CarTScreening_CART0073_NgsGrna_003-CarTScreening_CART0073_NgsGrna_004	CarTScreening_CART0073_NgsGrna_039-CarTScreening_CART0073_NgsGrna_040	Before Injection	Bone Marrow D9	Bone Marrow D9 VS Before Injection	Bone Marrow	9	0.4294328	3.69727283	Test
DUSP6	2048	3.16E-17	1.27E-04	4.50E-04	804	high	256	CarTScreening_CART0073_NgsGrna_003-CarTScreening_CART0073_NgsGrna_004	CarTScreening_CART0073_NgsGrna_039-CarTScreening_CART0073_NgsGrna_040	Before Injection	Bone Marrow D9	Bone Marrow D9 VS Before Injection	Bone Marrow	9	0.32075567	3.52271007	Test
SAP30	2048	4.81E-13	1.27E-04	4.50E-04	764	high	256	CarTScreening_CART0073_NgsGrna_003-CarTScreening_CART0073_NgsGrna_004	CarTScreening_CART0073_NgsGrna_039-CarTScreening_CART0073_NgsGrna_040	Before Injection	Bone Marrow D9	Bone Marrow D9 VS Before Injection	Bone Marrow	9	0.23370716	2.9985471	Test
OR4C6	2048	7.00E-11	1.27E-04	4.50E-04	764	high	256	CarTScreening_CART0073_NgsGrna_003-CarTScreening_CART0073_NgsGrna_004	CarTScreening_CART0073_NgsGrna_039-CarTScreening_CART0073_NgsGrna_040	Before Injection	Bone Marrow D9	Bone Marrow D9 VS Before Injection	Bone Marrow	9	0.24150156	4.5856358	Neutral
HAVCR2	2048	1.82E-09	1.27E-04	4.50E-04	740	high	256	CarTScreening_CART0073_NgsGrna_003-CarTScreening_CART0073_NgsGrna_004	CarTScreening_CART0073_NgsGrna_039-CarTScreening_CART0073_NgsGrna_040	Before Injection	Bone Marrow D9	Bone Marrow D9 VS Before Injection	Bone Marrow	9	0.19008565	3.65656567	Test
LAT	2048	1.33E-08	1.27E-04	4.50E-04	745	high	256	CarTScreening_CART0073_NgsGrna_003-CarTScreening_CART0073_NgsGrna_004	CarTScreening_CART0073_NgsGrna_039-CarTScreening_CART0073_NgsGrna_040	Before Injection	Bone Marrow D9	Bone Marrow D9 VS Before Injection	Bone Marrow	9	0.18696435	3.12391827	Test
LMF2	2048	2.81E-06	3.81E-04	0.001238	723	high	256	CarTScreening_CART0073_NgsGrna_003-CarTScreening_CART0073_NgsGrna_004	CarTScreening_CART0073_NgsGrna_039-CarTScreening_CART0073_NgsGrna_040	Before Injection	Bone Marrow D9	Bone Marrow D9 VS Before Injection	Bone Marrow	9	0.26829595	3.3941847	Test
PPP1R12C	8960	6.35E-04	0.017898	0.053694	2877	high	256	CarTScreening_CART0073_NgsGrna_003-CarTScreening_CART0073_NgsGrna_004	CarTScreening_CART0073_NgsGrna_039-CarTScreening_CART0073_NgsGrna_040	Before Injection	Bone Marrow D9	Bone Marrow D9 VS Before Injection	Bone Marrow	9	-0.0798984	2.97587095	SafeHarbor
ZNF660	2048	0.0018372	0.042523	0.118458	687	high	256	CarTScreening_CART0073_NgsGrna_003-CarTScreening_CART0073_NgsGrna_004	CarTScreening_CART0073_NgsGrna_039-CarTScreening_CART0073_NgsGrna_040	Before Injection	Bone Marrow D9	Bone Marrow D9 VS Before Injection	Bone Marrow	9	0.09217284	3.12476822	Test
OR10G4	2048	0.004052	0.081112	0.210891	664	high	256	CarTScreening_CART0073_NgsGrna_003-CarTScreening_CART0073_NgsGrna_004	CarTScreening_CART0073_NgsGrna_039-CarTScreening_CART0073_NgsGrna_040	Before Injection	Bone Marrow D9	Bone Marrow D9 VS Before Injection	Bone Marrow	9	-0.010472	5.53894729	Neutral
TRAF1	2048	0.0071526	0.12503	0.304765	590	high	256	CarTScreening_CART0073_NgsGrna_003-CarTScreening_CART0073_NgsGrna_004	CarTScreening_CART0073_NgsGrna_039-CarTScreening_CART0073_NgsGrna_040	Before Injection	Bone Marrow D9	Bone Marrow D9 VS Before Injection	Bone Marrow	9	-0.2611116	4.03760203	Test
MIEF2	2048	0.011765	0.18444	0.423122	553	high	256	CarTScreening_CART0073_NgsGrna_003-CarTScreening_CART0073_NgsGrna_004	CarTScreening_CART0073_NgsGrna_039-CarTScreening_CART0073_NgsGrna_040	Before Injection	Bone Marrow D9	Bone Marrow D9 VS Before Injection	Bone Marrow	9	-0.3204758	4.29414928	Test
MORC3	2048	0.012736	0.19865	0.430418	632	high	256	CarTScreening_CART0073_NgsGrna_003-CarTScreening_CART0073_NgsGrna_004	CarTScreening_CART0073_NgsGrna_039-CarTScreening_CART0073_NgsGrna_040	Before Injection	Bone Marrow D9	Bone Marrow D9 VS Before Injection	Bone Marrow	9	-0.1157548	3.72089913	Test
GPR157	2048	0.034881	0.37306	0.765763	639	high	256	CarTScreening_CART0073_NgsGrna_003-CarTScreening_CART0073_NgsGrna_004	CarTScreening_CART0073_NgsGrna_039-CarTScreening_CART0073_NgsGrna_040	Before Injection	Bone Marrow D9	Bone Marrow D9 VS Before Injection	Bone Marrow	9	-0.0224873	4.4826192	Test
PHF8	2048	0.057456	0.48578	0.909384	594	high	256	CarTScreening_CART0073_NgsGrna_003-CarTScreening_CART0073_NgsGrna_004	CarTScreening_CART0073_NgsGrna_039-CarTScreening_CART0073_NgsGrna_040	Before Injection	Bone Marrow D9	Bone Marrow D9 VS Before Injection	Bone Marrow	9	-0.2941996	3.59352226	Test
CEBPA	2048	0.06269	0.51447	0.909384	642	high	256	CarTScreening_CART0073_NgsGrna_003-CarTScreening_CART0073_NgsGrna_004	CarTScreening_CART0073_NgsGrna_039-CarTScreening_CART0073_NgsGrna_040	Before Injection	Bone Marrow D9	Bone Marrow D9 VS Before Injection	Bone Marrow	9	0.0259754	2.13968019	Test
PDCD1	2048	0.066371	0.52894	0.909384	602	high	256	CarTScreening_CART0073_NgsGrna_003-CarTScreening_CART0073_NgsGrna_004	CarTScreening_CART0073_NgsGrna_039-CarTScreening_CART0073_NgsGrna_040	Before Injection	Bone Marrow D9	Bone Marrow D9 VS Before Injection	Bone Marrow	9	-0.1522379	2.69669031	Test
ZNF16	2048	0.068244	0.5363	0.909384	568	high	256	CarTScreening_CART0073_NgsGrna_003-CarTScreening_CART0073_NgsGrna_004	CarTScreening_CART0073_NgsGrna_039-CarTScreening_CART0073_NgsGrna_040	Before Injection	Bone Marrow D9	Bone Marrow D9 VS Before Injection	Bone Marrow	9	-0.123455	2.68826849	Test
BRICD5	2048	0.082734	0.59266	0.963078	655	high	256	CarTScreening_CART0073_NgsGrna_003-CarTScreening_CART0073_NgsGrna_004	CarTScreening_CART0073_NgsGrna_039-CarTScreening_CART0073_NgsGrna_040	Before Injection	Bone Marrow D9	Bone Marrow D9 VS Before Injection	Bone Marrow	9	0.14215505	2.42996132	Test
OR14J1	2048	0.12588	0.71071	0.999873	539	high	256	CarTScreening_CART0073_NgsGrna_003-CarTScreening_CART0073_NgsGrna_004	CarTScreening_CART0073_NgsGrna_039-CarTScreening_CART0073_NgsGrna_040	Before Injection	Bone Marrow D9	Bone Marrow D9 VS Before Injection	Bone Marrow	9	-0.3042165	2.33925886	Neutral
ZNF771	2048	0.19867	0.82775	0.999873	634	high	256	CarTScreening_CART0073_NgsGrna_003-CarTScreening_CART0073_NgsGrna_004	CarTScreening_CART0073_NgsGrna_039-CarTScreening_CART0073_NgsGrna_040	Before Injection	Bone Marrow D9	Bone Marrow D9 VS Before Injection	Bone Marrow	9	-0.1749886	2.37521497	Test
TMTC3	2047	0.20129	0.82927	0.999873	486	high	256	CarTScreening_CART0073_NgsGrna_003-CarTScreening_CART0073_NgsGrna_004	CarTScreening_CART0073_NgsGrna_039-CarTScreening_CART0073_NgsGrna_040	Before Injection	Bone Marrow D9	Bone Marrow D9 VS Before Injection	Bone Marrow	9	-0.336328	2.50470443	Test
ZAP70	2048	0.25613	0.88715	0.999873	495	high	256	CarTScreening_CART0073_NgsGrna_003-CarTScreening_CART0073_NgsGrna_004	CarTScreening_CART0073_NgsGrna_039-CarTScreening_CART0073_NgsGrna_040	Before Injection	Bone Marrow D9	Bone Marrow D9 VS Before Injection	Bone Marrow	9	-0.4918506	2.09752154	Test
CTLA4	2048	0.29166	0.91305	0.999873	622	high	256	CarTScreening_CART0073_NgsGrna_003-CarTScreening_CART0073_NgsGrna_004	CarTScreening_CART0073_NgsGrna_039-CarTScreening_CART0073_NgsGrna_040	Before Injection	Bone Marrow D9	Bone Marrow D9 VS Before Injection	Bone Marrow	9	-0.0885951	2.42622824	Positive
VAMP4	2048	0.31692	0.9265	0.999873	548	high	256	CarTScreening_CART0073_NgsGrna_003-CarTScreening_CART0073_NgsGrna_004	CarTScreening_CART0073_NgsGrna_039-CarTScreening_CART0073_NgsGrna_040	Before Injection	Bone Marrow D9	Bone Marrow D9 VS Before Injection	Bone Marrow	9	-0.2762219	2.47239726	Test
ZNF354A	2048	0.37275	0.95138	0.999873	437	high	256	CarTScreening_CART0073_NgsGrna_003-CarTScreening_CART0073_NgsGrna_004	CarTScreening_CART0073_NgsGrna_039-CarTScreening_CART0073_NgsGrna_040	Before Injection	Bone Marrow D9	Bone Marrow D9 VS Before Injection	Bone Marrow	9	-0.574072	1.90529047	Test
SLC35B3	2048	0.58606	0.98972	0.999873	338	high	256	CarTScreening_CART0073_NgsGrna_003-CarTScreening_CART0073_NgsGrna_004	CarTScreening_CART0073_NgsGrna_039-CarTScreening_CART0073_NgsGrna_040	Before Injection	Bone Marrow D9	Bone Marrow D9 VS Before Injection	Bone Marrow	9	-0.7706225	1.16223737	Test
RASA2	2048	0.69749	0.99657	0.999873	206	high	256	CarTScreening_CART0073_NgsGrna_003-CarTScreening_CART0073_NgsGrna_004	CarTScreening_CART0073_NgsGrna_039-CarTScreening_CART0073_NgsGrna_040	Before Injection	Bone Marrow D9	Bone Marrow D9 VS Before Injection	Bone Marrow	9	-1.4562447	0.5787894	Test
LACTB	2048	0.70953	0.99708	0.999873	425	high	256	CarTScreening_CART0073_NgsGrna_003-CarTScreening_CART0073_NgsGrna_004	CarTScreening_CART0073_NgsGrna_039-CarTScreening_CART0073_NgsGrna_040	Before Injection	Bone Marrow D9	Bone Marrow D9 VS Before Injection	Bone Marrow	9	-0.5484265	1.4649443	Test
NOTCH2	2048	0.83296	0.99962	0.999873	561	high	256	CarTScreening_CART0073_NgsGrna_003-CarTScreening_CART0073_NgsGrna_004	CarTScreening_CART0073_NgsGrna_039-CarTScreening_CART0073_NgsGrna_040	Before Injection	Bone Marrow D9	Bone Marrow D9 VS Before Injection	Bone Marrow	9	-0.1998236	1.65360566	Test
RER1	2048	0.96688	0.99987	0.999873	364	high	256	CarTScreening_CART0073_NgsGrna_003-CarTScreening_CART0073_NgsGrna_004	CarTScreening_CART0073_NgsGrna_039-CarTScreening_CART0073_NgsGrna_040	Before Injection	Bone Marrow D9	Bone Marrow D9 VS Before Injection	Bone Marrow	9	-0.7770393	0.87503163	Test
PSMB4	2048	0.99832	0.99987	0.999873	191	high	256	CarTScreening_CART0073_NgsGrna_003-CarTScreening_CART0073_NgsGrna_004	CarTScreening_CART0073_NgsGrna_039-CarTScreening_CART0073_NgsGrna_040	Before Injection	Bone Marrow D9	Bone Marrow D9 VS Before Injection	Bone Marrow	9	-1.8251006	0.13754286	Negative
RPL8	2048	1	0.99987	0.999873	105	high	256	CarTScreening_CART0073_NgsGrna_003-CarTScreening_CART0073_NgsGrna_004	CarTScreening_CART0073_NgsGrna_039-CarTScreening_CART0073_NgsGrna_040	Before Injection	Bone Marrow D9	Bone Marrow D9 VS Before Injection	Bone Marrow	9	-2.355521	-0.3002484	Negative
POLR2L	1792	1	0.99987	0.999873	16	high	256	CarTScreening_CART0073_NgsGrna_003-CarTScreening_CART0073_NgsGrna_004	CarTScreening_CART0073_NgsGrna_039-CarTScreening_CART0073_NgsGrna_040	Before Injection	Bone Marrow D9	Bone Marrow D9 VS Before Injection	Bone Marrow	9	-3.1523388	-0.6085751	Negative
FAS	2048	0	1.27E-04	8.25E-04	1433	high	256	CarTScreening_CART0073_NgsGrna_003-CarTScreening_CART0073_NgsGrna_004	CarTScreening_CART0073_NgsGrna_041-CarTScreening_CART0073_NgsGrna_042	Before Injection	Spleen D21	Spleen D21 VS Before Injection	Spleen	21	1.78411414	16.862138	Test
PRDM1	2048	2.83E-106	1.27E-04	8.25E-04	1026	high	256	CarTScreening_CART0073_NgsGrna_003-CarTScreening_CART0073_NgsGrna_004	CarTScreening_CART0073_NgsGrna_041-CarTScreening_CART0073_NgsGrna_042	Before Injection	Spleen D21	Spleen D21 VS Before Injection	Spleen	21	0.88550497	11.4168244	Positive
RHOG	2048	1.48E-20	1.27E-04	8.25E-04	752	high	256	CarTScreening_CART0073_NgsGrna_003-CarTScreening_CART0073_NgsGrna_004	CarTScreening_CART0073_NgsGrna_041-CarTScreening_CART0073_NgsGrna_042	Before Injection	Spleen D21	Spleen D21 VS Before Injection	Spleen	21	0.3006922	4.6859006	Test
PDCD1	2048	1.62E-10	1.27E-04	8.25E-04	686	high	256	CarTScreening_CART0073_NgsGrna_003-CarTScreening_CART0073_NgsGrna_004	CarTScreening_CART0073_NgsGrna_041-CarTScreening_CART0073_NgsGrna_042	Before Injection	Spleen D21	Spleen D21 VS Before Injection	Spleen	21	0.15681769	7.82979761	Test
SAP30	2048	8.50E-10	1.27E-04	8.25E-04	668	high	256	CarTScreening_CART0073_NgsGrna_003-CarTScreening_CART0073_NgsGrna_004	CarTScreening_CART0073_NgsGrna_041-CarTScreening_CART0073_NgsGrna_042	Before Injection	Spleen D21	Spleen D21 VS Before Injection	Spleen	21	0.03989704	11.8781526	Test
NOTCH2	2048	1.17E-09	1.27E-04	8.25E-04	684	high	256	CarTScreening_CART0073_NgsGrna_003-CarTScreening_CART0073_NgsGrna_004	CarTScreening_CART0073_NgsGrna_041-CarTScreening_CART0073_NgsGrna_042	Before Injection	Spleen D21	Spleen D21 VS Before Injection	Spleen	21	0.11269268	4.85893432	Test
PPP1R12C	8960	4.05E-06	3.81E-04	0.002122	2645	high	256	CarTScreening_CART0073_NgsGrna_003-CarTScreening_CART0073_NgsGrna_004	CarTScreening_CART0073_NgsGrna_041-CarTScreening_CART0073_NgsGrna_042	Before Injection	Spleen D21	Spleen D21 VS Before Injection	Spleen	21	-0.0769673	3.61054914	SafeHarbor
CDKN2A	2048	1.09E-04	0.0034273	0.016708	634	high	256	CarTScreening_CART0073_NgsGrna_003-CarTScreening_CART0073_NgsGrna_004	CarTScreening_CART0073_NgsGrna_041-CarTScreening_CART0073_NgsGrna_042	Before Injection	Spleen D21	Spleen D21 VS Before Injection	Spleen	21	0.00885115	2.7179063	Positive
JMY	2048	2.97E-04	0.0082508	0.035754	630	high	256	CarTScreening_CART0073_NgsGrna_003-CarTScreening_CART0073_NgsGrna_004	CarTScreening_CART0073_NgsGrna_041-CarTScreening_CART0073_NgsGrna_042	Before Injection	Spleen D21	Spleen D21 VS Before Injection	Spleen	21	-0.0164043	2.35918675	Test
OR10G4	2048	0.0026925	0.057502	0.224257	618	high	256	CarTScreening_CART0073_NgsGrna_003-CarTScreening_CART0073_NgsGrna_004	CarTScreening_CART0073_NgsGrna_041-CarTScreening_CART0073_NgsGrna_042	Before Injection	Spleen D21	Spleen D21 VS Before Injection	Spleen	21	0.01198963	3.9835045	Neutral
OR14J1	2048	0.0057362	0.10269	0.364086	576	high	256	CarTScreening_CART0073_NgsGrna_003-CarTScreening_CART0073_NgsGrna_004	CarTScreening_CART0073_NgsGrna_041-CarTScreening_CART0073_NgsGrna_042	Before Injection	Spleen D21	Spleen D21 VS Before Injection	Spleen	21	-0.157319	6.66389276	Neutral
TMTC3	2047	0.0090423	0.14636	0.47566	572	high	256	CarTScreening_CART0073_NgsGrna_003-CarTScreening_CART0073_NgsGrna_004	CarTScreening_CART0073_NgsGrna_041-CarTScreening_CART0073_NgsGrna_042	Before Injection	Spleen D21	Spleen D21 VS Before Injection	Spleen	21	-0.1084385	3.64345106	Test
HAVCR2	2048	0.018844	0.24917	0.723126	583	high	256	CarTScreening_CART0073_NgsGrna_003-CarTScreening_CART0073_NgsGrna_004	CarTScreening_CART0073_NgsGrna_041-CarTScreening_CART0073_NgsGrna_042	Before Injection	Spleen D21	Spleen D21 VS Before Injection	Spleen	21	-0.1724624	3.69534105	Test
ZNF660	2048	0.020371	0.25958	0.723126	547	high	256	CarTScreening_CART0073_NgsGrna_003-CarTScreening_CART0073_NgsGrna_004	CarTScreening_CART0073_NgsGrna_041-CarTScreening_CART0073_NgsGrna_042	Before Injection	Spleen D21	Spleen D21 VS Before Injection	Spleen	21	-0.1735711	4.09298144	Test
ZNF16	2048	0.026191	0.30528	0.771452	534	high	256	CarTScreening_CART0073_NgsGrna_003-CarTScreening_CART0073_NgsGrna_004	CarTScreening_CART0073_NgsGrna_041-CarTScreening_CART0073_NgsGrna_042	Before Injection	Spleen D21	Spleen D21 VS Before Injection	Spleen	21	-0.2031131	5.23375644	Test
TIGIT	2048	0.032107	0.34768	0.771452	547	high	256	CarTScreening_CART0073_NgsGrna_003-CarTScreening_CART0073_NgsGrna_004	CarTScreening_CART0073_NgsGrna_041-CarTScreening_CART0073_NgsGrna_042	Before Injection	Spleen D21	Spleen D21 VS Before Injection	Spleen	21	-0.1357333	2.82875459	Test
LMF2	2048	0.032255	0.34869	0.771452	590	high	256	CarTScreening_CART0073_NgsGrna_003-CarTScreening_CART0073_NgsGrna_004	CarTScreening_CART0073_NgsGrna_041-CarTScreening_CART0073_NgsGrna_042	Before Injection	Spleen D21	Spleen D21 VS Before Injection	Spleen	21	-0.0369557	3.62069388	Test
PHF8	2048	0.033643	0.35605	0.771452	599	high	256	CarTScreening_CART0073_NgsGrna_003-CarTScreening_CART0073_NgsGrna_004	CarTScreening_CART0073_NgsGrna_041-CarTScreening_CART0073_NgsGrna_042	Before Injection	Spleen D21	Spleen D21 VS Before Injection	Spleen	21	-0.1731827	2.53695373	Test
MORC3	2048	0.083069	0.58099	0.999873	559	high	256	CarTScreening_CART0073_NgsGrna_003-CarTScreening_CART0073_NgsGrna_004	CarTScreening_CART0073_NgsGrna_041-CarTScreening_CART0073_NgsGrna_042	Before Injection	Spleen D21	Spleen D21 VS Before Injection	Spleen	21	-0.2266081	3.87885227	Test
BRICD5	2048	0.10104	0.63151	0.999873	514	high	256	CarTScreening_CART0073_NgsGrna_003-CarTScreening_CART0073_NgsGrna_004	CarTScreening_CART0073_NgsGrna_041-CarTScreening_CART0073_NgsGrna_042	Before Injection	Spleen D21	Spleen D21 VS Before Injection	Spleen	21	-0.2902906	3.92410901	Test
VAMP4	2048	0.12713	0.7036	0.999873	569	high	256	CarTScreening_CART0073_NgsGrna_003-CarTScreening_CART0073_NgsGrna_004	CarTScreening_CART0073_NgsGrna_041-CarTScreening_CART0073_NgsGrna_042	Before Injection	Spleen D21	Spleen D21 VS Before Injection	Spleen	21	-0.138685	2.73180636	Test
LACTB	2048	0.12879	0.70716	0.999873	578	high	256	CarTScreening_CART0073_NgsGrna_003-CarTScreening_CART0073_NgsGrna_004	CarTScreening_CART0073_NgsGrna_041-CarTScreening_CART0073_NgsGrna_042	Before Injection	Spleen D21	Spleen D21 VS Before Injection	Spleen	21	-0.1460384	3.10672137	Test
LAT	2048	0.13891	0.73102	0.999873	503	high	256	CarTScreening_CART0073_NgsGrna_003-CarTScreening_CART0073_NgsGrna_004	CarTScreening_CART0073_NgsGrna_041-CarTScreening_CART0073_NgsGrna_042	Before Injection	Spleen D21	Spleen D21 VS Before Injection	Spleen	21	-0.3421815	3.03296289	Test
SLC35B3	2048	0.15901	0.76403	0.999873	458	high	256	CarTScreening_CART0073_NgsGrna_003-CarTScreening_CART0073_NgsGrna_004	CarTScreening_CART0073_NgsGrna_041-CarTScreening_CART0073_NgsGrna_042	Before Injection	Spleen D21	Spleen D21 VS Before Injection	Spleen	21	-0.4139429	3.01780879	Test
DUSP6	2048	0.16048	0.7658	0.999873	567	high	256	CarTScreening_CART0073_NgsGrna_003-CarTScreening_CART0073_NgsGrna_004	CarTScreening_CART0073_NgsGrna_041-CarTScreening_CART0073_NgsGrna_042	Before Injection	Spleen D21	Spleen D21 VS Before Injection	Spleen	21	-0.1332595	2.7629489	Test
CTLA4	2048	0.20529	0.82267	0.999873	508	high	256	CarTScreening_CART0073_NgsGrna_003-CarTScreening_CART0073_NgsGrna_004	CarTScreening_CART0073_NgsGrna_041-CarTScreening_CART0073_NgsGrna_042	Before Injection	Spleen D21	Spleen D21 VS Before Injection	Spleen	21	-0.2538086	2.20532818	Positive
OR4C6	2048	0.22006	0.83841	0.999873	546	high	256	CarTScreening_CART0073_NgsGrna_003-CarTScreening_CART0073_NgsGrna_004	CarTScreening_CART0073_NgsGrna_041-CarTScreening_CART0073_NgsGrna_042	Before Injection	Spleen D21	Spleen D21 VS Before Injection	Spleen	21	-0.2681715	3.25734515	Neutral
ZNF354A	2048	0.22636	0.84577	0.999873	556	high	256	CarTScreening_CART0073_NgsGrna_003-CarTScreening_CART0073_NgsGrna_004	CarTScreening_CART0073_NgsGrna_041-CarTScreening_CART0073_NgsGrna_042	Before Injection	Spleen D21	Spleen D21 VS Before Injection	Spleen	21	-0.2554433	2.77226843	Test
TRAF1	2048	0.24197	0.86431	0.999873	453	high	256	CarTScreening_CART0073_NgsGrna_003-CarTScreening_CART0073_NgsGrna_004	CarTScreening_CART0073_NgsGrna_041-CarTScreening_CART0073_NgsGrna_042	Before Injection	Spleen D21	Spleen D21 VS Before Injection	Spleen	21	-0.4485323	2.9039246	Test
GPR157	2048	0.24289	0.86583	0.999873	506	high	256	CarTScreening_CART0073_NgsGrna_003-CarTScreening_CART0073_NgsGrna_004	CarTScreening_CART0073_NgsGrna_041-CarTScreening_CART0073_NgsGrna_042	Before Injection	Spleen D21	Spleen D21 VS Before Injection	Spleen	21	-0.2917262	2.73691497	Test
ZNF771	2048	0.24556	0.8704	0.999873	471	high	256	CarTScreening_CART0073_NgsGrna_003-CarTScreening_CART0073_NgsGrna_004	CarTScreening_CART0073_NgsGrna_041-CarTScreening_CART0073_NgsGrna_042	Before Injection	Spleen D21	Spleen D21 VS Before Injection	Spleen	21	-0.4132699	2.05290277	Test
RASA2	2048	0.26642	0.8869	0.999873	388	high	256	CarTScreening_CART0073_NgsGrna_003-CarTScreening_CART0073_NgsGrna_004	CarTScreening_CART0073_NgsGrna_041-CarTScreening_CART0073_NgsGrna_042	Before Injection	Spleen D21	Spleen D21 VS Before Injection	Spleen	21	-0.7399066	2.42272721	Test
MIEF2	2048	0.33916	0.9298	0.999873	521	high	256	CarTScreening_CART0073_NgsGrna_003-CarTScreening_CART0073_NgsGrna_004	CarTScreening_CART0073_NgsGrna_041-CarTScreening_CART0073_NgsGrna_042	Before Injection	Spleen D21	Spleen D21 VS Before Injection	Spleen	21	-0.2359826	2.77506342	Test
CEBPA	2048	0.53917	0.98413	0.999873	553	high	256	CarTScreening_CART0073_NgsGrna_003-CarTScreening_CART0073_NgsGrna_004	CarTScreening_CART0073_NgsGrna_041-CarTScreening_CART0073_NgsGrna_042	Before Injection	Spleen D21	Spleen D21 VS Before Injection	Spleen	21	-0.1484504	2.25852261	Test
RER1	2048	0.82095	0.99937	0.999873	318	high	256	CarTScreening_CART0073_NgsGrna_003-CarTScreening_CART0073_NgsGrna_004	CarTScreening_CART0073_NgsGrna_041-CarTScreening_CART0073_NgsGrna_042	Before Injection	Spleen D21	Spleen D21 VS Before Injection	Spleen	21	-0.8850759	1.10010705	Test
ZAP70	2048	0.99686	0.99987	0.999873	450	high	256	CarTScreening_CART0073_NgsGrna_003-CarTScreening_CART0073_NgsGrna_004	CarTScreening_CART0073_NgsGrna_041-CarTScreening_CART0073_NgsGrna_042	Before Injection	Spleen D21	Spleen D21 VS Before Injection	Spleen	21	-0.5746432	1.04009738	Test
PSMB4	2048	0.99953	0.99987	0.999873	152	high	256	CarTScreening_CART0073_NgsGrna_003-CarTScreening_CART0073_NgsGrna_004	CarTScreening_CART0073_NgsGrna_041-CarTScreening_CART0073_NgsGrna_042	Before Injection	Spleen D21	Spleen D21 VS Before Injection	Spleen	21	-1.3523031	0.04958912	Negative
RPL8	2048	1	0.99987	0.999873	168	high	256	CarTScreening_CART0073_NgsGrna_003-CarTScreening_CART0073_NgsGrna_004	CarTScreening_CART0073_NgsGrna_041-CarTScreening_CART0073_NgsGrna_042	Before Injection	Spleen D21	Spleen D21 VS Before Injection	Spleen	21	-1.5453362	-0.1618938	Negative
POLR2L	1792	1	0.99987	0.999873	74	high	256	CarTScreening_CART0073_NgsGrna_003-CarTScreening_CART0073_NgsGrna_004	CarTScreening_CART0073_NgsGrna_041-CarTScreening_CART0073_NgsGrna_042	Before Injection	Spleen D21	Spleen D21 VS Before Injection	Spleen	21	-1.9588024	-0.4040789	Negative
FAS	2048	0	1.27E-04	6.19E-04	1312	high	256	CarTScreening_CART0073_NgsGrna_003-CarTScreening_CART0073_NgsGrna_004	CarTScreening_CART0073_NgsGrna_043-CarTScreening_CART0073_NgsGrna_044	Before Injection	Bone Marrow D21	Bone Marrow D21 VS Before Injection	Bone Marrow	21	1.51790415	27.8653743	Test
PRDM1	2048	3.88E-77	1.27E-04	6.19E-04	855	high	256	CarTScreening_CART0073_NgsGrna_003-CarTScreening_CART0073_NgsGrna_004	CarTScreening_CART0073_NgsGrna_043-CarTScreening_CART0073_NgsGrna_044	Before Injection	Bone Marrow D21	Bone Marrow D21 VS Before Injection	Bone Marrow	21	0.35176869	13.9851996	Positive
RHOG	2048	1.22E-32	1.27E-04	6.19E-04	718	high	256	CarTScreening_CART0073_NgsGrna_003-CarTScreening_CART0073_NgsGrna_004	CarTScreening_CART0073_NgsGrna_043-CarTScreening_CART0073_NgsGrna_044	Before Injection	Bone Marrow D21	Bone Marrow D21 VS Before Injection	Bone Marrow	21	0.01024666	18.5604353	Test
CDKN2A	2048	7.62E-12	1.27E-04	6.19E-04	617	high	256	CarTScreening_CART0073_NgsGrna_003-CarTScreening_CART0073_NgsGrna_004	CarTScreening_CART0073_NgsGrna_043-CarTScreening_CART0073_NgsGrna_044	Before Injection	Bone Marrow D21	Bone Marrow D21 VS Before Injection	Bone Marrow	21	-0.2331547	4.40948642	Positive
PDCD1	2048	1.18E-09	1.27E-04	6.19E-04	604	high	256	CarTScreening_CART0073_NgsGrna_003-CarTScreening_CART0073_NgsGrna_004	CarTScreening_CART0073_NgsGrna_043-CarTScreening_CART0073_NgsGrna_044	Before Injection	Bone Marrow D21	Bone Marrow D21 VS Before Injection	Bone Marrow	21	-0.3214175	2.20130254	Test
TMTC3	2047	5.94E-08	1.27E-04	6.19E-04	530	high	256	CarTScreening_CART0073_NgsGrna_003-CarTScreening_CART0073_NgsGrna_004	CarTScreening_CART0073_NgsGrna_043-CarTScreening_CART0073_NgsGrna_044	Before Injection	Bone Marrow D21	Bone Marrow D21 VS Before Injection	Bone Marrow	21	-0.4329587	4.90379026	Test
ZAP70	2048	2.82E-07	1.27E-04	6.19E-04	564	high	256	CarTScreening_CART0073_NgsGrna_003-CarTScreening_CART0073_NgsGrna_004	CarTScreening_CART0073_NgsGrna_043-CarTScreening_CART0073_NgsGrna_044	Before Injection	Bone Marrow D21	Bone Marrow D21 VS Before Injection	Bone Marrow	21	-0.5369811	4.49486988	Test
PHF8	2048	1.24E-06	1.27E-04	6.19E-04	575	high	256	CarTScreening_CART0073_NgsGrna_003-CarTScreening_CART0073_NgsGrna_004	CarTScreening_CART0073_NgsGrna_043-CarTScreening_CART0073_NgsGrna_044	Before Injection	Bone Marrow D21	Bone Marrow D21 VS Before Injection	Bone Marrow	21	-0.4240009	4.26448322	Test
CEBPA	2048	4.93E-06	3.81E-04	0.00165	576	high	256	CarTScreening_CART0073_NgsGrna_003-CarTScreening_CART0073_NgsGrna_004	CarTScreening_CART0073_NgsGrna_043-CarTScreening_CART0073_NgsGrna_044	Before Injection	Bone Marrow D21	Bone Marrow D21 VS Before Injection	Bone Marrow	21	-0.3849924	2.06194296	Test
NOTCH2	2048	8.10E-05	0.001904	0.007426	550	high	256	CarTScreening_CART0073_NgsGrna_003-CarTScreening_CART0073_NgsGrna_004	CarTScreening_CART0073_NgsGrna_043-CarTScreening_CART0073_NgsGrna_044	Before Injection	Bone Marrow D21	Bone Marrow D21 VS Before Injection	Bone Marrow	21	-0.5268822	3.73870763	Test
PPP1R12C	8960	0.0028343	0.060041	0.212871	2250	high	256	CarTScreening_CART0073_NgsGrna_003-CarTScreening_CART0073_NgsGrna_004	CarTScreening_CART0073_NgsGrna_043-CarTScreening_CART0073_NgsGrna_044	Before Injection	Bone Marrow D21	Bone Marrow D21 VS Before Injection	Bone Marrow	21	-0.5474556	3.47093755	SafeHarbor
LAT	2048	0.011999	0.18342	0.589871	529	high	256	CarTScreening_CART0073_NgsGrna_003-CarTScreening_CART0073_NgsGrna_004	CarTScreening_CART0073_NgsGrna_043-CarTScreening_CART0073_NgsGrna_044	Before Injection	Bone Marrow D21	Bone Marrow D21 VS Before Injection	Bone Marrow	21	-0.5476637	4.37047001	Test
LMF2	2048	0.013207	0.19662	0.589871	532	high	256	CarTScreening_CART0073_NgsGrna_003-CarTScreening_CART0073_NgsGrna_004	CarTScreening_CART0073_NgsGrna_043-CarTScreening_CART0073_NgsGrna_044	Before Injection	Bone Marrow D21	Bone Marrow D21 VS Before Injection	Bone Marrow	21	-0.4489332	2.12716853	Test
JMY	2048	0.031957	0.34336	0.936304	518	high	256	CarTScreening_CART0073_NgsGrna_003-CarTScreening_CART0073_NgsGrna_004	CarTScreening_CART0073_NgsGrna_043-CarTScreening_CART0073_NgsGrna_044	Before Injection	Bone Marrow D21	Bone Marrow D21 VS Before Injection	Bone Marrow	21	-0.5667217	5.65753471	Test
SLC35B3	2048	0.034881	0.36012	0.936304	449	high	256	CarTScreening_CART0073_NgsGrna_003-CarTScreening_CART0073_NgsGrna_004	CarTScreening_CART0073_NgsGrna_043-CarTScreening_CART0073_NgsGrna_044	Before Injection	Bone Marrow D21	Bone Marrow D21 VS Before Injection	Bone Marrow	21	-0.7508534	11.0120241	Test
ZNF16	2048	0.053668	0.44897	0.999873	463	high	256	CarTScreening_CART0073_NgsGrna_003-CarTScreening_CART0073_NgsGrna_004	CarTScreening_CART0073_NgsGrna_043-CarTScreening_CART0073_NgsGrna_044	Before Injection	Bone Marrow D21	Bone Marrow D21 VS Before Injection	Bone Marrow	21	-0.643608	2.6150868	Test
TIGIT	2048	0.062703	0.49264	0.999873	519	high	256	CarTScreening_CART0073_NgsGrna_003-CarTScreening_CART0073_NgsGrna_004	CarTScreening_CART0073_NgsGrna_043-CarTScreening_CART0073_NgsGrna_044	Before Injection	Bone Marrow D21	Bone Marrow D21 VS Before Injection	Bone Marrow	21	-0.6217944	3.28371436	Test
HAVCR2	2048	0.085429	0.57667	0.999873	481	high	256	CarTScreening_CART0073_NgsGrna_003-CarTScreening_CART0073_NgsGrna_004	CarTScreening_CART0073_NgsGrna_043-CarTScreening_CART0073_NgsGrna_044	Before Injection	Bone Marrow D21	Bone Marrow D21 VS Before Injection	Bone Marrow	21	-0.7219131	2.21653039	Test
MIEF2	2048	0.10104	0.62237	0.999873	434	high	256	CarTScreening_CART0073_NgsGrna_003-CarTScreening_CART0073_NgsGrna_004	CarTScreening_CART0073_NgsGrna_043-CarTScreening_CART0073_NgsGrna_044	Before Injection	Bone Marrow D21	Bone Marrow D21 VS Before Injection	Bone Marrow	21	-0.8353701	5.51210247	Test
OR10G4	2048	0.10348	0.63049	0.999873	452	high	256	CarTScreening_CART0073_NgsGrna_003-CarTScreening_CART0073_NgsGrna_004	CarTScreening_CART0073_NgsGrna_043-CarTScreening_CART0073_NgsGrna_044	Before Injection	Bone Marrow D21	Bone Marrow D21 VS Before Injection	Bone Marrow	21	-0.7041246	2.56605816	Neutral
LACTB	2048	0.11944	0.68025	0.999873	493	high	256	CarTScreening_CART0073_NgsGrna_003-CarTScreening_CART0073_NgsGrna_004	CarTScreening_CART0073_NgsGrna_043-CarTScreening_CART0073_NgsGrna_044	Before Injection	Bone Marrow D21	Bone Marrow D21 VS Before Injection	Bone Marrow	21	-0.6955662	6.26432797	Test
OR14J1	2048	0.16266	0.76606	0.999873	432	high	256	CarTScreening_CART0073_NgsGrna_003-CarTScreening_CART0073_NgsGrna_004	CarTScreening_CART0073_NgsGrna_043-CarTScreening_CART0073_NgsGrna_044	Before Injection	Bone Marrow D21	Bone Marrow D21 VS Before Injection	Bone Marrow	21	-0.8375169	4.70813666	Neutral
GPR157	2048	0.20214	0.81353	0.999873	465	high	256	CarTScreening_CART0073_NgsGrna_003-CarTScreening_CART0073_NgsGrna_004	CarTScreening_CART0073_NgsGrna_043-CarTScreening_CART0073_NgsGrna_044	Before Injection	Bone Marrow D21	Bone Marrow D21 VS Before Injection	Bone Marrow	21	-0.6405664	1.91939044	Test
PSMB4	2048	0.22006	0.8346	0.999873	239	high	256	CarTScreening_CART0073_NgsGrna_003-CarTScreening_CART0073_NgsGrna_004	CarTScreening_CART0073_NgsGrna_043-CarTScreening_CART0073_NgsGrna_044	Before Injection	Bone Marrow D21	Bone Marrow D21 VS Before Injection	Bone Marrow	21	-1.4637416	2.97666464	Negative
TRAF1	2048	0.23669	0.85517	0.999873	476	high	256	CarTScreening_CART0073_NgsGrna_003-CarTScreening_CART0073_NgsGrna_004	CarTScreening_CART0073_NgsGrna_043-CarTScreening_CART0073_NgsGrna_044	Before Injection	Bone Marrow D21	Bone Marrow D21 VS Before Injection	Bone Marrow	21	-0.7164249	2.14175286	Test
SAP30	2048	0.3012	0.90873	0.999873	472	high	256	CarTScreening_CART0073_NgsGrna_003-CarTScreening_CART0073_NgsGrna_004	CarTScreening_CART0073_NgsGrna_043-CarTScreening_CART0073_NgsGrna_044	Before Injection	Bone Marrow D21	Bone Marrow D21 VS Before Injection	Bone Marrow	21	-0.600908	2.15285256	Test
ZNF771	2048	0.32808	0.92371	0.999873	481	high	256	CarTScreening_CART0073_NgsGrna_003-CarTScreening_CART0073_NgsGrna_004	CarTScreening_CART0073_NgsGrna_043-CarTScreening_CART0073_NgsGrna_044	Before Injection	Bone Marrow D21	Bone Marrow D21 VS Before Injection	Bone Marrow	21	-0.6203739	2.03856405	Test
ZNF354A	2048	0.44105	0.96636	0.999873	374	high	256	CarTScreening_CART0073_NgsGrna_003-CarTScreening_CART0073_NgsGrna_004	CarTScreening_CART0073_NgsGrna_043-CarTScreening_CART0073_NgsGrna_044	Before Injection	Bone Marrow D21	Bone Marrow D21 VS Before Injection	Bone Marrow	21	-1.0914308	1.33054182	Test
ZNF660	2048	0.45535	0.96839	0.999873	391	high	256	CarTScreening_CART0073_NgsGrna_003-CarTScreening_CART0073_NgsGrna_004	CarTScreening_CART0073_NgsGrna_043-CarTScreening_CART0073_NgsGrna_044	Before Injection	Bone Marrow D21	Bone Marrow D21 VS Before Injection	Bone Marrow	21	-0.9965508	1.36177499	Test
DUSP6	2048	0.56538	0.98591	0.999873	486	high	256	CarTScreening_CART0073_NgsGrna_003-CarTScreening_CART0073_NgsGrna_004	CarTScreening_CART0073_NgsGrna_043-CarTScreening_CART0073_NgsGrna_044	Before Injection	Bone Marrow D21	Bone Marrow D21 VS Before Injection	Bone Marrow	21	-0.6660832	1.1583824	Test
MORC3	2048	0.57565	0.98769	0.999873	427	high	256	CarTScreening_CART0073_NgsGrna_003-CarTScreening_CART0073_NgsGrna_004	CarTScreening_CART0073_NgsGrna_043-CarTScreening_CART0073_NgsGrna_044	Before Injection	Bone Marrow D21	Bone Marrow D21 VS Before Injection	Bone Marrow	21	-0.9072588	1.52507482	Test
BRICD5	2048	0.58569	0.98845	0.999873	436	high	256	CarTScreening_CART0073_NgsGrna_003-CarTScreening_CART0073_NgsGrna_004	CarTScreening_CART0073_NgsGrna_043-CarTScreening_CART0073_NgsGrna_044	Before Injection	Bone Marrow D21	Bone Marrow D21 VS Before Injection	Bone Marrow	21	-0.7593541	1.47867525	Test
OR4C6	2048	0.65445	0.9948	0.999873	389	high	256	CarTScreening_CART0073_NgsGrna_003-CarTScreening_CART0073_NgsGrna_004	CarTScreening_CART0073_NgsGrna_043-CarTScreening_CART0073_NgsGrna_044	Before Injection	Bone Marrow D21	Bone Marrow D21 VS Before Injection	Bone Marrow	21	-1.0152668	1.2793076	Neutral
VAMP4	2048	0.79058	0.99937	0.999873	357	high	256	CarTScreening_CART0073_NgsGrna_003-CarTScreening_CART0073_NgsGrna_004	CarTScreening_CART0073_NgsGrna_043-CarTScreening_CART0073_NgsGrna_044	Before Injection	Bone Marrow D21	Bone Marrow D21 VS Before Injection	Bone Marrow	21	-0.9812646	0.84325696	Test
RER1	2048	0.87354	0.99962	0.999873	339	high	256	CarTScreening_CART0073_NgsGrna_003-CarTScreening_CART0073_NgsGrna_004	CarTScreening_CART0073_NgsGrna_043-CarTScreening_CART0073_NgsGrna_044	Before Injection	Bone Marrow D21	Bone Marrow D21 VS Before Injection	Bone Marrow	21	-1.1405061	0.57888141	Test
RASA2	2048	0.87702	0.99962	0.999873	245	high	256	CarTScreening_CART0073_NgsGrna_003-CarTScreening_CART0073_NgsGrna_004	CarTScreening_CART0073_NgsGrna_043-CarTScreening_CART0073_NgsGrna_044	Before Injection	Bone Marrow D21	Bone Marrow D21 VS Before Injection	Bone Marrow	21	-1.4176989	0.25859329	Test
CTLA4	2048	0.91098	0.99987	0.999873	395	high	256	CarTScreening_CART0073_NgsGrna_003-CarTScreening_CART0073_NgsGrna_004	CarTScreening_CART0073_NgsGrna_043-CarTScreening_CART0073_NgsGrna_044	Before Injection	Bone Marrow D21	Bone Marrow D21 VS Before Injection	Bone Marrow	21	-0.8904119	0.793669	Positive
RPL8	2048	0.96963	0.99987	0.999873	139	high	256	CarTScreening_CART0073_NgsGrna_003-CarTScreening_CART0073_NgsGrna_004	CarTScreening_CART0073_NgsGrna_043-CarTScreening_CART0073_NgsGrna_044	Before Injection	Bone Marrow D21	Bone Marrow D21 VS Before Injection	Bone Marrow	21	-2.1589606	-0.131284	Negative
POLR2L	1792	1	0.99987	0.999873	124	high	256	CarTScreening_CART0073_NgsGrna_003-CarTScreening_CART0073_NgsGrna_004	CarTScreening_CART0073_NgsGrna_043-CarTScreening_CART0073_NgsGrna_044	Before Injection	Bone Marrow D21	Bone Marrow D21 VS Before Injection	Bone Marrow	21	-2.3031498	-0.4048476	Negative
FAS	32	7.49E-16	1.27E-04	0.00495	26	high	4	CarTScreening_CART0073_NgsGrna_003-CarTScreening_CART0073_NgsGrna_004	CarTScreening_CART0073_NgsGrna_037-CarTScreening_CART0073_NgsGrna_038	Before Injection	Spleen D9	Spleen D9 VS Before Injection	Spleen	9	2.25566724	2.77795105	Test
PRDM1	32	1.26E-04	0.001904	0.037129	19	high	4	CarTScreening_CART0073_NgsGrna_003-CarTScreening_CART0073_NgsGrna_004	CarTScreening_CART0073_NgsGrna_037-CarTScreening_CART0073_NgsGrna_038	Before Injection	Spleen D9	Spleen D9 VS Before Injection	Spleen	9	1.00412996	0.97640123	Positive
RHOG	32	0.0011448	0.0092663	0.120462	15	high	4	CarTScreening_CART0073_NgsGrna_003-CarTScreening_CART0073_NgsGrna_004	CarTScreening_CART0073_NgsGrna_037-CarTScreening_CART0073_NgsGrna_038	Before Injection	Spleen D9	Spleen D9 VS Before Injection	Spleen	9	0.67588588	1.03046693	Test
NOTCH2	32	0.013734	0.085428	0.587694	14	high	4	CarTScreening_CART0073_NgsGrna_003-CarTScreening_CART0073_NgsGrna_004	CarTScreening_CART0073_NgsGrna_037-CarTScreening_CART0073_NgsGrna_038	Before Injection	Spleen D9	Spleen D9 VS Before Injection	Spleen	9	0.11977539	0.61576929	Test
VAMP4	32	0.014102	0.087205	0.587694	14	high	4	CarTScreening_CART0073_NgsGrna_003-CarTScreening_CART0073_NgsGrna_004	CarTScreening_CART0073_NgsGrna_037-CarTScreening_CART0073_NgsGrna_038	Before Injection	Spleen D9	Spleen D9 VS Before Injection	Spleen	9	0.60362835	0.71137559	Test
ZNF354A	32	0.015452	0.092028	0.587694	13	high	4	CarTScreening_CART0073_NgsGrna_003-CarTScreening_CART0073_NgsGrna_004	CarTScreening_CART0073_NgsGrna_037-CarTScreening_CART0073_NgsGrna_038	Before Injection	Spleen D9	Spleen D9 VS Before Injection	Spleen	9	-0.0795441	0.5255716	Test
ZNF660	32	0.018386	0.10548	0.587694	12	high	4	CarTScreening_CART0073_NgsGrna_003-CarTScreening_CART0073_NgsGrna_004	CarTScreening_CART0073_NgsGrna_037-CarTScreening_CART0073_NgsGrna_038	Before Injection	Spleen D9	Spleen D9 VS Before Injection	Spleen	9	0.14835247	0.65861495	Test
LAT	32	0.02269	0.12402	0.60121	13	high	4	CarTScreening_CART0073_NgsGrna_003-CarTScreening_CART0073_NgsGrna_004	CarTScreening_CART0073_NgsGrna_037-CarTScreening_CART0073_NgsGrna_038	Before Injection	Spleen D9	Spleen D9 VS Before Injection	Spleen	9	-0.1748597	0.48784533	Test
TMTC3	32	0.02564	0.13874	0.60121	9	high	4	CarTScreening_CART0073_NgsGrna_003-CarTScreening_CART0073_NgsGrna_004	CarTScreening_CART0073_NgsGrna_037-CarTScreening_CART0073_NgsGrna_038	Before Injection	Spleen D9	Spleen D9 VS Before Injection	Spleen	9	-0.1539591	0.58824773	Test
HAVCR2	32	0.047393	0.21389	0.834158	13	high	4	CarTScreening_CART0073_NgsGrna_003-CarTScreening_CART0073_NgsGrna_004	CarTScreening_CART0073_NgsGrna_037-CarTScreening_CART0073_NgsGrna_038	Before Injection	Spleen D9	Spleen D9 VS Before Injection	Spleen	9	-0.0481394	0.54997531	Test
OR14J1	32	0.070877	0.28751	0.933758	8	high	4	CarTScreening_CART0073_NgsGrna_003-CarTScreening_CART0073_NgsGrna_004	CarTScreening_CART0073_NgsGrna_037-CarTScreening_CART0073_NgsGrna_038	Before Injection	Spleen D9	Spleen D9 VS Before Injection	Spleen	9	0.02935048	0.45365422	Neutral
RASA2	32	0.079601	0.30985	0.933758	3	high	4	CarTScreening_CART0073_NgsGrna_003-CarTScreening_CART0073_NgsGrna_004	CarTScreening_CART0073_NgsGrna_037-CarTScreening_CART0073_NgsGrna_038	Before Injection	Spleen D9	Spleen D9 VS Before Injection	Spleen	9	-1.5316601	0.10897315	Test
LACTB	32	0.11948	0.39566	0.933758	9	high	4	CarTScreening_CART0073_NgsGrna_003-CarTScreening_CART0073_NgsGrna_004	CarTScreening_CART0073_NgsGrna_037-CarTScreening_CART0073_NgsGrna_038	Before Injection	Spleen D9	Spleen D9 VS Before Injection	Spleen	9	-0.6531868	0.33794322	Test
DUSP6	32	0.12229	0.40226	0.933758	10	high	4	CarTScreening_CART0073_NgsGrna_003-CarTScreening_CART0073_NgsGrna_004	CarTScreening_CART0073_NgsGrna_037-CarTScreening_CART0073_NgsGrna_038	Before Injection	Spleen D9	Spleen D9 VS Before Injection	Spleen	9	-0.2789673	0.51755299	Test
OR10G4	32	0.12855	0.41368	0.933758	11	high	4	CarTScreening_CART0073_NgsGrna_003-CarTScreening_CART0073_NgsGrna_004	CarTScreening_CART0073_NgsGrna_037-CarTScreening_CART0073_NgsGrna_038	Before Injection	Spleen D9	Spleen D9 VS Before Injection	Spleen	9	0.03787229	0.41249099	Neutral
SLC35B3	32	0.14291	0.43907	0.933758	10	high	4	CarTScreening_CART0073_NgsGrna_003-CarTScreening_CART0073_NgsGrna_004	CarTScreening_CART0073_NgsGrna_037-CarTScreening_CART0073_NgsGrna_038	Before Injection	Spleen D9	Spleen D9 VS Before Injection	Spleen	9	-0.3139429	0.5059869	Test
CDKN2A	32	0.15222	0.45811	0.933758	10	high	4	CarTScreening_CART0073_NgsGrna_003-CarTScreening_CART0073_NgsGrna_004	CarTScreening_CART0073_NgsGrna_037-CarTScreening_CART0073_NgsGrna_038	Before Injection	Spleen D9	Spleen D9 VS Before Injection	Spleen	9	-0.0845115	0.41556972	Positive
ZAP70	32	0.15241	0.45862	0.933758	11	high	4	CarTScreening_CART0073_NgsGrna_003-CarTScreening_CART0073_NgsGrna_004	CarTScreening_CART0073_NgsGrna_037-CarTScreening_CART0073_NgsGrna_038	Before Injection	Spleen D9	Spleen D9 VS Before Injection	Spleen	9	-0.0937493	0.47532105	Test
ZNF16	32	0.16951	0.48528	0.933758	11	high	4	CarTScreening_CART0073_NgsGrna_003-CarTScreening_CART0073_NgsGrna_004	CarTScreening_CART0073_NgsGrna_037-CarTScreening_CART0073_NgsGrna_038	Before Injection	Spleen D9	Spleen D9 VS Before Injection	Spleen	9	-0.2985766	0.3245825	Test
CTLA4	32	0.1728	0.49035	0.933758	10	high	4	CarTScreening_CART0073_NgsGrna_003-CarTScreening_CART0073_NgsGrna_004	CarTScreening_CART0073_NgsGrna_037-CarTScreening_CART0073_NgsGrna_038	Before Injection	Spleen D9	Spleen D9 VS Before Injection	Spleen	9	-0.3768352	0.27043004	Positive
MORC3	32	0.18088	0.50279	0.933758	10	high	4	CarTScreening_CART0073_NgsGrna_003-CarTScreening_CART0073_NgsGrna_004	CarTScreening_CART0073_NgsGrna_037-CarTScreening_CART0073_NgsGrna_038	Before Injection	Spleen D9	Spleen D9 VS Before Injection	Spleen	9	-0.0577325	0.39830073	Test
PHF8	32	0.26694	0.62744	0.999873	10	high	4	CarTScreening_CART0073_NgsGrna_003-CarTScreening_CART0073_NgsGrna_004	CarTScreening_CART0073_NgsGrna_037-CarTScreening_CART0073_NgsGrna_038	Before Injection	Spleen D9	Spleen D9 VS Before Injection	Spleen	9	-0.2806721	0.38258939	Test
RPL8	32	0.27467	0.63608	0.999873	1	high	4	CarTScreening_CART0073_NgsGrna_003-CarTScreening_CART0073_NgsGrna_004	CarTScreening_CART0073_NgsGrna_037-CarTScreening_CART0073_NgsGrna_038	Before Injection	Spleen D9	Spleen D9 VS Before Injection	Spleen	9	-4.5567112	-0.3344217	Negative
SAP30	32	0.32241	0.68812	0.999873	8	high	4	CarTScreening_CART0073_NgsGrna_003-CarTScreening_CART0073_NgsGrna_004	CarTScreening_CART0073_NgsGrna_037-CarTScreening_CART0073_NgsGrna_038	Before Injection	Spleen D9	Spleen D9 VS Before Injection	Spleen	9	-1.5101329	0.17348343	Test
MIEF2	32	0.46335	0.81125	0.999873	8	high	4	CarTScreening_CART0073_NgsGrna_003-CarTScreening_CART0073_NgsGrna_004	CarTScreening_CART0073_NgsGrna_037-CarTScreening_CART0073_NgsGrna_038	Before Injection	Spleen D9	Spleen D9 VS Before Injection	Spleen	9	-0.7319357	0.21732517	Test
ZNF771	32	0.46617	0.81429	0.999873	8	high	4	CarTScreening_CART0073_NgsGrna_003-CarTScreening_CART0073_NgsGrna_004	CarTScreening_CART0073_NgsGrna_037-CarTScreening_CART0073_NgsGrna_038	Before Injection	Spleen D9	Spleen D9 VS Before Injection	Spleen	9	-0.7523818	0.17400913	Test
JMY	32	0.58703	0.88969	0.999873	8	high	4	CarTScreening_CART0073_NgsGrna_003-CarTScreening_CART0073_NgsGrna_004	CarTScreening_CART0073_NgsGrna_037-CarTScreening_CART0073_NgsGrna_038	Before Injection	Spleen D9	Spleen D9 VS Before Injection	Spleen	9	-0.6766546	0.2004136	Test
PPP1R12C	140	0.62738	0.90873	0.999873	32	high	4	CarTScreening_CART0073_NgsGrna_003-CarTScreening_CART0073_NgsGrna_004	CarTScreening_CART0073_NgsGrna_037-CarTScreening_CART0073_NgsGrna_038	Before Injection	Spleen D9	Spleen D9 VS Before Injection	Spleen	9	-0.7773688	0.18979457	SafeHarbor
TIGIT	32	0.67371	0.92523	0.999873	6	high	4	CarTScreening_CART0073_NgsGrna_003-CarTScreening_CART0073_NgsGrna_004	CarTScreening_CART0073_NgsGrna_037-CarTScreening_CART0073_NgsGrna_038	Before Injection	Spleen D9	Spleen D9 VS Before Injection	Spleen	9	-0.4882804	0.19713104	Test
PDCD1	32	0.71079	0.93564	0.999873	7	high	4	CarTScreening_CART0073_NgsGrna_003-CarTScreening_CART0073_NgsGrna_004	CarTScreening_CART0073_NgsGrna_037-CarTScreening_CART0073_NgsGrna_038	Before Injection	Spleen D9	Spleen D9 VS Before Injection	Spleen	9	-0.7718831	0.07893601	Test
LMF2	32	0.79641	0.96332	0.999873	7	high	4	CarTScreening_CART0073_NgsGrna_003-CarTScreening_CART0073_NgsGrna_004	CarTScreening_CART0073_NgsGrna_037-CarTScreening_CART0073_NgsGrna_038	Before Injection	Spleen D9	Spleen D9 VS Before Injection	Spleen	9	-0.5211183	0.13118804	Test
TRAF1	32	0.81352	0.96687	0.999873	4	high	4	CarTScreening_CART0073_NgsGrna_003-CarTScreening_CART0073_NgsGrna_004	CarTScreening_CART0073_NgsGrna_037-CarTScreening_CART0073_NgsGrna_038	Before Injection	Spleen D9	Spleen D9 VS Before Injection	Spleen	9	-1.3138059	0.00303993	Test
OR4C6	32	0.84493	0.97322	0.999873	5	high	4	CarTScreening_CART0073_NgsGrna_003-CarTScreening_CART0073_NgsGrna_004	CarTScreening_CART0073_NgsGrna_037-CarTScreening_CART0073_NgsGrna_038	Before Injection	Spleen D9	Spleen D9 VS Before Injection	Spleen	9	-1.2753397	0.05155783	Neutral
GPR157	32	0.85342	0.97474	0.999873	4	high	4	CarTScreening_CART0073_NgsGrna_003-CarTScreening_CART0073_NgsGrna_004	CarTScreening_CART0073_NgsGrna_037-CarTScreening_CART0073_NgsGrna_038	Before Injection	Spleen D9	Spleen D9 VS Before Injection	Spleen	9	-1.3799935	-0.0208596	Test
CEBPA	32	0.9276	0.98997	0.999873	2	high	4	CarTScreening_CART0073_NgsGrna_003-CarTScreening_CART0073_NgsGrna_004	CarTScreening_CART0073_NgsGrna_037-CarTScreening_CART0073_NgsGrna_038	Before Injection	Spleen D9	Spleen D9 VS Before Injection	Spleen	9	-1.6462092	-0.1451843	Test
BRICD5	32	0.95103	0.99353	0.999873	5	high	4	CarTScreening_CART0073_NgsGrna_003-CarTScreening_CART0073_NgsGrna_004	CarTScreening_CART0073_NgsGrna_037-CarTScreening_CART0073_NgsGrna_038	Before Injection	Spleen D9	Spleen D9 VS Before Injection	Spleen	9	-0.6336149	0.10845882	Test
RER1	32	0.99963	0.99987	0.999873	1	high	4	CarTScreening_CART0073_NgsGrna_003-CarTScreening_CART0073_NgsGrna_004	CarTScreening_CART0073_NgsGrna_037-CarTScreening_CART0073_NgsGrna_038	Before Injection	Spleen D9	Spleen D9 VS Before Injection	Spleen	9	-2.6205812	-0.2850294	Test
PSMB4	32	1	0.99987	0.999873	0	high	4	CarTScreening_CART0073_NgsGrna_003-CarTScreening_CART0073_NgsGrna_004	CarTScreening_CART0073_NgsGrna_037-CarTScreening_CART0073_NgsGrna_038	Before Injection	Spleen D9	Spleen D9 VS Before Injection	Spleen	9	-4.2364825	-0.4763675	Negative
POLR2L	28	1	0.99987	0.999873	0	high	4	CarTScreening_CART0073_NgsGrna_003-CarTScreening_CART0073_NgsGrna_004	CarTScreening_CART0073_NgsGrna_037-CarTScreening_CART0073_NgsGrna_038	Before Injection	Spleen D9	Spleen D9 VS Before Injection	Spleen	9	-6.0518834	-0.512749	Negative
FAS	32	6.75E-10	1.27E-04	0.002475	27	high	4	CarTScreening_CART0073_NgsGrna_003-CarTScreening_CART0073_NgsGrna_004	CarTScreening_CART0073_NgsGrna_039-CarTScreening_CART0073_NgsGrna_040	Before Injection	Bone Marrow D9	Bone Marrow D9 VS Before Injection	Bone Marrow	9	1.78960006	6.79173092	Test
PRDM1	32	3.33E-06	1.27E-04	0.002475	23	high	4	CarTScreening_CART0073_NgsGrna_003-CarTScreening_CART0073_NgsGrna_004	CarTScreening_CART0073_NgsGrna_039-CarTScreening_CART0073_NgsGrna_040	Before Injection	Bone Marrow D9	Bone Marrow D9 VS Before Injection	Bone Marrow	9	0.91099765	4.14692115	Positive
RHOG	32	1.62E-05	3.81E-04	0.00495	17	high	4	CarTScreening_CART0073_NgsGrna_003-CarTScreening_CART0073_NgsGrna_004	CarTScreening_CART0073_NgsGrna_039-CarTScreening_CART0073_NgsGrna_040	Before Injection	Bone Marrow D9	Bone Marrow D9 VS Before Injection	Bone Marrow	9	0.99443986	4.63106268	Test
CDKN2A	32	0.0017044	0.013582	0.132426	19	high	4	CarTScreening_CART0073_NgsGrna_003-CarTScreening_CART0073_NgsGrna_004	CarTScreening_CART0073_NgsGrna_039-CarTScreening_CART0073_NgsGrna_040	Before Injection	Bone Marrow D9	Bone Marrow D9 VS Before Injection	Bone Marrow	9	0.9193711	4.09563615	Positive
JMY	32	0.0055785	0.04227	0.329703	18	high	4	CarTScreening_CART0073_NgsGrna_003-CarTScreening_CART0073_NgsGrna_004	CarTScreening_CART0073_NgsGrna_039-CarTScreening_CART0073_NgsGrna_040	Before Injection	Bone Marrow D9	Bone Marrow D9 VS Before Injection	Bone Marrow	9	0.61564338	2.68193264	Test
TIGIT	32	0.0080572	0.059533	0.386964	15	high	4	CarTScreening_CART0073_NgsGrna_003-CarTScreening_CART0073_NgsGrna_004	CarTScreening_CART0073_NgsGrna_039-CarTScreening_CART0073_NgsGrna_040	Before Injection	Bone Marrow D9	Bone Marrow D9 VS Before Injection	Bone Marrow	9	0.27281161	2.15550828	Test
OR4C6	32	0.011767	0.082635	0.460396	11	high	4	CarTScreening_CART0073_NgsGrna_003-CarTScreening_CART0073_NgsGrna_004	CarTScreening_CART0073_NgsGrna_039-CarTScreening_CART0073_NgsGrna_040	Before Injection	Bone Marrow D9	Bone Marrow D9 VS Before Injection	Bone Marrow	9	0.10564812	2.5778668	Neutral
DUSP6	32	0.018234	0.1164	0.561606	15	high	4	CarTScreening_CART0073_NgsGrna_003-CarTScreening_CART0073_NgsGrna_004	CarTScreening_CART0073_NgsGrna_039-CarTScreening_CART0073_NgsGrna_040	Before Injection	Bone Marrow D9	Bone Marrow D9 VS Before Injection	Bone Marrow	9	0.23918222	1.58082195	Test
OR10G4	32	0.021297	0.1296	0.561606	12	high	4	CarTScreening_CART0073_NgsGrna_003-CarTScreening_CART0073_NgsGrna_004	CarTScreening_CART0073_NgsGrna_039-CarTScreening_CART0073_NgsGrna_040	Before Injection	Bone Marrow D9	Bone Marrow D9 VS Before Injection	Bone Marrow	9	-0.0152111	2.48045836	Neutral
SAP30	32	0.035154	0.18774	0.732178	14	high	4	CarTScreening_CART0073_NgsGrna_003-CarTScreening_CART0073_NgsGrna_004	CarTScreening_CART0073_NgsGrna_039-CarTScreening_CART0073_NgsGrna_040	Before Injection	Bone Marrow D9	Bone Marrow D9 VS Before Injection	Bone Marrow	9	0.16561886	2.05364099	Test
MORC3	32	0.050739	0.24054	0.852835	13	high	4	CarTScreening_CART0073_NgsGrna_003-CarTScreening_CART0073_NgsGrna_004	CarTScreening_CART0073_NgsGrna_039-CarTScreening_CART0073_NgsGrna_040	Before Injection	Bone Marrow D9	Bone Marrow D9 VS Before Injection	Bone Marrow	9	-0.0637668	1.38427123	Test
CTLA4	32	0.065405	0.29081	0.945132	14	high	4	CarTScreening_CART0073_NgsGrna_003-CarTScreening_CART0073_NgsGrna_004	CarTScreening_CART0073_NgsGrna_039-CarTScreening_CART0073_NgsGrna_040	Before Injection	Bone Marrow D9	Bone Marrow D9 VS Before Injection	Bone Marrow	9	-0.0277072	1.06058037	Positive
TRAF1	32	0.077648	0.32686	0.980579	10	high	4	CarTScreening_CART0073_NgsGrna_003-CarTScreening_CART0073_NgsGrna_004	CarTScreening_CART0073_NgsGrna_039-CarTScreening_CART0073_NgsGrna_040	Before Injection	Bone Marrow D9	Bone Marrow D9 VS Before Injection	Bone Marrow	9	-0.3772253	1.47134749	Test
HAVCR2	32	0.11513	0.41724	0.989863	14	high	4	CarTScreening_CART0073_NgsGrna_003-CarTScreening_CART0073_NgsGrna_004	CarTScreening_CART0073_NgsGrna_039-CarTScreening_CART0073_NgsGrna_040	Before Injection	Bone Marrow D9	Bone Marrow D9 VS Before Injection	Bone Marrow	9	0.24966695	2.06959411	Test
GPR157	32	0.12229	0.43425	0.989863	11	high	4	CarTScreening_CART0073_NgsGrna_003-CarTScreening_CART0073_NgsGrna_004	CarTScreening_CART0073_NgsGrna_039-CarTScreening_CART0073_NgsGrna_040	Before Injection	Bone Marrow D9	Bone Marrow D9 VS Before Injection	Bone Marrow	9	-0.2597744	1.88834182	Test
LMF2	32	0.1344	0.45862	0.989863	14	high	4	CarTScreening_CART0073_NgsGrna_003-CarTScreening_CART0073_NgsGrna_004	CarTScreening_CART0073_NgsGrna_039-CarTScreening_CART0073_NgsGrna_040	Before Injection	Bone Marrow D9	Bone Marrow D9 VS Before Injection	Bone Marrow	9	0.20988888	1.40322791	Test
PPP1R12C	140	0.14394	0.47436	0.989863	54	high	4	CarTScreening_CART0073_NgsGrna_003-CarTScreening_CART0073_NgsGrna_004	CarTScreening_CART0073_NgsGrna_039-CarTScreening_CART0073_NgsGrna_040	Before Injection	Bone Marrow D9	Bone Marrow D9 VS Before Injection	Bone Marrow	9	-0.2716234	1.55795222	SafeHarbor
LAT	32	0.14905	0.48731	0.989863	13	high	4	CarTScreening_CART0073_NgsGrna_003-CarTScreening_CART0073_NgsGrna_004	CarTScreening_CART0073_NgsGrna_039-CarTScreening_CART0073_NgsGrna_040	Before Injection	Bone Marrow D9	Bone Marrow D9 VS Before Injection	Bone Marrow	9	-0.0601269	1.12566162	Test
PDCD1	32	0.15376	0.49619	0.989863	9	high	4	CarTScreening_CART0073_NgsGrna_003-CarTScreening_CART0073_NgsGrna_004	CarTScreening_CART0073_NgsGrna_039-CarTScreening_CART0073_NgsGrna_040	Before Injection	Bone Marrow D9	Bone Marrow D9 VS Before Injection	Bone Marrow	9	-0.6661795	0.69459911	Test
BRICD5	32	0.16562	0.5132	0.989863	14	high	4	CarTScreening_CART0073_NgsGrna_003-CarTScreening_CART0073_NgsGrna_004	CarTScreening_CART0073_NgsGrna_039-CarTScreening_CART0073_NgsGrna_040	Before Injection	Bone Marrow D9	Bone Marrow D9 VS Before Injection	Bone Marrow	9	-0.1899123	0.74791087	Test
VAMP4	32	0.17916	0.533	0.989863	10	high	4	CarTScreening_CART0073_NgsGrna_003-CarTScreening_CART0073_NgsGrna_004	CarTScreening_CART0073_NgsGrna_039-CarTScreening_CART0073_NgsGrna_040	Before Injection	Bone Marrow D9	Bone Marrow D9 VS Before Injection	Bone Marrow	9	-0.3484593	1.27437151	Test
MIEF2	32	0.20418	0.57819	0.999873	10	high	4	CarTScreening_CART0073_NgsGrna_003-CarTScreening_CART0073_NgsGrna_004	CarTScreening_CART0073_NgsGrna_039-CarTScreening_CART0073_NgsGrna_040	Before Injection	Bone Marrow D9	Bone Marrow D9 VS Before Injection	Bone Marrow	9	-0.584876	1.27955294	Test
ZNF771	32	0.27426	0.67009	0.999873	11	high	4	CarTScreening_CART0073_NgsGrna_003-CarTScreening_CART0073_NgsGrna_004	CarTScreening_CART0073_NgsGrna_039-CarTScreening_CART0073_NgsGrna_040	Before Injection	Bone Marrow D9	Bone Marrow D9 VS Before Injection	Bone Marrow	9	-0.5128569	0.88704651	Test
CEBPA	32	0.29497	0.69726	0.999873	13	high	4	CarTScreening_CART0073_NgsGrna_003-CarTScreening_CART0073_NgsGrna_004	CarTScreening_CART0073_NgsGrna_039-CarTScreening_CART0073_NgsGrna_040	Before Injection	Bone Marrow D9	Bone Marrow D9 VS Before Injection	Bone Marrow	9	-0.388454	0.94668408	Test
NOTCH2	32	0.36306	0.77063	0.999873	12	high	4	CarTScreening_CART0073_NgsGrna_003-CarTScreening_CART0073_NgsGrna_004	CarTScreening_CART0073_NgsGrna_039-CarTScreening_CART0073_NgsGrna_040	Before Injection	Bone Marrow D9	Bone Marrow D9 VS Before Injection	Bone Marrow	9	-0.2804388	0.56726557	Test
OR14J1	32	0.40156	0.80312	0.999873	9	high	4	CarTScreening_CART0073_NgsGrna_003-CarTScreening_CART0073_NgsGrna_004	CarTScreening_CART0073_NgsGrna_039-CarTScreening_CART0073_NgsGrna_040	Before Injection	Bone Marrow D9	Bone Marrow D9 VS Before Injection	Bone Marrow	9	-0.2409957	0.71111974	Neutral
ZNF16	32	0.44015	0.82902	0.999873	12	high	4	CarTScreening_CART0073_NgsGrna_003-CarTScreening_CART0073_NgsGrna_004	CarTScreening_CART0073_NgsGrna_039-CarTScreening_CART0073_NgsGrna_040	Before Injection	Bone Marrow D9	Bone Marrow D9 VS Before Injection	Bone Marrow	9	-0.2029725	0.79705196	Test
ZNF660	32	0.44301	0.83079	0.999873	11	high	4	CarTScreening_CART0073_NgsGrna_003-CarTScreening_CART0073_NgsGrna_004	CarTScreening_CART0073_NgsGrna_039-CarTScreening_CART0073_NgsGrna_040	Before Injection	Bone Marrow D9	Bone Marrow D9 VS Before Injection	Bone Marrow	9	0.10550901	1.01207617	Test
PHF8	32	0.47838	0.85415	0.999873	10	high	4	CarTScreening_CART0073_NgsGrna_003-CarTScreening_CART0073_NgsGrna_004	CarTScreening_CART0073_NgsGrna_039-CarTScreening_CART0073_NgsGrna_040	Before Injection	Bone Marrow D9	Bone Marrow D9 VS Before Injection	Bone Marrow	9	-0.5764093	0.67283102	Test
TMTC3	32	0.58346	0.90746	0.999873	9	high	4	CarTScreening_CART0073_NgsGrna_003-CarTScreening_CART0073_NgsGrna_004	CarTScreening_CART0073_NgsGrna_039-CarTScreening_CART0073_NgsGrna_040	Before Injection	Bone Marrow D9	Bone Marrow D9 VS Before Injection	Bone Marrow	9	-0.4239325	0.52599785	Test
ZAP70	32	0.60326	0.91889	0.999873	8	high	4	CarTScreening_CART0073_NgsGrna_003-CarTScreening_CART0073_NgsGrna_004	CarTScreening_CART0073_NgsGrna_039-CarTScreening_CART0073_NgsGrna_040	Before Injection	Bone Marrow D9	Bone Marrow D9 VS Before Injection	Bone Marrow	9	-0.6985616	0.40113047	Test
ZNF354A	32	0.66236	0.93818	0.999873	9	high	4	CarTScreening_CART0073_NgsGrna_003-CarTScreening_CART0073_NgsGrna_004	CarTScreening_CART0073_NgsGrna_039-CarTScreening_CART0073_NgsGrna_040	Before Injection	Bone Marrow D9	Bone Marrow D9 VS Before Injection	Bone Marrow	9	-0.6061334	0.28426173	Test
LACTB	32	0.67853	0.9425	0.999873	7	high	4	CarTScreening_CART0073_NgsGrna_003-CarTScreening_CART0073_NgsGrna_004	CarTScreening_CART0073_NgsGrna_039-CarTScreening_CART0073_NgsGrna_040	Before Injection	Bone Marrow D9	Bone Marrow D9 VS Before Injection	Bone Marrow	9	-1.1173962	0.06583322	Test
RER1	32	0.93298	0.99454	0.999873	7	high	4	CarTScreening_CART0073_NgsGrna_003-CarTScreening_CART0073_NgsGrna_004	CarTScreening_CART0073_NgsGrna_039-CarTScreening_CART0073_NgsGrna_040	Before Injection	Bone Marrow D9	Bone Marrow D9 VS Before Injection	Bone Marrow	9	-0.9208422	-0.1289962	Test
SLC35B3	32	0.99008	0.99911	0.999873	3	high	4	CarTScreening_CART0073_NgsGrna_003-CarTScreening_CART0073_NgsGrna_004	CarTScreening_CART0073_NgsGrna_039-CarTScreening_CART0073_NgsGrna_040	Before Injection	Bone Marrow D9	Bone Marrow D9 VS Before Injection	Bone Marrow	9	-0.8743215	-0.2379074	Test
PSMB4	32	0.99969	0.99987	0.999873	1	high	4	CarTScreening_CART0073_NgsGrna_003-CarTScreening_CART0073_NgsGrna_004	CarTScreening_CART0073_NgsGrna_039-CarTScreening_CART0073_NgsGrna_040	Before Injection	Bone Marrow D9	Bone Marrow D9 VS Before Injection	Bone Marrow	9	-3.3400582	-1.0154392	Negative
RASA2	32	0.99997	0.99987	0.999873	2	high	4	CarTScreening_CART0073_NgsGrna_003-CarTScreening_CART0073_NgsGrna_004	CarTScreening_CART0073_NgsGrna_039-CarTScreening_CART0073_NgsGrna_040	Before Injection	Bone Marrow D9	Bone Marrow D9 VS Before Injection	Bone Marrow	9	-1.8780671	-0.6634804	Test
POLR2L	28	1	0.99987	0.999873	0	high	4	CarTScreening_CART0073_NgsGrna_003-CarTScreening_CART0073_NgsGrna_004	CarTScreening_CART0073_NgsGrna_039-CarTScreening_CART0073_NgsGrna_040	Before Injection	Bone Marrow D9	Bone Marrow D9 VS Before Injection	Bone Marrow	9	-4.4592118	-1.2945731	Negative
RPL8	32	1	0.99987	0.999873	0	high	4	CarTScreening_CART0073_NgsGrna_003-CarTScreening_CART0073_NgsGrna_004	CarTScreening_CART0073_NgsGrna_039-CarTScreening_CART0073_NgsGrna_040	Before Injection	Bone Marrow D9	Bone Marrow D9 VS Before Injection	Bone Marrow	9	-3.6307458	-1.2324917	Negative
FAS	32	1.77E-20	1.27E-04	0.002475	31	high	4	CarTScreening_CART0073_NgsGrna_003-CarTScreening_CART0073_NgsGrna_004	CarTScreening_CART0073_NgsGrna_041-CarTScreening_CART0073_NgsGrna_042	Before Injection	Spleen D21	Spleen D21 VS Before Injection	Spleen	21	3.01070242	11.9635159	Test
PRDM1	32	4.34E-06	1.27E-04	0.002475	25	high	4	CarTScreening_CART0073_NgsGrna_003-CarTScreening_CART0073_NgsGrna_004	CarTScreening_CART0073_NgsGrna_041-CarTScreening_CART0073_NgsGrna_042	Before Injection	Spleen D21	Spleen D21 VS Before Injection	Spleen	21	1.82393288	7.86538052	Positive
NOTCH2	32	6.98E-04	0.0062199	0.080858	18	high	4	CarTScreening_CART0073_NgsGrna_003-CarTScreening_CART0073_NgsGrna_004	CarTScreening_CART0073_NgsGrna_041-CarTScreening_CART0073_NgsGrna_042	Before Injection	Spleen D21	Spleen D21 VS Before Injection	Spleen	21	0.93549697	3.9226799	Test
RHOG	32	0.0014499	0.012821	0.113861	21	high	4	CarTScreening_CART0073_NgsGrna_003-CarTScreening_CART0073_NgsGrna_004	CarTScreening_CART0073_NgsGrna_041-CarTScreening_CART0073_NgsGrna_042	Before Injection	Spleen D21	Spleen D21 VS Before Injection	Spleen	21	1.08351551	3.4889981	Test
SAP30	32	0.0016345	0.014598	0.113861	17	high	4	CarTScreening_CART0073_NgsGrna_003-CarTScreening_CART0073_NgsGrna_004	CarTScreening_CART0073_NgsGrna_041-CarTScreening_CART0073_NgsGrna_042	Before Injection	Spleen D21	Spleen D21 VS Before Injection	Spleen	21	0.81398199	7.05005344	Test
TMTC3	32	0.0048065	0.0377	0.24505	19	high	4	CarTScreening_CART0073_NgsGrna_003-CarTScreening_CART0073_NgsGrna_004	CarTScreening_CART0073_NgsGrna_041-CarTScreening_CART0073_NgsGrna_042	Before Injection	Spleen D21	Spleen D21 VS Before Injection	Spleen	21	1.07270447	2.91136721	Test
PDCD1	32	0.008492	0.066641	0.371287	17	high	4	CarTScreening_CART0073_NgsGrna_003-CarTScreening_CART0073_NgsGrna_004	CarTScreening_CART0073_NgsGrna_041-CarTScreening_CART0073_NgsGrna_042	Before Injection	Spleen D21	Spleen D21 VS Before Injection	Spleen	21	0.62794568	3.36717289	Test
ZNF660	32	0.036686	0.20119	0.980817	18	high	4	CarTScreening_CART0073_NgsGrna_003-CarTScreening_CART0073_NgsGrna_004	CarTScreening_CART0073_NgsGrna_041-CarTScreening_CART0073_NgsGrna_042	Before Injection	Spleen D21	Spleen D21 VS Before Injection	Spleen	21	0.89788574	2.2248968	Test
LMF2	32	0.066655	0.30782	0.999873	14	high	4	CarTScreening_CART0073_NgsGrna_003-CarTScreening_CART0073_NgsGrna_004	CarTScreening_CART0073_NgsGrna_041-CarTScreening_CART0073_NgsGrna_042	Before Injection	Spleen D21	Spleen D21 VS Before Injection	Spleen	21	0.65985039	2.36453674	Test
RASA2	32	0.067717	0.31112	0.999873	12	high	4	CarTScreening_CART0073_NgsGrna_003-CarTScreening_CART0073_NgsGrna_004	CarTScreening_CART0073_NgsGrna_041-CarTScreening_CART0073_NgsGrna_042	Before Injection	Spleen D21	Spleen D21 VS Before Injection	Spleen	21	0.14245928	2.44981018	Test
OR14J1	32	0.069607	0.31848	0.999873	14	high	4	CarTScreening_CART0073_NgsGrna_003-CarTScreening_CART0073_NgsGrna_004	CarTScreening_CART0073_NgsGrna_041-CarTScreening_CART0073_NgsGrna_042	Before Injection	Spleen D21	Spleen D21 VS Before Injection	Spleen	21	0.63628254	3.57839436	Neutral
OR10G4	32	0.079443	0.3492	0.999873	15	high	4	CarTScreening_CART0073_NgsGrna_003-CarTScreening_CART0073_NgsGrna_004	CarTScreening_CART0073_NgsGrna_041-CarTScreening_CART0073_NgsGrna_042	Before Injection	Spleen D21	Spleen D21 VS Before Injection	Spleen	21	0.66683478	2.34259993	Neutral
ZNF354A	32	0.079601	0.34996	0.999873	14	high	4	CarTScreening_CART0073_NgsGrna_003-CarTScreening_CART0073_NgsGrna_004	CarTScreening_CART0073_NgsGrna_041-CarTScreening_CART0073_NgsGrna_042	Before Injection	Spleen D21	Spleen D21 VS Before Injection	Spleen	21	0.65138741	3.3073197	Test
HAVCR2	32	0.10976	0.42054	0.999873	15	high	4	CarTScreening_CART0073_NgsGrna_003-CarTScreening_CART0073_NgsGrna_004	CarTScreening_CART0073_NgsGrna_041-CarTScreening_CART0073_NgsGrna_042	Before Injection	Spleen D21	Spleen D21 VS Before Injection	Spleen	21	0.35222942	2.04765335	Test
SLC35B3	32	0.12631	0.45837	0.999873	13	high	4	CarTScreening_CART0073_NgsGrna_003-CarTScreening_CART0073_NgsGrna_004	CarTScreening_CART0073_NgsGrna_041-CarTScreening_CART0073_NgsGrna_042	Before Injection	Spleen D21	Spleen D21 VS Before Injection	Spleen	21	0.23070116	1.84994564	Test
ZNF16	32	0.14583	0.49441	0.999873	15	high	4	CarTScreening_CART0073_NgsGrna_003-CarTScreening_CART0073_NgsGrna_004	CarTScreening_CART0073_NgsGrna_041-CarTScreening_CART0073_NgsGrna_042	Before Injection	Spleen D21	Spleen D21 VS Before Injection	Spleen	21	0.54150976	2.18301501	Test
MORC3	32	0.15244	0.50965	0.999873	16	high	4	CarTScreening_CART0073_NgsGrna_003-CarTScreening_CART0073_NgsGrna_004	CarTScreening_CART0073_NgsGrna_041-CarTScreening_CART0073_NgsGrna_042	Before Injection	Spleen D21	Spleen D21 VS Before Injection	Spleen	21	0.51738803	2.13479893	Test
OR4C6	32	0.16902	0.53935	0.999873	14	high	4	CarTScreening_CART0073_NgsGrna_003-CarTScreening_CART0073_NgsGrna_004	CarTScreening_CART0073_NgsGrna_041-CarTScreening_CART0073_NgsGrna_042	Before Injection	Spleen D21	Spleen D21 VS Before Injection	Spleen	21	0.37755687	2.09841811	Neutral
PPP1R12C	140	0.18365	0.56245	0.999873	64	high	4	CarTScreening_CART0073_NgsGrna_003-CarTScreening_CART0073_NgsGrna_004	CarTScreening_CART0073_NgsGrna_041-CarTScreening_CART0073_NgsGrna_042	Before Injection	Spleen D21	Spleen D21 VS Before Injection	Spleen	21	0.4673527	2.12012057	SafeHarbor
VAMP4	32	0.21808	0.62262	0.999873	16	high	4	CarTScreening_CART0073_NgsGrna_003-CarTScreening_CART0073_NgsGrna_004	CarTScreening_CART0073_NgsGrna_041-CarTScreening_CART0073_NgsGrna_042	Before Injection	Spleen D21	Spleen D21 VS Before Injection	Spleen	21	0.51038442	1.3112364	Test
BRICD5	32	0.23993	0.6508	0.999873	12	high	4	CarTScreening_CART0073_NgsGrna_003-CarTScreening_CART0073_NgsGrna_004	CarTScreening_CART0073_NgsGrna_041-CarTScreening_CART0073_NgsGrna_042	Before Injection	Spleen D21	Spleen D21 VS Before Injection	Spleen	21	0.15808644	2.00514689	Test
JMY	32	0.2489	0.66045	0.999873	13	high	4	CarTScreening_CART0073_NgsGrna_003-CarTScreening_CART0073_NgsGrna_004	CarTScreening_CART0073_NgsGrna_041-CarTScreening_CART0073_NgsGrna_042	Before Injection	Spleen D21	Spleen D21 VS Before Injection	Spleen	21	0.30245417	1.69607589	Test
DUSP6	32	0.27251	0.68812	0.999873	13	high	4	CarTScreening_CART0073_NgsGrna_003-CarTScreening_CART0073_NgsGrna_004	CarTScreening_CART0073_NgsGrna_041-CarTScreening_CART0073_NgsGrna_042	Before Injection	Spleen D21	Spleen D21 VS Before Injection	Spleen	21	0.42350355	1.57993418	Test
LAT	32	0.30856	0.73204	0.999873	12	high	4	CarTScreening_CART0073_NgsGrna_003-CarTScreening_CART0073_NgsGrna_004	CarTScreening_CART0073_NgsGrna_041-CarTScreening_CART0073_NgsGrna_042	Before Injection	Spleen D21	Spleen D21 VS Before Injection	Spleen	21	-0.0675581	1.45346212	Test
LACTB	32	0.32702	0.75235	0.999873	14	high	4	CarTScreening_CART0073_NgsGrna_003-CarTScreening_CART0073_NgsGrna_004	CarTScreening_CART0073_NgsGrna_041-CarTScreening_CART0073_NgsGrna_042	Before Injection	Spleen D21	Spleen D21 VS Before Injection	Spleen	21	0.56467507	1.71053927	Test
GPR157	32	0.38305	0.80414	0.999873	11	high	4	CarTScreening_CART0073_NgsGrna_003-CarTScreening_CART0073_NgsGrna_004	CarTScreening_CART0073_NgsGrna_041-CarTScreening_CART0073_NgsGrna_042	Before Injection	Spleen D21	Spleen D21 VS Before Injection	Spleen	21	-0.1355461	1.14174435	Test
CDKN2A	32	0.39847	0.81759	0.999873	14	high	4	CarTScreening_CART0073_NgsGrna_003-CarTScreening_CART0073_NgsGrna_004	CarTScreening_CART0073_NgsGrna_041-CarTScreening_CART0073_NgsGrna_042	Before Injection	Spleen D21	Spleen D21 VS Before Injection	Spleen	21	0.42100135	1.38438559	Positive
PHF8	32	0.46354	0.85872	0.999873	12	high	4	CarTScreening_CART0073_NgsGrna_003-CarTScreening_CART0073_NgsGrna_004	CarTScreening_CART0073_NgsGrna_041-CarTScreening_CART0073_NgsGrna_042	Before Injection	Spleen D21	Spleen D21 VS Before Injection	Spleen	21	0.34882644	1.39781939	Test
CTLA4	32	0.56434	0.90975	0.999873	13	high	4	CarTScreening_CART0073_NgsGrna_003-CarTScreening_CART0073_NgsGrna_004	CarTScreening_CART0073_NgsGrna_041-CarTScreening_CART0073_NgsGrna_042	Before Injection	Spleen D21	Spleen D21 VS Before Injection	Spleen	21	0.35390634	1.28969083	Positive
TRAF1	32	0.6093	0.93184	0.999873	12	high	4	CarTScreening_CART0073_NgsGrna_003-CarTScreening_CART0073_NgsGrna_004	CarTScreening_CART0073_NgsGrna_041-CarTScreening_CART0073_NgsGrna_042	Before Injection	Spleen D21	Spleen D21 VS Before Injection	Spleen	21	0.28536129	1.46412117	Test
TIGIT	32	0.72846	0.96585	0.999873	10	high	4	CarTScreening_CART0073_NgsGrna_003-CarTScreening_CART0073_NgsGrna_004	CarTScreening_CART0073_NgsGrna_041-CarTScreening_CART0073_NgsGrna_042	Before Injection	Spleen D21	Spleen D21 VS Before Injection	Spleen	21	0.05121859	1.01829714	Test
CEBPA	32	0.783	0.97728	0.999873	10	high	4	CarTScreening_CART0073_NgsGrna_003-CarTScreening_CART0073_NgsGrna_004	CarTScreening_CART0073_NgsGrna_041-CarTScreening_CART0073_NgsGrna_042	Before Injection	Spleen D21	Spleen D21 VS Before Injection	Spleen	21	-0.0074659	0.90566824	Test
MIEF2	32	0.88828	0.99276	0.999873	9	high	4	CarTScreening_CART0073_NgsGrna_003-CarTScreening_CART0073_NgsGrna_004	CarTScreening_CART0073_NgsGrna_041-CarTScreening_CART0073_NgsGrna_042	Before Injection	Spleen D21	Spleen D21 VS Before Injection	Spleen	21	-0.2683092	0.73757051	Test
ZNF771	32	0.89042	0.99302	0.999873	10	high	4	CarTScreening_CART0073_NgsGrna_003-CarTScreening_CART0073_NgsGrna_004	CarTScreening_CART0073_NgsGrna_041-CarTScreening_CART0073_NgsGrna_042	Before Injection	Spleen D21	Spleen D21 VS Before Injection	Spleen	21	-0.5799725	0.47879714	Test
RER1	32	0.98778	0.99911	0.999873	7	high	4	CarTScreening_CART0073_NgsGrna_003-CarTScreening_CART0073_NgsGrna_004	CarTScreening_CART0073_NgsGrna_041-CarTScreening_CART0073_NgsGrna_042	Before Injection	Spleen D21	Spleen D21 VS Before Injection	Spleen	21	-0.9363612	-0.2119478	Test
ZAP70	32	0.99061	0.99962	0.999873	4	high	4	CarTScreening_CART0073_NgsGrna_003-CarTScreening_CART0073_NgsGrna_004	CarTScreening_CART0073_NgsGrna_041-CarTScreening_CART0073_NgsGrna_042	Before Injection	Spleen D21	Spleen D21 VS Before Injection	Spleen	21	-0.9318298	-0.1568913	Test
PSMB4	32	1	0.99987	0.999873	0	high	4	CarTScreening_CART0073_NgsGrna_003-CarTScreening_CART0073_NgsGrna_004	CarTScreening_CART0073_NgsGrna_041-CarTScreening_CART0073_NgsGrna_042	Before Injection	Spleen D21	Spleen D21 VS Before Injection	Spleen	21	-2.6141579	-0.9406792	Negative
RPL8	32	1	0.99987	0.999873	0	high	4	CarTScreening_CART0073_NgsGrna_003-CarTScreening_CART0073_NgsGrna_004	CarTScreening_CART0073_NgsGrna_041-CarTScreening_CART0073_NgsGrna_042	Before Injection	Spleen D21	Spleen D21 VS Before Injection	Spleen	21	-3.1453826	-1.1229579	Negative
POLR2L	28	1	0.99987	0.999873	0	high	4	CarTScreening_CART0073_NgsGrna_003-CarTScreening_CART0073_NgsGrna_004	CarTScreening_CART0073_NgsGrna_041-CarTScreening_CART0073_NgsGrna_042	Before Injection	Spleen D21	Spleen D21 VS Before Injection	Spleen	21	-3.5929071	-1.2023329	Negative
FAS	32	1.19E-12	1.27E-04	0.00495	28	high	4	CarTScreening_CART0073_NgsGrna_003-CarTScreening_CART0073_NgsGrna_004	CarTScreening_CART0073_NgsGrna_043-CarTScreening_CART0073_NgsGrna_044	Before Injection	Bone Marrow D21	Bone Marrow D21 VS Before Injection	Bone Marrow	21	4.48741643	134.863066	Test
PRDM1	32	6.52E-04	0.005966	0.116337	23	high	4	CarTScreening_CART0073_NgsGrna_003-CarTScreening_CART0073_NgsGrna_004	CarTScreening_CART0073_NgsGrna_043-CarTScreening_CART0073_NgsGrna_044	Before Injection	Bone Marrow D21	Bone Marrow D21 VS Before Injection	Bone Marrow	21	2.47203776	44.894502	Positive
RHOG	32	0.0018729	0.017644	0.229373	25	high	4	CarTScreening_CART0073_NgsGrna_003-CarTScreening_CART0073_NgsGrna_004	CarTScreening_CART0073_NgsGrna_043-CarTScreening_CART0073_NgsGrna_044	Before Injection	Bone Marrow D21	Bone Marrow D21 VS Before Injection	Bone Marrow	21	2.14470323	36.4740524	Test
TMTC3	32	0.0071491	0.05674	0.51273	23	high	4	CarTScreening_CART0073_NgsGrna_003-CarTScreening_CART0073_NgsGrna_004	CarTScreening_CART0073_NgsGrna_043-CarTScreening_CART0073_NgsGrna_044	Before Injection	Bone Marrow D21	Bone Marrow D21 VS Before Injection	Bone Marrow	21	1.93171033	32.8281307	Test
OR10G4	32	0.010765	0.082889	0.51273	21	high	4	CarTScreening_CART0073_NgsGrna_003-CarTScreening_CART0073_NgsGrna_004	CarTScreening_CART0073_NgsGrna_043-CarTScreening_CART0073_NgsGrna_044	Before Injection	Bone Marrow D21	Bone Marrow D21 VS Before Injection	Bone Marrow	21	1.76086312	20.8533823	Neutral
[truncated: 1,282 more rows]

## Sheet: S5g_invivo_CROPseq_clones
Organ	Organ_harvest_time_post_CARTcell_injection[day]	T_cell_donor	Identified_clones_based_on_UMI	Fraction_of_organ_used_for_processing	Number_of_clones_in_collected_organs
[truncated: 8 more rows]

## Sheet: S5h_invivo_CROPseq_gRNA_targets
gRNA						Cas-OFF predictions (Parameters used: CRISPR/Cas endonuclease = SpCas9 from Streptococcus pyogenes: 5'-NGG-3'; Organism = Homo sapiens (GRCh38/hg38); Mismatch number = equal or less than 2; bulge type/size = 0)
[truncated: 45 more rows]
