# Supplementary material for: Systematic discovery of CRISPR-boosted CAR T cell immunotherapies
Source: Nature. 2025 Sep 24;646(8086):963–72. doi: 10.1038/s41586-025-09507-9 (PMC12545207; doi:10.1038/s41586-025-09507-9)
Supplement: Supplementary file 12 — RNA-seq analysis of RHOG-knockout versus standard CAR T cells. See Supplementary Information for full legend. [file 41586_2025_9507_MOESM12_ESM.xlsx]

## Sheet: README
Supplementary Table 6	RNA sequencing of RHOG knockout and standard CAR T cells
Tab	Content
S6a_RNA-seq_annotation	RNA-seq sample annotation
S6b_RNA-seq_counts-normalized	Normalized filtered read counts
S6c_RNA-seq_DEA	Differential expression analysis (DEA) results for RHOG knockout vs standard (safe harbor locus-edited) CAR T cells
S6d_RNA-seq_GSEA	Gene Ontology Biological Process (GO BP) gene set enrichment analysis (GSEA), aggregating all timepoints in one table

## Sheet: S6a_RNA-seq_annotation
Library_ID	Stimulation_condition	T_cell_donor	Donor_sex	Cell_type_isolated	Hours_post_restimulation	Days_post_restimulation	Knockout
CART0077_RNAseq_NgsRun1_001	NA	CART0077_D1	F	CD4	0	0	SafeHarbor
CART0077_RNAseq_NgsRun1_002	NA	CART0077_D1	F	CD4	0	0	RHOG
CART0077_RNAseq_NgsRun1_003	NA	CART0077_D2	F	CD4	0	0	SafeHarbor
CART0077_RNAseq_NgsRun1_004	NA	CART0077_D2	F	CD4	0	0	RHOG
CART0077_RNAseq_NgsRun1_005	NA	CART0077_D3	M	CD4	0	0	SafeHarbor
CART0077_RNAseq_NgsRun1_006	NA	CART0077_D3	M	CD4	0	0	RHOG
CART0077_RNAseq_NgsRun1_007	NA	CART0077_D1	F	CD8	0	0	SafeHarbor
CART0077_RNAseq_NgsRun1_008	NA	CART0077_D1	F	CD8	0	0	RHOG
CART0077_RNAseq_NgsRun1_009	NA	CART0077_D2	F	CD8	0	0	SafeHarbor
CART0077_RNAseq_NgsRun1_010	NA	CART0077_D2	F	CD8	0	0	RHOG
CART0077_RNAseq_NgsRun1_011	NA	CART0077_D3	M	CD8	0	0	SafeHarbor
CART0077_RNAseq_NgsRun1_012	NA	CART0077_D3	M	CD8	0	0	RHOG
CART0077_RNAseq_NgsRun1_013	K562-CD19-GFP	CART0077_D1	F	CD4	24	1	SafeHarbor
CART0077_RNAseq_NgsRun1_014	K562-CD19-GFP	CART0077_D1	F	CD4	24	1	RHOG
CART0077_RNAseq_NgsRun1_015	K562-CD19-GFP	CART0077_D2	F	CD4	24	1	SafeHarbor
CART0077_RNAseq_NgsRun1_016	K562-CD19-GFP	CART0077_D2	F	CD4	24	1	RHOG
CART0077_RNAseq_NgsRun1_017	K562-CD19-GFP	CART0077_D3	M	CD4	24	1	SafeHarbor
CART0077_RNAseq_NgsRun1_018	K562-CD19-GFP	CART0077_D3	M	CD4	24	1	RHOG
CART0077_RNAseq_NgsRun1_019	K562-CD19-GFP	CART0077_D1	F	CD8	24	1	SafeHarbor
CART0077_RNAseq_NgsRun1_020	K562-CD19-GFP	CART0077_D1	F	CD8	24	1	RHOG
CART0077_RNAseq_NgsRun1_021	K562-CD19-GFP	CART0077_D2	F	CD8	24	1	SafeHarbor
CART0077_RNAseq_NgsRun1_022	K562-CD19-GFP	CART0077_D2	F	CD8	24	1	RHOG
CART0077_RNAseq_NgsRun1_023	K562-CD19-GFP	CART0077_D3	M	CD8	24	1	SafeHarbor
CART0077_RNAseq_NgsRun1_024	K562-CD19-GFP	CART0077_D3	M	CD8	24	1	RHOG
CART0077_RNAseq_NgsRun1_025	K562-CD19-GFP	CART0077_D1	F	CD4	72	3	SafeHarbor
CART0077_RNAseq_NgsRun1_026	K562-CD19-GFP	CART0077_D1	F	CD4	72	3	RHOG
CART0077_RNAseq_NgsRun1_027	K562-CD19-GFP	CART0077_D2	F	CD4	72	3	SafeHarbor
CART0077_RNAseq_NgsRun1_028	K562-CD19-GFP	CART0077_D2	F	CD4	72	3	RHOG
CART0077_RNAseq_NgsRun1_029	K562-CD19-GFP	CART0077_D3	M	CD4	72	3	SafeHarbor
CART0077_RNAseq_NgsRun1_030	K562-CD19-GFP	CART0077_D3	M	CD4	72	3	RHOG
CART0077_RNAseq_NgsRun1_031	K562-CD19-GFP	CART0077_D1	F	CD8	72	3	SafeHarbor
CART0077_RNAseq_NgsRun1_032	K562-CD19-GFP	CART0077_D1	F	CD8	72	3	RHOG
CART0077_RNAseq_NgsRun1_033	K562-CD19-GFP	CART0077_D2	F	CD8	72	3	SafeHarbor
CART0077_RNAseq_NgsRun1_034	K562-CD19-GFP	CART0077_D2	F	CD8	72	3	RHOG
CART0077_RNAseq_NgsRun1_035	K562-CD19-GFP	CART0077_D3	M	CD8	72	3	SafeHarbor
CART0077_RNAseq_NgsRun1_036	K562-CD19-GFP	CART0077_D3	M	CD8	72	3	RHOG
CART0077_RNAseq_NgsRun1_037	K562-CD19-GFP	CART0077_D1	F	CD4	168	7	SafeHarbor
CART0077_RNAseq_NgsRun1_038	K562-CD19-GFP	CART0077_D1	F	CD4	168	7	RHOG
CART0077_RNAseq_NgsRun1_039	K562-CD19-GFP	CART0077_D2	F	CD4	168	7	SafeHarbor
CART0077_RNAseq_NgsRun1_040	K562-CD19-GFP	CART0077_D2	F	CD4	168	7	RHOG
CART0077_RNAseq_NgsRun1_041	K562-CD19-GFP	CART0077_D3	M	CD4	168	7	SafeHarbor
CART0077_RNAseq_NgsRun1_042	K562-CD19-GFP	CART0077_D3	M	CD4	168	7	RHOG
CART0077_RNAseq_NgsRun1_043	K562-CD19-GFP	CART0077_D1	F	CD8	168	7	SafeHarbor
CART0077_RNAseq_NgsRun1_044	K562-CD19-GFP	CART0077_D1	F	CD8	168	7	RHOG
CART0077_RNAseq_NgsRun1_045	K562-CD19-GFP	CART0077_D2	F	CD8	168	7	SafeHarbor
CART0077_RNAseq_NgsRun1_046	K562-CD19-GFP	CART0077_D2	F	CD8	168	7	RHOG
CART0077_RNAseq_NgsRun1_047	K562-CD19-GFP	CART0077_D3	M	CD8	168	7	SafeHarbor
CART0077_RNAseq_NgsRun1_048	K562-CD19-GFP	CART0077_D3	M	CD8	168	7	RHOG
CART0077_RNAseq_NgsRun1_049	K562-CD19-GFP	CART0077_D1	F	CD4	240	10	SafeHarbor
CART0077_RNAseq_NgsRun1_050	K562-CD19-GFP	CART0077_D1	F	CD4	240	10	RHOG
CART0077_RNAseq_NgsRun1_051	K562-CD19-GFP	CART0077_D2	F	CD4	240	10	SafeHarbor
CART0077_RNAseq_NgsRun1_052	K562-CD19-GFP	CART0077_D2	F	CD4	240	10	RHOG
CART0077_RNAseq_NgsRun1_053	K562-CD19-GFP	CART0077_D3	M	CD4	240	10	SafeHarbor
CART0077_RNAseq_NgsRun1_054	K562-CD19-GFP	CART0077_D3	M	CD4	240	10	RHOG
CART0077_RNAseq_NgsRun1_055	K562-CD19-GFP	CART0077_D1	F	CD8	240	10	SafeHarbor
CART0077_RNAseq_NgsRun1_056	K562-CD19-GFP	CART0077_D1	F	CD8	240	10	RHOG
CART0077_RNAseq_NgsRun1_057	K562-CD19-GFP	CART0077_D2	F	CD8	240	10	SafeHarbor
CART0077_RNAseq_NgsRun1_058	K562-CD19-GFP	CART0077_D2	F	CD8	240	10	RHOG
CART0077_RNAseq_NgsRun1_059	K562-CD19-GFP	CART0077_D3	M	CD8	240	10	SafeHarbor
CART0077_RNAseq_NgsRun1_060	K562-CD19-GFP	CART0077_D3	M	CD8	240	10	RHOG

## Sheet: S6b_RNA-seq_counts-normalized
gene	gene_name	CART0077_RNAseq_NgsRun1_001	CART0077_RNAseq_NgsRun1_002	CART0077_RNAseq_NgsRun1_003	CART0077_RNAseq_NgsRun1_004	CART0077_RNAseq_NgsRun1_005	CART0077_RNAseq_NgsRun1_006	CART0077_RNAseq_NgsRun1_007	CART0077_RNAseq_NgsRun1_008	CART0077_RNAseq_NgsRun1_009	CART0077_RNAseq_NgsRun1_010	CART0077_RNAseq_NgsRun1_011	CART0077_RNAseq_NgsRun1_012	CART0077_RNAseq_NgsRun1_013	CART0077_RNAseq_NgsRun1_014	CART0077_RNAseq_NgsRun1_015	CART0077_RNAseq_NgsRun1_016	CART0077_RNAseq_NgsRun1_017	CART0077_RNAseq_NgsRun1_018	CART0077_RNAseq_NgsRun1_019	CART0077_RNAseq_NgsRun1_020	CART0077_RNAseq_NgsRun1_021	CART0077_RNAseq_NgsRun1_022	CART0077_RNAseq_NgsRun1_023	CART0077_RNAseq_NgsRun1_024	CART0077_RNAseq_NgsRun1_025	CART0077_RNAseq_NgsRun1_026	CART0077_RNAseq_NgsRun1_027	CART0077_RNAseq_NgsRun1_028	CART0077_RNAseq_NgsRun1_029	CART0077_RNAseq_NgsRun1_030	CART0077_RNAseq_NgsRun1_031	CART0077_RNAseq_NgsRun1_032	CART0077_RNAseq_NgsRun1_033	CART0077_RNAseq_NgsRun1_034	CART0077_RNAseq_NgsRun1_035	CART0077_RNAseq_NgsRun1_036	CART0077_RNAseq_NgsRun1_037	CART0077_RNAseq_NgsRun1_038	CART0077_RNAseq_NgsRun1_039	CART0077_RNAseq_NgsRun1_040	CART0077_RNAseq_NgsRun1_041	CART0077_RNAseq_NgsRun1_042	CART0077_RNAseq_NgsRun1_043	CART0077_RNAseq_NgsRun1_044	CART0077_RNAseq_NgsRun1_045	CART0077_RNAseq_NgsRun1_046	CART0077_RNAseq_NgsRun1_047	CART0077_RNAseq_NgsRun1_048
ENSG00000227232	WASH7P	3.9416	4.22622	3.75617	4.20274	3.96398	4.40207	3.57471	3.95415	3.49641	3.73706	3.91798	3.81316	2.9968	3.28241	3.43252	3.71649	3.70863	3.09107	3.15973	3.17755	3.52102	3.48104	3.25347	3.06664	3.32714	3.48283	3.07978	3.21993	3.45248	3.45945	3.15614	3.25475	2.99403	2.97628	3.01041	3.0742	4.33768	4.15673	3.95801	4.10058	3.96347	3.94178	3.9998	4.23937	4.11467	3.74741	4.11479	3.88969
ENSG00000268903	AL627309.6	1.97743	2.131	2.18821	2.20033	1.47463	2.68327	1.62281	1.23033	1.77969	1.1062	1.90558	2.1497	2.93109	3.50899	2.90707	3.41074	2.39089	2.69852	3.74173	2.86617	2.7292	2.52684	2.85322	2.97559	2.0962	2.87258	1.82781	2.32938	1.71041	1.37111	0.850732	-0.763617	1.35773	2.23891	2.31248	1.99717	1.73102	1.87069	1.13121	2.30398	1.75219	1.96128	1.94177	1.26202	1.53968	2.33896	1.93555	2.30934
ENSG00000269981	AL627309.7	1.78565	2.68479	1.02654	1.86249	2.06621	2.39771	2.42436	1.62616	2.31421	1.5036	1.87737	1.71418	3.98531	3.94417	3.6243	3.61921	3.13972	3.33923	3.96195	3.28327	3.02296	3.49744	2.74613	3.25862	1.63662	2.57085	3.16299	2.6575	3.08128	2.71905	1.02087	2.88251	3.08415	2.62167	2.12069	3.28521	2.45075	1.64675	2.28014	2.38775	2.34728	2.99203	2.25972	1.24145	2.6056	2.79866	1.66185	2.42774
ENSG00000279457	WASH9P	4.3265	4.41814	4.09647	4.35937	4.53255	4.47115	4.23963	4.25678	4.33048	4.0526	4.23128	4.25136	3.55229	3.5286	3.58548	3.5162	3.52048	3.80759	3.58989	3.77193	3.62127	3.51889	3.35248	3.61951	3.92219	3.72632	3.90763	3.76677	3.87499	3.91898	3.42434	3.41294	3.48678	3.70333	3.46084	3.79601	4.58505	4.34198	4.79079	4.46075	4.60541	4.20954	4.40473	4.28226	4.41743	4.53135	4.41977	4.55859
ENSG00000228463	AP006222.1	-2.64815	-1.87216	-2.96968	-2.3005	-1.5931	-1.80215	-4.28736	-1.28343	-2.09635	-1.8723	-4.10854	-2.11569	-1.92768	0.513972	-1.6766	0.263514	-0.516407	0.0832929	0.567128	-0.233822	0.519512	-0.0941433	-0.234608	-0.363932	-5.48353	-3.33233	-4.8242	-3.6474	-4.47887	-2.66344	-3.96055	-3.31133	-3.85475	-1.67708	-2.67216	-1.26869	-2.27479	-2.63562	-2.18958	-3.72902	-3.09778	-3.44449	-2.33575	-4.12122	-2.02785	-2.76991	-3.52161	-2.56859
ENSG00000237094	AL732372.2	0.635636	-0.628285	-0.711014	0.450161	-0.166733	-0.156943	0.373561	0.0502335	-0.896479	0.0309456	-0.599086	-0.374834	-1.58685	0.169386	-0.850027	0.821603	0.0881724	-0.486485	0.330141	0.256107	0.589141	0.437852	0.229919	0.322162	-1.71084	-3.96636	-3.39537	-3.66999	-4.17774	-1.64726	-3.18553	-4.07606	-3.57531	-2.23127	-2.47524	-0.758194	0.10047	-0.0229893	0.411242	0.860115	0.0821481	-0.0525108	-0.325822	0.368947	0.466414	0.783845	0.302852	0.0374019
ENSG00000225972	MTND1P23	3.51275	2.10685	3.31053	3.32771	3.67669	3.58744	3.73626	3.05133	3.34023	3.49962	2.63158	3.38905	4.52839	5.02677	4.78225	4.7536	4.95545	4.92769	4.02012	4.11285	3.87439	4.50389	4.1257	4.67481	3.46198	3.12057	2.91325	3.9977	3.5539	3.75071	3.65981	3.19833	3.52076	3.61462	3.58794	1.60724	3.36237	3.01212	3.0292	3.71551	2.8445	3.41593	3.23396	3.49211	3.37911	3.47109	3.63732	3.27257
ENSG00000225630	MTND2P28	7.24038	7.15305	7.00892	7.01047	6.98917	7.13968	6.90564	7.09134	7.14758	6.90741	6.97402	7.02842	7.81618	8.04561	8.09343	8.31004	8.17634	7.83588	7.42232	7.50653	7.80735	7.84665	7.75315	7.86128	8.17265	7.90662	8.2198	8.01212	8.16452	7.79654	7.72822	7.74818	7.81108	7.80415	7.60615	7.53151	8.06267	8.09571	8.07178	7.7591	7.89859	8.0103	7.92231	8.26447	7.70533	7.21359	8.26001	7.99314
ENSG00000237973	MTCO1P12	6.31472	6.18923	6.02837	6.13173	6.3776	6.31612	5.91098	5.83398	5.89192	5.92206	5.96034	6.05578	5.39356	5.6527	5.43277	6.01419	5.61948	5.63034	4.92463	4.99256	5.40205	5.38355	5.30158	5.40344	6.32485	6.1444	6.07866	6.1054	6.18598	6.0312	5.70064	5.78455	5.60174	5.77048	5.52014	5.66121	6.86821	6.42919	7.0142	6.55897	6.36739	6.25117	6.52074	6.10087	6.7121	6.17552	6.64292	6.36586
ENSG00000229344	MTCO2P12	5.63986	5.49375	5.64173	5.56111	5.93706	6.01648	5.78824	5.39919	5.44031	5.53297	5.44384	5.05181	5.89274	6.18926	6.29076	7.00098	6.30819	6.83397	5.52611	5.77861	5.99561	6.41736	6.32674	5.98783	5.90374	5.86916	5.95474	6.50266	6.57844	6.3146	5.88755	5.76478	5.65062	6.02361	5.60227	4.96594	5.65768	5.73959	5.96154	5.24318	5.49337	5.68294	5.59336	5.5587	5.43449	4.87961	5.61009	5.28587
ENSG00000248527	MTATP6P1	10.3649	10.1546	10.1698	9.87521	9.8658	10.0547	10.0414	10.1702	10.0392	9.90131	10.0676	9.91944	10.9292	11.0473	10.9045	11.1723	11.0164	10.9749	10.3804	10.4213	10.6312	10.6991	10.7813	10.8963	10.8421	10.7923	11.1031	10.8004	10.9142	10.5461	10.5181	10.5483	10.5905	10.5553	10.2395	10.4151	10.1751	9.84108	10.6067	10.079	10.194	10.2705	9.92515	9.68136	10.0785	9.40618	10.2467	9.97111
ENSG00000198744	MTCO3P12	4.89712	4.85816	4.97994	4.78761	4.98604	4.95541	4.99515	4.55794	4.75973	4.9461	4.55582	4.48514	5.68754	6.06975	5.90035	6.52993	6.08183	6.20774	5.43074	5.42163	5.72454	5.95117	5.74686	5.95168	5.52794	5.30358	5.42459	5.9972	5.69308	5.74084	5.0436	5.4475	4.91204	5.41339	5.26598	4.85935	5.08918	5.3192	5.48514	4.95857	5.0522	5.21944	5.13313	5.04405	5.03027	4.71323	5.40683	5.29898
ENSG00000228327	AL669831.1	2.34856	2.61275	2.252	2.41809	2.13924	2.35384	2.19553	2.2325	2.34292	2.2513	2.42919	2.37478	1.94694	2.0175	2.17928	1.98799	2.27273	1.97475	1.75841	2.0515	2.46608	1.99423	2.09513	2.41725	0.402924	1.09332	0.53431	0.391603	0.55209	0.627821	-0.0437094	0.36439	-0.00765799	1.09361	0.579516	0.342648	1.88819	1.94837	1.64242	2.34939	1.84127	1.32921	2.03923	2.07048	2.01658	2.04795	2.03716	1.61189
ENSG00000237491	LINC01409	0.571121	0.195373	0.641175	0.842702	0.563356	0.810097	0.479742	0.37637	0.441908	0.676892	0.660786	0.464974	-3.79604	-2.17385	-4.2117	-2.84944	-3.67537	-3.19611	-3.20405	-3.13131	-3.71683	-2.77234	-2.76483	-3.64478	-3.80918	-3.40674	-4.81851	-4.76321	-5.10722	-5.05676	-4.61661	-5.04961	-5.1555	-4.48709	-4.95792	-4.75741	-0.65462	-0.395654	0.188509	0.0431055	-1.84059	-0.428718	-0.637913	-0.529931	0.434822	0.565522	0.10135	0.367226
ENSG00000230092	AL669831.4	2.15546	1.99318	2.44947	2.71507	1.2896	1.7642	1.64658	1.824	2.06376	2.42848	1.83266	2.49421	-0.873971	-0.431914	0.75761	0.215266	0.317531	0.349952	0.860323	-0.0816827	-0.164887	-0.193965	-0.192644	0.0687257	-1.51326	-5.10163	-5.40431	-4.26781	-4.36424	-4.19378	-2.93766	-1.46065	-2.69213	-3.74183	-3.71479	-1.84891	0.258705	-1.12514	-1.98287	-0.156328	0.127843	-2.12731	-0.898601	0.152813	-0.475953	0.819949	0.281502	0.888076
ENSG00000228794	LINC01128	2.89983	3.05396	2.99258	2.92944	2.90628	2.92217	3.05125	2.88724	3.21362	3.30371	3.14634	3.1355	3.60281	3.63467	3.56357	3.65569	3.46738	3.65093	3.70602	3.7234	3.61527	3.71651	3.73291	3.40329	2.51872	2.20747	2.15799	2.55315	2.39374	2.7164	2.44481	2.61931	2.53302	2.3312	2.2129	2.48882	2.03601	2.39326	1.68913	2.21562	2.33617	2.17936	2.15948	2.00177	2.2434	2.46094	2.23092	2.36469
ENSG00000225880	LINC00115	1.58228	1.69342	2.18014	2.50675	2.03188	1.78928	1.68736	1.96984	1.82528	2.22377	1.80513	2.29664	-0.0870846	-1.65778	-1.32293	0.244139	0.104312	0.02708	-2.18987	-0.649255	-0.25239	-0.937652	-1.27424	0.134387	0.233676	-2.71734	-3.29226	-3.56658	-3.88727	-2.61999	-1.32613	-0.979519	-2.90796	-3.26559	-3.35358	-1.21311	1.0166	1.08092	1.97813	1.26777	0.617896	1.14294	0.913371	0.668504	1.9384	1.85711	0.774058	1.18297
ENSG00000188976	NOC2L	6.5181	6.34405	6.56125	6.26086	6.4233	6.32249	6.43073	6.36949	6.33616	6.20947	6.33105	6.3692	7.92559	8.0203	7.96817	7.99317	7.99905	7.99527	7.99304	7.97058	8.0086	7.94569	7.93198	7.93669	7.1815	7.32624	7.18831	7.35198	7.38263	7.23607	7.20654	7.34763	7.23484	7.31225	7.21985	7.24099	5.85947	5.99838	5.8615	6.1007	5.91197	6.04317	5.88016	6.03687	5.89332	6.0845	5.86547	5.93765
ENSG00000187961	KLHL17	5.0082	5.03086	4.8324	5.03593	4.90674	4.91205	4.92994	4.80389	4.67321	4.73882	4.90332	4.79492	5.18503	5.10232	5.00646	5.09292	5.0541	4.92883	5.08053	5.01497	5.21022	5.09457	4.96669	5.1258	4.54451	4.38802	4.48253	4.3846	4.67772	4.45841	4.34644	4.1391	4.42497	4.31607	4.52487	4.51347	5.01936	4.9506	5.14962	5.23489	5.12217	5.0445	4.98244	4.80183	5.20408	5.01065	5.3279	5.05908
ENSG00000187583	PLEKHN1	1.50614	1.8235	0.962263	1.20341	1.30147	1.65061	0.477411	0.640908	0.38715	0.635506	0.137149	0.181338	-1.1397	0.152473	-0.399077	-0.461863	-0.940299	-0.479338	-0.038049	-0.390897	0.139332	-0.718347	-0.4971	-0.656772	3.03485	2.77869	3.20896	2.52312	2.95575	2.38084	2.53347	1.7869	3.25595	2.29417	2.71188	1.77061	2.01157	1.20014	2.13777	1.77028	2.63411	2.58774	1.61811	1.21565	2.62236	1.7257	2.32555	2.39734
ENSG00000188290	HES4	0.0396146	0.717702	1.16835	0.412217	0.0606065	-0.299921	1.5362	-0.0783139	1.41986	0.859053	-0.826405	-0.314074	5.38141	5.50798	5.92462	6.56338	5.74029	6.15272	5.71857	5.78675	5.87532	6.31722	6.07962	5.93425	5.20701	4.87904	5.24032	5.41429	6.0414	6.21391	4.50107	5.39487	4.99956	5.59088	5.48037	5.72421	3.44742	3.45562	2.82314	3.88414	3.91319	4.52283	2.83926	1.90865	1.01387	2.8656	2.32306	3.36109
ENSG00000187608	ISG15	7.14391	7.2751	7.46709	7.20813	7.1245	7.2438	7.18214	7.08543	7.20154	7.15316	7.16773	7.11405	6.21465	6.59238	6.51393	6.90449	6.7342	6.87653	6.35733	6.4191	6.4951	6.94912	6.89113	6.75141	6.25115	6.31312	6.42321	6.11634	6.6281	6.72055	6.13172	6.29806	6.23923	6.2893	6.28852	6.45799	6.47956	6.59944	6.35144	6.33819	6.66461	6.65521	6.55195	6.60481	6.62263	6.38913	6.30018	6.40187
ENSG00000188157	AGRN	3.57619	3.70935	3.03611	3.31908	3.39072	3.04359	3.76562	3.93722	3.12261	3.38062	3.60964	3.44428	6.7371	7.03854	6.92916	7.32054	7.0796	7.1399	6.96643	6.89784	7.11879	7.25203	7.28117	7.19618	7.35882	7.1072	7.53203	7.42739	7.40948	7.51454	7.30503	7.35825	7.33604	7.57746	7.55315	7.51098	6.96761	6.9418	6.72682	7.42062	7.22226	7.56036	6.93415	7.06692	6.49375	7.11644	6.66712	6.97372
ENSG00000217801	AL390719.1	4.42054	5.00646	4.00574	4.82156	4.68004	4.46868	5.49095	5.99737	5.04505	5.50416	5.50479	5.49285	5.48784	5.81482	6.25586	6.31446	5.89982	5.74458	5.6168	5.74389	6.24944	6.37162	6.04226	5.90388	6.16845	5.95586	6.293	6.08041	5.92976	6.12353	6.27512	6.08805	6.24321	6.29291	6.2639	6.36925	6.54036	6.57718	6.19323	6.27098	6.75683	6.95673	6.4928	6.47568	6.2377	6.21939	6.35646	6.32663
ENSG00000273443	AL645608.8	-0.610581	0.466066	-0.154414	-0.0243222	0.357451	-0.395289	1.96696	1.79021	1.06792	1.09297	1.87881	1.52091	3.80651	3.6775	3.31238	3.66996	4.05825	3.45569	3.57043	3.93653	3.54035	3.44064	3.79739	3.38467	3.65676	3.81024	3.69044	4.13569	3.35065	3.28108	3.33874	3.64186	3.51718	3.19368	2.8413	3.50655	3.62537	3.48839	3.64656	3.04229	4.00123	3.37213	3.22366	3.26692	3.18921	2.4934	2.88782	3.10902
ENSG00000131591	C1orf159	3.88569	4.02496	4.0373	3.95956	4.03543	3.76402	4.21441	4.30654	4.11951	4.1676	4.21246	4.08153	4.76112	5.0021	4.7932	4.90493	4.92974	5.00392	4.85634	4.99682	4.90634	4.81012	5.01199	5.09685	3.97672	4.06939	3.84098	3.97555	3.90741	4.03875	3.89166	3.85712	3.86798	4.13717	4.00865	3.97465	3.759	3.61036	3.9617	3.60008	3.61367	3.75288	3.82	3.65489	3.92357	3.87658	3.76681	3.87177
ENSG00000186891	TNFRSF18	7.23222	7.09574	7.36	6.84581	6.59119	6.4987	5.56902	5.18398	5.7124	4.53746	5.16319	4.78134	8.21467	8.30496	8.28739	8.34519	8.47603	8.50961	7.44033	7.64166	7.50844	7.57957	7.35758	7.49084	9.66524	9.4073	9.51897	9.19994	9.49361	9.29431	8.88168	8.6358	8.58268	8.27786	8.61109	8.55149	9.49543	9.46008	9.28145	9.48031	9.67038	9.9225	8.3744	7.86884	8.08289	7.94065	8.3258	8.75344
ENSG00000186827	TNFRSF4	6.29656	6.28044	6.67262	5.9522	5.42579	5.36	4.27674	4.16556	4.2553	3.28447	3.56561	3.35636	7.3469	7.40297	7.45983	7.7233	7.69575	7.89412	6.63364	6.58569	6.46301	6.75264	6.9094	6.86231	8.5636	8.41268	8.61621	8.44441	8.68948	8.54237	6.94855	7.07977	7.13365	7.08346	7.34734	7.06837	8.40558	8.17532	8.16711	8.06557	8.52788	8.65338	5.18111	5.08141	4.88254	4.76271	5.37071	5.48022
ENSG00000078808	SDF4	7.35784	7.42132	7.43067	7.35327	7.32821	7.31494	7.36375	7.27741	7.2149	7.14774	7.27961	7.23603	8.14336	8.2941	8.23498	8.32581	8.22338	8.20576	8.19109	8.19464	8.27633	8.22502	8.25484	8.21383	7.64733	7.56094	7.68708	7.66127	7.6353	7.8325	7.66708	7.73227	7.64968	7.76772	7.76375	7.80367	7.80642	7.75535	7.68707	7.76109	7.73294	7.87026	7.71585	7.69683	7.60202	7.62327	7.61114	7.61324
ENSG00000176022	B3GALT6	5.2941	5.31635	5.38103	5.20592	5.1005	5.20341	5.40255	5.29656	5.34333	5.17929	5.34816	5.31994	6.19699	6.1626	6.18856	6.14041	6.13352	6.09266	6.17804	6.17643	6.15264	6.21491	6.03407	6.00173	5.38158	5.45361	5.32908	5.29288	5.34765	5.20699	5.38274	5.39711	5.26421	5.36189	5.14547	5.14684	4.38016	4.25829	4.43252	4.48079	4.35491	4.71544	4.07618	4.151	4.36267	3.90187	4.37909	4.49637
ENSG00000184163	C1QTNF12	1.32591	1.06481	1.10074	1.28571	1.40916	1.28733	1.75773	0.669403	1.11666	1.35491	1.69617	1.83642	0.20536	-0.0918055	-0.397846	-0.0141733	-0.0195104	-0.615549	-0.120033	-0.482525	0.429631	0.783709	0.234015	0.428645	2.04455	1.82593	2.09512	1.92827	2.02848	2.42075	2.16877	1.71332	1.47411	1.75729	2.05054	2.61609	5.43344	5.13594	5.18075	5.50795	4.65536	4.77017	5.36577	5.21174	5.00523	5.82902	4.60736	5.11593
ENSG00000260179	AL162741.1	0.919307	0.281939	0.877025	0.526057	0.752746	0.0133425	0.298855	-0.0737536	0.533091	0.647239	0.117894	0.516713	-2.52685	-3.01631	-2.89982	-2.33824	-1.31773	-3.19296	-2.56384	-0.675213	-3.06042	-3.14124	-1.17656	-2.52167	-2.70318	-4.14235	-4.00872	-2.6361	-3.99363	-2.69193	-3.88313	-4.53136	-3.86524	-4.53623	-3.65062	-4.57134	1.71228	1.16879	1.96933	1.79361	1.3557	1.61312	2.20956	1.55338	2.71386	2.28295	1.50556	1.90243
ENSG00000160087	UBE2J2	5.76981	5.84678	5.91387	5.82356	5.87635	5.80884	5.93958	5.94867	5.83791	5.95551	5.9437	5.97018	6.36163	6.33247	6.20572	6.30308	6.26456	6.37138	6.25124	6.34266	6.23974	6.24313	6.27309	6.30228	5.92545	5.98818	5.75863	5.86105	5.81355	5.80687	5.98603	5.99704	5.98976	5.98651	5.84886	5.87215	5.40276	5.34622	5.53273	5.47058	5.48305	5.58361	5.46993	5.4502	5.59827	5.67637	5.63008	5.53231
ENSG00000230415	LINC01786	2.51399	2.81319	2.34285	2.87334	1.99384	2.78824	2.56676	2.25115	1.67391	1.99332	2.33563	2.50387	2.00134	2.94182	1.63018	1.41024	1.80336	1.40953	1.84719	0.983304	0.461311	1.70827	1.60455	1.787	2.50681	1.88382	1.98441	2.03666	1.99878	3.01568	2.45644	1.27528	2.13434	1.47923	1.41036	1.33608	3.17583	2.71666	3.68191	3.67334	3.22007	3.0115	2.85644	2.83593	3.50371	3.18551	3.16198	3.61986
ENSG00000162572	SCNN1D	2.91146	2.86496	2.73037	2.78073	2.96696	3.00459	2.74061	2.54861	2.66041	2.40995	2.87997	2.62485	0.769544	0.642931	0.735076	0.450615	0.639624	0.364242	0.686794	0.705943	0.263832	0.582715	0.155425	0.567196	2.68722	2.68432	2.92738	2.86208	2.93558	2.56662	2.53618	1.25128	2.54441	1.92457	2.21012	2.05215	3.9763	3.99272	4.11101	3.91464	4.16456	3.75962	3.88878	3.77704	4.1621	3.90449	4.36148	3.7384
ENSG00000131584	ACAP3	6.36675	6.47178	6.24605	6.4111	6.43649	6.44256	6.66325	6.61	6.75122	6.60394	6.76291	6.67701	5.2948	5.27576	5.23483	5.32156	5.25884	5.13068	5.31921	5.44985	5.3706	5.28207	5.20557	5.14583	5.10413	5.12862	5.20865	4.98381	5.16426	5.1506	5.1872	4.88048	5.26689	5.02114	5.03859	5.2161	5.70374	5.77587	5.75176	6.01218	5.79737	6.05739	6.01403	6.03223	6.17911	6.32494	6.09666	6.22714
ENSG00000169972	PUSL1	4.03659	4.3285	4.27486	4.1308	4.05302	4.27542	4.55208	4.61433	4.51578	4.44772	4.48423	4.48361	4.8896	4.91414	4.84933	4.97209	5.07003	5.07865	5.02704	4.85671	4.9259	5.03206	4.95556	4.97868	4.60999	4.46287	4.45178	4.38396	4.41882	4.35911	4.57345	4.52233	4.64872	4.26207	4.45451	4.34105	4.87723	4.84814	4.87586	5.32481	4.9694	5.21339	5.14225	5.20391	5.10575	5.58351	5.08679	5.19357
ENSG00000127054	INTS11	6.015	6.17019	6.1159	6.08083	6.11992	6.12102	6.17851	6.14288	6.13845	6.06405	6.10511	6.1267	6.65544	6.68045	6.53185	6.56517	6.67863	6.72332	6.68067	6.65317	6.53994	6.54959	6.61181	6.58506	6.41193	6.51562	6.49652	6.60647	6.51803	6.54531	6.54541	6.52693	6.57408	6.54691	6.46934	6.37691	6.51272	6.5751	6.54399	6.65591	6.48783	6.63665	6.41483	6.62526	6.50656	6.79471	6.53534	6.66532
ENSG00000240731	AL139287.1	4.21733	3.74817	3.65639	3.69476	3.40932	3.79141	3.76976	3.62136	3.71506	3.658	3.79023	3.83426	4.14417	3.80486	3.89368	4.18594	4.61666	3.56658	3.70475	3.81686	3.41557	4.05736	3.80107	4.11234	3.02698	3.25724	3.49485	3.43633	3.36585	2.81071	3.14239	2.23288	3.6225	2.70321	3.02562	2.98959	4.07591	3.96321	4.22932	4.35985	4.02134	3.94313	4.09376	4.59659	4.28543	4.23979	3.86906	3.96411
ENSG00000224051	CPTP	5.38013	5.64307	5.42441	5.81479	5.76497	5.91202	5.45212	5.29963	5.52244	5.50678	5.41002	5.52336	4.64231	4.58309	4.66309	4.64824	4.78467	4.66057	4.63717	4.63087	4.59891	4.61411	4.68895	4.60557	4.70066	4.70867	4.77983	4.47093	4.60132	4.47916	4.61424	4.63101	4.69347	4.69253	4.51348	4.48057	5.21238	5.19426	5.13949	5.19594	5.26408	4.97596	5.21313	5.0553	5.15052	5.15093	5.18213	5.09309
ENSG00000169962	TAS1R3	1.13154	0.859615	0.954339	1.47438	1.00485	1.52417	1.2832	1.17157	1.65176	1.49177	1.39641	1.49673	-4.74833	-4.23417	-3.78839	-4.44716	-3.34656	-4.5528	-4.97684	-4.47617	-4.03116	-3.62633	-4.57341	-5.11047	-1.81872	-1.8268	-4.51691	-3.03982	-3.01999	-4.18274	-3.10424	-4.4291	-4.18239	-3.99332	-3.58914	-4.04387	0.499257	0.516862	0.470529	0.71933	0.390804	0.236911	0.991668	0.878902	1.28977	1.00154	1.41032	1.27269
ENSG00000107404	DVL1	5.91429	6.1478	5.92107	6.14498	5.96438	6.15923	6.0623	6.12689	6.16547	6.08265	6.16809	6.11796	6.47181	6.5158	6.63911	6.74086	6.64047	6.45879	6.66389	6.62233	6.76127	6.78198	6.69518	6.67927	6.36762	6.2537	6.38058	6.45615	6.46056	6.51345	6.3493	6.36158	6.33337	6.44375	6.52941	6.38518	6.06016	6.19785	6.1277	6.26003	6.11352	6.31674	6.34239	6.21001	6.12158	6.15804	6.15196	6.22707
ENSG00000162576	MXRA8	2.36082	2.46432	0.817627	2.26871	1.51772	1.88019	0.906575	1.40459	0.306748	1.20128	0.905574	1.11033	2.51008	2.72477	2.65941	3.29418	2.93864	3.25063	2.7087	2.29391	3.03376	3.05024	3.27546	3.2734	-2.03466	-0.723675	-0.691387	1.99872	1.37243	2.36485	-1.10232	1.84105	1.21373	3.20669	2.67029	3.18102	-1.11733	-1.63696	-1.54011	-2.32337	-1.52026	-1.96263	-1.6634	-3.18529	-1.03852	-4.02715	-3.22092	-3.363
ENSG00000175756	AURKAIP1	7.53066	7.61631	7.66567	7.54102	7.58474	7.54241	7.86445	7.64326	7.70326	7.55072	7.79986	7.86787	7.71074	7.80245	7.85033	7.8996	7.9255	7.94636	7.82563	7.78242	7.87024	7.88593	7.93723	7.87022	7.36022	7.29139	7.37864	7.38098	7.37789	7.32555	7.40496	7.39956	7.42285	7.44518	7.40873	7.4529	7.49157	7.47118	7.31669	7.65093	7.40167	7.52752	7.52418	7.54816	7.39636	7.64206	7.30156	7.47621
ENSG00000221978	CCNL2	6.99497	6.95067	6.68345	6.94433	6.94101	7.01433	6.43806	6.47463	6.26742	6.42615	6.5384	6.50638	6.74599	6.85235	6.69646	6.85993	6.74257	6.89548	6.73558	6.70835	6.70365	6.76042	6.80292	6.8282	6.1664	6.09317	6.37123	6.32656	6.26907	6.43636	5.92103	5.87553	6.21435	6.50903	6.45126	6.45802	7.59257	7.65547	7.58927	7.71393	7.43683	7.27316	7.34778	7.48048	7.41233	7.56801	7.3531	7.12771
ENSG00000224870	MRPL20-AS1	4.8976	5.03281	4.80361	5.06248	5.02669	4.89417	4.68644	4.76286	4.67246	4.83937	4.93553	4.78873	4.70251	4.82432	4.69815	4.73962	4.66954	4.6881	4.70174	4.69999	4.67145	4.63005	4.64236	4.70611	4.38474	4.49425	4.34507	4.34521	4.29343	4.17124	4.53837	4.51994	4.58478	4.50859	4.26347	4.44756	4.99256	4.92806	5.02378	5.08235	4.92233	4.91682	4.9502	4.89846	5.01285	4.82898	5.16067	4.98046
ENSG00000242485	MRPL20	6.02838	6.02523	6.27449	5.93444	6.01201	5.87583	6.11588	6.00035	6.2621	6.13176	5.97819	5.97192	6.62819	6.54893	6.58137	6.57456	6.58133	6.79951	6.58723	6.63042	6.54915	6.62123	6.64098	6.67978	6.06213	6.24423	5.95388	6.09265	5.98097	5.88212	6.0398	6.12187	6.07278	6.11172	6.0053	5.95405	5.39681	5.50079	5.43027	5.5529	5.57061	5.53915	5.35925	5.41744	5.33514	5.44128	5.46993	5.61384
ENSG00000272455	AL391244.2	1.65239	1.30095	1.13036	1.22187	2.04203	1.62034	1.57354	1.42259	1.40418	1.78702	1.87705	1.5411	0.831832	0.570641	1.07702	0.295266	0.367864	0.829802	1.50349	1.13583	1.62882	1.46233	0.934063	0.886914	0.42224	0.872796	0.752715	0.41681	-0.379308	-0.297389	1.26293	-0.222124	0.823393	-0.732738	0.0438079	-0.199897	1.8011	1.46515	2.23669	2.58029	1.94841	1.97337	2.27849	1.96329	2.44136	2.14054	1.80323	2.50864
ENSG00000225285	LINC01770	-1.67929	-1.8185	-2.64281	-1.80555	-2.51765	-2.34082	-1.46378	-1.29602	-2.13107	-2.05155	-1.88832	-1.76935	-1.71161	0.210123	0.938921	1.14079	0.973241	-0.294707	1.60933	1.22085	1.69146	1.49437	1.03739	1.08266	1.47968	3.01849	2.67509	2.1922	2.21023	2.07264	1.61482	2.86853	1.20934	1.89282	2.00313	2.83473	0.202728	0.254766	-0.0574258	0.473875	-0.142549	-0.606112	-0.417283	-0.232714	-2.34087	-0.886184	0.349637	-0.939285
ENSG00000179403	VWA1	-0.295903	-0.512451	-2.19324	-0.840867	-2.03248	-1.97484	0.161308	-0.628272	-0.307042	-0.829685	-0.415145	-0.58007	2.86709	2.96273	3.54796	3.24487	3.2151	3.5241	3.24145	3.00286	3.5592	3.16166	3.40746	3.55752	3.52862	3.59756	2.97253	3.49228	3.585	3.91298	3.34966	3.72251	2.99503	3.41128	3.77182	3.79979	2.17704	2.08705	2.02867	2.59285	2.40026	2.43886	1.24197	0.563493	0.741232	0.944762	1.08571	1.18801
ENSG00000215915	ATAD3C	0.143184	-0.112094	-0.836987	-0.698375	0.424538	0.373373	0.175399	-0.059243	0.0756176	-0.0280653	0.109854	0.129383	-4.38967	-4.92343	-4.69754	-4.15092	-3.95818	-4.65343	-4.2614	-4.65354	-4.89688	-3.96578	-4.92203	-4.66741	-3.86503	-2.82174	-4.27642	-4.69742	-4.76664	-4.67608	-5.27247	-5.69588	-5.01894	-4.21796	-4.80009	-5.53163	-1.84061	-1.12745	-1.22195	-0.574693	-1.50412	-1.36361	-1.29165	-2.59153	-1.87909	-1.54628	-1.96282	-0.978285
ENSG00000160072	ATAD3B	4.9932	4.87362	5.07235	4.79547	4.89628	4.80628	4.96911	4.99924	4.9939	4.879	5.03647	5.00569	6.70599	6.72161	6.51162	6.50433	6.72302	6.69137	6.91356	6.86434	6.71889	6.68127	6.66769	6.5791	4.60326	4.74635	4.53378	4.76274	4.63817	4.69769	4.6432	4.62347	4.71727	4.7579	4.78066	4.70637	4.57038	4.53202	4.69668	4.91336	4.38587	4.73933	4.6977	4.70237	4.87594	5.11713	4.73846	4.85573
ENSG00000197785	ATAD3A	5.65267	5.62905	5.98067	5.49608	5.45976	5.47915	6.03906	5.97322	6.03272	5.76998	5.77323	5.97335	7.52445	7.4788	7.33776	7.37071	7.52315	7.46439	7.61451	7.56847	7.52857	7.49532	7.53947	7.41267	6.3436	6.41803	6.09018	6.28494	6.39366	6.1583	6.54876	6.52511	6.37004	6.50137	6.43922	6.38681	5.16449	5.40513	5.09786	5.70127	5.14004	5.62885	5.37502	5.60388	5.29656	5.83113	5.40501	5.71091
ENSG00000160075	SSU72	6.53363	6.50415	6.58915	6.54934	6.65579	6.51047	6.4572	6.49122	6.48807	6.49604	6.49967	6.48686	6.53863	6.52426	6.47106	6.48201	6.4305	6.60085	6.49976	6.5349	6.41245	6.51985	6.47065	6.46746	6.32509	6.34149	6.39098	6.41744	6.36037	6.50633	6.43219	6.49809	6.54148	6.58116	6.47773	6.52997	6.4802	6.57837	6.49347	6.66103	6.59958	6.55437	6.57158	6.62211	6.49702	6.75932	6.42039	6.56692
ENSG00000228594	FNDC10	5.1195	5.02247	4.67699	4.91576	4.80627	5.09273	4.39187	4.41481	4.48528	4.59397	4.02172	3.98844	3.82374	4.05761	3.9396	4.17264	4.00387	3.89795	3.85581	3.87747	3.79761	4.07596	3.97848	3.48716	3.68938	3.50879	3.04143	3.55187	3.40045	3.65963	3.18621	3.4479	3.02039	3.24818	3.41298	3.37797	3.08998	2.59547	3.32631	2.50457	3.13377	2.50742	1.41644	1.30806	2.91745	1.51706	2.47203	2.50407
ENSG00000286989	AL691432.4	3.33565	3.46671	3.24066	3.24726	3.67384	3.28865	1.19697	1.61324	1.76613	2.03996	1.48667	2.0357	-0.613125	0.183525	-0.788443	0.858669	0.238257	-0.0278452	-0.769734	-1.43581	-0.920703	-0.791267	-0.817531	-2.01626	0.889263	0.747597	0.232757	-0.480888	0.423526	0.533933	-1.55617	-0.101288	-1.91367	-2.98813	-2.9631	-3.14875	1.71034	0.990989	1.93529	1.64505	1.89853	1.87029	0.487903	0.670784	1.523	0.632606	1.34165	1.60275
ENSG00000272106	AL691432.2	3.54923	3.38066	3.4623	3.66288	3.75379	3.64177	3.25339	3.0842	3.13723	3.37603	3.3954	3.38548	2.74308	2.60577	2.41105	2.52894	2.46902	1.95135	2.27328	2.68686	2.56926	2.52322	2.31901	2.39281	1.37342	1.07481	1.48004	0.789763	1.13778	1.05053	1.32022	0.653225	0.20841	0.278162	1.21722	0.533313	2.0954	1.96558	2.53158	2.55761	2.24925	1.83228	2.76189	2.30723	2.70203	2.34786	2.14718	2.27233
ENSG00000197530	MIB2	4.83347	5.01778	4.7483	4.92915	4.99307	5.05137	4.71824	4.80313	4.68677	4.78312	4.92528	4.84028	3.90422	3.81459	3.89207	3.84489	3.79384	3.74185	4.10443	3.94677	4.01814	3.95244	3.84639	3.77814	4.31837	4.16766	4.53368	4.37832	4.61034	4.90175	4.35834	4.55757	4.28289	4.56369	4.71804	4.8312	6.2483	6.20978	6.03297	6.39603	6.12731	6.00597	6.51223	6.44389	6.50371	6.63796	6.38163	6.34057
ENSG00000248333	CDK11B	6.66241	6.66107	6.41342	6.47248	6.68169	6.6472	6.56834	6.62994	6.54092	6.59259	6.61098	6.6398	6.20685	6.1897	6.22359	6.22211	6.28537	6.25261	6.09617	6.1128	6.17458	6.18315	6.21308	6.28684	6.21838	6.1506	6.03475	6.05579	6.06826	5.97537	6.04592	6.03964	6.18049	6.0748	6.0932	6.21487	6.57966	6.60619	6.67922	6.82964	6.43626	6.47778	6.66432	6.76157	6.73337	6.98726	6.66436	6.65731
ENSG00000189339	SLC35E2B	6.58915	6.70516	6.26321	6.59686	6.77516	6.86893	5.95799	6.09461	5.86541	6.11126	6.26598	6.28455	5.54663	5.73743	5.59381	5.83325	5.60428	5.57457	5.59924	5.59342	5.51645	5.64071	5.70397	5.55597	5.03199	5.09365	5.25974	5.32486	5.05855	5.27343	5.01546	5.07009	5.15132	5.32402	5.32502	5.35778	6.3032	6.21599	6.47435	6.20224	6.25705	5.95677	6.13825	6.01719	6.25075	5.95168	6.19143	5.9338
ENSG00000008128	CDK11A	1.97946	1.85758	2.04635	2.50921	2.06737	1.96142	1.89824	1.85935	2.3165	1.99116	2.39901	1.99495	0.400285	0.0181973	0.249403	0.577249	0.534578	0.590421	-0.379978	-0.226908	-0.375396	0.137849	-0.0143701	0.432106	-0.0829115	-0.547022	-2.01964	-1.28525	-1.808	-0.671461	-0.165929	-2.98333	-3.76264	-2.15532	-1.98799	-2.28091	1.61618	1.41328	1.83869	1.89413	1.50185	1.22295	1.75726	1.66323	2.31388	2.54519	1.66997	2.15046
ENSG00000268575	AL031282.2	3.18703	3.20511	3.21535	3.74355	3.57466	3.57841	2.30093	2.65048	2.83594	3.2994	3.07437	3.15222	-0.206971	0.46589	-0.912309	-0.320376	0.124504	-0.165553	-0.600615	0.336994	-0.456661	-0.000250145	0.346227	0.0629733	0.880247	1.23029	0.753822	0.17638	0.351715	-0.261004	0.853441	-0.226362	0.100436	-1.08129	-1.41347	0.651101	2.11596	2.39057	3.22549	2.67335	2.52439	2.31856	2.3875	2.19184	2.38795	2.62364	2.58325	2.34041
ENSG00000215790	SLC35E2A	3.63244	3.85703	3.56712	4.07333	3.85299	4.19838	3.10609	3.42087	3.0982	3.48768	3.48767	3.71985	1.26056	1.7779	1.44419	1.76338	1.18304	1.4079	1.24871	1.46045	1.44352	1.48351	1.68086	1.10445	1.80078	2.05929	1.66929	0.72682	0.681606	1.80163	1.79357	1.36146	1.38893	1.07387	1.45775	1.44329	3.20666	2.85897	3.60849	3.28803	3.22019	3.05923	2.88581	2.70628	3.26798	3.13262	2.99723	2.66324
ENSG00000008130	NADK	5.99642	5.99358	5.98936	5.98238	5.93212	5.9171	5.91255	5.92951	5.91785	5.87526	5.82982	5.80771	6.75269	6.81526	6.6581	6.80552	6.763	6.81267	6.76005	6.73213	6.66156	6.66269	6.70998	6.75621	5.68708	5.91929	5.66381	5.85467	5.84896	5.79628	5.84158	5.97484	5.91843	6.13344	6.05066	6.12027	5.09378	4.9524	5.15115	5.04485	5.20921	5.20621	5.03641	5.20182	5.18257	5.20761	5.1795	5.1355
ENSG00000078369	GNB1	8.83499	8.84072	8.90844	8.76012	8.76892	8.70879	8.96325	8.97436	8.9172	8.87744	8.81389	8.80691	8.78486	8.82412	8.79654	8.82877	8.7323	8.84742	8.6777	8.73347	8.62763	8.71172	8.68203	8.73498	8.85377	8.90451	8.87689	8.86502	8.90764	8.89609	8.83869	8.82115	8.8623	8.80285	8.80851	8.83789	8.64631	8.71024	8.63436	8.70594	8.74763	8.90634	8.48294	8.47813	8.41463	8.51568	8.53464	8.61178
ENSG00000067606	PRKCZ	1.39156	1.5911	1.6968	1.96034	1.76108	1.96638	2.40984	2.47335	2.41149	2.7349	2.27047	2.44244	0.985306	1.19492	1.55963	1.7788	1.73735	1.73112	0.996908	1.17453	1.38004	1.41317	1.46723	1.59261	1.21586	0.370779	0.33906	0.560357	0.447702	0.0706547	1.07207	1.19094	1.04092	1.78006	0.420332	0.779634	0.388894	0.656897	-0.0246144	-0.0606942	-0.536017	-0.211249	1.13185	0.972023	0.969705	0.861889	1.09719	1.08898
ENSG00000162585	FAAP20	4.46652	4.56315	4.667	4.68307	4.64683	4.64018	4.58938	4.62062	4.55437	4.62973	4.64277	4.59781	4.61267	4.83673	4.72475	4.86232	4.75812	4.98837	4.72063	4.71782	4.58342	4.78982	4.82268	4.75558	4.51833	4.57655	4.696	4.60178	4.52413	4.48937	4.42099	4.55994	4.47146	4.49576	4.36266	4.36141	4.5106	4.44241	4.16594	4.24045	4.45224	4.47786	4.33773	4.21289	4.08126	4.28814	4.20869	4.17606
ENSG00000157933	SKI	6.52557	6.51721	6.457	6.44274	6.412	6.45909	6.54877	6.55087	6.38121	6.48558	6.44106	6.46002	5.15477	5.16996	5.3029	5.1386	5.12711	4.94531	5.12329	5.0966	5.2029	5.14075	5.10862	5.03378	5.06211	5.03772	5.29122	5.20355	4.96165	5.16177	4.88535	4.91684	4.93878	4.95538	4.90212	4.9531	5.30986	5.16776	5.39288	5.19189	5.29147	5.19478	4.79038	4.64254	4.84709	4.65406	5.00532	5.05767
ENSG00000116151	MORN1	1.48939	1.48015	1.56351	1.19009	1.59315	1.69145	1.5258	1.37202	1.75409	1.46552	1.67421	1.71006	1.5731	1.84265	1.69117	1.81783	1.78391	1.46026	1.46231	1.54318	1.46403	1.31824	1.81865	1.70417	1.07038	1.13721	1.29048	0.350656	0.0149007	0.18234	1.01328	-0.981597	0.866802	-0.438589	-0.667701	0.121856	1.24201	0.780926	0.791357	0.942601	0.84013	1.2848	0.804888	1.17593	1.03511	1.4589	1.37891	1.153
ENSG00000269896	AL513477.1	0.626362	0.828077	0.637384	0.76191	0.584919	0.61692	0.604501	0.262548	0.593874	0.828365	0.399479	0.750981	-1.47139	-2.11878	-3.66171	-1.8324	-2.87634	-2.77631	-2.98829	-3.32427	-2.25897	-3.2819	-3.41734	-1.90477	-3.36871	-4.2106	-4.66968	-4.93265	-5.23112	-6.19661	-3.7634	-4.57915	-4.28122	-4.74829	-4.68124	-4.83637	-1.74892	-1.03617	-2.24681	-0.454604	-1.07727	-0.902541	-3.46455	-3.31921	-1.67543	-0.320634	-1.11099	-0.571346
ENSG00000157916	RER1	6.7301	6.69601	6.73071	6.68458	6.80428	6.74998	6.80144	6.76383	6.77785	6.80233	6.72558	6.77646	6.87011	6.88054	6.89236	6.90803	6.85291	7.10161	6.81704	6.86116	6.8303	6.9163	6.87812	6.87285	6.29659	6.36845	6.49894	6.51523	6.38308	6.44781	6.38055	6.49064	6.54653	6.64929	6.49896	6.46262	6.7696	6.90495	6.66207	7.02311	6.71717	6.90402	6.72926	6.8747	6.64888	6.99813	6.57543	6.73098
ENSG00000157911	PEX10	3.77587	3.9738	3.88089	3.70055	4.02044	4.00851	3.93027	3.77508	3.90979	3.62571	3.79006	3.76763	4.59914	4.63969	4.54178	4.60002	4.70527	4.50807	4.71995	4.76714	4.76018	4.55354	4.68733	4.60001	4.12273	4.2443	4.05781	3.99665	3.87891	3.83977	4.03246	4.08088	4.17571	4.11991	3.88316	3.68948	3.38845	3.58244	3.34524	3.7584	3.51559	3.63184	3.57567	3.88854	3.40416	3.58517	3.63727	3.61077
ENSG00000149527	PLCH2	4.95614	5.08524	4.77295	5.1691	5.11933	5.10213	4.37921	4.44311	4.67623	4.47854	4.48369	4.36302	-2.03656	-2.88167	-1.17761	-2.19331	-1.7628	-2.7039	-1.94798	-0.867567	-0.485337	-1.0095	-2.63663	-1.90796	4.24623	4.01206	4.49493	4.25672	4.55539	4.64407	4.09858	3.81709	4.21267	3.92979	4.09861	4.13725	6.62961	6.66297	6.33644	6.21952	6.78267	6.41895	6.89131	6.9328	6.90317	6.66156	7.1597	6.83422
ENSG00000157881	PANK4	5.11791	5.10586	5.16809	5.16251	5.20668	5.17435	5.44463	5.32278	5.30111	5.34886	5.43437	5.40011	4.90652	4.87977	4.84738	4.81474	4.76919	4.86554	4.86779	4.87672	4.86311	4.86645	4.79072	4.93419	5.43649	5.35944	5.53334	5.45184	5.62257	5.62409	5.55548	5.42083	5.42693	5.34258	5.46149	5.5053	5.65044	5.67235	5.81923	5.64208	5.77723	5.65951	6.0423	5.89581	6.15722	5.99654	5.96355	5.83146
ENSG00000272449	AL139246.5	3.32131	3.43928	3.39979	3.74797	3.61775	3.6334	3.27772	3.4934	3.76297	3.33212	3.28448	3.43997	0.449888	-1.71221	0.184457	0.105859	-0.143919	0.650442	0.274246	0.0785993	-1.25847	0.444921	-0.377485	0.312179	1.30721	0.959641	1.02044	0.302371	0.0651815	1.10713	1.21546	1.21875	0.888006	1.11229	1.56863	0.899505	2.034	2.11998	2.40771	2.37	2.07721	1.6195	2.09701	1.65653	2.23928	2.12733	2.97648	1.54405
ENSG00000238164	TNFRSF14-AS1	5.23061	5.11117	5.10085	4.85369	5.03597	5.12688	4.93647	4.8473	4.78622	4.56308	4.84694	4.80687	3.32674	2.74636	3.34935	3.08405	3.3176	2.90527	2.92227	2.89527	2.96667	2.9931	2.67335	2.43273	5.86584	5.52335	5.36397	5.25188	5.60705	5.22434	5.33406	5.07556	5.19266	4.74118	5.17632	4.86661	5.67895	5.5266	5.82888	5.24896	5.79026	5.43108	5.50649	5.3522	6.01233	5.20808	6.02253	5.45502
ENSG00000157873	TNFRSF14	7.99631	7.945	7.91958	7.93621	7.9611	7.99791	7.41376	7.38193	7.35283	7.32846	7.47039	7.43381	6.76256	6.73859	6.60507	6.866	6.8208	6.77677	6.78725	6.726	6.7449	6.80654	6.55496	6.562	6.90514	6.74971	6.80841	6.99248	7.02787	7.26494	6.45198	6.48178	6.4592	6.62722	6.78125	6.72349	7.20953	7.13673	7.21217	7.15976	7.17593	6.89959	6.84936	6.77194	7.06185	6.82967	6.95138	6.68025
ENSG00000225931	AL139246.2	1.38895	1.58776	1.65888	0.98607	0.803082	1.58155	1.25962	1.41539	1.89866	0.979917	1.75384	1.67291	0.118123	-0.753732	-1.75703	-1.655	-0.459617	-1.78396	-0.355071	-0.59355	-0.923568	0.519851	-3.63541	-2.96053	1.38259	-2.47843	-1.23746	0.631681	-0.822198	0.856991	-1.31738	-2.82232	-3.42695	-1.5952	-0.573236	-2.07197	0.36163	1.39647	0.0541723	1.43546	1.4723	1.17879	0.699333	0.966492	1.0615	1.21332	1.20092	1.63987
ENSG00000228037	AL139246.3	2.47344	2.04675	1.51173	2.14314	1.786	2.14257	1.84967	2.09694	1.96661	1.71167	2.05152	2.00232	-0.733759	-4.16164	-0.468365	-2.80231	-0.112401	-1.12683	-0.472625	-0.265086	0.00517442	-2.27911	-3.67107	0.331323	2.9948	2.17547	2.46899	2.59138	2.96013	2.44294	2.18392	1.65981	0.807907	2.51523	2.51218	1.80256	2.59106	2.82468	2.2804	3.49577	2.24305	2.44504	2.20798	2.79662	2.75904	3.07259	1.9527	1.96948
ENSG00000157870	PRXL2B	5.37807	5.43552	5.37146	5.43893	5.37826	5.3954	5.61382	5.54662	5.38149	5.47289	5.34767	5.46553	5.07213	4.98063	5.16785	5.27933	5.42846	5.2383	5.13323	5.18133	5.38067	5.31155	5.30652	5.3857	4.51981	4.69133	4.54857	4.9193	4.90235	4.91007	4.74231	4.85346	4.57922	4.7211	4.97353	4.86747	5.05984	5.02221	4.99873	5.0283	5.13301	4.96643	5.41775	5.2294	5.19118	5.14344	5.26797	5.10735
ENSG00000215912	TTC34	0.598617	0.139583	0.0202204	0.617605	0.234734	0.330612	-0.0138784	0.0332929	-0.996687	0.34839	0.0521129	0.0128972	-4.62102	-4.83197	-4.51227	-4.26504	-3.16762	-2.94257	-4.38618	-3.49135	-3.52886	-3.52863	-3.60604	-3.51646	-4.14823	-2.80311	-4.68781	-4.55167	-4.83092	-4.63987	-3.96203	-4.65294	-5.11152	-4.05833	-4.58793	-4.87924	-0.841016	-1.92979	-0.516089	-1.41198	-1.20578	-2.23406	-1.95283	-1.16736	-1.94986	-0.589452	-0.522688	-1.84826
ENSG00000130762	ARHGEF16	-4.68531	-3.00131	-4.69046	-5.10405	-5.25165	-5.10258	-4.70837	-4.53461	-4.36177	-4.51547	-4.67978	-4.76476	-1.59141	0.408478	-0.805929	0.733128	-0.936019	0.991137	-0.00424144	-0.716446	-0.570662	-0.0796108	0.678922	0.298852	-5.0032	-5.14068	-5.13364	-4.92816	-4.27471	-2.25363	-5.17847	-4.39763	-5.40309	-3.29568	-3.57143	-2.42888	-4.80249	-4.65341	-4.71727	-4.72175	-5.03237	-5.30308	-4.57325	-4.51035	-4.0743	-4.21631	-4.81128	-4.75876
ENSG00000162591	MEGF6	3.90896	4.09849	3.94373	4.64287	4.32208	4.40788	2.72372	3.02678	2.79314	3.5256	3.44611	3.39191	-4.1964	-3.94851	-3.11197	-4.28854	-3.93319	-4.34133	-4.48337	-3.83482	-4.65246	-4.9215	-4.95458	-5.29646	-0.661441	-0.420823	-2.67937	-2.4532	-1.88412	-1.30287	-3.95829	-3.75446	-4.94267	-4.33789	-4.47243	-4.10999	0.626408	0.510512	0.920753	0.835559	0.746777	0.069538	-0.446616	-0.428939	1.04871	0.329346	0.178035	-0.0330072
ENSG00000158109	TPRG1L	5.99167	6.08266	5.91051	6.18229	6.26996	6.29998	5.54754	5.68789	5.77591	5.96517	5.7822	5.86066	4.94184	4.7813	4.92816	4.9325	4.93236	4.89418	4.86417	4.89227	5.02922	5.10313	4.89303	4.86293	4.73878	4.6053	4.8342	4.68537	4.56343	4.65844	4.81926	4.69621	4.8643	4.64164	4.74246	4.40666	6.55639	6.71851	6.4198	6.53883	6.61165	6.24731	6.6807	6.71858	6.39256	6.60315	6.4603	6.35381
ENSG00000116213	WRAP73	4.86053	4.74954	4.91096	4.83233	4.94946	4.87972	4.84529	4.87958	4.96543	4.68125	4.82677	4.81497	5.18841	5.08321	5.13165	5.10524	5.1019	5.21892	5.10687	4.98868	5.07583	5.10366	5.03644	4.97454	4.86426	4.83924	4.84886	4.77884	4.94883	4.8738	4.85781	4.88367	4.90579	4.89404	4.82982	4.74223	4.80271	4.90982	4.85734	4.82641	4.98932	5.12936	4.90291	5.02698	4.87817	5.01274	4.90496	5.01407
ENSG00000078900	TP73	3.31739	2.95816	2.99455	2.36952	2.43897	2.30212	3.22835	3.0845	2.86115	2.64138	2.62905	2.1996	3.65913	3.95867	3.10626	3.10001	3.48597	3.44609	3.67375	3.54318	2.98203	3.10305	3.31982	3.30718	2.21933	2.29743	2.34112	2.14924	2.36838	2.47404	1.8568	1.9542	2.12735	2.27462	2.1785	2.35813	1.24972	1.11228	1.62029	1.45617	1.19073	2.07247	0.504607	0.288452	1.30149	0.963509	0.977553	1.53484
ENSG00000227372	TP73-AS1	4.02266	4.02182	3.91294	3.81716	4.03576	3.98029	3.77135	3.60709	3.52381	3.51065	3.64355	3.54798	4.7078	4.69535	4.78307	4.87257	4.8414	4.83082	4.70897	4.77422	4.77474	4.77153	4.88034	4.79037	4.12924	4.27385	4.16231	4.31685	4.15234	4.35288	4.01532	4.1229	4.19644	4.48849	4.39982	4.32578	4.28744	4.30071	4.45237	4.30757	4.32993	4.27198	3.99464	3.99431	3.94416	3.80596	4.05529	3.77327
ENSG00000130764	LRRC47	5.79685	5.73708	5.85722	5.77013	5.81728	5.74475	5.8399	5.91022	5.83565	5.82608	5.74673	5.78537	6.10516	6.13351	6.13559	6.24682	6.18415	6.1784	6.09999	6.12544	6.1243	6.18227	6.231	6.23962	5.42224	5.52024	5.46163	5.48742	5.52862	5.56894	5.42362	5.46545	5.56577	5.74146	5.70057	5.72499	5.8797	6.09082	5.64493	6.00412	5.81541	5.84355	5.93537	6.08389	5.65245	5.97291	5.6865	5.65803
ENSG00000116198	CEP104	5.25056	5.31859	5.26487	5.34503	5.35615	5.34318	5.4221	5.39405	5.3059	5.39797	5.37231	5.36658	5.12656	5.19402	5.28996	5.13404	5.17853	5.2227	5.17202	5.24318	5.1576	5.12853	5.05788	5.13668	4.67123	4.74851	4.78527	4.74845	4.71202	4.65025	4.8286	4.70606	4.80814	4.8644	4.8407	4.81091	5.10547	5.12446	5.13988	5.22866	5.18148	5.15855	5.14832	5.25016	5.06276	5.24048	5.10821	5.12779
ENSG00000169598	DFFB	3.7694	3.8771	3.79382	3.7984	4.03893	4.07066	3.47656	3.56801	3.66952	3.66974	3.65263	3.67969	3.69024	3.62592	3.50675	3.59153	3.8598	3.75625	3.8064	3.78397	3.68009	3.90933	3.88409	3.76508	3.4036	3.34897	2.91204	3.15003	3.09831	2.91088	3.21207	3.34303	3.30518	2.90741	2.59904	2.70395	3.28226	3.06425	3.24442	3.46176	3.09013	3.15148	3.05702	3.32634	3.19904	3.28421	3.20893	3.31259
ENSG00000198912	C1orf174	4.66462	4.71814	4.77853	4.65833	4.5624	4.58308	4.55676	4.65811	4.57413	4.74759	4.5914	4.51602	5.30335	5.24508	5.16116	5.24226	5.37245	5.37524	5.284	5.38297	5.28731	5.24175	5.36559	5.35068	4.65559	4.8898	4.77358	4.89184	5.02058	5.08572	4.71261	4.89715	4.65719	4.75853	4.92071	4.94776	5.12515	5.27513	5.14656	5.40428	5.02953	5.10708	5.14264	5.2392	5.14913	5.34323	5.06276	5.20158
ENSG00000284668	LINC02780	-2.7455	-2.90142	-3.4955	-3.47089	-3.5234	-3.48865	-3.0195	-2.66369	-3.07019	-2.93726	-3.35084	-3.19806	2.71517	3.22662	3.34266	3.2365	2.81859	3.23035	3.2936	3.28945	2.89517	2.8887	3.1983	3.1392	-2.48782	-2.16673	0.575112	-0.417139	0.234351	1.02912	-0.661935	0.664868	-0.0641043	2.70718	2.28125	2.44907	-3.26882	-3.32605	-3.60973	-3.7907	-2.96181	-4.36168	-2.20304	-2.9757	-3.24249	-3.27391	-3.69502	-3.74828
ENSG00000131697	NPHP4	3.94474	3.95863	4.11761	4.12516	3.70509	3.84206	3.94509	3.95084	4.0814	4.18028	4.05836	4.09322	3.93709	3.97785	3.85729	3.81825	3.80627	4.02949	3.84684	3.8566	3.76023	3.87298	3.79196	3.95301	3.43481	3.64607	3.40547	3.29199	3.30858	3.41454	3.55398	3.65896	3.65764	3.21499	3.27372	3.31614	3.24781	3.26411	3.2948	3.37777	3.41275	3.67165	3.26668	3.41922	3.21875	3.437	3.47056	3.77245
ENSG00000069424	KCNAB2	8.26936	8.22389	8.41121	8.20906	8.88451	8.83686	8.22149	8.28574	8.44231	8.37475	8.9348	8.87194	7.57725	7.49152	7.47798	7.23348	7.26545	7.09554	7.40377	7.48658	7.20827	7.09403	6.93152	6.93974	8.70205	8.63773	8.82746	8.80572	8.43849	8.40324	8.56751	8.48395	8.70556	8.31844	8.23287	8.06851	8.52316	8.46728	8.63341	8.44847	8.47792	8.3434	8.26973	8.33644	8.41804	8.33287	8.48122	8.3517
ENSG00000116254	CHD5	-1.06575	-1.3554	-1.32358	-0.617245	-2.38301	-0.830002	-0.526653	-1.99116	-0.73705	-1.11245	-0.869129	-1.42619	-2.96171	-1.58739	-3.39933	-3.39069	-2.12692	-2.62073	-2.90455	-2.60012	-3.08861	-3.2713	-3.04641	-3.59389	-0.545557	-2.57472	-1.91935	-1.87387	-0.687804	-3.03521	-0.232189	-3.27028	-1.25379	-3.32969	-1.64873	-1.14829	-0.46595	-0.209616	-0.257151	0.47925	-0.813712	-0.232217	-0.113116	0.683937	-0.0582638	0.877766	0.0382866	0.360637
ENSG00000116251	RPL22	5.96559	5.94263	5.76871	6.03232	6.08844	6.27907	5.21807	5.41518	5.34786	5.55613	5.44309	5.53257	5.95625	5.87434	5.92955	6.02952	5.90412	6.16409	5.75001	5.78929	5.93483	5.88884	5.92863	5.95925	5.92141	6.03508	5.69163	6.0511	6.02825	6.13729	5.83162	6.01229	5.76768	6.14631	5.90157	6.02895	6.13792	6.28121	5.86	6.06032	5.94571	5.94812	5.71737	5.91647	5.47593	5.77088	5.29337	5.43939
ENSG00000226944	AL031847.1	0.940797	1.37925	0.450035	1.2335	0.0385126	1.34301	-0.320935	0.804641	0.0595612	-0.470911	0.258999	0.68459	1.90196	1.80315	2.51896	2.50109	2.1289	2.70126	2.21238	1.7536	1.86401	1.41063	1.65977	2.48503	1.75255	2.4504	2.11689	2.46716	2.23613	1.77268	2.19011	2.13778	1.14946	1.49816	0.727208	0.867662	2.30603	1.5213	2.60707	2.64488	2.44683	2.37367	0.558534	1.59852	1.26892	2.10035	1.09897	1.32163
ENSG00000158286	RNF207	3.80922	3.47149	3.80901	3.45056	3.489	3.56885	2.71491	2.59364	2.85481	2.21336	2.02101	2.39261	4.12377	4.32059	4.14923	4.23551	4.54946	4.19478	3.85888	4.04972	4.02771	3.90722	4.14191	4.02064	3.85418	3.69448	3.97743	3.58359	3.7385	3.51501	3.24639	2.94904	3.48943	2.89782	3.10989	3.02218	3.92461	3.80622	4.09078	3.4742	4.03986	3.83095	2.5847	2.62904	3.22975	2.46546	3.06683	2.72365
ENSG00000116237	ICMT	6.78097	6.70324	6.94236	6.60495	6.68281	6.64572	7.05775	7.02008	7.09149	7.01759	6.959	6.9126	7.26516	7.31542	7.27879	7.26085	7.30009	7.29882	7.23592	7.28999	7.13908	7.11351	7.17708	7.2493	6.75563	6.83904	6.76459	6.72706	6.67473	6.5055	7.00907	6.90617	6.99222	6.91357	6.76883	6.74072	6.1616	6.20282	6.26658	6.29208	6.32058	6.59199	6.27956	6.23361	6.21244	6.41176	6.33811	6.54457
ENSG00000225077	LINC00337	1.80286	1.18865	1.10033	0.472212	0.981423	1.09685	1.71222	1.63535	1.63152	1.50896	1.31403	1.45201	1.12389	1.09758	1.02509	1.03408	0.875722	1.23707	1.29048	0.881525	1.09916	0.812262	1.24466	1.18385	0.234481	-0.813881	0.215782	0.151382	0.618861	-1.15504	0.454751	-0.110628	0.508324	0.783989	0.554835	0.584213	0.0763364	0.867109	0.740783	0.61974	0.590802	0.46577	0.987498	0.69661	0.449786	1.38386	0.381488	1.03972
ENSG00000158292	GPR153	0.550155	0.36132	0.596386	-0.134732	-0.381961	0.178401	1.57136	1.65966	1.7365	1.52771	1.13106	1.12254	2.61051	2.52915	2.96761	2.90045	2.47917	2.51017	2.62762	2.56259	2.68386	2.65116	2.71129	2.74576	1.83908	1.41668	2.37363	1.5189	2.01124	1.20721	2.19134	1.49259	2.32275	2.15147	1.88852	2.07648	-0.401066	-0.227688	-0.427119	0.220058	0.136316	0.880782	1.2174	0.446429	0.410917	0.659941	1.43909	0.757349
ENSG00000097021	ACOT7	5.91175	5.69361	6.11502	5.56255	5.73785	5.37693	6.46054	6.41766	6.5112	6.28652	6.24125	6.22025	6.46844	6.33845	6.35442	6.26817	6.60266	6.59866	6.27783	6.42951	6.13051	6.13957	6.4215	6.45638	6.47255	6.50242	6.25942	6.22323	6.30405	6.07091	6.46118	6.29995	6.3376	6.07704	6.16389	5.99583	5.05081	5.13634	4.98921	5.08236	5.23704	5.43943	4.91374	5.0134	4.68212	4.90514	4.74222	5.31092
ENSG00000069812	HES2	-1.26514	-1.50767	-1.74955	-1.31997	-2.05849	-2.04547	-1.36615	-1.30569	-4.07342	-1.55648	-1.79955	-1.45125	-5.53994	-5.3906	-4.25751	-4.06895	-4.61548	-4.50766	-5.31857	-6.49635	-5.28343	-4.2341	-6.78154	-4.90694	0.965995	0.150001	0.0344739	-2.48916	0.203765	0.503508	-0.176588	-1.58705	-2.89934	-2.67477	-0.875429	-1.76915	1.49449	2.02039	1.48119	1.79616	2.11334	2.74235	0.185009	-0.104249	0.0711449	0.397144	-0.217374	1.00539
ENSG00000215788	TNFRSF25	6.40456	6.5814	6.29459	6.78869	6.64988	6.82862	5.44851	5.4401	5.46683	5.648	5.7088	5.7935	4.69243	4.34343	4.60726	4.47375	4.6196	4.53508	3.9836	4.08132	3.69981	3.73026	3.74298	3.79533	4.7846	4.67073	4.75696	4.68422	4.55775	4.50873	4.11559	3.70077	3.88172	3.19501	3.31482	3.48285	5.29227	5.01335	5.56514	5.23096	5.16439	4.80206	4.24151	3.97981	4.78253	4.01258	4.55323	4.04008
ENSG00000171680	PLEKHG5	2.18341	2.18605	1.99456	2.53547	2.75639	2.40263	2.14205	2.43076	2.40436	2.74878	2.62267	2.20144	1.04839	0.717207	1.12277	1.2229	1.006	0.522437	1.4719	0.781482	0.68142	0.695925	0.980543	0.613012	1.37029	1.17852	0.837135	1.46836	1.41331	0.202229	1.01137	0.177492	1.10482	-0.0227189	-0.246945	0.30824	1.32197	0.699789	1.15211	0.829416	1.18044	1.22112	0.14497	0.852191	0.0870381	1.03819	0.730395	0.683323
ENSG00000162408	NOL9	4.77834	4.7697	4.77872	4.86045	4.99409	4.80798	4.66995	4.71227	4.72061	4.76596	4.72416	4.82827	5.20644	5.11813	5.11166	5.02773	5.06023	5.01337	5.25568	5.19953	5.06914	4.98987	5.06734	5.03117	4.25529	4.37617	4.127	4.24834	4.1758	4.37024	4.06365	4.06559	4.06112	4.1582	4.14927	4.13503	3.97433	3.96392	4.24298	4.20842	3.91143	3.94648	4.08972	4.05632	4.0605	4.45988	4.04946	4.13936
ENSG00000204859	ZBTB48	4.57804	4.77655	4.4868	4.77596	4.77649	4.81112	4.58983	4.67488	4.572	4.64091	4.80973	4.72326	4.38135	4.46463	4.41109	4.46578	4.51806	4.27933	4.40344	4.37008	4.3901	4.46893	4.42966	4.42476	3.88559	3.74686	3.9685	3.9641	3.85645	3.88647	3.88204	4.05641	4.05677	4.05644	4.19689	4.0507	4.51691	4.60011	4.55343	4.65931	4.42738	4.54327	4.70715	4.69919	4.76265	4.83901	4.63812	4.49631
ENSG00000162413	KLHL21	5.37023	5.33168	5.50053	5.37961	5.4423	5.53958	5.19937	5.15626	5.18177	5.14784	5.12861	5.17384	5.50987	5.4349	5.60202	5.36164	5.61358	5.48507	5.47783	5.62236	5.5169	5.49426	5.51866	5.41922	4.75725	4.83351	4.85214	4.82442	5.0553	5.02694	4.95508	4.97914	4.9967	4.88904	5.05159	4.99277	6.24397	6.25675	6.33509	6.40417	6.3492	6.37276	6.38633	6.20928	6.23175	6.40295	6.2794	6.21091
ENSG00000116273	PHF13	4.53122	4.45998	4.506	4.45671	4.41602	4.45652	4.38122	4.40516	4.36674	4.33603	4.41509	4.43497	4.96641	4.91438	4.92942	5.12783	5.02634	5.05574	4.62499	4.89735	4.77828	4.9157	4.89482	4.97131	4.72634	4.65031	4.72389	4.59982	4.59943	4.62087	4.6524	4.67662	4.66085	4.50194	4.70831	4.66628	5.27135	5.04159	5.27804	5.16734	5.05842	5.06679	5.05703	4.91904	4.91461	4.82774	5.01036	4.92879
ENSG00000041988	THAP3	3.55595	3.68934	3.79166	3.6786	3.80725	3.74939	3.57718	3.45587	3.774	3.61441	3.76138	3.65145	3.78326	3.79966	3.62018	3.5991	3.7338	3.75905	3.7817	3.88443	3.64093	3.59025	3.75696	3.68046	4.26538	4.06609	4.15731	4.13877	4.44603	4.35491	4.16694	4.32708	4.30128	4.19138	4.19704	4.29854	4.77056	4.76682	4.73623	4.89991	4.65142	4.67043	4.8762	4.57896	4.63226	4.88838	4.63488	4.6151
ENSG00000007923	DNAJC11	6.03072	5.95863	6.06259	5.91503	5.79025	5.89794	5.91422	5.81328	5.89791	5.8332	5.84192	5.86424	6.99956	6.97115	6.90139	7.02505	6.95482	6.98442	6.98727	7.00091	6.98758	6.93401	6.90965	6.91262	5.8489	5.97474	5.6559	5.78306	5.81508	5.60201	5.75316	5.82274	5.67997	5.92198	5.70551	5.84465	4.5642	4.54706	4.51904	4.64025	4.75589	4.69176	4.30902	4.53608	4.59044	4.51191	4.62006	4.57102
ENSG00000171735	CAMTA1	3.38855	3.48818	3.4765	3.34578	3.41081	3.31423	3.47075	3.70408	3.67186	3.42825	3.6767	3.71924	4.30617	4.36363	4.25113	4.27794	4.13672	4.33611	4.23972	4.26876	4.08943	4.1932	4.16845	4.067	4.27869	4.24806	4.00415	3.90474	4.02111	4.06556	4.15089	4.17479	4.06682	4.2597	4.04852	4.26548	3.64204	3.52031	3.61109	3.51652	3.6184	3.75768	3.67793	3.66107	3.58446	3.89874	3.49139	3.79352
ENSG00000049245	VAMP3	6.07857	6.12051	5.73053	6.09604	5.97107	5.9592	6.00784	5.90057	5.91948	5.86141	6.02255	5.91161	5.2077	5.45334	5.44104	5.59196	5.33066	5.41315	5.33759	5.40957	5.43382	5.46286	5.55608	5.55211	4.17565	3.9265	4.44659	4.40364	4.31171	4.70222	4.2366	4.46924	4.51868	4.8762	5.01606	5.05463	4.88986	4.82971	4.96516	4.86531	4.758	4.7219	5.03122	4.80668	5.02135	4.89335	4.71392	4.72363
ENSG00000269925	Z98884.2	2.88709	2.8013	2.88278	3.24984	2.97078	3.27114	2.22726	3.00101	3.4204	2.7058	3.80977	3.46509	1.84704	2.33017	2.64396	1.30372	1.76402	1.95764	1.65944	0.541058	1.15987	1.59465	1.85795	2.11052	0.471257	1.84001	2.03699	-1.68223	0.575011	-3.65487	-0.618806	0.542377	-2.46733	0.438397	0.386763	-1.95513	2.09002	0.931857	1.53534	1.69373	1.82163	1.57349	2.14964	0.927836	1.91573	1.84342	1.6176	1.54657
ENSG00000049246	PER3	2.52465	2.525	2.42746	2.83215	2.74369	2.8581	2.52664	2.57549	2.63711	2.72277	2.73526	2.72366	3.59315	3.88519	3.4086	3.80206	3.43088	3.61553	3.90274	3.77557	3.69951	3.70039	3.67101	3.66634	2.77701	3.10934	3.05859	2.92412	3.25957	3.19877	2.95597	3.34513	3.10267	3.54326	3.26761	3.37708	2.93426	2.90401	3.02187	3.27281	3.10901	3.18798	3.37833	3.26821	3.47211	3.46007	3.14583	3.43494
ENSG00000049247	UTS2	-0.999324	-0.429177	-0.456023	-0.684261	-1.85942	-1.33757	0.316009	-0.272207	0.112331	-0.457943	-0.585337	0.470036	-4.07521	-4.81566	-3.95837	-3.93191	-3.69697	-3.51062	-3.98685	-2.96265	-4.84664	-4.12611	-3.70792	-3.58135	-3.62464	-4.14646	-4.02321	-4.74412	-5.24686	-3.53208	-5.20718	-3.20219	-3.59807	-0.833827	-0.191831	-2.57886	-1.12494	-0.0379599	0.107055	-0.268923	-1.75854	-0.775109	0.0370496	-0.426913	0.618123	0.546444	-0.0184597	-0.734437
ENSG00000049249	TNFRSF9	2.81423	2.92007	3.04481	2.70428	3.42387	3.15838	4.30829	4.50976	3.99227	3.75739	4.68292	4.31201	10.2808	10.2671	10.1402	10.2509	10.0848	9.9136	10.3858	10.3988	10.5149	10.4617	10.2984	10.2605	9.12375	9.12816	8.70074	8.73726	8.8642	8.21523	9.77184	9.65895	9.55348	9.54751	9.78996	9.25473	5.15406	5.32598	4.88231	5.48493	5.36446	5.54154	5.99774	5.65452	5.85955	5.48701	6.10502	5.96101
ENSG00000116288	PARK7	8.13055	8.14326	8.17195	8.13403	8.1482	8.10103	8.11028	8.119	8.14515	8.08777	8.22074	8.22659	9.22549	9.14247	9.17248	9.25717	9.23274	9.24895	9.14697	9.12525	9.13296	9.19935	9.1757	9.18593	9.04529	9.10362	8.86081	8.78904	8.89321	8.86683	9.07292	9.02894	8.96474	9.00497	9.07336	9.05075	8.40211	8.32473	8.46104	8.38834	8.31263	8.37592	8.34493	8.31178	8.42442	8.40988	8.34496	8.41747
ENSG00000284747	AL034417.5	0.795654	0.787142	0.742212	1.18516	0.657717	0.737529	0.535298	0.637706	0.662434	0.645585	0.740293	0.611062	0.753546	1.50877	1.25676	1.51043	1.6082	1.48031	1.46546	0.871179	1.54237	1.65283	1.73784	1.65858	-3.12049	-4.382	-4.90658	-4.75448	-4.25954	-4.07674	-4.65105	-3.80273	-4.96163	-4.10459	-3.49895	-4.10766	-1.24786	-1.69271	-1.89903	-0.732102	-1.96797	-1.64645	-1.34689	-1.77444	-0.818462	-0.990932	-1.47475	-1.45692
ENSG00000116285	ERRFI1	0.63503	-0.0571758	0.686315	0.721977	0.303721	0.776207	0.151261	0.130349	-1.6387	-0.371711	-1.08339	0.0249477	2.83203	2.89825	3.10685	2.96046	2.64385	2.86006	2.85456	2.77526	3.08716	2.90222	2.95675	2.57975	1.76841	1.56888	1.65324	2.33725	1.4009	2.67065	2.16658	2.56504	2.21569	2.3538	2.29098	2.48474	0.943939	1.09321	0.866866	1.23361	1.08079	1.30414	1.2879	1.85655	0.508262	0.941305	1.43632	0.963516
ENSG00000142599	RERE	5.626	5.65517	5.60528	5.71637	5.64692	5.88093	4.81302	4.67854	4.87553	4.53758	4.84512	4.75929	6.89709	6.83534	6.72443	6.92184	6.92548	6.64047	6.54964	6.69897	6.54212	6.71399	6.60659	6.59913	6.19799	6.13356	6.36652	6.38549	6.35011	6.42244	5.91829	5.90126	5.8992	6.08643	6.0396	6.02258	5.78104	5.82308	5.96901	5.84568	5.80683	5.81332	5.2415	5.2099	5.17632	5.04909	5.04838	5.21147
ENSG00000074800	ENO1	10.7699	10.6395	10.8998	10.5336	10.5391	10.3711	10.9992	10.9203	10.9161	10.8685	10.7857	10.7323	11.5056	11.5602	11.3772	11.4304	11.3719	11.4363	11.5323	11.5285	11.403	11.4263	11.3275	11.3892	11.5611	11.5875	11.4634	11.59	11.4066	11.5608	11.4724	11.7147	11.3975	11.5172	11.3609	11.5072	9.97002	10.0653	10.0112	10.2454	10.1779	10.6741	9.92086	10.0428	9.86843	10.1525	10.12	10.5591
ENSG00000232208	AL139415.1	3.60203	3.26079	3.65642	4.03323	4.13414	3.78762	6.939	7.01997	6.90985	7.06988	6.66288	6.75924	2.41927	2.03184	1.92466	1.35028	1.18732	0.502827	3.19284	3.63386	3.55023	3.74069	2.93418	3.4377	3.30834	3.37355	3.21018	2.95175	1.75866	1.63198	4.90923	4.65547	4.99668	4.92328	3.91054	4.18603	-1.2405	0.792956	-2.00132	-0.886282	0.560112	1.72377	3.611	3.32223	4.27798	3.72054	3.72153	4.41022
ENSG00000131686	CA6	2.3667	2.42134	1.98476	2.39845	2.34158	2.13435	3.93911	4.07036	4.36191	4.59785	4.72798	4.79729	-1.6797	-3.23681	-1.84635	-3.44658	-3.35315	-3.10213	0.34283	0.336728	0.813965	1.00163	0.39617	0.720597	2.34227	2.30674	2.14791	0.579944	0.444727	0.412397	3.4947	3.13993	3.6749	2.91051	2.8729	2.41692	-0.363738	0.363761	0.00419029	-0.788788	-0.116597	0.365664	2.74458	2.67375	3.39445	3.14821	3.31309	4.10819
ENSG00000180758	GPR157	1.67878	2.02014	2.03336	2.23987	1.72785	1.54023	1.63902	1.47907	1.78647	1.64641	1.2105	1.15016	3.58771	3.80411	3.64316	3.5739	3.87685	4.04431	3.90669	3.79402	3.76623	3.74266	4.09567	4.08672	3.9719	3.72655	3.77497	3.84544	4.25663	4.0571	3.3033	4.24681	3.71574	4.10816	4.23917	4.42301	3.09999	3.39344	2.87349	3.37191	3.40594	3.57176	2.46114	2.83305	2.22966	2.62372	2.06032	2.23419
ENSG00000228526	MIR34AHG	4.48769	4.40051	4.16686	4.55378	4.55154	4.37124	3.91547	4.21383	3.79996	4.13298	4.3024	4.14012	0.0129473	0.34323	0.680449	0.0492519	0.470562	0.616321	1.11106	0.649335	1.58333	0.276462	1.13332	1.10531	2.88954	2.6659	2.61822	2.41736	2.7077	2.51711	3.07389	2.41886	2.59592	2.30861	2.62364	2.1821	3.32851	3.52204	3.87371	3.7833	3.6849	3.58293	3.48054	3.43062	3.75597	3.43402	3.74302	3.65011
ENSG00000234546	LNCTAM34A	3.46037	3.30114	3.17477	3.8436	3.73818	3.47177	2.79051	2.91326	2.59162	3.51797	3.42162	3.18632	-4.01627	-5.54423	-4.08672	-4.47497	-4.28907	-4.95033	-4.54726	-3.87556	-3.8681	-5.63182	-4.41418	-4.16728	1.74146	1.99416	1.53026	0.999925	1.19601	0.112929	1.74333	0.821763	0.613804	-0.281352	0.817355	1.28673	3.02137	3.16229	3.66202	2.93748	3.44291	3.14314	3.14058	3.22004	3.75615	3.2278	3.84915	3.75778
ENSG00000049239	H6PD	4.96172	5.01742	5.02217	5.07275	5.31034	5.22044	4.60715	4.6542	4.66038	4.69666	4.92785	4.90573	5.26415	5.31959	5.3424	5.30157	5.28422	5.22147	5.64659	5.43952	5.56685	5.41823	5.44769	5.34768	6.39021	6.31792	6.55583	6.42645	6.19471	6.08781	6.19737	6.44845	6.36527	6.53897	6.41306	6.3029	5.30113	5.22318	5.46217	5.20414	5.53751	5.29021	5.09738	4.96262	4.93694	4.71991	5.23956	4.88218
ENSG00000171621	SPSB1	4.51141	4.35846	4.57655	4.51091	4.77902	4.70262	4.61334	4.3651	4.47508	4.35365	4.96576	4.90248	1.72698	1.69507	2.40664	2.02429	2.19488	2.01506	1.92291	1.68455	2.07995	2.0795	2.73151	2.27185	3.84439	3.7506	4.00781	3.32413	3.54642	3.58072	3.88954	3.37478	3.90991	3.15235	3.42793	3.30514	4.13557	4.12679	4.65613	4.49525	4.02753	4.07707	4.56322	4.23038	5.00477	4.30888	4.39283	4.0572
ENSG00000171612	SLC25A33	4.13844	4.20395	4.43963	4.15137	4.19246	4.13582	4.32643	4.31213	4.43856	4.51739	4.32811	4.46685	5.50322	5.47691	5.51707	5.57704	5.54456	5.7017	5.55781	5.53257	5.60993	5.71002	5.67016	5.66741	4.35824	4.47965	4.35819	4.59611	4.42555	4.25758	4.65489	4.65699	4.5226	4.86882	4.62893	4.58646	3.10288	2.92463	2.8971	3.06843	2.88044	3.42734	3.41484	3.29028	3.06788	3.30634	3.04075	3.39552
ENSG00000188807	TMEM201	3.90344	3.61081	3.94842	3.56586	3.6372	3.63459	4.10486	4.09337	4.29077	4.05793	4.11475	4.06609	5.49599	5.48941	5.18401	5.16756	5.59871	5.37772	5.41975	5.38195	5.24589	5.08384	5.4323	5.32186	4.05139	4.29767	3.79683	3.93666	4.10338	3.90756	4.16754	4.23612	4.17935	4.04205	3.87918	4.00001	2.84332	2.59869	2.83755	2.96389	2.42556	2.7256	2.66908	2.45807	2.7995	2.82197	2.67827	3.21162
ENSG00000171608	PIK3CD	8.68364	8.67237	8.66621	8.51905	8.56107	8.53641	9.163	9.15828	9.17526	9.10443	9.02228	9.03003	8.42921	8.38249	8.25522	8.31624	8.21479	8.18519	8.56511	8.57987	8.48332	8.5754	8.37124	8.45348	8.49909	8.61466	8.49417	8.48213	8.55699	8.55922	8.74484	8.66778	8.6925	8.57168	8.6282	8.66851	8.26084	8.25173	8.5722	8.32909	8.42205	8.64045	8.7888	8.65029	8.89402	8.76621	8.90344	9.0801
ENSG00000179840	PIK3CD-AS1	-0.0417395	0.0443139	0.85208	0.794214	0.764706	0.576638	0.298825	0.390702	0.722308	1.35414	1.35891	1.45899	-0.46506	-0.872434	-1.8404	-0.629236	-2.98516	-0.49478	-0.492693	0.340237	0.455718	0.438001	0.225559	1.21465	-1.32321	-1.22653	-3.65701	-3.39818	-2.71315	-4.9534	-0.825068	-2.00199	-3.09864	-2.46697	-2.57736	-3.17952	-1.93857	-2.81457	-2.85837	-0.52305	-2.47259	-2.27345	-1.49385	-2.86108	-0.726249	-2.53825	-0.890685	-1.4747
ENSG00000171603	CLSTN1	8.2594	8.26676	8.17101	8.31266	8.30231	8.40087	7.95172	7.97092	7.89674	8.01881	8.03086	7.99796	6.87634	6.90318	6.91582	6.96495	6.82838	6.72573	6.78132	6.80153	6.79971	6.86352	6.66929	6.76277	6.63459	6.54342	6.72802	6.71406	6.63213	6.84132	6.73487	6.70477	6.76925	6.75089	6.78405	6.90205	7.08272	6.89754	7.13499	6.88298	7.05517	6.94616	7.14551	7.0021	7.15656	6.78769	7.09629	6.95259
ENSG00000178585	CTNNBIP1	3.98955	4.20266	4.27272	4.21992	4.37863	4.09069	4.6088	4.51863	4.67497	4.82624	4.41585	4.30395	3.59318	3.66798	3.546	3.7936	3.76923	3.98886	3.52419	3.39912	3.59774	3.50516	3.78601	3.65749	4.09505	4.11914	4.23688	4.15979	4.11765	4.08331	4.24608	4.45934	4.3032	4.49935	4.12525	4.34089	4.29372	4.23524	3.9157	4.05078	4.2634	4.23841	4.70644	4.70916	4.54892	4.72668	4.49839	4.47617
ENSG00000162441	LZIC	5.14579	5.03871	5.23564	5.20314	5.14908	5.19792	5.19626	5.125	5.20863	5.36452	5.15315	5.27931	5.1988	5.3493	5.24995	5.21999	5.24863	5.25676	5.26023	5.22819	5.21713	5.22606	5.2015	5.16219	4.76235	4.82875	4.7868	4.80425	4.79925	4.8009	4.73202	4.73241	4.55401	4.58447	4.51291	4.55752	4.52115	4.72561	4.66335	4.64012	4.5702	4.71776	4.62766	4.77736	4.67216	4.68135	4.60398	4.73558
ENSG00000173614	NMNAT1	3.54884	3.7133	3.63279	3.52715	3.64497	3.6824	3.53077	3.63796	3.44623	3.62791	3.56022	3.52386	3.99173	4.12355	4.19543	4.21409	3.9895	4.19697	4.09014	4.05614	4.15516	3.93514	4.18016	4.17633	3.52299	3.52458	3.76401	3.74339	3.82216	3.64143	3.69784	3.77303	3.91253	3.80042	3.89121	3.82727	3.46095	3.55177	3.49513	3.53065	3.71255	3.35591	3.31686	3.21105	3.24754	3.215	3.51011	3.29568
ENSG00000130939	UBE4B	5.98744	5.97243	6.08405	5.96155	6.02854	6.00417	5.79578	5.92078	5.96166	5.94611	5.96826	5.92101	6.09931	6.1356	6.1463	6.20736	6.14558	6.12502	6.07477	6.08896	6.05346	6.02544	6.11413	6.16159	5.52769	5.62332	5.49974	5.53075	5.51352	5.55433	5.50644	5.55182	5.65357	5.6631	5.50089	5.66918	5.71115	5.70731	5.48565	5.54897	5.55964	5.51979	5.62507	5.68566	5.49733	5.48733	5.4795	5.44994
ENSG00000054523	KIF1B	5.17705	5.01111	5.45385	5.23029	4.88321	5.1126	5.09643	5.08766	5.13726	5.19893	5.03148	5.07395	5.58144	5.70189	5.68631	5.81492	5.70827	5.80922	5.60311	5.59559	5.66575	5.80646	5.73987	5.75006	4.94565	4.93003	5.08608	4.99687	4.95084	5.14288	4.8082	4.98299	5.08317	5.22804	5.22341	5.30249	4.84792	4.79942	4.61059	4.57327	4.91508	5.01963	4.51559	4.75476	4.18215	4.42226	4.42527	4.59212
ENSG00000142657	PGD	7.06472	6.9676	7.25432	6.95313	6.79097	6.84168	7.10413	7.13066	7.18143	7.08966	6.85194	6.98878	8.17035	8.38405	8.30479	8.38481	8.26114	8.34153	8.15629	8.19881	8.25627	8.25768	8.39649	8.3952	7.80886	7.86235	7.67915	7.69386	7.63469	7.75298	7.86028	7.91925	7.90431	8.0105	8.00855	8.01502	7.77118	7.88697	7.60885	7.52841	7.78143	7.91013	7.51144	7.568	7.31146	7.32771	7.49328	7.84949
ENSG00000175279	CENPS	1.00053	1.27453	1.39064	1.15847	1.75125	0.906977	1.06774	1.09472	2.08169	1.45609	1.85646	1.29061	-0.351322	0.604754	0.999794	0.699753	1.4688	1.04385	0.762373	0.345108	1.36494	0.978941	1.22625	0.978224	-0.491397	-1.06602	-2.80742	-1.44446	-1.11927	-3.51644	1.02887	-1.31971	-3.05851	-2.76887	-1.58543	-4.04859	-0.681323	-0.441064	0.556469	-1.56049	-0.635927	0.409556	-0.503852	-1.42006	-0.13664	0.608012	-0.695462	0.526857
ENSG00000160049	DFFA	5.88354	5.7973	5.78037	5.69791	5.80375	5.81337	5.91054	5.85959	5.85243	5.84211	5.81324	5.81851	6.49364	6.48725	6.51721	6.65124	6.52506	6.59378	6.59548	6.53329	6.62821	6.57188	6.57669	6.63355	6.09727	6.1218	6.0171	6.05347	6.05411	6.0404	6.29024	6.41274	6.24443	6.47574	6.27326	6.43215	5.4116	5.44168	5.43975	5.46294	5.49026	5.41529	5.50381	5.51022	5.50197	5.49284	5.59746	5.58084
ENSG00000142655	PEX14	4.97931	5.02797	5.13706	5.01938	5.12388	5.09379	5.10734	4.99053	5.09425	5.04407	4.99365	5.15228	5.17054	5.17232	5.23806	5.31961	5.30401	5.26146	5.15423	5.13648	5.30547	5.18668	5.29599	5.29754	5.34898	5.22791	5.03384	5.05439	5.17349	5.13966	5.07434	5.07002	4.95726	4.95395	5.13086	5.12657	5.19533	5.10446	5.14343	4.96092	5.08487	5.00735	5.0441	4.79934	5.03272	4.94265	4.85486	4.85686
ENSG00000130940	CASZ1	3.43862	3.3992	3.61369	3.44752	3.4478	3.51041	4.06495	4.05815	4.17524	4.28184	4.14689	3.95409	3.16358	3.4281	3.14374	3.15132	2.97647	3.11498	3.53917	3.60802	3.29833	3.428	3.24039	3.5342	2.91069	2.74796	2.88794	2.43226	2.48084	2.59763	3.4952	3.09815	3.17847	3.20599	3.08554	3.11864	1.3061	1.31717	1.59175	1.14975	1.28708	1.59129	2.64634	2.48929	2.66388	2.65507	2.48232	2.5106
ENSG00000120948	TARDBP	6.23768	6.1257	6.15555	6.14377	6.00874	6.08678	6.15491	6.19606	6.1127	6.14187	6.13319	6.07426	6.59861	6.58751	6.47902	6.52788	6.57989	6.65904	6.59914	6.61218	6.47105	6.45765	6.53941	6.51716	6.24421	6.21464	6.15839	6.17605	6.05707	5.95863	6.14563	6.18927	6.16407	6.19775	6.19631	6.21069	5.70275	5.54155	5.85228	5.82149	5.64579	5.68362	5.59043	5.51618	5.77843	5.77895	5.7928	5.7208
ENSG00000116649	SRM	7.06581	6.94062	7.34678	6.99577	6.86681	6.82828	7.02845	7.03501	7.21654	7.01046	6.99779	7.06261	8.25434	8.10487	8.19229	8.03507	8.20725	8.05144	8.34206	8.2289	8.25744	8.21374	8.169	8.14905	7.20194	7.38172	7.21785	7.42609	7.36226	7.23971	7.30042	7.30679	7.17563	7.14763	6.95334	6.9875	5.2262	5.50556	5.46092	5.81921	5.37089	5.77186	5.85875	5.94072	5.75992	6.01784	5.87331	5.89895
ENSG00000171824	EXOSC10	6.73764	6.72907	6.75635	6.73499	6.69281	6.73739	6.83029	6.83937	6.75971	6.80159	6.78739	6.80899	7.11771	7.16283	7.07197	7.11623	7.08853	7.12398	7.10191	7.14	7.0673	7.06554	7.1373	7.19174	6.51717	6.57373	6.39646	6.47127	6.51608	6.45174	6.45536	6.51371	6.48362	6.46868	6.48748	6.41836	5.99442	6.13654	6.17859	6.15364	6.18444	6.15199	6.06892	6.0756	6.08319	6.03147	6.11986	5.96923
ENSG00000198793	MTOR	6.43245	6.3633	6.35888	6.34002	6.22207	6.32531	6.3477	6.35739	6.33247	6.2735	6.31602	6.29198	6.74957	6.84223	6.92164	6.98069	6.92841	6.8802	6.79665	6.75125	6.95073	6.99109	6.94987	6.92576	6.4162	6.43297	6.38331	6.36434	6.35443	6.32816	6.51731	6.40547	6.43112	6.57527	6.50653	6.54371	6.18784	6.36298	6.01538	6.49289	6.23381	6.51289	6.28943	6.51271	6.13254	6.50704	6.15908	6.49138
ENSG00000120942	UBIAD1	4.71094	4.86907	4.83855	4.82624	5.00549	4.83939	4.62142	4.74911	4.7759	4.87553	4.83408	4.8501	5.29933	5.15983	5.25717	5.11178	5.28414	5.11154	5.24481	5.27968	5.13226	5.13818	5.1097	5.05502	4.29997	4.5389	4.31098	4.58538	4.36356	4.27885	4.39463	4.50192	4.47814	4.52473	4.14547	4.22808	3.49315	3.85387	3.49814	3.75739	3.63664	3.7809	3.71843	3.76076	3.73636	4.12394	3.7687	3.96
ENSG00000204624	DISP3	-0.753498	-0.646849	-0.71925	-0.388604	0.683585	0.608701	-0.252367	-0.019394	-0.0978465	-0.0216711	0.655572	0.5814	-3.75913	-3.72602	-4.8983	-3.70011	-3.56464	-3.95744	-3.46871	-4.80626	-4.03309	-4.96408	-3.78995	-3.4467	-3.40151	-3.0572	-4.95505	-5.29619	-5.4177	-5.18044	-4.46684	-5.17231	-5.33611	-4.81318	-5.59096	-5.04108	-2.56666	-2.65311	-3.00364	-2.60106	-3.85436	-3.11214	-2.93762	-2.6473	-4.1054	-2.06936	-2.91727	-4.77077
ENSG00000116661	FBXO2	3.44532	3.46948	3.49018	3.85838	3.61639	3.34358	4.25651	4.19286	4.62315	4.74112	4.08937	3.98656	-1.15519	-0.75053	-0.0192932	0.530428	0.628878	0.517708	-2.37957	-0.702431	0.987437	-0.319134	0.279538	0.0108754	1.28635	-0.420486	-1.44607	0.333151	-2.05906	1.06745	0.291181	0.310926	-0.598228	0.975858	-0.133117	1.18222	0.766995	0.90503	-0.163489	-1.93588	-0.226577	-0.0426076	0.693977	0.145417	0.357883	-0.926256	-1.5865	0.28957
ENSG00000132879	FBXO44	5.6342	5.78017	5.6988	6.06156	5.75776	5.77387	6.00841	6.04117	6.02267	6.16455	5.93284	5.89012	3.54007	3.60016	4.08894	4.16928	4.01349	4.01629	3.55572	3.68657	4.04118	3.9701	3.86256	3.84524	3.56567	3.38735	3.69933	3.56688	3.38412	3.5978	3.23367	3.05492	3.17072	3.6154	3.44178	3.54502	4.11738	4.11348	3.89682	3.43005	3.70357	3.70462	4.07174	4.03551	3.84528	3.27284	3.77339	3.92332
ENSG00000116663	FBXO6	5.79952	5.84694	5.85492	5.88566	5.35694	5.23099	6.77264	6.64903	6.65874	6.58742	6.09749	6.10321	5.2192	5.50169	5.68921	5.76729	5.52044	5.67791	5.39088	5.43344	5.83308	5.79098	5.76275	5.84337	3.8005	3.90325	4.25089	4.47626	4.29053	4.62328	3.92917	4.64774	4.26002	5.34586	5.04457	5.15328	3.19643	3.14454	2.90725	2.67406	3.40636	3.30832	3.88548	3.57169	3.81322	3.0718	3.6143	3.9351
ENSG00000116670	MAD2L2	5.94805	5.84929	5.92982	5.71882	5.73063	5.62326	6.90271	6.83815	6.75923	6.69743	6.53768	6.44498	6.09882	6.24402	6.38418	6.49082	6.37703	6.68882	6.20203	6.2064	6.39436	6.32837	6.46463	6.60503	6.06581	6.03342	5.99927	6.13771	5.91913	6.21685	6.17561	6.28245	6.17779	6.31605	6.29583	6.3538	5.41612	5.34147	5.54356	5.47351	5.31603	5.55186	5.56263	5.59105	5.63514	5.7789	5.43778	5.86889
ENSG00000162490	DRAXIN	2.85799	2.78105	3.60034	3.08206	3.1282	2.79978	4.2918	4.10956	5.32783	4.94094	4.41677	4.27765	-5.24232	-3.89875	-3.88288	-4.19388	-4.14107	-4.41769	-4.30643	-2.49058	-3.11113	-3.29611	-3.86418	-4.00085	0.741637	0.226003	-0.903608	-2.79189	-2.9221	-2.34692	1.19818	0.335096	0.305179	-0.65822	-2.68551	-0.0952107	2.93837	2.80972	2.69188	3.27973	3.47462	4.13611	3.33315	3.28296	3.01068	3.53209	3.59184	4.82765
ENSG00000177674	AGTRAP	6.31646	6.18602	6.36642	6.16667	5.69988	5.55941	7.10981	7.01219	7.24161	7.0213	6.59887	6.47444	4.40785	4.79671	4.80096	5.05804	4.77341	5.17263	4.59142	4.52491	4.89478	4.83737	5.10495	5.04432	3.59218	3.5841	3.72405	3.87918	3.73795	3.97847	3.90047	3.9463	4.06641	4.40541	4.48028	4.4508	3.66913	3.09952	3.36702	2.89553	3.22057	3.13141	3.55743	3.23257	4.03768	2.83117	3.47323	3.61459
ENSG00000177000	MTHFR	4.91565	4.88371	4.91164	5.04538	5.06438	5.03347	5.05127	5.00699	5.10495	5.11014	5.04398	5.14348	4.0614	4.13547	4.03876	4.17083	4.19395	4.01615	4.11219	4.18671	4.18285	4.1488	4.23929	4.22904	3.69254	3.75016	4.00239	3.762	3.52463	3.75999	3.89292	3.78492	4.17019	4.18973	4.03747	4.09847	5.6653	5.85754	5.33881	5.47334	5.52181	5.37518	5.49069	5.7324	5.23896	5.62531	5.2453	5.29536
ENSG00000011021	CLCN6	3.78277	3.80235	3.83971	3.77994	3.78679	3.85737	3.96072	3.9591	4.03433	3.98203	4.00446	3.91598	3.53465	3.35615	3.48083	3.55545	3.43147	3.18101	3.50343	3.66617	3.60266	3.56632	3.49516	3.54823	3.68033	3.69152	3.4495	3.65837	3.66935	3.85341	3.61861	3.58285	3.51713	3.64302	3.90407	4.00391	4.98832	5.16349	4.79803	5.07954	4.7962	4.9021	5.10025	5.24405	4.8767	5.29774	4.90931	5.03526
ENSG00000285646	AL021155.4	-1.1382	-0.0493905	0.420268	-0.11611	-0.517448	-1.77547	-0.730146	-0.0876039	0.134802	0.082047	-0.0982719	-0.731816	0.310901	-0.976694	-0.230048	-0.836472	-1.32966	-0.0568114	-0.273361	-1.2255	-0.814018	-1.61405	-0.115048	-0.0704317	-1.37334	-0.577366	-0.515845	0.0687911	-1.30688	-1.61698	-1.53872	-1.79419	-2.16549	-1.3289	-0.412873	1.18098	2.45225	2.38138	2.13301	1.61029	1.84687	1.86533	2.17307	2.73957	1.92915	2.089	1.93816	1.54849
ENSG00000116685	KIAA2013	6.35726	6.39906	6.49325	6.38423	6.55235	6.54808	6.6308	6.57796	6.61171	6.46913	6.56269	6.60722	6.16904	6.18201	6.13748	6.10298	6.19194	6.13557	6.22018	6.21803	6.23477	6.1609	6.13038	6.19198	5.92895	6.15016	6.19057	6.18689	6.1502	6.13676	6.31458	6.4232	6.35174	6.41639	6.41821	6.32812	6.19074	6.25228	6.2649	6.26586	6.20599	6.14846	6.39145	6.36302	6.42871	6.27873	6.30098	6.30842
ENSG00000083444	PLOD1	4.8791	4.63403	4.93105	4.74087	4.64169	4.43654	5.37102	5.27401	5.38617	5.35321	4.96728	5.00113	6.65085	6.77504	6.62453	6.79653	6.68766	6.74705	6.81355	6.83288	6.82761	6.84577	6.86417	6.87267	5.48042	5.75278	5.66835	5.83173	5.80291	6.11674	5.7595	6.09528	5.74571	6.30546	6.28595	6.43413	4.43889	4.54037	4.20258	4.29746	4.40824	4.53267	4.6445	4.74947	4.49937	4.43008	4.50227	4.60899
ENSG00000116688	MFN2	6.54981	6.39739	6.62562	6.42254	6.45088	6.33607	6.70925	6.69223	6.71064	6.61842	6.56034	6.53389	7.26672	7.37052	7.28176	7.2821	7.29231	7.35492	7.33374	7.33666	7.24747	7.27911	7.35538	7.34978	6.68214	6.81652	6.63619	6.75396	6.72769	6.7429	6.77141	6.83551	6.76772	6.96001	6.82535	6.86805	6.12223	6.14896	6.07206	6.22465	6.04444	6.3542	6.21939	6.20942	6.19398	6.21219	6.12675	6.33895
ENSG00000116691	MIIP	8.18252	8.02175	8.43436	8.10498	7.9076	7.78877	7.78874	7.70721	7.98518	7.89532	7.69426	7.67234	7.00975	7.16363	7.46077	7.25242	7.29829	7.27836	7.22748	7.21067	7.35689	7.36318	7.36022	7.28397	7.05504	6.88459	7.17013	7.03789	6.96925	7.16609	6.79858	7.02388	6.97409	7.26863	7.18175	7.26143	6.86667	6.77168	6.58064	6.13922	6.65602	7.3135	6.59537	6.43917	6.31664	6.29875	6.25536	6.79422
ENSG00000120949	TNFRSF8	6.88903	6.40018	7.51099	6.6013	6.22281	6.26008	6.77409	6.70441	7.15923	6.83152	6.59689	6.65972	6.214	6.36317	7.01272	6.49296	6.73071	6.7221	6.51381	6.38218	6.86184	6.65509	6.98753	6.90168	6.4759	6.3003	6.87959	6.6499	6.44752	6.4423	6.05707	6.64941	6.59086	6.81979	6.79181	6.7825	2.65728	2.75616	2.20303	1.44208	2.51034	3.61936	2.54528	2.83498	1.69263	1.57826	0.864426	2.70022
ENSG00000028137	TNFRSF1B	8.35898	8.24028	8.654	8.5087	8.60069	8.61379	8.48361	8.34409	8.71873	8.44732	8.59201	8.50179	8.64683	8.58526	8.62626	8.57509	8.61724	8.37962	9.00061	8.86779	9.09484	8.84198	8.81307	8.67996	8.7107	8.75698	8.69897	8.62904	8.74211	8.68501	9.1701	9.06027	9.06642	8.82692	9.06076	8.79641	8.28634	8.18295	8.14333	8.27204	8.43441	8.31044	8.80544	8.57751	8.6716	8.53705	8.72732	8.58238
ENSG00000048707	VPS13D	5.86384	5.88793	5.65723	5.92892	5.73531	5.95897	5.98444	5.80919	5.75427	5.83061	5.95094	5.83647	5.5098	5.52865	5.45922	5.67139	5.46172	5.38853	5.61904	5.46204	5.53266	5.79183	5.4841	5.40308	5.30007	5.35304	5.42624	5.39274	5.4008	5.59768	5.35728	5.33521	5.39756	5.57108	5.52954	5.64586	5.94742	5.93386	5.7726	6.02837	5.99512	6.07252	6.0722	6.09624	6.00944	6.19842	6.19358	6.10237
ENSG00000162496	DHRS3	4.40435	4.59313	3.95201	4.14437	3.65777	3.16974	4.46986	4.862	4.7243	4.99114	4.00036	3.84838	7.22484	7.23624	6.6257	7.03621	7.30759	7.4231	6.93947	7.13928	6.57306	6.83586	7.1487	7.29319	6.92894	6.93391	6.56832	6.80277	7.10303	7.44762	6.86151	7.07124	6.6158	6.93772	7.25714	7.40465	7.41593	7.56233	7.31646	7.59823	7.3907	7.63665	7.28633	7.39237	7.35882	7.65787	7.39107	7.60367
ENSG00000272482	AC254633.1	-0.684515	-0.841416	-0.556174	-1.0959	-1.66829	-0.779392	0.436633	-0.998256	-0.382279	-0.349552	-1.16416	0.142885	3.99619	4.24348	3.31668	3.60077	3.32595	4.10306	3.76708	4.40569	3.72926	3.92085	4.22701	4.45423	3.49846	3.69548	2.85418	2.98979	3.46702	3.87091	3.33105	3.89229	3.14887	3.45883	3.79727	4.50706	1.88665	1.73291	1.41618	2.51884	1.75479	2.47252	1.72119	3.3363	1.76814	3.13802	1.99863	3.39013
ENSG00000116731	PRDM2	5.90957	5.89418	5.79794	6.00013	5.84135	5.94541	5.69873	5.77154	5.80384	5.83406	5.82352	5.86889	5.72918	5.81358	5.73052	5.76169	5.74708	5.61465	5.69792	5.74231	5.77468	5.82382	5.86243	5.80788	5.29748	5.32829	5.37301	5.51798	5.47111	5.41589	5.4097	5.45949	5.42374	5.63293	5.50327	5.60012	5.7028	5.81407	5.77329	5.6502	5.75255	5.67326	5.75986	5.82462	5.80245	5.59867	5.85142	5.69706
ENSG00000189337	KAZN	-1.94993	-1.39531	-1.23705	-1.6227	-1.99577	-2.18973	-1.20458	-1.87117	-0.819534	-1.30873	-2.32448	-3.03922	-2.51434	-3.42306	-3.53459	-3.27096	-2.67617	-2.60923	-2.70863	-2.26102	-2.90275	-3.06076	-2.9706	-2.08912	-1.89764	-2.77766	-4.59859	-4.5623	-4.54987	-3.16016	-3.91763	-4.74714	-4.321	-4.47924	-4.33898	-3.63631	-2.47839	-2.41165	-1.0522	-1.51198	-1.75375	-1.69963	-1.82114	-2.24641	-0.413106	-0.735257	-2.00234	-1.45549
ENSG00000234593	KAZN-AS1	-3.4585	-3.62892	-3.97909	-3.99989	-3.94378	-3.86572	-3.76928	-3.49337	-3.60438	-3.45125	-3.79073	-3.70699	-0.939393	-0.330951	-0.479858	0.944542	-0.172155	0.133786	-0.987375	-1.29898	-0.905815	-0.283177	0.731629	0.575589	-5.50756	-5.93212	-5.61228	-4.68087	-5.40748	-5.01403	-6.01044	-5.27666	-5.90547	-4.74173	-5.1622	-4.60827	-3.91941	-3.86126	-4.07194	-4.29058	-4.35299	-4.62058	-3.77942	-3.6248	-3.74691	-3.76596	-4.08666	-4.05613
ENSG00000171729	TMEM51	-1.63335	-2.06069	-4.07972	-4.12027	-3.01208	-4.15021	-3.36625	-3.07824	-2.57478	-2.46848	-4.05268	-3.95832	3.32662	3.77887	3.20671	3.63249	3.23837	3.40393	3.49007	3.60461	3.3685	3.49338	3.51207	3.39901	-1.54369	-4.77689	-2.70932	1.47474	-0.171178	1.54287	-1.9177	1.05692	0.478618	2.65058	1.87341	2.0175	-3.68682	-3.60341	-3.98575	-4.16427	-4.51469	-4.76885	-3.45445	-3.28625	-3.68249	-3.77698	-4.22591	-4.1752
ENSG00000142621	FHAD1	-5.36363	-5.67533	-2.9655	-3.32031	-6.73715	-3.58326	-5.42817	-5.30161	-6.01373	-6.37597	-6.52143	-6.92779	2.90121	3.28941	2.52155	2.81191	2.20935	2.29845	3.10577	3.22953	2.7129	2.86145	2.50415	2.42742	-2.82535	-3.16373	-3.64346	0.117974	-1.23437	0.0822604	-4.41424	-1.19357	-3.12557	1.25871	0.456789	1.05987	-3.59216	-2.70673	-4.36738	-3.84065	-4.30155	-4.57629	-1.85149	-5.4907	-3.96831	-3.91052	-3.69515	-4.56595
ENSG00000142634	EFHD2	7.81373	7.69429	8.04021	7.81363	7.63384	7.60035	7.90281	7.88666	8.05242	7.82815	7.75872	7.76705	7.80088	7.88223	7.72563	7.75331	7.88851	7.80781	7.86266	7.73978	7.67911	7.69243	7.87347	7.75527	7.95685	7.94385	7.97835	7.9413	8.03699	7.82664	7.94627	7.90624	7.88976	7.86817	7.90166	7.83072	8.00001	7.93865	8.19027	8.09149	8.27606	8.32575	8.40902	8.32178	8.50921	8.18414	8.50437	8.41502
ENSG00000132906	CASP9	4.49337	4.47063	4.46316	4.42088	4.49556	4.45965	4.24276	4.20357	4.01356	4.04229	4.18636	4.01079	4.35699	4.30141	4.58791	4.55309	4.41572	4.56046	4.29035	4.29148	4.51779	4.38803	4.5234	4.53567	5.30151	5.23415	5.16037	4.976	5.14777	4.9878	5.14894	4.88167	5.02013	4.91147	4.89775	4.7625	5.09577	5.08793	5.28574	5.01143	5.21989	5.11022	4.64072	4.67615	4.69818	4.43769	4.67427	4.56698
ENSG00000116138	DNAJC16	4.13234	4.16024	4.2453	4.32256	4.40685	4.27408	4.12495	4.0985	4.16611	4.14339	4.23567	4.23399	4.23519	4.43506	4.4092	4.345	4.40808	4.40367	4.40032	4.31434	4.43924	4.37496	4.49975	4.40316	3.60268	3.70663	3.81119	3.45268	3.63806	3.55771	3.66461	3.59605	3.69771	3.72241	3.68154	3.66407	4.37022	4.32097	4.23572	4.15704	4.22121	4.2242	4.33652	4.33921	4.31863	4.11695	4.28294	4.13729
ENSG00000116771	AGMAT	4.72029	4.5835	4.87673	4.57263	4.7875	4.82535	4.30624	4.02173	4.36777	4.05792	4.32322	4.28308	5.11601	4.76807	4.93315	4.57983	5.01431	4.73404	4.81125	4.87399	4.57125	4.62626	4.54188	4.58814	5.06918	4.99422	5.00503	4.83305	5.08542	4.81399	4.86943	4.51795	4.72134	4.05114	4.31638	4.10784	3.89133	3.6205	4.02584	3.44337	3.79361	3.8747	3.70927	3.46796	3.71948	3.3433	3.67263	3.71995
ENSG00000235084	CHCHD2P6	1.4526	1.25112	1.78686	2.19495	1.56612	1.255	2.32166	1.98941	2.452	1.77148	2.1486	1.65575	2.87794	3.04483	3.18308	3.48394	3.12367	3.47737	3.28137	3.45422	2.79934	2.91498	3.48755	3.48716	3.20705	2.78697	3.17568	2.31311	3.37059	2.44363	3.17632	2.75915	1.90046	2.70642	2.16389	2.33771	1.80314	2.35118	2.60331	2.1711	1.57996	2.41264	2.41449	2.37103	2.28327	2.4069	2.0431	2.73071
ENSG00000197312	DDI2	4.99457	4.95	5.03186	4.97072	5.04499	4.96833	4.91545	4.78677	4.97928	4.87627	5.0259	5.01919	5.89509	5.88551	5.77321	5.86293	5.92199	5.80789	5.89168	5.85686	5.89385	5.86807	5.7631	5.8671	5.20504	5.1603	5.13523	5.12862	5.17827	5.18375	5.18875	5.1624	5.17281	5.1616	5.15862	5.11862	5.19475	5.27617	5.27938	5.3036	5.33912	5.18992	5.07073	5.07356	5.02233	4.96687	5.00521	4.93905
ENSG00000116786	PLEKHM2	6.88041	6.94169	6.85801	6.97166	6.90445	6.95658	6.83378	6.89705	6.72762	6.8258	6.94263	6.9243	7.07853	7.23918	7.13823	7.19075	7.19318	7.11531	7.11814	7.1262	7.17667	7.17432	7.19886	7.15808	6.82812	6.78908	6.8907	6.89395	6.83334	6.92899	6.93485	6.99469	6.92947	7.027	6.99764	7.05667	7.02333	7.01801	6.80841	6.95727	6.93298	7.00405	7.02997	7.10211	6.97279	6.98393	6.97577	6.93151
ENSG00000162461	SLC25A34	1.3816	1.51949	1.6249	1.84787	1.81437	2.00926	1.34277	0.975212	1.50614	1.43841	1.78826	1.64537	-1.07066	-0.392201	-0.491963	-0.937443	0.0263394	-0.608408	-1.91018	-1.35499	-1.41199	-1.66775	-0.746971	-1.4509	0.271282	-0.234851	0.387971	-2.63475	-0.883335	-0.888012	-0.954648	-1.43658	-1.10621	-2.96914	-3.63668	-1.98887	0.98557	0.730672	0.667442	0.688479	0.635965	0.487853	0.442316	0.434434	1.2879	0.965143	0.887774	0.748803
ENSG00000162458	FBLIM1	-4.03013	-2.52367	-4.81541	-3.2057	-4.95838	-3.69611	-3.20698	-4.14377	-4.49696	-4.43594	-2.6473	-4.67149	-1.91303	-1.64289	-0.601382	-0.633192	-1.10827	-1.41761	-1.45995	-1.08323	-1.70533	-0.783836	-0.756715	-1.01069	-5.54056	-4.71537	-4.73479	-3.62807	-4.41359	-3.68552	-4.77982	-3.61449	-4.68149	-1.64104	-3.27658	-1.27967	-2.23048	-2.93202	-3.83317	-4.91941	-3.22665	-3.40968	-4.25753	-2.53425	-3.41472	-2.86608	-3.73353	-4.66212
ENSG00000233954	UQCRHL	3.61051	3.59854	3.55002	3.51711	3.66397	3.60265	3.57474	3.63899	3.63859	3.59691	3.56703	3.73213	3.79758	3.75076	3.92745	4.06494	3.90929	4.21318	3.95047	3.6334	3.98911	3.84864	3.97919	4.06064	3.53024	3.50929	3.39346	3.66191	3.59852	3.70369	3.79623	3.62313	3.56854	3.81142	3.49838	3.78385	4.09765	4.22586	4.0773	4.03303	4.04671	3.91902	4.09673	4.30097	4.21977	4.28282	4.05281	4.01383
ENSG00000178715	AL450998.1	1.80812	2.24868	2.11909	2.43099	1.98313	2.13943	1.79021	1.08231	2.28195	1.73307	1.70173	1.75402	2.56339	2.4388	2.39711	2.79995	2.36176	2.84488	2.61542	2.23089	2.99475	1.97093	2.83256	3.2408	2.36317	3.09134	2.43922	2.19198	1.84866	2.09957	2.65636	1.80309	1.97866	2.20224	1.34875	-1.00789	1.68633	2.64542	2.14045	2.32466	2.092	2.21447	2.37178	2.49648	2.38219	3.05308	1.62244	1.88951
ENSG00000179743	AL450998.2	2.36136	2.52724	2.31406	2.45812	2.4347	2.73932	2.39091	2.32001	2.27078	3.00352	2.63269	2.79786	1.83735	1.65437	1.5012	1.83209	1.54583	1.68258	2.0016	2.17932	1.293	1.88118	1.51204	1.5162	2.16849	2.64834	2.19981	1.71752	1.61972	2.16213	2.30423	1.81873	2.01745	1.61887	2.04186	1.23221	2.32102	2.54522	2.81797	2.84257	2.59513	2.52048	2.40766	2.42996	2.75214	2.66366	2.84145	2.75194
ENSG00000065526	SPEN	6.99799	6.78264	6.78731	6.72508	6.53057	6.61791	7.08105	6.87106	6.89782	6.799	6.98154	6.79299	7.41466	7.30517	7.20639	7.29768	7.29679	7.02189	7.34061	7.41497	7.24122	7.51608	7.22522	7.19481	6.66748	6.67351	6.55363	6.74037	6.64122	6.7254	6.72728	6.75681	6.57354	6.80511	6.91682	6.88147	6.02398	6.13083	6.18457	6.33205	6.2498	6.40033	6.34396	6.24706	6.31038	6.30559	6.48461	6.45748
ENSG00000116809	ZBTB17	5.69843	5.70629	5.69638	5.63137	5.60117	5.58067	5.62911	5.65217	5.54389	5.58308	5.62194	5.60463	5.74238	5.73798	5.77933	5.77832	5.7709	5.74086	5.52989	5.60222	5.51492	5.64286	5.61257	5.64959	6.56941	6.36982	6.34449	6.53563	6.43892	6.67202	6.10421	6.28057	6.0356	6.24414	6.34898	6.32482	5.97181	5.97834	5.93083	5.97996	5.97444	6.14126	5.82649	5.86915	5.63507	5.70713	5.69016	5.7388
ENSG00000232456	AL355994.2	-1.07632	-0.633733	-0.34064	-0.56623	-0.639342	-0.643153	0.635565	0.355066	0.0805798	0.225496	0.522403	1.14551	2.497	3.18813	2.56946	3.35762	3.13519	2.49585	2.49823	3.29556	1.49235	3.39346	1.97701	2.33681	3.86207	3.92271	1.40072	3.47735	2.74688	2.59853	2.57059	2.62101	0.85357	1.12324	0.882118	1.32438	1.50461	0.330983	0.638182	1.17422	0.383741	1.47616	-1.10007	-1.22022	-0.639981	-0.429525	-1.8896	0.453601
ENSG00000185519	FAM131C	1.63714	1.48911	1.47193	1.70054	1.3083	1.08079	2.42837	2.51391	2.69846	2.77031	2.94501	1.90898	5.06982	5.42561	4.58075	5.5107	5.32249	5.42341	4.45946	5.20842	4.03805	5.2808	4.1509	4.47035	6.28163	6.42879	4.95307	5.74871	5.72562	5.99228	5.33853	5.31329	3.87416	4.31056	4.3384	4.482	3.7724	3.86037	3.10659	4.30218	3.00794	3.77258	1.81749	1.81144	1.56045	1.52636	1.57933	2.73826
ENSG00000142632	ARHGEF19	3.12313	3.25437	3.55233	3.53476	3.721	3.80011	3.32645	3.31462	3.60022	3.56331	3.50601	3.60503	3.44798	3.52507	3.61221	3.63319	3.66835	3.58761	3.38644	3.46807	3.5136	3.63914	3.4359	3.58029	2.33857	2.57873	2.08549	2.46367	1.88755	1.52996	2.45122	2.24073	1.98679	2.30735	2.08219	2.23725	2.81899	2.79258	2.12636	2.50981	2.26325	2.36193	2.68153	2.86319	2.0543	2.7761	2.26147	2.38181
ENSG00000237276	ANO7L1	0.503176	0.67902	0.853509	1.05403	1.20171	1.06076	0.508618	0.310725	0.658566	1.14635	0.588827	0.764139	-1.63635	-3.48385	-3.34429	-2.44308	-2.05232	-3.6768	-2.29397	-3.46529	-1.76711	-3.42846	-3.71703	-2.70661	-0.277841	-2.77913	-4.02049	-3.65455	-3.60761	-4.00644	-3.15029	-3.24695	-3.05798	-3.54349	-3.16452	-1.72617	1.38946	1.10932	1.76889	1.62291	2.18206	1.69288	1.17709	1.65535	0.760072	1.80116	1.31571	1.19866
ENSG00000288398	AL109627.1	3.06496	2.78088	2.93102	3.16287	3.12846	3.34806	2.41142	2.45388	2.63112	3.1169	2.76418	2.9354	2.00091	2.35114	2.35069	2.56957	1.95843	2.38172	1.79441	2.32998	2.44855	2.24558	2.11509	2.39499	2.09713	1.80496	1.67155	1.70421	1.52408	1.53018	1.62912	1.47823	1.24163	1.93456	1.33967	1.63299	3.10448	3.08064	3.1092	3.07973	3.22399	3.11059	2.507	2.98724	2.25217	2.45524	2.55183	2.0311
ENSG00000132881	CPLANE2	3.34995	3.50542	3.39349	3.39094	3.47273	3.68574	2.98351	3.17389	3.23969	3.27142	3.09277	3.23332	3.11503	3.35895	3.35111	3.1944	3.18752	3.2545	2.79215	2.76967	3.45285	3.18596	3.0095	2.86494	3.13827	2.91026	2.75431	2.61264	2.67643	2.61231	2.08644	2.32989	2.61769	2.92675	2.39517	2.50949	3.65591	3.73826	3.11687	3.08258	3.15911	3.27363	2.96181	3.14805	2.62265	2.6893	3.22025	3.05577
ENSG00000037637	FBXO42	4.65335	4.6503	4.48905	4.75631	4.63971	4.57393	4.59795	4.67465	4.6843	4.52674	4.54817	4.60037	4.93639	4.92245	4.73058	4.81501	4.78233	4.91614	4.89588	4.93614	4.85694	4.92521	4.87737	4.93717	4.47995	4.49795	4.60149	4.72424	4.7229	4.95016	4.63949	4.89128	4.76084	4.86783	4.92066	4.91051	4.45722	4.50248	4.50097	4.43691	4.46915	4.47599	4.59347	4.57267	4.45983	4.61122	4.36086	4.49211
ENSG00000055070	SZRD1	7.73893	7.66717	7.78664	7.58327	7.60376	7.599	7.73599	7.74206	7.76282	7.7017	7.645	7.653	8.03783	8.0736	8.02074	8.02487	7.94113	7.93258	8.02149	8.06814	7.96359	8.02188	7.92068	7.96282	8.04395	8.05641	7.9232	7.93755	7.91917	7.96513	7.87524	7.96005	7.90114	7.96817	7.99218	8.13161	7.28248	7.33063	7.17919	7.37488	7.27095	7.51354	7.07141	7.11023	7.01595	7.19133	7.07301	7.29914
ENSG00000157191	NECAP2	7.26566	7.37736	7.23658	7.28817	7.275	7.33234	7.01225	7.07657	7.02484	7.04295	7.0134	6.96723	6.90781	6.93711	6.91085	7.07206	6.90593	7.07465	6.93529	6.92807	6.91988	6.92731	7.0378	7.00943	6.8334	6.8835	6.8794	6.83377	6.87967	6.97915	6.80953	6.89653	6.91112	7.10785	6.97982	7.17904	7.23021	7.17632	7.17987	7.12489	7.1478	7.05815	6.75842	6.72151	6.87664	6.74199	6.7113	6.69569
ENSG00000226029	LINC01772	1.9425	1.98977	1.80455	2.60349	1.72143	2.01579	1.42675	1.49781	1.57107	1.77643	1.3727	1.62663	-0.232688	-0.00684276	-0.610367	0.353817	-0.381994	0.504555	0.201833	0.121289	-0.133948	0.268625	-0.1022	0.106851	-1.33787	-1.29755	-2.59409	-3.67982	-2.8216	-1.54097	-3.11531	-3.55206	-2.69118	0.149202	-1.86888	0.102889	2.01181	1.43704	1.63872	1.36585	1.52016	1.41317	1.1919	1.28573	1.43124	1.65312	1.36295	0.9442
ENSG00000080947	CROCCP3	2.10132	1.89576	1.98349	2.2358	2.02369	1.90373	1.37386	1.4669	1.77804	1.87367	1.41729	1.87617	-0.536488	-0.618842	-1.8463	0.182443	-0.176657	-0.625382	-1.00856	-1.13886	-0.839187	-0.929511	-0.466891	-0.554482	0.438226	0.214565	0.121174	-1.86003	-0.330369	-2.18967	-2.42739	-2.77157	-1.78393	-1.35866	-2.26121	-2.11632	0.9499	1.13048	0.641408	1.08015	1.18621	1.31892	1.00078	0.729823	0.922863	0.925133	0.890721	1.268
ENSG00000219481	NBPF1	1.40529	1.62073	0.630323	1.06849	0.903596	1.096	0.949828	1.19892	0.796384	0.887255	0.665634	1.16036	3.8977	4.21704	4.0993	4.41589	4.24633	4.21402	4.17279	4.10038	4.19751	4.2396	4.39954	4.53445	0.0695314	0.300086	1.30101	1.49856	1.58352	2.44319	1.56879	2.1944	1.52264	3.13735	2.8215	3.02048	1.82757	1.9366	1.48566	2.14082	1.14503	0.86494	1.87815	1.91204	1.56142	2.01853	1.06463	1.30696
ENSG00000215908	CROCCP2	5.69991	5.67989	5.37699	5.62987	5.30109	5.35156	5.36801	5.38817	5.14976	5.34479	5.20947	5.18609	4.86981	4.97752	4.71765	5.04108	5.02378	5.13314	4.81403	4.95899	4.73403	4.81682	5.06143	5.08091	4.13015	4.36099	4.30207	4.39236	4.34018	4.61866	4.23255	4.22742	4.31068	4.58344	4.71886	4.80963	4.76952	4.7543	5.05322	4.9563	4.63327	4.52453	4.76214	4.73409	5.08133	4.93745	4.77376	4.57626
ENSG00000186301	MST1P2	1.53731	1.60392	1.49314	0.854384	1.02479	0.598907	0.446999	0.69777	1.04311	0.269171	0.706669	0.692781	-0.9579	0.531426	-0.210701	0.501137	0.27316	0.295516	-0.282239	-0.00569614	-0.866036	0.359971	0.268384	0.371262	1.53096	1.44094	1.09391	1.5573	1.21923	1.79583	-1.52967	0.767239	0.48592	1.34504	1.68801	1.93067	2.67928	3.13914	3.38018	3.40644	2.66248	2.23891	1.99235	2.5625	2.7392	2.35173	2.03929	1.6128
ENSG00000236698	EIF1AXP1	2.09736	2.72297	2.6217	1.9066	1.79078	2.34121	2.73466	2.63055	2.56416	2.38813	1.98667	2.58369	4.49556	4.08623	4.12922	3.99183	4.30277	4.3577	3.95945	4.24338	4.22179	4.01534	3.34061	4.11022	2.78877	3.04515	2.46207	2.47802	3.01003	2.2493	2.87773	2.59398	2.05015	2.30761	2.26454	2.39659	0.725772	0.827779	1.43787	1.29224	0.875134	1.74466	1.7948	1.40011	1.18042	2.27112	1.46633	1.64818
ENSG00000058453	CROCC	4.6294	4.81057	4.50392	4.75918	4.85085	4.85835	4.57599	4.74882	4.55997	4.64774	4.73537	4.74945	3.87063	3.90523	3.95435	4.05531	4.04797	3.78544	4.08838	4.02622	3.90981	4.08858	3.77503	3.77285	3.90475	3.86202	3.9859	3.85811	3.75671	3.73609	3.83839	3.52406	3.86513	3.82648	3.77452	3.73475	3.97029	3.87542	3.82772	3.8263	4.08666	3.88659	4.12769	4.18164	4.3018	4.13004	4.44546	4.14955
ENSG00000186715	MST1L	-0.676328	-0.196785	-0.168279	-1.13633	0.0925795	-0.196197	-2.07757	-1.56482	-1.5636	-0.799011	-0.655405	-1.00476	-4.23174	-4.45588	-3.96538	-3.91912	-3.80319	-3.42041	-4.73926	-3.79643	-3.85675	-4.55979	-4.34299	-4.57982	-1.90899	-3.60777	-3.83543	-2.58839	-4.00777	-3.31088	-4.0782	-4.02066	-4.5024	-3.62679	-4.1243	-3.30128	1.1102	0.903685	0.422503	0.811991	0.651866	0.183236	-0.0447599	0.1584	-0.726208	0.988249	0.263432	-0.303288
ENSG00000228549	BX284668.2	-3.60478	-3.93239	-4.40678	-4.53257	-4.7349	-4.605	-3.99688	-3.66631	-4.09229	-3.99199	-4.47118	-4.49271	-0.738313	0.652384	0.27483	-0.20935	-0.17492	0.261519	0.0843937	-0.466846	0.253593	0.198009	0.487076	0.982066	-5.28347	-5.72033	-4.64828	-3.89593	-4.39941	-2.9024	-4.94384	-2.89269	-4.68828	0.40047	-1.09702	0.0979283	-4.04014	-3.88365	-4.48424	-4.66993	-4.8453	-5.05502	-3.84487	-3.75839	-4.08761	-4.13315	-4.63831	-4.59345
ENSG00000159363	ATP13A2	5.64352	5.58071	5.6474	5.68075	5.61174	5.6851	5.78363	5.83481	5.86826	5.8181	5.5326	5.63347	5.95094	5.86507	5.80105	5.95181	5.89507	5.85723	5.84622	5.84936	5.81381	5.80578	5.62021	5.78552	5.95303	6.03767	6.07219	6.10495	6.05719	5.90156	6.21006	6.15074	6.22412	6.27434	5.92271	6.01933	5.15014	5.30282	5.0375	5.39736	5.26779	5.66915	4.96963	5.2789	4.80641	5.21936	5.17893	5.41687
ENSG00000117118	SDHB	6.4434	6.44777	6.53381	6.35552	6.41918	6.46687	6.34848	6.35862	6.37874	6.32933	6.31246	6.3695	6.72969	6.81328	6.78112	6.89476	6.91545	7.03885	6.8079	6.79955	6.88701	6.85141	6.95142	6.88835	6.73875	6.69861	6.7309	6.79079	6.82154	6.75237	6.79284	6.77465	6.74552	6.78531	6.70338	6.64233	6.44999	6.51114	6.45804	6.59498	6.64264	6.64806	6.51702	6.60131	6.38718	6.70479	6.45581	6.61093
ENSG00000179051	RCC2	7.63693	7.53427	7.59539	7.42634	7.46846	7.39289	8.11309	8.05954	7.95806	7.87547	8.00681	7.9974	8.63347	8.73014	8.58217	8.69328	8.69567	8.64016	8.61751	8.64049	8.56555	8.59367	8.64106	8.62616	8.36025	8.34308	8.19367	8.18978	8.24431	8.15514	8.43291	8.34567	8.32262	8.27804	8.32951	8.40092	7.87974	7.91913	8.06391	8.07735	8.06698	8.06346	7.96182	7.97658	7.99947	7.90092	8.17744	8.04874
ENSG00000159423	ALDH4A1	3.47068	3.54701	3.55762	3.5544	3.59403	3.65405	3.64478	3.59182	3.73134	3.74147	3.8013	3.91663	4.05366	3.98029	3.66935	3.89521	3.84403	3.91691	3.88913	3.9569	3.56092	3.64681	3.63192	3.94293	3.73812	3.82546	3.62069	3.58449	3.53063	3.42456	3.63116	3.09701	3.46302	3.25426	2.8415	3.09156	1.45814	1.63412	1.88215	2.15387	2.02634	2.5022	1.6892	1.37655	1.2852	1.85053	1.40962	1.7796
ENSG00000169991	IFFO2	5.4321	5.35124	5.65362	5.86465	5.81486	5.98313	5.11876	5.10801	5.68902	5.75255	5.76239	5.74796	6.09917	5.80514	5.70496	5.41383	5.58591	5.3072	5.92457	5.77616	5.5273	5.38611	5.3901	5.28644	5.73338	5.6213	5.70399	5.67686	5.70953	5.71633	5.4758	5.36294	5.15	5.20964	5.47705	5.29681	5.93779	5.87514	5.97248	6.00856	5.88027	5.74852	5.85606	5.76437	5.71312	5.58292	5.75899	5.47606
ENSG00000127481	UBR4	7.75942	7.78778	7.43381	7.64246	7.41629	7.47806	7.66896	7.44776	7.35014	7.47229	7.62797	7.52066	8.13706	8.14875	8.06184	8.26757	8.10282	7.9539	8.09119	8.01288	8.14142	8.37449	8.07336	7.96092	7.25426	7.19624	7.32931	7.30657	7.37662	7.55713	7.14421	7.25042	7.26154	7.45131	7.70536	7.73232	7.34091	7.36424	7.2987	7.49285	7.48673	7.43068	7.29399	7.31528	7.33853	7.60099	7.56162	7.32135
ENSG00000230424	EMC1-AS1	2.42517	1.67814	2.30739	2.30025	2.30078	2.05664	3.0007	2.80907	2.4298	2.83407	2.20043	2.19556	1.50417	0.733405	1.32317	0.736156	0.876362	2.2494	0.696251	1.55478	0.520699	1.4029	2.09041	1.73621	2.94843	2.7127	2.02514	2.42995	2.46718	1.45408	2.21991	1.90564	2.87674	1.30902	2.25992	2.1433	2.48131	2.64971	3.30619	3.28316	2.59794	2.80586	2.95269	2.48828	3.12559	3.22559	3.25418	3.01823
ENSG00000127463	EMC1	5.57826	5.54571	5.5486	5.41193	5.42479	5.41079	5.60917	5.60078	5.58546	5.43074	5.44811	5.40744	6.54964	6.60013	6.53711	6.45765	6.51017	6.53842	6.62312	6.51764	6.52373	6.45884	6.54701	6.49158	5.91459	6.12069	5.95348	6.1686	6.18628	6.02865	6.04766	6.11609	6.00867	6.13733	6.09432	6.0586	4.94449	4.84772	4.84056	5.08883	4.94107	5.18546	4.95368	5.01334	5.02984	5.23325	5.01617	5.25872
ENSG00000053372	MRTO4	5.69912	5.49239	5.84214	5.30004	5.46992	5.3235	5.74932	5.70886	5.85784	5.49629	5.45647	5.53007	7.70543	7.6708	7.51487	7.5493	7.67288	7.62871	7.69869	7.79137	7.58085	7.55147	7.63235	7.57011	7.00855	7.22654	6.93868	7.06897	7.11037	6.82238	6.99009	7.0769	6.89252	6.98537	6.94827	6.70783	4.33631	4.40867	4.44968	4.87381	4.83915	5.00111	4.28996	4.56237	4.39393	4.82565	4.56982	4.85214
ENSG00000053371	AKR7A2	6.44604	6.40254	6.21398	6.28723	6.47027	6.35376	6.33328	6.55389	6.13364	6.33319	6.22941	6.22533	6.24465	6.24909	6.18338	6.20211	6.35864	6.33643	6.18629	6.21075	6.10603	6.1292	6.31401	6.19361	6.66799	6.55193	6.6695	6.67772	6.56356	6.67767	6.44831	6.5832	6.49535	6.3993	6.47242	6.36806	6.49085	6.36075	6.59856	6.53403	6.42452	6.45196	6.42271	6.3154	6.53569	6.51689	6.42461	6.38014
ENSG00000040487	SLC66A1	3.56115	3.43765	3.46928	3.31764	3.61516	3.58498	3.73409	3.63778	3.72456	3.63999	3.70866	3.664	3.99143	4.06381	4.069	4.20051	4.18232	4.1503	3.98831	4.06745	4.15244	4.17758	4.2689	4.09378	3.48297	3.48273	3.48099	3.20212	3.34164	3.01591	3.74768	3.51872	3.9688	3.60899	3.63362	3.43348	3.54041	3.60456	3.47733	3.50318	3.48432	3.52105	4.15391	4.12811	4.03254	4.07109	4.00091	4.02329
ENSG00000077549	CAPZB	8.27577	8.34138	8.35627	8.3622	8.45787	8.38186	8.27159	8.32084	8.3695	8.41893	8.4639	8.4234	7.72395	7.86443	7.73096	7.75399	7.70222	7.8664	7.80999	7.83064	7.74289	7.69442	7.7858	7.75226	7.95471	7.97061	7.99008	7.86374	7.8105	7.90118	8.13272	8.00449	8.17711	8.01802	8.00848	8.09676	8.33864	8.33722	8.25209	8.26619	8.2716	8.35786	8.22131	8.14543	8.27979	8.31285	8.1335	8.26254
ENSG00000173436	MICOS10	2.35312	2.52075	2.09398	2.46865	2.75796	2.66424	2.14394	1.70488	1.76511	1.94699	2.1486	1.98935	1.47418	0.968568	1.42542	1.42559	1.7311	1.78529	1.21172	1.28508	1.05701	1.35396	1.35141	1.40845	-1.42091	-0.846173	-0.157686	-0.808725	-1.92168	-1.98544	-1.01889	-2.421	-2.11172	-2.90988	-2.76227	-2.97496	0.448566	0.566427	0.306924	0.627759	0.863682	0.611522	0.0389872	0.0998508	0.188961	0.20531	0.244601	0.707443
ENSG00000158747	NBL1	4.78139	5.19303	5.04689	5.36046	5.09304	5.09029	5.73785	5.67679	5.93985	6.05964	5.6761	5.63926	6.04665	6.12461	5.99254	6.04777	5.96208	5.85921	6.14147	6.17167	6.00812	6.02473	5.82078	5.8233	6.12059	6.04501	5.84209	5.88049	6.17234	5.91173	6.20374	6.01168	6.16054	5.99091	6.16006	6.04193	5.66081	5.691	5.89124	5.51237	6.05692	5.97006	5.70728	5.58765	5.92818	5.75767	6.15009	6.08767
ENSG00000226396	AL031727.1	3.51126	3.69234	3.70587	3.26484	3.61173	3.69088	2.83361	3.34402	3.12615	3.80255	3.36287	2.74753	3.58078	4.05688	4.01792	4.29258	4.06399	4.57757	3.69792	4.12235	4.02791	4.30033	4.10435	4.01578	3.48044	3.29049	3.40345	3.59216	3.51055	3.73645	3.53248	3.53498	2.78625	2.33078	3.64338	2.36099	3.43558	3.88485	3.37756	3.96144	3.50134	3.61402	3.69405	3.60067	3.35034	3.85544	3.41742	3.50353
ENSG00000162542	TMCO4	4.54256	4.76818	4.75878	4.65603	4.62419	4.58402	4.37675	4.50223	4.50525	4.32885	4.44598	4.3647	4.10816	4.22	4.16925	4.00434	4.07446	4.00972	3.97859	3.90521	4.00821	4.14112	3.88647	3.87494	4.55266	4.50589	4.39711	4.22449	4.43879	4.51581	4.45967	4.32143	4.27139	4.22234	4.41651	4.20275	4.33673	4.14035	4.21367	4.21869	4.56534	4.38663	4.13651	4.15751	4.24862	4.14345	4.27959	4.12224
ENSG00000169914	OTUD3	4.35782	4.21049	4.27659	4.24418	4.17715	4.29649	4.37997	4.40755	4.42617	4.36345	4.42136	4.43889	3.96307	4.00559	3.99287	3.92699	4.06877	3.89312	3.91375	4.08834	4.08808	4.01896	4.04724	3.97419	3.59165	3.9107	3.72038	3.683	3.60329	3.86044	3.90154	3.77033	3.90381	3.76625	3.87292	3.92748	4.24274	4.28736	4.27051	4.42271	4.10345	4.25945	4.12674	4.21439	4.38696	4.48352	4.23022	4.31391
ENSG00000187980	PLA2G2C	0.636569	0.312075	1.16973	0.632909	0.928145	0.989831	0.325402	0.266865	1.35216	-0.203895	0.690746	0.51508	-2.23843	-3.08304	-2.25291	-2.25989	-2.9695	-2.23889	-2.00849	-2.95653	-2.29869	-3.10402	-2.24694	-2.09869	0.430019	0.142178	-0.221129	-1.45408	-0.776173	-3.14868	0.832789	0.0442574	0.615535	-2.5313	-2.26445	-2.42593	0.577629	0.498188	0.7029	0.546763	1.31879	1.11806	0.688544	0.267564	1.02005	0.681221	1.85009	1.35671
ENSG00000162543	UBXN10	2.19014	1.50145	2.81457	1.98841	1.87218	1.78225	2.72621	1.98918	3.10053	1.83198	1.58283	2.08787	1.39496	1.46109	1.76982	1.68744	2.09593	2.19047	2.03706	1.49951	1.78696	1.15324	2.35899	2.32745	2.02571	2.32784	1.50749	1.02852	2.19417	0.389448	3.12405	2.72569	2.89133	1.88957	2.22541	1.54006	0.263175	0.800182	1.15249	0.364164	1.03688	0.503306	2.26672	1.98151	2.7611	1.9844	2.44308	1.9558
ENSG00000162545	CAMK2N1	2.5552	2.53178	2.94981	3.2505	2.94872	2.59279	2.06693	2.02244	2.24448	2.48376	2.09794	2.41394	3.86166	4.02335	3.7784	4.1047	3.38279	3.31695	3.84266	4.24071	3.91203	4.2301	3.55985	3.65621	3.79898	3.90686	3.49066	3.05312	3.37787	3.09259	3.67269	3.72514	3.0809	3.12997	3.37713	3.09499	4.16717	4.1561	3.83794	3.85295	4.44937	4.00246	4.02944	3.60215	3.19411	3.1982	4.05206	3.67855
ENSG00000090432	MUL1	5.8123	5.9018	5.81083	5.86401	5.94673	5.98782	5.91584	5.85385	5.85249	5.8127	5.82949	5.90688	5.46358	5.51569	5.58981	5.51505	5.56672	5.48038	5.57469	5.52089	5.58825	5.57265	5.64798	5.64017	5.05054	5.04621	5.25661	5.14112	5.01488	5.15944	5.19887	5.26149	5.23478	5.24649	5.38467	5.2678	5.5685	5.55908	5.47242	5.4671	5.38831	5.29025	5.47149	5.6673	5.64269	5.49132	5.45418	5.45117
ENSG00000158828	PINK1	4.6595	4.53683	4.37184	4.74022	4.84573	4.90113	4.35854	4.54161	4.27629	4.52406	4.52099	4.6465	3.56617	3.84206	3.90447	3.80341	3.66171	3.82696	4.02296	3.88075	3.9593	3.90883	3.79216	3.91378	3.72298	4.01806	3.8031	4.003	3.63041	3.7817	4.0819	4.03819	4.23457	4.51127	4.07952	4.28306	4.24336	4.33358	4.09629	4.13242	4.4366	4.10927	4.6289	4.57507	4.44749	4.3425	4.53442	4.22901
ENSG00000117242	PINK1-AS	4.36584	4.16797	4.39388	4.2322	4.36389	4.22967	4.01601	3.90653	4.18552	4.08496	4.01156	4.32283	3.72513	3.52579	3.67891	3.21166	3.61517	3.39123	3.5432	3.55013	3.51551	3.59239	3.45077	3.48893	2.98815	2.98956	3.08986	3.00523	2.74182	2.63887	2.81579	2.82119	2.93246	2.46735	2.2041	2.6886	2.44619	2.19645	2.26507	2.51605	2.44835	2.15018	2.15255	2.3029	1.98511	2.07229	1.96401	1.88989
ENSG00000244038	DDOST	8.58259	8.50857	8.51326	8.47643	8.56541	8.54845	8.38698	8.33976	8.41641	8.31734	8.31615	8.33927	8.25388	8.31676	8.34604	8.28479	8.20603	8.12095	8.34577	8.30328	8.3149	8.31487	8.32756	8.32167	8.23405	8.26887	8.18996	8.3326	8.21881	8.32302	8.25414	8.39406	8.25353	8.42588	8.40792	8.40595	8.42328	8.38699	8.48412	8.25779	8.32634	8.25563	8.43374	8.46476	8.48148	8.33714	8.42154	8.35108
ENSG00000127483	HP1BP3	8.12565	8.15923	7.98647	8.08554	8.09814	8.08108	8.05607	8.10067	7.89625	8.01261	8.06025	8.06911	7.31139	7.3615	7.19279	7.26046	7.192	7.23519	7.29906	7.31803	7.1663	7.18894	7.26414	7.26092	7.61139	7.56789	7.66134	7.61763	7.66508	7.83094	7.56326	7.56258	7.5295	7.61786	7.58921	7.66092	7.85187	7.91099	8.0193	8.14105	7.83449	7.91851	7.90443	8.03939	8.042	8.12524	8.05787	8.05654
ENSG00000075151	EIF4G3	6.14717	5.98946	6.29853	5.94484	5.87696	5.87244	6.22216	6.05255	6.23643	5.85745	6.02057	5.96346	6.74573	6.76366	6.83616	6.72778	6.7915	6.71631	6.83196	6.66842	6.84346	6.74791	6.80511	6.77318	6.92887	6.98878	6.95415	6.93143	6.92522	6.87572	7.12826	6.96431	7.0216	7.15771	7.08599	7.05106	6.07899	5.88534	6.13593	6.02152	6.15165	6.25011	6.22455	6.15592	6.21187	6.02591	6.29844	6.34801
ENSG00000117298	ECE1	6.18266	6.28342	6.29544	6.35853	6.3466	6.32823	6.37611	6.40055	6.51541	6.40974	6.35696	6.32478	8.19992	8.13824	8.1327	8.24477	8.19049	8.04813	8.02308	8.04861	8.12453	8.12667	7.88362	7.86617	7.98046	7.85112	8.14965	8.06195	8.26184	7.88225	8.23564	8.10979	8.24301	8.23953	8.37397	8.06698	5.75804	5.90383	5.64459	5.93639	6.03045	6.39084	5.67789	5.71193	5.52948	5.94446	5.70624	5.9921
ENSG00000231105	ECE1-AS1	1.21082	1.81573	1.2524	1.90523	2.02796	2.47845	1.03035	0.901648	0.501921	0.872952	1.35521	1.52541	-2.51359	-2.49572	-2.74128	-0.407402	-1.25523	-2.01319	-2.2908	-2.71029	-1.62813	-1.85854	-1.60633	-2.36416	-2.52173	-0.350079	-3.17026	-2.96348	-3.89761	-3.4647	-4.67843	-3.23532	-2.52539	-2.68902	-4.09897	-4.26459	2.14129	2.28416	1.73504	1.79905	2.39143	0.957937	1.37535	1.23466	1.09458	0.874155	1.74845	0.980373
ENSG00000142794	NBPF3	1.91597	1.93308	2.42581	2.6852	2.38946	2.55645	2.52855	2.79526	2.67564	2.66753	2.80918	2.89311	1.45017	2.55214	1.26915	1.47085	1.44362	1.56059	2.36884	2.35234	1.78544	1.90629	1.75701	1.50753	1.20814	1.08499	2.64114	2.21657	2.16171	1.84414	1.84685	1.8025	2.84032	2.28626	1.89704	2.18584	1.96857	1.82016	2.46936	2.62461	2.38866	2.36217	2.40055	2.37432	2.44049	2.36273	2.23681	2.24689
ENSG00000076864	RAP1GAP	-1.7256	-1.12872	-2.66736	-2.94624	-2.85815	-1.3223	-1.84903	-1.75931	-3.72985	-2.19051	-1.03613	-1.24934	3.34579	4.01728	3.35264	4.04964	3.67711	3.97268	3.73621	3.81448	3.67273	3.83462	3.99217	3.94295	-0.0526778	0.374121	1.76181	2.51311	2.02901	3.04559	0.489439	3.00194	2.13315	3.46767	3.32682	3.22844	-0.15209	-0.420975	-0.779697	0.483575	-1.94482	-0.182435	-2.02818	0.394922	-0.637558	0.425472	-0.959826	-0.0426544
ENSG00000090686	USP48	6.51436	6.40367	6.43277	6.37356	6.36613	6.39738	6.33493	6.28062	6.28647	6.2812	6.25161	6.23527	6.39791	6.4748	6.39563	6.41508	6.3831	6.49335	6.48721	6.4947	6.39809	6.41375	6.47089	6.42928	6.62908	6.67363	6.82196	6.66782	6.67244	6.63804	6.8146	6.73813	6.90038	6.69167	6.78949	6.75143	6.72995	6.64494	6.8421	6.84919	6.75079	6.8508	6.6202	6.58574	6.6308	6.7595	6.70405	6.81578
ENSG00000142798	HSPG2	-0.069487	-0.708447	-1.00812	-1.14224	-0.383481	-1.06653	0.0944714	-0.206705	-1.50167	-0.414511	-0.336956	-1.05991	4.66688	4.9618	4.55073	5.23584	4.93446	5.00813	4.81141	4.84912	4.85928	5.21234	5.19852	5.07863	4.12664	4.11221	4.35898	5.24781	5.07392	5.89217	4.37964	5.78953	4.70174	6.31701	6.48596	6.53204	2.72791	2.477	1.99261	2.5979	2.01529	2.17828	3.18465	3.18663	2.3635	2.79066	2.67864	2.73283
ENSG00000218510	LINC00339	1.29019	1.67004	1.76526	2.1587	2.33516	2.15598	2.19023	1.84586	1.64304	2.07205	2.12375	2.28976	0.497524	0.266359	0.743634	1.26883	0.908554	0.659918	0.925945	0.931576	0.888783	1.14377	1.71781	1.06719	0.752726	-0.140818	-0.968306	-1.59925	-2.08165	-0.594402	0.294745	0.516585	-0.0940548	-0.996539	-2.45679	0.398095	1.25442	0.664775	1.60826	1.07212	1.35365	1.17649	1.77455	1.30061	2.62173	1.74276	2.25339	1.50511
ENSG00000070831	CDC42	7.97691	8.00311	8.06085	8.00893	8.04778	7.98136	8.00619	8.04049	8.05411	8.05881	8.00328	8.01873	8.42672	8.57836	8.39283	8.55126	8.41637	8.63352	8.43242	8.46774	8.31573	8.45345	8.47761	8.49251	8.26352	8.35645	8.19261	8.28082	8.22967	8.25116	8.15659	8.23629	8.15327	8.27039	8.19632	8.33976	7.79281	7.79331	7.68484	7.84489	7.73082	7.91059	7.55476	7.60874	7.46641	7.79821	7.44489	7.70769
ENSG00000162552	WNT4	-4.12374	-4.40946	-3.42066	-4.65418	-5.05548	-4.81781	-4.45167	-4.12919	-4.22453	-4.11168	-4.54752	-4.58423	-3.49196	-4.79382	-4.33105	-3.10513	-3.5125	-3.24074	-2.86203	-3.11508	-2.98746	-2.43887	-2.67673	-3.7255	-4.51807	-2.51807	-3.13765	-3.6622	-3.088	-2.13569	-1.09058	0.248378	-2.06078	0.763192	0.898115	0.138289	-4.52767	-4.35852	-4.60703	-4.62489	-4.02866	-3.34762	-3.08423	-1.88725	-3.0392	-3.03205	-3.60169	-1.97672
ENSG00000184677	ZBTB40	5.94481	6.01422	5.69352	6.08005	5.90449	5.97881	5.37827	5.40527	5.3201	5.44755	5.4364	5.49268	5.38831	5.39887	5.43194	5.55987	5.42518	5.39957	5.48797	5.46965	5.38718	5.51371	5.48367	5.4503	4.47529	4.38641	4.64898	4.53256	4.55005	4.66932	4.39047	4.37448	4.43509	4.70431	4.66105	4.74729	5.18542	5.20657	5.15506	5.31284	5.2046	5.13313	4.97254	5.13777	5.01187	5.02168	5.09103	5.03643
ENSG00000133216	EPHB2	-6.34093	-6.59517	-4.32099	-7.17136	-7.34826	-4.67308	-6.16252	-6.5012	-6.84016	-7.14412	-4.2913	-7.36808	0.996107	1.49946	0.657596	1.34604	0.652225	0.868218	1.52837	1.53525	1.00051	0.765429	1.4143	1.23228	-4.91309	-3.82366	-3.38896	0.370674	-1.84897	0.783059	-3.35608	1.17802	-1.44313	2.07269	1.23127	1.66382	-6.59804	-3.99178	-6.83009	-7.08247	-7.28067	-7.28511	-6.57944	-6.5379	-4.09411	-7.05625	-7.26636	-7.26182
ENSG00000004487	KDM1A	6.37626	6.40067	6.33336	6.28918	6.29096	6.20792	6.35536	6.44013	6.27675	6.32644	6.37553	6.3587	7.12858	7.18076	7.10522	7.17648	7.09783	7.16692	7.16767	7.15721	7.14363	7.14885	7.10399	7.18336	6.78786	6.91825	6.84341	7.02068	6.94934	6.99122	6.88826	7.00481	6.92861	7.18265	7.0769	7.12075	6.26836	6.3642	6.34931	6.27879	6.25932	6.3999	6.26439	6.43436	6.23656	6.36649	6.32046	6.35264
ENSG00000169641	LUZP1	4.75708	4.7516	4.77994	4.80321	4.60013	4.59393	4.74181	4.76906	4.83423	4.6757	4.56288	4.49109	5.10935	5.19471	5.28004	5.23987	5.2221	5.15316	5.07323	5.1608	5.20651	5.20541	5.23992	5.21962	5.11824	5.24399	5.25265	5.20109	5.36466	5.22585	5.25815	5.17963	5.29471	5.23953	5.46258	5.34138	4.97601	5.11978	4.96278	4.82497	4.99589	5.04713	4.70316	4.76287	4.71208	4.61785	4.962	5.00303
ENSG00000261326	LINC01355	0.960096	0.35617	0.933012	1.52316	0.857301	1.25434	-0.121297	0.119913	-1.52296	0.199755	-0.0262092	0.186426	-4.49505	-4.19873	-4.90783	-3.70029	-4.09899	-3.82696	-4.66678	-4.22515	-4.64396	-3.97059	-3.49846	-2.84522	-1.75706	-3.74051	-4.47451	-4.52395	-5.45538	-4.85091	-3.51488	-4.6642	-3.58924	-4.75853	-4.24295	-4.24499	-0.262679	-0.796008	0.622088	0.813338	0.266388	0.419902	0.162386	0.949013	0.980348	0.916869	0.368466	0.541585
ENSG00000125944	HNRNPR	7.83035	7.81456	7.82468	7.70115	7.79207	7.64924	7.88489	7.94027	7.91756	7.87663	7.8993	7.90063	8.02843	8.01411	7.95391	7.89284	7.92297	7.89487	8.01607	8.0541	7.92216	7.87428	7.87872	7.92938	7.70708	7.77612	7.51682	7.56893	7.57204	7.52958	7.70802	7.72766	7.60544	7.64722	7.53856	7.72813	6.72243	6.59501	6.96719	6.78379	6.5977	6.72143	6.82928	6.75588	7.01402	7.02974	6.91211	7.05208
ENSG00000125945	ZNF436	2.82816	2.8003	2.61065	2.9554	2.98862	3.17099	2.629	2.99925	2.62331	2.77872	2.94006	2.71029	2.91822	2.73511	2.9394	3.25089	2.86359	2.86759	2.77448	2.7509	2.96766	3.11149	3.05486	2.92008	2.7644	3.07298	3.03031	2.8284	3.00753	3.25284	2.93967	3.11885	2.81795	3.14951	2.91253	2.97822	3.67829	3.32603	3.25283	3.34581	3.23041	3.17985	3.24004	3.23663	2.88508	2.97024	3.26534	2.87697
ENSG00000249087	ZNF436-AS1	0.857192	0.958157	0.68345	0.863344	0.786599	0.800561	0.649064	0.363853	0.479946	0.858901	0.513383	0.592633	-2.04345	-1.67374	-3.28648	-2.59672	-3.82045	-1.56797	-3.03723	-3.11489	-3.89382	-3.70156	-2.95188	-3.00193	1.24074	0.570587	1.19267	1.04757	1.09762	0.991561	0.653538	0.976931	0.602155	0.893735	0.832917	1.00176	1.74422	1.89589	2.51286	3.02851	2.4189	2.34623	2.07572	2.02016	2.29862	2.28256	2.25539	2.3797
ENSG00000204219	TCEA3	-0.736611	0.0304254	-0.616276	-0.403358	0.0237792	-0.287608	-2.62442	-2.29196	-0.375696	-0.215612	-1.26053	-1.44825	-4.62905	-5.14506	-4.90974	-4.16502	-6.36508	-4.03985	-5.1502	-4.65749	-5.24331	-5.77447	-5.50866	-4.83795	-2.51439	-3.71159	-4.87115	-2.71954	-3.97882	-1.78355	-5.40147	-4.48759	-5.4797	-3.56259	-4.47283	-4.55651	2.18409	2.36387	1.12287	2.30388	1.65082	1.67387	0.50719	0.488191	-0.249782	0.394582	-1.45784	-0.24648
ENSG00000088280	ASAP3	0.00509669	0.225386	-0.636803	0.476051	-0.00994154	0.233748	0.542659	0.889636	-1.20218	0.44489	0.638226	0.358742	2.10491	2.49684	2.41748	3.17801	2.29365	2.49874	2.49555	2.30888	2.8257	2.81483	2.56323	2.35396	-3.43508	-1.76283	-1.74293	1.24885	0.839387	1.64166	-2.65372	0.907712	-0.118339	3.15104	1.8498	2.44194	-1.27472	-1.06488	-2.46704	-1.19852	-2.76725	-2.44728	-0.268704	-1.1212	-1.70673	-0.904023	-2.00594	-2.18661
ENSG00000007968	E2F2	6.82418	6.60587	6.50569	6.29399	6.70566	6.57671	7.55783	7.50809	7.32286	7.29516	7.55432	7.44805	5.94252	5.99798	5.73877	5.81662	5.91604	5.96474	5.82826	5.84912	5.60141	5.56459	5.80837	5.87689	5.33725	5.33918	5.11606	5.09811	5.24924	5.08981	5.51608	5.29316	5.24545	5.10293	5.29098	5.20977	4.00301	3.89367	4.69561	4.69898	4.13163	4.5153	4.38967	4.16608	4.94944	4.89748	4.90066	5.08026
ENSG00000117318	ID3	0.798441	0.392883	0.541041	0.414223	0.458835	0.886356	0.378447	-0.575478	1.22707	0.398767	0.644212	-0.349922	3.39866	3.76719	2.50958	3.55455	3.04355	3.12477	3.50818	3.87299	3.19889	3.64261	3.0683	3.34134	6.31227	6.14668	6.0314	6.22066	6.56281	6.17442	6.40435	6.16556	6.09193	6.04926	6.53028	6.40808	6.71144	6.80034	6.55579	7.13083	7.0072	7.06893	7.04182	6.9133	6.91945	7.14007	7.06834	7.07353
ENSG00000142676	RPL11	10.6229	10.6703	10.442	10.7252	10.6817	10.8191	9.92704	9.94689	9.8661	10.0828	10.0353	10.0686	9.75441	9.75526	9.83422	9.85135	9.82389	9.90804	9.7593	9.75183	9.84635	9.84556	9.82394	9.89923	10.2212	10.0888	10.0616	10.1588	10.144	10.2859	10.0845	10.1394	10.1404	10.2195	10.1242	10.2528	10.9172	10.8995	10.8934	10.8926	10.8365	10.821	10.7218	10.7725	10.7554	10.9145	10.6607	10.6317
ENSG00000236810	ELOA-AS1	1.65217	1.95431	1.62004	2.06747	2.11644	2.06985	1.31915	1.65288	1.60638	1.9178	1.59197	1.62739	2.04442	2.20891	2.24688	2.03603	2.18789	2.28256	2.19595	1.80052	2.47928	2.31862	2.3755	2.11651	1.4171	1.5717	1.58823	1.11464	0.847659	1.28055	2.06809	1.2014	1.60454	1.24069	0.877508	1.30235	1.44287	1.17661	1.17062	1.64903	1.67332	1.62983	2.02311	1.80509	1.57767	1.6922	1.82592	1.4453
ENSG00000011007	ELOA	6.09425	6.01719	6.11762	5.99345	5.86262	5.86311	6.19709	6.18333	6.14302	6.07199	6.13822	5.99042	6.7127	6.8031	6.83995	6.89093	6.85525	6.86274	6.80773	6.81947	6.76956	6.81252	6.92001	6.97168	5.65895	5.67584	5.74824	5.83551	5.76634	5.95718	5.80942	5.86218	5.9071	6.25223	6.07268	6.20751	5.72802	5.75838	5.39695	5.62178	5.56527	5.60288	5.59847	5.58888	5.49694	5.59845	5.38898	5.53568
ENSG00000057757	PITHD1	6.26544	6.36926	6.27492	6.35075	6.20865	6.33187	6.39286	6.3109	6.21968	6.38506	6.19275	6.27799	6.6371	6.86007	6.74803	6.8798	6.77597	6.86231	6.73159	6.88597	6.79958	6.89505	6.84077	6.84266	6.34504	6.58354	6.39496	6.5325	6.54723	6.56675	6.51811	6.67061	6.51031	6.66125	6.65712	6.66982	6.95823	7.04102	6.92619	7.23982	6.91549	7.00851	7.1377	7.17534	6.96094	7.34073	7.01686	7.16889
ENSG00000011009	LYPLA2	7.34641	7.34814	7.36805	7.28138	7.31946	7.28081	7.21665	7.15962	7.3075	7.14221	7.22034	7.2347	7.49551	7.52718	7.49333	7.56163	7.56725	7.45894	7.41732	7.4584	7.49814	7.50593	7.51718	7.42909	7.21533	7.20054	7.16182	7.0532	7.03975	7.08045	7.00338	7.05928	7.05893	7.13955	7.08246	7.14369	7.16266	7.26087	7.06844	7.16507	7.18809	7.18854	7.03565	7.16072	6.94753	7.07109	7.02791	7.02247
ENSG00000117308	GALE	3.48559	3.66173	3.73355	3.43071	3.32016	3.33232	3.72803	3.57565	3.72459	3.48402	3.5124	3.4644	5.87119	5.95714	5.98295	6.11848	6.09338	6.11687	5.89055	5.88388	6.06927	6.08682	6.12233	6.04336	5.73404	5.80169	5.66727	5.66404	5.81988	5.73302	5.77072	5.76924	5.79264	5.88462	5.95704	5.8234	4.72905	4.78307	4.43457	4.68955	4.69276	4.94429	4.44944	4.58707	4.25319	4.5634	4.42547	4.63937
ENSG00000117305	HMGCL	4.61646	4.5765	4.43183	4.52875	4.58571	4.59724	4.58078	4.3956	4.49393	4.53672	4.53552	4.61334	4.36905	4.38426	4.36461	4.33102	4.28928	4.41973	4.42164	4.23057	4.27436	4.27847	4.43041	4.45664	5.29036	5.18686	5.42154	5.42717	5.44786	5.62037	5.18454	5.49252	5.47905	5.48516	5.50438	5.46482	5.61806	5.65094	5.47134	5.55453	5.69166	5.62407	5.50038	5.48883	5.39818	5.5442	5.37486	5.39949
ENSG00000179163	FUCA1	4.5916	4.61209	4.46625	4.63974	4.53615	4.66421	4.32017	4.48904	4.33547	4.58859	4.31786	4.16275	4.19648	4.51463	4.26275	4.76077	4.57968	4.6675	4.18988	4.27313	4.1718	4.76075	4.65522	4.52973	4.807	4.43027	4.82342	5.01352	4.85152	5.21883	4.5053	4.77075	4.88974	5.55634	5.24711	5.49808	6.6494	6.4817	6.06219	6.02651	6.51114	6.21756	6.17477	6.45689	5.51693	5.73807	5.65669	5.70744
ENSG00000188822	CNR2	1.6578	1.97126	2.32264	2.23617	2.04702	2.07092	1.97955	2.13928	2.38994	3.05853	1.56062	2.11892	-5.22044	-6.51312	-5.47212	-4.23289	-6.022	-4.54458	-5.56981	-5.99437	-5.40564	-4.74943	-4.53534	-5.84773	-3.06634	-1.62307	-4.81306	-4.67015	-4.25666	-4.22242	-3.50843	-4.03766	-4.97598	-4.16912	-5.05535	-4.44319	-0.358406	-0.415513	-1.01463	-0.14937	0.212215	-0.0329428	0.0469241	0.41786	0.294075	0.225551	0.486487	-0.0838585
ENSG00000189266	PNRC2	7.48349	7.55075	7.4862	7.64352	7.6788	7.62624	7.42234	7.48038	7.44215	7.54125	7.55704	7.5353	6.85876	6.99646	7.0098	7.08139	7.02751	6.96035	6.87449	6.93112	6.92846	6.96615	6.97471	7.02021	6.90814	6.80417	6.90605	6.80426	6.71964	6.71863	6.82668	6.80887	6.80567	6.81146	6.83093	6.89258	7.69699	7.55888	7.73674	7.12729	7.60796	7.14292	7.25995	7.11096	7.3502	6.83551	7.51661	7.09998
ENSG00000188529	SRSF10	7.1809	7.07573	7.13967	7.00303	7.00719	6.99112	7.17876	7.10452	7.12858	7.02259	7.12949	7.1154	7.38238	7.40947	7.27874	7.26991	7.35879	7.36801	7.29295	7.34992	7.19017	7.26741	7.27837	7.25503	6.63995	6.70161	6.6361	6.53741	6.57182	6.47223	6.72198	6.6293	6.74782	6.71209	6.61149	6.58224	6.3006	6.28337	6.52715	6.39421	6.20517	6.34249	6.11599	6.09414	6.18846	6.2669	6.25868	6.39068
ENSG00000185436	IFNLR1	1.10864	1.27048	1.49917	2.01489	1.24082	1.19673	2.24399	1.9095	2.4807	2.46934	1.95909	1.82806	2.24881	2.18759	1.8439	2.11903	1.93723	2.07592	1.72283	2.14443	1.94747	2.1784	1.79942	1.77806	3.32643	2.86535	3.67588	3.57591	3.51577	3.47208	3.19179	2.8036	3.25487	2.96955	2.93319	2.8226	3.87925	4.06736	2.708	3.6774	4.28516	3.98991	3.56706	3.73536	2.85997	2.89903	3.47538	3.42364
ENSG00000001460	STPG1	2.33796	2.51562	2.55324	2.53114	2.67855	2.24221	2.79333	2.79673	2.95284	2.94683	2.60545	2.52978	2.93653	2.80879	2.82507	2.90489	2.97758	2.98936	2.73778	2.72182	2.58809	2.96849	3.01985	2.96061	3.39771	3.20117	3.28126	3.1316	3.23803	3.00246	3.22768	2.98602	2.78244	3.03392	2.95282	2.92424	2.67877	3.10155	2.5335	2.83014	2.99766	2.86007	2.7119	2.72866	2.45571	2.8038	2.74737	2.85659
ENSG00000001461	NIPAL3	6.30144	6.24298	6.09183	6.24817	6.36762	6.29704	5.96199	5.94716	5.80533	5.99281	6.0241	6.04382	5.07379	5.05522	5.21475	5.08342	5.08433	5.16028	4.9648	4.91671	5.15982	5.18617	5.10701	5.13172	6.17223	6.07793	6.20014	6.10193	6.24264	6.21736	5.97003	5.84104	5.90331	5.9112	5.85427	5.98618	6.93005	6.8076	6.75891	6.76014	6.88853	6.74967	6.82706	6.85285	6.76379	6.78728	6.76195	6.6449
ENSG00000286061	RCAN3AS	2.83916	3.05497	1.9964	2.98495	2.88838	3.08503	1.64606	2.0942	1.67557	2.01142	1.55471	2.48286	0.781061	0.799146	1.18481	1.38046	1.64219	0.35459	0.660878	0.137629	0.156543	0.0822615	0.758975	1.25901	3.50771	3.46876	3.13706	2.59956	3.22263	2.63337	3.05433	2.92196	3.16218	3.12038	2.38483	2.71479	2.96218	2.97632	3.30347	3.01276	3.63328	3.45964	3.42683	2.98429	3.59279	3.35216	3.32947	3.08547
ENSG00000117602	RCAN3	7.188	7.319	6.80074	7.3179	7.22692	7.27043	6.42248	6.5408	6.24891	6.55872	6.53903	6.78172	5.97432	6.01677	6.18144	6.39241	6.15596	6.25152	5.57319	5.75972	5.7942	6.16337	5.78231	6.10261	6.60314	6.53445	6.57528	6.46308	6.61755	6.2538	6.135	5.97306	6.08991	6.03939	6.06785	6.05321	6.59544	6.58555	6.59795	6.65065	6.67185	6.40645	6.05814	5.88771	5.89962	5.9202	6.00849	5.88659
ENSG00000133226	SRRM1	6.90033	6.88667	6.95362	6.82229	6.86109	6.85388	6.86135	6.86081	6.87622	6.87611	6.78727	6.77062	7.3477	7.33632	7.2414	7.29911	7.35869	7.3623	7.288	7.29559	7.29959	7.28783	7.2893	7.33866	7.21163	7.29268	7.285	7.33941	7.35907	7.38668	7.3005	7.36392	7.33804	7.43616	7.43787	7.41703	7.6959	7.67977	7.65758	7.73326	7.56585	7.54034	7.60655	7.57447	7.49198	7.54539	7.44783	7.44431
ENSG00000169504	CLIC4	6.1073	5.98443	5.80709	5.7809	5.5986	5.51338	5.37774	5.39507	5.39781	5.38998	4.94305	4.88287	5.91654	6.12691	5.96285	6.12215	6.23895	6.36305	5.83089	5.87582	5.99346	6.0193	6.33265	6.2516	6.14002	5.93529	6.2919	6.09398	6.26518	6.40862	5.85313	5.90758	5.97732	6.22556	6.3816	6.37232	6.34988	6.39183	6.2121	6.30695	6.33072	6.52526	5.81284	5.74432	5.6225	5.53151	5.82063	5.92555
ENSG00000020633	RUNX3	8.71276	8.65496	8.79878	8.6729	8.76324	8.79734	9.13345	9.12843	9.18939	9.20592	9.11846	9.14043	8.5289	8.37034	8.432	8.28973	8.31927	8.24121	8.53543	8.62485	8.47628	8.43169	8.21492	8.3476	8.46921	8.5086	8.54685	8.48817	8.6025	8.5139	8.93367	8.88125	8.89415	8.92756	9.02311	8.85274	8.41424	8.40455	8.41026	8.34483	8.60666	8.56106	9.03375	8.98905	8.88214	9.03048	8.90626	8.83529
ENSG00000229162	AL445471.1	1.87356	1.12521	1.01575	1.56029	0.860255	0.844787	1.0806	0.642845	2.3936	1.55003	2.18446	1.57622	5.17062	5.25868	4.3963	4.83208	4.44486	4.1424	6.39851	6.43903	6.19424	6.28323	6.2143	6.01258	3.06573	2.91637	2.5294	2.73406	3.45132	2.97932	3.31666	3.20005	3.15128	3.42282	3.27434	2.72336	1.83191	1.78445	1.56484	2.15893	1.25858	1.66996	2.0176	1.83643	1.21841	1.09431	1.58946	2.28944
ENSG00000285823	LINC02793	-3.11278	-2.34848	-3.30741	-3.22203	-2.53939	-2.52173	-2.31005	-2.03867	-2.80561	-2.70564	-2.26824	-1.19639	0.632572	1.98956	0.308729	1.3524	0.847128	1.29746	2.79704	3.05976	2.75135	3.47596	3.27712	2.85193	0.851146	1.48348	1.3514	-3.50813	-2.9974	-3.86849	1.43507	0.993294	1.47564	0.00846295	-0.131584	0.948256	-2.35491	-3.90204	-2.67807	-1.79252	-3.03651	-3.37589	-2.22678	-1.17	-1.28714	-1.53151	-0.613014	0.191696
ENSG00000117614	SYF2	6.73514	6.74597	6.59523	6.89855	6.98987	6.95116	6.25418	6.33524	6.24109	6.55823	6.56274	6.61501	5.56844	5.42179	5.55457	5.59261	5.60942	5.50014	5.51058	5.39086	5.48451	5.5569	5.36336	5.40261	5.94364	5.64758	5.90713	5.62763	5.56026	5.80257	5.60183	5.56103	5.71562	5.59622	5.63259	5.79363	7.36331	7.34986	7.24382	7.20264	7.22811	7.04096	7.18878	7.21963	6.98709	7.21465	6.98554	6.782
ENSG00000117616	RSRP1	7.44129	7.46339	7.13175	7.44693	7.47096	7.48861	6.60742	6.78711	6.58992	6.71859	6.83118	6.80783	5.82172	5.82319	5.77558	5.80874	5.7475	5.69793	5.60067	5.65804	5.64348	5.6866	5.62283	5.58703	5.28043	5.06312	5.4113	5.26334	5.15048	5.17058	4.88253	4.73938	5.13968	4.99473	5.04796	5.12975	6.4211	6.20859	6.74239	6.31787	6.41077	6.07852	6.2578	6.06549	6.4693	6.19241	6.36082	5.98544
ENSG00000261349	AL031432.2	3.72753	3.49674	3.19374	3.46233	3.88132	3.69181	2.93747	3.58272	3.10466	3.20014	2.58401	3.27122	2.18601	1.62987	1.84126	2.00281	1.18332	1.73888	1.74432	0.79808	2.2791	-0.378755	1.79312	2.7442	2.82233	2.69958	2.01841	2.31599	1.65665	1.46747	2.41445	2.40576	1.9666	2.25291	1.10902	2.54175	2.79748	2.93839	3.36564	2.45771	2.64879	3.29308	2.84597	2.7048	3.42777	3.03506	3.18564	3.13576
ENSG00000187010	RHD	-3.50414	-3.77939	-4.15309	-2.63639	-4.09617	-3.99227	-2.09346	-3.61873	-3.86329	-3.62905	-3.82437	-3.82438	-2.73598	-1.84558	-3.26305	-1.21391	-1.94463	-0.966587	-1.64612	-2.81571	-2.53765	-1.75149	-0.674906	-0.307398	-5.55518	-6.08968	-4.86966	-4.73699	-5.32757	-4.05517	-4.27018	-4.91277	-5.23439	-3.69673	-2.7483	-1.63535	-3.05558	-2.30078	-2.64521	-2.37458	-4.33187	-3.5074	-2.20894	-2.22415	-2.97273	-3.95404	-4.11528	-4.07866
ENSG00000183726	TMEM50A	8.18935	8.17272	8.07963	8.20941	8.19027	8.12658	7.96902	8.00415	8.03315	8.04903	7.9844	8.0992	7.17327	7.23207	7.33058	7.35975	7.17636	7.31844	7.20063	7.171	7.28957	7.31361	7.34723	7.30034	7.23422	7.11163	7.22259	7.11128	7.01686	7.17736	7.10928	7.17923	7.1799	7.35776	7.25977	7.3549	7.50034	7.31396	7.42067	7.43546	7.33278	7.45361	7.54603	7.46281	7.51065	7.51089	7.46289	7.45822
ENSG00000188672	RHCE	-1.50781	-1.38198	-1.9246	-1.71951	-3.5308	-0.844429	-3.67478	-1.05221	-0.486261	-1.47776	-1.81881	-3.2027	-1.89049	0.0943286	-0.825602	-0.165921	-0.0665151	1.03476	-0.992392	-0.931603	0.0272696	-0.381309	1.11378	0.953928	-0.143322	-0.894983	-2.47639	1.25787	0.417959	0.989621	-1.39989	1.03214	-0.393853	1.06257	0.979643	0.685597	2.47162	2.90135	1.90836	2.89098	1.7833	1.7821	2.51629	3.00592	1.60578	2.50425	1.28936	1.97381
ENSG00000204178	MACO1	5.57556	5.59462	5.54476	5.56564	5.58205	5.57848	5.3318	5.22982	5.31885	5.50471	5.43502	5.56086	5.35752	5.4621	5.48034	5.47244	5.44627	5.34005	5.48015	5.54545	5.63576	5.72576	5.5182	5.5511	5.02046	4.99747	4.81087	4.94239	5.05418	5.27131	4.69495	4.93851	4.71507	4.98535	5.10703	5.16228	6.11503	6.15622	5.78101	6.03135	5.8839	5.72124	5.7166	5.91038	5.47494	5.6881	5.489	5.48444
ENSG00000157978	LDLRAP1	5.24114	5.2866	4.69981	5.03814	5.24309	5.35759	4.97394	4.90328	4.42035	4.76136	4.81849	4.87647	3.31505	3.58035	3.90263	3.99682	3.68618	3.88318	3.46886	3.40187	3.61225	3.74303	3.92055	3.8869	2.29319	1.72944	2.83917	2.48361	2.29774	2.7246	2.45042	1.96379	2.60439	3.02837	2.53164	2.81665	2.04985	2.05888	2.03266	2.05736	1.39159	1.42548	2.70413	2.47907	2.2362	2.25877	2.28794	2.20385
ENSG00000117643	MAN1C1	4.98906	4.8833	5.01587	4.52512	5.48154	5.25213	3.13867	3.55857	2.50267	2.85731	3.37527	3.12961	-0.758312	-2.03681	1.31596	-2.99885	-1.1053	-2.77742	-4.36264	-3.61377	-1.9739	-4.41826	-3.46594	-3.45578	0.346585	-0.11643	1.17412	-2.48155	0.120176	-2.40157	-3.92887	-5.28017	-3.97835	-4.73388	-5.18751	-5.73159	-0.203269	-0.286819	-0.219194	-1.83096	0.289111	0.0358082	-1.71325	-1.66057	-1.46605	-2.60839	-1.9381	-2.5664
ENSG00000162430	SELENON	2.55944	2.57189	1.69681	2.19019	2.02566	2.00981	0.737177	0.479638	0.207177	0.366199	0.817914	-0.0740459	4.12078	4.44922	4.1123	4.47351	4.23697	4.37925	4.02301	4.13233	4.22771	4.16553	4.29992	4.24458	2.58031	2.56217	2.98402	3.06079	2.86881	3.4184	0.88259	2.99332	2.72469	3.87902	3.41588	3.75878	-0.830007	-0.723629	-0.638556	-1.94685	-1.43029	-1.03752	-3.24588	-2.3185	-2.91444	-1.58612	-4.46511	-3.16594
ENSG00000117640	MTFR1L	4.65136	4.8743	4.69625	4.66867	4.82727	4.71161	4.3766	4.55102	4.4137	4.32884	4.4401	4.37102	4.78917	4.93944	4.93342	5.10886	4.84752	5.0336	4.92646	4.94786	4.9378	5.10647	5.00786	5.00062	4.81314	4.75224	4.92859	5.09136	4.78232	5.06611	4.57845	4.89788	4.82109	5.1605	5.05524	5.11906	5.01957	4.94093	5.03165	4.85505	4.92916	4.79713	4.62527	4.5994	4.62731	4.64189	4.63802	4.45236
ENSG00000127423	AUNIP	2.44585	2.38739	2.41164	2.13074	1.88757	1.69628	3.42795	3.26271	2.94383	3.11906	3.01632	2.79629	4.25792	4.4304	3.77177	4.09017	4.35921	4.38348	4.27931	4.32536	3.9387	4.06567	4.41634	4.36648	3.47385	3.74305	3.37387	3.24385	3.72835	3.86701	3.96576	4.03005	3.49994	3.82077	3.898	3.84636	2.44951	2.31308	2.33975	2.45563	2.25321	2.87445	2.4918	2.82769	2.67647	3.18715	2.57079	2.96687
ENSG00000182749	PAQR7	0.471173	1.20035	0.986391	1.17466	0.707109	0.638007	1.49058	1.50878	1.20332	0.951409	1.22413	1.50978	3.68414	3.81857	3.595	3.79199	3.94939	3.76753	3.96218	3.96513	4.02006	3.99688	4.11478	4.05629	3.29507	3.11681	3.17887	3.69918	3.54807	3.78476	3.43981	4.03947	3.44527	4.10753	4.30909	4.29134	2.82199	2.70445	2.89581	2.72522	2.61012	2.27961	3.26024	3.45983	3.06655	3.08594	2.91854	3.15959
ENSG00000117632	STMN1	8.20973	8.1025	7.98698	7.88905	8.01082	7.79621	8.74269	8.75631	8.43762	8.57603	8.57516	8.50234	7.96106	8.15323	7.64915	7.94087	7.86855	8.25395	7.99027	8.11705	7.65885	7.80391	8.02712	8.01012	8.14769	8.25924	8.03675	7.97519	8.15666	8.19303	8.25074	8.39986	8.10242	8.17188	8.35936	8.29659	7.67135	7.57454	8.0021	7.76521	7.46437	7.83248	7.87302	7.74554	8.12553	8.11848	8.01353	8.19503
ENSG00000158006	PAFAH2	4.71978	4.70526	4.64056	4.7362	4.76709	4.91511	4.67733	4.5511	4.62665	4.61695	4.65968	4.62837	4.15526	4.1067	4.35805	4.08817	3.99188	4.05233	4.07463	4.13423	4.25811	4.17771	4.06597	4.05939	3.88118	3.99678	4.25095	4.14283	4.16632	4.07394	3.88171	4.00206	4.35905	4.46612	4.3718	4.40807	4.36026	4.37717	4.37327	3.95878	4.34167	3.91586	4.23605	4.31371	4.5228	4.12034	4.43688	4.03042
ENSG00000158022	TRIM63	-2.42045	-1.57519	-3.10248	-2.13976	-3.17647	-3.05416	-4.35083	-2.91031	-3.71144	-1.92695	-2.92312	-2.86216	-1.81251	-1.09978	-2.41186	-0.0247239	0.828206	0.868576	-1.22465	-1.84137	-0.409937	-0.952552	0.629288	1.05712	-3.59827	-3.25944	-5.03178	-3.34743	-2.28903	-2.84205	-2.05161	-3.05964	-3.3105	-0.910133	-0.170938	-1.07614	-0.468126	-0.136759	-0.174413	-0.807863	-3.28905	-3.49741	-0.630915	-0.128186	-0.0991215	0.174783	-2.06871	-2.95509
ENSG00000175087	PDIK1L	3.80802	3.83968	3.59551	3.61622	3.7672	3.7621	4.07884	4.09358	3.8491	3.91544	4.1681	3.9111	3.45234	3.33912	3.26531	3.22672	3.19085	3.35921	3.3998	3.4434	3.41964	3.39807	3.40712	3.2636	4.22868	4.11196	4.2848	4.21232	4.32066	4.28716	4.44321	4.16671	4.13397	4.03425	4.19041	4.0613	4.55162	4.55079	4.84131	4.77513	4.52044	4.57972	4.77839	4.64939	4.83449	4.79046	4.78162	4.75828
ENSG00000142684	ZNF593	5.23236	5.1618	5.21377	5.07567	5.13446	5.19672	5.28958	5.33632	5.30451	5.07476	5.49793	5.29287	7.37639	7.1316	7.3074	7.19725	7.29317	7.20826	7.44114	7.33156	7.50711	7.28948	7.42656	7.39266	5.8484	5.88663	5.85617	6.27859	6.1292	6.1224	5.69847	6.10432	6.02669	6.34551	6.09603	6.18037	3.81409	4.1292	4.11742	4.23761	4.03877	4.41388	4.19135	4.48342	3.97481	4.30727	3.47568	4.11735
ENSG00000142675	CNKSR1	0.798007	0.968432	1.5443	1.40284	1.48312	1.47742	0.0584059	0.175248	0.654071	0.584632	0.624248	0.285097	-1.36087	-1.05359	-1.53472	-1.0796	-1.38679	-1.74169	-1.05574	-0.967626	-0.829816	-0.949809	-1.03689	-1.60747	-0.943835	-1.04811	-2.91451	-2.19395	-1.87665	-2.35136	-1.44111	-3.76862	-3.56595	-2.61733	-4.30649	-2.64826	-0.183326	-0.924169	-0.0178397	-0.0744497	0.322145	0.282376	-1.12058	-2.40809	-1.06959	-0.163782	-1.32097	-0.664953
ENSG00000130695	CEP85	5.77696	5.58378	5.63511	5.41012	5.43728	5.42708	6.18529	6.20196	6.03061	6.13408	5.99383	6.02483	6.38262	6.529	6.22602	6.48256	6.42776	6.47013	6.46925	6.5106	6.31475	6.46703	6.5273	6.47777	6.22743	6.14331	6.1077	6.16221	6.20763	6.39725	6.07431	6.15098	6.05692	6.22212	6.28303	6.43961	6.14024	6.11981	6.33042	6.43918	6.00362	6.39034	6.18068	6.20202	6.31116	6.5087	6.35721	6.47515
ENSG00000142669	SH3BGRL3	11.4135	11.4113	11.4615	11.3729	11.2949	11.3114	11.5985	11.6641	11.5525	11.5237	11.6331	11.5985	10.7314	10.6172	10.7249	10.5077	10.6401	10.3583	10.6546	10.6213	10.6235	10.5285	10.4561	10.4506	10.4017	10.4813	10.7174	10.4099	10.4608	10.3041	10.5448	10.3903	10.6696	10.3105	10.3646	10.3936	10.3029	10.1708	10.4543	10.4146	10.4455	10.5796	10.769	10.5907	10.7893	10.5958	10.8764	10.8066
ENSG00000158062	UBXN11	5.60801	5.77101	5.40615	5.90311	6.0159	5.99358	5.42621	5.68966	5.3347	5.70955	6.07892	5.97199	4.39336	4.333	4.42072	4.40407	4.24461	4.05891	4.36057	4.41201	4.44324	4.23278	4.24851	4.16714	4.07676	4.03544	3.98818	3.92652	3.89561	3.8411	3.97351	3.62723	3.96042	3.935	3.71241	3.77307	4.65377	4.607	5.07741	4.71605	4.70059	4.44147	4.79413	4.77079	5.18091	4.96786	5.04541	4.89583
ENSG00000169442	CD52	11.4101	11.4387	11.2609	11.5682	11.6579	11.677	11.4405	11.4389	11.4916	11.5672	11.659	11.6476	8.80921	8.54036	8.85915	8.27073	8.54283	8.09829	8.77494	8.71139	8.68075	8.42981	8.41114	8.24801	9.8899	9.86848	9.81046	9.58342	9.56007	9.28214	9.67012	9.53268	9.77285	9.53664	9.43274	9.39432	10.3261	10.1128	10.55	10.2493	10.601	10.3773	10.367	10.1721	10.6959	10.2102	10.6714	10.4743
ENSG00000176092	CRYBG2	0.149482	0.581471	1.56589	1.78286	1.21506	1.05255	2.76766	2.6357	3.2119	3.04306	2.44642	2.43131	-3.77042	-3.86215	-3.96042	-3.1701	-3.67824	-2.16865	-3.37395	-3.18206	-3.11443	-3.65978	-2.58363	-2.95304	-0.579986	-1.95367	-2.31352	-0.147327	-1.37929	-0.754645	-1.58173	-3.11907	-3.51151	-2.90349	-2.44427	-2.40869	-1.83414	-2.0355	-2.3101	-2.84217	-1.24265	-2.74779	0.00174884	-0.0836967	-0.204787	-0.119623	-0.658928	-0.781633
ENSG00000176083	ZNF683	2.22	2.21421	2.67832	2.93009	3.09082	3.28628	7.74884	7.66309	8.24027	8.13887	8.61871	8.58275	-4.14393	-5.17819	-4.38996	-4.36954	-3.5015	-3.92433	-1.84908	-1.90768	-0.325008	-3.24036	-3.38995	-2.61846	-5.45352	-6.1334	-5.01576	-5.52284	-5.53465	-6.14832	-3.04056	-5.7126	-1.6993	-5.22423	-3.91372	-5.26262	-3.77208	-2.66565	-2.92212	-3.91107	-2.90144	-3.88682	0.560225	0.279049	0.233457	-1.49603	-0.333694	-0.0263638
ENSG00000117682	DHDDS	5.13356	5.17058	5.28198	5.13787	5.28564	5.15479	4.96376	4.92472	5.20199	5.13542	5.11124	5.06397	5.46291	5.44422	5.40896	5.50031	5.40241	5.36707	5.48339	5.51009	5.51749	5.42605	5.5466	5.3832	4.93766	5.24087	5.10141	4.98793	5.04181	4.86048	5.03769	4.9491	5.06087	5.12649	4.94992	4.9902	5.7001	5.91247	5.2602	5.76834	5.63276	5.68607	5.43268	5.45896	5.12014	5.60967	5.28144	5.35285
ENSG00000198830	HMGN2	10.0369	9.96391	10.1851	9.89661	9.98206	9.88101	10.6314	10.5484	10.5369	10.5356	10.6301	10.6145	9.17846	9.28982	9.14624	9.17128	9.13434	9.17212	9.14574	9.21059	8.99843	9.10567	9.15237	9.20757	8.64704	8.64055	8.56096	8.60421	8.51269	8.51611	8.67707	8.74456	8.60924	8.60181	8.64102	8.63846	8.01402	7.91459	8.2324	7.75759	7.87805	7.83406	8.08828	7.95965	8.18018	7.83182	8.17775	7.96684
ENSG00000117676	RPS6KA1	7.80837	7.86875	7.682	7.76304	7.84428	7.7713	7.91709	7.94607	7.83229	7.9909	7.84736	7.79714	8.66752	8.57517	8.49488	8.71017	8.68548	8.68804	8.65597	8.62667	8.65876	8.66609	8.57148	8.58427	8.37368	8.392	8.55806	8.62391	8.78998	8.79918	8.53459	8.50361	8.59815	8.51342	8.75069	8.60103	8.01322	8.10119	7.91901	8.15299	8.12847	8.17121	8.31568	8.34166	8.10062	8.31716	8.1541	8.09519
ENSG00000117713	ARID1A	6.97348	6.88747	6.92882	6.84566	6.77901	6.84021	7.02576	6.95211	6.96633	6.93103	7.06326	6.91483	7.12953	7.08109	7.07945	7.07602	7.10657	6.98544	7.00339	7.06908	6.98658	7.11161	7.01768	6.99648	6.55122	6.57529	6.58909	6.59202	6.60586	6.64164	6.59894	6.66172	6.67725	6.79636	6.77732	6.75961	6.34639	6.3456	6.34506	6.22741	6.34282	6.32445	6.37364	6.3215	6.40978	6.34734	6.42763	6.35118
ENSG00000060642	PIGV	3.52774	3.44189	3.40282	3.55883	3.62043	3.63125	3.48473	3.44019	3.50112	3.69978	3.72271	3.66985	4.52219	4.48066	4.45432	4.54578	4.42316	4.55208	4.47638	4.58815	4.4548	4.67301	4.41984	4.48128	4.11756	4.08049	3.80159	4.17426	4.24248	4.16274	3.96728	4.32126	3.89204	4.1887	4.15128	3.97694	2.86176	3.24346	3.14918	2.96282	3.24235	2.94306	2.9747	3.07615	3.08301	2.93994	2.84845	2.75312
ENSG00000204160	ZDHHC18	6.45942	6.40897	6.57929	6.45277	6.54381	6.52254	6.70523	6.70167	6.75932	6.6751	6.72046	6.65947	6.64379	6.68844	6.76326	6.64656	6.69528	6.60231	6.6984	6.67556	6.75305	6.62564	6.54735	6.58584	6.58366	6.62597	6.74746	6.61389	6.55242	6.61396	6.63807	6.76133	6.57889	6.63134	6.65885	6.62863	6.54079	6.49355	6.33887	6.40576	6.50529	6.42305	6.614	6.55146	6.56634	6.4824	6.50734	6.48459
ENSG00000175793	SFN	0.397379	0.331718	-0.41861	0.573488	0.343182	0.312441	0.0756588	1.2099	0.729366	1.5071	0.559603	0.366246	1.17957	1.53622	1.82378	1.96774	1.96929	1.76368	1.8465	1.62035	1.10234	1.83643	1.76265	2.1665	-2.66742	-2.78433	-2.18462	-2.67417	-3.28996	-0.242438	-4.1093	-1.75416	-1.1288	-2.26128	-2.95124	-1.80158	0.39363	-0.171129	-0.422695	-1.21122	-0.971484	-1.25413	-0.495595	-1.35403	-0.645904	0.467819	-1.58634	-1.03517
ENSG00000142751	GPN2	5.25432	5.30989	5.22515	5.27914	5.33685	5.45271	5.11237	5.24361	5.09095	5.3226	5.20961	5.31905	5.48215	5.53929	5.51949	5.58137	5.48242	5.55043	5.57911	5.51552	5.47234	5.51393	5.37942	5.51834	5.07755	4.97505	5.089	5.07294	5.09111	5.01225	5.12133	5.17969	5.12607	5.21253	5.21055	5.15405	5.5747	5.76417	5.60976	5.87888	5.74743	5.65645	5.60738	5.72601	5.49918	5.6788	5.49304	5.48203
ENSG00000198746	GPATCH3	5.15933	5.19778	5.25164	5.34726	5.37035	5.44486	5.30023	5.28046	5.23336	5.34228	5.38405	5.48541	4.73761	4.81767	4.9735	4.88658	4.88872	4.9201	4.71881	4.80749	4.7324	4.83718	4.80121	4.9462	4.20789	4.39933	4.07488	4.12655	4.03607	3.92515	4.22102	4.33266	4.38733	4.22228	3.93392	4.08952	4.5109	4.60798	4.55386	4.30292	4.64346	4.47968	4.76712	4.65125	4.6515	4.63348	4.67705	4.48367
ENSG00000090273	NUDC	7.14886	7.04085	7.22096	7.03135	6.98267	6.9724	7.35142	7.38139	7.3802	7.34253	7.16377	7.21008	8.51393	8.50971	8.43253	8.42936	8.57137	8.53564	8.56167	8.55188	8.50845	8.46792	8.56275	8.58777	7.6809	7.7623	7.50321	7.54524	7.60259	7.42445	7.75844	7.78073	7.6822	7.82103	7.7169	7.72985	6.45143	6.53115	6.62145	6.70583	6.56235	6.73996	6.68018	6.72607	6.63686	6.91153	6.73361	6.83545
ENSG00000090020	SLC9A1	5.48253	5.36831	5.44581	5.28493	5.45362	5.4806	5.54395	5.52535	5.5911	5.3852	5.52574	5.48113	4.94168	5.03685	5.04892	4.91747	5.14465	4.9617	4.87254	4.94263	4.91584	4.91426	4.97825	5.04452	4.75322	4.73435	5.00444	4.80381	4.75832	4.53223	4.98599	4.8577	4.99634	4.83711	4.84191	4.79633	5.63557	5.52195	5.55096	5.57867	5.54774	5.51641	5.63673	5.66819	5.64759	5.61718	5.58725	5.58765
ENSG00000225159	NPM1P39	0.884092	1.65409	1.57739	2.09914	1.93242	2.00385	1.98704	1.55603	1.80284	1.80609	1.96938	2.16292	3.09071	3.23058	2.57171	3.15918	3.62176	3.07422	3.29723	3.27754	3.2502	3.20317	3.31865	3.00225	1.76299	2.20037	1.54267	1.03521	1.31636	1.47371	2.17787	2.17399	2.17752	2.37937	1.51308	0.879861	2.07752	1.70887	1.95584	2.11509	2.17091	2.07031	2.5243	2.19986	2.60952	2.5027	2.19891	2.41252
ENSG00000142784	WDTC1	6.77302	6.75812	6.61557	6.79122	6.72619	6.78163	6.68317	6.73622	6.52046	6.6338	6.61688	6.63809	6.49998	6.60423	6.54515	6.63177	6.5207	6.58736	6.48265	6.54877	6.51133	6.63236	6.67846	6.66495	6.58525	6.58035	6.71586	6.76791	6.72264	6.77501	6.58131	6.76692	6.72186	7.00445	6.95725	7.00032	7.23082	7.26801	7.25245	7.22691	7.14658	7.06646	7.09411	7.14045	7.13618	7.01018	7.11672	6.99961
ENSG00000186501	TMEM222	5.219	5.1815	5.22266	5.21603	5.21169	5.19056	5.23511	5.33376	5.41353	5.27162	5.34262	5.33916	5.03998	5.04048	4.94815	4.87068	5.00208	4.99206	5.08433	4.95932	4.92246	4.97377	4.94054	4.90538	4.23001	4.25921	4.17811	4.28909	4.26594	4.17749	4.39684	4.31308	4.34986	4.30035	4.39176	4.18922	4.70486	4.65449	4.6992	4.88968	4.68369	4.89375	4.95332	4.90568	4.95198	5.14958	4.85873	5.06032
ENSG00000241547	ACTG1P20	1.59722	2.64084	2.46239	2.80138	2.6117	2.4483	2.36348	2.70585	2.88734	2.78138	2.88944	2.57335	2.33507	2.86367	1.04166	2.52895	2.32656	2.13033	1.98972	2.94096	2.53685	2.45941	2.09169	2.33682	0.165703	1.27137	2.06376	1.3676	1.53485	1.64268	1.4361	1.07965	2.14884	0.65809	-0.371908	-0.676522	1.26563	0.59926	0.462971	0.92153	1.23792	1.47413	1.8202	0.578324	0.590267	1.3151	1.65585	1.04429
ENSG00000142765	SYTL1	6.47821	6.65165	6.35874	6.63887	6.6728	6.70111	6.04718	6.08684	6.11395	6.07754	6.16667	6.16573	2.24123	1.89111	2.47191	1.6894	1.86338	1.89987	1.95632	1.71482	2.11364	2.03345	1.10092	1.31833	5.21497	5.15056	5.28744	5.25683	5.34686	5.25865	5.25668	4.94295	5.41747	4.79078	5.17396	5.01966	6.54462	6.50541	6.70272	6.32879	6.77718	6.51325	6.66103	6.61489	6.96625	6.47374	6.99082	6.61058
ENSG00000142733	MAP3K6	2.19883	2.08805	2.20066	2.10279	1.86926	1.55095	1.75919	1.71718	1.53011	1.84871	1.42411	1.47067	3.6526	3.61228	3.93132	3.93394	3.99109	4.10562	3.31514	3.40541	3.90643	3.78875	3.91887	3.99027	3.81821	3.56158	3.85859	3.3994	3.73399	3.47829	3.43093	3.24833	3.44055	3.22734	3.52397	3.53603	3.23912	3.00189	3.06746	2.94608	3.32154	3.14876	3.24366	2.95611	3.11358	2.8271	3.28495	2.91243
ENSG00000181773	GPR3	0.780424	0.0956198	0.647667	-0.481032	0.294952	0.330991	1.76883	1.43971	1.47121	0.637365	0.613962	0.762387	3.40591	3.18185	2.78302	2.34487	3.20603	3.0551	3.46102	3.31028	3.13431	3.10671	3.44677	2.98635	1.77609	2.17413	1.53242	1.50463	1.96436	1.88503	1.69639	1.85015	1.50633	1.52535	1.15538	1.54624	-2.38164	-3.63936	-1.61213	-3.44405	-2.87428	-2.73066	-3.44021	-2.52344	-1.0195	-1.45249	-1.32016	-2.84839
ENSG00000158195	WASF2	8.46025	8.55081	8.28166	8.45444	8.49716	8.5208	8.31089	8.40726	8.19342	8.31803	8.3289	8.35292	7.9142	7.93456	7.9956	8.0485	7.96495	7.92238	7.85519	7.86819	7.94587	7.93688	7.95877	7.94407	7.96127	7.91664	8.01744	8.0546	7.98032	8.1653	7.84826	7.90858	7.94405	7.99389	8.11088	8.1183	8.64315	8.62135	8.55452	8.69496	8.56464	8.46778	8.52912	8.48313	8.39305	8.40612	8.33026	8.30134
ENSG00000237429	BX293535.1	3.19202	2.21727	2.0325	3.20585	2.54219	2.67005	2.17987	2.52168	2.49819	3.08421	3.16737	3.0597	0.73284	-0.646104	1.32614	-2.90118	0.484124	0.344531	-3.79028	0.974208	-0.263691	-0.57297	-2.62917	0.175052	1.42419	2.18858	0.962358	-1.58158	1.58485	1.16723	1.74617	0.416299	0.409509	1.68601	1.45579	-3.27326	-1.33072	-0.360258	0.471694	-0.65789	-0.0755356	-1.2677	-0.641636	-0.291369	0.234908	0.568662	-0.196458	0.751529
ENSG00000126705	AHDC1	4.68853	4.64786	4.53853	4.32361	4.58846	4.4853	4.79068	4.82889	4.71941	4.59764	4.66957	4.64596	4.57459	4.64179	4.67755	4.85696	4.75284	4.73372	4.78847	4.77994	4.98278	4.73888	4.96768	4.93037	4.36575	4.38173	4.56067	4.75641	4.54144	4.75497	4.98938	5.00208	4.83122	5.03448	5.03989	5.19338	4.11125	3.99543	4.11565	4.06049	4.11087	4.29485	4.76045	4.70363	4.58332	4.57509	4.46403	4.37769
ENSG00000000938	FGR	-1.63992	-0.334002	-0.874764	-3.45336	-0.738239	-1.06002	-0.551779	-0.863361	-0.541912	-0.555187	-1.70951	0.0403202	-4.6309	-4.08053	-3.007	-4.07993	-3.64893	-5.0769	-4.3029	-4.87444	-2.80038	-4.72915	-4.50299	-3.98484	1.67974	1.26589	2.26961	1.82939	2.34783	1.10144	2.44686	1.01189	2.90764	1.58193	2.51793	1.74247	0.495339	1.32507	0.546234	0.496141	0.932152	0.714577	1.98309	1.5078	0.966292	1.19024	0.904845	1.44334
ENSG00000126709	IFI6	7.64382	7.51221	7.57763	7.44584	7.45021	7.49913	7.41822	7.44459	7.44105	7.32308	7.56611	7.51151	5.33672	5.29951	5.73208	5.78814	5.59879	5.64904	5.43595	5.3877	5.63636	5.45259	5.57527	5.6966	6.41693	6.18187	6.75892	6.61032	6.64789	6.82947	6.50922	6.58536	6.74953	6.96531	6.83633	7.08246	7.37326	7.1859	7.23515	6.91014	7.51068	7.26506	7.93106	7.87614	8.09658	7.76576	7.91951	7.88647
ENSG00000009780	FAM76A	4.09795	4.19188	4.26953	4.10731	4.33006	4.37314	3.92585	4.07824	4.10102	4.16656	4.17407	4.19957	3.60149	3.62513	3.63427	3.61721	3.56958	3.60865	3.49639	3.60608	3.51393	3.55815	3.53254	3.53133	3.16138	3.15542	3.32997	3.18925	3.03776	3.12558	3.22931	3.02044	3.28855	3.47001	3.06244	3.09586	4.09483	3.90284	3.72865	3.96532	3.8103	3.89166	3.94553	4.03386	3.9372	4.14759	3.9016	3.98616
ENSG00000117758	STX12	4.85442	4.81845	4.78477	4.74425	4.59549	4.64338	4.60043	4.58182	4.63878	4.72765	4.44415	4.53819	5.04617	5.1317	5.31699	5.31949	5.25175	5.32222	5.03617	5.09191	5.37153	5.28251	5.30648	5.27697	4.95459	4.9289	5.11265	5.2773	5.22376	5.4678	4.91544	5.06478	4.97795	5.47771	5.49705	5.4132	5.54219	5.77836	5.21609	5.64658	5.3982	5.61504	5.40133	5.44422	5.05248	5.29811	5.05368	5.28435
ENSG00000117751	PPP1R8	6.58128	6.63801	6.71186	6.65208	6.665	6.64891	6.84732	6.79372	6.83956	6.89031	6.656	6.76636	6.70719	6.72845	6.71833	6.68658	6.7466	6.60692	6.78569	6.82389	6.61502	6.73785	6.7097	6.78802	6.23305	6.19773	6.08601	6.17957	6.08921	6.2084	6.24603	6.27796	6.26009	6.35003	6.30749	6.38904	6.07825	6.00608	6.11614	6.01722	6.16292	6.00772	6.24643	6.12332	6.30433	6.16895	6.2881	6.14071
ENSG00000130775	THEMIS2	5.87285	5.98236	5.99929	6.24975	6.00112	6.0323	5.65956	5.69352	5.98073	6.00389	5.57916	5.66454	3.9356	3.93775	3.89304	3.92626	4.00826	4.10396	4.01974	3.88735	3.83412	3.92913	4.10795	4.13618	4.59913	4.57045	4.98552	4.83094	4.66921	4.72937	4.68551	4.65975	4.86375	4.93205	4.98634	4.84551	5.16406	5.07452	5.25508	4.85368	5.09751	4.78239	4.98321	4.82449	5.06281	4.8868	4.9687	4.82601
ENSG00000117748	RPA2	7.50349	7.56535	7.50445	7.48563	7.43052	7.44006	7.64848	7.6564	7.60435	7.67615	7.52429	7.52462	7.76541	7.9587	7.87371	7.87195	7.8872	7.9509	7.92866	7.90395	7.80924	7.81892	7.9656	7.94802	7.20482	7.19453	7.39307	7.29715	7.28434	7.40697	7.39248	7.35923	7.28536	7.37501	7.5099	7.4207	7.23706	7.20492	7.47951	7.4336	7.22553	7.43402	7.34703	7.38203	7.52722	7.59717	7.48821	7.65712
ENSG00000130768	SMPDL3B	-1.92775	-2.68458	-4.26087	-2.00141	-2.99391	-1.3841	-2.85249	-2.46257	-3.85946	-2.10007	-1.22316	-3.7168	-3.22927	-0.977619	-3.45962	-1.02934	-4.56557	-2.58772	-4.02547	-2.73775	-3.81001	-2.48352	-0.700667	-1.24464	-4.35599	-3.2241	-3.99945	-2.47068	-3.27039	-2.62093	-4.05852	-2.92597	-2.27803	0.59902	-0.436041	-0.894415	-2.99619	-2.65719	-2.91664	-2.11276	-2.49256	-3.41635	-2.10288	-1.70308	-3.95455	-3.9848	-3.06152	-3.17579
ENSG00000158156	XKR8	3.5744	3.60638	3.77487	3.85449	3.97185	3.73735	3.8758	3.87621	3.85069	3.74449	3.74136	3.81167	3.13097	2.78109	2.81759	2.86697	2.83994	2.53543	2.86176	2.93883	2.85876	2.65454	2.48264	2.36983	3.52438	3.19873	3.93834	3.59463	3.9093	3.48855	3.3729	3.18716	3.77815	3.04724	3.37532	2.55745	2.92406	2.67818	3.00957	2.68106	3.08639	3.35287	2.96397	3.09042	3.28181	2.93229	3.14041	2.98919
ENSG00000158161	EYA3	4.53163	4.4597	4.50539	4.31621	4.35828	4.29496	4.75962	4.69442	4.68922	4.69338	4.42819	4.5742	5.86087	6.06507	5.9521	6.0574	6.01916	6.09973	5.96539	5.95426	6.00144	6.1128	6.1039	6.1472	5.26479	5.35433	5.11312	5.54376	5.40662	5.55537	5.11486	5.54018	5.21753	5.74515	5.74302	5.79481	4.97856	5.1095	4.81841	4.98626	4.91871	4.9448	4.81248	4.87739	4.7204	4.94612	4.74714	4.72082
ENSG00000228589	SPCS2P4	2.66925	2.35486	2.70749	2.91077	2.80934	2.37485	2.97766	2.57019	3.21316	2.93431	2.53102	2.76982	2.71315	3.32088	2.79144	2.66659	2.61284	2.6969	3.10377	2.72893	3.09346	2.63751	3.03694	2.66912	1.79443	2.42054	2.29737	1.92292	1.72678	1.76831	2.2922	1.5724	2.25729	1.14956	1.56791	1.9558	1.44518	1.71742	1.59205	1.59394	1.34222	1.97392	2.04451	1.09689	1.97843	1.46898	2.208	2.23713
ENSG00000169403	PTAFR	0.317593	0.32134	-0.74396	-0.444756	-0.893946	-0.486473	0.673792	0.946672	1.21093	0.489752	0.106512	0.363377	2.99039	3.34911	2.91813	3.136	2.59615	2.72198	3.55234	3.43841	2.90121	2.79048	2.7496	2.74667	-0.58882	-1.50043	1.49357	2.61465	1.82011	2.80566	-0.295804	3.04435	1.61703	3.77243	3.26463	3.52835	-3.75817	-3.65751	-2.86182	-3.27488	-2.82765	-3.18531	-1.83013	-1.5076	-1.58566	-4.46596	-3.91462	-2.06051
ENSG00000126698	DNAJC8	7.78335	7.78343	7.71464	7.78071	7.71419	7.7497	7.88239	7.88959	7.79341	7.87615	7.79577	7.80357	7.47404	7.58854	7.58194	7.69408	7.58985	7.69382	7.55327	7.59784	7.65794	7.60847	7.6717	7.68034	7.27074	7.33395	7.19197	7.26008	7.17556	7.28719	7.29897	7.39528	7.35685	7.56672	7.40866	7.59239	7.1451	7.20297	7.17248	7.21595	7.16408	7.20479	7.34748	7.28013	7.30935	7.38984	7.42264	7.43341
ENSG00000130770	ATP5IF1	6.98686	6.9294	6.91379	6.8295	6.9167	6.732	7.06522	7.13057	7.11274	7.05623	6.85372	6.908	6.78022	6.97967	6.87847	7.05026	6.92064	7.05459	6.8292	6.77367	6.91898	6.91143	7.02653	6.99145	7.04385	7.00791	6.99984	6.98141	6.94445	7.16402	6.97821	7.13336	7.13306	7.30788	7.22123	7.28964	7.02145	7.04115	7.16996	7.03249	7.09385	7.08936	7.15943	7.17141	7.24934	7.31253	7.19605	7.23626
ENSG00000270605	AL353622.1	3.32522	3.11972	3.1425	3.04175	3.33206	3.16302	2.27237	2.2974	1.80924	2.43311	2.70183	2.48549	0.237372	0.316186	0.6041	1.34717	1.4322	1.90336	0.609239	0.485092	1.13382	0.606951	1.68773	1.41366	0.21122	0.924759	1.09023	1.79424	0.380595	0.885505	0.205899	0.92239	0.568458	1.25998	1.63558	2.0455	4.62353	4.43479	4.01845	3.47995	3.76963	2.7304	3.7944	3.98601	3.80554	3.3314	3.3849	2.91439
ENSG00000130766	SESN2	5.22072	5.23774	5.24695	5.01402	4.91864	4.80628	5.41582	5.33969	5.30222	5.32806	4.87923	4.82664	5.80746	6.22008	6.39225	6.63682	6.34276	6.42235	6.05728	6.10246	6.49928	6.47288	6.52353	6.51744	5.22099	5.07598	5.6365	5.77926	5.79626	6.15622	5.50901	5.70089	5.89455	6.302	6.28827	6.33371	5.68597	5.83629	5.18952	5.57851	5.67035	6.08549	5.61062	5.91091	5.21823	5.25656	5.63159	6.04472
ENSG00000130772	MED18	4.99558	5.1506	5.04798	5.02631	5.15394	5.17927	4.93564	4.90303	4.87924	4.83541	5.01486	4.84395	5.04619	5.27769	5.13141	5.42587	5.29689	5.44856	5.22797	5.12551	5.28913	5.37198	5.43643	5.38192	5.37129	5.25646	5.35156	5.34267	5.30648	5.44918	5.22094	5.13006	5.31591	5.43805	5.38023	5.43087	5.68842	5.82475	5.36941	5.62007	5.62649	5.33592	5.74455	5.78408	5.53132	5.60388	5.4107	5.49302
ENSG00000204138	PHACTR4	5.33696	5.43615	5.25941	5.42896	5.33249	5.31469	5.50763	5.49204	5.47864	5.5605	5.31351	5.41557	5.53652	5.59437	5.35017	5.683	5.56711	5.5603	5.47093	5.56216	5.3961	5.4804	5.69162	5.71287	5.29336	5.3017	5.25186	5.34485	5.27038	5.39351	5.37748	5.35967	5.26611	5.44004	5.34764	5.6121	4.96275	5.17033	5.17445	5.12768	5.04385	5.03316	4.94649	4.91622	5.09865	4.97057	5.07225	4.9819
ENSG00000180198	RCC1	6.17793	6.16493	6.40004	6.09741	6.13221	6.037	6.24913	6.30226	6.28789	6.33981	6.42004	6.4534	7.42245	7.44289	7.32221	7.33847	7.54089	7.44295	7.47757	7.45291	7.32913	7.33831	7.39807	7.50332	6.89408	7.06452	6.74927	6.88589	6.95283	6.88048	6.88568	6.96261	6.79094	6.86157	6.8196	6.90774	6.58025	6.59448	6.54545	6.40019	6.55591	6.37205	6.65272	6.71233	6.2814	6.39719	6.4061	6.36305
ENSG00000242125	SNHG3	4.86703	5.01859	5.05074	4.82928	4.99142	4.90256	4.70418	4.84674	4.67601	4.64318	4.79818	4.73292	6.86336	6.92657	7.01395	6.98709	6.94611	7.00711	6.8642	6.99212	6.9663	6.9719	6.91118	6.93669	5.03728	5.23636	5.0299	5.14377	4.99559	5.14961	5.18106	5.05819	5.18148	5.46157	5.16804	5.3469	4.78764	4.73852	4.7454	4.82577	4.73343	4.71822	4.64009	4.70975	4.53947	4.70408	4.2646	4.41461
ENSG00000200087	SNORA73B	1.8585	2.11126	2.94485	1.72353	0.812834	1.30265	2.08173	2.93541	2.88943	2.56387	2.14131	2.63979	5.94989	6.36352	5.9096	5.91738	6.54594	6.10228	6.23461	6.40812	6.07706	5.97265	6.35755	6.47759	2.54754	3.9242	2.69067	3.66023	3.34955	2.84299	3.14773	3.33573	3.70532	3.84343	3.24762	3.17992	1.3945	1.12397	1.34509	0.808374	0.880892	0.847703	1.06845	1.58061	1.04975	1.06283	0.734222	0.981899
ENSG00000279443	AL513497.1	1.38357	1.46311	1.59462	1.77749	1.83547	2.03419	1.8951	1.88356	2.37524	1.97436	2.26319	2.1808	1.45216	1.32768	1.89222	1.0178	1.80733	1.88676	1.23633	1.53459	1.41165	0.98772	1.42572	1.6643	0.640056	-1.94363	0.107596	-2.28793	-1.55969	-1.41969	0.773553	-2.3384	-0.186526	-1.65838	-3.5508	-1.98872	0.916188	1.38167	0.566163	1.32686	1.45177	1.1485	0.925682	1.4366	0.698842	1.72823	1.21064	1.90804
ENSG00000180098	TRNAU1AP	5.18587	5.24134	5.24623	5.24842	5.26926	5.14089	5.35229	5.43029	5.40949	5.484	5.38528	5.44082	4.79524	4.93681	4.77762	4.90745	4.83469	4.90417	4.74066	4.74298	4.65894	4.67138	4.74699	4.76502	4.62784	4.78022	4.59029	4.77423	4.68328	4.85239	4.46663	4.55146	4.64095	4.6234	4.63032	4.62209	5.143	5.02146	5.10034	4.93414	5.12051	4.99505	4.87667	5.04283	5.03403	4.96589	5.04631	4.8607
ENSG00000197989	SNHG12	3.56878	3.67188	3.53975	3.57148	3.73889	3.83768	3.53138	3.43988	3.56025	3.69728	3.39508	3.56578	4.86474	4.98157	4.72754	4.82071	4.96655	4.94875	4.78164	4.89296	4.76862	4.89723	4.81808	4.91585	4.02081	3.7549	3.87801	3.90257	4.07525	4.0077	3.79044	3.84067	4.10067	3.9503	3.83926	3.92244	4.53504	4.64405	4.53074	4.67014	4.61818	4.62615	4.3747	4.4429	4.65004	4.70491	4.42356	4.5096
ENSG00000221539	SNORD99	1.40704	1.06163	2.43448	0.878612	1.08544	0.788531	1.81965	1.67219	1.70001	2.38102	2.03253	2.07815	4.40798	5.16739	3.90252	3.80687	4.84247	4.80023	4.58752	4.76587	4.41237	4.51283	5.3798	5.22546	3.2177	1.68977	2.166	2.65693	0.48487	0.647124	2.47483	2.58412	3.27243	1.54353	3.20706	2.21326	2.61871	1.61098	2.44671	2.28976	2.83782	2.58355	2.41151	2.62661	2.69715	3.11254	2.0791	2.40685
ENSG00000120656	TAF12	6.01659	6.01979	5.97442	6.06327	6.08034	5.99954	6.06958	6.00616	6.0514	6.05362	5.94517	6.04127	5.4294	5.33404	5.48922	5.4856	5.45114	5.45631	5.49152	5.48104	5.56876	5.37827	5.46455	5.46435	5.40859	5.18741	5.39152	5.33982	5.31547	5.54038	5.44991	5.32704	5.51762	5.55097	5.46901	5.61544	5.94174	5.90551	6.03264	5.86812	5.94068	5.90644	6.09874	6.03452	6.03907	6.16487	6.07917	6.09318
ENSG00000162419	GMEB1	4.90599	4.75382	5.05671	4.64485	4.76398	4.73634	5.23445	5.14962	5.24667	5.13047	5.13962	5.11494	4.9178	4.89851	4.72278	4.69341	4.76117	4.66586	5.02689	4.87697	4.88687	4.86823	4.8775	4.8763	4.86209	4.83023	4.85027	4.87699	4.92274	4.88051	5.10121	5.12453	5.1083	4.92888	4.96659	4.96542	4.13094	4.15303	4.09475	4.22405	4.08863	4.33199	4.44404	4.43379	4.5954	4.63796	4.57903	4.71242
ENSG00000198492	YTHDF2	6.89717	6.88608	6.95242	6.89519	6.85465	6.96945	6.81971	6.80466	6.78342	6.73598	6.72662	6.81704	6.96417	7.05993	6.95573	6.99974	7.00169	7.0773	6.92769	6.9731	6.93922	7.0491	7.06281	7.04133	6.63838	6.73673	6.66025	6.80518	6.64699	6.74946	6.69207	6.74246	6.60404	6.85527	6.74182	6.75518	6.53898	6.54906	6.50351	6.58781	6.53148	6.45078	6.48581	6.47474	6.4802	6.49935	6.54551	6.49007
ENSG00000116329	OPRD1	-5.72619	-3.97948	-2.40472	-6.13784	-6.26563	-6.33285	-3.32728	-3.62748	-5.57554	-3.48915	-6.48266	-3.35004	2.25602	2.48515	2.6591	2.49452	2.385	2.35812	2.80488	2.47624	2.5173	2.40905	2.83302	2.56483	-3.55608	-4.08897	-4.16717	-3.01064	-2.73799	-2.675	-3.94879	-1.3651	-1.70923	0.627735	0.113913	0.956216	-4.07443	-3.91269	-4.0644	-6.04131	-6.23582	-6.29405	-5.89791	-5.90031	-5.52493	-5.45374	-4.40405	-6.00604
ENSG00000159023	EPB41	7.6742	7.79327	7.58866	7.89815	7.87049	7.90366	7.13825	7.23435	7.14837	7.34327	7.48894	7.53003	6.76866	6.88346	6.72507	6.94741	6.77296	6.87996	6.91343	6.80186	6.94331	6.85709	6.96657	6.91121	6.16494	6.27437	6.16671	6.51975	6.32429	6.59906	6.32853	6.4901	6.33763	6.88447	6.77372	6.91984	7.4373	7.39755	7.3245	7.15481	7.10582	6.71611	7.49987	7.42922	7.49147	7.04178	7.29032	6.91859
ENSG00000225616	AL138785.2	2.16258	2.08681	2.06987	2.67679	3.25801	2.92038	2.5589	2.2656	1.81356	2.42337	2.74526	1.72555	3.2266	3.31348	3.27451	2.97892	3.05363	2.94796	3.63887	3.41794	3.66861	3.15845	3.44902	3.05863	2.13724	2.89408	3.00089	3.59821	2.69458	3.29814	3.12936	1.97996	2.41457	2.93029	2.88318	1.44136	2.59629	2.44953	2.11236	2.78427	3.27919	3.31681	3.21084	3.08496	2.40296	3.46296	2.4459	2.74583
ENSG00000253304	TMEM200B	-0.698645	-2.1048	-2.07418	-0.521028	-0.254529	0.803475	-1.06577	-0.406964	-1.57006	-2.50064	-0.817888	-0.542048	-2.97915	-1.24319	-3.2427	0.35304	-2.97212	-1.81715	-2.65884	-2.24262	-2.99062	0.181369	-2.7267	-3.76301	0.275276	0.872487	0.265075	0.470683	-0.448204	-0.0501406	-0.810807	-3.1862	-4.35913	-2.71286	-2.97836	-4.54983	0.526937	0.277257	-0.375441	0.900048	0.540549	0.920847	-0.851211	-1.14499	-1.77386	-1.29275	-1.94914	0.190915
ENSG00000116350	SRSF4	7.15585	7.0535	7.10868	6.98524	7.06442	6.97203	7.05484	7.04397	7.08674	6.9952	7.01753	7.10216	7.309	7.20896	7.20526	7.214	7.2368	7.26318	7.26073	7.2218	7.16775	7.13892	7.16456	7.22331	7.79446	7.6821	7.65132	7.69762	7.68764	7.64625	7.62846	7.64858	7.6766	7.58551	7.60289	7.67045	7.49164	7.41101	7.58477	7.50371	7.4551	7.42473	7.46971	7.28068	7.48254	7.58517	7.35744	7.47221
ENSG00000116353	MECR	3.54397	3.4075	3.60475	3.18157	3.50933	3.25459	3.74598	3.66338	3.64844	3.44737	3.48772	3.53092	4.55966	4.54224	4.49289	4.57173	4.43866	4.65058	4.70946	4.61669	4.61491	4.48152	4.46393	4.64615	4.95372	4.93996	4.78392	4.93596	4.79378	4.74283	4.87009	4.92254	4.80125	4.8399	4.71716	4.56427	3.47739	3.62653	3.5038	3.95769	3.7456	3.97624	3.74167	4.07986	3.75169	4.02948	3.89957	4.06743
ENSG00000060656	PTPRU	-5.13958	-2.5178	-2.58269	-1.63756	-2.39841	-3.1509	-2.32478	-2.39348	-4.88035	-1.44461	-1.94274	-2.67672	0.0551559	0.229766	0.0155157	0.411589	0.336312	0.279246	0.211914	-0.220505	0.731076	0.973224	0.235363	0.511149	1.01261	0.159715	-2.50973	0.208014	1.11275	1.08207	-0.244679	0.282985	0.113126	1.03566	0.930034	0.764617	-0.489158	-1.29175	-1.13682	0.0986287	-1.25022	-0.326011	-0.255587	-0.528692	-0.631289	-0.0307374	-0.181786	-0.309327
ENSG00000162510	MATN1	-1.98347	-2.44844	-1.55019	-1.29261	-2.5979	-2.03299	-0.429114	-0.310318	-1.85102	-0.790446	-1.10832	-1.16851	1.33373	1.50346	1.37597	2.23221	1.54523	1.90306	1.37104	1.33747	2.1441	1.9272	1.80639	1.82954	-5.66543	-4.89051	-5.11193	-4.73844	-5.26008	-4.29496	-4.93637	-4.10901	-5.3543	-3.49576	-3.56467	-3.282	-3.15425	-3.54684	-2.59428	-2.66806	-3.10745	-3.56661	-1.81753	-1.42262	-3.4498	-2.45392	-3.71656	-1.97382
ENSG00000186056	MATN1-AS1	1.89735	2.19569	1.52077	1.77797	1.81589	1.74522	1.09945	1.45241	1.07206	1.19731	1.4212	1.08945	3.16553	3.23	3.16593	3.70916	3.31521	3.44525	3.20503	3.28854	3.3781	3.11303	3.37399	3.4905	1.54008	1.42495	1.84639	2.14596	1.70049	2.3125	1.7113	2.24181	2.30529	2.96969	2.73282	2.91226	3.18477	3.1712	2.63963	3.06915	2.64717	2.45778	3.05376	3.49413	3.13363	3.39986	2.78295	2.90985
ENSG00000287510	AL137857.1	0.985087	1.63543	0.175462	0.30884	1.11593	2.48156	1.61534	1.9483	0.96551	1.02157	0.236819	-0.532556	2.21593	3.31885	1.89305	3.01874	2.64202	3.04628	2.83054	2.52722	2.2066	2.32653	3.12922	3.21054	-3.66109	-2.27442	0.653128	0.692314	0.412163	1.40243	-0.318016	0.920935	-0.134036	1.79735	1.13058	1.4733	0.51855	1.44523	0.0656944	1.04638	1.34021	-0.264023	0.778475	1.05836	0.710404	1.11216	0.323893	1.30642
ENSG00000162511	LAPTM5	10.2636	10.355	10.3393	10.6098	10.4791	10.4791	10.474	10.4738	10.5921	10.7396	10.4373	10.5386	7.46204	7.43432	7.56611	7.48808	7.38616	7.33259	7.63495	7.65458	7.67271	7.6147	7.6052	7.65464	8.92785	8.99181	9.06743	9.05523	9.02682	9.19046	9.22064	9.27664	9.05738	9.2147	9.14911	9.20202	10.4178	10.4457	10.2377	10.1846	10.5221	10.3279	10.4672	10.4526	10.3157	10.1643	10.4506	10.3029
ENSG00000162512	SDC3	-0.561036	-0.53801	-0.737087	-1.22699	-0.832582	-1.01512	-1.1226	-2.75808	-1.40117	-1.45359	-2.45787	-1.38042	4.25044	4.72939	3.35972	3.9733	3.9045	4.09271	4.52079	4.35513	3.58523	3.77706	4.07885	4.0654	-1.20941	0.392284	1.3331	1.99055	2.12728	2.47981	1.52306	3.12298	1.82558	3.27833	3.41738	3.55709	-4.92919	-5.00337	-3.55941	-4.46438	-5.85797	-3.92421	-4.67996	-4.78854	-2.9656	-3.89605	-5.56625	-5.64319
ENSG00000134644	PUM1	6.30597	6.45335	6.34265	6.4459	6.36367	6.44053	6.27636	6.29624	6.19619	6.24135	6.1854	6.2884	6.55813	6.5825	6.49149	6.60472	6.57489	6.49731	6.47679	6.47239	6.47685	6.54751	6.48836	6.54776	6.37185	6.31723	6.41476	6.47035	6.40974	6.62461	6.17674	6.35962	6.22384	6.55764	6.47377	6.57634	6.29772	6.36837	6.30334	6.36532	6.26315	6.26798	6.29349	6.28281	6.26498	6.27011	6.18859	6.22505
ENSG00000060688	SNRNP40	5.99127	5.85501	6.14415	5.90372	5.85454	5.81905	6.19493	6.08573	6.09683	6.05689	6.00564	6.15036	6.22924	6.29826	6.28443	6.21672	6.2995	6.40869	6.23484	6.21749	6.19347	6.21841	6.28523	6.33961	6.1605	6.1747	6.18299	6.04468	6.10773	6.13683	6.1586	6.09896	6.22904	6.18568	6.10108	6.21839	5.85824	6.04488	5.89209	6.0887	5.90797	6.04076	6.09947	6.16062	6.00596	6.24394	6.00198	6.17665
ENSG00000229447	AC114495.2	1.20457	1.38936	1.64172	1.94	2.43037	1.60886	2.08618	2.44154	1.65949	1.3376	1.88326	1.74917	1.98316	0.399297	1.22588	2.21249	1.66359	1.65358	1.55785	0.944064	1.88285	-0.180061	0.154719	1.87061	0.695771	-0.655515	0.866992	-1.84373	-1.50732	-2.44759	1.29395	-2.7698	0.645912	0.0406761	-0.643629	1.37623	2.53453	2.95667	2.81028	3.02736	1.91706	2.57965	3.08901	2.65271	3.21698	3.81058	2.63429	3.44704
ENSG00000121766	ZCCHC17	5.73705	5.77461	5.62703	5.6851	5.6287	5.85131	5.7358	5.84265	5.70282	5.79116	5.79349	5.8047	5.89161	5.99605	6.04926	6.17321	6.03187	6.06575	5.98855	5.98187	6.02377	6.07345	6.20616	6.08514	5.73032	5.86269	5.85539	5.84288	5.82099	5.81434	5.72211	5.88506	5.72168	6.00781	5.79187	5.68669	6.29537	6.45729	6.24536	6.5023	6.17588	6.28943	6.3277	6.26439	6.03702	6.27454	6.28164	6.29447
ENSG00000168528	SERINC2	-0.50286	-0.396235	0.16757	0.27778	-0.604819	0.00583901	-0.10399	0.49592	0.366612	-0.70079	-0.466035	0.0292345	1.0936	1.36893	1.35269	1.02641	1.42755	1.28355	0.982852	1.49343	1.18916	0.972118	1.60841	1.41795	0.552856	1.08822	2.01506	2.16624	2.45194	2.81215	1.10324	2.89923	2.42607	3.29663	3.42479	3.42219	0.653565	-0.127264	-0.656334	-1.15342	-0.157693	0.0556372	-0.572001	-0.35313	-0.946661	-0.40591	-1.59114	-1.3497
ENSG00000162517	PEF1	6.43	6.54235	6.51386	6.59019	6.69325	6.73676	6.54085	6.54503	6.6032	6.61215	6.55443	6.57845	6.45992	6.4164	6.51994	6.41143	6.47861	6.40744	6.3839	6.46057	6.35243	6.3987	6.35651	6.38121	6.44098	6.47003	6.37764	6.24644	6.28929	6.29977	6.33044	6.36637	6.40978	6.31465	6.2468	6.2255	6.4924	6.56122	6.5037	6.64626	6.57346	6.55947	6.599	6.59349	6.53926	6.67631	6.56312	6.57788
ENSG00000121753	ADGRB2	-0.496461	-0.0321436	-0.909174	-0.355197	-0.803668	-0.690968	0.620352	0.889763	0.482809	0.0923375	0.420041	0.548561	1.29774	1.75655	1.37037	1.87251	2.12971	2.33437	1.93628	1.79111	2.23897	1.60208	2.57834	2.45188	2.19167	1.64519	3.28159	3.45866	3.23445	3.57715	2.10999	3.36567	2.80261	3.98725	4.23103	4.05085	0.137049	-0.051744	0.3268	0.366279	-0.682337	-0.0772885	0.219498	-0.344424	0.389807	-1.31213	-0.577705	-0.905412
ENSG00000184007	PTP4A2	8.80486	8.78807	8.93877	8.8138	8.72267	8.68994	9.02635	9.09664	9.07412	9.07884	8.93386	8.98253	7.96092	7.93705	7.9956	7.9032	7.9062	8.02834	7.83168	7.90932	7.87163	7.90966	7.95203	7.97634	8.40303	8.43123	8.48895	8.34102	8.32605	8.28858	8.47164	8.52709	8.6124	8.49555	8.36869	8.44527	8.03692	8.12919	8.01896	7.98105	8.06037	8.26727	8.0459	8.07158	8.05826	8.07986	8.08533	8.2547
ENSG00000121774	KHDRBS1	8.26827	8.26163	8.23425	8.18141	8.22963	8.22122	8.29344	8.30847	8.32011	8.3362	8.30883	8.36102	8.13328	8.09624	8.16222	8.13459	8.15482	8.17658	8.12851	8.14477	8.11352	8.15565	8.17967	8.1939	8.38799	8.41564	8.34356	8.34522	8.36922	8.40957	8.48579	8.47246	8.46732	8.39146	8.40207	8.39495	8.25528	8.34443	8.14456	8.26215	8.22609	8.17445	8.26467	8.40434	8.17437	8.21711	8.27323	8.23621
ENSG00000121775	TMEM39B	4.71091	4.71105	4.56365	4.63454	4.81493	4.84635	4.46501	4.57795	4.66178	4.64987	4.69646	4.68881	4.56587	4.4791	4.52134	4.39215	4.42983	4.39447	4.42816	4.47102	4.39307	4.32396	4.42452	4.22081	4.21413	4.35736	4.37622	4.38296	4.29919	4.42751	4.28364	4.2155	4.08388	4.09933	4.2684	4.02446	4.64472	4.56381	4.85993	4.58933	4.65728	4.48923	4.44743	4.28552	4.52128	4.3771	4.44877	4.33994
ENSG00000025800	KPNA6	6.23834	6.08424	6.31279	6.11996	5.97063	6.06448	6.09961	6.07187	6.14179	6.09471	6.11123	6.08897	6.44297	6.5037	6.41335	6.43002	6.52903	6.5708	6.47312	6.55181	6.46945	6.43429	6.50584	6.4715	6.35984	6.45771	6.41604	6.48356	6.53422	6.69624	6.46742	6.55919	6.44642	6.51826	6.60878	6.61764	6.39675	6.40283	6.36707	6.47685	6.41696	6.42719	6.4048	6.50873	6.43984	6.55825	6.29539	6.42006
ENSG00000084652	TXLNA	6.77763	6.62015	6.8806	6.65114	6.61631	6.54705	6.85128	6.82746	6.9182	6.83232	6.69472	6.68204	7.47202	7.42924	7.35576	7.48679	7.49903	7.40991	7.37545	7.40585	7.38451	7.41717	7.39734	7.43683	6.97809	7.16333	7.04677	7.15141	7.08784	7.18742	7.09253	7.20051	7.18009	7.29835	7.29632	7.32127	7.05843	7.24282	7.0803	7.14694	7.12197	7.25322	7.13844	7.32133	7.0076	7.15148	7.20392	7.32559
ENSG00000160050	CCDC28B	3.5004	3.49004	3.52636	3.49819	3.41105	3.50531	4.84136	4.84011	4.88528	4.78548	4.25171	4.29537	5.93713	6.00575	5.94668	6.10724	6.17427	6.47387	5.9428	5.92575	5.82965	5.89946	6.3291	6.31867	5.43426	5.38917	5.12993	5.54616	5.4627	5.48695	5.27888	5.56814	5.33227	5.81664	5.63009	5.78751	4.91986	4.93231	4.93502	4.98996	4.96952	4.78661	5.32068	5.29298	5.39115	5.37355	5.17481	5.1296
ENSG00000224066	AL049795.1	2.06997	1.93865	1.99448	2.73068	1.95577	2.55611	1.77827	1.88172	1.76023	1.6073	1.67236	1.59589	0.684673	0.430367	-0.724879	0.166026	1.39647	0.200927	0.0507072	-0.117174	0.785052	0.940227	0.964961	0.886671	-0.0202641	-2.58401	0.456693	-2.59774	-1.09397	-3.94467	0.457255	-4.03411	-2.68507	-3.92545	-2.93585	-3.08784	1.00723	0.592921	1.71567	1.00524	1.56416	1.29011	1.55442	1.12343	1.91045	0.962335	1.80398	1.44321
ENSG00000160051	IQCC	1.99082	2.39004	2.46586	2.32315	2.43346	2.42007	3.13616	2.93407	2.91166	2.94152	2.85116	2.67735	3.52559	3.60893	3.12225	3.27089	3.51322	3.58179	3.53809	3.40307	3.06602	3.15688	3.43386	3.43897	3.27633	3.5071	3.3975	3.40753	3.38386	3.53452	3.42849	3.37873	3.2925	3.19952	3.27519	3.32467	3.183	3.07919	3.4834	3.39587	2.97	3.17885	3.20363	3.22758	3.59115	3.95342	3.4507	3.80382
ENSG00000160055	TMEM234	3.43454	3.58316	3.16711	3.45877	3.32985	3.51808	3.30566	3.47146	3.05481	3.45284	3.06633	3.15371	3.306	3.4593	3.48904	3.47605	3.45736	3.3652	3.46492	3.36971	3.21023	3.23315	3.58185	3.35947	1.87524	2.41881	2.12861	2.06152	2.27525	2.20625	2.05666	2.15204	2.33261	2.61364	2.76455	2.54154	2.4482	2.10183	2.3134	1.84952	1.95213	1.84274	2.35004	1.60115	2.71281	2.58067	2.57608	2.17121
ENSG00000084623	EIF3I	6.9707	6.95961	7.04167	6.94637	6.96773	6.87197	6.94184	6.91077	6.98269	6.88058	6.84844	6.88464	7.98407	8.02186	7.94645	8.00018	7.98038	8.28696	7.97903	7.97309	7.88049	7.93089	7.98935	8.00706	7.69528	7.7791	7.67767	7.68332	7.73769	7.81972	7.76493	7.77477	7.75439	7.76392	7.68242	7.76977	7.50785	7.52002	7.37743	7.50782	7.48643	7.59236	7.29003	7.43185	7.16595	7.49926	7.09427	7.31693
ENSG00000182866	LCK	9.52517	9.56787	9.57911	9.69431	9.71746	9.74237	9.59709	9.59233	9.65969	9.70182	9.69494	9.74193	6.92976	6.52163	7.02254	6.39052	6.75295	6.42504	6.79083	6.71938	6.80997	6.57275	6.47836	6.50223	8.52132	8.45633	8.52722	8.2727	8.38357	8.23441	8.52456	8.29206	8.43752	8.05409	8.15011	8.10624	9.38737	9.21887	9.57586	9.21331	9.53935	9.23321	9.30806	9.12843	9.45984	9.05558	9.40581	9.17178
ENSG00000116478	HDAC1	8.18768	8.24253	8.31988	8.28789	8.2381	8.24407	8.22183	8.23359	8.27717	8.33312	8.21439	8.26565	7.74764	7.79152	7.84874	7.81942	7.80983	7.74718	7.72734	7.76511	7.66012	7.769	7.76298	7.74813	7.25314	7.26905	7.30662	7.33152	7.30535	7.30024	7.08566	7.25673	7.29104	7.32313	7.28363	7.36464	7.43369	7.35623	7.49794	7.3311	7.46719	7.35438	7.29094	7.29693	7.26249	7.16288	7.27151	7.15963
ENSG00000175130	MARCKSL1	5.65533	5.96886	5.75715	6.29393	5.51131	5.84861	5.90122	5.87712	5.97129	5.98844	5.49919	5.58757	8.81688	9.20657	8.99986	9.09429	8.88772	8.8646	9.21633	9.11077	9.25624	9.16402	9.36678	9.09092	5.00229	5.26702	6.12416	6.57486	6.48139	6.68621	5.62972	7.06782	6.93137	7.91952	7.59855	7.48893	4.23694	4.33072	3.59579	3.34991	3.90984	3.97246	3.73238	3.6793	3.06923	2.69334	3.04041	2.55737
ENSG00000225828	FAM229A	3.98934	4.31734	4.11522	4.49355	4.41457	4.45402	3.7042	3.68649	3.60703	3.79361	3.82647	3.80946	3.15579	3.45521	3.08792	3.41153	3.22335	3.138	3.14957	3.39886	3.14782	3.41925	3.20816	3.44881	2.42468	2.51491	2.7527	2.66075	2.63778	2.90734	2.51634	2.26062	1.94407	2.23538	2.79757	2.62458	4.78778	4.7973	4.84856	4.99461	4.71706	4.4218	4.35808	4.45743	4.7139	4.65099	4.46722	4.16999
ENSG00000160058	BSDC1	6.04953	6.07046	5.99576	6.10724	6.11042	5.99521	5.74658	5.69304	5.66512	5.6481	5.69791	5.78574	6.18416	6.386	6.22585	6.37255	6.32972	6.35616	6.18385	6.27942	6.13893	6.29016	6.36861	6.35187	5.81811	5.73152	5.85816	5.69069	5.73463	5.90807	5.69405	5.74664	5.72495	5.91297	5.9526	5.92607	6.66101	6.65927	6.59897	6.68942	6.63031	6.54318	6.31448	6.39525	6.36869	6.39869	6.23176	6.15051
ENSG00000176261	ZBTB8OS	4.89118	4.86765	4.85929	4.9552	4.86314	4.83876	4.73458	4.85136	4.78511	4.8267	4.81967	4.82063	5.03282	4.95205	4.93457	5.07768	5.02331	5.21974	5.03913	4.95434	4.98636	4.98431	5.0136	4.9955	5.01926	4.86268	4.83597	4.84476	4.68469	4.81313	4.84406	4.88806	4.98652	4.87673	4.86555	4.94886	4.70679	4.68602	4.72511	4.82314	4.72957	4.78503	4.77377	4.78241	4.76646	4.94268	4.85072	4.88763
ENSG00000162521	RBBP4	7.41028	7.46392	7.43474	7.42588	7.46359	7.40498	7.2757	7.36611	7.24445	7.26971	7.18582	7.244	7.49589	7.63504	7.48075	7.55831	7.51906	7.64627	7.55046	7.588	7.5232	7.51992	7.56796	7.51091	7.33835	7.39326	7.35038	7.2866	7.20134	7.18104	7.39814	7.37746	7.33387	7.29481	7.16579	7.2115	6.75226	6.69622	7.10177	6.74991	6.86298	6.92713	6.66587	6.6082	6.87267	6.68399	6.84153	6.91688
ENSG00000162522	KIAA1522	0.473764	0.419274	0.472262	-0.0581446	0.119548	-0.0464914	0.147402	-0.436715	0.143813	-0.0432616	-0.797024	-0.275949	4.55486	5.04886	4.31065	5.01293	4.83371	5.03471	4.79377	4.75151	4.58537	4.76757	5.13179	5.08081	1.41082	0.846755	2.22048	2.80824	2.89335	3.73294	1.60913	3.6467	2.77511	4.17569	4.08567	4.3172	0.544427	0.0329946	0.687506	0.572471	0.00108946	0.133248	0.0844654	0.107083	-0.380971	-1.43329	-0.803722	-0.506337
ENSG00000134684	YARS1	7.12474	7.09734	7.14989	7.09451	7.15426	7.10732	7.09841	7.11469	7.01948	6.99784	6.96975	6.95323	7.35373	7.38291	7.3136	7.24515	7.18834	7.30214	7.51227	7.42226	7.41447	7.32958	7.35299	7.29533	7.61575	7.57872	7.65705	7.66552	7.725	7.74361	7.73049	7.63066	7.75168	7.72192	7.61176	7.70055	7.43912	7.63506	7.54678	7.64667	7.66986	7.9523	7.73292	7.84063	7.88463	7.89665	7.77965	8.01148
ENSG00000116497	S100PBP	5.24101	5.2551	5.04965	5.2876	5.28915	5.25679	4.98714	5.15705	5.01643	5.00859	4.94296	5.04767	4.73782	4.85247	4.7497	4.84746	4.78554	4.85587	4.6526	4.71719	4.69151	4.77536	4.86351	4.91243	4.9361	4.87524	4.97356	4.82239	4.72252	4.79973	4.99717	4.86631	4.93282	4.90416	4.96709	5.11038	5.91655	5.86638	6.13363	5.79199	5.89344	5.72	6.25858	6.09712	6.49589	6.2572	6.30366	6.22352
ENSG00000121900	TMEM54	-1.11572	-2.82306	-1.3884	-1.95743	-3.42762	-2.26969	-0.115119	-2.54809	-1.10097	-1.91531	-3.15739	-1.97973	5.28821	5.78031	5.47006	5.82785	5.5805	5.88707	5.6221	5.4785	5.60511	5.48961	5.96207	5.87732	1.65059	1.73693	3.08323	3.91924	3.75901	4.13602	2.59559	4.23555	3.62842	5.05274	4.93263	4.94117	-0.0511179	0.128213	-0.861252	-0.351792	-1.29928	-1.48003	-0.951701	-1.00743	-2.08715	-3.24523	-1.80667	-0.9285
ENSG00000116514	RNF19B	6.87015	6.82791	6.75999	6.60496	6.50334	6.50152	6.80236	6.76398	6.8132	6.60882	6.34248	6.43762	7.63912	7.86162	7.98425	7.91846	7.90904	7.94373	7.80118	7.66786	7.96138	7.95337	8.11039	8.07832	7.00959	6.72336	7.19462	6.91458	7.12664	7.09154	7.04555	7.04656	7.21917	7.27113	7.45647	7.378	6.70963	6.85412	6.75344	6.78726	6.91417	7.05396	6.50918	6.57924	6.26945	6.41178	6.52336	6.73084
ENSG00000004455	AK2	6.85879	6.94024	7.00169	6.73863	6.74356	6.67867	7.0731	7.05968	7.02979	6.93856	6.90015	6.85272	8.26948	8.27462	8.2505	8.26745	8.29934	8.47183	8.45041	8.31568	8.3363	8.24853	8.33663	8.38563	8.21419	8.26457	8.10783	8.33193	8.24534	8.25517	8.08945	8.32471	8.06067	8.23234	8.23137	8.26887	6.88306	6.97652	6.96375	7.14033	6.83405	7.13989	6.91651	6.99109	6.94957	7.31556	6.96301	7.22039
ENSG00000142920	AZIN2	3.15684	3.2983	2.64567	3.09188	2.49424	2.38449	3.55735	3.68464	3.49778	3.81574	3.15574	3.04653	-1.69801	-2.40247	-1.21494	-0.890829	-0.786907	-0.758956	-0.861471	-0.684687	-0.180505	-1.03682	-0.145637	0.334613	-1.29401	-2.15446	-0.787091	-2.13055	-2.19108	-2.97061	-0.569681	0.318301	0.480958	-0.116052	0.1791	0.485385	0.169569	0.5047	0.530348	-1.66469	-0.10215	0.149249	1.4495	1.29419	1.44621	0.802229	1.11661	1.42242
ENSG00000278997	AL662907.1	2.24197	1.96532	1.75967	2.53517	1.90013	2.16456	1.20669	1.47487	1.04655	2.19783	1.42003	1.63853	-5.52964	-5.44563	-4.72188	-2.91464	-3.96946	-3.96178	-4.55576	-4.74314	-5.10169	-3.62946	-2.93414	-4.60153	0.0390535	-0.627855	-3.73519	-3.58689	-4.48249	-3.57697	-2.77322	-4.12334	-5.11381	-3.2634	-4.54138	-3.71931	2.07484	1.70376	2.32504	2.48964	2.17106	1.89108	1.93258	1.75173	1.96825	2.65966	2.17392	1.9498
ENSG00000116525	TRIM62	4.68414	4.69367	4.70487	4.81876	5.00036	4.99893	4.5035	4.56597	4.72757	4.76598	4.79312	4.71298	3.06422	3.02166	3.2178	3.08011	2.80566	2.74104	2.77184	2.89563	2.54249	3.08927	2.69146	2.74569	3.71142	3.70452	3.90075	3.56232	3.78631	3.42943	3.85936	3.52895	3.73123	3.57326	3.32692	3.20008	4.15084	4.15272	4.04891	3.94784	4.16989	4.01425	4.13976	4.00305	4.09765	3.96314	4.31426	4.10874
ENSG00000160094	ZNF362	5.03866	5.11893	5.07506	5.18894	5.35968	5.36026	4.92055	4.93895	4.98918	5.01004	5.04273	5.00743	3.49934	3.00849	3.60488	3.1457	3.3755	3.3466	3.20797	3.39524	3.31638	3.03521	2.87847	2.99049	3.53123	3.55535	3.5954	3.24439	3.31203	2.94855	3.30427	2.85229	3.35155	2.79894	2.47681	2.35727	3.64174	3.10148	3.80373	3.21162	3.78977	3.18786	2.83818	2.85253	3.18665	2.57404	3.31661	2.86872
ENSG00000134686	PHC2	5.91586	6.01744	5.84654	6.00228	5.9914	6.02254	6.05833	6.11714	6.04489	6.19096	6.11012	6.09448	5.13896	5.27997	5.38722	5.50625	5.22721	5.42513	5.20289	5.1762	5.38332	5.23451	5.32381	5.25821	5.08645	4.90753	5.15726	5.13738	4.94482	5.05096	5.30239	5.63746	5.30163	5.37317	5.45609	5.2995	5.23788	5.19461	5.14872	4.98674	5.19204	5.12865	5.27216	5.18979	5.31814	5.10481	5.45195	5.11437
ENSG00000121903	ZSCAN20	0.400433	-0.0530982	0.00621186	0.100474	0.233036	0.253703	0.290395	0.551892	0.36858	0.616499	0.770318	-0.318381	1.03146	0.961427	1.2778	1.3515	1.45788	1.58301	0.789113	0.849203	0.833423	0.470795	1.27726	1.39711	0.621519	1.18263	0.923194	0.932572	1.15581	0.619426	0.357771	0.965403	0.713479	0.871666	0.376463	-0.612759	0.153459	0.989932	0.496971	0.84839	0.402645	0.543774	-0.0952435	0.0932676	0.13191	0.21672	0.0909978	0.315567
ENSG00000163866	SMIM12	5.06016	5.13703	5.09961	5.19016	5.28925	5.15541	5.2571	5.17738	5.15196	5.20198	5.2777	5.24669	5.58562	5.58937	5.56887	5.58462	5.60199	5.66683	5.57071	5.58354	5.49903	5.48619	5.48292	5.49872	5.03472	5.24665	4.94928	4.96263	4.97078	4.85828	5.14517	5.10146	5.19141	5.08873	4.93882	5.10222	4.4996	4.46743	4.55058	4.5538	4.60865	4.67204	4.58395	4.54599	4.74679	4.87531	4.60109	4.77513
ENSG00000116544	DLGAP3	-0.227457	0.0491957	-0.445997	-0.118151	0.177703	-0.0572342	-0.159223	-0.591399	-0.918229	-0.0897402	-0.388048	-0.454913	-2.41254	-1.7122	-1.39157	-1.14535	-1.76439	-0.763514	-2.70849	-2.04503	-1.02202	-2.607	-1.6958	-0.821313	0.345032	0.00474064	0.0207891	-0.609617	-2.17393	-0.191964	-1.18495	-0.469404	-2.28033	0.403364	-0.896654	0.0778493	1.01415	0.460766	1.18124	0.764076	0.641457	0.211966	0.0689148	0.884716	1.24023	0.95156	0.965004	0.518242
ENSG00000284773	AC114490.3	1.05354	1.36356	1.09198	1.61757	1.40828	1.65232	0.820243	0.697759	0.127185	0.776258	1.35706	0.756134	-4.08431	-4.90158	-4.8898	-3.93827	-3.88234	-4.71669	-5.46752	-5.29758	-3.74475	-4.49758	-4.79167	-3.95035	-1.67576	-0.673675	-1.66744	-3.96963	-4.06842	-3.13178	-1.43111	-3.37754	-2.3638	-3.24273	-2.72715	-3.33119	1.12196	1.24812	1.8749	1.66268	1.85292	1.40737	1.88381	1.60749	2.01998	2.08572	2.11239	1.77978
ENSG00000163867	ZMYM6	3.4633	3.45129	3.53085	3.61008	3.68741	3.70553	3.16742	3.10447	3.40498	3.21178	3.53635	3.42604	3.07048	3.25863	2.98108	3.01052	3.03487	3.19942	3.04833	3.14458	3.10199	3.26634	3.06465	2.77537	2.9088	2.86989	2.82417	2.98205	3.0263	3.00121	3.05615	2.79425	3.04422	2.74705	2.87563	2.71196	4.57202	4.6067	4.32848	4.74356	4.30596	4.47481	4.5128	4.66922	4.31596	4.79559	4.37934	4.39565
ENSG00000197056	ZMYM1	3.54231	3.77498	3.48871	3.63798	3.82856	3.66629	3.89992	3.80918	3.79145	3.77873	3.87132	3.8044	2.72765	2.47901	2.37086	2.51139	2.43015	2.76957	2.94794	2.84638	2.64358	2.60341	2.5947	2.61787	2.82082	2.8307	2.89085	2.72766	2.82198	3.09405	3.04063	3.05541	2.95064	2.8038	2.99962	3.19987	3.10773	3.03865	3.56314	3.14798	2.76546	2.79161	3.3584	3.28902	3.70136	3.59122	3.3472	3.58192
ENSG00000116560	SFPQ	8.8382	8.67258	8.79675	8.57585	8.58971	8.5925	8.80851	8.83587	8.77446	8.69221	8.78494	8.79847	9.00612	9.00205	8.94308	8.95631	9.02023	8.98703	8.93967	9.01139	8.85879	8.92193	8.94667	9.02398	8.34321	8.38815	8.31974	8.33133	8.30969	8.08882	8.30342	8.32368	8.37106	8.35156	8.24247	8.20543	7.74536	7.79737	7.87291	7.88181	7.79348	7.82125	7.70257	7.78486	7.74703	7.86498	7.94317	7.93337
ENSG00000146463	ZMYM4	5.32359	5.32736	5.25283	5.32634	5.17212	5.29817	5.08717	5.1292	5.11732	4.92164	5.07968	5.06918	5.76732	5.92143	5.80558	5.90795	5.94904	5.94541	5.78947	5.79464	5.96167	5.94314	6.04158	5.98576	5.30721	5.23491	5.32007	5.38898	5.27011	5.3405	5.09508	5.30363	5.34432	5.50983	5.44215	5.49362	4.89191	4.92772	4.74032	4.64035	4.88764	4.50003	4.57007	4.54214	4.5193	4.27318	4.56434	4.36697
ENSG00000142687	KIAA0319L	6.18498	6.23827	6.05936	6.13145	6.2028	6.24271	5.4629	5.66534	5.49168	5.48215	5.6717	5.67643	5.61542	5.75912	5.68271	5.77835	5.75607	5.86566	5.80411	5.75855	5.75315	5.72475	5.90366	5.94028	5.90954	5.73066	6.3491	5.93127	5.77738	5.91686	5.58974	5.65729	5.82513	5.92296	5.89959	6.02664	6.40484	6.44952	6.39338	6.22499	6.34119	6.05279	6.07599	6.13599	5.94369	5.89761	5.87905	5.79334
ENSG00000020129	NCDN	6.04737	6.18283	6.27783	6.08619	6.14958	6.2332	5.40967	5.50393	5.41194	5.41729	5.68333	5.75064	5.8813	5.8651	5.83567	5.77597	6.00553	5.66174	5.85521	5.90222	5.8219	5.74186	5.80355	5.80785	5.00856	4.98448	5.4043	5.02754	4.90924	4.85639	4.98656	4.96448	5.17358	4.86465	4.91322	4.77958	4.87322	4.87751	4.91941	4.86562	4.97638	4.72082	4.79658	4.87477	4.80613	4.72201	4.97828	4.7679
ENSG00000239636	AC004865.2	3.90506	3.95472	3.7463	3.90627	3.71923	3.63028	3.45031	3.80651	3.53604	3.64779	3.45291	3.60583	1.40526	1.61985	1.64997	0.96629	1.69819	1.43679	0.660325	1.44105	1.53264	2.19541	0.535012	1.82066	2.60478	2.52836	2.84066	2.21702	2.56832	2.14936	2.80026	2.3126	2.49081	2.15146	2.11046	2.46906	3.31609	3.03228	3.69835	2.9755	3.48664	3.03037	3.82741	3.58839	3.95449	2.81126	3.46567	3.63714
ENSG00000116819	TFAP2E	1.87368	2.16143	2.29922	2.16142	2.65818	2.4043	2.26592	2.2102	2.42513	1.97105	2.61667	2.46332	-1.84217	-2.78435	-0.825575	-0.704712	-1.80773	-2.07528	-0.252854	-0.728067	-1.07316	0.439828	-2.77387	-1.49445	1.06993	0.345025	0.511411	-0.111101	-1.14187	0.228414	1.78006	0.746021	0.220405	-0.709154	1.37353	-0.715409	2.47503	2.65739	2.28247	3.05351	3.14011	3.09727	2.64774	2.41014	2.77309	3.20377	3.37391	3.02686
ENSG00000126067	PSMB2	7.37562	7.32151	7.44734	7.10738	7.17948	7.17656	7.45208	7.44989	7.43798	7.34727	7.33919	7.34066	8.11648	8.22626	8.13499	8.23797	8.17535	8.31331	8.12381	8.10804	8.11472	8.14856	8.2081	8.25966	7.27406	7.38764	7.36596	7.4073	7.37982	7.33429	7.53738	7.55144	7.58646	7.5541	7.53674	7.55638	6.52079	6.62003	6.58572	6.69502	6.55731	6.7261	6.85014	6.87992	6.73029	6.94147	6.74008	6.86789
ENSG00000142686	C1orf216	5.45911	5.50414	5.68304	5.62381	5.59416	5.63093	5.4279	5.35104	5.54854	5.56047	5.39451	5.49538	5.44273	5.45504	5.36304	5.34084	5.40365	5.26422	5.30527	5.38637	5.11929	5.30026	5.16764	5.25587	4.54953	4.73043	4.65021	4.59518	4.2735	4.3958	4.73822	4.56429	4.58638	4.47292	4.19254	4.22385	3.80395	3.51692	4.14015	3.58107	3.9381	3.78789	3.56324	3.59354	4.06858	3.38639	3.87289	4.0692
ENSG00000092853	CLSPN	5.57887	5.38275	5.53035	5.10264	5.12552	4.8599	6.25682	6.20507	5.98752	5.84146	5.91451	5.94872	6.80649	6.87399	6.44071	6.58135	6.76109	6.82094	6.83209	6.86664	6.44687	6.44731	6.76837	6.70104	5.98811	6.00636	5.64359	5.66747	5.74036	5.8224	6.21747	6.18583	5.9497	5.86931	6.07008	6.15225	4.40727	4.29947	4.77398	4.79731	4.33422	5.04104	4.74691	4.87272	4.87011	5.2548	4.78873	5.41858
ENSG00000134698	AGO4	5.43353	5.56626	5.36622	5.89942	5.81008	5.88307	5.12476	5.35047	5.10684	5.35495	5.18877	5.34112	4.1315	4.29622	4.25877	4.42902	4.33421	4.23541	4.2345	4.26516	4.28662	4.30046	4.37873	4.31994	4.69205	4.52442	4.6335	4.50406	4.47695	4.50293	4.62468	4.55247	4.65038	4.61005	4.59525	4.63487	5.3515	5.17957	5.47819	4.98334	5.37787	4.83133	5.19848	4.8956	5.257	4.59671	5.17834	4.66916
ENSG00000092847	AGO1	5.56874	5.52588	5.56963	5.47178	5.48152	5.55585	5.51207	5.41685	5.38939	5.37955	5.56612	5.48398	6.16363	6.18852	6.15749	6.09336	6.23035	6.13949	6.26071	6.18522	6.14824	6.12264	6.1575	6.14938	5.42117	5.49165	5.52141	5.46832	5.52601	5.44724	5.51717	5.50699	5.54145	5.55622	5.63164	5.52299	5.12749	5.15504	5.26449	5.14052	5.14793	4.98301	5.06181	5.17367	5.11426	4.96159	5.21689	5.03617
ENSG00000126070	AGO3	4.44269	4.44332	4.37001	4.44783	4.36587	4.40081	4.36496	4.37641	4.38912	4.48103	4.46044	4.55412	4.51626	4.68023	4.6485	4.62307	4.66239	4.49393	4.60457	4.55158	4.71593	4.64834	4.65935	4.69643	4.28047	4.14493	4.30439	4.32683	4.22488	4.39754	4.23598	4.20682	4.12421	4.35859	4.47092	4.55722	4.4712	4.56837	4.43819	4.46957	4.33347	4.351	4.51888	4.54734	4.43668	4.52148	4.30994	4.35182
ENSG00000116863	ADPRS	5.63971	5.48356	5.57035	5.57308	5.45553	5.41193	5.5082	5.56129	5.54343	5.55771	5.50178	5.54737	6.47218	6.5936	6.52917	6.51172	6.57994	6.4598	6.55385	6.47872	6.41915	6.41018	6.55285	6.47445	6.36796	6.54953	6.40304	6.65923	6.61016	6.66255	6.20694	6.60186	6.25869	6.31569	6.56007	6.42013	5.89492	6.01847	5.92171	6.24681	5.95484	6.27788	6.07415	6.26966	6.01123	6.41437	5.88129	6.16358
ENSG00000054116	TRAPPC3	6.08868	5.98283	6.01773	6.11088	6.12858	6.04664	5.91814	5.92549	5.98884	5.99912	5.91839	5.97169	6.0272	6.15376	6.04657	6.14656	6.04962	6.14597	5.99682	6.02827	6.03913	6.08673	6.06774	6.01877	5.83434	5.77338	5.69569	5.7408	5.74512	5.65609	5.85584	5.86935	5.78847	5.88323	5.80568	5.85851	5.65516	5.57214	5.82722	5.56147	5.75349	5.70026	5.75068	5.62459	5.78131	5.54544	5.67624	5.54746
ENSG00000116871	MAP7D1	8.36421	8.44162	8.40221	8.372	8.37466	8.35679	8.6046	8.52125	8.50951	8.56296	8.60306	8.59701	7.82205	7.79147	7.76039	7.81604	7.85503	7.76841	7.74732	7.75586	7.74253	7.73368	7.73347	7.74717	8.07466	7.97673	7.94675	7.8781	8.00814	7.9303	8.17478	8.0484	8.11147	7.92265	7.97142	8.08198	8.41357	8.42536	8.47886	8.55216	8.52863	8.54105	8.62285	8.55439	8.73659	8.72645	8.71121	8.58295
ENSG00000054118	THRAP3	7.90679	7.84412	7.88068	7.85906	7.85112	7.86599	7.8236	7.78584	7.83614	7.83125	7.83255	7.90305	8.01009	7.99863	7.98263	8.00041	8.00765	7.92714	7.94862	7.94696	7.92416	7.91307	7.96505	8.00918	7.95018	8.05894	7.81894	7.82993	7.8837	7.76884	7.77411	7.78856	7.73496	7.75042	7.83864	7.93177	7.86416	7.94093	7.87932	8.08916	7.83944	7.80318	7.7991	7.90831	7.69761	7.90198	7.77625	7.75182
ENSG00000214193	SH3D21	2.33411	2.2854	2.55009	2.24405	2.10431	1.82393	3.10112	2.97077	2.88554	2.60339	2.31487	2.52938	2.33081	2.39081	1.99511	2.21383	2.34159	2.41194	2.35579	2.364	2.60862	2.49921	2.46725	2.22993	4.69243	4.25901	4.47926	4.78429	4.87443	5.22291	4.18344	4.41929	3.99906	4.02403	4.84924	4.58062	3.14748	3.04645	3.45062	3.18249	3.39346	3.32283	4.60435	4.37723	4.90422	4.39057	4.63202	4.0199
ENSG00000142694	EVA1B	6.06588	6.13397	6.13605	6.11109	6.08116	5.96197	5.97354	5.79268	5.90719	5.61741	5.68474	5.55971	4.98158	4.79119	5.15491	5.19322	5.28775	5.20843	4.86321	4.93179	5.09029	4.983	5.33405	5.31906	5.43487	5.38148	5.48827	5.19377	5.32373	5.27071	5.60509	5.39381	5.58426	5.28812	5.51497	5.55228	7.1417	6.88751	7.17764	6.8328	7.23379	6.78584	7.36204	7.11431	7.47805	6.96187	7.26893	6.99467
ENSG00000196182	STK40	6.47281	6.39609	6.61334	6.30904	6.27583	6.28201	6.72814	6.58466	6.79876	6.5961	6.49662	6.38788	6.5558	6.61799	6.56774	6.63242	6.52464	6.64321	6.59778	6.56114	6.62465	6.65304	6.70724	6.67624	6.56391	6.57709	6.71216	6.69996	6.83767	6.84536	6.68217	6.65212	6.68783	6.73385	6.78548	6.79494	7.04903	7.11475	6.84891	6.95806	7.0601	7.0729	6.92991	7.01117	6.83935	6.79266	6.90598	6.90158
ENSG00000181817	LSM10	5.9769	6.05761	6.13696	5.94197	5.91153	5.89209	6.10713	6.00375	6.04601	5.99986	5.91603	5.87741	6.32157	6.45731	6.40758	6.4173	6.40101	6.47057	6.45064	6.46784	6.34077	6.39251	6.51107	6.54885	6.31848	6.15287	6.11044	6.05195	6.03909	6.05976	6.27075	6.10219	6.24867	6.13461	6.33388	6.2244	6.21059	6.19241	6.43553	6.15223	6.28166	6.43073	6.49669	6.2674	6.45939	6.47487	6.31763	6.47359
ENSG00000116885	OSCP1	0.463539	0.00179143	0.320287	0.577079	0.695298	-0.0163823	0.604143	0.479097	0.866274	1.17441	0.962221	0.895951	-1.58906	-1.93014	-1.95566	-1.53944	-1.40465	-1.49042	-3.31174	-1.8479	-1.46213	-2.52576	-2.53024	-1.29102	-1.6567	-1.75196	-3.7782	-2.96106	-2.26117	-4.08634	-1.35512	-3.00317	-2.72148	-3.98412	-4.09967	-4.62981	0.45034	-0.701285	0.193992	-0.433754	0.996403	0.0511711	0.367885	0.665272	0.507522	1.14612	0.652938	0.49508
ENSG00000116898	MRPS15	6.4281	6.42472	6.41065	6.41815	6.47228	6.42302	6.53046	6.49941	6.63606	6.58939	6.44888	6.50618	6.59779	6.5604	6.66119	6.62615	6.67515	6.82993	6.69797	6.69032	6.68418	6.70046	6.71353	6.77494	6.67954	6.72741	6.65253	6.68608	6.70409	6.60003	6.80312	6.76766	6.71966	6.81628	6.75729	6.7173	6.87474	6.81656	6.93059	6.83077	6.91389	6.8901	6.84548	6.90745	6.80463	6.86369	6.8348	6.84974
ENSG00000119535	CSF3R	-2.29229	-2.76297	-2.65807	-2.77725	-3.72409	-3.46891	-5.32558	-5.15347	-5.0753	-5.09243	-5.98855	-6.20288	-3.06163	-1.50025	-2.2062	-0.56288	-1.86394	-0.843302	-0.944197	-1.85367	-1.46981	-1.20111	-0.810963	-0.373952	-6.06627	-5.2593	-4.49049	-3.11281	-3.81719	-2.35038	-4.01006	-3.10249	-3.47738	-1.18189	-2.25165	-0.458602	-2.48524	-2.49868	-5.47684	-5.63245	-3.72605	-3.18496	-3.8141	-5.35017	-5.01122	-5.00129	-3.90491	-5.8939
ENSG00000233621	LINC01137	2.41728	1.96895	2.04883	2.58186	2.77242	2.51853	2.83562	2.90126	2.86107	2.86815	2.90883	3.06683	0.260355	0.713536	1.21557	0.549646	1.00681	0.943004	1.09353	0.31909	0.933829	0.611179	1.02131	1.01667	2.23632	1.9595	2.07749	1.93083	2.12808	1.60992	2.88612	2.44579	2.43062	1.70154	1.89575	2.2476	3.08431	3.02593	2.70741	2.78704	3.15534	2.76429	3.7819	3.48519	3.51114	3.42045	3.54561	3.21087
ENSG00000163874	ZC3H12A	5.64723	5.69372	5.62909	5.59738	5.4643	5.41388	5.61787	5.64807	5.55165	5.45824	5.36105	5.28792	5.65199	5.79701	5.70046	5.86616	5.90455	5.92214	5.89104	5.79111	5.94176	5.94037	6.19622	6.10115	4.84294	4.72555	5.12446	5.07733	5.15691	5.33736	5.15179	5.07022	5.16865	5.42718	5.43744	5.38374	5.35925	5.19365	5.22968	5.09224	5.13907	5.06452	5.30378	5.15629	5.44755	5.10034	5.23737	4.98719
ENSG00000163875	MEAF6	5.95244	6.01019	6.02354	6.10251	6.1321	6.18279	6.15607	6.03007	6.00829	6.11011	6.12582	6.17786	6.47857	6.44751	6.4001	6.39042	6.35416	6.4444	6.3641	6.39354	6.29146	6.3698	6.30147	6.33399	5.83704	5.83415	5.91602	5.83585	5.84486	5.7192	5.87261	5.86595	5.80939	5.74374	5.74949	5.75487	5.6208	5.58109	5.66021	5.76947	5.73011	5.55175	5.87919	5.83588	5.91002	5.94852	5.90904	5.7387
ENSG00000163877	SNIP1	4.10359	4.18527	4.27933	4.31456	4.07578	4.03266	4.32681	4.25736	4.4443	4.36613	4.23362	4.46936	4.47804	4.32521	4.26899	4.2618	4.28183	4.21156	4.25529	4.22108	4.20025	4.06553	4.21434	4.20307	4.60856	4.41171	4.30874	4.42575	4.38669	4.57608	4.34396	4.35074	4.28344	4.41522	4.52602	4.58644	4.39534	4.59517	4.31848	4.52005	4.37427	4.42158	4.58295	4.50642	4.50011	4.71401	4.32021	4.54733
ENSG00000237749	AL034379.1	3.45279	2.81785	3.18541	3.52006	3.52032	3.54121	3.27128	3.19582	2.49848	2.79085	2.85621	2.02924	3.22484	1.81973	2.70453	3.84012	2.58548	3.57181	2.60633	3.42713	3.60627	2.68164	3.50955	3.32633	2.67884	1.37298	2.50464	2.94542	2.94161	3.11153	3.0217	2.60053	2.54914	2.36844	2.77561	1.93954	3.12797	3.12634	2.56147	3.1988	3.02989	3.15586	3.41267	3.36434	2.96447	3.65955	2.93886	3.33543
ENSG00000163879	DNALI1	-2.89537	-0.749793	-1.72902	-0.792152	-1.13052	-0.749195	-1.72569	-1.81794	-1.22148	-0.939504	-2.19797	-2.97228	0.110541	0.439898	0.563106	0.914437	0.535894	1.01642	0.773005	0.489256	0.604078	0.300219	1.22936	0.734206	-3.59305	-3.89988	-4.43655	-4.57693	-4.17385	-3.91227	-4.88063	-2.8287	-4.66675	-1.48338	-2.2521	-1.57729	-2.80839	-2.93679	-1.87435	-4.51144	-3.30742	-4.96038	-2.63235	-2.60495	-1.12413	-1.79737	-1.65049	-1.37088
ENSG00000134697	GNL2	6.10601	5.92633	6.19172	5.94552	5.93923	5.97922	6.1659	6.03003	6.13754	6.1224	6.05629	6.06603	7.33524	7.40981	7.35456	7.39812	7.35611	7.39316	7.44719	7.45597	7.39579	7.37219	7.32404	7.35583	6.91169	7.09365	7.01803	7.14631	7.16986	7.11296	7.03241	7.10413	7.05045	7.19231	7.19102	7.13182	6.37444	6.5451	6.17788	6.61777	6.33439	6.62047	6.43734	6.69569	6.24355	6.74576	6.2217	6.58391
ENSG00000116922	C1orf109	3.72229	3.5448	3.62914	3.50516	3.56547	3.65845	3.72932	3.85465	3.90474	3.77549	3.94184	3.66517	4.23893	4.22207	4.33025	4.32015	4.32946	4.27031	4.46145	4.33251	4.39496	4.49922	4.48068	4.45132	3.78646	4.07708	4.09549	4.20304	4.11247	3.95695	3.99609	4.14349	4.25951	4.10114	3.9543	4.04725	4.05816	4.354	3.92759	4.3066	3.94688	4.27839	4.12973	4.28225	3.97579	4.22785	4.084	4.30776
ENSG00000134690	CDCA8	7.10802	6.89044	6.83583	6.72611	6.72701	6.6179	7.59814	7.59198	7.27572	7.42302	7.43996	7.38223	6.0067	6.13255	5.80239	5.89217	6.06387	6.00319	6.0515	6.13486	5.7373	5.84034	6.12381	6.09894	7.27003	7.3089	7.07461	6.97816	7.20166	7.35166	7.22642	7.27091	6.95156	6.86555	7.16488	7.13651	7.25868	7.27019	7.45226	7.45055	7.0657	7.34254	7.49359	7.63655	7.6675	7.76389	7.65784	7.88746
ENSG00000185090	MANEAL	2.26656	2.4916	2.71456	2.49232	2.55622	2.37035	2.76793	2.82149	3.20027	3.0736	2.75397	2.78723	2.98822	2.98249	3.05347	2.52316	3.02615	2.47063	2.80838	2.91347	2.76609	2.63205	2.39776	2.6782	2.3803	1.67898	1.60016	2.29492	2.21415	1.67024	1.50229	1.91423	1.75034	1.26382	1.50778	1.63292	1.65981	1.9296	1.67453	2.42556	1.83924	2.42857	2.26086	2.56312	2.32738	2.69063	2.18214	2.77806
ENSG00000196449	YRDC	5.77371	5.68261	6.08685	5.55942	5.60186	5.50661	6.11207	5.99824	6.12436	5.90481	5.84714	5.96041	7.6979	7.60922	7.70669	7.61278	7.8027	7.7418	7.72826	7.66972	7.75365	7.77969	7.76517	7.77655	6.52644	6.72549	6.67257	6.87005	6.82757	6.7456	6.63581	6.75648	6.71758	6.83746	6.67918	6.57403	5.56989	5.63235	5.46847	5.89108	5.40337	5.85704	5.71505	5.79633	5.55548	5.98613	5.34961	5.89613
ENSG00000197982	C1orf122	5.13025	5.17219	5.07551	5.01272	4.9341	5.04471	5.16855	5.20651	5.11836	5.17887	5.15551	5.11053	5.58606	5.46458	5.57174	5.56036	5.6077	5.6064	5.47283	5.49632	5.57964	5.59723	5.68453	5.52442	4.98089	4.94646	4.92845	5.09344	4.99405	5.03243	4.86593	5.03785	5.13231	5.16637	5.17719	5.3294	5.31511	5.36767	5.13868	5.56435	5.24081	5.39678	5.46374	5.28958	5.40412	5.56472	5.20478	5.35116
ENSG00000188786	MTF1	4.74154	4.76658	4.85114	4.75063	4.73511	4.80516	4.6913	4.65315	4.78028	4.69942	4.64253	4.80629	5.09353	4.95334	4.87123	4.8362	4.9416	4.7703	4.87446	4.84272	4.83616	4.82118	4.77447	4.75696	4.46774	4.64188	4.58043	4.55782	4.67758	4.60393	4.43622	4.4289	4.66753	4.47285	4.43056	4.35028	4.71641	4.61754	4.49321	4.67992	4.62814	4.79111	4.66681	4.59862	4.55986	4.77455	4.54907	4.76772
ENSG00000204084	INPP5B	4.82648	4.83211	4.91039	5.06326	4.82548	4.73946	5.0575	5.14577	5.18391	5.1348	5.1109	5.01154	4.5644	4.45238	4.5411	4.40902	4.33603	4.47022	4.64442	4.48396	4.75851	4.67678	4.63926	4.70117	5.69349	5.6669	5.5051	5.4898	5.58478	5.48896	5.79898	5.77294	5.87625	5.76149	5.8375	5.94351	6.02969	6.04951	5.8671	5.88711	5.92712	5.95338	6.26086	6.1526	6.17264	6.22539	6.32179	6.33559
ENSG00000183431	SF3A3	7.20008	7.18088	7.21799	7.14828	7.22126	7.22044	7.14348	7.13588	7.16243	7.18237	7.17268	7.18248	7.75358	7.75074	7.79733	7.80521	7.8066	7.79106	7.75403	7.79597	7.76747	7.77875	7.75865	7.80169	7.37003	7.45084	7.26233	7.38312	7.38559	7.36573	7.47095	7.53103	7.38584	7.52109	7.42201	7.45135	6.8564	7.00978	6.80891	7.07238	6.82393	6.98976	6.93103	7.08324	6.8348	7.09538	6.79011	6.99486
ENSG00000183386	FHL3	3.82218	3.55207	3.85926	3.54713	3.88023	3.76945	4.28596	4.02815	4.28163	4.003	4.03308	4.18988	5.90025	6.11236	5.90795	6.22104	6.13439	6.12803	6.01512	6.1149	6.10242	6.03146	6.41196	6.36313	4.63216	4.85027	4.90526	5.16553	5.06026	5.36038	4.91886	5.35168	4.99879	5.51902	5.47713	5.61982	5.83929	5.66183	5.80078	5.69042	5.7251	5.28054	5.79762	5.62936	5.78413	5.24577	5.6655	5.09552
ENSG00000183520	UTP11	5.28498	5.17698	5.35547	5.12538	5.182	5.03361	5.5366	5.48796	5.47942	5.49964	5.36669	5.39962	6.69332	6.67545	6.62197	6.6207	6.68284	6.6958	6.78092	6.72476	6.73319	6.66796	6.74551	6.80844	6.05016	5.96098	5.9197	6.06861	5.92074	5.84344	6.01119	6.04003	6.03347	6.13993	6.08999	6.00301	5.02965	5.11578	5.09207	5.26096	4.94594	5.23198	5.16294	5.182	5.03234	5.55057	5.05351	5.31916
ENSG00000185668	POU3F1	-1.38447	-1.42495	-1.50293	-1.77207	-2.35633	-1.65596	-2.63689	-3.43604	-1.55635	-1.37239	-0.950574	-2.02865	0.0216357	0.0528668	0.154222	-1.42406	-2.20605	-0.0286598	-0.856111	0.655383	-0.19023	-1.31653	0.0623829	-0.494801	-1.76939	-0.34448	-3.31724	0.0457622	-0.890381	-0.464676	0.0696721	-0.097243	-0.783564	-0.712614	-0.763354	0.325292	-2.02656	-1.81632	-0.371637	-0.426535	-0.400816	-2.0599	0.450936	-0.540745	-0.408179	-0.779812	0.0935512	-0.0539159
ENSG00000215895	HSPA5P1	0.91712	1.1143	0.483974	0.533483	0.747639	0.80463	1.0064	0.321121	1.48543	0.737631	0.797145	-0.1503	0.39842	0.596408	0.0142242	0.812197	0.353592	0.410155	0.901555	0.756975	0.5673	1.00114	1.22863	0.563632	-2.61265	-0.776347	-3.16503	-0.985498	-2.28682	-0.637486	-1.19123	-3.45418	-2.84102	-1.23136	-2.2735	-4.16597	-0.30256	-0.25096	0.840603	0.140566	0.523078	0.429409	0.720158	0.409457	1.12929	0.239965	0.762706	0.294642
ENSG00000116954	RRAGC	4.06031	4.20806	4.3048	4.36774	4.3772	4.54185	4.15592	4.05414	4.37114	4.21331	4.23558	4.25873	3.40554	3.37617	3.37696	3.3767	3.29802	3.73605	3.21023	3.38878	3.26772	3.21969	3.32875	3.27654	2.95078	3.48242	3.29298	3.38117	3.2303	3.25914	3.43659	3.59067	3.45626	3.37687	3.02972	3.50481	3.64359	3.76069	3.32697	3.59597	3.66913	3.64149	3.76922	3.6198	3.71025	3.89648	3.59036	3.55543
ENSG00000228436	AL139260.1	1.43272	1.17448	0.538572	1.43287	1.53389	0.855339	0.233416	0.930262	0.551662	0.998722	0.937106	1.055	-5.02225	-3.66561	-3.97235	-3.8502	-5.10212	-3.85523	-5.79103	-4.45595	-3.50351	-5.0322	-3.77963	-4.11774	-2.26518	-2.98676	-5.02743	-4.07352	-4.86641	-5.24093	-4.30555	-4.83936	-4.60413	-4.4574	-4.30025	-5.11678	-1.25864	-0.532839	0.31376	-1.09169	0.471247	-1.12859	-1.81096	-1.02256	-0.018613	-0.868011	0.269508	-2.52965
ENSG00000214114	MYCBP	5.17577	5.14368	5.09804	5.05467	5.18694	5.2159	5.05121	5.04368	5.222	5.28355	4.97914	5.10572	4.84389	4.84265	4.91978	4.90885	4.99487	5.09604	4.84166	4.87284	4.97826	4.83521	4.92239	4.94759	5.13334	5.13455	5.14963	5.04493	5.00575	4.89412	5.13514	5.10782	5.13622	5.11732	4.83613	4.90811	5.5359	5.54353	5.50137	5.37508	5.5617	5.6144	5.20415	5.30065	5.31441	5.14835	5.39282	5.39214
ENSG00000174574	AKIRIN1	7.57069	7.59295	7.48035	7.57312	7.65233	7.68574	7.32225	7.22717	7.29256	7.23153	7.24467	7.26966	7.30646	7.34594	7.4432	7.52178	7.38686	7.36552	7.33638	7.3307	7.43913	7.52067	7.46414	7.47703	7.06501	7.01775	7.30729	7.14619	7.13178	7.15698	7.19855	7.13939	7.29963	7.35546	7.29565	7.24949	7.58541	7.59034	7.57827	7.56011	7.57611	7.48538	7.44063	7.53446	7.33634	7.41004	7.3415	7.28718
ENSG00000168653	NDUFS5	8.6861	8.60211	8.67969	8.451	8.26639	8.37054	8.70647	8.75248	8.58556	8.59828	8.37944	8.35332	9.92082	9.96749	9.89412	9.99566	10.0503	10.0761	9.95181	9.89997	9.99949	9.9029	10.0764	10.0729	9.3978	9.38234	9.3082	9.102	9.23955	9.2118	9.20296	9.26545	9.12144	9.31312	9.19273	9.36982	8.33265	8.43362	8.24788	8.56898	8.48184	8.7559	8.16801	8.28605	8.14224	8.4031	8.23742	8.58202
ENSG00000127603	MACF1	8.69371	8.93926	8.395	8.66661	8.43153	8.38675	8.87459	8.67773	8.4888	8.62154	8.83412	8.67137	8.14843	8.2296	8.20941	8.36855	8.22691	8.29696	8.15095	8.23808	8.22372	8.43558	8.28448	8.07513	8.23846	8.13396	8.29976	8.36826	8.27889	8.54568	8.23182	8.23366	8.18073	8.30441	8.6082	8.68297	7.85081	7.8575	7.97315	8.16574	7.81981	7.95994	8.06113	7.93402	8.44225	8.36607	8.49903	8.06174
ENSG00000243970	PPIEL	4.08009	4.26928	3.82242	4.31117	4.24793	4.49931	3.62723	3.74243	3.80361	3.75501	4.05733	3.94368	2.51379	1.97847	2.28834	2.10809	2.42851	1.99573	2.05605	2.03413	1.81139	2.01448	1.87184	1.78863	2.77291	2.72401	2.73766	2.78378	2.49761	2.17989	2.4342	1.81394	2.38559	1.347	1.48832	1.22882	3.92042	3.73715	4.10774	4.04181	4.10708	3.84535	3.61956	3.78049	4.06211	3.95065	4.02945	3.77655
ENSG00000090621	PABPC4	6.84747	6.7715	6.96528	6.76259	6.868	6.87104	6.455	6.47508	6.56519	6.56038	6.67552	6.66406	8.03722	8.03211	7.94279	7.94648	7.99411	8.0095	8.04832	8.07211	7.97338	7.95864	7.98184	7.97912	7.65225	7.66639	7.51859	7.60496	7.64122	7.65494	7.6204	7.60685	7.58593	7.6453	7.50277	7.58951	7.29236	7.33508	7.21431	7.21065	7.26022	7.23764	7.10193	7.2719	6.95473	7.10371	6.97072	7.02978
ENSG00000116983	HPCAL4	1.35256	1.09521	2.67749	2.93902	1.98926	2.03222	1.42046	0.822156	1.94482	2.02494	1.73118	1.62306	-3.33331	-2.8525	-3.12797	-2.97635	-3.41888	-4.67172	-3.38194	-2.96306	-4.65698	-3.97411	-3.26295	-3.75013	-0.85643	-0.291187	-2.42301	-3.00114	-1.80163	-3.76907	0.339767	0.708914	-2.90414	-3.10246	-0.193426	0.472483	-3.45437	-3.29712	-3.00524	-3.10755	-2.10924	-2.91702	-2.89396	-2.2818	-2.69414	-2.66826	-1.05211	-2.0024
ENSG00000084072	PPIE	5.08	5.17777	5.25419	5.30153	5.25829	5.1516	5.16996	5.18723	5.24742	5.18449	5.27546	5.20948	5.39069	5.41204	5.36533	5.4042	5.46905	5.80383	5.52777	5.3411	5.36386	5.41465	5.59353	5.51598	5.94256	5.95579	5.77254	5.81515	5.96037	6.00934	6.20913	6.23348	5.99737	5.95343	6.00067	6.14747	6.17263	6.20301	6.035	6.17335	6.08403	6.15555	6.51435	6.62248	6.44507	6.71257	6.28497	6.34983
ENSG00000116985	BMP8B	-0.615175	-0.874546	-1.02624	-0.264667	-0.664949	-0.370733	-1.11488	-0.939802	-0.839052	-1.34539	-1.29198	-1.91709	-1.82037	-1.5426	-0.8848	-1.40735	-0.566422	-1.29595	-0.894161	-2.83159	-1.77371	-0.707614	-2.38738	-1.57454	1.84321	1.81642	0.842621	-0.55719	1.2071	0.880043	2.61145	1.91731	2.05312	1.18589	1.44851	0.811131	1.20526	1.2293	1.08988	1.37337	1.63868	1.73984	2.50932	2.43129	2.46704	2.52361	2.53057	2.58078
ENSG00000198754	OXCT2	-2.0647	-2.71223	-3.1611	-3.21626	-3.94047	-2.72189	-3.52622	-1.38469	-1.01638	-2.65979	-1.81848	-3.39408	-0.446448	-2.71496	-2.26879	-1.61492	-1.7602	-2.19781	-2.3304	0.323222	-1.31431	-2.76808	-1.1389	-1.08172	1.92664	1.40879	1.66759	1.5838	1.00869	0.333078	1.96256	1.50348	1.85667	-0.442381	1.09787	1.27149	0.489245	-0.184264	0.366424	-0.0874522	0.463651	0.688463	0.397348	0.147676	0.915342	1.0575	0.959167	0.626797
ENSG00000284719	AL033527.4	0.0766693	0.325194	0.183288	1.16868	0.822087	1.24661	-0.116382	-0.101288	-0.631202	-0.854849	-0.0140894	-0.346654	-0.892402	-0.887836	0.375843	0.0913982	0.0530508	-0.201967	0.0415428	-0.588027	-1.22377	0.52136	0.417737	-0.949909	-1.06352	-3.61278	-4.40466	-4.11991	-3.73533	-4.04347	-4.36498	-4.37841	-3.95607	-2.09508	-3.9776	-3.62886	-0.802183	-1.27654	-1.75968	-1.81518	-0.973483	-1.14565	-0.403978	-0.0167511	0.00566738	-0.10109	-0.207406	-1.58554
ENSG00000043514	TRIT1	3.36797	3.21893	3.43239	3.25298	3.20692	3.04428	3.27296	3.28986	3.38769	3.39962	3.24888	3.3144	4.52409	4.62145	4.43908	4.45474	4.58909	4.72515	4.74688	4.61296	4.59369	4.52681	4.75242	4.69018	3.9745	4.22027	3.82862	4.0651	4.15086	4.3078	4.08684	4.30995	4.09942	4.12652	3.98276	4.00345	2.53716	2.76511	2.44801	2.94521	2.80626	2.99685	2.93965	3.03274	2.84966	3.10103	2.7356	2.97586
ENSG00000116990	MYCL	-3.2868	-4.65258	-4.78568	-5.02936	-4.12095	-3.42798	-3.55564	-2.5719	-4.40561	-2.43445	-3.688	-2.56291	-0.388659	0.450459	-0.877264	0.462625	-0.463324	0.456061	-1.41538	-0.756821	0.369739	0.286906	-0.552594	-0.148971	-2.17572	-1.04526	-2.26165	1.26647	-0.822095	0.533549	-2.55646	0.734285	-0.425948	2.09299	0.968817	1.01645	-3.17022	-2.38624	-3.69542	-1.81652	-4.35862	-2.82772	-4.39453	-1.59286	-4.41884	-3.22571	-3.4699	-3.66289
ENSG00000168389	MFSD2A	1.75484	1.02843	1.99194	1.43803	1.38264	1.0787	2.51232	2.04436	2.06676	1.91446	2.00225	1.99271	5.74206	5.65169	5.43641	5.72781	5.99444	5.63524	5.57447	5.69717	5.52252	5.78202	5.51369	5.55214	3.70082	3.67382	3.43364	3.73538	4.09033	3.94768	3.55692	3.64136	3.28636	3.49879	3.91668	3.69308	1.56502	2.07311	0.876325	1.94306	0.573572	1.85631	2.16584	2.46153	0.285264	2.57202	1.02163	1.90533
ENSG00000228477	AL663070.2	1.77212	1.32766	1.89206	1.60383	1.75814	2.06381	1.6495	2.14129	2.05496	1.53494	2.42486	0.913281	4.47292	4.2324	3.71102	4.03255	4.72242	4.06618	4.01821	4.32592	3.88239	4.25036	4.14914	4.31583	1.42658	2.52558	2.37802	2.68442	3.13151	2.76911	2.57609	1.57825	2.57633	1.40241	1.61314	1.32285	1.42278	2.3148	2.00334	2.28495	1.87799	2.18421	2.45681	3.0033	1.83405	2.54708	1.96263	2.11553
ENSG00000131236	CAP1	10.3849	10.3564	10.4675	10.4812	10.2592	10.2078	10.6964	10.5794	10.6806	10.68	10.6025	10.5631	9.12951	9.26393	9.27462	9.36872	9.18396	9.17648	9.04299	9.18307	9.10656	9.26263	9.22201	9.24324	9.77531	9.80244	9.76363	9.63187	9.63003	9.59122	9.71258	9.6605	9.72112	9.65538	9.59635	9.63889	9.66824	9.75507	9.65469	9.7192	9.82042	9.86329	9.66816	9.74598	9.66258	9.5622	9.77308	9.76708
ENSG00000131238	PPT1	7.54616	7.58349	7.61875	7.67968	7.72117	7.72674	7.54046	7.49032	7.61098	7.66939	7.63736	7.6954	7.10701	7.11876	7.14721	7.07459	7.16721	7.17507	7.06611	7.0979	7.12329	7.04604	7.12701	7.18262	7.03003	7.15137	7.03368	7.05233	6.92275	6.86719	7.06026	7.15803	7.06054	7.02974	6.97975	6.92588	7.0233	6.97736	7.04332	6.78364	7.00574	6.76615	7.00141	6.98043	6.93314	6.79887	7.03242	6.88422
ENSG00000117000	RLF	4.8584	4.81084	4.72498	4.79239	4.63988	4.65182	5.03617	4.98571	4.89149	4.86248	4.88254	4.87941	5.07848	5.13496	5.05158	5.18552	5.10092	5.01332	5.00007	5.11277	5.14237	5.22196	5.21987	5.1079	5.89176	5.72541	6.17518	6.10948	6.0971	6.48529	5.57159	5.86362	5.55434	5.81309	6.16122	6.21085	6.31376	6.24288	6.11269	6.36324	5.95356	6.04116	6.2889	6.26662	6.21118	6.216	6.16573	6.21357
ENSG00000259943	AL050341.2	3.02762	3.47636	3.06085	3.40969	3.42164	3.24385	3.03109	3.24925	2.73595	3.33351	3.16181	3.27384	2.86485	2.54892	2.47633	3.04215	2.71932	2.75087	3.1866	2.88803	2.37593	3.2119	2.96765	2.90326	3.23341	2.8416	3.22265	3.20181	3.15857	3.22869	3.40973	3.14706	3.28996	3.21214	3.11976	3.35774	4.36626	4.23052	4.55297	4.40183	4.25906	4.11385	3.89179	4.02935	4.26401	3.77372	4.26413	4.09943
ENSG00000084073	ZMPSTE24	5.82963	5.84569	6.10709	5.9156	5.91607	5.83322	6.18984	6.08937	6.26396	6.1678	6.15793	6.27217	6.92072	6.84609	6.93326	6.8722	6.87153	6.86475	6.93133	6.94521	7.00366	6.95711	6.97547	6.94607	5.58974	5.70234	5.67088	5.58674	5.68307	5.36952	5.74255	5.59049	5.83925	5.91052	5.73285	5.7932	5.02751	5.18027	4.92063	5.13605	4.91513	5.17863	5.15828	5.06504	4.99347	5.2961	5.12685	5.19589
ENSG00000049089	COL9A2	4.01814	3.81662	4.29807	3.71283	3.76065	3.34758	2.61557	2.38926	3.30043	2.50756	2.71683	2.68425	4.56428	4.81329	4.40294	4.37396	4.48724	4.53254	4.50161	4.55402	4.26885	4.2167	4.60442	4.39996	5.48665	5.23518	5.523	5.24808	5.44839	5.35364	4.47738	4.6365	4.98927	4.93295	4.98921	5.03587	6.55133	6.44858	6.40176	6.19546	6.60004	6.18633	5.31926	5.20956	5.43976	5.24483	5.68282	5.30042
ENSG00000084070	SMAP2	8.10022	8.11101	8.03003	8.10788	8.19602	8.31597	8.13675	8.19468	8.06358	8.16682	8.28926	8.29396	8.30711	8.38059	8.48354	8.47581	8.3485	8.22683	8.30534	8.40292	8.4471	8.49937	8.39201	8.45629	8.78829	8.77825	8.80237	8.6921	8.69107	8.74248	8.78524	8.79507	8.73847	8.68859	8.78093	8.70619	9.04778	9.21571	9.03716	9.00094	9.01541	9.01597	8.57938	8.58733	8.69246	8.41675	8.70871	8.54532
ENSG00000187801	ZFP69B	0.842175	1.07939	1.46115	1.40603	0.748135	0.982319	1.92294	1.82761	1.87972	2.04203	1.62858	1.77258	1.02606	1.2987	0.821604	1.20232	1.03015	0.911697	0.712138	1.36045	0.736165	1.18044	1.11378	1.43801	2.02859	1.22589	0.981106	1.92763	1.27066	1.77206	1.92562	1.50018	0.546706	1.65727	1.42414	1.65586	0.719632	1.35779	0.600551	0.417963	0.781237	1.7657	1.02196	1.26784	1.54584	1.12325	0.982388	2.14884
ENSG00000260920	AL031985.3	0.581416	0.852055	0.733876	0.901581	0.691068	0.748097	1.34771	1.39182	1.66865	1.35912	1.45417	0.96586	-0.00228657	0.41412	0.888627	0.933094	0.606949	0.761063	0.589896	0.829366	0.558773	1.03957	1.04932	0.435883	1.26754	0.715719	0.698713	0.823661	0.503779	0.718761	1.04006	0.793277	-1.57592	0.389599	-0.258568	0.893031	0.494187	0.825862	0.691761	0.819722	0.570298	1.29924	0.869909	1.13456	1.52274	1.0087	1.48819	1.27566
ENSG00000187815	ZFP69	0.819274	1.40967	1.1714	1.35139	1.31906	1.38772	1.19405	1.4298	1.30993	1.31126	0.872797	1.33354	1.7893	2.86678	1.9491	2.41836	1.94351	2.2104	2.34077	2.14824	1.95227	2.36901	2.26348	2.52455	1.11866	1.96873	1.61717	1.7246	0.971705	1.6643	1.2898	1.54113	0.758403	1.68992	1.47818	1.83577	0.197464	0.934757	0.775308	0.62418	0.516835	1.1683	0.183202	0.00821607	0.906858	0.342834	0.86874	1.08913
ENSG00000164002	EXO5	3.96473	3.98352	3.70128	3.76105	3.98423	3.92748	4.19774	4.21513	4.27767	4.02749	4.11953	4.05684	3.69072	3.50839	3.44476	3.5491	3.4095	3.51546	3.44291	3.59864	3.25553	3.52608	3.34433	3.32662	2.89031	2.9139	2.93678	2.83705	2.52556	1.97158	2.88577	2.43294	2.75229	2.67332	2.20029	2.36296	2.11799	1.95501	1.83118	1.81213	2.07061	1.85638	1.59986	2.0621	2.04572	2.20559	2.67366	2.46849
ENSG00000117010	ZNF684	2.641	2.63453	2.36069	2.50622	2.5058	2.66381	3.02462	2.85107	2.66606	2.95625	2.69867	2.97018	1.92619	2.23279	1.78158	2.17523	2.28277	2.46961	2.01507	2.18851	1.85421	1.9594	2.2566	2.13017	2.9839	2.78787	2.71555	2.79182	2.65838	2.80151	2.95003	2.49638	2.91763	2.74404	2.53666	2.83898	3.15518	3.07145	3.24522	3.3979	2.84802	3.11677	3.46499	3.60627	3.71821	3.99465	3.68766	3.65981
ENSG00000117016	RIMS3	2.95184	3.08436	3.19001	3.29444	3.32478	3.15264	3.34244	3.27845	3.50428	3.63308	3.4996	3.32335	2.94457	2.81159	3.09507	3.12991	2.62718	2.90585	2.68341	2.5953	2.73359	2.76489	2.85835	2.82473	3.58571	3.36063	3.68803	3.31234	3.28516	3.51917	3.47723	3.43408	3.45436	3.30674	3.29782	3.44545	3.51789	3.5459	3.15078	3.25575	3.2029	3.66275	3.24382	3.04903	3.23297	3.15942	3.07807	3.45824
ENSG00000272145	NFYC-AS1	1.2166	1.27095	1.40664	1.47995	1.20586	2.10515	1.44883	1.79184	1.52159	1.61402	0.979701	1.08858	-1.43991	-0.861249	-1.63117	-1.13483	-0.260027	-1.53548	-2.88053	-2.2904	-1.94106	-1.93094	-1.04877	-0.894782	-2.47761	-1.48684	-3.14353	-4.01612	-3.55267	-2.88256	-2.02219	-3.09892	-2.91501	-2.3109	-2.67209	-2.94206	0.688181	0.28512	1.34568	1.0429	0.469609	0.399688	0.767843	0.760931	0.966838	1.30128	0.720757	1.17613
ENSG00000066136	NFYC	6.02848	5.88732	6.00662	5.83259	6.00887	5.89244	5.80794	5.86381	5.89361	5.79955	5.70198	5.81448	5.94576	5.90482	5.83324	5.91704	5.83165	5.92854	5.9226	5.88925	5.76757	5.72433	5.75358	5.87529	5.94834	5.8922	5.82718	5.78086	5.82501	5.8498	5.84433	5.89792	5.85897	5.74469	5.84275	5.82834	5.73795	5.67499	5.80129	5.70518	5.74876	5.77162	5.42993	5.43334	5.63047	5.52972	5.51142	5.58258
ENSG00000117013	KCNQ4	-0.486835	-0.308179	-0.413039	-0.865714	-0.406759	-0.423235	0.129576	-0.79384	-0.307602	-0.812224	-0.158625	-0.591067	1.18482	1.7512	2.1226	2.73983	2.01348	1.8744	1.78631	1.3939	2.26201	2.60708	2.32501	2.24919	-0.173331	0.490725	0.56708	0.440399	-0.505593	0.778197	-1.62366	0.433709	-1.90605	1.77409	1.39741	1.35764	-0.668298	0.0414224	-1.10508	-1.42196	-1.26199	-1.04461	-0.100764	-0.94712	-0.478459	-0.747483	-0.555497	-1.39292
ENSG00000179862	CITED4	4.67286	4.72162	4.72204	4.72088	3.90965	4.21585	4.713	4.56712	4.23993	4.26215	3.67446	4.04905	6.29261	6.32324	6.37603	6.89723	6.48589	6.7043	6.6611	6.4753	6.5943	6.66378	6.9765	6.78466	4.27762	3.90835	4.76377	4.9641	5.01898	5.39977	4.56599	5.69142	5.27593	6.51392	6.3242	6.32409	3.93483	4.28866	3.92369	4.41458	3.88072	4.39877	3.83496	3.46491	3.19184	2.79186	3.40707	3.57685
ENSG00000171793	CTPS1	5.32052	4.97606	5.62002	4.8243	4.85601	4.8143	5.55584	5.45695	5.65683	5.38617	5.35708	5.37887	7.63162	7.60248	7.41365	7.4208	7.51657	7.53213	7.73349	7.64984	7.47813	7.43277	7.55835	7.5319	6.8597	7.05887	6.65523	6.79714	6.8216	6.53686	7.01582	6.9979	6.85464	6.86	6.80384	6.68351	3.8875	3.77928	4.05042	4.20328	3.94993	4.68022	4.10663	4.14841	4.06017	4.33152	4.27418	4.73285
ENSG00000281207	SLFNL1-AS1	0.952882	0.296594	-0.00478174	0.090844	0.524948	0.416762	0.0864634	-0.168165	0.2141	0.378563	-0.05201	0.577733	0.470153	-0.476406	-0.816016	0.546524	0.662775	0.312795	-0.298356	-0.454709	-0.112461	0.147905	-0.662442	-0.176616	-2.30071	-0.126422	-1.28477	-3.42082	-2.85311	-2.8619	-2.49833	-2.2425	-2.83135	-1.57958	-2.22458	-2.19173	0.181308	0.174764	0.675645	1.43266	0.593768	1.02299	0.566192	1.16724	0.538576	1.48723	0.974122	1.50616
ENSG00000010803	SCMH1	4.52902	4.61826	4.7003	4.56815	4.36126	4.34819	4.84578	4.90994	4.84073	4.8341	4.61773	4.61072	4.68981	4.78008	4.91236	5.01154	4.80458	4.97872	4.73147	4.79084	4.82667	4.96039	4.99365	4.94724	4.31748	4.65249	4.37235	4.54295	4.45619	4.54656	4.30596	4.59266	4.2945	4.71303	4.62983	4.81771	3.45671	3.47867	3.66553	3.29231	3.64123	3.52298	3.57192	3.42767	3.31265	3.03334	3.38119	3.15439
ENSG00000204060	FOXO6	-1.97862	-1.3959	-0.924272	-2.29026	-0.691461	-2.02355	-3.39802	-2.12158	-2.44932	-0.65563	-0.756245	-2.55324	-2.95489	-1.65453	-0.327319	-0.526453	-0.143616	-1.66206	-2.1579	-0.723142	-0.647478	0.202553	-0.255656	0.452784	-0.594247	0.464075	-4.34413	-1.51419	0.192331	-1.72753	-0.30808	0.298606	-2.62907	0.294427	-2.28131	-1.09728	-2.9232	-2.44377	-3.28989	-2.51417	-3.36915	-3.13566	-0.699382	-1.14959	-1.08562	-0.617534	-1.29069	-2.21085
ENSG00000127124	HIVEP3	3.85725	3.72022	4.16573	4.05647	3.83226	4.04325	3.94079	3.66521	4.33717	3.90693	3.85511	3.825	7.14785	6.92934	6.66881	6.6902	7.0435	6.63136	7.0687	6.87725	7.00515	6.86923	6.80075	6.52382	5.46783	5.41787	5.36892	5.5763	5.58219	5.59181	5.61475	5.44361	5.45186	5.44198	5.53248	5.24055	3.46867	3.30801	3.21057	3.39898	3.43792	3.64108	3.45134	3.43154	3.41046	3.3172	3.59677	3.66526
ENSG00000198815	FOXJ3	6.37017	6.27689	6.17544	6.28467	6.2013	6.37865	5.99737	5.98306	6.07364	5.91536	6.04742	6.07384	5.92096	5.79892	5.79401	5.83251	5.86801	5.90162	5.85061	5.91618	5.85883	5.83261	5.95293	5.89574	5.6591	5.73105	5.69406	5.85216	5.75797	6.109	5.61587	5.69589	5.66493	5.68067	5.77575	5.79298	6.6077	6.51014	6.60712	6.68924	6.49297	6.34186	6.6264	6.58385	6.68422	6.71717	6.5253	6.3642
ENSG00000177181	RIMKLA	-1.38729	-0.620976	-1.20822	-0.770936	-0.304694	-0.117075	0.226549	-0.0545934	-0.560566	0.326895	0.202366	-0.291183	-0.194405	-0.216269	-1.16228	-0.254322	-0.360217	-0.618893	-0.226067	-0.472689	-1.20423	-0.969974	-2.52548	-1.35369	3.03544	2.92573	2.90604	3.62624	3.63309	3.5965	1.93023	2.93057	1.83081	2.08191	2.97642	2.41075	-1.93274	-2.185	-2.11495	-1.91071	-1.91016	-1.84945	-1.01446	-0.305252	-0.00808432	-0.880522	-0.678905	-2.11051
ENSG00000127125	PPCS	5.37805	5.47736	5.30425	5.57949	5.646	5.58418	4.96139	5.01665	4.96292	5.19047	5.27939	5.20251	4.55043	4.43855	4.68169	4.51898	4.49762	4.57591	4.47532	4.48148	4.57192	4.44258	4.30987	4.53737	5.61757	5.46196	5.66519	5.61184	5.65518	5.47753	5.35724	5.43079	5.44273	5.35731	5.34232	5.36901	5.86784	5.93031	5.73627	5.87192	5.81398	5.77596	5.74517	5.76923	5.64675	5.7134	5.69553	5.66653
ENSG00000186409	CCDC30	0.177348	0.366868	-0.126019	1.0456	0.571995	0.620525	-0.181912	-0.295185	0.214363	0.364895	0.179708	0.126381	-4.3622	-4.87261	-4.51173	-4.06603	-4.08753	-3.78534	-3.90058	-4.5425	-4.21253	-4.22762	-3.74962	-3.56498	-2.95831	-3.78387	-4.53303	-4.01726	-4.5128	-4.60691	-4.46934	-4.16605	-4.49968	-3.87998	-3.89674	-3.74769	0.718129	0.422772	0.649154	0.860669	0.664962	-0.133351	0.611375	0.491397	0.362639	1.22614	0.361369	0.170829
ENSG00000171960	PPIH	5.08613	4.94222	5.18374	4.8776	4.86085	4.87087	5.43803	5.42138	5.2258	5.23037	5.07975	5.16031	5.4151	5.45513	5.35778	5.42603	5.41238	5.67465	5.37193	5.35421	5.28262	5.27966	5.42504	5.46035	5.40609	5.42805	5.37136	5.49171	5.59206	5.58491	5.32241	5.49336	5.45196	5.46084	5.51275	5.74234	5.40089	5.53534	5.38561	5.70638	5.47402	5.67045	5.56315	5.87462	5.59219	6.07221	5.45111	5.75166
ENSG00000065978	YBX1	9.72989	9.6203	9.77838	9.52109	9.52945	9.52759	9.78001	9.73823	9.77803	9.64407	9.69417	9.74349	10.6375	10.6849	10.4979	10.5984	10.6667	10.616	10.6375	10.6849	10.4975	10.5422	10.5706	10.6002	10.2679	10.3942	9.97181	10.1325	10.2247	10.1864	10.1296	10.256	10.128	10.196	10.1884	10.2858	9.22841	9.13714	9.33323	9.34874	9.05923	9.29141	9.17663	9.12264	9.21113	9.38308	9.04514	9.28565
ENSG00000164007	CLDN19	-4.01737	-4.21386	-4.41948	-4.64006	-4.99413	-4.84869	-4.24031	-3.90626	-4.22003	-4.10357	-4.73208	-4.81643	-2.45215	-2.65028	-4.33196	-2.71685	-2.83153	-1.80313	-1.76818	-1.75162	-3.46156	-2.18766	-1.1624	-1.87253	-3.25115	-1.45097	0.875129	1.05591	0.763926	0.498384	0.902017	2.22389	2.06414	2.73073	2.53873	1.90724	-4.35775	-4.18218	-4.52445	-4.74753	-5.09521	-3.28656	-4.04263	-3.91342	-4.09094	-2.99479	-4.84649	-3.83525
ENSG00000117385	P3H1	5.27192	5.28312	5.21983	5.24963	5.39612	5.32474	5.33068	5.36877	5.35577	5.25669	5.38425	5.33603	5.71626	5.68285	5.61739	5.50327	5.62907	5.68777	5.88859	5.86326	5.82714	5.69781	5.77385	5.74871	5.71298	5.65298	5.78801	5.66905	5.73214	5.72425	5.73919	5.68412	5.8177	5.74971	5.84016	5.80175	6.66086	6.64511	6.62313	6.72366	6.53251	6.52708	6.6659	6.71665	6.66481	6.75167	6.51052	6.49605
ENSG00000164008	C1orf50	2.82005	2.71948	2.37088	3.0183	2.78303	2.6213	2.24194	2.26665	2.53214	2.62316	2.72853	2.78837	1.41475	1.61061	1.31579	1.32829	1.45903	1.35861	1.21401	1.12805	1.16319	1.41138	1.41145	1.45585	1.34207	1.3595	1.07983	0.549739	0.688348	0.493469	0.822161	1.16317	1.25219	1.24844	1.13431	0.616306	2.10321	1.81882	1.95354	2.36402	2.31332	2.08401	2.02397	1.99873	2.07718	2.15577	2.35893	1.89267
ENSG00000274386	TMEM269	-0.245692	-0.47787	-0.933245	-0.74397	-0.631515	-0.926213	0.0232328	-1.69764	-1.25253	-0.377748	-0.605625	-0.917755	-4.7837	-4.61648	-4.34189	-3.6491	-4.06955	-4.08497	-4.75461	-5.59217	-4.88965	-5.08808	-4.16677	-5.19156	-4.43874	-4.59472	-5.04813	-4.92118	-5.09766	-3.50115	-3.46456	-4.60081	-5.00544	-4.15121	-4.12558	-4.27566	1.74193	1.54831	1.67616	2.22672	1.44072	1.6068	1.49788	1.33143	1.58502	2.11734	1.364	1.542
ENSG00000177868	SVBP	5.23132	5.0805	4.9888	5.34194	5.52571	5.47071	5.16448	5.18856	5.15463	5.21338	5.04665	5.07296	4.42139	4.43885	4.40118	4.46709	4.40917	4.42684	4.13841	4.45648	4.36399	4.56646	4.26456	4.71962	4.27184	4.34733	4.21288	4.21866	4.2385	4.35396	4.00213	4.20448	4.21099	4.07438	4.1495	4.25713	4.18411	3.98353	4.30214	3.86073	4.06254	3.88099	3.86645	3.68801	3.93251	3.73521	3.60118	3.84535
ENSG00000164010	ERMAP	3.87289	3.8686	3.63122	3.83909	3.9205	4.08415	3.32301	3.373	3.20337	3.25008	3.56088	3.50086	2.12357	2.19076	1.92274	1.96222	2.14332	2.15682	1.90161	2.02339	1.8003	1.97173	2.13461	2.18826	2.17013	2.69649	2.44437	2.69674	2.07372	1.74446	2.35142	2.2369	2.40397	2.06025	1.86684	1.82236	2.41951	1.92694	2.27518	2.03179	2.27126	1.89295	1.49564	1.32001	2.09082	1.24097	1.27183	1.61118
ENSG00000228192	AL512353.1	0.660927	0.62321	0.0344348	0.59269	0.158087	0.935528	0.104024	0.421145	0.846083	0.371657	0.61973	0.854114	1.4498	1.05308	1.98503	1.73322	1.8235	1.52809	1.65748	1.17882	1.57297	1.64314	2.0169	1.90833	0.548172	1.03442	0.204499	-0.796314	-0.480471	0.209499	0.371648	0.823956	0.858613	0.752896	0.552772	0.756434	0.148996	0.736725	0.690244	0.107416	0.0401522	-0.0977336	0.517747	0.35053	0.121641	0.511046	0.763841	0.0796837
ENSG00000164011	ZNF691	3.61906	3.52747	3.28742	3.61417	3.51748	3.66175	3.05529	3.33905	3.18573	3.22948	3.10149	3.3903	3.49257	3.63129	3.5591	3.74877	3.6062	3.69188	3.63011	3.67768	3.63041	3.52247	3.74116	3.73947	3.4433	3.40305	3.38118	3.29266	3.40365	3.26356	3.04451	3.53117	3.42652	3.44373	3.56317	3.58037	4.18479	4.14824	4.21505	4.12693	4.10996	3.72234	3.96814	3.91214	4.06736	3.82169	3.89578	3.7662
ENSG00000117394	SLC2A1	6.29863	6.30455	6.22947	6.31593	6.40165	6.32023	6.60685	6.66376	6.59185	6.62206	6.61836	6.55514	6.9046	6.90305	6.69006	6.80119	6.69302	6.72391	6.89928	6.86591	6.69204	6.7121	6.72179	6.6597	6.62675	6.67311	6.7818	6.91903	6.70504	6.87918	6.63015	6.95343	6.83105	6.72282	6.6281	6.44546	5.68259	5.4286	5.8234	5.74276	6.08354	6.27884	6.20468	6.22353	6.26853	6.48204	6.08877	6.38385
ENSG00000227533	SLC2A1-AS1	0.580536	0.614713	0.307638	0.480969	0.838328	0.768771	0.716577	0.218225	-0.87993	0.714341	0.529815	0.0893985	-3.21633	-3.07783	-3.86875	-3.31031	-4.03311	-3.43335	-3.95558	-3.50396	-3.85864	-4.11853	-3.09937	-3.45147	-2.24449	-4.7435	-2.99522	-2.66911	-4.77351	-2.47016	-4.56086	-3.76258	-4.04888	-2.69461	-3.90557	-3.85327	0.256636	-0.471319	0.269043	0.693423	0.652973	0.512415	0.528407	0.329983	-0.103853	1.28195	0.651875	0.460382
ENSG00000117395	EBNA1BP2	5.85937	5.73753	5.97586	5.4897	5.61339	5.51937	5.90033	5.82627	5.92827	5.63605	5.70278	5.77725	7.29541	7.14997	7.12211	7.11152	7.29604	7.25412	7.33964	7.23795	7.26089	7.19627	7.30313	7.31363	6.5692	6.68973	6.42713	6.5631	6.53035	6.34349	6.56163	6.6049	6.57235	6.57084	6.40199	6.42296	4.35999	4.5569	4.39693	4.56581	4.30944	4.69994	4.43828	4.51499	4.41427	4.88595	4.54101	4.74202
ENSG00000066056	TIE1	1.24061	0.23305	1.89435	0.28426	1.0959	0.598666	0.830949	-0.455523	0.532095	-0.543427	0.744081	-0.468314	5.72871	5.48922	5.57541	4.66882	5.23602	4.68778	6.24152	6.00455	6.28202	5.7212	5.9629	5.4799	7.53042	7.27136	7.14904	6.52026	7.37709	6.32908	7.51816	7.2074	7.1995	6.66683	7.37783	6.5337	6.89288	6.6863	6.82998	6.84388	7.39454	7.06564	6.67913	6.42656	6.67562	6.53051	6.93876	6.58942
ENSG00000117400	MPL	-2.56113	-3.59418	-4.61833	-4.75022	-4.11776	-2.84932	-4.78197	-3.33718	-3.06798	-4.19707	-3.78292	-2.56981	-1.65686	-1.08118	-3.42488	-2.00139	-2.3472	-2.51848	-0.626736	-1.07134	-0.884621	-1.03311	-1.51698	-1.9132	-1.2652	-0.0759428	-1.34759	-1.39992	-0.586681	-3.1356	0.263378	-1.84091	-0.54754	-0.441709	-0.674028	-2.84984	-3.31164	-1.91189	-2.71656	-1.61065	-1.83598	-3.12719	-1.27135	-3.01733	-0.965584	-2.8789	-0.532255	-1.39434
ENSG00000234694	AL139289.1	1.2369	1.43561	0.735971	1.32002	1.45455	1.07157	1.77619	1.92836	1.61771	1.1241	1.57758	0.78377	0.543935	2.03741	1.49965	2.17514	1.05811	1.60202	1.60323	1.5344	1.16251	1.48434	1.79317	2.49689	3.29556	3.24355	3.46347	2.86867	3.42821	3.29812	3.80611	3.57492	3.37277	3.07643	3.13969	3.59999	3.80067	3.55685	3.90132	3.85395	4.13021	4.06796	3.72644	3.62307	3.8674	3.56573	4.00671	3.88152
ENSG00000117399	CDC20	7.38421	7.23771	7.3757	7.01229	7.14004	7.00023	7.84459	7.84223	7.61529	7.61695	7.86109	7.78788	7.7639	7.69468	7.27006	7.02678	7.36693	7.13727	7.73785	7.88146	7.2832	7.29728	7.27021	7.22163	8.8513	8.86135	8.59813	8.34484	8.86663	8.6027	9.00249	8.77463	8.71167	8.43097	8.74844	8.56893	8.25541	8.18439	8.63318	8.70189	8.25328	8.63248	8.60568	8.56579	8.71654	8.97009	8.77583	9.05425
ENSG00000066322	ELOVL1	6.62092	6.66074	6.67154	6.68751	6.66782	6.71294	6.80998	6.73347	6.77941	6.74056	6.81652	6.85026	7.28713	7.36315	7.11918	7.10926	7.29348	7.08218	7.29058	7.34298	7.22888	7.28097	7.27985	7.18745	7.45293	7.39617	7.34337	7.15746	7.32186	7.13075	7.28489	7.17335	7.24413	7.27167	7.38828	7.24814	7.06965	6.9251	6.89268	7.14924	7.13676	7.15404	6.90853	6.87877	6.90538	7.00529	6.81038	6.98006
ENSG00000159479	MED8	5.60822	5.69882	5.74582	5.59909	5.57483	5.54943	5.67097	5.71229	5.69902	5.5675	5.46464	5.49421	6.19887	6.1445	6.15322	6.16636	6.13984	6.16857	6.36526	6.27807	6.21377	6.15818	6.25587	6.26055	5.99923	5.8817	6.12507	6.10264	6.25805	6.37617	6.07977	6.14043	6.08389	6.27088	6.41517	6.39641	7.18815	7.23176	6.96329	7.44202	7.05902	7.1463	7.04235	7.20704	6.9711	7.30749	6.8727	7.04688
ENSG00000198198	SZT2	5.80033	5.76727	5.62685	5.74314	5.70296	5.74071	5.56147	5.59103	5.48408	5.52697	5.63843	5.6366	5.95726	6.00456	5.8208	5.96239	5.89377	5.74308	5.90319	5.99804	5.89156	5.94866	5.79357	5.76115	5.03099	5.07757	5.28896	5.28141	5.19248	5.35381	5.25255	5.20451	5.14224	5.57671	5.55332	5.5835	5.39858	5.50816	5.39538	5.50222	5.39466	5.43855	5.42642	5.5316	5.63529	5.55295	5.74357	5.61611
ENSG00000178922	HYI	5.10751	4.92537	4.43016	4.63846	4.50618	4.28176	3.27145	3.155	2.65903	2.84045	2.71061	2.65671	3.54815	3.56669	3.61781	3.41836	3.55706	3.47135	3.3393	3.17893	3.29899	3.30626	3.44542	3.55051	4.80423	4.5938	4.48424	4.19115	4.28988	4.02861	3.7949	3.63687	3.61115	3.84045	3.88593	3.6262	4.25408	4.09742	4.36145	4.02158	4.08253	4.04774	3.02241	2.65016	3.39498	3.16274	3.43545	3.4788
ENSG00000142949	PTPRF	2.60858	1.97802	1.28281	0.843077	1.4697	1.30061	0.755565	0.123666	-1.27631	-1.7226	-0.531447	-0.145651	7.14497	7.37491	7.49522	7.45012	7.42712	7.3761	7.55225	7.30394	7.69324	7.61646	7.71862	7.61238	4.69336	4.96731	6.00575	6.74313	6.81485	6.99286	4.89247	6.95012	6.82887	7.97701	7.87692	7.63497	-0.956076	-1.00614	-2.50265	-1.20142	-1.24677	0.184114	-0.943851	-0.834721	-1.23084	-1.66625	-1.88856	-1.47912
ENSG00000066135	KDM4A	4.71038	4.61216	4.61516	4.64231	4.62854	4.65758	4.62314	4.65895	4.63599	4.66304	4.67888	4.69808	4.13786	4.13017	4.25936	4.23559	4.2044	4.09873	4.186	4.06277	4.25058	4.13596	4.19062	4.338	4.43922	4.37992	4.47818	4.58454	4.60244	4.52684	4.45397	4.54775	4.40343	4.35288	4.49102	4.56428	4.90882	4.97984	4.8879	4.94433	4.91355	4.94315	4.8817	4.96823	4.8959	4.8313	4.90928	4.83022
ENSG00000236200	KDM4A-AS1	-0.854154	-0.739057	-0.638795	-1.49135	-1.0693	-0.152078	0.2472	-0.737343	-0.27187	-0.506117	-0.276426	0.481286	0.0372283	0.246551	0.247302	0.414345	0.496911	0.830152	-0.453714	0.000639328	0.0317404	0.093202	0.203874	0.204009	-0.590289	-0.749229	-3.78809	-1.48189	-3.01957	-1.98902	-0.338996	-2.71261	0.230835	-1.58391	-1.70427	-1.88347	-0.324587	-1.08775	-0.681444	0.0200117	-0.722122	0.436342	-0.141754	0.00688071	-0.137386	-0.0071537	-0.11501	-0.747408
ENSG00000126091	ST3GAL3	0.358278	0.191502	0.172417	0.626351	0.297467	0.605945	0.743558	0.560713	0.853445	1.08676	0.856886	0.951121	-0.909705	-0.744324	-1.48382	-0.330791	-0.0548359	-0.838949	-0.353215	-0.917792	-0.784619	-0.273635	-1.86758	-0.0130138	-0.338147	-0.178	-1.29032	-3.51161	-1.67857	-2.62988	-0.447985	-3.13069	-2.78608	-2.93768	-3.36505	-2.31293	0.108663	0.206715	0.793662	0.458366	0.259321	0.384342	0.160134	0.0757357	1.14171	1.26161	0.866421	0.894925
ENSG00000237950	AL357079.1	1.40964	1.3256	1.52751	2.31952	1.70069	1.86144	1.07708	0.689827	1.31081	1.91022	1.41542	0.91194	-2.1029	-2.28641	-2.54852	-2.30456	-2.17501	-1.52827	-2.21379	-2.26548	-2.5705	-3.16575	-1.70233	-1.13065	-0.577455	-0.746339	-3.20008	-2.74227	-3.71661	-1.13369	-2.90436	-3.61954	-3.35909	-2.4687	-3.89401	-3.29497	0.377488	0.762499	1.4739	0.945173	0.368777	0.450123	0.0717538	0.65405	1.01582	0.395415	0.605751	0.675965
ENSG00000117408	IPO13	5.12152	5.16261	5.2181	5.15339	5.19289	5.21921	5.11855	5.09751	5.12221	5.20157	5.18646	5.17045	5.55098	5.54456	5.49668	5.54223	5.44962	5.46517	5.49739	5.57743	5.55638	5.57675	5.52044	5.43262	4.69175	4.80006	4.91723	4.94363	4.80133	4.81656	4.95652	4.96137	4.94661	5.06892	4.945	4.96664	4.95395	5.19956	4.82532	5.13352	4.99596	5.22801	5.08653	5.1431	5.00046	5.12157	5.04093	5.05204
ENSG00000132768	DPH2	5.03487	4.90245	5.20396	5.15978	5.12215	5.095	5.02405	4.91624	5.07911	4.99789	5.06381	5.06174	6.33485	6.38618	6.28214	6.26975	6.36357	6.18324	6.44273	6.46593	6.41226	6.41795	6.32893	6.2807	5.20656	5.33645	5.11905	5.26295	5.08821	5.24042	5.2813	5.33547	5.21288	5.35986	5.10228	5.05343	5.47415	5.70575	5.22674	5.86597	5.3922	5.5847	5.53816	5.7656	5.35631	5.92806	5.31718	5.55446
ENSG00000117410	ATP6V0B	6.54889	6.46125	6.69891	6.55325	6.57607	6.47483	6.70856	6.57842	6.7214	6.5622	6.60951	6.55983	7.36672	7.32283	7.38672	7.38639	7.2604	7.33864	7.43482	7.3842	7.43136	7.42836	7.37281	7.33844	6.05345	6.04555	6.18279	6.35307	6.21808	6.47693	6.43968	6.59465	6.56193	6.80704	6.73023	6.76221	6.68582	6.71954	6.45113	6.57883	6.46974	6.67245	6.86802	6.85507	6.57331	6.94358	6.62975	6.71448
ENSG00000117411	B4GALT2	3.42555	3.26423	3.69896	3.24701	3.25884	3.18792	3.7293	3.70522	3.89904	3.76066	3.57844	3.37307	6.04614	6.05807	5.84153	5.92961	5.93035	5.91764	6.02589	6.11291	5.95897	6.0102	5.80996	5.93463	5.3496	5.6174	5.03642	5.43319	5.41723	5.36549	5.42722	5.61867	5.20624	5.40758	5.21624	5.17615	2.63993	2.92679	2.88157	3.04814	2.90251	3.42625	3.11827	3.27605	3.03503	3.12184	3.28398	3.48906
ENSG00000159214	CCDC24	0.331732	0.732534	0.440439	0.991741	0.71109	1.06048	1.10598	1.52991	1.20352	1.10291	1.10504	1.05673	2.72823	3.11322	2.97071	3.03319	2.83926	3.04485	2.98059	2.98666	2.81504	2.95898	3.20023	3.1413	1.13516	1.81351	1.92848	1.74959	1.66081	2.18184	2.02103	2.59444	2.55249	2.46093	2.32666	2.49298	0.440831	0.193058	-0.243269	-0.557215	0.173411	-0.570409	0.913393	0.871606	0.645395	0.86386	1.07405	0.960938
ENSG00000196517	SLC6A9	-0.928436	-1.80725	-0.998481	-2.19142	-2.16589	-1.0988	-0.288012	-0.746298	-1.06376	-1.41117	-1.07943	-0.863424	-0.0115268	0.147271	-0.243953	0.28915	-0.174628	-0.219354	-0.212301	-0.235403	-0.541663	-0.018886	-0.187357	0.280816	-2.85769	-2.50545	-1.81675	-1.64515	-2.4345	-1.27491	-3.68183	-3.41106	-2.94528	-2.016	-2.97407	-2.44818	0.162989	1.05928	-0.320883	-0.171222	0.244939	1.38907	-0.00137668	0.412605	-0.514864	-0.195695	-0.246318	0.698692
ENSG00000178028	DMAP1	5.98776	5.93334	5.86479	6.0146	6.15703	6.15042	5.75802	5.83036	5.73698	5.79664	5.94259	5.84682	5.25301	5.30471	5.48012	5.51693	5.39245	5.41246	5.2457	5.28356	5.38423	5.29407	5.43448	5.31256	4.94292	4.94799	4.75289	4.91136	4.73999	4.7553	4.67931	4.68586	4.79767	4.81387	4.75382	4.6297	5.2429	5.11095	5.31195	5.02731	5.12675	4.89174	5.19791	5.12502	5.2326	5.02571	5.17223	5.05608
ENSG00000117419	ERI3	4.89873	4.85973	4.90432	4.90345	4.84374	4.91833	5.0861	4.99625	5.11029	4.96839	4.9837	4.98778	5.75637	5.76807	5.73293	5.68746	5.77836	5.86615	5.66167	5.75996	5.64761	5.71476	5.67608	5.7898	5.44731	5.72617	5.38612	5.59374	5.45838	5.36151	5.60716	5.60221	5.39179	5.51351	5.32405	5.36734	4.65928	4.91861	4.69381	4.97808	4.72386	4.93789	4.84346	5.12103	4.85289	5.07748	4.89655	5.0983
ENSG00000187147	RNF220	5.94532	5.95574	5.92502	6.12309	6.11202	6.07541	5.90357	5.95724	5.94857	5.98896	5.99547	5.97345	5.98369	5.98576	5.97452	5.85879	5.9295	5.94169	5.99729	6.04635	5.87314	5.94644	5.87651	5.86047	5.77013	5.75981	5.58006	5.57277	5.59441	5.50027	5.72304	5.69297	5.69031	5.66666	5.56621	5.43972	5.12337	5.1206	5.28649	5.14281	5.24063	5.21787	5.35131	5.35015	5.49614	5.50385	5.47719	5.47503
ENSG00000126106	TMEM53	2.75862	2.24248	2.37755	2.45747	2.46289	2.67987	2.53708	2.29803	2.35377	2.26442	2.61908	2.54716	2.04712	2.00916	2.34656	1.82207	1.95508	1.9741	1.95478	1.63612	1.61276	2.01288	1.85364	2.04728	3.26167	3.39763	3.01652	3.17735	3.03316	2.80891	3.13164	3.05179	3.09498	2.69257	2.44252	2.65482	2.77764	2.83841	2.90308	2.616	3.08004	2.90672	2.5616	2.4992	2.45459	2.48115	2.46546	2.47628
ENSG00000198520	ARMH1	2.08639	1.72244	1.81589	1.89154	2.52079	2.5016	1.94934	1.95624	2.08659	2.01401	1.95434	1.56685	1.8158	1.12903	1.46283	0.834522	1.43928	0.552452	1.0554	0.74819	0.898348	0.51648	0.276643	-0.0155598	2.3644	2.37156	2.5148	1.83067	2.39337	1.34272	2.04455	2.12594	2.13256	1.33599	1.83329	0.511371	2.39362	2.03157	1.93387	2.41077	2.36821	2.19812	2.31777	2.08692	1.9251	2.04247	2.05763	1.82629
ENSG00000142945	KIF2C	6.9686	6.86985	6.80489	6.58029	6.57943	6.52827	7.40095	7.51286	7.08587	7.16942	7.20606	7.19058	7.01327	7.17475	6.82894	6.94523	6.9927	7.15358	7.02653	7.13298	6.77251	6.8304	7.08056	7.04855	8.31956	8.24841	8.06493	8.11102	8.3644	8.57907	8.1763	8.23943	7.85499	7.9086	8.20817	8.30541	8.14642	8.07804	8.24868	8.36581	7.90476	8.31758	8.26019	8.33878	8.23484	8.45951	8.17745	8.58128
ENSG00000142937	RPS8	10.3828	10.3696	10.1769	10.4861	10.5002	10.502	9.7384	9.82555	9.66201	9.84989	9.85319	9.91934	10.1838	10.1722	10.1998	10.246	10.1868	10.3447	10.1493	10.1722	10.199	10.1992	10.2146	10.1933	10.4097	10.3962	10.4202	10.447	10.4439	10.5292	10.4649	10.4509	10.4194	10.4868	10.4644	10.4254	10.7596	10.7596	10.7105	10.8099	10.6727	10.6745	10.7596	10.7425	10.602	10.8613	10.5744	10.6061
ENSG00000234093	RPS15AP11	2.46032	2.71301	2.6676	2.92249	3.07392	3.12609	2.66441	2.57517	2.32113	2.8121	2.46676	2.60244	3.40105	2.8646	3.02061	3.2616	3.34849	3.66825	3.14535	2.8203	3.22208	2.98897	2.9366	3.51097	3.31023	3.11907	3.30187	2.43296	1.8841	3.46481	2.67357	1.69209	2.89734	2.94921	2.6812	1.61035	3.47898	2.73485	3.11301	3.15396	3.15297	3.06035	3.75604	3.40741	3.13248	3.49711	3.1495	3.60076
ENSG00000142959	BEST4	0.542216	0.461196	0.548028	0.326595	0.502053	0.990404	0.39764	-0.171157	0.79389	0.652336	0.703218	0.843372	-0.607953	-2.58231	-1.31467	-1.50236	-1.28011	-0.632837	-0.343131	-0.4198	0.297179	-0.51203	-1.68751	-0.904167	0.144823	0.518939	0.652623	-3.29168	-0.133237	-1.34374	0.339283	-2.11954	-1.17431	-2.42588	-0.153141	-1.70423	0.444481	-0.789472	0.352009	0.0145731	0.154769	0.935359	0.343871	0.0485468	0.481676	0.738627	0.280656	-0.329999
ENSG00000173846	PLK3	5.88046	5.82819	5.71278	5.81824	5.77498	5.67889	5.74704	5.69678	5.57878	5.61934	5.89827	5.67412	7.28002	7.04275	7.33948	7.08031	7.10101	6.85947	7.06978	6.83924	7.23805	7.02997	7.00529	6.84808	6.85056	6.46538	6.99692	6.96751	7.01261	6.85055	6.55948	6.32074	6.66019	6.44446	6.81272	6.49131	5.80322	5.73188	5.53966	5.72045	5.68493	5.91249	5.52756	5.52365	5.40163	5.43139	5.41088	5.42178
ENSG00000222009	BTBD19	2.36032	2.00724	1.93402	1.8415	1.72056	1.87505	2.02248	1.45524	1.41009	1.90324	1.70695	1.56654	2.72824	2.87477	3.00506	2.74818	2.73046	2.59335	2.48994	2.19268	3.10485	2.84772	2.48964	2.32793	3.16153	2.65816	2.90196	2.4955	2.95959	2.7127	2.12718	1.63995	2.26114	2.59028	2.81689	2.28893	2.37608	2.13875	1.82993	1.6681	2.21071	2.54257	1.77619	1.93241	1.13698	1.86344	1.88893	1.92768
ENSG00000117425	PTCH2	0.0594022	0.269211	-0.0114702	0.271787	-0.0517194	0.206974	0.531428	-0.609585	-0.790731	-0.563319	-0.350561	0.267984	-0.871284	0.0081632	-0.203795	0.252632	-0.195695	-0.411104	0.00289803	-0.159897	-0.382141	0.582028	0.546415	-0.424361	-2.81564	-5.11108	-4.31761	-4.17918	-4.35447	-3.56442	-4.47708	-4.33164	-3.93805	-3.83644	-3.74507	-3.23697	0.452352	0.863152	0.28406	1.3535	-0.138648	0.650973	0.67628	0.703923	-0.203799	0.922327	0.459358	0.922366
ENSG00000070785	EIF2B3	4.55096	4.50315	4.73414	4.41666	4.35698	4.32624	4.62643	4.56268	4.80379	4.65605	4.40873	4.55371	5.7822	5.8046	5.69099	5.83824	5.86679	6.07494	5.75548	5.69935	5.8708	5.83386	5.89369	5.91856	5.55727	5.58222	5.49081	5.72921	5.74554	5.64986	5.58787	5.57866	5.50547	5.66716	5.4952	5.60683	4.51117	4.56787	4.23281	4.72286	4.41735	4.82105	4.53729	4.78496	4.41498	4.80225	4.33188	4.71454
ENSG00000126107	HECTD3	5.98783	5.95556	5.89201	5.98935	6.07428	6.10622	5.81071	5.89852	5.72488	5.88426	5.91757	5.93564	5.67831	5.87945	5.86045	5.97306	5.68916	5.77952	5.73292	5.75473	5.85955	5.87925	5.79188	5.82865	5.31442	5.49702	5.40259	5.47999	5.43592	5.45808	5.21516	5.37373	5.34009	5.70049	5.48849	5.62947	6.32778	6.45622	5.95167	6.27012	6.26663	6.3756	6.14234	6.31755	5.85329	6.14389	5.94239	6.01462
ENSG00000126088	UROD	5.77036	5.83589	5.4755	5.64219	5.71451	5.65654	5.50839	5.63408	5.49698	5.70255	5.5928	5.57609	6.37732	6.602	6.56701	6.78655	6.53004	6.82637	6.44739	6.48779	6.57076	6.61911	6.6711	6.7327	5.74605	6.09824	5.88752	6.0167	5.79284	5.75394	5.77111	6.03079	6.10329	6.2152	6.14263	6.08139	5.67447	5.74667	5.58696	5.59318	5.74775	5.70516	5.53041	5.55466	5.20756	5.48416	5.34572	5.27587
ENSG00000162415	ZSWIM5	-0.113213	-0.42456	-0.067615	-0.448207	-1.12089	-0.305756	-1.51403	-0.606663	-1.17407	-0.26677	-0.915677	-0.802408	-1.48626	-0.45915	-0.0569372	0.191395	0.202269	-0.202283	-0.577687	0.410107	-0.295148	0.182092	0.509893	0.204141	-2.40467	-2.64929	-1.65208	-0.362943	-0.781154	-2.01693	-3.1565	0.130553	-3.20991	0.0396556	-0.128997	-0.22535	-4.57356	-3.47992	-4.9005	-4.9741	-4.87442	-5.2316	-1.78744	-2.70529	-4.55433	-1.69014	-2.74362	-3.74795
ENSG00000186603	HPDL	1.66678	1.51623	2.301	1.52821	1.22822	1.57261	2.28227	2.49839	2.54845	2.05424	2.25244	2.48299	5.03997	4.84318	4.63972	4.4921	4.73488	4.41953	5.30301	5.27512	4.8735	4.97992	4.87352	4.67001	3.85162	3.95798	3.2238	4.20554	3.6396	3.32615	4.21978	4.21418	3.98929	3.79156	3.10059	3.32248	0.495571	-0.0554007	0.440921	-0.404032	0.0928884	1.15097	0.943041	1.10984	0.150207	0.924837	0.531597	1.92936
ENSG00000132781	MUTYH	1.19095	0.898847	1.269	1.1568	0.839392	1.1143	1.06747	1.14658	1.12609	1.02755	0.835803	1.01586	1.02711	0.633471	0.998998	1.12543	1.19365	1.02886	0.712592	0.581125	1.06248	0.818359	0.435019	1.16161	0.209804	-0.0519886	-1.25895	-2.20341	-2.16879	-0.589307	-1.27706	-2.22016	-2.46282	-0.846896	-0.308653	-0.641641	0.653279	0.687043	0.915592	0.941144	0.525048	0.727204	0.992245	0.942691	1.93658	1.20323	1.06043	0.934265
ENSG00000132773	TOE1	4.98121	4.97301	5.15226	5.01083	4.99197	5.07622	5.0132	5.05483	5.02254	4.86681	5.10645	4.94302	5.85301	5.67994	5.7097	5.67841	5.82438	5.72359	5.81598	5.79355	5.59259	5.61984	5.73774	5.70981	4.62063	4.87813	4.33954	4.57523	4.56419	4.14181	4.63085	4.78205	4.81676	4.55504	4.48874	4.26899	3.7093	3.77902	4.13229	3.91462	3.86569	3.91149	3.74943	3.72583	3.99653	3.99743	3.90832	4.17158
ENSG00000070759	TESK2	2.75786	2.77086	2.65238	3.02791	3.01189	3.06395	2.76915	3.065	2.93661	2.8223	2.78876	3.17701	1.7447	1.57156	1.4191	1.87211	1.48908	1.39739	1.87036	1.73351	1.57687	1.8278	1.84015	1.798	2.98758	2.66869	2.66778	2.76065	2.77612	3.15359	2.84331	2.94193	2.795	2.72288	3.0492	3.16811	3.91711	3.74683	4.02904	3.94958	3.85181	3.57844	3.92	3.80606	3.64462	3.82051	3.71085	3.64161
ENSG00000280670	CCDC163	4.13073	4.20608	4.02907	4.42028	4.56824	4.31719	3.88462	3.86355	3.57657	3.93796	4.19454	4.15771	2.83201	2.60603	2.46556	2.55621	2.64555	2.63432	3.02052	2.98279	2.61705	2.61303	2.73381	2.86202	3.54813	3.57507	3.46856	3.47013	3.22284	3.8326	3.39763	3.2819	3.25888	3.03082	3.22081	3.15885	5.05579	5.07744	5.45262	5.4634	4.88327	4.82756	5.07447	5.01359	5.42302	5.33184	5.03546	4.91624
ENSG00000132763	MMACHC	2.28038	2.19281	2.25698	1.83073	1.92603	2.16356	2.0575	2.03902	2.29196	2.07795	2.20059	2.40214	3.03213	2.7941	2.71519	2.4547	2.99872	2.96384	3.02906	2.85679	2.60996	2.61851	2.46099	2.75383	3.42659	3.38272	3.11694	3.06196	3.15792	3.03978	3.19211	3.01075	3.12858	2.74818	2.57564	3.01886	2.28421	2.00706	2.18654	2.53682	2.30143	2.17218	2.13172	2.18422	2.38612	2.56546	2.08444	2.10115
ENSG00000117450	PRDX1	9.60112	9.53044	9.80309	9.52073	9.41728	9.33128	9.77016	9.75242	9.77394	9.61622	9.6467	9.73144	10.7386	10.8739	10.8872	10.8339	10.8729	10.8217	10.9927	10.9093	10.9203	10.9017	10.9902	10.9154	9.51146	9.6888	9.49962	9.51298	9.74729	9.51445	9.35722	9.46783	9.40018	9.71538	9.8376	9.76107	8.60869	8.64585	8.72984	8.55878	8.75851	8.6689	8.33707	8.39744	8.11521	8.02975	8.35388	8.32214
ENSG00000117448	AKR1A1	6.61212	6.48219	6.79531	6.59913	6.50635	6.4553	6.58414	6.60986	6.78347	6.61592	6.55748	6.59896	6.87485	6.89441	6.75485	6.83436	6.8515	6.92785	7.01339	7.00726	6.93356	6.94855	7.06476	7.03835	6.85498	6.85709	6.77231	6.85883	6.89829	7.04138	6.84104	7.00216	6.81135	6.91898	7.03911	7.03476	7.4089	7.54823	7.26514	7.36989	7.28792	7.31046	7.3627	7.47088	7.17661	7.37306	7.20772	7.25493
ENSG00000132780	NASP	7.2196	7.11053	7.17458	6.90197	6.97295	6.69428	7.38152	7.33705	7.24239	7.14149	7.19454	7.24853	8.01698	8.04944	7.86173	7.92253	7.94977	8.05966	8.04385	8.05518	7.81662	7.80132	7.95299	7.96557	7.79262	7.86782	7.52992	7.58532	7.58886	7.5318	7.76949	7.82044	7.63501	7.74144	7.58756	7.74916	5.92278	5.89045	6.21037	5.90383	5.93812	6.32785	6.02001	5.92215	6.18355	6.07985	6.27934	6.34859
ENSG00000159588	CCDC17	1.56299	1.84887	1.70851	2.18516	1.49387	1.5575	1.28709	1.17385	1.25448	1.74292	1.27537	1.36348	-0.165974	0.0510988	0.144879	0.241785	0.294687	0.276204	-0.373042	0.695603	-0.0242985	0.0785389	0.211162	0.264828	-0.999686	-2.04694	-2.46061	-2.8292	-0.479242	-1.63214	-0.789521	-3.73041	-2.30018	-3.56991	-0.527225	-1.77805	2.52016	2.60448	2.67177	2.69066	2.36938	1.88735	2.17347	2.26536	2.51576	2.81128	2.08431	1.29986
ENSG00000159592	GPBP1L1	6.51076	6.56566	6.44025	6.56523	6.66285	6.56148	6.31886	6.38591	6.2923	6.35139	6.39481	6.37886	6.32819	6.37788	6.35656	6.31188	6.38241	6.38805	6.39397	6.37409	6.40187	6.40755	6.40684	6.44522	6.65118	6.58298	6.64983	6.69663	6.71799	6.70126	6.5917	6.60976	6.65062	6.67855	6.66904	6.65459	7.13136	7.1376	7.05873	6.94709	6.95927	6.85566	7.02051	7.00192	6.94239	6.97496	6.94763	6.83933
ENSG00000159596	TMEM69	5.46367	5.46829	5.46968	5.37145	5.33267	5.38083	5.19277	5.27189	5.19928	5.17202	5.25736	5.27893	6.36993	6.5046	6.30774	6.50263	6.40765	6.38879	6.35975	6.28473	6.4826	6.46296	6.61449	6.5365	5.39704	5.68965	5.35333	5.49739	5.43001	5.32772	5.5469	5.60914	5.32885	5.67433	5.5591	5.76196	5.24252	4.91901	5.18701	5.05223	5.21223	4.97651	4.82909	4.91986	5.14373	4.93527	4.95887	5.01551
ENSG00000197429	IPP	4.31886	4.58463	4.36614	4.34629	4.41763	4.50083	4.25264	4.25918	4.31811	4.37138	4.30597	4.42743	4.40386	4.43106	4.33608	4.47668	4.41417	4.40509	4.34456	4.2606	4.32362	4.33236	4.24164	4.40317	4.59831	4.51662	4.77115	4.69575	4.68294	4.65688	4.59287	4.29145	4.53264	4.32772	4.45426	4.39679	4.5714	4.67057	4.61383	4.67037	4.53662	4.45192	4.19339	4.42807	4.17088	4.16129	4.29124	4.40136
ENSG00000230896	AL604028.1	3.55098	3.32183	3.58924	3.03877	3.39266	3.32458	3.64084	3.13578	3.06056	2.72368	3.18262	3.65825	3.50537	3.41493	3.42384	3.40504	3.6736	3.89986	3.03309	2.80716	3.11739	3.2754	3.28662	3.58065	2.96763	3.07092	3.31289	3.56435	3.749	3.24005	3.47422	2.81669	2.97713	3.36054	2.41736	3.09789	3.18296	2.8071	2.32347	3.0629	2.89749	2.73107	2.83973	2.32305	2.97048	2.68129	2.94568	1.95527
ENSG00000086015	MAST2	4.91834	4.81734	4.99433	4.67229	4.55283	4.47756	5.45076	5.42961	5.37897	5.27309	5.03469	4.95266	6.18887	6.21421	5.91742	6.0832	6.14808	6.0805	6.15984	6.1901	5.92421	6.0248	6.10906	6.18609	6.00332	6.06284	6.02566	6.08072	6.15453	6.31054	6.08803	6.14335	5.92092	6.31529	6.34817	6.33098	5.48454	5.48457	5.60614	5.70579	5.61692	5.91563	5.42732	5.43744	5.42803	5.58986	5.5226	5.73185
ENSG00000117461	PIK3R3	2.67342	2.20872	2.44632	2.33968	2.46258	2.08648	2.79488	2.60197	2.60717	2.91484	2.95322	2.89999	1.75433	1.75227	1.70119	2.17431	2.11546	2.15402	1.81999	1.94569	1.95355	2.01655	1.74048	1.93419	2.04558	2.29514	2.17385	2.19029	2.28946	1.86241	2.57395	2.39161	2.2586	2.25839	2.02193	2.09222	2.55476	2.71114	2.45604	2.14394	2.81659	2.52671	2.65225	2.67795	2.71992	2.77403	2.81321	3.01726
ENSG00000085998	POMGNT1	5.44367	5.54238	5.55021	5.4037	5.40799	5.44038	5.29834	5.3531	5.35685	5.40529	5.1675	5.20942	6.70631	6.76181	6.83563	6.8665	6.83196	6.86348	6.69375	6.69503	6.65358	6.76411	6.76919	6.807	6.03727	6.16685	6.1313	6.23943	6.16682	6.12838	5.95592	6.17737	6.18632	6.38822	6.23475	6.20886	5.07499	5.17243	5.15907	5.13583	5.05155	5.26373	5.17208	5.18988	5.14067	5.18896	5.08954	5.10764
ENSG00000085999	RAD54L	4.89695	4.81666	4.81726	4.40077	4.56088	4.43216	5.44044	5.45544	5.17834	5.17206	5.25811	5.18794	6.05161	6.10446	5.55869	5.74147	6.04154	5.93248	6.00708	6.12203	5.60565	5.68231	5.77803	5.86859	6.1538	6.20007	5.93815	5.96974	6.10434	5.96421	6.24254	6.18632	5.79496	5.84975	6.07196	5.80041	4.78057	4.59118	5.36267	5.31457	4.92502	5.32555	4.94653	4.95563	5.25571	5.3103	5.34137	5.72858
ENSG00000132128	LRRC41	5.71775	5.76979	5.86548	5.79493	5.78902	5.74008	5.47464	5.60676	5.53782	5.57626	5.54077	5.58992	6.2561	6.29618	6.26361	6.29615	6.34452	6.40948	6.3093	6.3042	6.39043	6.266	6.36486	6.41461	5.96805	6.103	6.09104	6.07753	6.17002	6.06484	6.01886	6.042	6.14197	6.19909	6.07473	6.17193	6.51425	6.52586	6.29983	6.31838	6.47124	6.31879	6.19708	6.29095	6.05526	6.15974	6.06002	6.07124
ENSG00000173660	UQCRH	8.38824	8.42984	8.23276	8.26173	8.18702	8.28111	8.3173	8.354	8.3385	8.29676	8.31618	8.27435	8.60893	8.71568	8.81361	9.08151	8.8805	9.06159	8.68493	8.54388	8.79055	8.76317	9.01456	9.02461	8.34267	8.30637	8.30816	8.35546	8.348	8.52278	8.20836	8.35683	8.25546	8.60453	8.4424	8.66974	8.87918	8.79536	8.72885	8.83406	8.69755	8.64813	8.63449	8.78334	8.59247	8.66892	8.39552	8.5205
ENSG00000117481	NSUN4	4.09387	4.08745	4.04461	3.9609	3.95772	3.8103	3.96163	4.06638	3.89352	3.8193	3.74759	3.82129	4.97026	5.13306	5.2177	5.20604	5.25976	5.33565	5.14826	5.14402	5.16777	5.08163	5.33238	5.25881	4.22851	4.39287	4.3469	4.62038	4.79844	4.83567	4.39375	4.51507	4.67531	4.78213	4.75094	4.68891	4.34309	4.44168	4.37147	4.47048	4.56095	4.48782	4.32913	4.35731	4.39887	4.4566	4.33359	4.39191
ENSG00000117480	FAAH	2.63485	2.6171	2.46545	2.67059	2.2892	2.45511	1.59836	2.08057	1.91335	1.88706	1.8681	1.40105	0.468422	1.22553	1.3312	1.05116	1.58796	1.40441	0.666816	0.987473	1.04282	0.753746	1.26933	1.23378	0.906263	1.44061	1.53599	0.547787	1.65384	1.20922	0.411531	0.23144	1.46566	0.136573	0.840424	-0.888377	2.72232	2.78968	2.69782	3.01038	3.092	2.89149	2.81291	2.70151	2.75183	3.15811	2.65635	3.0835
ENSG00000232022	FAAHP1	0.118071	0.528189	-0.278986	1.38763	-0.57778	0.618885	-1.30427	-0.700416	-1.33653	-0.139514	-1.20349	-1.89335	-1.95818	-1.71806	-1.85847	-0.402271	-1.93896	-1.47196	-2.19256	-1.46732	-3.1923	-2.52392	-0.594606	-1.67671	-1.74289	-4.16797	-4.28563	-1.64843	-2.98472	-0.302106	-4.22397	-3.24605	-4.13731	-0.654142	-1.22856	-2.29835	-0.873221	0.295807	-0.253383	0.0452845	-0.743204	-0.994435	-0.951136	-0.413749	-1.60605	-0.872529	-0.748286	-0.151888
ENSG00000197587	DMBX1	-1.55299	-2.42978	-1.20849	-2.55038	-2.54318	-2.27247	-1.61861	-0.528784	-1.17	-1.09995	-1.65342	-1.99139	1.43597	1.98546	1.58037	2.08999	1.50998	1.85127	1.84548	1.94026	1.632	1.75215	1.9347	1.75085	-2.96325	-3.62685	-3.05908	-0.385275	-0.0455952	0.71974	-1.96768	-0.311502	-1.83266	1.29158	0.990905	1.46175	-1.95269	-1.26875	-2.45742	-1.75336	-3.36014	-0.84951	-1.58536	-1.77199	-3.81465	-1.62457	-3.36086	-1.81619
ENSG00000079277	MKNK1	6.12469	6.15319	6.16822	6.15453	6.03295	5.9399	6.60059	6.58314	6.75741	6.73179	6.54286	6.43904	4.92345	5.0638	5.1074	5.12075	5.07687	5.09959	5.03959	4.98297	5.17068	5.12712	5.10966	5.20057	5.93094	5.8476	5.81411	5.79299	5.68324	5.6827	5.90854	5.82467	5.78414	5.77234	5.59907	5.5967	5.62483	5.56515	5.69693	5.54853	5.78668	5.99887	5.39683	5.24766	5.5046	5.30355	5.63901	5.78221
ENSG00000142961	MOB3C	4.32472	4.47575	4.48384	4.36636	4.35999	4.47386	4.66285	4.59516	4.83172	4.68084	4.71688	4.60791	3.60312	3.64555	3.61713	3.56851	3.49968	3.56031	3.54324	3.60796	3.53254	3.61806	3.6084	3.39678	4.36675	4.16087	4.35094	4.28905	4.01979	4.20286	4.04411	4.00877	4.09955	4.08925	3.93646	3.96388	4.85952	4.77958	4.80514	4.75735	4.93485	5.0623	4.5233	4.40725	4.71458	4.47253	4.70329	4.72946
ENSG00000123472	ATPAF1	6.04772	5.93052	6.11171	6.01643	5.99584	5.97833	5.97951	5.95299	6.08496	6.01931	5.97796	6.0313	5.50333	5.44048	5.53941	5.40487	5.44004	5.5133	5.21402	5.26253	5.21572	5.08479	5.16289	5.28	6.07525	6.22248	6.17136	6.15076	6.21515	6.02189	6.06792	6.00933	6.04313	5.96622	5.80819	5.83183	5.87398	5.94245	5.84615	5.85444	6.07721	6.09264	5.64247	5.63426	5.50596	5.53713	5.75698	5.68978
ENSG00000159658	EFCAB14	6.85739	6.92395	6.87548	6.95024	7.0693	7.05504	6.73657	6.78565	6.77412	6.86431	6.95677	6.88472	6.09982	6.05716	6.1333	6.03077	6.00394	5.97293	6.08741	6.05374	6.06583	6.07233	6.00754	5.96571	6.025	6.05009	6.25864	6.17006	6.00046	6.09862	6.15358	6.07491	6.2743	6.11629	6.05567	6.08891	6.86442	6.94266	6.70493	6.82094	6.77927	6.79232	6.7431	6.76956	6.61758	6.72356	6.70518	6.75725
ENSG00000162367	TAL1	-4.38016	-3.47002	-5.35895	-5.56738	-5.32993	-5.29429	-3.46118	-3.05959	-4.98697	-3.24476	-5.03157	-5.16811	3.39224	3.87107	3.34738	3.73085	3.26221	3.61188	3.73095	3.76457	3.46999	3.4825	3.49093	3.56309	-1.38844	-3.10597	-0.41775	1.89113	0.697985	2.00372	-2.5153	1.75307	0.871771	2.87011	2.58169	2.67719	-4.75156	-4.49773	-5.18862	-5.30653	-5.26877	-5.65912	-4.48075	-4.36451	-5.02512	-3.50216	-4.04034	-5.2365
ENSG00000123473	STIL	5.50631	5.24721	5.31741	4.97444	5.01477	4.8402	6.02401	6.0724	5.7771	5.76463	5.61828	5.69688	5.7944	5.86721	5.55866	5.73526	5.73467	5.79517	5.74904	5.76674	5.42317	5.51465	5.65846	5.80606	5.82678	5.82274	5.65943	5.61214	5.84886	6.0654	5.86374	5.88058	5.56598	5.6792	5.99193	6.10078	5.07748	4.93708	5.24962	5.28094	4.81705	5.41709	5.37563	5.36904	5.3961	5.50933	5.35564	5.79881
ENSG00000162368	CMPK1	8.00543	7.9968	7.85219	8.07042	8.00343	8.01972	7.76096	7.71174	7.72302	7.82302	7.7757	7.7392	7.90457	7.87185	7.99489	7.93636	7.91136	7.92584	7.85774	7.90334	7.99257	7.97269	7.93037	7.96155	7.79449	7.78433	7.92411	7.95365	7.92123	8.02643	7.90719	7.86956	7.90861	7.92424	7.96742	7.96614	8.30387	8.42545	8.21877	8.38566	8.23076	8.32339	8.07211	8.18978	7.87635	8.08285	7.97236	8.01789
ENSG00000237424	FOXD2-AS1	3.39783	3.34623	3.00681	3.4239	3.36391	3.38014	3.55804	3.56848	3.49003	3.59261	3.3513	3.2147	1.3652	1.45088	1.55819	1.45219	1.2171	1.00467	1.89171	1.15171	1.50906	1.05349	1.25669	1.57111	3.71933	3.29992	3.36689	3.09055	3.15735	3.1604	3.57965	3.58845	3.43691	3.25375	3.2255	3.32259	3.60659	3.72986	4.15693	3.97372	4.11918	4.2624	3.97344	4.13064	4.45406	4.16767	4.43881	4.56045
ENSG00000186564	FOXD2	0.392588	0.296468	0.777488	0.943513	0.763164	1.30597	0.377924	0.365401	0.790162	1.103	0.972431	1.20447	-3.90096	-3.4644	-3.38443	-3.50735	-3.75743	-3.93641	-3.43289	-4.32188	-2.8484	-2.39958	-2.54963	-1.77769	-0.00218173	-2.59514	-2.91884	-3.76248	-3.62326	-4.41131	-0.511274	-2.36736	-3.30498	-4.54206	-4.08465	-3.23903	0.84058	0.428679	1.10552	0.394215	0.791655	0.7431	0.437644	0.0612273	1.33166	0.440323	1.2042	1.19627
ENSG00000162373	BEND5	0.739792	0.614021	0.393925	0.819612	0.606674	1.2953	1.36562	1.55136	1.64452	1.42031	2.22909	1.70638	-4.15837	-5.2044	-4.7266	-2.67912	-4.4115	-4.41613	-3.6883	-4.89963	-4.47761	-4.29134	-4.25578	-4.23751	3.90909	3.86272	3.88691	4.00935	3.56208	3.31291	3.83392	4.5111	3.85615	3.92479	3.82365	3.32804	2.39824	2.44164	1.459	2.72909	2.50786	2.23834	1.94135	2.463	2.0763	1.97761	1.48471	1.96525
ENSG00000185104	FAF1	5.54915	5.47246	5.46977	5.39649	5.40328	5.31923	5.75294	5.70117	5.74109	5.71312	5.56694	5.62162	5.87699	5.92533	5.79795	5.97131	5.88703	6.0089	5.89202	5.86511	5.79009	5.82839	5.99176	5.89319	6.02566	5.92907	5.84841	5.9563	6.02094	5.97982	5.97181	6.07304	5.90939	6.02913	5.91808	6.00382	5.46614	5.45427	5.42021	5.49167	5.5115	5.58102	5.39365	5.44426	5.39701	5.52666	5.39128	5.53782
ENSG00000123080	CDKN2C	6.32783	6.27431	5.79256	6.07803	6.13184	5.84228	6.74996	6.84751	6.3079	6.68506	6.54469	6.68594	4.72984	4.8048	4.4037	4.52664	4.49877	4.67019	4.60181	4.65363	4.32202	4.47764	4.57265	4.40281	5.67158	5.46377	5.22164	5.30295	5.34059	5.3162	5.55024	5.43096	5.17449	5.11944	5.35586	5.46456	5.58703	5.35262	5.81433	5.60943	5.31497	5.48463	5.50596	5.39979	5.81851	5.6397	5.86442	5.7993
ENSG00000123091	RNF11	6.41223	6.54883	6.33052	6.53672	6.55758	6.57433	6.39809	6.39546	6.39322	6.41539	6.36963	6.32646	6.01835	6.08139	6.17911	6.29978	6.13823	6.15155	5.98424	6.05856	6.13834	6.18025	6.18449	6.21455	6.1439	6.08692	6.33283	6.43457	6.15482	6.22077	6.10532	6.16852	6.27708	6.31011	6.24482	6.16416	6.63304	6.51072	6.43727	6.29013	6.52111	6.37678	6.59838	6.37538	6.37111	6.34045	6.6207	6.41407
ENSG00000233406	AL162430.2	1.11704	0.882463	1.08134	1.05927	1.77813	1.46617	0.684163	-0.0671325	0.54457	0.628683	0.811013	0.886626	0.939345	0.559669	1.37414	0.488473	1.85825	1.93156	0.99246	1.48243	1.4458	1.35656	2.12872	1.16786	0.913634	0.734365	1.24436	2.38536	1.06959	1.1111	2.10241	0.760853	2.00654	-0.494927	1.00465	-2.49984	1.8935	1.44573	2.01689	1.50231	1.82486	2.00765	1.76403	1.65912	1.5806	2.11495	1.16582	2.00444
ENSG00000085831	TTC39A	-5.14549	-3.05308	-3.62634	-6.21587	-6.13064	-6.01632	-2.14621	-3.40571	-3.8391	-3.72088	-3.83685	-2.69869	2.79325	2.88395	2.76709	2.69785	2.83987	3.22942	3.12762	2.84608	3.08104	2.96731	3.15657	3.2121	2.24885	2.58139	2.86698	3.44489	3.73926	3.9128	2.7585	4.43104	3.51141	4.72506	4.83323	4.88227	-0.899639	-0.780144	-0.908122	-1.67626	-0.898081	-0.165419	-0.81408	-0.81644	-3.42877	-2.42315	-2.33355	-1.96571
ENSG00000085832	EPS15	6.45393	6.50583	6.47523	6.58622	6.41052	6.52937	6.37501	6.43773	6.50695	6.4585	6.29573	6.33837	7.10644	7.16322	7.11673	7.2036	7.13459	7.16597	7.06969	7.10558	7.1572	7.10243	7.16303	7.20075	6.77271	6.86731	6.83762	6.92542	6.87658	6.91958	6.71884	6.93896	6.79261	7.1086	7.09267	7.07435	6.73588	6.86843	6.67521	6.62153	6.89119	6.65855	6.52845	6.46307	6.39167	6.33208	6.54467	6.51267
ENSG00000227742	CALR4P	-3.77335	-3.96818	-3.92984	-3.8691	-3.423	-2.34116	-4.07297	-3.82524	-2.50648	-3.39374	-2.23596	-2.06875	-6.00789	-4.47175	-4.5015	-4.47576	-5.68588	-4.88399	-5.20348	-5.13806	-4.68671	-3.94764	-3.0087	-4.21241	0.856466	0.362711	0.172869	-3.0839	-2.54475	-2.539	-0.143358	-1.95157	-2.19903	-2.33716	-2.89905	-4.2979	-3.35672	-3.48092	-4.06657	-2.64376	-2.09879	-2.93574	-3.09681	-1.90201	-3.74729	-3.78654	-3.4804	-3.47259
ENSG00000117859	OSBPL9	5.53999	5.69709	5.70265	5.7495	5.65258	5.60478	5.52992	5.5516	5.58767	5.59555	5.53025	5.52464	6.20283	6.34891	6.29053	6.3604	6.27475	6.38313	6.33873	6.30286	6.41311	6.4022	6.47293	6.41515	5.906	5.878	5.93829	6.08291	6.0413	6.01681	6.05276	6.25507	6.0643	6.45436	6.40583	6.45583	5.93225	5.96159	5.71592	5.75091	5.76623	5.73351	5.86868	5.875	5.63664	5.66218	5.75086	5.64473
ENSG00000078618	NRDC	7.73945	7.69332	7.72	7.69425	7.60047	7.58808	7.64683	7.66702	7.58436	7.54551	7.59004	7.58609	7.68025	7.86244	7.79469	7.83906	7.80798	7.82439	7.75771	7.71674	7.82801	7.80389	7.90928	7.85833	7.64759	7.65026	7.65317	7.65316	7.64703	7.67331	7.67254	7.76414	7.65202	7.8881	7.81564	7.9443	7.45901	7.55789	7.43625	7.41192	7.47487	7.47337	7.40459	7.4928	7.42671	7.36675	7.48329	7.55247
ENSG00000169213	RAB3B	-2.15288	-1.75101	-1.77666	-2.81111	-2.91745	-1.71311	-2.55139	-3.49911	-2.41201	-1.69877	-3.1848	-1.1281	2.64062	2.60089	2.24284	2.73804	2.59527	2.67044	3.27948	3.17933	3.32473	3.34526	3.22015	2.73376	2.61634	2.3937	1.95046	1.96357	2.36598	2.30056	3.50139	2.9436	2.62559	3.14418	3.06858	3.10592	0.240309	-0.499882	-0.911653	-0.622324	-0.286087	0.38644	0.26321	-0.0656896	0.434266	-0.762059	0.102523	0.175798
ENSG00000117862	TXNDC12	3.17915	3.22814	3.20445	3.31594	3.44767	3.4495	3.60995	3.47299	3.3207	3.37342	3.38322	3.47533	2.26589	1.97447	2.62321	2.29272	2.21759	2.17052	2.39418	2.27123	2.22556	2.26263	2.35073	2.23498	3.14676	2.67714	2.86193	2.81519	2.88054	2.81261	3.09923	2.86193	2.94589	2.72062	2.5578	2.67694	3.55584	3.44546	3.77421	3.75181	3.62792	3.67536	3.63612	3.67705	3.95923	3.98403	3.66682	3.92568
ENSG00000198841	KTI12	3.12239	2.76262	3.01896	3.05313	3.22797	3.0748	3.04423	2.89148	3.26953	2.98711	3.18069	3.06285	3.46092	3.32157	3.31801	3.33001	3.28336	3.46229	3.32362	3.54686	3.46812	3.51389	3.32065	3.71988	2.97721	3.39847	3.20603	3.1689	3.10146	3.22324	3.31531	3.13169	3.08449	3.14634	3.07034	2.83431	2.92708	2.96027	2.89999	3.01991	2.54309	2.91112	3.19503	3.06005	2.97759	3.34142	3.03153	3.30318
ENSG00000134717	BTF3L4	5.13649	5.15114	5.08359	5.07422	5.07743	5.06029	5.06471	5.00998	5.05499	5.02561	4.99494	5.03519	5.48093	5.54708	5.54989	5.52607	5.53184	5.59765	5.45583	5.46879	5.45422	5.45246	5.40372	5.54357	5.36905	5.38909	5.40481	5.53728	5.39056	5.39753	5.32963	5.26653	5.32698	5.45945	5.32399	5.27022	4.50701	4.47616	4.42018	4.4471	4.46411	4.53144	4.36089	4.29175	4.40547	4.44702	4.36587	4.37259
ENSG00000157077	ZFYVE9	-0.39371	-0.3225	-1.8392	-0.572228	-1.10824	-0.404074	-1.06863	-2.11835	-2.38851	-2.63326	-1.64815	-4.36576	1.91131	2.22854	2.13291	2.08858	2.67911	2.74416	1.6609	1.7133	2.19496	2.20342	2.67381	2.77961	0.30361	-0.200354	-0.161859	1.33901	1.27395	1.6927	-3.04935	1.17718	-0.0635093	2.51871	2.10325	2.35805	-0.730199	-0.0385775	-1.92987	-1.62354	-1.38526	-1.51533	-2.38084	-1.92087	-2.09291	-1.51261	-4.50945	-4.45693
ENSG00000154222	CC2D1B	5.92475	5.92147	5.97349	5.89532	5.93239	5.87797	5.88304	5.75406	5.89492	5.79884	5.72902	5.74939	6.14086	6.24087	6.16918	6.23105	6.21352	6.24501	6.19255	6.2364	6.05741	6.15251	6.23824	6.19859	5.12584	5.27682	5.26391	5.2264	5.10915	5.18296	5.14214	5.16694	5.26917	5.34363	5.29479	5.33244	5.41699	5.46684	5.46266	5.32525	5.5556	5.4695	5.40613	5.29784	5.37177	5.28929	5.31999	5.26623
ENSG00000085840	ORC1	5.50854	5.47821	5.54575	5.10214	5.18208	4.78374	5.8507	5.83441	5.66438	5.49346	5.65707	5.63141	6.44088	6.42313	6.16778	6.24947	6.45988	6.45692	6.45979	6.34276	6.10216	6.21459	6.46933	6.38207	6.33029	6.30766	5.93971	6.00661	6.26423	6.43871	6.19722	6.23842	6.02427	5.97483	6.20646	6.24534	6.15777	6.12006	6.09652	6.18547	6.00846	6.20654	5.98812	6.09858	5.86478	5.92604	5.91053	6.13089
ENSG00000134748	PRPF38A	6.68518	6.7004	6.60373	6.58257	6.60684	6.62007	6.69922	6.65911	6.64341	6.61782	6.6177	6.66703	6.45144	6.50344	6.50445	6.51907	6.51039	6.5818	6.47831	6.45285	6.44283	6.44433	6.44949	6.49507	6.45428	6.61499	6.4995	6.49442	6.44717	6.42401	6.52992	6.52118	6.54989	6.42577	6.43927	6.42765	6.23853	6.3198	6.37215	6.3564	6.2305	6.20195	6.16913	6.19207	6.2014	6.35766	6.13852	6.25997
ENSG00000134744	TUT4	5.32208	5.32781	5.16378	5.30016	5.33729	5.42118	4.89192	4.96537	4.9285	4.94034	5.11779	5.07814	5.08195	5.12552	5.08883	5.27737	4.96645	5.14117	5.05346	5.05623	5.15836	5.18033	5.07701	5.13172	5.21766	5.2025	5.2101	5.27792	5.17722	5.29195	5.15824	5.18968	4.99816	5.27115	5.19057	5.35117	5.97386	5.96518	6.02821	5.91754	5.8766	5.76125	5.7153	5.82706	5.77527	5.67886	5.80668	5.68932
ENSG00000116157	GPX7	4.51451	4.80817	4.32607	4.55942	4.56055	4.72677	3.35127	3.09613	3.49208	3.31952	3.59646	3.67516	4.17423	3.90303	4.14353	3.94492	3.92139	3.97483	3.38017	3.35743	3.91806	3.66205	3.77995	3.48425	4.93216	4.88873	4.6411	4.54882	4.6173	4.26656	4.00524	3.86407	4.37214	3.83653	3.79824	3.72698	4.39032	4.04446	4.51455	4.3465	4.54935	4.44043	3.51377	3.00162	3.86302	3.40595	4.05853	3.90105
ENSG00000182183	SHISAL2A	1.41336	1.28018	0.262101	1.25442	0.667103	1.26107	-0.334889	0.113023	0.528365	0.146676	-0.498526	-0.09902	-4.72976	-4.77302	-4.33503	-3.17286	-4.9662	-4.60431	-5.32846	-4.27213	-4.51771	-4.66158	-3.81274	-3.43607	-2.02658	0.440159	-2.67474	-1.53448	-0.231008	-0.370998	-0.534972	-3.39457	-3.67444	-3.90703	-2.4149	-2.51695	0.190514	0.632515	0.891034	1.66424	0.697631	0.840127	0.0134185	0.380142	0.1099	1.02442	0.517325	0.865978
ENSG00000162377	COA7	4.07019	4.12608	4.17342	3.89546	3.90381	4.06299	3.85895	3.82869	3.94778	3.75699	3.78792	3.82093	5.56124	5.61705	5.56669	5.59892	5.63116	5.52877	5.53567	5.45192	5.50372	5.57174	5.57613	5.60369	4.63713	4.8164	4.36984	4.48518	4.42622	4.43148	4.70312	4.72067	4.51997	4.63956	4.50762	4.44361	3.72079	3.81981	3.60777	4.02593	3.77477	4.05892	3.58853	3.86939	3.71352	4.02238	3.61774	4.02357
ENSG00000162378	ZYG11B	4.31262	4.25852	4.1921	4.22512	4.2774	4.40198	3.60014	3.5453	3.4986	3.61476	3.64123	3.76921	3.66241	4.09742	4.01222	4.1869	4.04963	4.06364	3.64397	3.73729	4.14729	4.0464	4.23745	4.10141	4.39045	4.24142	4.42837	4.49041	4.36219	4.40046	4.06134	4.11447	4.08319	4.21446	4.22682	4.20602	4.77941	4.82845	4.66157	4.71596	4.53271	4.4971	4.23935	4.31142	3.9341	3.94171	4.00018	3.90132
ENSG00000228929	RPS13P2	3.11243	3.24474	3.68323	3.85686	3.61605	3.88101	3.49065	3.26629	3.36051	3.50466	3.35422	3.40763	4.37731	4.36667	4.26904	4.40328	4.52699	4.45777	4.07508	4.71535	4.54316	4.4479	4.45351	4.40751	3.81202	3.66307	3.95926	3.74282	4.08869	3.82575	3.75637	3.80274	3.50211	3.74541	3.76811	3.52849	3.41965	3.55779	3.55077	3.80951	3.2739	3.91368	3.84119	3.4121	3.43962	3.93001	2.88186	3.90089
ENSG00000203995	ZYG11A	0.249379	-0.201663	-0.48955	-0.331719	-0.774709	-0.474023	-0.812532	0.666078	-0.453234	-1.62055	-2.0601	-0.444099	3.08663	3.5144	2.95474	3.16866	2.68083	2.85771	3.21566	3.10542	2.89493	3.01623	2.85664	2.90754	-1.13835	-2.16228	-2.39134	0.681554	0.693234	1.48085	-2.59492	0.0292358	-0.780673	2.17763	1.74542	1.71009	-2.20763	-1.3747	-0.243499	-1.6124	-1.7431	-1.35068	-2.25954	-2.24235	-3.24747	-2.34118	-2.79972	-3.43804
ENSG00000121310	ECHDC2	5.196	5.18954	5.00401	5.16441	5.17103	5.34694	3.81361	3.79805	4.0383	4.0743	4.28445	4.08326	3.08445	2.76876	3.02199	2.8059	3.03738	2.70294	1.47347	2.12935	2.27064	2.15141	1.74532	1.80153	4.26441	4.00282	4.22081	3.71613	4.05981	3.77367	3.16167	2.88931	3.56716	2.97217	2.87672	2.6129	4.92271	4.7296	4.79633	4.63359	4.93331	4.62662	3.57918	3.49488	4.01699	3.75459	3.95355	3.59232
ENSG00000116171	SCP2	6.30333	6.37057	6.28273	6.29072	6.48064	6.36181	6.03794	6.01138	6.13977	6.13689	6.06358	6.16148	5.60106	5.58079	5.64492	5.64772	5.51011	5.72004	5.52827	5.49147	5.63581	5.49319	5.62064	5.60238	6.1569	6.29225	6.34163	6.21605	6.15578	6.28416	6.09152	6.05733	6.29736	6.2437	6.0146	6.06371	6.35419	6.34875	6.19304	6.27288	6.21585	6.31391	6.11496	6.22996	6.03961	6.33779	6.06653	6.16589
ENSG00000157184	CPT2	3.51276	3.3923	3.62615	3.10915	3.47969	3.2773	3.39329	3.34819	3.44246	3.31192	3.33576	3.45266	4.79261	5.03582	4.87094	5.01772	4.99889	5.1627	5.05324	4.85215	4.98873	4.94875	5.23921	5.16386	4.89207	4.9763	4.95911	5.04304	4.98311	4.96291	4.7984	4.96578	5.10339	5.1639	5.09569	5.04437	4.29428	4.46939	4.14385	4.21418	4.30255	4.12955	3.95236	4.06287	3.96259	4.03537	3.73521	3.666
ENSG00000162384	CZIB	4.97167	4.99959	4.91772	5.21424	4.94009	5.1154	4.8209	4.93924	4.77359	4.95856	4.87531	4.80951	4.88705	4.88408	5.05502	5.09683	4.97723	5.2031	4.92203	4.98898	4.97478	4.97231	4.9102	4.91133	5.25221	5.24217	5.17093	5.29881	5.1762	5.26854	5.1968	5.21884	5.17193	5.22861	5.05166	5.15398	5.33555	5.36149	5.12915	5.16397	5.26178	5.33397	5.16012	5.18869	5.21954	5.14145	5.21356	5.23567
ENSG00000162385	MAGOH	6.9162	6.89293	6.92511	6.80275	6.92816	6.87856	7.0123	7.02485	6.94103	6.91735	6.99073	6.92632	7.33744	7.17797	7.2983	7.24496	7.34935	7.19379	7.37937	7.22143	7.30441	7.21606	7.25513	7.25943	6.87733	6.85119	6.79762	6.68294	6.66964	6.36986	6.69923	6.67691	6.73808	6.65262	6.51372	6.58755	5.63005	5.64492	5.60206	5.71787	5.62614	5.76524	5.58781	5.86992	5.7417	5.9987	5.64876	5.98706
ENSG00000157193	LRP8	4.90325	4.70442	5.23197	4.58937	4.51788	4.45866	5.43225	5.30186	5.742	5.34563	5.33191	5.16415	5.94588	5.81608	5.78714	5.72675	5.71856	5.65172	5.95397	6.0069	5.8609	5.793	5.79024	5.76548	5.31914	5.45095	5.50301	5.56291	5.52847	5.47735	5.76197	5.4602	5.53748	5.63234	5.59388	5.63723	4.56165	4.57865	4.49258	4.77524	4.59477	5.15843	4.75735	4.90224	4.62873	4.89484	4.91177	5.42395
ENSG00000058804	NDC1	5.18325	5.13253	5.39238	4.92438	4.73633	4.84649	5.67113	5.69428	5.49726	5.49506	5.41852	5.61029	6.46806	6.34119	6.18767	6.24949	6.354	6.38569	6.34011	6.30726	6.24245	6.14127	6.33342	6.36999	6.25683	6.31774	6.13421	6.13844	6.24731	6.33061	6.2392	6.41595	6.16965	6.16315	6.24723	6.2244	5.34945	5.24819	5.26662	5.54227	5.22745	5.5555	5.34671	5.35886	5.23029	5.55305	5.36223	5.62754
ENSG00000058799	YIPF1	5.41817	5.44838	5.42421	5.65698	5.52804	5.56898	5.40851	5.43713	5.45857	5.5505	5.31497	5.39988	4.77591	4.72178	4.93256	4.8158	5.02083	5.003	4.89085	4.78186	4.7663	4.78565	5.11338	4.94975	4.88486	4.8847	4.93571	4.87176	4.86868	4.94908	4.93802	4.96352	4.87191	5.06466	5.00133	5.09811	5.8975	5.83007	5.82065	5.67208	5.76705	5.58005	5.90063	5.96654	5.81909	5.80788	5.64104	5.64456
ENSG00000081870	HSPB11	5.48171	5.54553	5.65573	5.58307	5.60404	5.58225	5.70334	5.60809	5.82647	5.78934	5.64111	5.59269	5.38901	5.46914	5.32811	5.43466	5.27757	5.54422	5.32783	5.29247	5.39883	5.3183	5.44539	5.42235	5.17636	4.99086	4.87976	5.04351	4.94229	4.95127	5.06432	5.17629	5.11939	5.09161	5.10696	5.18306	5.26417	5.23533	5.27516	5.18397	5.13639	5.22975	5.2422	5.34141	5.3112	5.34952	5.34292	5.49472
ENSG00000116212	LRRC42	5.58389	5.56143	5.65824	5.63419	5.61391	5.5293	5.75567	5.67095	5.87371	5.78835	5.74601	5.6857	5.8077	5.67813	5.81641	5.81003	5.81273	5.96583	5.70692	5.83751	5.68692	5.88337	5.98886	5.88377	5.30494	5.2837	5.01504	5.15733	5.2321	5.27841	5.11535	5.23091	5.22991	5.00247	5.13872	5.21283	5.40233	5.34798	5.37924	5.30845	5.27421	5.18531	5.35589	5.22666	5.19545	5.31384	5.22596	5.08727
ENSG00000116209	TMEM59	6.68201	6.7556	6.71251	6.81741	6.9026	6.78961	6.66885	6.61265	6.61395	6.59829	6.66397	6.66514	5.91609	5.97177	6.03685	5.97129	5.73859	6.0384	5.83597	5.81161	5.94417	5.82443	5.91296	5.88599	6.20314	6.13086	6.38152	6.37283	6.30172	6.45022	6.23248	6.32767	6.36407	6.28806	6.42428	6.45252	7.06461	7.04308	6.91588	6.9316	6.98885	6.89873	7.04533	6.90976	6.97007	7.17058	6.8749	6.91178
ENSG00000116205	TCEANC2	4.48045	4.5055	4.48113	4.60016	4.742	4.6965	4.52168	4.5674	4.45925	4.51082	4.70628	4.75217	4.31328	4.28076	4.21096	4.21595	4.22977	4.30859	4.24377	4.28102	4.26376	4.22314	4.1998	4.16179	4.36483	4.55282	4.22926	4.10033	4.24952	4.18464	4.37551	4.31274	4.32834	4.19508	4.10325	4.33125	4.6237	4.58992	4.75501	4.59815	4.64068	4.64719	4.48048	4.62482	4.72773	4.52803	4.63968	4.69656
ENSG00000215883	CYB5RL	3.26069	3.1648	3.28148	2.79947	3.14562	3.12201	3.23601	3.17394	3.21106	3.19912	3.29105	3.0341	2.57501	2.52137	2.14931	2.47361	2.706	2.53129	2.44037	2.59486	1.93587	2.46249	2.14125	2.18346	3.20863	3.12459	3.12142	2.93748	2.86397	2.89496	3.18339	3.06248	2.96752	2.6133	2.32234	2.80279	2.1733	2.28512	2.55418	2.63432	2.30441	3.12874	2.78016	2.58205	3.06902	3.26558	2.86034	3.33485
ENSG00000116221	MRPL37	6.964	7.00197	7.06144	6.89919	7.01976	6.93752	7.24085	7.21743	7.21113	7.20232	7.16032	7.08516	7.51775	7.46635	7.4562	7.49269	7.51529	7.64923	7.47273	7.50129	7.44146	7.486	7.54151	7.60935	7.55036	7.51378	7.31363	7.47348	7.38641	7.53147	7.54901	7.55734	7.44539	7.40089	7.43384	7.48037	7.40176	7.31133	7.37626	7.39955	7.47344	7.51847	7.2952	7.44841	7.26432	7.44453	7.21554	7.51032
ENSG00000157216	SSBP3	7.14028	7.11203	7.03179	6.92638	7.0428	7.03351	7.38663	7.32049	7.35461	7.2668	7.19496	7.11317	6.98485	7.04894	7.0363	7.09618	7.0627	7.02733	7.19137	7.07478	7.37084	7.16722	7.22032	7.15356	7.68474	7.46869	7.73336	7.55369	7.62584	7.51679	7.77132	7.58686	7.73244	7.6393	7.65615	7.62839	6.68974	6.69885	6.76077	6.84508	6.78914	7.13932	6.74902	6.69534	6.76702	6.76939	6.80914	6.94398
ENSG00000198711	SSBP3-AS1	2.01247	1.57871	1.54073	1.63548	2.02721	1.41135	2.50178	2.46845	2.23196	2.33948	2.03514	2.00273	-5.14555	-5.90839	-5.91477	-5.62625	-6.03877	-5.91932	-5.91184	-4.60492	-6.05242	-5.24354	-6.163	-5.89815	-5.6024	-5.56655	-4.67764	-5.35122	-7.30002	-5.97006	-5.198	-5.86147	-5.63556	-5.81792	-5.13126	-5.49898	-1.59627	-0.88341	-0.987745	-1.80683	-0.995486	-0.387241	-1.4205	-1.52625	-0.226724	0.0109644	-0.0511572	-0.33933
ENSG00000225632	AL161644.1	2.05169	2.11587	1.40065	2.10142	2.32322	1.94197	3.27266	3.25906	3.38974	3.52277	3.61535	3.48039	-3.59079	-4.55554	-3.90962	-3.91788	-4.93712	-4.88093	-4.60612	-3.27027	-3.75906	-1.95884	-3.48107	-3.96701	-3.1122	-4.24197	-5.42647	-6.01913	-4.63892	-5.71689	-5.12674	-4.57767	-3.94705	-4.34592	-4.86533	-5.2736	-2.67931	-3.43061	-3.5565	-3.64207	-3.02052	-3.36797	-3.00677	-2.95293	-1.94203	-2.17776	-2.65549	-1.70643
ENSG00000162390	ACOT11	0.24389	-0.799957	0.379477	0.16423	-0.683444	-0.58744	0.678377	0.374805	0.587198	0.0304637	-0.369391	-0.318952	-0.185521	0.684436	-0.120396	0.401568	0.208697	0.996056	0.658348	0.26357	-0.507895	0.384003	0.554629	0.660158	0.845764	0.32571	-0.581887	-0.264025	-0.280051	-1.25821	-0.192745	0.695141	-0.0843736	0.610396	1.42795	0.767009	-1.34133	-2.8993	-1.89575	-0.824948	-2.61276	-2.03507	-1.96311	-1.71913	-1.75182	-2.64124	-1.58242	-1.04017
ENSG00000162391	FAM151A	-3.32065	-3.47277	-3.78194	-3.82107	-3.81342	-3.6263	-3.49713	-2.29427	-3.37507	-3.27887	-3.53799	-3.4471	2.57321	3.06655	2.75759	2.98619	3.02184	3.28644	3.21716	2.94028	3.0733	2.84708	3.55077	3.50058	0.806995	1.44524	2.16751	2.47569	2.5826	2.93609	1.70809	3.46823	3.04359	3.98085	4.0386	3.59205	-3.74316	-3.72026	-3.77865	-4.04053	-4.10644	-4.33221	-3.45856	-3.39751	-3.53714	-2.56768	-3.77361	-3.74494
ENSG00000243725	TTC4	-0.10019	-0.386259	-0.895584	-0.566575	-0.301024	0.170445	-0.440312	-0.372337	0.0597772	-0.048396	-0.221289	-0.0956114	-1.27738	-0.545058	-1.09314	-1.46899	-1.35039	-1.18306	-1.18014	-0.208578	-1.79848	-1.15185	-1.77373	-0.487302	-2.54383	-3.08282	-2.79616	-3.17208	-3.12039	-4.08732	-2.35053	-4.38194	-4.19542	-2.76365	-3.57961	-3.9157	-1.45578	-1.89483	-0.0677433	0.0781041	-0.830242	-0.910019	-1.5892	-0.399921	-0.520686	-1.00228	0.284595	-1.97801
ENSG00000162396	PARS2	1.83927	1.74857	1.97384	1.80425	1.91803	1.77341	1.64384	1.60741	1.97841	1.66735	1.63749	1.91744	3.2834	3.10855	2.96376	3.29081	3.25495	3.5667	3.12312	2.84228	3.20581	3.16444	3.4592	3.4797	3.36006	3.49225	2.91674	3.41582	3.39475	3.28278	3.53501	3.53254	3.28124	3.68335	3.462	3.49943	2.80442	3.21705	2.47517	2.80927	3.00592	3.04158	3.11113	2.92319	2.77934	3.13072	3.1736	2.90572
ENSG00000006555	TTC22	2.66479	2.85556	3.2083	3.66745	2.81735	2.92749	3.16681	3.31885	3.63298	3.54526	2.76451	2.91407	-4.28834	-4.25296	-3.10062	-3.94198	-3.34008	-4.46343	-5.23	-5.49903	-4.5396	-4.48808	-5.23084	-3.98602	0.612484	0.270444	-1.10465	-2.50946	0.725172	0.0103498	-0.230787	-1.94798	-2.1662	-3.39837	-1.0544	-0.820397	0.367922	1.40023	0.569483	1.52227	0.949986	1.45346	1.32952	1.63884	1.38135	1.37488	0.918386	1.53762
ENSG00000116133	DHCR24	7.15827	7.1235	7.68787	7.26013	7.07385	6.89009	7.90375	7.89065	8.08392	7.90049	7.71342	7.66491	7.69426	7.69758	7.83599	7.70085	7.74321	7.70805	7.64466	7.59361	7.74751	7.68054	7.74491	7.68316	7.61029	7.68218	7.49351	7.52821	7.54167	7.42844	7.75422	7.83991	7.62917	7.73441	7.63563	7.71026	7.4053	7.48008	6.92066	7.01905	7.40366	7.42813	7.35446	7.46226	6.7907	6.92146	7.32659	7.43738
ENSG00000162402	USP24	6.11572	6.07037	5.98905	6.09799	5.9153	6.16298	5.95659	5.82267	5.99017	5.94244	5.99038	5.94204	6.60728	6.55363	6.63382	6.73327	6.70631	6.63015	6.61415	6.50443	6.7035	6.71473	6.62645	6.54315	6.55179	6.64104	6.516	6.61765	6.59406	6.51989	6.37342	6.37917	6.21493	6.4109	6.41342	6.42678	6.16818	6.24389	6.03343	6.12865	6.28862	6.10043	5.98919	5.98189	5.81557	5.78896	5.92386	5.84296
ENSG00000162600	OMA1	3.8234	3.98739	3.90002	3.83395	4.04028	4.17617	3.69799	3.58262	3.72774	3.63376	3.86844	3.88752	3.1235	3.16831	3.21096	3.12455	3.01631	2.75633	2.99041	3.07122	3.10364	3.22437	2.93312	3.02282	3.00866	3.20003	3.109	3.19606	2.63643	2.83732	3.29123	3.21021	3.3885	3.33903	2.89169	2.77801	3.65619	3.66663	3.65615	3.43709	3.82852	3.20666	3.78523	3.81328	3.74515	3.57369	3.85238	3.63168
ENSG00000185839	AL035411.1	1.12447	0.907129	1.10707	0.36618	0.277768	0.7658	-1.46841	1.1631	1.01474	1.0841	0.569563	0.837973	2.65971	2.99947	2.14449	2.68481	2.12388	2.56133	2.74357	3.07409	2.87971	2.39867	2.23769	2.95764	1.80485	1.96344	2.49258	1.88368	2.49334	2.08546	2.24995	2.15521	1.4345	1.65775	1.35945	0.925811	0.407172	0.730608	1.02999	1.09859	0.741616	0.706901	0.919219	0.692593	0.505367	1.15089	0.842611	1.21575
ENSG00000162601	MYSM1	5.71307	5.67977	5.40262	5.75674	5.66986	5.83916	5.31712	5.2206	5.28586	5.44846	5.46069	5.4221	4.8307	4.8737	4.83474	4.94576	4.8472	4.90368	4.84124	4.99166	4.97235	5.04604	4.99853	4.97233	5.20639	5.09107	5.2452	5.20308	5.13359	5.30491	5.02318	4.94449	5.03811	5.15681	5.19374	5.23852	6.2291	6.19339	6.25902	6.31684	6.05609	5.96775	6.19516	6.19988	6.13479	6.16621	6.01025	5.96196
ENSG00000177606	JUN	7.76924	7.66901	7.72942	7.43192	7.54041	7.47587	7.67853	7.84266	7.58073	7.51384	8.08183	8.00031	8.89989	8.82972	9.02515	8.80604	8.70596	8.65804	8.98175	8.897	9.0142	8.93071	9.07053	9.17738	8.98616	8.78702	8.76637	8.72432	8.81956	8.72199	8.7557	8.62904	8.8011	8.63118	9.05343	8.90887	9.23022	8.94977	8.89357	8.46938	8.76708	8.38676	8.9897	8.6089	8.78929	8.10498	8.91374	8.52668
ENSG00000234807	LINC01135	-0.528808	-0.362704	-0.846585	-0.0906773	0.219151	-0.0589633	-0.907968	-0.335216	0.0944837	-0.717909	-0.0835949	-0.90954	-3.35929	-4.04497	-3.94575	-2.92286	-3.67069	-2.35896	-4.05446	-3.22165	-2.63839	-3.48653	-3.56349	-2.56542	-2.46382	-0.559318	-3.10145	-3.30524	-2.68394	-3.71868	-2.09889	-2.29079	-2.62406	-3.3433	-3.39233	-2.83149	0.220873	0.258839	0.6448	0.634165	0.25695	-0.119548	0.0430248	0.369531	0.602135	-0.00605918	0.533384	0.0667336
ENSG00000232453	LINC02777	-2.07486	-2.73962	-2.6122	-3.55249	-0.394062	-2.91172	-1.67131	-1.8912	-0.926218	-2.01262	-1.36153	-1.79464	-5.33407	-5.14426	-5.35869	-4.75084	-4.61331	-3.07236	-4.24427	-4.75994	-4.57807	-3.95571	-4.14946	-3.92618	0.697383	0.206417	-0.174789	-0.436758	-0.829445	-3.89945	-2.97468	-1.839	-3.93654	-1.90836	-3.25265	-3.87992	0.271053	-2.09543	0.317745	-0.410075	-1.53622	-0.398827	-2.03478	-0.439328	-0.327515	-0.771225	-0.014361	-0.621573
ENSG00000237352	LINC01358	-0.0353303	-0.0194865	-0.147054	-0.366085	-0.554876	-0.816712	-0.0459485	-0.202338	-1.02507	-0.425994	-0.12457	-0.232157	-0.304683	-1.22811	-0.0361307	-0.187869	-0.630438	-0.265935	-0.896848	0.0981986	-0.832379	-0.191486	-0.51154	-0.562364	0.058889	-0.0575842	-2.43823	-1.40477	-0.802179	-0.39453	-0.937205	0.437702	0.213523	1.14765	0.693358	1.31229	0.452061	0.587774	1.26899	1.02011	1.6922	0.401773	1.39905	0.823993	1.26429	1.23384	1.18109	0.994964
ENSG00000172456	FGGY	1.56139	1.5386	2.06587	1.42092	1.60132	1.41092	1.81403	1.89218	1.97616	1.91285	1.64715	1.97678	2.70406	2.51062	2.57947	2.22923	2.26146	2.24943	3.12667	2.81484	2.69197	2.90882	2.97185	2.63981	5.33947	5.35835	5.21054	4.87997	5.4186	4.58262	5.59578	5.58728	5.45056	5.20094	5.63637	5.21284	3.9139	3.92517	3.5991	3.76031	4.24838	4.41912	4.04062	3.99373	3.68427	3.99418	4.08442	4.30259
ENSG00000134709	HOOK1	-0.0181832	0.541149	-0.953081	0.210082	-0.373677	0.23277	-0.13893	0.340052	-0.0666579	-0.597492	-0.147266	-0.521588	1.8917	2.64202	1.94803	2.57918	2.38808	2.72189	2.15156	2.6186	2.45059	2.17368	2.64299	2.5587	0.831068	0.966008	0.288121	2.10528	1.59274	2.62686	0.623417	2.44993	1.38143	2.90715	2.74247	2.86651	-1.08393	0.222777	-1.20026	0.0786736	-2.08061	-1.22316	-1.77053	-2.55022	-1.87234	-0.522903	-2.43665	-2.65117
ENSG00000162599	NFIA	0.541887	0.882078	0.546964	-0.367904	0.455217	-0.226953	0.367024	0.803884	-0.512561	0.450735	0.384087	0.442097	2.50043	2.93387	2.60027	2.95204	2.38657	2.94902	2.46987	3.14553	2.22321	2.50046	2.97621	2.77983	-2.12789	-3.35751	-0.427181	0.631794	-0.375292	1.56331	-1.86682	0.998324	-0.736189	1.79515	1.72588	2.13837	-1.46736	-0.971617	-1.07741	-0.69944	-2.61562	-3.15189	-0.643198	0.65272	0.922196	0.420919	-0.000681199	-0.597596
ENSG00000162604	TM2D1	4.57486	4.49382	4.40446	4.47052	4.48572	4.57881	4.34229	4.45417	4.36104	4.60098	4.47558	4.46721	3.82868	3.78632	4.0736	3.83823	3.82523	4.08761	3.84383	3.87301	3.90578	3.85739	3.84319	3.94349	4.61537	4.5604	4.5282	4.79732	4.61328	4.50464	4.41887	4.54444	4.40401	4.41355	4.38879	4.51753	4.37861	4.65647	4.47448	4.47841	4.3322	4.39566	4.60184	4.49767	4.4373	4.62547	4.43993	4.45206
ENSG00000132849	PATJ	3.48401	3.79855	3.63452	3.93949	4.07252	4.16396	3.36834	3.4117	3.56751	3.7724	3.73985	4.09136	0.653494	0.721892	1.19933	0.818968	0.076341	0.198478	0.598693	-0.0891858	0.970451	0.769526	-0.370306	0.317401	4.08211	3.98895	3.69279	3.88219	3.74182	3.47036	3.63747	3.82809	3.6778	3.41694	3.10557	3.16337	3.22885	3.54143	3.46325	3.4752	3.7454	3.82204	2.84593	2.86026	2.97288	2.72559	2.8401	3.01483
ENSG00000162607	USP1	7.47318	7.41446	7.29058	7.36071	7.4112	7.309	7.68155	7.66576	7.57362	7.62471	7.60924	7.6782	7.28965	7.23527	7.17604	7.15969	7.20204	7.18096	7.1977	7.2303	7.1704	7.06821	7.07934	7.1034	6.84171	6.86251	6.77302	6.75615	6.72027	6.60345	6.99194	6.85856	6.9342	6.68648	6.77085	6.7123	6.2523	6.16038	6.46906	6.24414	6.16204	6.36245	6.54192	6.38193	6.60682	6.52102	6.68423	6.77015
ENSG00000116641	DOCK7	2.8757	3.22332	3.2098	3.2062	2.83828	3.20464	3.3585	3.46756	3.48422	3.54346	3.44204	3.21879	4.66478	4.6893	4.67556	4.56808	4.51277	4.61028	4.61285	4.59468	4.70116	4.65691	4.69818	4.52299	4.1418	4.18552	3.95534	4.28473	4.2674	4.29503	4.20929	4.39058	4.13304	4.43067	4.34967	4.25705	2.51996	2.79341	2.44742	2.3174	2.6076	2.65208	2.40017	2.8287	2.53547	2.26626	2.78986	2.69075
ENSG00000125703	ATG4C	4.25241	4.3668	4.13222	4.31092	4.49075	4.3788	4.26817	4.19367	4.27646	4.44505	4.25222	4.2768	4.30675	4.2659	4.17302	4.27888	4.36344	4.34736	4.11995	4.20862	4.23434	4.45239	4.35731	4.08506	4.59814	4.70579	4.58686	4.66588	4.61714	4.83185	4.67289	4.7577	4.6203	4.68374	4.5305	4.61822	4.64902	4.64983	4.49203	4.77614	4.53327	4.59399	4.64236	4.54524	4.55294	4.47438	4.58952	4.3982
ENSG00000088035	ALG6	4.64207	4.52656	4.48245	4.60779	4.73661	4.57464	4.67508	4.66334	4.7989	4.71563	4.75632	4.67445	4.65125	4.55605	4.557	4.49811	4.46896	4.54051	4.43069	4.46417	4.45978	4.50189	4.44818	4.54844	4.13584	4.19141	4.03321	3.8923	3.98597	3.62356	4.10941	4.0192	4.16522	3.85896	3.83665	3.79443	3.66591	3.71244	3.77463	3.66434	3.61135	3.74487	3.79622	3.67004	3.85492	3.91015	3.9827	3.88206
ENSG00000142856	ITGB3BP	4.37287	4.20132	4.20869	4.10647	4.17887	4.1636	4.66602	4.61944	4.60186	4.5597	4.55425	4.51368	4.76422	4.63449	4.5069	4.62855	4.68646	4.92642	4.74452	4.65793	4.57851	4.64588	4.51055	4.80482	5.03208	5.00685	4.98655	4.89129	5.03823	4.90993	5.03751	4.91914	4.98404	4.82222	4.82703	4.92691	4.75787	4.62291	4.69188	4.62815	4.64892	4.72103	4.63243	4.78772	4.74139	4.87245	4.69676	4.8643
ENSG00000203965	EFCAB7	3.39218	3.26833	3.19322	3.48178	3.26326	3.38779	3.56368	3.31073	3.39998	3.6299	3.32139	3.36883	2.73167	2.5142	2.81776	2.9874	2.60566	2.77466	2.88839	2.79099	2.94003	2.67264	2.69125	3.11585	2.85197	2.89906	2.82982	2.6656	2.70916	2.45298	2.53909	2.62806	2.58046	2.44315	2.43589	2.5514	2.55599	2.75631	2.67737	2.66624	2.726	2.4557	2.7845	2.77943	2.99575	2.88714	3.10541	2.77158
ENSG00000116652	DLEU2L	1.07268	0.806891	0.946526	0.376276	1.06312	1.30292	0.744247	0.947657	0.556783	1.2735	0.801476	0.989408	-3.38698	-3.43641	-4.09561	-3.73107	-4.03136	-3.28438	-4.36484	-2.72782	-2.60786	-4.20376	-3.67926	-2.92943	-2.79127	-3.49883	-4.05804	-3.21172	-3.955	-4.98131	-5.06022	-4.78367	-4.297	-4.27304	-3.82496	-4.07585	0.0398976	0.358739	0.679329	0.188581	0.413225	-0.0185483	-0.0580326	0.796606	0.60107	0.953831	0.611657	0.945783
ENSG00000079739	PGM1	5.85159	5.90097	5.90804	5.91594	5.84903	5.85447	5.95538	5.81331	5.97599	5.99946	5.9139	5.85829	6.03384	5.81995	5.98668	5.83842	5.81675	5.73702	6.00208	5.90459	5.97783	5.87619	5.58583	5.72251	6.5387	6.54839	6.39121	6.56865	6.66334	6.51391	6.5024	6.64662	6.39278	6.34161	6.46627	6.38189	5.73201	5.80662	5.74649	5.72807	5.86565	5.85092	5.97177	5.91008	5.88468	5.77986	5.90517	5.75342
ENSG00000223949	ROR1-AS1	-3.8949	-4.11379	-2.60142	-4.51698	-4.09141	-3.97597	-4.44814	-4.0528	-4.18512	-4.04371	-3.82619	-3.95678	0.519303	0.824959	0.63862	0.122829	0.224863	0.0862899	1.00493	0.701415	1.18686	0.180942	0.231334	0.575513	-4.65653	-6.18527	-5.05065	-5.45993	-4.55299	-5.72775	-4.63271	-4.98812	-4.94936	-4.25225	-4.5237	-4.37691	-4.47893	-4.30838	-4.57802	-4.80778	-3.08075	-4.67813	-3.19366	-4.24866	-3.36857	-4.34839	-4.24746	-4.24205
ENSG00000162437	RAVER2	0.580629	0.285529	0.172618	0.405022	0.0453821	-0.193843	0.729577	0.128996	0.869109	0.735349	-0.366794	0.130128	2.53429	2.93454	1.9083	2.82969	2.08337	2.38383	2.80335	2.51251	2.07921	2.2502	2.3346	2.32444	-2.35266	-1.95549	-3.58292	-0.155708	-0.604982	0.140356	-4.51537	-0.21681	-2.90154	1.13421	0.431017	1.36536	-3.12218	-4.04931	-3.21304	-3.6523	-3.0873	-3.21785	-2.87851	-1.38708	-3.1211	-3.03795	-3.99816	-3.9704
ENSG00000162434	JAK1	8.60107	8.71347	8.49471	8.76232	8.74834	8.80222	8.32614	8.39156	8.23454	8.38314	8.50223	8.49744	7.18482	7.30121	7.33434	7.34856	7.26743	7.28573	7.105	7.14948	7.24284	7.24691	7.26382	7.22975	7.53246	7.54961	7.64594	7.5717	7.65611	7.60128	7.53892	7.46465	7.52258	7.53375	7.61119	7.64692	8.35271	8.31139	8.36048	8.16781	8.24275	8.01297	8.30075	8.28726	8.36497	8.07115	8.25776	8.02331
ENSG00000162433	AK4	2.74068	2.36853	3.0958	2.19201	2.2733	2.18742	2.63247	2.60257	3.10467	2.3709	2.78962	2.774	5.77876	6.13777	5.89286	6.12303	5.87119	6.07737	5.86549	5.74733	5.94509	5.84787	5.91594	5.96789	5.95043	5.97899	5.80499	6.16543	5.70303	5.95607	5.51898	6.41995	5.70125	6.03987	6.01353	6.01767	3.24591	3.5355	2.90628	3.40916	3.56131	3.81729	2.90649	3.08551	2.72657	3.31029	3.07668	3.36391
ENSG00000116675	DNAJC6	3.60698	3.3158	3.90473	2.95451	2.66749	2.61536	3.18722	3.33754	3.42642	2.95644	2.83744	3.13257	4.85826	5.25447	5.42906	5.73872	5.32546	5.44302	5.0838	4.99439	5.55805	5.53668	5.52047	5.54507	3.62056	3.92837	3.83189	4.16667	4.06759	4.3637	3.77609	4.31965	4.05655	4.81725	4.43191	4.61578	2.40871	2.57469	1.76511	1.96758	2.38124	3.33403	1.83582	2.41873	1.59803	1.5408	1.83783	2.80037
ENSG00000213625	LEPROT	5.41294	5.50221	5.56551	5.52805	5.42739	5.46223	5.1125	5.2176	5.16555	5.15791	5.24494	5.13726	4.9225	4.967	5.1804	5.15016	4.93822	5.04931	5.00412	4.93044	5.12414	5.11056	5.04472	5.04479	4.52919	4.6868	4.97823	4.84976	4.55372	4.68644	4.99151	4.85635	4.98839	4.94108	4.7607	4.7738	5.38679	5.03299	5.19077	4.89534	5.3035	5.45135	5.00175	4.83403	4.86436	4.57375	5.20439	5.08976
ENSG00000116678	LEPR	2.02749	2.33645	2.31099	2.01724	2.01598	2.2287	2.46567	2.30355	2.47622	2.02338	2.31553	2.21747	3.9789	4.64175	4.17046	4.60891	4.24617	4.55021	4.24583	4.31957	4.30046	4.41875	4.59359	4.51778	3.86322	3.93339	4.1262	3.85529	3.92733	4.16754	4.06006	4.14757	3.95753	4.46503	4.12239	4.33867	4.30071	4.2601	4.23686	4.27931	4.26952	4.62554	4.03267	4.30925	4.10129	4.12305	3.93592	4.1673
ENSG00000184588	PDE4B	4.80261	4.92431	4.82953	4.84295	5.05513	4.88631	4.3527	4.35699	4.24843	4.15465	4.39931	4.45931	2.74807	2.47816	3.1624	2.5846	2.98162	2.76335	2.89686	2.41862	3.11974	2.84284	2.77042	2.92482	4.96973	4.84149	4.91236	4.71078	5.00471	4.64223	4.72493	4.4431	4.45862	3.99487	4.31547	3.96933	4.32888	4.14027	4.1479	3.98497	4.24905	4.07484	4.10232	3.54325	4.21396	3.60483	3.89952	3.68344
ENSG00000152763	WDR78	-0.998813	-0.0166754	-0.173668	-0.0818007	0.364104	0.16751	-0.65553	-0.114379	-1.49105	-0.771737	-0.69099	-0.872121	-4.9936	-2.64334	-4.41991	-4.43621	-3.88811	-4.48954	-4.37181	-4.15284	-4.06492	-4.91793	-4.14823	-2.70296	-2.95942	-4.7514	-4.40174	-5.27846	-5.01763	-4.00217	-3.89255	-3.79782	-4.35602	-3.2461	-3.54126	-3.03857	-2.32374	-1.80706	-0.938174	-1.23449	-1.74688	-1.60077	-1.77311	-1.34709	-0.670918	-0.15419	-2.97939	-1.6789
ENSG00000198160	MIER1	6.35882	6.3321	6.33447	6.44149	6.39316	6.38282	6.35768	6.35591	6.30323	6.41089	6.36871	6.27513	5.76882	5.88942	5.75887	5.82406	5.82734	5.79455	5.67062	5.73042	5.72037	5.80825	5.77168	5.70444	5.96554	5.8624	5.83429	5.9885	5.95744	6.08651	5.84908	5.93022	5.70879	5.87986	5.81143	5.85959	6.31633	6.22487	6.24652	6.24543	6.19671	6.23083	6.2424	6.18713	6.24604	6.15102	6.12517	6.15282
ENSG00000116704	SLC35D1	5.37491	5.3105	5.50994	5.37871	5.31312	5.30347	5.8004	5.75627	5.82619	5.58456	5.72139	5.71674	5.46087	5.29684	5.5015	5.26277	5.34481	5.11267	5.44708	5.44182	5.53774	5.35483	5.37056	5.51065	5.17104	5.07102	5.37504	5.13999	5.36323	5.1553	5.4034	5.31533	5.5346	5.37717	5.37086	5.26902	5.3615	5.37058	5.58001	5.17559	5.45035	5.35513	5.68331	5.53834	5.79421	5.37996	5.72115	5.61132
ENSG00000162594	IL23R	-1.41916	-0.75673	-0.957883	-1.89298	-2.40539	-0.717489	-2.14025	-0.476955	-2.3488	-1.1255	-1.85594	-2.24499	1.06444	0.410354	1.39775	0.876643	1.17144	1.39821	0.641355	0.99922	1.63718	0.944077	2.04295	1.45008	2.12402	2.62697	2.04867	1.79202	1.43193	1.55358	3.13528	2.60206	2.67273	1.80969	2.52422	2.03871	1.2468	1.51442	1.81519	2.17463	1.55941	1.99285	2.5522	2.3771	2.28463	1.78598	2.10389	1.63439
ENSG00000081985	IL12RB2	5.63713	5.41757	5.98199	5.72304	5.95629	6.10361	6.45451	6.40864	6.34176	5.98992	6.28716	6.16929	7.88828	7.72741	7.95705	7.67436	7.65781	7.28103	7.9397	7.93581	7.79938	7.78896	7.66049	7.62263	7.60441	7.7129	7.68542	7.48574	7.48281	7.19987	7.94961	7.94416	7.77301	7.60585	7.41044	7.34322	5.77037	5.63136	5.90457	5.52137	5.93395	6.37301	6.36416	6.41855	6.30589	5.82395	6.29859	6.37537
ENSG00000142864	SERBP1	8.26545	8.18469	8.33526	8.0827	8.18644	8.13923	8.25736	8.22353	8.29658	8.10867	8.20767	8.2628	9.7857	9.68954	9.61778	9.61024	9.73211	9.7406	9.79588	9.79669	9.72908	9.66435	9.66051	9.66072	9.29355	9.44912	9.19522	9.31705	9.2255	9.1891	9.35809	9.3299	9.27682	9.32299	9.21011	9.28078	8.0123	7.95911	8.13857	8.04147	7.99898	8.18936	8.13549	8.11062	8.11022	8.24703	8.05473	8.2145
ENSG00000116717	GADD45A	5.87217	5.8485	5.73229	5.60915	5.73622	5.49022	5.97208	5.9528	5.7021	5.7474	5.77443	5.84097	7.82677	7.992	8.03962	8.03714	8.02503	8.00246	7.99298	7.87343	8.10817	8.02245	8.31093	8.22417	8.12714	7.91244	8.29219	7.90995	8.11156	8.13218	8.411	8.35381	8.42988	8.4905	8.49498	8.54966	7.95759	8.11518	7.8634	7.71329	7.92576	8.21612	7.93629	8.05548	7.84032	7.97308	7.95509	8.31004
ENSG00000172380	GNG12	-0.650778	-1.4823	-1.59426	-1.2401	-1.40709	-1.47795	-1.55656	-1.3034	-1.58672	-0.745917	-0.795776	-1.44255	4.10515	4.10905	3.97007	4.09255	4.1618	4.28979	4.25115	4.16701	3.88523	4.13405	4.42001	4.43177	2.62496	3.15439	2.63164	3.06788	3.27842	3.56693	2.67282	3.57728	3.05001	3.88745	4.00221	4.12233	1.79145	1.84997	1.42004	1.69449	1.54308	1.34824	1.50943	1.90839	1.57757	1.74303	0.987981	0.937072
ENSG00000162595	DIRAS3	-4.37894	-4.45973	-3.01012	-2.97663	-1.48776	-2.4683	-4.73422	-4.36985	-2.57367	-2.49329	-2.43538	-2.27343	1.81831	2.46048	-0.752254	1.16352	0.946208	1.76496	2.61265	3.19941	1.56898	3.38337	1.50998	2.16298	-0.0394924	0.778929	-4.13569	-1.21069	-0.578792	-3.009	0.209168	0.533874	-4.8969	0.625837	-2.1915	-3.34188	-2.15835	-1.29413	-1.58301	-1.23689	-3.03229	-3.34447	-2.63474	-1.31927	-1.80385	-1.93941	-2.73965	-1.96471
ENSG00000116729	WLS	-1.52958	-5.18469	-1.58616	-3.82067	-1.60594	-1.00295	-2.57673	-3.40351	-3.57868	-3.41293	-0.659682	-1.41734	0.247135	-0.157929	-1.47509	0.245484	-1.6022	-2.55005	1.70538	1.61958	1.93715	0.654107	1.66771	1.17003	-0.727176	-0.928191	-2.53855	-3.68702	-4.64954	-4.45275	0.688761	-0.182368	-1.98705	-2.26646	-0.39159	-1.46389	-0.169798	-0.608639	-1.32216	0.843205	-0.236619	-1.76973	0.117494	-0.301722	1.25645	0.343564	1.48208	1.01416
ENSG00000229133	RPS7P4	1.92229	2.34145	2.0435	2.21513	2.55935	2.4716	1.98975	1.9744	2.75642	2.48046	2.40611	2.22489	2.99813	2.86953	3.05203	3.51285	3.07901	3.26928	2.84772	3.24548	2.76909	2.8011	3.30675	3.3918	2.65907	2.10122	2.0045	2.1101	2.42268	2.24654	2.80471	1.37182	1.93365	1.91174	2.50935	1.20745	1.83587	2.31921	1.74664	2.65395	2.16571	2.30433	2.42853	2.95763	1.91914	2.21425	1.77121	2.56911
ENSG00000024526	DEPDC1	4.78666	4.69028	4.72627	4.44221	4.54574	4.17626	5.22199	5.23125	4.95685	5.02833	5.11053	5.13665	4.27899	4.09863	4.07042	3.93832	3.92522	4.00914	4.17489	4.12347	3.90439	3.82357	3.76646	3.92944	5.99707	5.94157	5.71719	5.62433	5.95396	6.06179	5.85305	5.69374	5.4222	5.37383	5.72724	5.81753	5.28729	5.08839	5.49317	5.38994	5.09229	5.50461	5.32962	5.2705	5.48541	5.49648	5.38909	5.60732
ENSG00000066557	LRRC40	5.4585	5.44996	5.47015	5.35852	5.33181	5.32429	5.50298	5.58016	5.72107	5.67697	5.51406	5.5531	5.36218	5.42329	5.30539	5.34386	5.40546	5.40805	5.31235	5.43391	5.37286	5.38608	5.20552	5.49652	5.65688	5.71172	5.48876	5.49565	5.47814	5.49385	5.61276	5.54363	5.42545	5.42819	5.47434	5.4311	5.14477	5.1767	5.40687	5.25026	5.28428	5.34147	5.1582	5.27751	5.20348	5.36117	5.41085	5.4918
ENSG00000116754	SRSF11	7.88866	7.92068	7.72923	7.88494	7.87853	7.90398	7.44022	7.48232	7.3901	7.49229	7.53882	7.53676	7.464	7.43774	7.42483	7.40853	7.40091	7.48958	7.37636	7.40366	7.36836	7.35455	7.35927	7.35923	7.34908	7.37145	7.407	7.37808	7.35409	7.409	7.26952	7.15063	7.34192	7.3375	7.29309	7.30607	7.98665	7.92327	8.1827	8.04599	7.88757	7.78392	7.85513	7.79946	7.99338	7.98042	7.95693	7.81661
ENSG00000118454	ANKRD13C	5.51872	5.46306	5.47763	5.56521	5.53967	5.5979	5.51334	5.61672	5.53425	5.70785	5.73816	5.71526	5.38189	5.2878	5.36549	5.13535	5.21078	5.11668	5.32812	5.43864	5.20848	5.26944	5.18092	5.19749	5.08049	5.04648	5.038	4.99043	5.10135	4.98516	5.18653	5.03243	5.19457	4.99251	4.99165	5.09652	5.00614	4.83169	5.00691	4.90516	5.00593	4.82571	5.10332	5.06821	5.16291	4.99328	5.13649	5.00682
ENSG00000197568	HHLA3	3.87186	3.5195	3.48872	3.80204	3.64497	3.7445	4.04933	3.88019	3.91272	3.89766	3.7796	3.83496	3.27476	3.67684	3.44773	3.29707	3.6204	3.59467	3.51551	3.52193	3.67179	3.37349	3.52984	3.5785	3.78064	3.75632	3.82811	3.7636	3.79338	3.89642	3.74045	3.89302	3.98381	3.89076	3.69885	4.14363	3.724	3.8612	3.93145	3.91803	4.11424	4.08392	3.75465	3.76875	3.74786	3.68015	3.73038	3.72984
ENSG00000116761	CTH	1.89305	1.74626	1.90654	1.94048	1.4582	1.59715	2.13066	1.87453	2.43334	2.00412	2.36724	2.43053	3.51663	3.21725	3.05952	3.21694	2.75469	2.94564	3.77992	3.47527	3.70495	3.28202	3.70786	3.37955	4.08531	3.84139	4.21131	4.02361	4.12765	4.24779	4.17844	3.83555	4.14869	3.77409	4.20369	4.08917	4.01546	4.4411	3.96057	4.05965	4.21941	4.59251	4.65602	4.93058	4.20774	4.45918	4.50395	4.8897
ENSG00000050628	PTGER3	2.26404	1.58292	2.07189	0.842834	0.524981	0.725139	1.87333	1.69193	0.573568	0.654946	0.200471	0.0357961	4.20838	4.7489	4.18307	4.78194	4.75809	5.15074	4.44656	4.52242	4.25917	4.42964	5.10818	5.09132	0.590037	1.24484	2.11293	3.03704	3.01654	3.52477	1.94025	3.36899	2.84075	4.37824	4.37685	4.47444	1.3587	0.672277	1.55472	0.535217	0.84101	0.811208	1.57091	1.24765	1.65708	1.34932	1.18323	1.20969
ENSG00000132485	ZRANB2	7.5385	7.59983	7.2784	7.51308	7.43416	7.51399	7.19109	7.25766	6.99692	7.18954	7.20411	7.17268	7.31325	7.31527	7.32495	7.41295	7.41418	7.45459	7.29927	7.31296	7.43315	7.4124	7.41111	7.41467	7.06423	7.07184	7.09108	7.17739	7.02588	7.25932	7.12377	7.1535	7.16568	7.3103	7.1212	7.24458	7.79087	7.86902	8.02078	7.98671	7.71224	7.64525	7.80253	7.81726	7.90295	7.88727	7.87358	7.68537
ENSG00000207721	MIR186	3.87427	3.6493	3.97407	3.54371	3.57797	3.30096	2.89878	3.34162	2.19577	3.15035	3.07263	2.86459	3.00416	1.12807	3.00079	2.3602	3.71754	3.22111	2.65214	3.48498	3.51282	1.87719	2.96421	3.16282	1.68701	1.27494	2.70834	-1.19806	1.21068	1.71041	2.08305	-0.83117	1.08478	1.25215	-0.932455	1.5855	3.46781	2.71827	3.78841	3.77995	3.40451	3.70683	2.8132	3.39867	2.95225	3.86067	3.05908	3.05931
ENSG00000162620	LRRIQ3	-0.579332	-0.527116	-0.0844613	0.0471353	0.234979	0.685313	-0.305352	0.226351	0.582187	0.737602	0.820405	0.934011	-1.60799	-0.79873	-2.60061	-0.48068	-2.18341	-1.89654	-0.91796	-0.885303	-0.0528784	-1.76218	-0.341078	-3.27839	-1.23604	-1.32985	-3.26759	-3.30733	-3.05249	-3.63395	-1.61238	-3.62728	-3.75503	-2.50262	-3.36001	-2.69429	-2.55889	-1.52962	-2.70847	-2.15819	-1.7985	-1.53486	-1.17975	-0.864754	-0.169596	-0.875559	-2.35843	-1.5446
ENSG00000254685	FPGT	2.98935	3.02927	3.10874	3.17661	2.96591	3.30724	2.84538	2.78073	3.08956	2.82757	2.98651	2.87634	2.81232	2.84907	2.89225	3.06846	2.77472	2.9783	2.80572	2.7122	2.77289	2.7852	2.38469	2.69934	3.12372	3.18879	3.24088	3.17425	3.17961	2.85743	3.14406	3.10439	2.97666	3.08241	2.93218	2.62556	3.39731	3.08661	3.10948	3.17857	3.24352	3.17565	3.07494	3.22587	2.84124	2.91399	3.0503	3.11322
ENSG00000116791	CRYZ	4.80631	4.99285	5.09422	5.15452	5.1701	5.08899	5.10398	4.88037	5.07107	5.1799	5.1162	5.07814	5.09365	5.24397	5.17118	5.10546	5.031	5.10977	5.36741	5.15228	5.14789	5.20285	5.10146	5.12355	4.60557	4.49161	4.72531	4.63758	4.68706	4.48491	4.62245	4.66992	4.95303	4.80992	4.61898	4.60425	4.77847	4.66199	4.59101	4.44039	5.03906	4.60576	4.76714	4.54268	4.6457	4.4854	4.79093	4.74867
ENSG00000162623	TYW3	4.92642	4.9544	5.00073	5.01162	5.02703	5.01269	5.05136	4.90473	5.1443	5.1385	5.17417	5.05819	5.54016	5.54747	5.61731	5.54128	5.47104	5.56869	5.41108	5.48454	5.56433	5.51173	5.38227	5.53746	4.81181	4.87486	4.73223	4.72613	4.70822	4.66351	4.74211	4.67468	4.61114	4.62421	4.5708	4.67106	4.63904	4.60356	4.45349	4.53482	4.55301	4.40834	4.51141	4.58446	4.44188	4.5426	4.4473	4.48516
ENSG00000137968	SLC44A5	-2.42553	-2.77718	-0.144829	0.459404	-2.398	-0.795591	-3.07154	-2.74735	-0.575015	-0.0123431	-2.35132	-1.6915	0.910024	2.17827	-2.13102	-1.1808	0.920485	1.35401	1.09703	1.3246	-1.82883	-1.79522	0.983533	1.03373	-3.04208	-4.78018	-4.86403	-3.03204	-4.14703	-2.93001	-3.79797	-3.57801	-2.94453	-2.30449	-2.6612	-0.0316087	-3.03185	-2.76581	-1.72189	-2.0845	-3.95921	-3.26982	-2.90934	-2.80406	-2.10543	-3.18165	-2.25991	-3.81384
ENSG00000117054	ACADM	5.44678	5.5828	5.62924	5.43205	5.69225	5.52287	5.66782	5.73125	5.75436	5.68704	5.74727	5.7823	6.29468	6.22806	6.35259	6.25628	6.27174	6.21922	6.28342	6.22411	6.35155	6.23482	6.25617	6.32406	5.98373	6.17205	6.01839	5.95184	6.02535	5.71199	6.24847	6.25964	6.35653	6.1692	6.06004	6.03548	4.58497	4.56951	4.62405	4.45764	4.59958	4.56483	4.66613	4.62737	4.77352	4.60724	4.89155	4.78127
ENSG00000137955	RABGGTB	5.91671	5.98435	5.9089	5.95891	5.9193	5.96534	5.68529	5.67977	5.83878	5.72353	5.98987	5.80113	7.15925	7.13074	7.14769	7.0723	7.10408	7.11626	7.05727	7.07921	7.13326	7.0925	6.98488	6.96739	6.13887	6.22446	6.05955	6.29764	6.06967	6.00227	6.05796	6.04542	6.09832	6.2876	5.96973	5.88431	5.66615	5.74335	5.62935	5.62045	5.5491	5.56162	5.69347	5.75255	5.74358	5.80777	5.65149	5.6179
ENSG00000226415	TPI1P1	2.85472	2.81924	3.13633	2.83957	2.80466	2.41636	3.19479	2.87181	3.52293	3.23395	2.88799	2.85528	4.09761	4.32778	4.33392	4.13372	4.30976	4.28822	4.15954	4.51236	4.12008	4.2231	4.19205	4.05094	4.12293	4.68111	4.28397	4.49796	4.40266	4.60389	4.30312	4.27248	4.29468	3.9025	4.11521	4.0655	2.46102	2.36487	2.19065	2.64451	2.3953	3.25747	3.00038	2.73465	2.9078	2.84994	2.37932	2.93732
ENSG00000142892	PIGK	5.1209	5.0477	5.11264	5.05626	5.10762	5.30181	4.95291	4.96871	4.99891	5.00863	5.02316	5.0856	4.73017	4.67608	4.67587	4.64718	4.59132	4.63793	4.56297	4.65758	4.71156	4.76347	4.68373	4.5414	4.95682	5.13178	5.05505	5.0363	5.07844	4.91998	5.14244	5.14051	5.1265	5.11285	5.02275	5.14549	4.70247	4.77714	4.6757	4.75587	4.68931	4.74622	4.89584	4.94359	4.81567	4.96147	4.77658	4.90755
ENSG00000226084	AC113935.1	3.15909	3.66329	3.54356	3.67876	3.51022	3.68323	3.28118	3.2338	3.54305	3.31309	3.59625	3.30327	3.98525	3.90144	3.40654	4.18758	3.94993	4.53343	4.31883	3.98679	4.36875	3.97704	4.23029	4.07596	4.00805	3.70533	3.76964	3.8992	4.002	4.18356	3.77987	3.66904	3.48457	3.71182	3.50301	3.84459	3.40556	3.80985	3.64895	3.37679	3.4284	3.39473	3.94155	3.74196	3.6081	4.16754	3.1798	3.52322
ENSG00000154027	AK5	1.9112	2.06256	0.657284	1.60679	2.67038	3.06722	-0.46369	-0.918765	-1.40781	-0.673913	0.121703	0.736961	-5.97905	-4.69791	-6.0071	-5.77228	-6.45595	-4.71347	-4.93505	-5.73762	-5.75362	-6.17138	-6.27323	-5.30535	-4.97551	-4.82601	-4.36519	-4.85994	-6.16683	-5.7683	-6.09683	-5.98545	-5.29701	-5.67299	-5.71279	-5.62885	-3.46079	-2.46427	-0.650935	-0.546468	-2.36716	-4.5629	-3.28857	-3.20446	-1.46391	-2.13194	-3.24249	-2.79181
ENSG00000036549	AC118549.1	4.57942	4.6736	4.64643	4.71018	4.76277	4.61844	4.43785	4.31793	4.55773	4.41382	4.34028	4.39294	4.86066	4.95285	4.90552	4.78134	4.84242	4.84555	4.87008	4.88719	4.87275	4.92878	4.83972	4.84248	4.59798	4.52234	4.52264	4.59104	4.54568	4.58695	4.53502	4.56592	4.45754	4.51392	4.45476	4.47697	4.31829	4.4263	4.43208	4.35913	4.48335	4.40364	4.40353	4.35337	4.33852	4.21971	4.43713	4.35865
ENSG00000077254	USP33	5.87024	5.9967	5.80963	5.99898	5.97185	5.95916	5.7468	5.77564	5.68256	5.73586	5.8162	5.747	5.52555	5.62906	5.57564	5.62052	5.52001	5.55373	5.56372	5.58177	5.64259	5.62433	5.6566	5.65434	5.20049	5.27179	5.1262	5.20699	5.09061	5.15907	5.22573	5.20742	5.1856	5.33096	5.23554	5.39351	5.51063	5.45726	5.58844	5.47035	5.43921	5.41774	5.6162	5.4562	5.75774	5.55158	5.75539	5.46821
ENSG00000180488	MIGA1	3.6867	3.67798	3.62722	3.76861	3.88721	3.80268	3.62888	3.50601	3.66731	3.5722	3.83265	3.77705	3.39068	3.2702	3.32945	3.33407	3.35293	3.16159	3.40857	3.42507	3.34014	3.32929	3.18316	3.24158	3.64855	3.6102	3.66006	3.72319	3.66017	3.63163	3.73329	3.61833	3.75138	3.4476	3.47316	3.42498	4.10997	4.28276	4.21447	4.51259	4.30517	4.28225	4.35253	4.33323	4.27191	4.50777	4.37167	4.33642
ENSG00000219201	AC138392.1	2.25642	1.77136	1.48579	1.91951	1.61426	2.14341	2.46964	2.06668	2.26193	2.23569	2.4472	2.34955	-0.379453	0.568068	1.27026	1.71574	1.59194	1.11281	0.839935	1.72895	0.489678	1.00997	1.52213	1.00835	1.12762	0.35162	1.79733	1.20866	0.771163	-1.88648	-1.73253	0.309808	1.34261	0.771578	-0.198096	0.200948	1.55381	1.76554	1.3227	1.33417	0.178089	1.63174	2.01981	1.45261	1.52749	1.00644	1.60185	2.09063
ENSG00000162614	NEXN	-0.99385	-0.467376	-0.403523	-0.134639	-0.348686	0.04421	-1.6415	-1.34328	-0.288084	0.52248	-0.744442	-0.227039	0.642894	0.560303	-0.778981	0.602559	0.229731	0.358856	0.128742	0.576614	-0.969735	0.475649	0.538726	0.547552	-4.22115	-3.20216	-4.23269	-3.96143	-4.36469	-3.32516	-4.89448	-2.78443	-4.30147	-3.15931	-2.34238	-2.97737	-2.49657	-3.00126	-1.86591	-1.7096	-2.80914	-3.64672	-2.7091	-1.87694	-1.14558	-1.65781	-1.24083	-1.30542
ENSG00000162613	FUBP1	7.46941	7.39113	7.40365	7.35635	7.38086	7.35594	7.40814	7.3941	7.34747	7.27001	7.36751	7.30028	7.46887	7.45778	7.45597	7.37154	7.51422	7.45992	7.39525	7.39831	7.32787	7.27379	7.3556	7.38595	7.61658	7.6494	7.4603	7.51575	7.48102	7.33769	7.52365	7.48939	7.40404	7.39588	7.3492	7.32927	6.89312	6.83615	7.14133	7.03329	6.8716	6.89523	6.87875	6.82688	6.94261	6.94632	6.8489	6.9128
ENSG00000162616	DNAJB4	3.20137	3.35271	3.04726	3.05963	3.0588	3.26886	2.727	3.01496	2.7577	3.29864	3.07305	3.05063	3.12188	3.09068	2.80266	3.13879	2.9365	3.22149	3.12304	3.34169	3.36812	3.38124	3.07269	3.18963	3.74693	3.58741	3.73694	4.12707	4.13832	4.28124	3.50018	3.64886	3.43281	4.00552	3.99616	4.07461	4.49721	4.30233	4.30793	4.54085	4.25962	4.44535	3.80332	4.06017	3.95559	4.32955	4.19144	4.11962
ENSG00000137959	IFI44L	2.36971	1.749	2.93068	2.35586	2.77534	2.2754	0.46104	-0.0412039	1.18374	1.40848	0.794802	0.767104	-3.45563	-4.51484	-3.01475	-3.43447	-3.49329	-3.79259	-4.82236	-5.07725	-4.27386	-4.04233	-4.52399	-5.39518	-2.3462	-3.60452	-3.99744	-5.69449	-2.67366	-4.73044	-5.03168	-4.69285	-3.64883	-4.54962	-4.22379	-4.45499	0.769837	-0.511619	1.0311	-1.44497	2.06737	0.930415	-0.553038	-0.812789	0.349137	-1.35901	1.08903	0.0946125
ENSG00000137965	IFI44	5.02538	4.68304	5.26755	4.91804	5.19455	5.24096	4.60482	4.44308	4.67301	4.54957	4.74615	4.46048	2.34292	1.70175	2.33266	1.20843	2.09353	2.34047	1.34839	1.34121	2.22922	1.20208	1.7336	0.866103	3.87541	3.4825	3.96711	3.48064	4.23237	4.11531	4.1313	3.60831	4.3216	3.80278	4.21553	3.8006	4.16165	3.71807	4.11138	3.89107	4.6721	4.13899	4.58783	4.35287	4.82703	4.68983	4.87443	4.57292
ENSG00000117114	ADGRL2	-1.9617	-2.28456	-0.557705	-0.591447	-1.9694	-0.824962	-2.41699	-2.4759	-3.73733	-1.10662	-1.88512	-2.12682	-0.317355	0.168568	-2.69507	-1.95178	0.486838	-0.383202	0.266673	1.10016	-0.795957	1.06815	-0.826058	-0.100228	-1.34361	-0.96493	-3.92492	-4.00048	-4.97504	-4.02929	-2.79782	-2.08533	-4.86101	-3.79897	-5.21442	-5.21179	-2.26404	-1.12932	-1.0914	-0.831174	0.00517053	-0.00129744	-1.59011	-1.05024	-3.88886	-1.24668	-0.453081	-1.44505
ENSG00000233290	AL157944.1	-2.67171	-2.68894	-2.1975	-1.73615	-2.64968	-2.27332	-5.20559	-3.84072	-3.57304	-3.25683	-3.76121	-2.56501	-4.66157	-4.53015	-4.57585	-3.97776	-4.09468	-3.11096	-5.2799	-5.55625	-4.83635	-4.74937	-5.06462	-4.65856	0.0353658	-0.165741	-4.71035	-4.29901	-1.54569	-3.19	-2.0248	-3.33092	-4.85604	-4.14584	-5.63408	-4.43004	0.0529111	0.341765	-0.0490389	-0.0688014	0.894158	0.99477	-1.84619	-0.799381	-0.784443	-1.65399	-1.48914	-2.72792
ENSG00000137941	TTLL7	1.86162	1.97353	2.02193	1.92448	2.54921	2.26307	2.39222	2.28659	2.52479	2.65295	2.45517	2.51086	0.464765	1.14071	1.01027	1.28238	0.751787	1.40693	0.892186	1.31333	1.14762	1.56086	1.00244	1.11657	1.30108	1.36691	0.765613	1.47947	1.00502	1.26212	1.14448	1.09384	0.484116	0.49289	-0.312517	0.0636695	2.18552	2.37292	1.77566	1.91929	2.65162	2.68017	1.42272	1.69685	1.68519	1.76111	2.02935	1.85159
ENSG00000271576	AL359504.1	0.0886636	-0.0466307	0.773299	0.378996	0.0474207	-0.091355	-0.565055	0.546451	0.509868	0.436074	0.865839	0.721073	-2.16619	-2.92564	-2.49479	-0.670906	-1.9696	-2.68171	-2.22067	-1.35693	-2.33978	-1.34709	-2.57105	-0.617994	0.863197	1.05738	-0.913802	-2.5202	-0.836362	-1.59388	0.103341	0.131655	0.339376	-1.00968	0.601944	0.0834372	0.743617	0.681903	1.66745	0.603007	1.84591	0.958543	1.4202	2.23967	2.29658	1.30029	1.07431	1.80134
ENSG00000142875	PRKACB	7.29624	7.3565	7.20065	7.49758	7.53935	7.47433	7.10219	7.10688	7.15777	7.3261	7.23584	7.25178	5.22359	5.01554	5.23411	5.03478	5.20849	4.94708	5.24945	5.0927	5.2422	5.13613	5.10266	4.99836	5.7465	5.75373	5.53407	5.48273	5.64439	5.57435	5.69978	5.72527	5.71841	5.66261	5.51409	5.45233	6.46109	6.3154	6.47716	6.13869	6.48876	6.09845	6.19459	6.04664	6.29908	5.78331	6.28788	5.82192
ENSG00000117133	RPF1	6.55189	6.60745	6.46074	6.54475	6.5798	6.68857	6.53957	6.50136	6.54406	6.4401	6.42637	6.55969	6.7268	6.62724	6.71671	6.57401	6.66592	6.66472	6.596	6.61574	6.67826	6.75144	6.60042	6.64463	6.33647	6.41379	6.15298	6.24263	6.20941	6.11886	6.27497	6.3229	6.23022	6.16121	6.03935	6.20774	5.42468	5.46793	5.67139	5.55903	5.54121	5.39867	5.7384	5.65171	5.88256	5.785	5.7342	5.6577
ENSG00000174021	GNG5	4.57533	4.41799	4.85693	4.39855	4.60956	4.32346	4.75162	4.30115	4.75347	4.67724	4.4733	4.27601	5.07007	4.94634	5.34058	5.41805	5.37459	5.3287	5.11671	5.25635	5.17717	5.26197	5.39856	5.57419	5.46469	5.26839	5.25775	5.21068	5.42176	5.55874	5.28264	5.11289	5.02839	4.96249	5.25194	4.80619	4.95092	5.06678	5.2246	5.0918	5.27132	5.17653	5.00475	5.20417	4.89903	5.33147	4.93478	5.33621
ENSG00000117151	CTBS	4.20681	4.20639	4.17707	4.19958	4.06896	4.13185	3.88629	3.67225	3.92284	3.7701	3.93864	3.70289	3.50992	3.33169	3.43139	3.46201	3.3648	3.56818	3.47083	3.5209	3.59803	3.56862	3.62033	3.51941	4.54635	4.63903	4.65245	4.65284	4.66759	4.73872	4.53963	4.585	4.73171	4.57365	4.54464	4.43344	5.30208	5.2173	5.34887	5.23688	5.20313	5.18227	5.24181	5.27871	5.31722	5.24718	5.30193	5.25836
ENSG00000117155	SSX2IP	3.55036	3.59201	3.5279	3.49006	3.4985	3.4852	3.75005	3.93366	3.87989	3.84036	3.77593	3.78213	4.08146	4.29554	4.11124	4.41946	4.05724	4.35109	4.17167	4.22937	4.21716	4.21007	4.2424	4.38491	3.97539	3.85904	3.93277	4.07926	3.90145	4.00912	4.02444	4.05277	4.0591	4.31927	4.2377	4.29547	3.39983	3.20365	3.35055	3.46748	3.3234	3.26458	3.52524	3.25068	3.44105	3.56172	3.49163	3.55394
ENSG00000171517	LPAR3	0.203136	-0.487735	-1.17588	0.337993	0.259965	0.117246	1.28498	0.243095	-0.234239	0.629111	-0.140982	-0.324323	-4.89038	-4.97717	-5.30306	-4.29351	-5.14498	-5.21984	-4.66206	-5.80009	-5.42776	-5.83183	-5.78731	-4.66267	-5.4751	-5.02947	-4.81772	-5.02532	-5.86208	-6.28614	-5.43368	-5.32907	-4.87296	-5.36833	-5.50541	-6.557	-2.56663	-2.36827	-1.43638	-0.59706	-0.34658	-0.634619	-0.0654395	0.122316	-1.66495	-0.464202	-0.751714	-0.709404
ENSG00000153898	MCOLN2	6.11159	5.967	5.99173	5.99769	6.02688	6.02755	5.9605	5.88456	5.90317	5.78729	6.13194	6.05718	7.16311	7.14879	6.99178	6.90792	7.13918	6.9603	7.17228	7.32506	6.94868	7.02918	6.98813	7.08981	6.5622	6.52218	6.58518	6.56675	6.73253	6.49146	6.27826	6.43069	6.281	6.25814	6.31953	6.13721	6.38582	6.24431	6.66116	6.55296	6.44571	6.24756	6.25604	6.33788	6.54861	6.57379	6.62663	6.37045
ENSG00000162643	WDR63	1.40479	1.52702	1.48051	1.78571	1.84261	1.94968	1.64663	1.52319	2.13984	2.01619	1.72648	2.2215	0.553304	1.0612	0.866868	0.380062	1.00892	0.142048	0.271434	1.06833	0.788253	1.08532	1.03311	0.663087	2.44408	2.38459	2.48276	1.90848	2.30376	1.02506	2.20612	2.33212	2.38896	1.30316	1.91486	1.68596	1.2509	1.57111	1.17437	0.382923	1.55033	1.12975	1.36641	1.83971	1.43365	1.26592	1.4561	1.61882
ENSG00000055732	MCOLN3	4.5383	4.59532	4.14635	4.76042	4.55903	4.72709	3.90197	3.73255	3.70489	4.16503	3.87094	3.93838	-2.79385	-2.91638	-2.63565	-2.57103	-3.234	-3.32814	-2.92682	-3.28839	-3.81747	-2.68852	-2.84924	-3.34457	-2.08375	-4.07341	-3.20349	-4.38599	-4.30371	-3.64012	-2.8159	-4.57657	-3.59927	-3.87529	-4.78287	-3.46809	1.12919	1.37966	1.33969	1.47551	2.00762	2.14586	0.889618	0.488167	1.45323	0.998643	1.31908	1.53147
ENSG00000097096	SYDE2	-0.463568	0.00111921	-0.115938	0.372334	0.301857	0.252379	-1.32088	-0.788992	0.26136	-0.181169	-0.0016357	-0.0225061	-0.954979	0.032548	0.316342	0.624546	-0.314544	0.476869	-0.174902	-0.210595	0.817259	0.301723	0.260577	0.697764	-0.256002	-0.0393086	-2.14025	-1.34426	-1.50932	0.0988656	-1.32808	-0.899926	-3.43292	-0.234322	-1.85135	-1.26253	-0.7025	-1.17618	-0.700281	-0.462133	-1.9057	-0.722708	-0.467032	-0.214828	-1.08731	-1.11416	-0.859058	-1.09164
ENSG00000162642	C1orf52	4.67961	4.51516	4.81964	4.7241	4.69795	4.78236	4.72912	4.68113	4.80438	4.73621	4.70379	4.76473	4.8114	4.72997	4.66318	4.71259	4.71615	4.68005	4.93671	4.84492	4.81738	4.90384	4.77969	4.82905	4.57504	4.40474	4.60685	4.60958	4.6528	4.85531	4.46041	4.43645	4.50008	4.62523	4.47003	4.68158	5.60142	5.62658	5.35637	5.51016	5.35081	5.42193	5.77786	5.68723	5.56154	5.76249	5.48867	5.50834
ENSG00000142867	BCL10	4.69748	4.61418	4.48268	4.5833	4.56931	4.81597	4.62291	4.5801	4.54627	4.72145	4.74786	4.72275	3.85813	3.97025	3.87905	3.93652	3.90891	3.94374	3.76092	3.99036	3.93044	3.85902	3.96929	3.96003	3.81705	3.62057	3.8046	3.92144	3.72937	3.9523	3.7024	3.94041	3.77183	3.73108	3.88372	3.87626	3.7496	3.79282	3.69833	3.81283	3.59362	3.53835	3.86907	3.86856	3.72108	3.85123	3.79828	3.68125
ENSG00000142871	CCN1	-2.84798	-4.05711	-3.09514	-4.19764	-4.35335	-4.20407	-1.50018	-1.54356	-3.82472	-3.6472	-4.0252	-4.10642	1.84959	2.34135	2.42287	2.99587	2.47084	2.71345	2.33797	2.43211	2.53301	2.52234	2.36304	2.44305	-3.93328	-5.09039	-4.59548	-3.99778	-3.63216	-1.55933	-4.84204	-3.50388	-4.44043	-0.091682	-1.90813	-0.890086	-1.81755	-3.44135	-3.24498	-2.50571	-3.67046	-4.04563	-2.64597	-4.0167	-3.81371	-3.8729	-3.31021	-4.4139
ENSG00000117174	ZNHIT6	4.9347	5.00517	4.93626	5.0323	4.98839	4.9687	4.83261	4.95723	4.99978	4.93183	4.85611	4.92851	5.63085	5.61632	5.65061	5.63244	5.55719	5.41763	5.56559	5.64226	5.56547	5.66014	5.48249	5.56754	5.34295	5.45239	4.93914	5.15409	5.19094	5.31413	5.33755	5.30731	5.10667	5.27984	5.14367	5.34484	4.51062	4.69464	4.46861	4.62636	4.52595	4.60426	4.81968	4.82763	4.71194	4.98107	4.52738	4.79017
ENSG00000122417	ODF2L	4.82653	4.85566	4.69615	4.94342	5.07576	5.04852	4.37671	4.38553	4.41137	4.54341	4.66929	4.58184	4.02564	4.11653	4.04474	4.40683	4.1937	4.33376	3.99289	4.03563	4.24191	4.27721	4.30799	4.25007	3.57899	3.60119	3.71264	3.50223	3.51417	3.3991	3.45828	3.36204	3.54305	3.69866	3.42921	3.65967	5.18047	4.9861	4.93183	4.59886	4.89852	4.33002	4.3352	4.46777	4.50528	4.20934	4.48494	4.09599
ENSG00000137975	CLCA2	-3.74317	-4.0308	-4.34696	-4.49299	-4.47007	-3.34979	-4.40132	-4.03806	-4.16839	-4.04579	-4.26343	-4.34256	-3.76971	-0.850784	-3.314	-0.17658	-0.567935	-0.973654	-2.24409	-1.39812	-3.20614	-0.991534	-0.673074	-0.247535	-5.5973	-6.01337	-5.79378	-6.49737	-6.83942	-6.42386	-6.08834	-5.32253	-5.58907	-4.92909	-5.76962	-4.97328	-4.41833	-4.29065	-4.61166	-4.75189	-4.80131	-5.0043	-4.21795	-4.18156	-4.27156	-4.24622	-4.60193	-4.58176
ENSG00000016490	CLCA1	-3.37257	-2.14353	-4.11732	-4.25681	-4.40044	-4.33849	-2.80021	-3.27588	-3.89558	-3.7715	-4.23642	-4.22896	5.12531	5.99028	4.7939	5.99998	5.3103	5.63359	5.40416	5.60873	4.89297	5.40877	5.71253	5.70801	-2.65748	-3.83316	-2.22038	1.97952	-0.760533	1.91318	-3.85407	1.7165	-1.32338	3.38654	2.03468	2.87014	-3.85108	-3.66051	-4.19098	-4.44543	-4.74312	-5.00654	-3.652	-3.45783	-3.85766	-3.99113	-4.57299	-4.55804
ENSG00000261737	AL049597.2	2.05266	1.76153	2.47304	1.9085	2.42167	2.16329	2.11299	1.75328	1.23399	1.1905	2.16735	1.95025	-1.15524	1.32221	1.36157	1.65832	1.78089	1.70949	1.37538	1.28119	1.46933	0.845668	1.23399	1.43893	1.32022	-0.629539	1.07445	-3.52428	-0.908277	0.370403	0.672382	-2.31787	1.48972	-2.39071	-4.11131	-0.300612	0.805316	1.28745	1.53952	0.979946	0.75888	0.776437	0.11374	1.14561	1.29911	0.239065	1.58166	0.966249
ENSG00000097033	SH3GLB1	6.6598	6.71501	6.60641	6.73241	6.69928	6.77065	6.62207	6.56633	6.59232	6.58072	6.55244	6.57957	6.40981	6.36682	6.5111	6.45218	6.43545	6.48699	6.38414	6.45059	6.47979	6.51675	6.4232	6.47425	6.4932	6.51711	6.52633	6.52938	6.54308	6.62487	6.62144	6.43286	6.6119	6.59517	6.45364	6.66329	6.80228	6.88927	6.63748	6.77887	6.86913	6.76828	6.82247	6.80847	6.59785	6.67036	6.62892	6.61016
ENSG00000183291	SELENOF	8.24924	8.40704	8.19652	8.33625	8.28385	8.31873	8.09622	8.09239	8.12448	8.10171	8.10201	8.15036	7.74802	7.77311	7.82789	7.7431	7.71311	7.70574	7.85944	7.79155	7.8752	7.8727	7.79842	7.81439	7.36073	7.35331	7.47311	7.33741	7.25868	7.25156	7.24408	7.26196	7.36168	7.30418	7.33582	7.37007	7.71154	7.54855	7.7625	7.60952	7.59403	7.48693	7.6942	7.56479	7.70159	7.57215	7.75973	7.63778
ENSG00000153936	HS2ST1	4.7136	4.73827	4.65301	4.63732	4.6546	4.61983	4.95471	4.91115	4.97325	4.93172	4.91179	4.92749	4.54064	4.64164	4.84324	4.8039	4.69432	4.86074	4.67369	4.71691	4.85963	4.83937	4.80997	4.88455	5.01573	4.91532	5.06949	4.91106	4.78666	4.72028	4.79493	4.99227	4.95304	4.99091	4.91894	4.84094	4.33522	4.32352	4.39483	4.09038	4.50417	4.34799	4.21797	4.16437	4.0556	3.92153	4.35935	4.14627
ENSG00000143013	LMO4	5.49626	5.29196	5.49885	5.33718	5.44476	5.44129	5.80654	5.85953	5.70097	5.58076	5.7316	5.77051	4.99751	4.92463	5.01228	4.79257	4.63313	4.61802	5.48436	5.30499	5.32606	5.29176	5.17666	5.2206	5.0324	5.2276	5.1879	5.10968	5.18452	5.22235	5.66154	5.612	5.68321	5.41325	5.40069	5.51692	5.24394	5.46489	5.24034	5.30655	5.40456	5.59214	5.82621	5.77274	5.68773	5.71244	5.82646	5.91921
ENSG00000065243	PKN2	4.86578	5.03109	4.54324	4.85854	4.79933	4.86942	4.71621	4.67559	4.5002	4.76216	4.72211	4.66712	4.05351	4.11506	3.97099	4.21605	4.25564	4.14944	3.9965	4.14722	4.18726	4.15122	4.03669	4.06498	4.06259	4.02486	4.21014	4.23869	4.28004	4.50074	3.95963	3.82366	4.18195	4.14172	4.22497	4.29968	5.04648	5.01173	5.1172	5.05173	4.89306	4.76026	4.90355	4.99064	5.00589	5.06657	4.9833	4.77822
ENSG00000137947	GTF2B	5.52959	5.61807	5.7118	5.67397	5.80961	5.68956	5.62094	5.59606	5.63605	5.66192	5.49605	5.77136	5.41332	5.28118	5.3346	5.41273	5.40438	5.39333	5.4097	5.31796	5.37782	5.42118	5.47661	5.41378	5.40705	5.47435	5.55766	5.38733	5.47834	5.57223	5.53241	5.37091	5.47478	5.26535	5.41982	5.29523	5.99386	6.00641	5.92646	6.01707	5.94206	5.85568	6.00427	5.93731	5.96386	6.08869	5.76669	5.91105
ENSG00000137944	KYAT3	5.94724	6.06335	6.02585	6.02715	6.03182	6.13771	5.90827	5.98648	5.93178	5.87833	5.89104	5.98906	5.6983	5.82821	5.92384	5.70036	5.82221	5.94406	5.64071	5.46038	5.83305	5.79294	5.97982	5.94688	6.13967	6.26363	6.09876	5.98839	6.06744	6.06214	6.05402	6.19599	6.0364	6.00769	6.16005	6.21723	6.33517	6.23125	6.48377	6.21368	6.05948	5.98462	6.3508	6.29383	6.41871	6.35229	6.12405	6.16055
ENSG00000213516	RBMXL1	4.75457	4.77629	4.81236	4.77657	4.69261	4.81762	4.67679	4.76576	4.73399	4.69469	4.83074	4.8407	4.74599	4.82786	5.0004	4.99953	4.92635	4.75668	4.70459	4.84531	4.85959	5.01985	4.90957	5.05273	4.42142	4.57877	4.64385	4.59002	4.3814	4.53214	4.83325	4.68018	4.69371	4.65657	4.56872	4.61236	4.13922	4.35291	3.97855	4.14913	4.14127	4.29648	4.18193	4.31158	3.92736	4.16666	4.10508	4.06817
ENSG00000117226	GBP3	5.13026	5.1686	5.20112	5.2889	5.20437	5.30291	5.18505	5.2792	5.16922	5.25608	5.17375	5.33154	3.59468	3.88512	3.9124	4.07509	4.00578	3.84485	3.5928	3.6624	3.77184	3.87108	3.84692	3.81113	4.74202	4.76889	4.34043	4.414	4.31962	4.63608	4.99118	4.89208	4.77611	4.59711	4.62916	4.91797	5.77816	5.89437	5.59962	5.53975	5.71612	5.62768	5.82261	5.8511	5.7866	5.80241	5.71967	5.74702
ENSG00000117228	GBP1	7.1608	7.27465	7.34559	7.34896	7.22703	7.20742	7.35543	7.31179	7.45901	7.40823	7.24398	7.17789	5.52969	5.77876	5.49042	5.63395	5.65235	5.48001	5.61398	5.79298	5.61751	5.66889	5.77293	5.53203	5.66826	5.63163	5.55428	5.39153	5.71577	5.68127	5.88649	5.67833	5.84971	5.7635	5.73442	5.81627	4.77321	4.46327	4.62237	4.72945	4.85181	5.21903	5.13142	5.15123	5.13575	5.28858	5.18378	5.37445
ENSG00000234518	PTGES3P1	5.61384	5.67688	5.51463	5.68011	5.49711	5.66806	5.65168	5.7908	5.51164	5.64209	5.84586	5.60742	5.59645	5.68287	5.69304	5.8871	5.85771	5.83017	5.40714	5.59325	5.88009	6.03909	5.82448	5.59452	4.16497	4.1717	4.24133	4.04181	4.30536	4.37198	4.29352	4.27508	4.12074	4.50777	4.0747	4.24282	3.33477	4.22474	3.90665	3.49733	3.95588	3.97525	3.87715	3.51917	3.56883	3.77869	3.78409	3.8228
ENSG00000162645	GBP2	8.08128	8.25968	8.08738	8.36493	8.26966	8.2418	8.06574	8.11082	8.0287	8.05638	8.08664	8.04409	7.55105	7.75029	7.73124	7.85243	7.61624	7.7878	7.82764	7.82709	7.98089	7.89077	7.85537	7.82194	7.75585	7.85811	7.86638	7.98966	7.83702	8.19998	8.05122	8.14083	8.15404	8.41829	8.2206	8.44011	8.94874	9.03707	8.69431	8.82492	8.92893	8.75003	8.72366	8.65996	8.58231	8.64591	8.66287	8.60261
ENSG00000162654	GBP4	7.38251	7.54031	7.233	7.33781	7.24758	7.35248	7.39113	7.46586	7.10213	7.10803	7.04658	7.08088	6.93526	7.41997	6.93303	7.33073	7.15779	7.37415	7.17312	7.19728	7.10196	7.19429	7.49027	7.4365	5.43494	5.69426	5.77537	5.9073	5.65546	6.12819	6.39981	6.611	6.39125	6.90883	6.73736	6.97595	6.19613	6.1624	6.57789	6.16614	6.34827	6.2273	6.83223	6.62626	6.83053	6.48832	6.68134	6.66586
ENSG00000284734	AC099063.4	2.02339	1.88358	1.2174	1.8898	2.07449	2.05567	1.87652	1.91783	1.73174	2.37417	2.4808	1.9011	-4.695	-4.73058	-4.60849	-3.15109	-3.64203	-5.6767	-3.79222	-5.41194	-3.76801	-3.99867	-1.94052	-4.00607	-1.76953	-2.51419	-3.88216	-5.31215	-5.09626	-5.2429	-1.53413	-5.01932	-2.18335	-3.55915	-2.85461	-4.31642	0.83082	-0.337044	0.543029	-0.172073	0.724701	-0.197862	1.1338	1.04187	2.19396	1.45232	1.6939	1.8081
ENSG00000154451	GBP5	8.96433	9.16777	8.90384	9.16062	9.17324	9.14829	8.78408	8.87971	8.69966	8.7495	8.87444	8.86383	5.3782	5.5673	5.62613	5.38811	5.36883	5.38961	5.76214	5.67146	5.83533	5.66197	5.63575	5.5822	6.37045	6.5994	6.75227	6.54195	6.44461	6.62527	7.18999	6.92661	7.31425	6.93585	6.79528	6.93541	7.87178	7.8539	8.11892	7.64356	8.26399	8.29495	8.16193	7.96645	8.43304	8.00517	8.47045	8.65222
ENSG00000183347	GBP6	0.500548	0.503223	0.882578	0.943191	0.801584	0.579192	0.293575	0.390163	0.667483	0.344088	0.121312	0.419545	-3.45917	-2.94766	-3.42648	-3.44338	-2.88627	-3.4467	-3.52186	-3.54736	-2.69599	-3.38356	-3.97097	-4.05194	-5.1678	-6.23133	-4.95447	-4.74612	-5.20004	-5.42607	-4.36789	-5.55247	-5.20603	-4.3538	-4.25505	-4.07034	-3.61397	-3.15984	-3.04318	-2.42121	-2.95962	-4.84889	-1.36618	-2.80652	-2.5744	-4.11685	-2.03846	-2.33269
ENSG00000225492	GBP1P1	1.16009	1.4127	0.880618	1.86897	1.67616	1.69545	0.853207	0.861442	1.48075	1.17898	0.768216	0.554942	-2.96155	-1.21233	-3.65715	-1.21323	-2.47821	-1.02614	-2.21977	-1.18218	-1.5252	-0.901615	-0.810333	-1.11212	-3.94884	-4.60785	-5.0719	-3.70609	-4.54255	-4.16766	-4.86071	-5.2044	-4.58778	-3.49412	-4.75567	-2.87258	-2.48008	-3.66351	-2.96373	-1.82945	-1.98505	-2.794	-0.831586	-1.28984	-2.40067	-2.61577	-1.79299	-1.75509
ENSG00000197147	LRRC8B	4.0165	3.833	4.02044	3.90512	3.82093	3.97946	4.10046	3.90442	3.96948	3.80742	4.04207	3.9989	5.53879	5.51149	5.42257	5.38043	5.31415	5.26397	5.66214	5.62693	5.63533	5.57959	5.46483	5.50505	5.23877	5.09772	5.28602	5.27341	5.37834	5.36509	5.20196	5.10928	5.19088	5.15365	5.27485	5.18733	4.79755	4.86691	4.74801	4.81217	4.6544	4.94855	4.84619	4.606	4.90282	4.66491	4.93761	4.8801
ENSG00000231999	LRRC8C-DT	1.80369	1.63721	1.93562	1.93009	2.07513	2.23796	1.55827	1.69312	1.86008	2.16048	2.32499	2.13026	-0.49369	-0.0392004	-1.31764	-0.418821	-1.58119	-0.305023	0.374356	0.248024	0.0723729	0.214509	-1.35293	0.171404	-0.870999	-1.36297	-3.51965	-2.07416	-1.9321	-1.71758	-0.14012	0.632924	0.209902	-0.817982	-1.09329	-0.387777	0.00922072	0.0903412	1.13164	0.957236	0.76976	0.311133	0.689025	0.785258	1.66615	1.37576	1.52712	1.14147
ENSG00000171488	LRRC8C	5.72075	5.71475	5.85302	5.84021	5.81793	5.74283	5.77898	5.81535	5.90875	5.90736	6.06163	6.03237	6.1581	6.10174	5.89864	5.95889	5.9581	6.03196	6.23482	6.2438	6.01619	6.1202	6.03867	6.02763	5.50862	5.62935	5.64458	5.69953	5.5963	5.86837	5.84791	5.95272	5.89071	5.84044	5.84745	5.91331	5.85349	5.88508	6.02058	5.84172	5.8846	5.75288	5.91823	5.86306	6.00368	5.93571	5.93144	6.08313
ENSG00000171492	LRRC8D	5.28685	5.40358	5.3952	5.5418	5.65271	5.57749	4.79351	4.94206	5.04006	5.15648	5.0497	5.20332	5.4319	5.43229	5.42647	5.22129	5.42496	5.34029	5.52738	5.51031	5.54139	5.49351	5.52039	5.43335	4.60652	4.72845	4.75171	4.82678	4.79845	4.95548	4.87438	4.79855	4.94415	5.09003	5.00189	4.88602	5.1548	5.09635	5.0599	4.76503	5.04593	4.71365	4.82643	4.73117	4.7488	4.52601	4.44563	4.41238
ENSG00000228175	GEMIN8P4	0.321415	0.203769	0.311022	0.126779	0.254247	0.0613287	0.36243	-1.26355	0.451552	0.22397	0.780572	0.76775	3.71237	4.00041	3.28085	3.77991	3.81244	3.56089	3.87809	3.79204	3.45158	3.47999	3.62783	3.50191	2.33138	0.690427	0.506823	2.26975	2.12957	1.35022	1.65757	2.15366	0.567132	2.63018	1.48127	2.70588	-0.206703	-0.0403991	-0.480717	0.223533	-0.593309	0.0214899	-0.193099	0.681675	0.978659	-0.342243	-0.597491	-0.721203
ENSG00000162664	ZNF326	5.02094	5.12764	4.91223	5.02511	5.10817	5.07087	4.80096	5.04009	4.93837	5.01459	4.99529	4.92989	5.73146	5.76411	5.83104	5.81152	5.74337	5.80767	5.81762	5.85858	5.7908	5.83171	5.78467	5.71467	4.55943	4.70367	4.43451	4.64476	4.55079	4.42906	4.61999	4.63355	4.70992	4.93971	4.75085	4.74064	4.31805	4.11276	4.43292	4.2268	4.16105	4.11058	4.13167	4.24013	4.19945	4.19892	4.17232	4.21086
ENSG00000233593	LINC02609	-3.32897	-5.74773	-4.05891	-6.06449	-6.47601	-4.46865	-5.74937	-5.55421	-5.99041	-5.91704	-4.18996	-6.274	-3.45228	-2.13898	-2.98714	-2.66908	-3.31944	-1.9767	-1.97539	-2.23096	-3.27464	-2.24881	-3.23061	-2.44872	-6.64384	-5.40218	-5.10047	-5.00364	-5.21817	-4.36125	-4.73988	-3.25945	-4.84669	-3.11663	-4.49336	-3.08901	-5.85215	-3.18593	-3.16976	-3.7154	-3.72605	-4.20081	-2.96941	-3.50661	-5.95156	-2.30754	-4.00532	-4.47835
ENSG00000122482	ZNF644	4.53072	4.502	4.50868	4.45138	4.51872	4.48408	4.35986	4.49077	4.45722	4.46735	4.47202	4.50673	4.81899	4.87833	4.72931	4.79222	4.76395	4.79333	4.77689	4.88174	4.63968	4.68322	4.72712	4.80383	4.78064	4.81908	4.96696	4.90231	4.95693	5.04345	4.89433	4.88698	4.83192	4.73074	4.82626	4.9088	4.90415	5.00465	4.96549	5.09417	4.89965	4.98263	5.03335	4.93737	5.04267	4.9978	4.85916	4.98125
ENSG00000097046	CDC7	5.1028	4.90115	4.95142	4.78143	4.80168	4.58283	5.21878	5.24103	5.18719	5.22602	5.26322	5.32395	5.55844	5.59686	5.39817	5.45823	5.64232	5.58543	5.64949	5.54074	5.52919	5.50993	5.71622	5.73549	5.50256	5.53655	5.24211	5.30593	5.24927	5.39905	5.41907	5.46124	5.34488	5.40479	5.59326	5.63191	4.42522	4.5105	4.84683	4.54281	4.31641	4.47497	4.66475	4.76314	4.89608	4.56798	4.67373	4.71644
ENSG00000069702	TGFBR3	6.55031	6.38705	6.89766	6.66459	6.54428	6.48471	6.53834	6.50443	6.6515	6.49592	6.69711	6.69289	6.6415	6.77215	6.63261	6.91577	6.78759	6.80572	6.8352	6.90728	6.68685	6.9791	6.94659	6.90114	5.6945	5.73543	5.52321	6.04432	5.94848	6.12497	5.65077	6.14091	5.35537	6.25981	6.34202	6.35118	4.30852	4.42161	4.00468	3.78932	4.15008	3.87261	4.25921	4.14821	3.9542	3.57929	3.76344	3.40513
ENSG00000172031	EPHX4	-1.80668	-1.48879	-0.443031	0.292147	-1.19277	-2.21748	-1.98224	-1.78674	-1.47279	-1.29436	-0.571498	-0.966969	-2.0612	-1.82534	-2.35395	-2.90432	-2.53076	-2.85889	-2.25705	-2.29566	-3.12689	-2.72108	-3.08244	-2.89327	-0.407717	-0.291335	-2.16182	-1.93543	-1.16079	-2.99396	-0.580819	-1.69653	-3.01614	-4.82717	-3.33496	-2.78389	-1.88548	-1.65535	-0.95648	-0.770413	0.0570525	-0.649984	-1.53173	-2.95042	-2.5488	-2.58723	-1.39791	-2.44512
ENSG00000230667	SETSIP	1.44873	0.838674	1.28653	1.66764	1.23006	1.30136	1.34497	0.66935	1.93021	2.10063	1.2666	1.95649	1.83603	0.911445	2.06986	2.3828	1.97403	2.30985	1.43113	2.14136	1.95846	1.90693	2.40495	2.38378	1.42011	0.714127	1.48696	1.21393	0.763144	1.34029	1.34742	1.569	-2.34544	0.99137	0.757705	-2.09589	0.558979	0.581568	0.0282686	0.237052	0.49406	0.639556	1.33968	0.731911	0.820944	1.68372	1.35623	1.74475
ENSG00000189195	BTBD8	1.07302	1.40872	1.04657	1.48431	1.24256	1.53169	0.478875	0.530952	0.301073	1.04173	0.561283	0.48824	0.157601	-0.190483	0.0100624	0.548247	-0.14068	0.459909	-0.349704	-0.395115	-0.806391	0.085284	-0.0345627	0.497788	1.86949	1.63669	1.99421	1.72355	2.00869	1.70776	1.58554	0.650566	0.24675	1.67659	1.50059	1.34164	2.50478	2.60248	2.43533	2.17836	2.25241	1.94662	1.80781	2.1066	1.73673	1.60784	1.67344	1.2591
ENSG00000174842	GLMN	4.42232	4.4689	4.44686	4.26009	4.31121	4.53738	4.41265	4.32636	4.54813	4.34928	4.46666	4.39252	4.76889	4.69461	4.65056	4.64181	4.66963	4.68036	4.84821	4.80231	4.57746	4.68428	4.71612	4.77699	4.16059	4.18695	4.16412	4.15808	4.00347	4.0526	4.22732	4.04376	3.97667	4.11971	4.05724	3.84823	4.12151	3.92992	4.29241	4.14664	4.15458	4.07442	4.18603	4.24911	4.42123	4.30436	4.34233	4.34796
ENSG00000122484	RPAP2	4.44391	4.4517	4.27156	4.54465	4.49924	4.66531	4.19173	4.25443	4.21514	4.37992	4.46002	4.42201	4.74672	4.656	4.61413	4.72224	4.77425	4.7533	4.76975	4.76882	4.64093	4.81333	4.71179	4.7043	4.10916	4.18984	4.26344	4.11347	4.04607	3.91331	4.39868	4.37065	4.29842	4.2299	4.25871	4.1378	3.91241	3.91411	3.86615	3.80574	3.91585	3.79911	3.86099	3.99456	4.01817	4.11931	4.006	3.94487
ENSG00000162676	GFI1	5.29809	5.21478	5.31372	4.92214	5.01874	4.99244	4.71358	4.68538	4.622	4.55644	4.74665	4.69174	6.86872	6.82596	6.69514	6.70706	6.75898	6.64407	6.59694	6.77164	6.40211	6.71557	6.423	6.54668	7.41902	7.34879	7.42478	7.41724	7.40658	7.51234	7.38006	7.29105	7.19242	7.15524	7.15342	7.2253	8.18799	7.98949	8.2958	8.20005	8.12029	7.93357	8.21642	8.0192	8.3589	8.12815	8.32859	8.02532
ENSG00000067208	EVI5	0.96729	0.0161601	0.973134	0.46745	0.493657	0.589877	0.0709731	-0.00193456	0.228293	-0.169886	-0.0998819	0.586694	5.13661	4.90049	5.39671	5.03761	5.0596	5.00953	4.77307	4.70801	5.03688	5.05454	4.98651	5.06363	6.67711	6.58766	6.34208	6.40067	6.48045	6.25846	5.93831	5.80763	5.66941	5.61583	5.73399	5.54218	4.49683	4.53226	3.986	4.24662	4.29166	4.79449	2.93704	3.05101	2.02707	2.87073	2.68538	3.32534
ENSG00000122406	RPL5	9.70259	9.8073	9.60344	9.79841	9.90807	9.96927	9.19269	9.34503	9.21929	9.33233	9.46324	9.53527	9.90975	9.90392	9.95879	9.98465	9.99764	10.041	9.84691	9.86848	10.0317	9.99035	9.96398	9.94518	9.90292	9.97317	9.87514	10.0216	9.99858	10.0527	9.95208	10.046	9.93485	10.1292	9.99564	10.0073	10.0893	10.0716	9.92233	9.88379	9.96666	9.8423	10.0393	10.1397	9.7332	9.98133	9.77499	9.80295
ENSG00000154511	DIPK1A	4.69977	4.47062	4.51015	4.41859	4.44987	4.52547	4.45907	4.44849	4.42847	4.43824	4.40641	4.22668	4.96682	4.96292	5.2859	5.02305	4.98019	5.02946	4.92643	4.72532	5.03433	4.92629	4.91684	4.91584	5.12859	5.17197	5.34746	5.37035	5.15703	5.27904	5.0949	5.12576	5.14256	5.34098	5.34061	5.36539	4.85903	4.91088	4.85625	4.51942	5.02923	4.92006	4.89548	4.72567	4.91393	4.69218	4.84392	4.73115
ENSG00000287797	AC093577.2	-2.17634	-1.30549	-1.3819	-1.01199	-0.636463	-0.20483	-2.25895	-1.95197	-2.00765	-2.23182	-0.915313	-2.10768	0.150672	-1.07202	0.487407	0.294823	-0.702733	0.023685	-1.34768	-1.81339	-0.710929	-0.953559	-0.832491	-0.223772	2.59317	2.58844	1.50039	1.97488	2.25534	0.911237	1.08936	1.48873	-2.67549	-0.0745927	-0.0304004	0.654854	-1.10578	-1.10569	-0.753494	-0.863553	-2.46796	-1.16826	-2.39078	-0.976793	-1.5239	-2.59952	-2.55833	-2.30738
ENSG00000143033	MTF2	5.88476	5.78845	5.76267	5.64977	5.60693	5.72589	5.88923	5.94533	5.72107	5.78194	5.98218	5.87419	5.87387	5.90526	5.93905	5.77108	5.89997	5.85984	5.87489	5.84887	5.86367	5.82226	5.90783	5.9199	6.48458	6.53967	6.53461	6.34895	6.48286	6.62162	6.67614	6.63111	6.6947	6.55926	6.59162	6.58546	6.60401	6.50386	6.64931	6.43817	6.39408	6.36945	6.6173	6.386	6.79048	6.58104	6.70919	6.61572
ENSG00000117500	TMED5	6.39791	6.3659	6.48249	6.3696	6.43638	6.32893	6.26754	6.1882	6.37044	6.282	6.24791	6.26546	6.21997	6.26648	6.29601	6.2529	6.18293	6.27016	6.2537	6.25741	6.2563	6.3581	6.2685	6.28053	5.83319	5.91642	5.98337	6.05707	6.05632	6.04807	5.91597	5.87698	5.88737	6.02038	5.98551	5.84667	6.0193	5.88112	5.92538	5.68319	5.80468	5.8556	6.02313	5.82065	5.92316	5.86424	5.84355	5.93541
ENSG00000122483	CCDC18	4.48311	4.37718	4.27611	4.12614	4.17064	4.05647	4.61697	4.75073	4.45818	4.56196	4.62059	4.5532	4.1081	4.1065	3.97776	3.91592	4.07736	3.95316	3.87831	4.16524	3.73186	3.94632	3.9186	3.91634	4.13346	4.24369	4.11518	4.03411	4.11761	4.02225	4.11921	4.05842	4.1575	3.95592	3.85456	4.18778	4.05802	3.99802	4.13861	4.20434	4.0606	4.09162	3.8952	4.154	4.30249	4.06864	4.4181	4.52835
ENSG00000223745	CCDC18-AS1	5.03091	5.00879	4.6374	5.15247	5.16604	5.26093	4.0317	4.25367	3.72021	4.24971	4.31816	4.25881	3.52148	3.64357	3.963	4.04951	3.74598	3.69391	3.67538	3.65657	3.81151	3.92437	3.49672	3.67124	4.41787	4.30285	4.58208	4.7085	4.29103	4.67335	4.20229	3.96236	4.46999	4.85576	4.61112	4.75723	6.37859	6.44091	6.22806	6.09561	6.36754	5.93462	5.91283	6.31725	5.97005	5.84502	6.12152	5.86441
ENSG00000229567	AL139421.1	3.13156	3.11951	2.40077	2.47837	3.0111	3.25674	2.73134	0.745887	3.00247	3.27528	2.88877	2.8008	4.01037	3.95155	3.94359	3.4411	4.13051	4.71119	4.28885	4.06758	4.31178	3.96287	4.19075	3.89658	3.01167	3.36694	3.55939	3.16891	2.64331	4.06102	3.86869	3.08232	2.12911	3.76148	3.34962	1.40219	3.1694	2.93064	2.7373	3.57612	3.26704	3.18279	2.98769	3.05646	2.54404	3.49752	2.09526	3.08226
ENSG00000117505	DR1	6.85681	6.76715	6.79508	6.75083	6.80525	6.7165	6.64882	6.70798	6.71948	6.7135	6.75055	6.66497	6.63413	6.58341	6.62604	6.46882	6.56405	6.67759	6.67308	6.63008	6.58401	6.55794	6.6844	6.65424	6.84312	6.77835	6.89812	6.83717	6.83379	6.82636	6.88698	6.79227	6.86574	6.80729	6.72834	6.74651	6.7714	6.81304	6.89442	6.82652	6.79944	6.8429	6.81797	6.78371	6.8237	6.99544	6.83067	6.87628
ENSG00000137942	FNBP1L	-1.75648	-3.61001	-2.71227	-2.82988	-2.76872	-0.948014	-1.32153	-1.96283	-2.45024	-2.23432	-2.70706	-1.39682	2.444	2.71772	2.13188	2.11301	2.07311	2.17725	2.90035	2.68052	2.27035	2.22365	2.37074	2.32243	-0.253127	-1.48006	0.377182	1.04785	1.2802	0.934185	-0.299697	2.5326	1.626	2.60806	2.35289	2.40541	-0.558238	-1.22519	-2.30807	-0.356945	-2.13055	-1.78508	-1.87581	-0.407867	-2.27884	-2.69322	-1.17045	-0.583176
ENSG00000137936	BCAR3	0.309031	1.29713	1.4426	0.709944	0.0918329	5.77031e-07	1.67398	1.53457	2.41582	1.92136	0.878951	0.7156	0.531189	1.37859	-0.0493492	0.935756	0.663492	1.102	1.44923	0.915735	0.545696	0.382117	1.86989	1.33745	1.71327	0.968071	1.83372	1.81051	2.06092	1.99929	0.831932	0.221913	0.853591	1.41271	1.42014	1.80898	2.05878	2.18705	1.89954	1.748	2.18332	2.47419	1.08287	1.2394	0.991354	1.08825	0.733788	1.13966
ENSG00000067334	DNTTIP2	6.09835	6.14119	6.1812	6.14942	6.13688	6.13745	6.25747	6.11415	6.22255	6.15874	6.16697	6.17224	6.86946	6.88666	6.84885	6.84054	6.89539	6.9549	6.89483	6.88575	6.86032	6.86977	6.91656	6.9203	6.07882	6.17264	5.97538	6.10047	5.99638	5.95861	6.04517	6.15303	6.10221	6.08959	6.00478	6.04676	5.05246	5.14129	5.0033	5.09805	4.94026	5.09446	5.04623	5.10283	5.04323	5.27397	5.00685	5.11853
ENSG00000023909	GCLM	5.05648	5.0275	5.29141	5.14786	4.93797	4.97942	5.00512	5.08004	5.25056	5.22049	5.15564	5.18221	4.8918	4.94299	5.05084	4.98346	4.96254	5.02882	4.82956	4.91851	4.9842	4.9034	4.89408	4.86306	4.93128	5.01939	4.8134	4.77469	4.91469	4.84101	5.06638	4.91471	5.10265	4.85457	4.79519	4.83875	4.94561	4.94277	5.00857	4.91277	5.099	5.10012	5.06298	5.13927	5.17977	4.99258	5.25848	5.21719
ENSG00000117528	ABCD3	4.95029	4.93977	4.95122	4.89092	5.15858	5.07991	5.15889	5.08702	5.21713	5.12793	5.18065	5.20754	5.49993	5.38775	5.44512	5.43074	5.38636	5.3821	5.23575	5.28204	5.36303	5.40368	5.16692	5.29402	5.61525	5.7939	5.64038	5.65297	5.54415	5.34439	5.47416	5.31508	5.38913	5.33626	5.12048	5.1025	5.00318	4.99121	4.84495	4.7875	4.82152	4.96925	4.90966	5.12371	4.7448	4.98928	4.97471	5.11379
ENSG00000117525	F3	-2.94714	-2.0905	-1.74788	-3.75342	-1.94193	-3.5269	-2.055	-2.22072	-2.4382	-3.26518	-1.93359	-3.35943	-1.22094	-0.798783	-0.517915	0.118691	-0.896349	-0.364711	-1.84012	-0.8832	-2.00171	-0.229479	-0.597541	-1.49213	-3.28624	-6.04178	-4.79054	-3.77963	-4.76482	-4.15455	-5.54643	-5.04129	-4.91956	-3.42574	-4.19293	-4.20447	-1.62078	-2.15952	-2.18664	-3.09654	-3.93805	-3.12188	-2.08385	-0.263804	-2.55776	-3.58054	-0.146228	-0.860522
ENSG00000117519	CNN3	-0.104581	-0.337535	-0.0561324	0.110865	-1.1869	-0.744296	0.456887	0.601403	0.173419	0.352787	0.389748	0.225423	1.60424	2.06589	2.38953	2.18519	2.30829	2.49305	2.3044	1.53774	2.27488	2.1907	2.45673	2.65998	-0.699892	0.818672	0.44579	1.55895	0.348803	1.91029	-1.93267	1.82575	-0.0858534	2.84683	2.09394	2.51382	1.05913	1.58602	0.150501	0.167494	0.155363	0.191288	0.480161	0.115108	-0.270213	-0.125282	-0.717063	-0.613636
ENSG00000172339	ALG14	1.48686	1.54927	1.89457	1.46644	1.87834	1.70664	1.87452	1.9021	2.40615	2.13427	2.2432	2.02425	1.50635	1.16674	1.56183	1.09499	1.45721	1.73389	1.8444	1.64446	1.42232	1.09717	1.56266	1.87791	1.13274	1.31931	0.475602	0.279023	-0.0961748	-2.50633	1.26616	0.13664	1.49678	-0.465847	-0.475064	-1.13235	-0.886014	-1.68073	-1.00479	-0.606152	-0.299371	-0.375464	-0.0405735	-0.677131	-0.323371	-0.0432088	-0.316236	0.107089
ENSG00000152078	TLCD4	-3.68448	-4.01425	-2.31518	-3.62582	-3.35607	-2.72466	-4.28233	-3.97344	-2.76604	-4.27901	-3.84222	-3.22207	-0.437045	1.18461	0.0184523	0.172983	-0.746592	0.0779014	0.0648602	-0.449784	0.407645	0.471395	0.499954	0.737348	-3.7791	-2.59435	-4.10384	-3.43004	-2.32956	-0.976976	-3.88471	-1.26521	-3.69903	0.419144	-1.05317	-0.169007	-4.26257	-4.11278	-4.71848	-3.46079	-4.48335	-5.73614	-4.06995	-4.05063	-4.43842	-4.40864	-3.71497	-5.2527
ENSG00000122481	RWDD3	1.71802	2.10917	2.18817	2.22896	2.36448	2.39753	1.96169	2.12837	1.6955	2.24814	2.23275	1.76647	0.344675	0.455496	0.714461	1.00133	0.727077	0.321168	0.00813461	0.490352	0.413519	0.328225	0.860317	0.771945	0.944735	0.404774	0.363768	0.45417	-1.00059	-2.12106	0.895274	-1.39128	0.598248	0.161125	-0.50857	-0.246189	1.94619	1.27956	2.27919	1.55812	1.85841	1.82534	1.6717	1.21165	2.58446	2.15514	2.20619	2.28254
ENSG00000228502	EEF1A1P11	5.42641	5.23147	5.23137	5.75986	5.72924	5.77864	4.86126	4.53438	4.68752	4.95255	4.79433	4.54059	4.97994	5.27194	5.19908	5.28493	5.09913	5.48043	5.07213	5.19045	5.14279	5.46845	5.33754	5.24949	5.10903	4.77374	5.15242	5.54374	5.5784	5.83975	5.17086	5.12112	4.74498	5.18869	5.34296	4.51464	5.85536	6.23177	6.17414	5.9682	5.90799	5.8984	6.0973	6.17507	5.82005	6.08664	5.62361	5.89472
ENSG00000137970	RPL7P9	4.64155	4.89032	4.77753	4.9155	4.69106	4.98962	4.66913	4.33099	4.29702	4.53271	4.43205	4.62696	5.40176	5.36925	5.4176	5.49069	5.74372	5.52353	5.27158	5.39507	5.66718	5.49413	5.50096	5.57738	5.45662	5.535	5.29645	5.30098	5.35237	5.36564	5.12266	5.39226	5.25963	5.34358	5.20954	5.69443	5.4665	5.34489	5.35677	5.38307	5.08717	5.19993	5.2599	5.44126	5.16877	5.48331	4.97598	5.13632
ENSG00000117569	PTBP2	3.38396	3.30143	3.13117	3.28011	3.39399	3.44798	3.25129	3.12423	2.99196	3.28363	3.11538	3.04455	2.92383	2.90113	2.84232	3.06802	3.2067	2.75792	3.03111	3.16186	2.89969	2.84213	3.17321	2.94712	3.34059	3.16997	3.19934	3.19422	3.34032	3.41531	3.24546	2.94698	3.0268	3.17706	3.01565	2.98267	3.9242	3.93995	4.092	3.99648	3.84255	3.93654	3.79988	3.60805	3.74972	3.67985	3.64401	3.70897
ENSG00000188641	DPYD	6.41412	6.5348	5.88558	6.4002	6.49976	6.43534	5.94789	5.98692	5.62531	5.9919	5.97239	6.02908	3.63087	3.42924	3.68395	3.53953	3.37834	3.43687	2.89277	2.93152	3.10638	3.03302	2.47036	2.49348	5.16761	5.05702	5.20116	4.92343	5.06822	4.8301	5.06787	4.76648	4.99785	4.56476	4.4061	4.40687	5.76985	5.82926	6.29265	5.73076	6.28339	6.19893	4.91411	4.80851	5.44577	4.87885	5.37787	5.185
ENSG00000156869	FRRS1	1.41441	1.3699	1.41306	1.37972	1.16512	1.01746	2.06568	1.47393	2.1393	1.63788	1.55114	1.57787	2.69541	2.88485	2.52535	2.85757	2.89375	2.97428	2.67304	2.7308	2.72423	2.87384	3.38574	3.26531	1.93728	1.82513	1.68925	2.42975	2.08722	2.62065	2.36041	2.53107	2.13109	2.73478	2.94271	3.00084	0.851869	0.524445	0.606965	0.613315	0.357109	-0.472363	1.66065	1.16446	1.06971	1.25635	1.35545	1.28778
ENSG00000162688	AGL	5.09221	5.12345	5.02591	5.23031	5.14833	5.17552	5.11874	5.02825	4.97512	4.99392	5.00156	4.94483	5.11424	5.28793	5.18406	5.23124	5.16011	5.07834	5.13254	5.27713	5.22691	5.24787	5.17698	5.2241	5.14171	5.24433	5.04811	5.21101	5.17027	5.09848	5.15669	5.2272	5.18172	5.34747	5.24867	5.28148	4.5402	4.47843	4.56707	4.51168	4.60171	4.45745	4.45688	4.43408	4.43557	4.21626	4.64959	4.38584
ENSG00000117620	SLC35A3	4.00709	4.03633	3.87155	4.03039	3.93414	3.98099	3.82887	3.88469	4.03041	4.06603	4.03776	4.01517	3.57893	3.52921	3.50861	3.56499	3.33308	3.62303	3.52127	3.60507	3.44682	3.53794	3.48386	3.67879	3.68583	3.84643	3.88847	3.77642	3.80981	3.92002	3.90886	3.88442	3.87069	3.77656	3.71707	3.95512	4.13666	4.15117	3.96699	3.96677	3.88713	3.93271	3.94221	4.08335	4.08409	4.22287	3.91243	4.12904
ENSG00000156875	MFSD14A	1.10505	1.23719	1.47832	1.73653	1.05804	1.30761	1.39005	1.24108	1.66268	1.87562	1.56308	1.64909	0.000541178	-0.157647	0.36519	-0.184576	-0.298649	-0.178066	-0.329	-0.279296	0.0737863	0.0272272	-0.728996	-0.803995	0.756363	-0.114405	-1.04825	-1.95447	-1.06599	-0.66888	0.568834	-0.987718	-1.8323	-1.61738	-1.09738	-0.552923	0.827999	0.920681	1.36612	1.58452	1.77562	1.89042	1.61674	1.24484	1.82617	1.62067	1.58999	1.46259
ENSG00000156876	SASS6	3.99885	3.7974	3.8471	3.67019	3.83986	3.69963	4.29614	4.25311	4.32062	4.45353	4.36031	4.34874	4.50634	4.50838	4.25578	4.39526	4.47108	4.25085	4.40218	4.31226	4.2658	4.36233	4.34225	4.32155	4.26091	4.23019	4.01094	4.12789	4.35372	4.14116	4.0917	4.18075	3.97933	4.10172	4.20506	4.29141	4.2829	4.46529	4.53322	4.55297	4.35072	4.45574	4.3445	4.27625	4.54036	4.45707	4.49393	4.52386
ENSG00000122435	TRMT13	4.94325	5.00972	4.74884	5.08004	4.97334	5.10472	4.73207	4.79556	4.54462	4.80082	4.82284	4.79173	5.02721	5.16632	5.12389	5.00416	5.11566	4.9023	5.1104	5.12455	5.11107	5.12976	5.20468	4.93919	4.04204	4.16787	4.29346	4.46237	4.17955	4.46032	4.32627	4.28388	4.43679	4.51115	4.15198	4.20174	4.49544	4.53681	4.43014	4.65465	4.4871	4.4797	4.28247	4.30594	4.43522	4.25	4.38792	4.23569
ENSG00000122477	LRRC39	1.21587	1.27423	0.909994	1.34641	1.36755	1.44761	0.652359	1.24189	0.65256	1.59079	1.48287	1.4363	-2.73623	-3.12247	-2.74401	-2.17507	-2.15982	-0.721916	-0.870105	-0.491797	-0.738178	-1.03746	-1.01076	-2.9194	-1.93448	-3.59612	-2.39018	-0.9286	-3.46754	-3.20801	-2.77024	-3.0303	-3.15994	-3.58068	-3.49934	-2.92486	0.679022	1.41311	1.37041	1.16602	1.40914	0.986583	1.44967	0.236434	0.892223	0.776101	1.15303	1.19327
ENSG00000137992	DBT	3.78829	3.73939	3.77265	3.79229	3.93154	3.9404	3.98563	3.83539	3.88222	3.91631	3.93507	4.00723	3.98525	3.82481	3.8902	3.84117	4.06349	3.92512	4.02341	3.9024	4.04983	3.85663	3.9123	3.84635	4.7703	4.67929	4.75353	4.71605	4.74093	4.42383	4.64533	4.50132	4.74663	4.55365	4.51598	4.48228	4.92097	4.84665	4.80171	4.81574	4.93526	4.89974	4.79427	4.85442	4.60486	4.77291	4.65897	4.75988
ENSG00000224616	RTCA-AS1	2.14234	2.06627	1.61993	2.06894	1.97124	1.81411	1.14431	1.33801	1.22386	1.34179	1.41738	1.42366	-1.556	-1.27376	-0.719855	-0.530608	-2.22104	-1.07567	-2.64148	-2.47013	-1.89039	-1.27529	-1.75925	-2.70164	-0.0825115	-0.433987	0.488199	-1.38075	-0.801582	-0.470282	0.271966	-2.95934	-1.5741	-2.52979	-0.236869	-0.306821	2.12661	2.08081	2.26137	2.21358	2.2023	1.891	2.08521	2.26989	2.2016	1.85532	2.33594	2.345
ENSG00000137996	RTCA	6.73063	6.68357	6.86552	6.79918	6.67233	6.6668	6.7574	6.78038	6.90978	6.79774	6.59999	6.7077	6.44301	6.44138	6.5142	6.54576	6.48413	6.4267	6.45543	6.37805	6.49714	6.48574	6.53571	6.48211	6.03681	5.90722	6.09599	6.03177	6.26335	6.32171	5.98283	6.08338	6.16879	6.22176	6.27412	6.17833	6.75025	6.71409	6.6363	6.50836	6.77061	6.65378	6.73838	6.83704	6.7248	6.62214	6.66544	6.62201
ENSG00000079335	CDC14A	6.07912	6.2091	5.90058	6.26924	5.99522	6.06137	5.63889	5.699	5.56361	5.68869	5.7584	5.78223	4.54125	4.44724	4.59058	4.54208	4.47754	4.42787	4.43047	4.40529	4.52726	4.40993	4.38422	4.29637	4.29797	4.11827	4.25502	4.53489	4.40741	4.44051	4.09382	4.02853	4.05421	4.21848	4.16073	4.22033	4.70042	4.57991	4.43208	4.52696	4.40213	4.72619	4.28924	4.02795	4.36189	4.10684	4.03675	4.21377
ENSG00000234332	BCAS2P2	3.50902	3.20018	3.3455	3.4151	4.89775	4.99529	1.32044	0.894257	1.71232	1.49856	1.65249	2.16244	-3.42323	-4.54481	0.526045	-4.90733	-2.42756	-4.13406	-2.16088	-2.72953	-3.16577	-3.90222	-2.3753	-0.412367	1.33956	0.723104	2.70233	-1.71826	-0.215473	-4.39087	0.545943	-4.72734	1.52684	-5.64584	-2.71192	-1.60776	1.11078	0.515665	1.44537	1.20155	2.0332	1.71164	0.0599085	0.390896	0.653976	0.224332	-1.08376	-1.26451
ENSG00000162692	VCAM1	-3.10913	-4.45298	-4.8344	-2.34573	-1.92687	-1.74116	-0.196622	-0.722151	-0.329259	-0.804331	-0.131601	-0.451388	3.05375	3.71198	2.6191	2.95657	3.11689	3.30017	3.6923	4.25779	3.40962	4.06458	4.14162	4.01206	3.46765	4.20471	3.31958	3.96212	3.51485	3.73943	5.61567	5.93761	5.48878	6.10614	5.62478	5.47176	-0.525821	0.91736	-1.56364	-0.120654	-2.75288	-1.25634	3.88856	4.12434	3.77866	4.11399	3.53283	3.52349
ENSG00000162694	EXTL2	2.36964	2.32317	2.19512	2.00895	1.89702	1.97921	3.13951	3.0827	3.05236	2.72287	2.62593	2.6969	4.80211	5.03028	4.9506	5.22924	5.10032	5.05074	5.28702	5.11367	5.46547	5.58147	5.59509	5.43024	3.63367	3.74814	3.84677	4.13847	4.07465	4.02324	4.4407	4.47784	4.4211	4.60907	4.66488	4.89719	1.83263	1.78919	1.85654	1.91765	2.06829	1.57704	3.06652	3.15793	2.59365	2.85748	3.21281	2.87883
ENSG00000162695	SLC30A7	4.98484	5.0975	4.94932	5.08908	5.11393	5.07244	4.95216	4.97543	5.03089	5.13277	5.13868	5.01464	5.28563	5.2525	5.27768	5.16422	5.32293	5.0906	5.44715	5.42186	5.51957	5.31141	5.35553	5.28493	4.71585	4.59311	4.61694	4.7395	4.74664	4.84905	4.66116	4.67595	4.73731	4.61957	4.78675	4.72658	5.68107	5.64581	5.63496	5.7709	5.51102	5.47284	5.70846	5.81001	5.77122	5.76733	5.6617	5.60224
ENSG00000117543	DPH5	4.87976	5.07609	4.69268	5.23414	5.1967	5.32033	4.50775	4.65764	4.6554	4.8233	4.86506	4.80458	4.78047	4.61072	4.83414	4.73049	4.75251	4.98039	4.69556	4.75837	4.94708	4.94408	4.73934	4.95044	4.82627	4.94154	4.75176	4.89154	4.78631	4.99943	4.77764	4.91923	4.92512	4.96208	4.91611	4.96573	5.83626	5.88273	5.65449	5.65541	5.55846	5.37452	5.58973	5.81579	5.63058	5.5006	5.45465	5.20792
ENSG00000233184	AC093157.1	2.28035	2.18171	2.2595	2.81702	2.51112	2.50581	1.55726	1.64762	1.6829	2.0768	1.80158	1.96234	1.20548	1.32827	1.30837	1.15895	1.36647	1.49922	1.8487	1.673	1.54422	1.53058	1.86958	1.6487	1.37509	0.847882	0.920441	0.262364	0.910647	-0.578708	0.96428	0.329749	0.650487	1.12619	0.293488	1.17676	0.619586	0.695908	0.828166	0.748706	0.721642	0.792678	1.02616	0.371973	1.33392	0.992694	0.956394	0.935785
ENSG00000225938	AL109741.1	3.16406	2.14696	2.37295	2.06589	3.04259	3.08456	2.78498	2.98609	2.7038	2.34561	3.05321	3.01149	1.13102	-2.64905	2.36605	-0.790379	-2.39493	0.203922	-3.95912	-2.54991	0.289309	-1.60436	-1.06748	-0.314933	-0.389014	-2.37675	0.48461	-4.4467	-4.09365	0.216751	-2.332	-3.82682	-3.62923	-5.24405	-2.68214	-5.13523	0.419798	-2.62083	-0.989554	-0.395804	-2.86292	-0.423829	-2.12911	-1.9888	-1.9279	-1.98622	-1.22781	-2.27971
ENSG00000170989	S1PR1	6.92949	7.02599	6.83306	7.27688	7.42653	7.50037	6.39525	6.46164	6.3898	6.76009	7.12728	7.14245	4.04872	3.804	4.67469	3.87816	4.01158	3.69237	3.64625	3.88754	4.2163	4.13368	3.95013	4.26059	5.05711	5.1355	5.37021	4.55482	4.77042	4.27233	4.73888	4.61637	4.84867	4.06942	4.11253	4.33463	5.52462	5.37992	5.71217	5.39786	5.75275	5.21132	5.12979	5.03226	5.27054	4.9139	5.30996	4.9253
ENSG00000183298	RPSAP19	2.76411	2.58842	2.95326	2.74044	3.12516	3.13544	2.63778	2.22374	3.1473	3.46716	2.71979	2.44296	3.14912	3.12636	3.02065	2.69699	3.29677	3.61947	3.26249	3.3142	3.06221	3.24133	2.99785	3.10155	2.75507	2.96857	2.7522	3.13476	3.67502	3.34743	3.14761	3.36545	2.16596	2.83709	2.68286	1.73704	3.0759	3.24554	3.38736	3.46805	3.42953	3.30016	3.43944	3.53982	3.16253	3.8596	3.17293	3.6697
ENSG00000185946	RNPC3	4.6203	4.47661	4.31647	4.88172	4.86777	4.86417	3.83821	3.97006	3.86644	4.16064	4.24297	4.20316	2.82367	3.11696	2.71292	2.69215	2.64904	2.89574	2.92397	2.95608	2.791	2.87475	2.41448	2.53475	3.3284	3.26654	3.16361	3.18803	3.1639	3.27462	3.43108	2.97536	3.35287	3.23956	2.82506	3.0439	3.96787	4.20992	4.52707	4.49291	4.21734	4.21991	3.95868	4.19347	4.34657	4.31372	4.33985	4.07732
ENSG00000240038	AMY2B	1.63742	1.8583	2.08818	2.20787	2.15696	2.45497	0.976877	0.922112	0.932535	1.61425	1.29231	1.77941	-4.86303	-4.39255	-4.32643	-3.94925	-3.97004	-4.68269	-3.92015	-4.65468	-3.35306	-4.56125	-3.79786	-3.67835	-1.76671	-1.33428	-2.40906	-3.15445	-4.09702	-3.86835	-2.43231	-4.26638	-3.83402	-4.57636	-3.84766	-3.77943	1.71944	1.95692	1.8554	2.36916	1.97547	1.79716	1.58846	1.84273	2.08119	2.39579	2.14688	1.85191
ENSG00000198890	PRMT6	4.37595	4.17643	4.41064	4.16437	4.33944	4.20464	4.79719	4.73057	4.75819	4.54157	4.62817	4.67997	5.54774	5.43602	5.3401	5.3595	5.32953	5.49002	5.60984	5.55531	5.48402	5.27418	5.26557	5.3672	4.53003	4.83184	4.63525	4.59711	4.50692	4.20458	4.80759	4.78174	4.87941	4.86793	4.61653	4.57909	2.97698	2.85597	3.20695	2.7216	3.04709	3.22507	2.73025	3.03257	3.27309	2.79495	3.27548	3.40258
ENSG00000134215	VAV3	0.0108182	-0.541624	0.597222	-0.382209	0.322912	0.119377	0.685998	1.0886	0.964172	0.990969	1.54956	1.22673	1.73253	1.61918	1.52828	0.693128	1.41217	1.34652	1.89514	1.31993	2.05628	1.53272	1.04045	1.41107	0.791336	0.872772	0.744488	-0.00762944	0.0201741	-1.02951	2.12732	1.2098	2.12465	0.587527	0.0397279	0.839723	0.342502	0.146217	0.317756	0.351377	0.12787	-0.210474	1.72829	1.55718	2.30011	1.70758	2.19576	2.13896
ENSG00000085491	SLC25A24	5.5825	5.56635	5.67098	5.63747	5.62893	5.67546	6.00066	5.88399	5.97748	5.98467	5.92038	5.95429	5.49894	5.63622	5.4804	5.7268	5.49829	5.7158	5.41364	5.5624	5.40006	5.63332	5.50963	5.55388	5.32135	5.44572	5.54901	5.4672	5.41598	5.28066	5.30615	5.33588	5.51763	5.48245	5.26678	5.32644	4.27475	4.36334	4.36357	4.19062	4.45994	4.38812	4.26324	4.32656	4.26027	4.3538	4.45345	4.29141
ENSG00000162636	FAM102B	4.61394	4.47398	4.73876	4.58809	4.61144	4.56137	4.81461	4.68798	4.95831	4.88372	4.64041	4.73101	4.85625	4.89536	4.61334	5.07157	4.93466	4.96424	4.86507	4.95213	4.71717	5.08706	5.07065	4.99826	5.42861	5.12934	5.08421	5.28493	5.20162	5.37817	5.33203	5.14391	5.02043	5.18705	5.21021	5.3605	5.61224	5.42957	5.55491	5.42776	5.30906	5.33561	5.79892	5.66076	5.77832	5.7388	5.63338	5.52221
ENSG00000162639	HENMT1	5.14576	5.21124	5.05542	5.41656	5.36675	5.44104	5.7065	5.7982	5.67194	6.05891	5.77283	5.97425	4.45621	4.4847	4.21312	4.30463	4.26148	4.46075	4.73206	4.79679	4.65079	4.81429	4.59934	4.6893	5.2539	5.19481	5.0932	5.09706	5.14327	4.95146	5.62621	5.41758	5.56367	5.24937	5.19103	5.16388	4.92275	4.98765	5.37445	5.03319	5.24459	5.01945	5.932	5.68953	6.19332	5.81548	6.03016	5.78118
ENSG00000134186	PRPF38B	7.15969	7.15469	7.04061	7.14245	7.23365	7.26283	6.73812	6.74264	6.7866	6.81989	6.89515	6.91947	6.63529	6.64537	6.65891	6.60332	6.6779	6.55792	6.66348	6.73897	6.67691	6.6008	6.49655	6.56411	6.68367	6.61022	6.52933	6.44978	6.4688	6.41928	6.58812	6.44698	6.58311	6.52195	6.44535	6.64573	6.92757	6.78109	7.04268	6.82168	6.833	6.69483	7.02085	6.90902	7.06913	7.03274	6.95629	6.85368
ENSG00000116266	STXBP3	6.24065	6.26664	6.08632	6.34519	6.36357	6.43922	6.10192	6.12979	6.00575	6.2105	6.24381	6.18816	5.79517	5.9162	5.75349	5.92421	5.77254	5.89433	5.83624	5.8858	5.80075	5.87196	5.86837	5.88746	5.65956	5.73228	5.69707	5.60989	5.68121	5.69742	5.80142	5.83115	5.75119	5.81901	5.63965	5.81048	5.65365	5.63419	5.73625	5.75225	5.64122	5.49261	5.73672	5.55643	5.75851	5.67397	5.63691	5.53171
ENSG00000121957	GPSM2	4.73472	4.76081	4.60835	4.60993	4.70215	4.5331	5.23518	5.26939	5.05345	5.21014	5.29196	5.17517	3.3354	3.22061	2.78322	2.92665	2.92786	2.94445	3.20043	3.42548	2.70518	2.89741	3.16133	2.95988	5.21323	4.99863	5.08076	4.78097	4.96377	5.06067	5.02897	4.85138	4.85936	4.64178	4.85484	4.85577	4.76537	4.75177	5.14562	5.02954	4.50541	4.92931	5.04981	4.8785	5.45738	5.35794	5.15183	5.39271
ENSG00000121940	CLCC1	4.37966	4.33091	4.35054	4.37469	4.37501	4.33465	4.2135	4.18582	4.30459	4.18018	4.10519	4.22821	4.5437	4.55293	4.74135	4.7095	4.63239	4.7437	4.77981	4.68635	4.82291	4.76093	4.7697	4.80847	4.14372	4.26259	4.28942	4.48545	4.1144	4.22368	4.16484	4.17874	4.35066	4.37238	4.27683	4.32951	4.25717	4.26746	4.20804	4.28093	4.17757	4.21879	4.40455	4.18826	4.31709	4.2917	4.31642	4.36041
ENSG00000085433	WDR47	4.53718	4.40239	4.55239	4.51038	4.43858	4.32591	4.71427	4.67185	4.82637	4.72897	4.79056	4.65686	4.77798	4.73582	4.80799	4.87589	4.87066	4.76487	4.74709	4.75297	4.79254	4.8139	4.83651	4.88699	4.23791	4.43904	4.38159	4.29409	4.56051	4.43904	4.46615	4.47691	4.27898	4.50557	4.47468	4.36566	4.80686	4.83398	4.5653	4.71776	4.77578	4.74899	4.92335	5.00147	4.63229	4.84702	4.56427	4.81607
ENSG00000244716	BX679664.3	3.59897	3.50349	3.62477	3.41107	3.50146	3.96132	3.33006	3.45203	3.25869	3.52824	3.44487	3.69193	4.24763	3.99404	4.21197	3.69505	4.34072	4.22917	3.81891	4.23686	4.06226	4.18659	4.20685	4.29053	3.70011	4.01701	4.08388	4.04497	4.16045	3.82396	3.64468	3.69254	4.07055	3.70721	3.53937	3.79289	3.37025	3.60399	3.57993	3.53903	3.41635	3.46001	3.75682	3.9384	3.41106	3.80593	3.05184	3.56559
ENSG00000197780	TAF13	5.59355	5.43777	5.76205	5.31077	5.28809	5.30845	5.98437	5.8536	6.01978	5.86779	5.80514	5.81284	6.18225	6.40517	6.40783	6.34556	6.4009	6.40991	6.35202	6.128	6.44535	6.49762	6.61846	6.50305	5.62425	5.68425	5.82337	5.71487	5.95303	5.82157	5.80121	5.76464	5.86428	5.83763	6.05592	6.00092	6.43859	6.5598	5.96051	6.75897	6.15753	6.5346	6.56238	6.71458	6.26591	6.99358	6.07119	6.58439
ENSG00000215717	TMEM167B	6.25842	6.34665	6.27728	6.40604	6.37979	6.50651	6.01413	6.03057	6.01868	6.10612	6.11873	6.08323	5.34099	5.40351	5.34935	5.34406	5.34723	5.37378	5.33238	5.25249	5.37816	5.3788	5.45128	5.36243	5.80416	5.51461	5.90894	5.84781	5.66774	5.92326	5.71061	5.57762	5.6854	5.68828	5.78	5.76667	6.9581	6.93975	6.83898	7.02393	6.74432	6.69284	6.94643	6.94711	6.87318	6.98827	6.78955	6.68837
ENSG00000116299	KIAA1324	3.58511	3.6021	3.81666	3.66504	3.96999	3.93512	3.04947	3.15106	3.3416	3.0108	3.31395	3.27961	4.27639	3.92284	4.18047	3.50106	3.85307	3.88838	2.67015	2.77881	2.37837	2.16248	2.11757	2.33375	5.00149	5.14276	4.82828	4.47494	4.73307	4.72332	4.06037	3.89596	3.88502	3.31944	3.91028	4.00107	5.51479	5.5151	5.45915	5.07384	5.54971	5.27938	4.16987	4.16654	4.24823	4.06999	4.60937	4.41042
ENSG00000031698	SARS1	7.73905	7.7982	7.68915	7.81215	7.7296	7.72022	7.83953	7.86483	7.70651	7.77455	7.69162	7.73313	7.44739	7.49793	7.54943	7.60329	7.40703	7.50385	7.56298	7.51759	7.62136	7.62517	7.54049	7.54334	7.78929	7.8013	7.82594	7.85372	7.91471	7.95467	7.87596	7.86662	7.95452	7.92609	7.91456	7.97479	8.11695	8.41721	8.04368	8.31175	8.20648	8.43295	8.32083	8.53411	8.25128	8.31939	8.45537	8.59395
ENSG00000143126	CELSR2	2.71175	2.7059	2.5234	2.83249	2.67263	2.77861	3.06682	3.0981	3.11929	3.30639	2.94731	2.96299	2.91854	3.02478	2.90483	3.27907	2.9232	3.07679	2.73444	3.02866	2.91605	3.19245	2.85514	2.95103	1.67937	1.80282	1.73456	1.68098	1.4906	1.944	2.07845	2.15487	1.63075	2.50025	2.02452	2.1236	0.525655	0.216536	0.612456	0.737298	0.536484	0.889452	0.831569	0.575682	0.664687	0.714014	1.02349	1.12563
ENSG00000134222	PSRC1	4.04337	3.98859	3.87001	3.94134	3.80055	3.57297	4.59671	4.73688	4.20551	4.58517	4.38514	4.48644	1.55066	1.91335	1.53986	1.91287	1.4862	2.00663	1.9112	2.02989	1.3458	1.71782	1.7035	1.79774	4.53939	4.46628	4.27079	4.2494	4.34259	4.63698	4.53925	4.4044	3.90002	4.00924	4.39621	4.57905	4.78178	4.55723	5.1188	4.6037	4.22979	4.58064	5.14125	5.00867	5.24514	5.14144	5.01336	5.1948
ENSG00000134243	SORT1	3.27258	3.32737	2.80319	3.0143	3.1531	3.10319	5.00481	5.09677	4.85583	5.03071	4.54152	4.59618	4.51537	4.96321	4.85942	5.29331	4.87109	5.03086	5.05579	5.03865	5.21168	5.29403	5.28954	5.25503	3.34399	3.66306	3.90715	4.39416	4.00008	4.6294	4.38194	5.10029	4.64839	5.64286	5.38702	5.50666	3.21576	2.97328	2.70849	2.7921	2.7233	3.00351	4.21561	4.16262	3.78549	4.04744	3.3264	3.87246
ENSG00000143106	PSMA5	7.30227	7.219	7.41712	7.26482	7.30615	7.2641	7.2734	7.26471	7.32806	7.24751	7.23092	7.31002	7.77352	7.837	7.80216	7.8177	7.80875	7.96736	7.76895	7.77711	7.75891	7.78314	7.77453	7.75993	7.60074	7.66726	7.62133	7.62775	7.64623	7.58199	7.62745	7.63769	7.69902	7.66925	7.61864	7.62816	7.51243	7.63676	7.24395	7.51973	7.43647	7.51393	7.44317	7.49085	7.21744	7.61463	7.25043	7.41355
ENSG00000143028	SYPL2	-0.67059	-2.47769	-2.43919	-2.3829	-2.40609	-1.0702	-1.62166	-2.64539	-2.93555	-2.78484	-2.27768	-1.84704	1.88264	2.21392	1.4943	1.78857	1.82904	1.90329	2.66788	2.04314	2.27393	1.83463	2.16899	2.25418	-3.26515	-3.33958	-2.60096	-1.56383	-0.232774	-2.70556	-3.22399	0.437464	-0.353558	1.54861	1.81154	1.13854	-4.30556	-3.28459	-3.95428	-2.53352	-3.47206	-4.99402	-1.46047	-3.96297	-2.0984	-2.59302	-4.56063	-3.59184
ENSG00000162650	ATXN7L2	3.83904	3.80766	3.85598	3.69973	3.97307	3.79293	4.17924	4.16062	3.99829	4.07469	4.14675	4.00633	4.45844	4.09518	4.02886	4.09689	4.32828	4.17961	4.25952	4.25081	4.22488	4.12006	4.16053	4.25702	3.70005	3.71312	3.48419	3.75245	3.80033	3.65633	3.55082	3.3649	3.4427	3.56768	3.50277	3.44686	2.77324	2.87207	3.05169	3.22733	2.91678	2.91515	3.03928	3.10011	3.45866	3.1512	3.24562	2.94174
ENSG00000174151	CYB561D1	5.26928	5.47453	5.25577	5.53067	5.58745	5.74142	5.18691	5.10809	5.02095	5.20824	5.08197	5.18648	3.85005	3.81981	3.81966	3.85597	3.65546	3.61834	3.54812	3.60142	3.42539	3.59082	3.35718	3.42164	3.47135	3.66203	3.77185	3.45643	3.39567	3.73792	3.34555	3.29746	3.46917	3.24685	3.19645	3.24489	4.51397	4.493	4.72735	4.53424	4.58368	4.46451	4.22556	4.20676	4.40323	4.32635	4.44368	4.27912
ENSG00000181754	AMIGO1	1.7802	2.08441	0.796478	2.01509	1.8811	2.19008	1.01996	1.57771	1.03225	1.83453	1.07572	0.505028	-1.80821	0.309576	0.068391	0.813238	0.822331	0.692763	-0.88408	-0.915002	0.183141	0.194588	-0.10409	0.0499391	-4.26605	-5.11693	-4.8273	-4.53002	-5.32755	-5.15415	-4.48453	-4.0866	-5.21418	-2.57628	-5.08594	-5.12095	-2.81208	-2.73665	-3.74074	-2.35482	-2.97577	-2.64276	-2.57137	-2.49798	-3.33561	-2.91102	-2.07608	-2.49531
ENSG00000065135	GNAI3	6.66798	6.68818	6.73803	6.65129	6.67673	6.63217	6.88544	6.81273	6.95025	6.83187	6.81635	6.8125	6.84022	6.89534	6.89052	6.88687	6.86664	7.014	6.80194	6.80453	6.84512	6.91628	6.92318	6.89431	6.65132	6.74366	6.61509	6.64246	6.73504	6.69845	6.62854	6.67789	6.71322	6.71036	6.65221	6.63813	6.19895	6.17022	5.90905	6.176	6.05323	6.26724	6.2274	6.29884	6.02059	6.44235	5.91716	6.19779
ENSG00000116337	AMPD2	5.5025	5.46895	5.58116	5.51225	5.52726	5.32433	5.43466	5.46831	5.66163	5.52593	5.40489	5.37963	6.06849	5.97512	6.01075	5.92733	6.04402	5.90859	6.26072	6.22974	6.22447	6.17104	6.18803	6.08695	5.774	5.72903	5.8151	6.0448	6.00631	6.14528	5.75734	5.90108	5.76924	5.97711	5.95892	5.95117	5.82642	5.97478	5.64585	5.87602	5.86901	5.80854	5.97734	6.1048	5.8113	6.09828	5.8733	5.93389
ENSG00000168765	GSTM4	3.68579	3.61926	3.65618	3.69749	3.46776	3.32196	3.69239	3.6697	3.72418	3.97674	3.38151	3.53383	2.47457	2.28838	2.6875	2.37838	2.69936	2.82972	2.36699	2.51243	2.43139	2.34007	2.88459	3.01993	3.62989	3.45969	3.67028	3.82075	3.56125	3.34759	3.74825	3.59329	3.93366	3.69589	3.65901	3.7971	3.8986	3.92181	3.94312	3.7614	3.62428	3.36838	4.32824	4.16967	4.24387	4.13207	4.20542	3.82982
ENSG00000213366	GSTM2	1.93088	2.06116	1.54387	1.57852	1.88197	2.08892	0.769412	0.505832	0.645375	0.562226	1.08888	0.678883	-3.23754	-2.67169	-2.21575	-2.3898	-2.08625	-2.75215	-3.72303	-3.16514	-3.85642	-3.19294	-2.75223	-2.73524	1.53391	1.17427	1.53513	1.50878	-0.955151	-0.839477	-0.0390504	-1.95274	0.636079	0.0470071	-2.38253	-1.71421	4.32625	4.1302	4.37634	3.91185	4.54269	3.96966	3.32782	3.29602	4.07802	3.6607	3.70737	3.47324
ENSG00000134184	GSTM1	1.97357	2.0171	2.12627	2.12045	1.26323	1.56284	1.98381	2.07592	2.22339	2.24891	1.21284	1.17101	1.62115	1.02244	1.45817	0.8496	-0.452176	-0.479566	1.33131	0.930878	1.27178	0.94219	-0.621979	-0.603828	2.72982	2.65335	2.5389	2.45143	0.144844	-0.320708	2.52757	2.18806	2.34053	1.93438	-0.379787	-0.44497	2.11775	2.12439	2.31873	1.87223	1.54267	1.37573	2.14176	1.97185	2.3118	1.99004	1.12103	1.06279
ENSG00000134202	GSTM3	1.53586	1.25099	1.25473	0.899474	0.927073	1.34007	0.192725	0.556218	0.674649	0.15797	0.358817	0.632777	1.07348	0.838767	1.26556	1.40295	1.88338	2.62865	0.805776	0.753015	1.04665	1.14164	2.37928	2.54585	2.1445	2.20771	2.2291	2.13067	-0.390637	0.63433	1.69072	0.998177	1.6413	1.21773	-0.131988	1.23888	1.47022	1.60105	1.46267	1.22564	1.18395	0.849409	1.01981	0.440015	0.605812	0.823003	0.842347	-0.145757
ENSG00000184371	CSF1	6.40298	6.15186	6.86113	6.22887	6.32107	6.26523	7.30619	7.28552	7.3501	6.87095	7.32643	7.09412	8.77752	8.23811	9.34686	8.14402	8.46565	7.85999	9.35846	8.96707	9.59141	8.78654	9.1381	8.79918	9.48097	9.11538	9.82829	9.12393	9.35804	8.86402	10.0834	9.69487	10.1439	9.65062	10.1198	9.53176	7.25669	7.0136	7.20743	7.20675	7.42075	7.68135	7.52484	7.28198	7.59676	7.30961	7.7743	7.73536
ENSG00000168710	AHCYL1	6.78788	6.73605	6.7766	6.77463	6.76021	6.86478	6.73613	6.82023	6.71678	6.75373	6.84457	6.87779	7.18293	7.0997	7.16249	7.08753	7.04993	6.96447	7.37526	7.21352	7.28581	7.19949	7.17092	7.23711	7.70986	7.69076	7.79774	7.64166	7.67286	7.60054	7.79506	7.71975	7.8817	7.74791	7.73329	7.67888	7.5725	7.58793	7.47924	7.69651	7.61268	7.6892	7.61279	7.70554	7.44931	7.53481	7.5934	7.65233
ENSG00000143093	STRIP1	5.48888	5.49472	5.43188	5.60738	5.54502	5.52471	5.34371	5.28668	5.25572	5.3096	5.40176	5.3493	5.22676	5.11877	5.17732	5.26474	5.30833	5.20035	5.16484	5.2218	5.19992	5.16305	5.18778	5.23561	4.87041	4.9582	4.91039	4.91465	5.01368	4.87862	4.97813	4.92296	4.89229	4.92917	4.90534	4.96783	5.46366	5.38882	5.49077	5.45553	5.41268	5.35296	5.40136	5.32967	5.50797	5.47855	5.38459	5.3918
ENSG00000258634	AL160006.1	3.15056	2.79317	2.85847	2.63846	2.93949	3.14177	2.76108	2.81343	2.77294	2.53459	2.55735	2.8101	2.53766	2.50039	2.52865	2.6887	2.3973	2.46275	2.44332	1.90932	2.4628	2.31541	2.42751	2.43191	2.24927	2.25185	2.29354	1.9489	1.72556	2.23049	1.98523	1.63409	2.39532	1.93617	2.22469	1.74072	2.73645	2.75838	2.73661	3.09922	2.78744	2.60023	2.98463	2.80218	3.05753	3.04995	3.1456	3.03586
ENSG00000116396	KCNC4	1.95388	1.96685	2.10085	1.98055	1.92152	1.78048	2.13549	2.46315	2.95793	2.83962	2.55343	2.67745	3.7812	3.72971	3.35794	3.53701	3.59911	3.60752	3.54156	3.65078	3.54071	3.53225	3.71203	3.57182	3.74656	3.74781	3.69069	3.58962	3.6374	3.43631	3.90666	3.88802	3.78659	3.95075	3.50795	3.49373	2.03536	2.0026	1.57952	2.09422	1.57498	2.26155	1.69688	2.19866	1.93698	2.14112	1.66638	2.29604
ENSG00000227963	RBM15-AS1	0.46123	0.577424	0.678825	0.772768	1.04225	0.61811	0.671876	0.307463	0.545012	1.03388	0.686477	1.13286	-1.4799	-2.13611	-1.01749	-2.21066	-2.475	-2.25592	-1.72045	-2.22947	0.0703845	-2.24297	-1.97552	-2.29579	-1.48027	-1.27865	-2.78971	-2.50052	-3.77755	-2.76805	-0.908212	-3.73826	-3.49234	-3.5734	-3.71144	-4.05287	-0.0515507	0.732819	0.818791	0.526229	1.32998	0.949378	0.655403	0.61534	0.280552	0.461758	0.698596	1.18916
ENSG00000162775	RBM15	5.41107	5.25386	5.29949	5.34567	5.29786	5.39972	5.54776	5.58627	5.50504	5.56648	5.61236	5.5443	5.11703	4.92808	4.97376	4.90862	5.03947	4.84814	4.88429	4.86747	4.76647	5.09289	4.83293	4.81297	5.72611	5.7296	5.72355	5.83735	5.91104	6.16542	5.66948	5.62396	5.44971	5.53226	5.89603	5.90748	6.36782	6.35059	6.28336	6.5388	6.1316	6.27942	6.53298	6.57752	6.46392	6.64531	6.24533	6.3675
ENSG00000224699	LAMTOR5-AS1	0.984477	0.785409	0.740346	1.0887	1.12707	1.26595	1.39732	0.853044	1.09553	1.049	1.27134	1.17859	-0.573455	-1.34589	-1.93422	-1.0716	-1.3212	-1.0168	-1.03483	-1.28305	-1.02259	-1.25134	-0.404014	-0.59032	0.044395	0.345537	0.438237	-1.28004	-0.395627	-0.795687	-0.0994965	-0.104237	0.28616	-0.284361	-1.14167	-0.0744653	1.65597	1.6717	1.82526	2.01953	1.82038	2.04148	1.56453	1.94585	2.08576	2.51359	1.8817	2.12307
ENSG00000168679	SLC16A4	-0.764295	-0.721243	-0.281138	-0.633566	-0.598954	0.135411	-0.909837	-1.16172	-0.28695	-1.71515	-0.446955	-0.372558	-4.08802	-3.69866	-3.33469	-2.71674	-3.32568	-2.98794	-2.36866	-3.80619	-2.75595	-1.90719	-3.70121	-2.90727	-3.03543	-1.41608	-4.45182	-3.61948	-4.04971	-3.46679	-4.55828	-4.12128	-3.40757	-3.8827	-2.85496	-3.3684	1.31998	1.08949	-0.227454	0.783315	0.767215	0.322143	1.07227	1.09102	0.292186	1.26342	0.143611	0.721959
ENSG00000273373	AL355488.1	3.03725	2.8988	2.12043	2.84656	3.10894	3.32117	2.67902	2.28361	2.29739	2.61382	2.88986	2.68364	-0.134616	0.281837	-1.00093	0.218485	-0.185224	-0.169366	-0.530719	-0.879611	-0.0438682	-1.67284	-1.36443	-0.930697	0.933431	0.709951	0.128248	0.246501	-0.229755	-0.743907	-0.175681	-1.81127	0.485541	0.0120398	-1.23341	-1.84129	2.53749	2.68039	2.97733	3.06904	2.91961	3.12676	2.25276	2.37649	2.88604	3.07209	3.17599	3.11477
ENSG00000134248	LAMTOR5	6.78684	6.8095	6.78274	6.77545	6.72169	6.73716	6.56832	6.69472	6.74525	6.63322	6.61969	6.66215	6.37554	6.32987	6.51002	6.42783	6.30822	6.5533	6.33511	6.30769	6.34387	6.38042	6.31903	6.32826	6.8945	6.71875	6.60802	6.707	6.57158	6.75417	6.44427	6.56279	6.52946	6.55735	6.55035	6.77198	7.01003	7.03673	6.9156	7.10285	6.85252	6.96269	7.08718	7.11178	6.86635	7.20975	6.78537	7.01387
ENSG00000177301	KCNA2	1.91339	2.07403	2.77266	2.54778	2.05181	2.17166	3.42121	3.23801	3.33751	3.11565	3.36618	3.49131	-5.02981	-6.29236	-3.89794	-4.95246	-5.75215	-5.67033	-5.18395	-4.99863	-5.95271	-5.37381	-5.5397	-5.28166	-4.6465	-4.10132	-5.07349	-5.32152	-5.25846	-5.30677	-3.97167	-5.22678	-4.23941	-5.04	-4.96653	-4.42723	0.5951	0.811167	1.01965	0.846766	1.50021	1.37984	0.956856	0.366507	1.0407	0.636677	1.37369	1.72438
ENSG00000259834	AL365361.1	6.50233	6.53344	6.24473	6.68356	6.59569	6.58863	6.94935	6.66552	6.34557	6.74337	6.78045	6.6758	2.62987	1.68871	3.17498	2.73069	2.48554	2.1395	2.40197	2.29998	2.64709	2.47746	2.27513	3.07468	3.46904	3.62095	3.91589	3.50193	3.33514	3.6461	4.12325	3.92269	4.07919	3.75566	3.43656	3.49909	5.29424	5.46679	6.09818	5.3353	5.32005	5.76377	5.13739	4.98284	5.65461	4.73747	5.47006	5.30482
ENSG00000177272	KCNA3	5.9533	5.99611	5.98115	5.98524	5.81159	6.08297	6.56338	6.42327	6.23397	6.10537	6.34509	6.40873	2.3139	1.85112	2.9943	2.24829	1.93854	1.42398	1.82041	1.6279	2.08559	2.43122	1.71763	2.37428	3.70811	3.93412	4.0713	3.77834	3.63317	3.53627	4.24536	3.85478	4.1766	3.59746	3.74994	3.87815	5.18649	5.10134	5.57192	4.87258	5.43337	5.23381	5.28979	5.09249	5.72044	4.63341	5.8704	5.69037
ENSG00000143119	CD53	9.93676	10.0011	10.1318	10.1948	10.1771	10.1067	10.1937	10.1738	10.2302	10.2016	10.2776	10.3753	7.24027	7.31674	7.54889	7.3729	7.28006	7.28683	7.48942	7.3258	7.58076	7.5282	7.46992	7.48063	8.46259	8.37758	8.65277	8.47668	8.30684	8.39499	8.5871	8.51163	8.63532	8.479	8.43556	8.38035	9.48198	9.42582	9.44481	9.1869	9.40603	9.40817	9.46533	9.35974	9.45745	9.18033	9.55868	9.50711
ENSG00000261654	AL360270.2	0.348854	0.420783	-0.341552	0.530415	0.390229	0.90982	0.550005	0.263212	0.498628	0.369154	0.876135	0.723359	-2.37148	-3.76136	-3.75985	-3.19795	-2.78789	-3.45184	-3.37327	-2.94813	-3.41867	-2.88032	-3.7552	-3.32662	-3.60556	-2.6335	-4.40849	-3.92224	-3.67044	-4.88426	-3.80052	-4.74061	-4.92782	-3.49465	-4.34201	-4.3421	0.147052	0.018736	0.241186	1.15654	-0.53205	0.0836045	-0.172336	0.0316563	0.368361	0.649785	0.628482	0.262009
ENSG00000232811	AL360270.1	0.611443	0.612026	0.491711	0.639469	1.70033	1.0787	0.706324	0.65145	1.57886	0.74142	1.4151	1.1196	-5.58144	-4.9771	-4.01669	-4.38688	-4.73318	-4.93167	-4.30272	-5.50412	-4.38804	-4.83286	-4.70254	-5.44363	-2.02061	-2.07994	-3.78665	-4.5632	-3.37736	-4.81962	-3.30528	-4.65473	-4.36878	-4.11239	-4.3965	-4.60615	0.683941	0.336063	1.46009	1.04285	1.17268	0.474541	0.750821	0.441102	0.841905	0.817978	1.23038	0.87011
ENSG00000121931	LRIF1	4.84176	5.02813	4.78281	4.98825	4.928	4.95066	5.15465	5.15677	5.03517	5.21555	4.97832	5.09724	4.81743	5.10526	4.96355	5.23987	5.04365	5.04111	5.06902	5.15508	5.23046	5.14257	5.25194	5.11371	4.75066	4.45283	4.65839	4.83735	4.74236	5.01054	4.87921	5.04334	4.96556	5.07276	5.39289	5.31813	5.20908	5.40997	5.28035	5.03443	5.12581	4.97211	5.74112	5.55617	5.52238	5.45847	5.64484	5.60578
ENSG00000156171	DRAM2	5.25293	5.34589	5.18376	5.55635	5.46335	5.50149	5.11939	5.14016	5.17507	5.29879	5.10266	5.24636	4.67117	4.75705	4.81408	4.63295	4.63323	4.66977	4.8328	4.60782	4.8719	4.78058	4.75631	4.80059	5.63296	5.49796	5.45622	5.53183	5.49011	5.66982	5.58443	5.68833	5.50291	5.62314	5.80976	5.89831	6.66805	6.53864	6.6466	6.54423	6.53922	6.35848	6.83541	6.76624	6.74837	6.91127	6.67133	6.66676
ENSG00000134255	CEPT1	4.48149	4.56812	4.46967	4.56942	4.62793	4.44741	4.54547	4.51844	4.51348	4.52362	4.52495	4.4856	4.74686	4.76308	4.66951	4.71907	4.79296	4.75603	4.75984	4.84232	4.60235	4.67086	4.83591	4.79102	4.54182	4.72624	4.5143	4.66175	4.6947	4.76296	4.58484	4.69552	4.67943	4.74012	4.62176	4.78902	4.56951	4.61382	4.81984	4.83448	4.64722	4.701	4.82163	4.75136	4.8001	4.93016	4.72346	4.78404
ENSG00000273221	AL355816.2	4.53019	4.29683	4.35176	4.5853	3.99573	4.0406	4.64801	4.24839	4.38993	4.24241	3.8293	3.80549	2.26968	2.99644	3.31425	3.07291	3.87438	2.56792	3.19857	3.31204	3.26525	3.66262	3.14509	2.65527	3.94228	3.58134	3.77215	3.70849	4.18073	3.86591	3.92016	3.59555	3.74842	3.13401	3.28017	3.43232	3.87104	4.13157	4.10011	4.07429	3.86368	4.23191	3.99497	4.47424	4.39858	3.61931	4.46526	4.13369
ENSG00000162777	DENND2D	6.72293	6.66306	6.69798	6.72529	6.45122	6.39619	6.55459	6.62227	6.62776	6.6779	6.43992	6.31986	5.29704	5.08149	5.45135	5.00463	5.12012	4.99381	5.40941	5.39352	5.50744	5.25833	5.16003	5.04958	6.5809	6.63106	6.54711	6.51707	6.63788	6.62766	6.65219	6.62992	6.58459	6.48546	6.63214	6.54817	6.57786	6.55919	6.4886	6.30082	6.76198	6.65691	7.08541	6.96145	7.04397	6.61532	7.2039	6.99257
ENSG00000064886	CHI3L2	2.32367	2.74126	1.94117	2.27222	1.83752	2.3812	2.75075	2.29388	1.65691	2.03199	1.64479	1.23598	-2.09434	-1.74196	1.03435	-0.254069	0.218043	0.454728	-2.99773	-2.09107	1.48028	-0.0135101	0.375315	0.6018	-2.03346	-0.644303	-0.591676	-2.34869	-2.1218	-3.08387	-0.874639	-0.695416	-0.0723633	-0.125155	-0.079312	0.359039	1.99625	1.49606	0.749753	0.622325	0.938389	0.491139	1.71646	2.03587	1.08136	1.24505	1.43544	1.14932
ENSG00000085465	OVGP1	1.19408	1.08954	0.622869	0.983591	0.786679	0.886397	0.313876	0.219455	0.857191	0.103568	0.544713	0.802782	-3.69641	-4.36567	-4.05275	-2.47737	-2.78175	-3.15347	-3.17229	-3.82304	-3.60208	-2.57002	-4.31112	-3.51366	-0.0235538	-0.315559	-1.09147	-0.359343	-0.834147	-0.241868	0.464236	-1.51467	-0.360382	-1.60131	0.26006	0.0407951	2.28014	2.30844	2.77135	2.63505	2.37362	2.34931	2.91744	3.04562	2.75232	3.29578	2.73217	2.85143
ENSG00000260948	AL390195.3	0.255554	-0.00983676	0.243222	0.812115	0.630418	1.11755	0.274735	-0.102407	0.737656	0.400288	0.594201	0.56359	-3.44941	-3.45607	-3.36726	-3.71968	-3.80678	-3.39135	-3.92082	-3.77476	-3.563	-2.68381	-3.79886	-2.48515	-2.17836	-1.56536	-3.09835	-3.67215	-3.27705	-4.5502	-4.84547	-4.30767	-4.22305	-3.85745	-4.54414	-3.59336	0.460374	0.20587	1.37197	0.264095	0.481036	0.718874	1.06606	1.3668	1.26528	1.41876	1.49987	0.910676
ENSG00000116455	WDR77	5.64495	5.5579	5.70243	5.49671	5.59315	5.3506	5.42667	5.37794	5.5353	5.64231	5.27754	5.1972	5.85361	5.74197	5.83011	5.76002	5.87638	5.80825	5.88854	5.88091	5.97497	5.87016	5.89706	5.95828	4.87686	4.93089	4.66959	5.07864	4.83932	5.07495	4.81286	4.94174	4.90874	5.11248	4.77771	4.87488	3.32873	2.67684	3.37674	2.95201	3.48578	3.2572	3.47792	3.71553	3.72863	3.73514	3.69944	3.65443
ENSG00000116459	ATP5PB	8.03942	8.08505	8.03532	8.07991	8.09274	8.05422	8.05238	8.07731	8.05798	8.1329	8.01486	8.02238	7.52707	7.56098	7.60435	7.59993	7.61029	7.79087	7.58554	7.63301	7.68248	7.74891	7.75032	7.76165	7.51116	7.57296	7.47274	7.61152	7.60129	7.53649	7.55639	7.57481	7.58382	7.64068	7.52117	7.52462	7.18113	7.07673	7.07492	6.9687	7.00448	6.98583	7.10619	7.17164	7.07499	7.14768	6.99591	7.11262
ENSG00000143110	C1orf162	4.00203	4.1731	4.36707	4.62276	4.30366	4.38708	4.11408	4.22223	4.35892	4.63417	4.27822	4.31743	-1.36642	-1.43766	0.537733	-0.635935	-1.53156	-0.488781	-0.851944	-0.239306	0.477924	0.532875	-0.902383	0.268203	-0.50595	1.31407	0.998117	0.648221	0.697367	-0.0283771	1.20571	-1.51037	0.918736	0.783062	0.22086	-1.18957	2.90995	2.59936	1.25071	1.61647	2.80554	2.27553	2.39219	2.76398	1.34991	2.03345	2.766	3.00369
ENSG00000121933	TMIGD3	-2.81299	-1.25069	-2.7933	-5.03112	-2.71317	-2.56964	-3.11469	-1.32731	-3.79619	-3.629	-2.63773	-1.3407	-3.56415	-3.79585	-1.74492	-4.8122	-3.73749	-3.78119	-3.21147	-4.3517	-0.727088	-2.25418	-2.28557	-3.15243	-0.687824	-2.29937	-0.130232	-0.955014	-3.80654	-3.76891	-1.40398	-3.28225	0.825547	-0.325377	-0.038697	-1.97785	-3.15699	-0.958545	-1.583	-1.86308	-2.08473	-1.59764	-0.00137631	-0.874106	-0.94967	-1.18208	0.118714	-2.12751
ENSG00000116473	RAP1A	7.51923	7.51171	7.63781	7.57402	7.48186	7.4697	7.72872	7.82767	7.78444	7.78179	7.70405	7.69521	7.62502	7.50955	7.66877	7.40443	7.4784	7.43156	7.68691	7.65168	7.71326	7.57932	7.54765	7.57825	7.92516	8.07218	7.97911	8.00343	7.94368	7.93972	8.17697	8.16411	8.0653	8.03252	8.03636	8.03507	7.69205	7.69073	7.64507	7.79373	7.86151	8.0211	8.00684	8.07612	7.87203	8.14869	8.02446	8.10881
ENSG00000231346	LINC01160	1.81576	1.69702	2.08245	1.60209	1.82977	1.64514	2.40937	1.99196	2.6077	2.0585	2.13048	2.07772	3.70159	3.25325	3.85482	3.05863	3.5784	3.02923	3.87034	3.79025	3.78441	3.25489	3.60644	3.3067	3.94543	3.46816	3.75962	3.15107	3.50556	3.44009	3.82509	3.58272	3.58968	3.10582	3.54847	3.56359	3.3439	2.86845	3.03732	3.64075	3.35803	3.92146	3.236	3.15679	3.28621	3.23098	3.39242	3.46247
ENSG00000197852	INKA2	3.41769	3.58683	3.23759	3.59191	3.47128	3.29956	3.78657	3.7294	3.5655	3.86381	3.83977	3.8397	1.98599	1.82142	1.88525	1.97256	1.71058	2.03821	2.1802	2.36786	2.38324	2.36602	2.14828	1.77152	2.65687	2.69025	2.66663	2.48912	2.64572	2.39446	3.13128	2.87484	2.95182	2.70717	2.79433	2.70794	2.33457	2.78614	2.64024	3.01394	2.83212	2.93997	2.969	3.19317	2.87293	3.24396	3.35391	3.58241
ENSG00000064703	DDX20	4.1429	4.27761	4.05208	4.12255	4.06953	4.00578	4.20886	4.2983	4.27964	4.36574	4.15136	4.12506	4.76244	4.78083	4.61296	4.77794	4.75704	4.77875	4.72408	4.79495	4.82046	4.79685	4.79445	4.73083	4.20805	4.57093	4.08898	4.40288	4.25773	4.23336	4.37369	4.39793	4.31071	4.59994	4.47176	4.50306	3.42541	3.51576	3.48451	3.52265	3.49021	3.74666	3.84758	3.87425	3.93117	4.00563	4.01034	4.01993
ENSG00000143079	CTTNBP2NL	0.255897	0.167894	0.38122	0.411537	-0.20675	-0.143328	0.973817	1.07681	0.95098	0.807659	0.41195	0.412412	3.47855	3.73633	3.47316	3.55432	3.88094	3.7418	3.55465	3.35656	3.48515	3.49618	3.99809	3.97187	3.30683	3.26862	3.35655	3.13855	3.33861	3.52155	3.41489	3.47292	3.24225	3.5454	3.87049	4.08734	3.48461	3.2557	3.05738	3.00727	3.10182	3.1809	3.0815	2.69832	2.7264	2.59935	2.63488	2.67586
ENSG00000134245	WNT2B	-3.15563	-2.44136	-3.7077	-3.08448	-3.57609	-2.97619	-3.48505	-2.34149	-2.02704	-2.17686	-2.16236	-2.35029	-5.52401	-4.29724	-4.78344	-5.23233	-3.97502	-4.54301	-5.36617	-4.21446	-5.34565	-4.91988	-5.23165	-4.35404	-3.94814	-4.49055	-4.73169	-5.16954	-6.18895	-4.60896	-5.20372	-5.92361	-5.55736	-5.9467	-4.53488	-5.76128	0.251989	0.431153	0.153222	0.153088	0.556133	-0.163921	-1.53923	-0.54423	-0.381727	-1.38892	0.064668	-1.11879
ENSG00000007341	ST7L	2.93519	2.6821	3.01594	2.9732	3.02978	2.8783	2.96936	2.72743	3.08092	3.00596	2.90855	3.0897	2.5085	2.57913	2.77321	2.33696	2.77849	2.746	2.90269	2.73418	2.65267	2.60526	2.45166	2.68984	2.64921	2.83957	2.88722	2.35212	2.07146	2.02369	2.71067	2.73406	2.64068	2.21671	2.41305	2.30283	2.39014	2.5213	2.21939	2.57828	2.62916	2.82387	2.50565	2.606	2.71745	2.80352	2.88284	2.83083
ENSG00000116489	CAPZA1	8.99657	9.01414	8.95258	8.97929	8.83148	8.8484	8.89782	8.8543	8.91326	8.91702	8.83031	8.7665	8.5816	8.68559	8.62646	8.61946	8.6521	8.57867	8.52738	8.57214	8.61827	8.61453	8.65263	8.57606	8.75759	8.77136	8.78742	8.79835	8.76257	8.83487	8.79914	8.70536	8.76204	8.7359	8.78227	8.73532	8.88307	8.99149	8.90789	9.03044	8.9848	9.00092	8.82016	8.84245	8.74928	8.82124	8.94031	8.87499
ENSG00000155363	MOV10	5.98489	6.03289	6.11155	6.02401	6.04098	6.06215	6.18676	6.26673	6.22916	6.12146	6.21451	6.172	6.2417	6.52197	6.2696	6.54947	6.52203	6.53942	6.33993	6.30759	6.33839	6.46757	6.66763	6.60209	5.94561	6.08818	5.89895	5.86824	5.9871	5.96065	5.96683	6.11257	6.00604	6.11875	6.27984	6.2644	5.59533	5.40735	5.79518	5.49139	5.63963	5.47128	5.58336	5.49889	5.77569	5.44692	5.62802	5.39381
ENSG00000155366	RHOC	4.6538	4.78417	4.96913	4.57341	4.62928	4.30877	4.56171	4.6537	4.74531	4.74165	4.2544	4.42716	5.41365	5.57026	5.67506	5.93816	5.78037	5.90358	5.64553	5.51599	5.98867	5.95455	6.11998	5.9539	6.36939	6.44096	6.57995	6.46621	6.5115	6.74487	6.4249	6.6131	6.51423	6.57167	6.64883	6.70744	7.5652	7.65973	7.02392	7.23435	7.44404	7.44581	7.41371	7.4906	6.91911	7.26992	7.13003	7.09618
ENSG00000155367	PPM1J	-4.02043	-4.30267	-4.26983	-2.91615	-3.9979	-3.88341	-2.63225	-4.13481	-4.0018	-2.35858	-3.72385	-3.72965	0.010389	-0.157292	0.337198	0.483855	-1.39137	0.632967	-0.728546	-0.56481	0.761374	-0.268113	0.349548	0.491581	1.47623	1.65385	0.621794	0.710649	1.14426	1.47733	1.54463	0.636012	1.26215	0.934979	1.68073	1.63991	0.216579	0.0679235	-0.576155	-1.09163	-0.704838	0.131334	0.199166	0.0710062	-0.599602	-0.950037	-0.340361	-0.938877
ENSG00000155380	SLC16A1	5.6649	5.6226	5.90803	5.60328	5.46439	5.46121	5.97312	5.87563	5.9772	5.83408	5.82113	5.82421	7.23922	7.34565	7.18322	7.31522	7.20427	7.38856	7.28178	7.24684	7.29458	7.25266	7.28662	7.34651	6.2384	6.4147	6.40778	6.53525	6.53507	6.64303	6.34318	6.6304	6.47736	6.89104	6.8397	6.83717	5.553	5.6308	5.25292	5.5586	5.46221	5.71156	5.32016	5.53995	5.11028	5.28678	5.34474	5.59484
ENSG00000226419	SLC16A1-AS1	2.69145	2.8496	2.78004	2.97547	2.84881	2.93816	2.70479	2.68966	2.61148	2.65853	2.74075	2.74809	3.0729	3.053	3.00544	2.7859	2.87305	2.93174	3.21161	3.17394	2.9794	2.80563	2.76183	2.87225	2.63232	2.43378	2.52252	2.73376	2.49805	2.42928	2.92402	2.62884	2.91593	2.61313	2.58144	2.56376	2.3752	2.37369	2.49951	2.74376	2.73828	3.00653	2.55716	2.80511	2.58044	2.98378	2.60819	2.88974
ENSG00000198799	LRIG2	3.68426	3.8222	3.634	3.79052	3.66905	3.73177	3.48163	3.44132	3.6661	3.71831	3.58566	3.60327	3.08586	3.22174	3.06939	3.01183	2.99379	3.14663	3.14479	3.07928	2.90063	3.01405	3.13027	3.01629	3.30139	3.15232	3.30321	3.37778	3.48406	3.48633	3.34945	3.39317	3.28994	3.39547	3.4109	3.46919	4.28516	4.24006	4.164	4.27049	4.04293	4.1199	4.42197	4.33928	4.30881	4.56988	4.08681	4.16717
ENSG00000081026	MAGI3	2.85767	2.88696	2.69266	2.85641	2.78135	2.58172	2.46164	2.56895	2.47374	2.40799	2.72649	2.38255	2.85524	3.21294	2.54488	2.98758	2.8635	3.13083	2.88794	2.7419	2.85751	2.80092	2.828	2.99847	2.79277	2.80153	2.77528	2.76228	2.94652	2.85733	1.92262	2.36416	2.24659	2.73807	2.62051	2.87162	1.85148	1.80803	1.95915	1.77838	1.53362	1.91683	0.981658	0.546759	0.567798	1.04584	0.466059	1.17893
ENSG00000116793	PHTF1	4.31166	4.5218	4.59963	4.47595	4.4186	4.11877	4.59388	4.49358	4.68537	4.55586	4.53706	4.41052	4.6505	4.60145	4.60426	4.62013	4.57275	4.69965	4.77599	4.64183	4.71598	4.68619	4.69606	4.70547	4.24268	4.36291	4.35069	4.25781	4.30858	4.18893	4.5235	4.4302	4.34409	4.50194	4.62234	4.62258	4.77636	4.77544	4.87625	4.66622	4.95581	4.75338	5.02716	4.96341	5.13964	5.11495	5.1824	5.1905
ENSG00000081019	RSBN1	4.67134	4.77336	4.66127	4.95283	4.88361	4.90602	4.43588	4.37047	4.54042	4.46306	4.54024	4.44655	3.72148	3.53551	3.67783	3.62391	3.50107	3.71627	3.49048	3.56555	3.58144	3.55966	3.43441	3.58224	4.46837	4.286	4.40388	4.47599	4.41417	4.62725	4.2825	4.35776	4.06463	4.05843	4.20861	4.4229	4.94264	4.84466	4.83665	4.87402	4.74316	4.67799	4.77766	4.77725	4.80646	4.85411	4.74117	4.54338
ENSG00000134242	PTPN22	6.92618	7.05612	6.86427	7.07578	6.97349	6.99511	7.20084	7.28643	7.38596	7.39413	7.46806	7.38712	6.8123	6.78935	6.52235	6.63818	6.66594	6.51141	6.77106	6.7827	6.6691	6.73737	6.45634	6.48637	7.21826	7.08564	7.06536	7.14667	7.21701	7.17798	7.25266	7.01232	7.0758	6.90493	7.129	7.06771	7.73061	7.79456	7.701	7.72067	7.82661	7.63766	7.7365	7.6698	7.80107	7.53372	7.92563	7.64764
ENSG00000188761	BCL2L15	0.17778	0.0515189	-0.19382	0.110938	0.738631	0.232312	0.0383941	0.0508242	0.449957	0.452072	0.281211	0.129092	-4.08833	-4.05374	-4.43814	-4.3435	-4.00601	-3.58783	-4.2237	-4.66629	-3.57584	-3.18955	-3.5738	-4.20307	-0.937123	-2.03487	-4.93812	-4.81482	-4.22542	-5.04612	-4.90704	-4.59414	-5.72234	-5.2675	-4.49332	-5.51149	2.06731	1.86773	2.51732	2.09087	2.87164	2.43119	0.172062	0.417537	1.03699	0.95049	0.818497	0.268904
ENSG00000134262	AP4B1	4.93779	5.02087	5.07186	4.97543	5.05781	5.04586	4.84718	5.05405	5.08464	4.93234	5.13808	5.16871	5.00567	4.98933	4.81593	4.76284	4.89338	4.84551	5.02254	4.94107	4.8013	4.88547	4.93457	4.79074	5.31639	5.32738	5.39715	5.35178	5.47072	5.24921	5.34742	5.18649	5.31805	5.14212	5.15776	5.26146	6.19499	6.30157	6.23003	6.42201	6.20059	6.26793	6.00069	6.21317	6.19825	6.30924	6.08014	6.08774
ENSG00000118655	DCLRE1B	4.36066	4.34605	4.51801	4.17403	4.20364	4.19841	4.95389	4.83363	4.72143	4.72928	4.74415	4.78962	5.19249	5.22429	4.96052	4.9181	5.10779	5.04287	5.13308	5.12193	4.73765	4.75311	5.06891	4.91227	4.91488	4.97792	4.66972	4.73989	4.78385	4.80287	4.96551	5.06835	4.88192	4.81506	4.95376	4.83395	3.98295	4.12254	4.26214	4.45914	4.06561	4.48913	4.37706	4.31695	4.32712	4.55988	4.0632	4.72586
ENSG00000163349	HIPK1	6.6782	6.58595	6.62379	6.65798	6.49806	6.59689	7.05594	7.0323	7.03739	7.0527	7.00375	6.96338	7.01715	6.90819	6.86625	6.7358	6.89369	6.72298	6.87406	6.85006	6.72523	6.78657	6.80976	6.72082	6.29903	6.17306	6.34107	6.1662	6.38292	6.46638	6.43582	6.3533	6.47957	6.27776	6.60933	6.57147	7.30871	7.18199	7.36392	7.31114	7.18833	7.16807	7.54043	7.4299	7.72219	7.50984	7.61916	7.53096
ENSG00000197323	TRIM33	5.96482	5.96836	5.83059	5.94922	5.89068	5.93978	5.78253	5.72966	5.75975	5.76573	5.78097	5.83761	5.70745	5.82193	5.64899	5.74925	5.68478	5.69153	5.67177	5.65015	5.7276	5.77162	5.6422	5.72521	5.46225	5.56259	5.645	5.64481	5.5945	5.82221	5.51658	5.53124	5.57626	5.62095	5.7302	5.8011	5.9671	5.87222	5.87768	5.85052	5.81021	5.81228	5.80473	5.82327	5.96727	5.88463	5.88061	5.85489
ENSG00000236480	PKMP1	-0.0349857	-0.289172	-0.487894	0.204876	0.292504	0.293805	0.986356	-0.164776	0.723014	0.837079	0.127369	0.413771	0.310002	0.251621	0.571821	0.400554	0.00521257	0.296812	-0.513022	0.387092	0.36584	-0.0315656	0.77496	0.833437	0.803827	0.316344	-2.27686	1.29437	0.615115	0.455747	1.20754	0.281543	-0.637512	-0.0804093	-0.104813	-3.53371	-2.82252	-1.27283	-1.51268	-0.668493	-1.80794	-0.638585	-0.515073	-0.301258	-0.635211	-0.90357	-0.628484	-0.265902
ENSG00000116752	BCAS2	7.22802	7.16497	7.17769	7.21311	7.17205	7.17593	7.22136	7.20268	7.1919	7.18215	7.20148	7.31961	7.31496	7.31806	7.31991	7.30001	7.28727	7.2606	7.22673	7.16714	7.37611	7.26635	7.25501	7.26879	6.92028	6.97284	7.0252	6.97101	6.99401	6.8474	6.86672	6.87916	7.06344	6.98897	6.88597	6.98624	6.557	6.71062	6.49195	6.76876	6.58762	6.66104	6.68996	6.81325	6.51414	6.82236	6.62398	6.96751
ENSG00000175984	DENND2C	0.666172	0.607335	-0.0807129	0.86338	0.111576	0.00792911	0.266903	0.572677	0.519357	0.619808	0.35335	0.438987	-0.72747	-1.31472	-0.222071	-0.110261	-0.48149	0.105321	-1.07101	-1.33932	-0.427449	-0.484881	-0.404052	-0.785993	-0.0857544	-0.0880759	-2.02765	-0.865897	0.0466942	-0.666271	-1.23822	-1.89062	-1.76713	0.123534	-0.132413	-0.179728	1.31237	0.990551	0.946581	1.0907	1.0505	0.886832	0.952665	1.22328	0.813281	1.25611	0.883296	0.876101
ENSG00000213281	NRAS	7.42654	7.40697	7.40486	7.32551	7.36423	7.32462	7.59318	7.61688	7.57598	7.56159	7.64426	7.65346	7.36023	7.34034	7.30775	7.39827	7.35092	7.31675	7.34656	7.38859	7.33467	7.45244	7.38581	7.40525	6.97259	7.10488	6.96802	7.05606	6.98565	6.96131	7.12214	7.14771	7.12327	7.08818	7.0944	7.08782	6.72344	6.72412	6.75324	6.71583	6.82782	6.6864	6.94446	6.96958	6.81065	6.85829	6.81293	6.92924
ENSG00000009307	CSDE1	9.26697	9.28417	9.21216	9.30818	9.28288	9.32744	9.00913	9.03559	8.98444	9.03607	9.13784	9.17671	9.20312	9.16355	9.21947	9.24691	9.20662	9.10349	9.10675	9.16031	9.1854	9.14883	9.09695	9.16636	9.10876	9.17723	9.14369	9.11893	9.0853	9.25468	9.03767	9.10154	9.07052	9.0782	9.14716	9.20589	9.98478	10.0354	9.87988	9.90886	9.84776	9.72448	9.924	9.95315	9.77206	9.77903	9.80624	9.76866
ENSG00000052723	SIKE1	5.05461	5.08723	5.02685	5.14434	5.0654	5.17853	5.18397	5.25536	5.12386	5.01497	5.28121	5.18024	5.3841	5.27494	5.26519	5.34194	5.36508	5.25541	5.29201	5.32334	5.30188	5.28897	5.18936	5.27733	5.42258	5.44572	5.43636	5.56789	5.55122	5.64779	5.50381	5.42246	5.47071	5.44698	5.334	5.34681	5.87811	6.04571	5.81555	6.1275	5.81893	5.83311	5.78961	5.98817	5.71468	5.89715	5.8631	5.9031
ENSG00000134198	TSPAN2	3.91126	3.73479	3.95117	4.1373	3.85313	3.85132	3.71933	3.6593	3.8505	3.97583	3.68138	3.7721	6.08652	5.76862	5.8547	6.00889	5.93955	5.87486	6.00764	5.61836	5.82956	5.94203	5.84076	5.96123	7.31219	7.22976	6.98251	6.96421	7.03536	7.01038	7.20159	6.85808	6.80854	6.67185	6.80488	6.86891	8.03629	8.04052	7.96989	7.98426	8.08471	7.76352	7.91336	7.62882	7.78698	7.5611	7.95738	7.78601
ENSG00000173218	VANGL1	5.16906	5.03877	5.25086	5.15064	4.94651	4.93173	5.31686	5.2792	5.47444	5.36063	5.17907	5.30546	4.66109	4.59952	4.49101	4.40743	4.51396	4.47301	4.56199	4.61352	4.41799	4.39842	4.39018	4.45038	4.77853	4.88291	4.62768	4.55953	4.74237	4.58761	5.05941	4.81515	4.91972	4.59886	4.77618	4.57506	3.93607	3.8426	4.23781	4.00092	4.20166	4.45693	4.26096	4.20457	4.41736	4.20747	4.53931	4.63806
ENSG00000163393	SLC22A15	-0.215734	0.416323	1.17149	1.05148	0.886503	1.18783	0.509538	0.560571	0.685296	0.926748	0.898411	0.789533	-2.30418	-1.73942	-3.72395	-2.05248	-2.89241	-1.11818	-2.56678	-1.8695	-3.12925	-3.80623	-1.62989	-1.34436	-0.186127	0.487611	-0.0210318	-1.50452	-2.17892	-2.65054	0.0539863	-0.698491	-0.330251	-1.73786	-2.96294	-1.94626	0.374401	0.724349	1.16529	0.960603	1.35088	0.53642	0.694927	1.29234	1.45102	1.23417	0.843585	1.59272
ENSG00000163399	ATP1A1	8.17668	8.18631	8.20515	8.15196	8.16337	8.17399	8.17544	8.15634	8.18072	8.15704	8.08685	8.1023	8.58046	8.63797	8.48901	8.59433	8.51712	8.61652	8.67799	8.61011	8.57602	8.59269	8.56045	8.57913	8.53204	8.68151	8.51959	8.65314	8.64501	8.70597	8.56417	8.67306	8.54499	8.69438	8.59411	8.6103	8.31025	8.2967	8.23233	8.39544	8.31462	8.47853	8.28036	8.2341	8.17111	8.27125	8.29829	8.48098
ENSG00000203865	ATP1A1-AS1	0.717469	0.816778	1.34563	1.98202	1.20542	1.48395	0.884327	0.79612	0.844705	1.0001	0.980773	1.19789	-1.72407	-2.95115	-2.75601	-2.16557	-2.67891	-1.74459	-2.03372	-2.28474	-1.25917	-2.54303	-1.59963	-2.11779	-0.767002	-1.63597	-2.93978	-3.51334	-2.71316	-3.1449	-0.559227	-1.5571	-2.70712	-1.82498	-3.18257	-2.00691	0.159687	0.100227	0.102603	-0.369421	0.173643	0.313816	0.304805	0.159521	0.761942	0.715968	0.629504	-0.098232
ENSG00000224950	AL390066.2	3.12768	2.56403	2.84386	2.93495	2.67249	2.89448	2.38746	2.46073	3.1529	2.48462	2.73484	2.7545	0.628175	0.167108	0.125398	0.580403	1.31732	0.581198	-0.0635545	0.403595	-0.416693	0.212953	0.15688	0.361323	-2.45952	-5.25812	-3.40766	-4.95909	-5.1647	-4.46172	-3.59835	-4.22001	-4.62692	-4.64809	-5.59001	-5.44446	-0.973113	-1.23722	-0.818332	-0.705525	-0.364291	-0.541228	-0.540041	-0.730829	0.182878	0.032701	0.0429315	0.22723
ENSG00000116815	CD58	5.67894	5.64828	5.72844	5.73802	5.48149	5.44547	5.84223	5.70749	6.10541	5.78089	5.69708	5.71983	6.05694	6.23563	5.86467	6.11977	6.07437	6.16202	6.02648	6.04168	5.86769	5.9902	6.08721	6.07037	6.12254	6.02631	6.04429	5.89924	6.22848	5.98168	6.0932	5.96031	5.98955	5.9003	6.07855	6.04123	7.01982	6.89529	7.07667	6.93266	7.09524	7.01751	6.79276	6.65768	7.01286	6.82072	7.06221	7.04618
ENSG00000177173	NAP1L4P1	1.32066	1.35918	2.33332	1.97546	1.84036	1.3457	2.50307	2.11181	2.71867	1.87394	2.58152	2.27706	2.04201	1.75958	1.80958	1.81137	2.22281	1.9236	1.96174	1.5241	1.74247	1.94947	2.02899	1.74027	2.2477	1.93666	1.6293	1.79405	1.12776	1.68866	2.62839	2.45096	2.04758	1.43403	1.83828	1.888	2.28895	2.18522	1.84552	1.95617	2.06742	1.87415	2.16544	2.38734	2.27268	2.37467	2.70045	1.81171
ENSG00000143061	IGSF3	0.229294	0.160103	0.45444	0.746349	0.448805	0.0717945	0.559223	0.568527	0.671937	0.673725	0.462681	0.662978	5.18812	5.47737	4.77995	5.33538	5.00572	5.38906	4.9121	5.11183	4.73091	5.25483	4.94818	5.0147	4.68751	4.96864	4.12547	5.11061	5.1241	5.48024	3.8732	4.94336	3.9697	5.1811	5.1696	5.07992	2.34065	2.17473	1.20869	2.81279	1.90752	2.72592	1.0308	0.873862	0.399191	0.966802	0.297172	0.701213
ENSG00000116824	CD2	9.36086	9.41404	9.58362	9.6246	9.48858	9.53784	9.51594	9.49824	9.622	9.50165	9.53215	9.54333	9.35492	9.09197	9.44369	8.97088	9.10957	8.98862	9.0774	9.01274	9.00914	8.90519	8.80195	8.90786	10.0578	10.0503	10.1506	9.92338	10.0914	9.89673	10.1549	10.0695	10.1031	9.85361	9.93687	9.81841	10.2444	10.188	10.2322	10.0685	10.4879	10.2602	10.317	10.14	10.3479	9.9393	10.5472	10.2884
ENSG00000225079	FTH1P22	-1.43953	-0.315992	-0.823374	0.65902	-0.319982	0.275087	0.797363	0.987484	-0.13047	0.873354	0.109139	0.512535	2.26848	2.30809	3.16596	2.68724	2.86124	3.10876	2.91293	1.43492	2.49572	1.5761	2.16278	2.86679	5.26342	5.43454	4.98123	4.8831	5.32871	4.8626	4.908	5.01975	4.48664	4.17492	4.51711	4.57362	1.9771	2.73243	2.07511	2.11468	2.24774	2.80839	3.19861	2.68831	2.68329	2.52912	2.84721	3.13968
ENSG00000134247	PTGFRN	2.37732	2.09015	2.5947	1.93228	1.55201	1.36589	2.34612	2.10709	2.46479	1.74244	1.83852	1.40162	5.03362	4.92387	4.88773	4.85057	4.98057	5.03416	4.7617	4.73677	4.51243	4.39682	4.78822	4.73961	5.06124	5.04685	4.91461	4.83872	5.06634	5.0026	4.39548	4.68112	4.46614	4.56805	4.82332	4.74748	3.19876	2.813	3.08141	3.34152	3.30378	3.56628	2.27262	2.24002	1.99964	2.12342	2.29095	2.56122
ENSG00000134256	CD101	3.04074	3.07634	3.38448	3.06176	3.21736	2.54747	3.87808	3.89055	4.00411	3.98267	4.31942	4.10224	-2.55577	-3.97578	-2.40131	-3.17892	-1.40291	-2.67805	-1.51053	-1.98196	-1.19255	-1.51464	-2.40563	-1.07437	0.0446053	0.552482	0.790304	-1.6411	-2.59902	-2.82836	1.66341	0.860574	2.2732	1.10893	-0.403482	-0.429164	1.34893	1.4431	1.22424	1.07542	2.1944	1.45532	2.91656	3.09416	3.0234	2.58574	3.62242	3.34788
ENSG00000116830	TTF2	5.64476	5.65447	5.72763	5.49459	5.39983	5.31481	5.9587	6.08489	5.94129	5.8842	5.73596	5.7885	6.25445	6.32272	6.15193	6.21772	6.44241	6.36263	6.30406	6.19871	6.25508	6.18961	6.37494	6.44517	6.13015	6.23012	6.088	6.1793	6.27018	6.16514	6.16393	6.12466	6.19396	6.29067	6.24133	6.27018	5.49216	5.7344	5.66387	5.60139	5.56957	5.74854	5.47303	5.42361	5.43939	5.50501	5.6724	5.77987
ENSG00000134253	TRIM45	0.353457	0.394498	0.79332	0.123486	1.02365	0.459045	0.0466781	0.548842	0.571664	0.601219	0.492956	0.122995	1.77674	2.05359	1.92408	2.02154	1.97286	2.10612	2.14895	1.89983	1.84495	1.99384	1.87254	1.92962	1.42528	1.22252	0.237679	0.708137	0.819991	0.175569	0.768188	1.03241	0.615675	-0.0994928	0.720816	0.495343	1.14263	0.519456	0.771329	1.01467	0.790535	0.988454	0.812537	0.786749	0.40329	1.02554	1.13026	0.286836
ENSG00000198162	MAN1A2	6.00609	5.98275	5.93288	6.04934	6.13486	6.22317	5.93405	5.83443	5.92944	6.00229	6.07628	6.03216	5.31542	5.25946	5.47183	5.29724	5.29794	5.12818	5.26123	5.32408	5.3961	5.42765	5.2127	5.22479	5.07531	5.07558	5.19747	5.17692	5.01878	4.88082	5.23232	5.1005	5.18014	5.18153	5.05379	5.00008	5.1662	5.23532	5.22708	5.11248	5.3229	5.11988	5.2831	5.20852	5.30369	4.9775	5.33209	5.20804
ENSG00000183508	TENT5C	7.18374	7.08025	7.19605	7.06303	7.01589	6.98137	7.10695	7.10456	7.01009	6.98335	7.19189	7.12007	2.28905	2.3316	3.38267	2.68713	2.02909	2.35319	2.27026	2.50039	3.00471	2.87393	2.78775	2.74144	5.28212	4.95504	5.33525	5.28982	5.48032	5.8008	5.62506	5.52127	5.49361	5.19725	5.70217	5.63336	6.03092	5.95688	5.82257	5.63017	5.91623	5.88298	6.30675	6.21289	6.46901	6.22488	6.35333	6.29053
ENSG00000196505	GDAP2	3.64028	3.84761	3.81303	3.66602	3.84332	3.74461	3.82852	3.83575	3.98308	3.92247	3.73637	3.95509	4.08915	3.89026	4.00414	3.75586	3.90465	3.80226	4.15064	3.9834	4.08291	3.88385	3.79016	3.88113	3.93834	3.80788	3.88784	3.84251	3.88129	3.81993	3.96574	3.72184	3.82195	3.75853	3.76103	3.61166	4.13307	3.99784	4.19652	4.10225	4.01484	4.23418	4.11774	4.11261	3.98474	4.33115	4.14077	4.1515
ENSG00000065183	WDR3	4.42985	4.4157	4.56617	4.36334	4.37789	4.28639	4.3758	4.41055	4.58146	4.43015	4.31441	4.47159	6.15886	6.03433	6.02433	5.99058	6.11963	6.10275	6.19847	6.16775	6.13243	6.08145	6.10014	6.06986	5.48794	5.8379	5.35838	5.70278	5.67957	5.52597	5.53352	5.77371	5.55553	5.73041	5.56947	5.44764	3.83517	3.99796	3.87399	4.0845	3.92286	4.08003	4.22608	4.21192	4.02982	4.43717	4.1813	4.33807
ENSG00000116874	WARS2	3.86774	3.64955	3.57439	3.57744	3.6515	3.78705	3.45108	3.30302	3.77213	3.50566	3.63885	3.60874	4.23732	4.05642	4.16156	4.09852	4.13078	4.11994	4.11713	4.03984	4.11536	4.09351	3.95792	3.99772	4.26811	4.1536	4.10757	4.15831	4.08346	3.86506	4.02445	3.96782	3.97416	3.85169	3.85399	3.66076	3.75556	3.89946	3.67808	3.94087	3.91299	3.97541	3.71888	3.62277	3.67818	3.72014	3.6638	3.80765
ENSG00000231365	WARS2-AS1	2.68913	2.57186	2.50723	2.81029	2.54725	2.78586	2.08229	2.23285	2.37361	2.43042	2.49479	2.61474	2.37265	2.16489	2.12293	2.09187	1.98224	1.88781	2.35298	2.2495	2.39884	1.93868	2.07883	1.98549	2.42163	2.48634	2.49851	2.18836	2.49355	2.00962	2.24399	2.42369	2.288	1.90104	1.75712	1.84704	1.32159	1.13599	1.57046	1.53404	1.98704	2.04235	1.38708	1.72289	1.74672	1.61069	1.59436	1.45151
ENSG00000143067	ZNF697	-1.05047	-0.577504	-1.26919	-1.72108	-0.531644	-3.1042	-2.08507	-1.72997	-1.82505	-4.18694	-3.00387	-2.36503	2.75588	3.08802	3.34222	3.53487	3.51056	3.71478	3.06217	2.91779	3.42779	3.30636	3.66455	3.50837	2.07304	2.20462	2.73178	2.25276	2.14848	2.60349	1.84081	1.7018	2.08491	2.50497	2.77742	2.90356	0.49806	0.605999	0.216723	0.902956	0.182542	0.635558	0.00558569	-0.381229	0.033128	-0.760547	0.234726	-0.152908
ENSG00000092621	PHGDH	4.78849	4.6777	5.01381	4.41813	4.54799	4.21783	6.44613	6.49301	6.28805	6.0178	6.14601	6.14653	3.85468	3.70869	3.86609	3.48095	3.22525	3.5578	4.61601	4.10602	4.45657	3.97557	4.02791	4.14021	5.47185	5.49993	5.83356	5.67609	5.7371	5.94886	6.608	6.3943	6.81351	6.36381	6.53194	6.62036	4.75156	5.63747	4.53054	4.46078	5.17895	5.88243	5.89298	6.5005	5.59267	5.55976	6.2546	6.75153
ENSG00000134193	REG4	0.875806	1.4972	1.33398	1.84677	2.19222	2.16529	4.72411	4.63982	5.25971	5.63043	5.90615	6.05972	-0.339243	-0.177243	-2.02082	-2.72032	-1.19504	-2.00019	2.22173	2.26454	1.72686	1.89474	2.31254	2.34599	-1.72313	-0.395223	-4.05014	-3.00376	-2.89277	-4.09748	2.20914	2.02741	1.84497	1.51899	2.55929	2.1336	-0.523645	-0.5544	0.368501	0.0888397	-0.509387	-1.93233	3.95667	3.58616	4.68679	4.47116	4.4099	3.95418
ENSG00000134250	NOTCH2	7.23886	7.23778	7.20963	7.04309	7.06726	7.12492	7.60932	7.55454	7.58797	7.3592	7.49627	7.38634	6.19612	5.81932	6.31809	5.85974	5.98473	5.74294	6.0481	5.84778	6.21646	6.01213	5.8431	5.84551	7.07896	7.09665	7.09568	6.90666	6.96029	6.99709	7.36085	7.14103	7.34803	6.90515	7.17202	7.11082	7.03248	6.94615	7.22396	7.05923	7.27232	7.18791	7.55767	7.36823	7.59418	7.42468	7.77842	7.65828
ENSG00000265808	SEC22B	6.44227	6.52123	6.51276	6.46074	6.52372	6.44938	6.32065	6.31299	6.37507	6.36081	6.35012	6.31758	5.76561	5.80616	5.8696	5.71965	5.65615	5.65519	5.86762	5.75689	5.88044	5.79204	5.76323	5.75133	6.33183	6.32331	6.32832	6.24888	6.3066	6.22097	6.46732	6.18609	6.46779	6.22909	6.18501	6.14617	6.91212	7.04082	6.66939	6.92489	6.89154	6.97803	6.69765	6.89883	6.67087	6.85104	6.77506	6.88471
ENSG00000223804	AC244669.1	2.58216	2.69716	2.72668	2.44832	1.75783	2.36577	1.79741	2.19938	1.87517	1.94027	2.28225	2.0326	2.0262	1.16432	1.62292	2.29387	2.14195	2.10207	2.07444	1.46763	2.42068	2.51771	2.36264	1.66852	2.28092	1.86945	1.97504	1.84973	2.34799	1.78417	2.00245	1.17249	1.30952	0.531145	1.37337	1.55511	2.33966	2.24145	2.47628	2.51246	2.64271	2.23556	2.07452	1.85068	2.13531	1.95876	1.99821	1.93879
ENSG00000270231	NBPF8	6.21242	6.21651	6.12715	6.28499	6.01846	6.06299	5.87347	5.86361	5.919	5.82262	5.82571	5.8375	4.52818	4.48971	4.54333	4.61299	4.54213	4.45957	4.56482	4.59449	4.59155	4.53853	4.54877	4.56896	4.92134	4.71143	4.85031	4.83049	4.82723	4.84131	4.67819	4.59586	4.63279	4.72651	4.78987	4.78264	5.76058	5.48164	5.869	5.4868	5.7753	5.58503	5.49826	5.39314	5.73333	5.0414	5.9304	5.53793
ENSG00000275131	AC241952.2	4.78334	4.93044	4.66028	4.94358	4.90976	4.9374	4.14708	4.18424	4.16806	4.09294	4.61272	4.50271	2.34365	2.30914	2.38889	2.55111	2.34297	2.17467	2.60348	2.54706	2.5831	2.50574	2.27973	2.17383	3.11997	3.33817	3.12987	2.94865	3.0373	3.25371	3.44394	3.01153	2.87325	2.8833	3.28839	3.15063	5.29386	5.22216	5.63552	5.38204	5.22671	4.71394	5.04565	5.07187	5.33418	5.17351	5.32819	4.909
ENSG00000273136	NBPF26	3.99967	3.84912	3.66196	3.87884	3.4366	3.36872	3.76771	3.60627	3.54476	3.49708	3.41424	3.39775	2.95159	2.76309	2.63882	2.95105	3.25776	3.04363	2.74306	2.70438	2.80191	2.93674	3.15097	3.12814	2.91812	2.75991	2.91269	2.87026	2.614	2.78389	2.9156	2.71386	2.90163	2.42925	2.72028	2.91671	3.57777	3.40515	3.59345	3.66038	3.43873	3.32742	3.43623	3.34402	3.83876	3.4234	3.66244	3.49138
ENSG00000226067	LINC00623	4.57282	4.71621	4.43616	4.91404	4.14425	4.249	4.18972	4.25429	4.2947	4.41744	3.63236	3.82215	3.15396	3.261	3.30245	3.52128	3.8688	4.04779	3.46521	3.13774	3.30643	3.13829	4.04149	4.14981	3.61497	3.38242	3.42392	3.254	3.26444	3.29207	3.23782	3.06769	3.27832	3.36632	3.45438	3.59066	4.23116	3.97281	4.24119	4.01277	3.95127	3.73189	4.00099	3.79475	4.31332	4.09849	3.72128	3.25393
ENSG00000198019	FCGR1B	-3.74672	-3.98841	-4.24486	-4.44288	-4.49447	-4.3479	-4.19171	-3.85416	-4.12893	-3.95046	-4.22058	-4.27146	-2.99937	-2.20652	-0.389388	0.00907711	-0.392257	-1.0605	-1.58843	-2.81594	-0.458965	-1.1705	-0.627412	0.211479	-3.58989	-5.40093	-4.6773	-3.28346	-5.1067	-3.95216	-5.04354	-2.47455	-4.98487	-1.20571	-2.00105	-0.771146	-1.79136	-2.03414	-3.59664	-4.82227	-4.72744	-3.45857	-2.49031	-2.47492	-3.22932	-2.66798	-2.90955	-3.09632
ENSG00000188610	FAM72B	4.09842	4.06018	4.06964	3.60082	3.99877	3.70654	4.4884	4.63398	4.20031	4.39108	4.50063	4.38076	3.97054	3.71193	3.81073	3.35082	3.61985	3.40018	3.669	3.69554	3.32533	3.2283	3.31326	3.39656	5.80806	5.64124	5.40508	5.25585	5.69789	5.70243	5.71956	5.38214	5.33812	4.91148	5.28433	5.51535	5.89503	5.68195	6.07709	6.00756	5.41632	5.84676	5.89469	5.8903	6.26878	6.26599	6.15199	6.47514
ENSG00000171943	SRGAP2C	3.61115	3.32328	3.69702	3.42641	3.37912	3.31579	3.35858	3.51366	3.44693	3.45559	3.25304	3.24195	3.66375	3.69778	3.65514	3.41562	3.61365	3.36711	3.56824	3.44861	3.32999	3.44683	3.37201	3.35512	4.33607	4.20711	4.22556	4.14346	4.37179	4.22803	4.13287	4.15588	3.96181	3.93678	4.01935	4.26521	4.49622	4.42749	4.60808	4.45009	4.37381	4.70096	4.37553	4.11741	4.31615	4.4097	4.36412	4.59922
ENSG00000231752	EMBP1	3.30685	3.0302	3.43787	3.45313	3.66953	3.47421	3.07893	2.96778	3.363	3.33175	3.27396	3.1481	0.917038	0.395626	0.873386	-0.257266	-0.672237	-1.21894	0.309746	0.794041	-0.709579	1.11497	-0.327735	-0.817129	1.85951	1.96655	1.61319	1.21331	0.220621	0.836255	2.32293	1.64346	1.8009	0.801425	1.0778	1.08102	1.63702	1.60201	2.19687	1.67165	2.44668	2.93049	1.63771	1.53859	2.26153	1.52213	2.4487	2.56886
ENSG00000263513	FAM72C	1.98783	1.85469	1.96151	1.93689	1.85084	1.78698	2.80513	2.88448	2.5495	2.59949	2.57595	2.49521	1.2365	1.42855	1.19412	0.725879	1.24338	1.07915	1.28522	1.02756	1.29047	0.373883	0.734625	1.37861	3.74938	3.60978	3.55867	2.97108	3.61099	3.65671	3.69482	3.58203	2.94204	2.9401	2.93988	3.03141	3.69711	3.50973	3.96643	4.06694	3.58764	4.00534	4.20867	4.08018	4.15703	4.39287	4.42879	4.24733
ENSG00000270872	SRGAP2D	1.43013	2.12647	1.42294	2.19421	1.63068	1.10281	2.01378	2.09773	1.52171	1.89542	2.40619	1.79757	0.822474	1.14558	0.990271	1.163	1.77476	1.28907	1.41591	1.52885	0.977086	1.36304	1.71296	1.71738	1.87977	2.32048	2.13788	2.46472	1.98615	2.1009	1.26287	2.12213	1.25064	1.25697	1.58259	2.19254	2.79525	2.43709	2.90473	2.42149	2.49745	2.31174	2.8319	2.44247	2.75553	2.97878	2.52926	2.74219
ENSG00000266338	NBPF15	6.43972	6.54131	6.34591	6.82542	6.55584	6.83938	5.75181	5.74975	5.86551	6.15352	6.09907	6.18563	3.68226	3.70006	4.01601	3.87765	3.71475	3.72748	3.79458	3.63861	4.09934	4.03077	3.85011	3.80896	4.68284	4.60235	4.6132	4.47687	4.67084	4.83033	4.1365	4.11643	4.06404	4.34755	4.21887	4.35052	5.57619	5.43206	5.17992	5.23852	5.47457	5.19996	4.80444	4.92066	4.58182	4.40626	4.61127	4.41902
ENSG00000275291	RNVU1-26	0.879043	1.16167	1.68539	0.440379	-0.268835	0.786819	1.29273	1.94609	2.41767	1.68523	1.39935	2.20771	4.37793	4.71808	3.86042	3.31049	4.52687	4.13131	3.58484	3.49545	3.61111	3.7167	4.07257	4.15063	2.79856	3.35205	3.13029	3.24214	2.99357	3.56954	3.55733	3.04174	3.15054	3.92535	3.43257	4.11482	3.8443	3.52702	3.05303	2.08819	3.19618	3.51321	3.17649	2.3219	2.927	2.86826	3.19408	3.22224
ENSG00000196369	SRGAP2B	1.9343	1.86726	2.25169	1.80945	1.99405	2.01532	2.24572	2.31514	2.19286	2.09691	2.19291	2.39156	1.33963	1.54652	1.54554	1.36966	1.35169	0.83319	1.48837	1.39339	1.46255	1.22901	1.24408	1.18976	2.8131	2.76714	2.83129	2.40462	2.65457	2.7012	2.53844	2.72694	2.47414	2.1394	2.71775	2.36192	3.00228	3.18545	3.16686	3.38666	3.18225	3.2632	3.22209	2.95488	3.20585	3.07481	3.28436	3.3608
ENSG00000215784	FAM72D	2.85381	2.37049	2.97635	2.37943	3.05514	2.25189	3.01483	3.23681	3.0229	3.09307	3.20891	3.06549	2.40151	1.82219	1.97508	1.61951	2.04172	1.99583	2.34345	1.95906	1.70957	1.93151	1.65801	1.65068	4.16198	4.3916	3.86562	3.87309	4.2481	4.20966	4.24375	3.92924	3.75147	3.43967	3.76046	3.70636	4.32089	4.15855	4.43064	4.57321	3.92093	4.49639	4.64189	4.51885	4.60943	4.83613	4.70429	5.05016
ENSG00000272419	LINC01145	3.80158	3.9246	3.52239	3.78983	3.65385	3.84744	3.5197	3.60899	3.3871	3.52654	3.1219	3.21499	-0.962961	-0.185776	-0.366445	0.416685	-0.355714	-0.0997678	-0.119847	-1.02334	-0.171236	-1.39283	0.0158718	0.107288	1.3392	1.07212	1.38682	1.42499	1.02036	0.538081	1.26723	0.60583	1.39169	0.723135	0.110263	0.405323	1.29	1.94371	1.88657	1.78932	2.23752	2.07369	1.93487	1.99924	1.96924	1.66628	2.11919	1.97332
ENSG00000281571	AC241585.2	2.99699	3.04926	2.76284	2.87023	3.07192	2.79674	3.29011	3.09149	2.89116	3.21833	3.2108	3.2676	1.10516	0.856355	0.55747	1.3243	0.828853	1.19637	1.39834	0.392766	1.37507	1.31702	1.2994	1.03741	1.90238	2.03205	2.05359	0.677649	1.82781	2.13211	2.47324	2.41068	2.26535	1.30943	1.39444	2.43599	3.13129	2.07707	3.05752	2.60889	2.80216	2.1565	3.27405	2.55565	3.54407	2.81268	2.84272	2.37131
ENSG00000223612	AC241585.1	2.20292	1.78865	2.62584	2.01835	2.24468	2.47376	2.73709	3.04445	2.55619	3.00005	2.19988	2.16593	3.02556	3.08741	3.10604	3.07102	3.68388	2.96482	3.1609	3.23249	3.17778	2.92215	3.15402	3.04041	2.60017	2.89632	2.77262	2.02447	2.63763	2.99761	1.68349	2.80559	2.72865	2.61148	2.30564	2.53818	2.60952	2.42166	2.48135	2.22594	2.06398	2.1233	2.22498	1.86639	1.91575	1.94645	2.14395	2.11943
ENSG00000162825	NBPF20	0.472233	0.673434	0.545257	0.898693	0.956337	0.937786	0.0908488	0.170955	0.466658	0.758804	0.744864	0.796118	0.320683	0.481597	0.667343	0.968102	1.05299	0.992931	0.484278	-0.180798	0.896762	1.20039	0.792333	0.54391	-1.22241	-2.62097	-3.15587	-1.4521	-3.89933	-2.15506	-1.09209	-2.75173	-3.48383	-2.67279	-1.85841	-2.77798	-0.532772	-0.0476947	-0.0736701	0.0512161	-0.935591	-1.15351	-0.610194	-0.692118	-2.46435	-1.33574	-0.869734	-0.503612
ENSG00000272150	NBPF25P	-0.099858	-0.26984	-0.154158	-0.392674	-0.505849	-0.556312	-0.723575	-0.435954	0.113746	0.354223	-0.728801	-0.582154	-2.17449	-1.01126	-0.264977	-0.933906	0.0709803	-2.46183	-0.630746	-2.44156	-0.182685	-1.23784	0.368322	-0.0678506	-1.79101	-4.7457	-4.85758	-4.07356	-4.68534	-4.97404	-4.49116	-4.60368	-5.08891	-4.16766	-3.98112	-3.62255	-0.582897	-1.34334	-2.16392	-0.534117	-2.11343	-1.15023	-1.14014	-0.749804	-2.24515	-0.793444	-0.000992155	-0.941008
ENSG00000117262	GPR89A	2.35322	2.3256	2.72972	2.86677	2.67854	2.52297	2.68948	2.84271	2.76987	2.67225	2.90351	2.91112	2.23385	2.47402	2.3338	2.27205	2.40224	2.46097	2.59733	2.36499	2.61878	2.23481	2.44713	2.24492	2.45173	2.56525	2.43171	2.11411	1.39642	1.61673	2.36332	1.91082	2.03613	1.92056	1.87532	2.23171	2.34031	2.1309	2.0997	2.33145	1.91149	2.40376	2.53453	2.56496	2.64218	2.79564	2.69814	2.89525
ENSG00000117281	CD160	-2.30175	-3.1181	-1.42085	-2.61854	-3.79595	-2.14702	-2.32647	-2.3984	-3.82928	-1.15587	-0.144479	-0.471911	0.483277	-0.0852602	-0.500786	-0.314869	0.809339	0.544743	1.7245	1.31194	1.74987	1.27418	1.45981	0.779827	-4.33539	-6.69028	-5.16143	-4.99114	-5.67802	-5.61799	-5.24273	-5.66352	-4.51056	-5.1714	-5.80463	-5.53259	-4.92518	-2.11792	-2.13225	-3.39034	-2.30177	-3.5509	-0.944334	-0.578664	-0.896949	-1.69023	-1.86704	-3.899
ENSG00000265491	RNF115	5.3419	5.25377	5.18932	5.26606	5.30925	5.28739	5.3698	5.34621	5.24798	5.30876	5.31212	5.32798	5.59308	5.70103	5.45463	5.63065	5.61406	5.7725	5.65005	5.66905	5.58254	5.65072	5.59169	5.72056	4.95397	5.02731	4.96555	5.1302	5.16118	5.13655	5.05982	5.14254	5.18314	5.27486	5.14433	5.07129	5.17824	5.27033	5.12493	5.21738	5.30856	5.26274	5.04368	5.07632	5.13789	5.25698	5.0724	5.09139
ENSG00000186141	POLR3C	5.25958	5.12875	5.11469	5.32026	5.19497	5.2192	5.20028	5.24729	5.16604	5.26227	5.21483	5.29876	6.05691	6.1155	5.96869	6.27742	6.36235	6.43159	6.22897	6.18976	6.13115	6.26118	6.17594	6.24173	4.77612	4.99117	4.81317	4.82095	4.76397	4.68458	4.7807	4.93877	4.94054	5.03497	4.90637	4.79358	4.46904	4.37807	4.12296	4.11193	4.39312	4.06396	4.27669	4.29399	4.24135	4.16958	4.29885	4.05659
ENSG00000186364	NUDT17	2.75254	3.0079	3.14454	3.1427	3.0853	3.23235	2.87105	3.08209	3.02681	3.15912	3.11674	3.13868	2.32662	1.97763	2.20472	2.5879	2.61234	2.36934	2.10382	2.38885	2.48647	2.36118	2.2329	2.76111	2.25473	2.24616	2.21302	1.81816	2.06274	1.47786	1.44252	1.55565	1.2561	1.84147	1.45892	1.75354	1.97396	2.0854	2.12402	2.24576	1.877	1.88289	2.57335	2.42572	2.42417	2.05797	1.87797	2.49501
ENSG00000131788	PIAS3	4.81083	4.84604	4.758	4.82812	4.77589	4.88159	5.1567	5.11565	5.11704	5.11105	5.00289	5.06059	4.55226	4.63803	4.62645	4.74275	4.63467	4.58888	4.67681	4.73233	4.7284	4.68813	4.70774	4.62626	4.85287	4.8235	4.77252	4.84164	4.77864	4.98435	4.9373	4.92957	4.80075	4.8701	4.84436	5.0159	5.23422	5.17093	5.22901	5.25613	5.21977	5.05332	5.20086	5.1657	5.17272	5.1587	5.3653	5.10978
ENSG00000198483	ANKRD35	1.87106	2.17769	1.65756	1.32328	1.82995	1.6954	2.57942	2.67585	2.99199	2.79285	2.59801	2.85851	-2.59903	-3.20355	-3.05154	-3.41277	-2.46655	-3.25341	-3.69837	-3.81196	-2.01605	-4.05892	-3.95341	-4.14282	-0.101844	-1.41022	-2.8006	-4.16352	-4.21018	-3.73966	0.157949	-3.46772	-0.0854148	-4.13423	-3.013	-3.22944	-2.77255	-3.36243	-1.20434	-1.90643	-2.75117	-2.08697	-2.15594	-1.84304	-0.765501	-1.87776	-0.499747	-0.044395
ENSG00000143127	ITGA10	1.91124	2.19296	2.21525	2.04825	2.41752	2.34337	1.79682	2.02595	2.11337	2.18427	2.32054	1.97398	-0.358283	0.406296	-0.0761029	0.314812	0.166148	0.05799	0.392041	0.588613	-0.0605814	0.584508	0.0483023	0.232815	-3.65045	-3.55663	-4.43487	-4.19764	-4.46714	-3.95394	-3.0839	-4.11132	-4.04013	-4.00935	-3.3589	-3.83915	0.283083	0.836852	0.0180429	1.17653	0.25355	0.60499	0.734476	0.952869	0.435418	1.50487	0.815155	0.389172
ENSG00000131779	PEX11B	5.89848	5.95459	5.80433	6.00754	5.99675	6.1093	5.89009	5.89213	5.9602	5.88146	5.76843	5.8856	5.31954	5.41016	5.32852	5.32418	5.27222	5.31241	5.23725	5.45554	5.2545	5.41726	5.2992	5.4219	5.0997	5.18173	5.0464	5.15156	5.01134	4.81665	5.01638	4.98987	5.08365	5.21411	5.04181	5.19311	5.23655	5.32483	5.264	5.09232	5.35567	5.15758	5.20684	5.21708	5.23586	4.98861	5.29358	5.22088
ENSG00000265241	RBM8A	7.23222	7.17439	7.21189	7.02936	7.18784	7.12706	7.228	7.23168	7.22802	7.24141	7.24669	7.28449	7.72637	7.60801	7.61827	7.54216	7.61903	7.66441	7.67734	7.66341	7.65946	7.52571	7.58652	7.57104	7.02766	7.07804	7.05056	7.1365	7.09449	6.99749	7.02433	7.0976	7.03464	7.09988	6.97591	6.98594	6.32792	6.35686	6.21667	6.48473	6.21821	6.37173	6.21275	6.23764	6.32129	6.60776	6.21209	6.44575
ENSG00000211451	GNRHR2	0.817174	1.04654	0.687855	0.676361	0.944479	1.27957	0.786382	1.27921	0.645138	0.901386	1.18093	0.881402	-2.78067	-0.566112	-0.00898999	-0.63825	-1.33196	-1.13889	-2.47178	-3.90799	-2.95454	-0.666275	-1.70579	-2.73715	1.05865	1.28894	0.381735	-1.3556	-1.10849	-0.727502	1.3835	0.0112567	0.585795	-0.264169	0.738603	0.902848	2.05879	2.6134	2.62548	2.86566	2.63865	2.66039	2.59524	2.67643	2.68004	2.98583	2.82476	3.05675
ENSG00000271601	LIX1L	6.63043	6.69034	6.52426	6.65089	6.67506	6.67225	6.38735	6.41259	6.37925	6.43038	6.29215	6.4353	5.64088	5.65397	5.68156	5.70229	5.65695	5.60087	5.55918	5.46615	5.60739	5.64492	5.56167	5.53925	6.33227	6.30617	6.25682	6.38023	6.26293	6.46437	5.97748	6.08103	6.03718	6.01298	6.20767	6.15388	6.92502	6.82739	6.74272	6.84124	6.80087	6.69727	6.81888	6.82028	6.71499	6.59441	6.68966	6.64871
ENSG00000272031	ANKRD34A	1.07518	1.64247	1.0192	1.61567	1.97961	1.70119	1.34991	1.28466	1.08833	1.59094	1.24142	1.50974	2.25918	1.84877	2.27222	2.19013	2.4163	2.11731	2.11161	2.29563	2.28708	2.2443	2.36164	2.29423	2.63115	2.76652	2.50748	2.73025	2.67625	2.70497	2.70932	2.83958	2.75106	2.27862	2.22424	2.02141	3.09993	3.19969	3.42784	3.06845	3.2591	2.79157	2.96241	2.8785	2.97884	2.33518	2.85335	2.30704
ENSG00000121851	POLR3GL	5.51129	5.71182	5.30125	5.65001	5.83881	5.81267	5.51153	5.50051	5.49382	5.54431	5.58815	5.64408	4.05118	4.02547	4.35989	4.15345	4.24906	4.18159	4.17016	4.14289	4.25021	4.27757	4.32239	4.23393	5.28602	5.07341	5.27618	5.23104	4.88314	5.03408	5.23661	5.09369	5.22611	5.11519	5.15364	5.2523	5.95984	5.88043	5.85781	5.60836	5.78979	5.66333	5.82846	5.7548	5.91023	5.88853	5.90637	5.79628
ENSG00000265972	TXNIP	9.8071	10.0889	9.34006	10.0557	10.1195	10.4015	8.39223	8.57793	8.04484	8.62169	8.67931	8.84626	5.06776	5.2851	5.56205	5.42879	5.19232	5.27332	5.2898	5.17505	5.60443	5.78761	5.49851	5.61932	7.19565	6.89384	7.62876	7.62538	7.19126	7.71756	6.70287	7.03554	7.02905	7.49345	7.28759	7.45719	11.1782	11.1779	11.2456	11.0841	11.04	10.5704	10.6067	10.5911	10.5562	10.3695	10.7321	10.1469
ENSG00000287190	AC239799.2	-0.676515	-0.281243	-0.408171	-1.57954	-2.45622	-1.92506	-0.841004	-0.679083	0.310463	0.358081	-0.808751	0.0350049	-0.525376	-0.375206	-1.3708	-1.52467	-0.123278	0.438582	-1.09667	-1.74817	0.715884	-1.3987	-0.172043	-0.151572	0.308089	-0.503453	-2.6936	-3.84372	-0.854719	-2.49673	-2.76528	-2.28237	-2.029	-2.8318	-0.827256	0.148977	0.674889	0.15554	-0.203505	0.079972	-0.208393	-0.0202486	-2.15312	0.3425	0.455133	0.327582	-0.433985	-0.336821
ENSG00000271425	NBPF10	2.14338	1.96369	1.70545	1.99555	2.21942	1.97006	2.52863	2.01958	2.34525	1.95987	2.29228	2.43056	1.07909	1.52332	1.39043	1.21309	1.65163	1.51281	1.28957	1.2748	1.56449	1.80867	1.24106	1.87741	2.01523	1.32716	1.35376	1.35274	1.32652	1.00174	1.71268	1.29621	1.99843	0.80037	1.0904	1.35283	2.21072	1.99912	2.33486	2.43576	2.26023	2.23323	2.40013	2.38778	2.37893	2.7281	2.60154	2.49035
ENSG00000277406	SEC22B4P	3.09904	3.00497	3.15183	3.82604	4.06643	4.45378	2.9382	3.04181	3.23607	3.12494	4.19802	4.32167	-0.921198	-0.122394	-2.28599	-0.289791	-0.307487	-2.27531	-1.72967	-0.182731	0.0240312	0.193192	-0.17773	-1.0766	0.710576	0.537373	0.264205	-1.28781	-1.04471	-3.06852	0.398897	-0.289129	-1.67863	-1.14115	-1.17404	-1.68088	1.36096	1.58763	1.46988	2.13956	1.58628	0.677772	1.46533	1.02275	2.31056	1.77523	1.84997	1.42139
ENSG00000287978	AC245407.2	4.26474	3.99626	4.10728	4.49876	4.18696	4.66617	3.79129	3.90449	3.7115	3.73426	4.19587	4.19035	4.47023	4.49669	4.2338	4.41157	3.93017	4.01274	4.38097	4.43629	4.55631	4.12102	4.46144	4.56013	3.53244	3.84089	3.83103	3.43344	3.32131	2.95561	2.60067	2.79802	3.07514	2.42148	3.13645	3.11668	4.22567	3.49973	4.39991	3.88484	4.04649	3.58845	4.14523	3.70682	4.34603	3.55007	3.72635	3.8842
ENSG00000268043	NBPF12	4.73933	4.88203	4.61989	4.84911	4.70175	4.84922	4.38236	4.29526	4.35908	4.51208	4.60481	4.50049	3.59953	3.78739	3.38159	3.47803	3.70917	3.46247	3.38049	3.70472	3.4688	3.56604	3.77872	3.62686	3.5553	3.38261	3.45478	3.38777	3.4804	3.62247	3.1612	3.10734	3.16297	3.19247	3.33506	3.42073	4.80215	4.73375	4.88786	4.89347	4.52534	4.23632	4.61822	4.69211	4.87214	4.6087	4.54594	4.25262
ENSG00000227242	NBPF13P	0.886101	1.46314	1.83371	1.6702	0.00880598	0.148793	-0.459701	-1.51783	-0.235341	-0.782867	-1.57701	-1.44998	-4.58038	-5.66919	-4.33308	-5.25938	-2.37031	-3.95834	-5.43757	-5.22751	-5.16016	-6.04563	-3.84642	-3.23677	-2.06938	-2.81217	-5.21268	-5.41733	-3.43457	-3.8392	-5.1586	-5.75927	-4.33873	-6.10156	-4.7299	-5.29375	0.945706	-0.140882	1.76343	0.357538	-0.270979	-1.78441	-0.130065	-1.52117	0.182806	-0.962083	-0.0714651	-0.0654713
ENSG00000131791	PRKAB2	4.7469	4.92374	4.90626	5.03401	4.925	4.9198	4.38377	4.43099	4.4598	4.63132	4.5291	4.61165	4.25819	4.18965	4.06345	4.26722	4.34489	4.17576	4.15481	4.28246	4.09327	4.28615	4.30075	4.26734	4.33106	4.16815	4.24891	4.20932	4.32353	4.09103	4.12125	4.1079	4.02526	3.98218	4.31096	4.1948	5.37	5.37912	5.31933	5.35	5.46342	5.10487	5.23916	5.07124	4.97079	4.72997	5.23921	4.8052
ENSG00000180867	PDIA3P1	2.07349	2.30929	2.27835	2.31426	2.37438	2.63586	2.47072	2.06535	2.38174	2.19389	2.70285	2.43745	1.01212	1.28343	0.971756	1.16696	1.6238	1.18289	1.51989	1.31469	1.14527	1.72269	1.18376	1.52607	1.44041	1.56965	1.08255	1.16184	0.694489	1.00436	1.56309	1.21034	1.37426	0.255778	0.672532	0.301663	0.805296	1.19255	1.27883	1.15021	1.05927	1.10899	1.31464	1.16504	1.55056	1.42654	1.67808	1.58977
ENSG00000131781	FMO5	0.26143	0.979205	1.02626	1.33628	1.7066	2.15933	0.961469	0.526982	1.20817	1.11886	1.48078	1.63321	-4.96355	-4.18536	-4.34993	-4.10687	-6.35536	-3.8878	-4.84051	-4.8856	-4.21193	-4.5322	-5.23482	-4.38787	-3.90613	-3.22865	-4.96255	-5.98289	-4.58576	-4.64947	-6.53685	-5.53216	-4.85996	-4.57839	-5.212	-4.76954	-1.57122	-1.47305	-1.3485	-3.61818	-2.02635	-4.48525	-3.20562	-2.77832	-2.59032	-4.64872	-4.12437	-4.1003
[truncated: 14,914 more rows]
[truncated: 12 more columns]

## Sheet: S6c_RNA-seq_DEA
Cell_type_isolated	Hours_post_restimulation	feature	feature_name	logFC	AveExpr	t	P.Value	adj.P.Val	B
CD4	0	ENSG00000111796	KLRB1	1.06432	4.00711	24.3998	1.92516e-07	0.00192223	7.51573
CD4	0	ENSG00000229132	EIF4A1P10	-0.635199	2.86091	-21.5778	3.26817e-07	0.00192223	7.20063
[truncated: 39,584 more rows]

## Sheet: S6d_RNA-seq_GSEA
Rank	Cell_type_isolated	Hours_post_restimulation	Term	ES	NES	NOM_p_val	FDR_q_val	FWER_p_val	Tag	Gene	Gene_set	Lead_genes
[truncated: 59,505 more rows]
