# Supplementary material for: Systematic discovery of CRISPR-boosted CAR T cell immunotherapies
Source: Nature. 2025 Sep 24;646(8086):963–72. doi: 10.1038/s41586-025-09507-9 (PMC12545207; doi:10.1038/s41586-025-09507-9)
Supplement: Supplementary file 13 — Combinatorial screens for CAR T cell fitness. See Supplementary Information for full legend. [file 41586_2025_9507_MOESM13_ESM.xlsx]

## Sheet: README
Supplementary Table 7	Combinatorial screens for CAR T cell fitness
Tab	Content
S7a_combi-screen-gRNA-library	gRNA library for the combinatorial screens with CROPseq-CAR-multi
S7b_combi-screen-annotation	Sample annotation for the combinatorial screens
S7c_combi-screen-raw-counts	Raw gRNA counts for the combinatorial screens
S7d_combi-screen-QC	QC metrics for the combinatorial screens
S7e_combi-screen-MLE-design	MLE design matrix for analyzing the combinatorial screens with MAGeCK MLE
S7f_combi-screen-MLE-results	MAGeCK MLE results for combinatorial screens under CAR stimulation (GD2-41BBz, CD19-CD28z, CD19-41BBz)

## Sheet: S7a_combi-screen-gRNA-library
id	target	spacer_1	spacer_2	target.version	iBAR_1	iBAR_2	tRNA	dialout	dialout_fwd	dialout_rev	tRNA_leader	oligo	oligo_len
0	POLR2L-02_SH-004	TGCAGGCCGAGTACACCGAG	AGATACGCCTGGTTGCCCAG	1	ACAAACTGCGAC	CTTGATTCCAAA	tRNA_Q	0	CCGGCCAACATACC	CTCGTTCCTTTCGA	AACAAA	CCGGCCAACATACCCGTCTCAATGCATGCAGGCCGAGTACACCGAGGTTTGAGAGCTAAGCAGGAGTCGCAGTTTGTGACTGCTTAGCAAGTTCAAATAAGGCTGGTCCGTACACAACTTGGAAAAGTGGCAGCCGAGTCGGCTGCAACAAAGGTTCCATGGTGTAATGGTTAGCACTCTGGACTCTGAATCCAGCGATCCGAGTTCAAATCTCGGTGGAACCTAGATACGCCTGGTTGCCCAGGTTTCAGAGCTATGCTGGATTTGGAATCAAGAACATGAGACGTCGAAAGGAACGAG	300
1	POLR2L-05_SH-025	ATCGTCGGCAACAAGTGGG	AGTTCTTAGGGTACCCCACG	1	ACCACAACGTGT	CGGTTGAGTCCA	tRNA_Q	0	CCGGCCAACATACC	CTCGTTCCTTTCGA	AACAAA	CCGGCCAACATACCCGTCTCAATGCAATCGTCGGCAACAAGTGGGGTTTGAGAGCTAAGCAGGAACACGTTGTGGTGACTGCTTAGCAAGTTCAAATAAGGCTGGTCCGTACACAACTTGGAAAAGTGGCAGCCGAGTCGGCTGCAACAAAGGTTCCATGGTGTAATGGTTAGCACTCTGGACTCTGAATCCAGCGATCCGAGTTCAAATCTCGGTGGAACCTAGTTCTTAGGGTACCCCACGGTTTCAGAGCTATGCTGGATGGACTCAACCGAACATGAGACGTCGAAAGGAACGAG	299
2	PSMB4-01_SH-015	AAATCAGCGTAGTCGCCAG	ACTCTTCGGGGTATCCCAGG	1	ATTTGAGCAGAC	CGCAGTTTCCGC	tRNA_Q	0	CCGGCCAACATACC	CTCGTTCCTTTCGA	AACAAA	CCGGCCAACATACCCGTCTCAATGCAAAATCAGCGTAGTCGCCAGGTTTGAGAGCTAAGCAGGAGTCTGCTCAAATGACTGCTTAGCAAGTTCAAATAAGGCTGGTCCGTACACAACTTGGAAAAGTGGCAGCCGAGTCGGCTGCAACAAAGGTTCCATGGTGTAATGGTTAGCACTCTGGACTCTGAATCCAGCGATCCGAGTTCAAATCTCGGTGGAACCTACTCTTCGGGGTATCCCAGGGTTTCAGAGCTATGCTGGAGCGGAAACTGCGAACATGAGACGTCGAAAGGAACGAG	299
3	PSMB4-03_SH-035	CGCCCTCGAACTTAACGCCG	ATCCTACCTAACGCACTCCT	1	AAAGGCTAACGC	CTACCGATGCTC	tRNA_P	0	CCGGCCAACATACC	CTCGTTCCTTTCGA	AACAAA	CCGGCCAACATACCCGTCTCAATGCACGCCCTCGAACTTAACGCCGGTTTGAGAGCTAAGCAGGAGCGTTAGCCTTTGACTGCTTAGCAAGTTCAAATAAGGCTGGTCCGTACACAACTTGGAAAAGTGGCAGCCGAGTCGGCTGCAACAAAGGCTCGTTGGTCTAGGGGTATGATTCTCGCTTAGGGTGCGAGAGGTCCCGGGTTCAAATCCCGGACGAGCCCATCCTACCTAACGCACTCCTGTTTCAGAGCTATGCTGGAGAGCATCGGTAGAACATGAGACGTCGAAAGGAACGAG	300
4	RPL8-04_SH-034	CCCGTGTGAATGCCCTCGG	CCAGCGAGTGAAGACGGCAT	1	GAAACTAGCCAG	CCGTCTAGCTAT	tRNA_P	0	CCGGCCAACATACC	CTCGTTCCTTTCGA	AACAAA	CCGGCCAACATACCCGTCTCAATGCACCCGTGTGAATGCCCTCGGGTTTGAGAGCTAAGCAGGACTGGCTAGTTTCGACTGCTTAGCAAGTTCAAATAAGGCTGGTCCGTACACAACTTGGAAAAGTGGCAGCCGAGTCGGCTGCAACAAAGGCTCGTTGGTCTAGGGGTATGATTCTCGCTTAGGGTGCGAGAGGTCCCGGGTTCAAATCCCGGACGAGCCCCCAGCGAGTGAAGACGGCATGTTTCAGAGCTATGCTGGAATAGCTAGACGGAACATGAGACGTCGAAAGGAACGAG	299
5	RPL8-05_SH-022	CCGGAGGGCAGCTTCACAC	AAAGGATAGGATTCCGCGT	1	ATCTGCATGACG	CTGCTCATCGAC	tRNA_Q	0	CCGGCCAACATACC	CTCGTTCCTTTCGA	AACAAA	CCGGCCAACATACCCGTCTCAATGCACCGGAGGGCAGCTTCACACGTTTGAGAGCTAAGCAGGACGTCATGCAGATGACTGCTTAGCAAGTTCAAATAAGGCTGGTCCGTACACAACTTGGAAAAGTGGCAGCCGAGTCGGCTGCAACAAAGGTTCCATGGTGTAATGGTTAGCACTCTGGACTCTGAATCCAGCGATCCGAGTTCAAATCTCGGTGGAACCTAAAGGATAGGATTCCGCGTGTTTCAGAGCTATGCTGGAGTCGATGAGCAGAACATGAGACGTCGAAAGGAACGAG	298
6	SH-004_PSMB4-03	AGATACGCCTGGTTGCCCAG	CGCCCTCGAACTTAACGCCG	1	ATGGTCAATACA	TGGCGATGCACG	tRNA_Q	0	CCGGCCAACATACC	CTCGTTCCTTTCGA	AACAAA	CCGGCCAACATACCCGTCTCAATGCAAGATACGCCTGGTTGCCCAGGTTTGAGAGCTAAGCAGGATGTATTGACCATGACTGCTTAGCAAGTTCAAATAAGGCTGGTCCGTACACAACTTGGAAAAGTGGCAGCCGAGTCGGCTGCAACAAAGGTTCCATGGTGTAATGGTTAGCACTCTGGACTCTGAATCCAGCGATCCGAGTTCAAATCTCGGTGGAACCTCGCCCTCGAACTTAACGCCGGTTTCAGAGCTATGCTGGACGTGCATCGCCAAACATGAGACGTCGAAAGGAACGAG	300
7	SH-020_RPL8-04	CACATGGTACCTGTTAGACA	CCCGTGTGAATGCCCTCGG	1	AAGAACGAATCT	TAAGGGTCAGTG	tRNA_Q	0	CCGGCCAACATACC	CTCGTTCCTTTCGA	AACAAA	CCGGCCAACATACCCGTCTCAATGCACACATGGTACCTGTTAGACAGTTTGAGAGCTAAGCAGGAAGATTCGTTCTTGACTGCTTAGCAAGTTCAAATAAGGCTGGTCCGTACACAACTTGGAAAAGTGGCAGCCGAGTCGGCTGCAACAAAGGTTCCATGGTGTAATGGTTAGCACTCTGGACTCTGAATCCAGCGATCCGAGTTCAAATCTCGGTGGAACCTCCCGTGTGAATGCCCTCGGGTTTCAGAGCTATGCTGGACACTGACCCTTAAACATGAGACGTCGAAAGGAACGAG	299
8	SH-024_PSMB4-01	AGGGAGACATCCGTCGGAGA	AAATCAGCGTAGTCGCCAG	1	ATCCTGCGTCTT	CTAAGTCTTAAG	tRNA_Q	0	CCGGCCAACATACC	CTCGTTCCTTTCGA	AACAAA	CCGGCCAACATACCCGTCTCAATGCAAGGGAGACATCCGTCGGAGAGTTTGAGAGCTAAGCAGGAAAGACGCAGGATGACTGCTTAGCAAGTTCAAATAAGGCTGGTCCGTACACAACTTGGAAAAGTGGCAGCCGAGTCGGCTGCAACAAAGGTTCCATGGTGTAATGGTTAGCACTCTGGACTCTGAATCCAGCGATCCGAGTTCAAATCTCGGTGGAACCTAAATCAGCGTAGTCGCCAGGTTTCAGAGCTATGCTGGACTTAAGACTTAGAACATGAGACGTCGAAAGGAACGAG	299
9	SH-025_POLR2L-02	AGTTCTTAGGGTACCCCACG	TGCAGGCCGAGTACACCGAG	1	AATCGGAATTAG	TAATCTGCGCTC	tRNA_P	0	CCGGCCAACATACC	CTCGTTCCTTTCGA	AACAAA	CCGGCCAACATACCCGTCTCAATGCAAGTTCTTAGGGTACCCCACGGTTTGAGAGCTAAGCAGGACTAATTCCGATTGACTGCTTAGCAAGTTCAAATAAGGCTGGTCCGTACACAACTTGGAAAAGTGGCAGCCGAGTCGGCTGCAACAAAGGCTCGTTGGTCTAGGGGTATGATTCTCGCTTAGGGTGCGAGAGGTCCCGGGTTCAAATCCCGGACGAGCCCTGCAGGCCGAGTACACCGAGGTTTCAGAGCTATGCTGGAGAGCGCAGATTAAACATGAGACGTCGAAAGGAACGAG	300
10	SH-033_RPL8-05	TCTGAGACTCATCGTACCCC	CCGGAGGGCAGCTTCACAC	1	ACCCTTAAGTTG	CTCCAACCATGC	tRNA_Q	0	CCGGCCAACATACC	CTCGTTCCTTTCGA	AACAAA	CCGGCCAACATACCCGTCTCAATGCATCTGAGACTCATCGTACCCCGTTTGAGAGCTAAGCAGGACAACTTAAGGGTGACTGCTTAGCAAGTTCAAATAAGGCTGGTCCGTACACAACTTGGAAAAGTGGCAGCCGAGTCGGCTGCAACAAAGGTTCCATGGTGTAATGGTTAGCACTCTGGACTCTGAATCCAGCGATCCGAGTTCAAATCTCGGTGGAACCTCCGGAGGGCAGCTTCACACGTTTCAGAGCTATGCTGGAGCATGGTTGGAGAACATGAGACGTCGAAAGGAACGAG	299
11	SH-034_POLR2L-05	CCAGCGAGTGAAGACGGCAT	ATCGTCGGCAACAAGTGGG	1	AGGGTTGGATCG	TGCGGAAGGGCA	tRNA_A	0	CCGGCCAACATACC	CTCGTTCCTTTCGA	AACAAA	CCGGCCAACATACCCGTCTCAATGCACCAGCGAGTGAAGACGGCATGTTTGAGAGCTAAGCAGGACGATCCAACCCTGACTGCTTAGCAAGTTCAAATAAGGCTGGTCCGTACACAACTTGGAAAAGTGGCAGCCGAGTCGGCTGCAACAAAGGGGGTATAGCTCAGTGGTAGAGCGCGTGCTTAGCATGCACGAGGTCCTGGGTTCGATCCCCAGTACCTCCAATCGTCGGCAACAAGTGGGGTTTCAGAGCTATGCTGGATGCCCTTCCGCAAACATGAGACGTCGAAAGGAACGAG	299
12	POLR2L-02_POLR2L-05	TGCAGGCCGAGTACACCGAG	ATCGTCGGCAACAAGTGGG	1	GGGTCCAATAGG	CTGCCACAGTGC	tRNA_Q	0	CCGGCCAACATACC	CTCGTTCCTTTCGA	AACAAA	CCGGCCAACATACCCGTCTCAATGCATGCAGGCCGAGTACACCGAGGTTTGAGAGCTAAGCAGGACCTATTGGACCCGACTGCTTAGCAAGTTCAAATAAGGCTGGTCCGTACACAACTTGGAAAAGTGGCAGCCGAGTCGGCTGCAACAAAGGTTCCATGGTGTAATGGTTAGCACTCTGGACTCTGAATCCAGCGATCCGAGTTCAAATCTCGGTGGAACCTATCGTCGGCAACAAGTGGGGTTTCAGAGCTATGCTGGAGCACTGTGGCAGAACATGAGACGTCGAAAGGAACGAG	299
13	POLR2L-02_PSMB4-01	TGCAGGCCGAGTACACCGAG	AAATCAGCGTAGTCGCCAG	1	GCTCATGACCTT	TCCTCTCCTAGG	tRNA_P	0	CCGGCCAACATACC	CTCGTTCCTTTCGA	AACAAA	CCGGCCAACATACCCGTCTCAATGCATGCAGGCCGAGTACACCGAGGTTTGAGAGCTAAGCAGGAAAGGTCATGAGCGACTGCTTAGCAAGTTCAAATAAGGCTGGTCCGTACACAACTTGGAAAAGTGGCAGCCGAGTCGGCTGCAACAAAGGCTCGTTGGTCTAGGGGTATGATTCTCGCTTAGGGTGCGAGAGGTCCCGGGTTCAAATCCCGGACGAGCCCAAATCAGCGTAGTCGCCAGGTTTCAGAGCTATGCTGGACCTAGGAGAGGAAACATGAGACGTCGAAAGGAACGAG	299
14	POLR2L-02_PSMB4-03	TGCAGGCCGAGTACACCGAG	CGCCCTCGAACTTAACGCCG	1	GCGTTTGGTACA	TGAGTTCTCGAT	tRNA_P	0	CCGGCCAACATACC	CTCGTTCCTTTCGA	AACAAA	CCGGCCAACATACCCGTCTCAATGCATGCAGGCCGAGTACACCGAGGTTTGAGAGCTAAGCAGGATGTACCAAACGCGACTGCTTAGCAAGTTCAAATAAGGCTGGTCCGTACACAACTTGGAAAAGTGGCAGCCGAGTCGGCTGCAACAAAGGCTCGTTGGTCTAGGGGTATGATTCTCGCTTAGGGTGCGAGAGGTCCCGGGTTCAAATCCCGGACGAGCCCCGCCCTCGAACTTAACGCCGGTTTCAGAGCTATGCTGGAATCGAGAACTCAAACATGAGACGTCGAAAGGAACGAG	300
15	POLR2L-02_RPL8-04	TGCAGGCCGAGTACACCGAG	CCCGTGTGAATGCCCTCGG	1	GTCGCAAGTGCC	TCGATGGTGGGC	tRNA_A	0	CCGGCCAACATACC	CTCGTTCCTTTCGA	AACAAA	CCGGCCAACATACCCGTCTCAATGCATGCAGGCCGAGTACACCGAGGTTTGAGAGCTAAGCAGGAGGCACTTGCGACGACTGCTTAGCAAGTTCAAATAAGGCTGGTCCGTACACAACTTGGAAAAGTGGCAGCCGAGTCGGCTGCAACAAAGGGGGTATAGCTCAGTGGTAGAGCGCGTGCTTAGCATGCACGAGGTCCTGGGTTCGATCCCCAGTACCTCCACCCGTGTGAATGCCCTCGGGTTTCAGAGCTATGCTGGAGCCCACCATCGAAACATGAGACGTCGAAAGGAACGAG	299
16	POLR2L-02_RPL8-05	TGCAGGCCGAGTACACCGAG	CCGGAGGGCAGCTTCACAC	1	AAACACTCCCGA	CTACACACCATA	tRNA_A	0	CCGGCCAACATACC	CTCGTTCCTTTCGA	AACAAA	CCGGCCAACATACCCGTCTCAATGCATGCAGGCCGAGTACACCGAGGTTTGAGAGCTAAGCAGGATCGGGAGTGTTTGACTGCTTAGCAAGTTCAAATAAGGCTGGTCCGTACACAACTTGGAAAAGTGGCAGCCGAGTCGGCTGCAACAAAGGGGGTATAGCTCAGTGGTAGAGCGCGTGCTTAGCATGCACGAGGTCCTGGGTTCGATCCCCAGTACCTCCACCGGAGGGCAGCTTCACACGTTTCAGAGCTATGCTGGATATGGTGTGTAGAACATGAGACGTCGAAAGGAACGAG	299
17	POLR2L-05_POLR2L-02	ATCGTCGGCAACAAGTGGG	TGCAGGCCGAGTACACCGAG	1	AATCTCAGCTTA	TATTCGACCACG	tRNA_Q	0	CCGGCCAACATACC	CTCGTTCCTTTCGA	AACAAA	CCGGCCAACATACCCGTCTCAATGCAATCGTCGGCAACAAGTGGGGTTTGAGAGCTAAGCAGGATAAGCTGAGATTGACTGCTTAGCAAGTTCAAATAAGGCTGGTCCGTACACAACTTGGAAAAGTGGCAGCCGAGTCGGCTGCAACAAAGGTTCCATGGTGTAATGGTTAGCACTCTGGACTCTGAATCCAGCGATCCGAGTTCAAATCTCGGTGGAACCTTGCAGGCCGAGTACACCGAGGTTTCAGAGCTATGCTGGACGTGGTCGAATAAACATGAGACGTCGAAAGGAACGAG	299
18	POLR2L-05_PSMB4-01	ATCGTCGGCAACAAGTGGG	AAATCAGCGTAGTCGCCAG	1	GGTACTGGGAGA	CCAAGGGAATCC	tRNA_A	0	CCGGCCAACATACC	CTCGTTCCTTTCGA	AACAAA	CCGGCCAACATACCCGTCTCAATGCAATCGTCGGCAACAAGTGGGGTTTGAGAGCTAAGCAGGATCTCCCAGTACCGACTGCTTAGCAAGTTCAAATAAGGCTGGTCCGTACACAACTTGGAAAAGTGGCAGCCGAGTCGGCTGCAACAAAGGGGGTATAGCTCAGTGGTAGAGCGCGTGCTTAGCATGCACGAGGTCCTGGGTTCGATCCCCAGTACCTCCAAAATCAGCGTAGTCGCCAGGTTTCAGAGCTATGCTGGAGGATTCCCTTGGAACATGAGACGTCGAAAGGAACGAG	298
19	POLR2L-05_PSMB4-03	ATCGTCGGCAACAAGTGGG	CGCCCTCGAACTTAACGCCG	1	AGCGATTGGGTG	TGCCTCCACAGT	tRNA_P	0	CCGGCCAACATACC	CTCGTTCCTTTCGA	AACAAA	CCGGCCAACATACCCGTCTCAATGCAATCGTCGGCAACAAGTGGGGTTTGAGAGCTAAGCAGGACACCCAATCGCTGACTGCTTAGCAAGTTCAAATAAGGCTGGTCCGTACACAACTTGGAAAAGTGGCAGCCGAGTCGGCTGCAACAAAGGCTCGTTGGTCTAGGGGTATGATTCTCGCTTAGGGTGCGAGAGGTCCCGGGTTCAAATCCCGGACGAGCCCCGCCCTCGAACTTAACGCCGGTTTCAGAGCTATGCTGGAACTGTGGAGGCAAACATGAGACGTCGAAAGGAACGAG	299
20	POLR2L-05_RPL8-04	ATCGTCGGCAACAAGTGGG	CCCGTGTGAATGCCCTCGG	1	AATGCTACCGAC	TACACCGCTTTC	tRNA_P	0	CCGGCCAACATACC	CTCGTTCCTTTCGA	AACAAA	CCGGCCAACATACCCGTCTCAATGCAATCGTCGGCAACAAGTGGGGTTTGAGAGCTAAGCAGGAGTCGGTAGCATTGACTGCTTAGCAAGTTCAAATAAGGCTGGTCCGTACACAACTTGGAAAAGTGGCAGCCGAGTCGGCTGCAACAAAGGCTCGTTGGTCTAGGGGTATGATTCTCGCTTAGGGTGCGAGAGGTCCCGGGTTCAAATCCCGGACGAGCCCCCCGTGTGAATGCCCTCGGGTTTCAGAGCTATGCTGGAGAAAGCGGTGTAAACATGAGACGTCGAAAGGAACGAG	298
21	POLR2L-05_RPL8-05	ATCGTCGGCAACAAGTGGG	CCGGAGGGCAGCTTCACAC	1	AAATGGAGTCAA	TGTCCTAATTGC	tRNA_Q	0	CCGGCCAACATACC	CTCGTTCCTTTCGA	AACAAA	CCGGCCAACATACCCGTCTCAATGCAATCGTCGGCAACAAGTGGGGTTTGAGAGCTAAGCAGGATTGACTCCATTTGACTGCTTAGCAAGTTCAAATAAGGCTGGTCCGTACACAACTTGGAAAAGTGGCAGCCGAGTCGGCTGCAACAAAGGTTCCATGGTGTAATGGTTAGCACTCTGGACTCTGAATCCAGCGATCCGAGTTCAAATCTCGGTGGAACCTCCGGAGGGCAGCTTCACACGTTTCAGAGCTATGCTGGAGCAATTAGGACAAACATGAGACGTCGAAAGGAACGAG	298
22	PSMB4-01_POLR2L-02	AAATCAGCGTAGTCGCCAG	TGCAGGCCGAGTACACCGAG	1	AGTGACGTTTCT	CCCTATATTCCT	tRNA_A	0	CCGGCCAACATACC	CTCGTTCCTTTCGA	AACAAA	CCGGCCAACATACCCGTCTCAATGCAAAATCAGCGTAGTCGCCAGGTTTGAGAGCTAAGCAGGAAGAAACGTCACTGACTGCTTAGCAAGTTCAAATAAGGCTGGTCCGTACACAACTTGGAAAAGTGGCAGCCGAGTCGGCTGCAACAAAGGGGGTATAGCTCAGTGGTAGAGCGCGTGCTTAGCATGCACGAGGTCCTGGGTTCGATCCCCAGTACCTCCATGCAGGCCGAGTACACCGAGGTTTCAGAGCTATGCTGGAAGGAATATAGGGAACATGAGACGTCGAAAGGAACGAG	299
23	PSMB4-01_POLR2L-05	AAATCAGCGTAGTCGCCAG	ATCGTCGGCAACAAGTGGG	1	AGCCCATCTGCC	CATTGGTCAACC	tRNA_A	0	CCGGCCAACATACC	CTCGTTCCTTTCGA	AACAAA	CCGGCCAACATACCCGTCTCAATGCAAAATCAGCGTAGTCGCCAGGTTTGAGAGCTAAGCAGGAGGCAGATGGGCTGACTGCTTAGCAAGTTCAAATAAGGCTGGTCCGTACACAACTTGGAAAAGTGGCAGCCGAGTCGGCTGCAACAAAGGGGGTATAGCTCAGTGGTAGAGCGCGTGCTTAGCATGCACGAGGTCCTGGGTTCGATCCCCAGTACCTCCAATCGTCGGCAACAAGTGGGGTTTCAGAGCTATGCTGGAGGTTGACCAATGAACATGAGACGTCGAAAGGAACGAG	298
24	PSMB4-01_PSMB4-03	AAATCAGCGTAGTCGCCAG	CGCCCTCGAACTTAACGCCG	1	ATGTATGCAGAT	CGGTGAACGAGC	tRNA_P	0	CCGGCCAACATACC	CTCGTTCCTTTCGA	AACAAA	CCGGCCAACATACCCGTCTCAATGCAAAATCAGCGTAGTCGCCAGGTTTGAGAGCTAAGCAGGAATCTGCATACATGACTGCTTAGCAAGTTCAAATAAGGCTGGTCCGTACACAACTTGGAAAAGTGGCAGCCGAGTCGGCTGCAACAAAGGCTCGTTGGTCTAGGGGTATGATTCTCGCTTAGGGTGCGAGAGGTCCCGGGTTCAAATCCCGGACGAGCCCCGCCCTCGAACTTAACGCCGGTTTCAGAGCTATGCTGGAGCTCGTTCACCGAACATGAGACGTCGAAAGGAACGAG	299
25	PSMB4-01_RPL8-04	AAATCAGCGTAGTCGCCAG	CCCGTGTGAATGCCCTCGG	1	GTTACGTGCCCA	CGTCAAACCGTA	tRNA_Q	0	CCGGCCAACATACC	CTCGTTCCTTTCGA	AACAAA	CCGGCCAACATACCCGTCTCAATGCAAAATCAGCGTAGTCGCCAGGTTTGAGAGCTAAGCAGGATGGGCACGTAACGACTGCTTAGCAAGTTCAAATAAGGCTGGTCCGTACACAACTTGGAAAAGTGGCAGCCGAGTCGGCTGCAACAAAGGTTCCATGGTGTAATGGTTAGCACTCTGGACTCTGAATCCAGCGATCCGAGTTCAAATCTCGGTGGAACCTCCCGTGTGAATGCCCTCGGGTTTCAGAGCTATGCTGGATACGGTTTGACGAACATGAGACGTCGAAAGGAACGAG	298
26	PSMB4-01_RPL8-05	AAATCAGCGTAGTCGCCAG	CCGGAGGGCAGCTTCACAC	1	GAAGGATGGCAT	TAGACTACCCAT	tRNA_Q	0	CCGGCCAACATACC	CTCGTTCCTTTCGA	AACAAA	CCGGCCAACATACCCGTCTCAATGCAAAATCAGCGTAGTCGCCAGGTTTGAGAGCTAAGCAGGAATGCCATCCTTCGACTGCTTAGCAAGTTCAAATAAGGCTGGTCCGTACACAACTTGGAAAAGTGGCAGCCGAGTCGGCTGCAACAAAGGTTCCATGGTGTAATGGTTAGCACTCTGGACTCTGAATCCAGCGATCCGAGTTCAAATCTCGGTGGAACCTCCGGAGGGCAGCTTCACACGTTTCAGAGCTATGCTGGAATGGGTAGTCTAAACATGAGACGTCGAAAGGAACGAG	298
27	PSMB4-03_POLR2L-02	CGCCCTCGAACTTAACGCCG	TGCAGGCCGAGTACACCGAG	1	GGACACGTGAGC	TCCCTGATAATA	tRNA_P	0	CCGGCCAACATACC	CTCGTTCCTTTCGA	AACAAA	CCGGCCAACATACCCGTCTCAATGCACGCCCTCGAACTTAACGCCGGTTTGAGAGCTAAGCAGGAGCTCACGTGTCCGACTGCTTAGCAAGTTCAAATAAGGCTGGTCCGTACACAACTTGGAAAAGTGGCAGCCGAGTCGGCTGCAACAAAGGCTCGTTGGTCTAGGGGTATGATTCTCGCTTAGGGTGCGAGAGGTCCCGGGTTCAAATCCCGGACGAGCCCTGCAGGCCGAGTACACCGAGGTTTCAGAGCTATGCTGGATATTATCAGGGAAACATGAGACGTCGAAAGGAACGAG	300
28	PSMB4-03_POLR2L-05	CGCCCTCGAACTTAACGCCG	ATCGTCGGCAACAAGTGGG	1	ACTCGAACCCTG	CCAGGTGTCGTG	tRNA_A	0	CCGGCCAACATACC	CTCGTTCCTTTCGA	AACAAA	CCGGCCAACATACCCGTCTCAATGCACGCCCTCGAACTTAACGCCGGTTTGAGAGCTAAGCAGGACAGGGTTCGAGTGACTGCTTAGCAAGTTCAAATAAGGCTGGTCCGTACACAACTTGGAAAAGTGGCAGCCGAGTCGGCTGCAACAAAGGGGGTATAGCTCAGTGGTAGAGCGCGTGCTTAGCATGCACGAGGTCCTGGGTTCGATCCCCAGTACCTCCAATCGTCGGCAACAAGTGGGGTTTCAGAGCTATGCTGGACACGACACCTGGAACATGAGACGTCGAAAGGAACGAG	299
29	PSMB4-03_PSMB4-01	CGCCCTCGAACTTAACGCCG	AAATCAGCGTAGTCGCCAG	1	GCAATATGGACA	CCATCGACACTA	tRNA_P	0	CCGGCCAACATACC	CTCGTTCCTTTCGA	AACAAA	CCGGCCAACATACCCGTCTCAATGCACGCCCTCGAACTTAACGCCGGTTTGAGAGCTAAGCAGGATGTCCATATTGCGACTGCTTAGCAAGTTCAAATAAGGCTGGTCCGTACACAACTTGGAAAAGTGGCAGCCGAGTCGGCTGCAACAAAGGCTCGTTGGTCTAGGGGTATGATTCTCGCTTAGGGTGCGAGAGGTCCCGGGTTCAAATCCCGGACGAGCCCAAATCAGCGTAGTCGCCAGGTTTCAGAGCTATGCTGGATAGTGTCGATGGAACATGAGACGTCGAAAGGAACGAG	299
30	PSMB4-03_RPL8-04	CGCCCTCGAACTTAACGCCG	CCCGTGTGAATGCCCTCGG	1	ACACCATTAGAA	CAGGTGGAGTTC	tRNA_P	0	CCGGCCAACATACC	CTCGTTCCTTTCGA	AACAAA	CCGGCCAACATACCCGTCTCAATGCACGCCCTCGAACTTAACGCCGGTTTGAGAGCTAAGCAGGATTCTAATGGTGTGACTGCTTAGCAAGTTCAAATAAGGCTGGTCCGTACACAACTTGGAAAAGTGGCAGCCGAGTCGGCTGCAACAAAGGCTCGTTGGTCTAGGGGTATGATTCTCGCTTAGGGTGCGAGAGGTCCCGGGTTCAAATCCCGGACGAGCCCCCCGTGTGAATGCCCTCGGGTTTCAGAGCTATGCTGGAGAACTCCACCTGAACATGAGACGTCGAAAGGAACGAG	299
31	PSMB4-03_RPL8-05	CGCCCTCGAACTTAACGCCG	CCGGAGGGCAGCTTCACAC	1	GTTGCTCCCACC	TCGAAACGTCGG	tRNA_P	0	CCGGCCAACATACC	CTCGTTCCTTTCGA	AACAAA	CCGGCCAACATACCCGTCTCAATGCACGCCCTCGAACTTAACGCCGGTTTGAGAGCTAAGCAGGAGGTGGGAGCAACGACTGCTTAGCAAGTTCAAATAAGGCTGGTCCGTACACAACTTGGAAAAGTGGCAGCCGAGTCGGCTGCAACAAAGGCTCGTTGGTCTAGGGGTATGATTCTCGCTTAGGGTGCGAGAGGTCCCGGGTTCAAATCCCGGACGAGCCCCCGGAGGGCAGCTTCACACGTTTCAGAGCTATGCTGGACCGACGTTTCGAAACATGAGACGTCGAAAGGAACGAG	299
32	RPL8-04_POLR2L-02	CCCGTGTGAATGCCCTCGG	TGCAGGCCGAGTACACCGAG	1	AGTCACAAGTCA	TAGCATGTTATG	tRNA_A	0	CCGGCCAACATACC	CTCGTTCCTTTCGA	AACAAA	CCGGCCAACATACCCGTCTCAATGCACCCGTGTGAATGCCCTCGGGTTTGAGAGCTAAGCAGGATGACTTGTGACTGACTGCTTAGCAAGTTCAAATAAGGCTGGTCCGTACACAACTTGGAAAAGTGGCAGCCGAGTCGGCTGCAACAAAGGGGGTATAGCTCAGTGGTAGAGCGCGTGCTTAGCATGCACGAGGTCCTGGGTTCGATCCCCAGTACCTCCATGCAGGCCGAGTACACCGAGGTTTCAGAGCTATGCTGGACATAACATGCTAAACATGAGACGTCGAAAGGAACGAG	299
33	RPL8-04_POLR2L-05	CCCGTGTGAATGCCCTCGG	ATCGTCGGCAACAAGTGGG	1	ACTCACGCCGCT	CCGATAGATTAG	tRNA_A	0	CCGGCCAACATACC	CTCGTTCCTTTCGA	AACAAA	CCGGCCAACATACCCGTCTCAATGCACCCGTGTGAATGCCCTCGGGTTTGAGAGCTAAGCAGGAAGCGGCGTGAGTGACTGCTTAGCAAGTTCAAATAAGGCTGGTCCGTACACAACTTGGAAAAGTGGCAGCCGAGTCGGCTGCAACAAAGGGGGTATAGCTCAGTGGTAGAGCGCGTGCTTAGCATGCACGAGGTCCTGGGTTCGATCCCCAGTACCTCCAATCGTCGGCAACAAGTGGGGTTTCAGAGCTATGCTGGACTAATCTATCGGAACATGAGACGTCGAAAGGAACGAG	298
34	RPL8-04_PSMB4-01	CCCGTGTGAATGCCCTCGG	AAATCAGCGTAGTCGCCAG	1	AGAGAACTTTGA	CGCTATCCTTAT	tRNA_Q	0	CCGGCCAACATACC	CTCGTTCCTTTCGA	AACAAA	CCGGCCAACATACCCGTCTCAATGCACCCGTGTGAATGCCCTCGGGTTTGAGAGCTAAGCAGGATCAAAGTTCTCTGACTGCTTAGCAAGTTCAAATAAGGCTGGTCCGTACACAACTTGGAAAAGTGGCAGCCGAGTCGGCTGCAACAAAGGTTCCATGGTGTAATGGTTAGCACTCTGGACTCTGAATCCAGCGATCCGAGTTCAAATCTCGGTGGAACCTAAATCAGCGTAGTCGCCAGGTTTCAGAGCTATGCTGGAATAAGGATAGCGAACATGAGACGTCGAAAGGAACGAG	298
35	RPL8-04_PSMB4-03	CCCGTGTGAATGCCCTCGG	CGCCCTCGAACTTAACGCCG	1	GACGGGTATTTA	CATTATCGCCTA	tRNA_P	0	CCGGCCAACATACC	CTCGTTCCTTTCGA	AACAAA	CCGGCCAACATACCCGTCTCAATGCACCCGTGTGAATGCCCTCGGGTTTGAGAGCTAAGCAGGATAAATACCCGTCGACTGCTTAGCAAGTTCAAATAAGGCTGGTCCGTACACAACTTGGAAAAGTGGCAGCCGAGTCGGCTGCAACAAAGGCTCGTTGGTCTAGGGGTATGATTCTCGCTTAGGGTGCGAGAGGTCCCGGGTTCAAATCCCGGACGAGCCCCGCCCTCGAACTTAACGCCGGTTTCAGAGCTATGCTGGATAGGCGATAATGAACATGAGACGTCGAAAGGAACGAG	299
36	RPL8-04_RPL8-05	CCCGTGTGAATGCCCTCGG	CCGGAGGGCAGCTTCACAC	1	AGTTGCACGGTC	CGGCTAAATGAT	tRNA_P	0	CCGGCCAACATACC	CTCGTTCCTTTCGA	AACAAA	CCGGCCAACATACCCGTCTCAATGCACCCGTGTGAATGCCCTCGGGTTTGAGAGCTAAGCAGGAGACCGTGCAACTGACTGCTTAGCAAGTTCAAATAAGGCTGGTCCGTACACAACTTGGAAAAGTGGCAGCCGAGTCGGCTGCAACAAAGGCTCGTTGGTCTAGGGGTATGATTCTCGCTTAGGGTGCGAGAGGTCCCGGGTTCAAATCCCGGACGAGCCCCCGGAGGGCAGCTTCACACGTTTCAGAGCTATGCTGGAATCATTTAGCCGAACATGAGACGTCGAAAGGAACGAG	298
37	RPL8-05_POLR2L-02	CCGGAGGGCAGCTTCACAC	TGCAGGCCGAGTACACCGAG	1	ACTGCGTACGCC	CCAAACAAATGC	tRNA_P	0	CCGGCCAACATACC	CTCGTTCCTTTCGA	AACAAA	CCGGCCAACATACCCGTCTCAATGCACCGGAGGGCAGCTTCACACGTTTGAGAGCTAAGCAGGAGGCGTACGCAGTGACTGCTTAGCAAGTTCAAATAAGGCTGGTCCGTACACAACTTGGAAAAGTGGCAGCCGAGTCGGCTGCAACAAAGGCTCGTTGGTCTAGGGGTATGATTCTCGCTTAGGGTGCGAGAGGTCCCGGGTTCAAATCCCGGACGAGCCCTGCAGGCCGAGTACACCGAGGTTTCAGAGCTATGCTGGAGCATTTGTTTGGAACATGAGACGTCGAAAGGAACGAG	299
38	RPL8-05_POLR2L-05	CCGGAGGGCAGCTTCACAC	ATCGTCGGCAACAAGTGGG	1	AACATGCTTCAC	TATTGGGAATCT	tRNA_Q	0	CCGGCCAACATACC	CTCGTTCCTTTCGA	AACAAA	CCGGCCAACATACCCGTCTCAATGCACCGGAGGGCAGCTTCACACGTTTGAGAGCTAAGCAGGAGTGAAGCATGTTGACTGCTTAGCAAGTTCAAATAAGGCTGGTCCGTACACAACTTGGAAAAGTGGCAGCCGAGTCGGCTGCAACAAAGGTTCCATGGTGTAATGGTTAGCACTCTGGACTCTGAATCCAGCGATCCGAGTTCAAATCTCGGTGGAACCTATCGTCGGCAACAAGTGGGGTTTCAGAGCTATGCTGGAAGATTCCCAATAAACATGAGACGTCGAAAGGAACGAG	298
39	RPL8-05_PSMB4-01	CCGGAGGGCAGCTTCACAC	AAATCAGCGTAGTCGCCAG	1	ACTAGGCAATGC	CATCACCCAAGT	tRNA_Q	0	CCGGCCAACATACC	CTCGTTCCTTTCGA	AACAAA	CCGGCCAACATACCCGTCTCAATGCACCGGAGGGCAGCTTCACACGTTTGAGAGCTAAGCAGGAGCATTGCCTAGTGACTGCTTAGCAAGTTCAAATAAGGCTGGTCCGTACACAACTTGGAAAAGTGGCAGCCGAGTCGGCTGCAACAAAGGTTCCATGGTGTAATGGTTAGCACTCTGGACTCTGAATCCAGCGATCCGAGTTCAAATCTCGGTGGAACCTAAATCAGCGTAGTCGCCAGGTTTCAGAGCTATGCTGGAACTTGGGTGATGAACATGAGACGTCGAAAGGAACGAG	298
40	RPL8-05_PSMB4-03	CCGGAGGGCAGCTTCACAC	CGCCCTCGAACTTAACGCCG	1	AGCGCGATATTC	TCCATAGGCAGT	tRNA_Q	0	CCGGCCAACATACC	CTCGTTCCTTTCGA	AACAAA	CCGGCCAACATACCCGTCTCAATGCACCGGAGGGCAGCTTCACACGTTTGAGAGCTAAGCAGGAGAATATCGCGCTGACTGCTTAGCAAGTTCAAATAAGGCTGGTCCGTACACAACTTGGAAAAGTGGCAGCCGAGTCGGCTGCAACAAAGGTTCCATGGTGTAATGGTTAGCACTCTGGACTCTGAATCCAGCGATCCGAGTTCAAATCTCGGTGGAACCTCGCCCTCGAACTTAACGCCGGTTTCAGAGCTATGCTGGAACTGCCTATGGAAACATGAGACGTCGAAAGGAACGAG	299
41	RPL8-05_RPL8-04	CCGGAGGGCAGCTTCACAC	CCCGTGTGAATGCCCTCGG	1	AAAGGAACAGGG	TGACTCAGCGGG	tRNA_Q	0	CCGGCCAACATACC	CTCGTTCCTTTCGA	AACAAA	CCGGCCAACATACCCGTCTCAATGCACCGGAGGGCAGCTTCACACGTTTGAGAGCTAAGCAGGACCCTGTTCCTTTGACTGCTTAGCAAGTTCAAATAAGGCTGGTCCGTACACAACTTGGAAAAGTGGCAGCCGAGTCGGCTGCAACAAAGGTTCCATGGTGTAATGGTTAGCACTCTGGACTCTGAATCCAGCGATCCGAGTTCAAATCTCGGTGGAACCTCCCGTGTGAATGCCCTCGGGTTTCAGAGCTATGCTGGACCCGCTGAGTCAAACATGAGACGTCGAAAGGAACGAG	298
42	CDKN2A-04_SH-015	ATGATGGGCAGCGCCCGAG	ACTCTTCGGGGTATCCCAGG	1	GAGCTTCAACAC	CGAGTGTATGGA	tRNA_Q	0	CCGGCCAACATACC	CTCGTTCCTTTCGA	AACAAA	CCGGCCAACATACCCGTCTCAATGCAATGATGGGCAGCGCCCGAGGTTTGAGAGCTAAGCAGGAGTGTTGAAGCTCGACTGCTTAGCAAGTTCAAATAAGGCTGGTCCGTACACAACTTGGAAAAGTGGCAGCCGAGTCGGCTGCAACAAAGGTTCCATGGTGTAATGGTTAGCACTCTGGACTCTGAATCCAGCGATCCGAGTTCAAATCTCGGTGGAACCTACTCTTCGGGGTATCCCAGGGTTTCAGAGCTATGCTGGATCCATACACTCGAACATGAGACGTCGAAAGGAACGAG	299
43	CDKN2A-05_SH-014	GTACCGTGCGACATCGCGA	ACGCAAGGGAGACATCCGT	1	ACTCCCTGCGGA	CTGGATGACGAC	tRNA_P	0	CCGGCCAACATACC	CTCGTTCCTTTCGA	AACAAA	CCGGCCAACATACCCGTCTCAATGCAGTACCGTGCGACATCGCGAGTTTGAGAGCTAAGCAGGATCCGCAGGGAGTGACTGCTTAGCAAGTTCAAATAAGGCTGGTCCGTACACAACTTGGAAAAGTGGCAGCCGAGTCGGCTGCAACAAAGGCTCGTTGGTCTAGGGGTATGATTCTCGCTTAGGGTGCGAGAGGTCCCGGGTTCAAATCCCGGACGAGCCCACGCAAGGGAGACATCCGTGTTTCAGAGCTATGCTGGAGTCGTCATCCAGAACATGAGACGTCGAAAGGAACGAG	298
44	CTLA4-04_SH-030	TTCCATGCTAGCAATGCACG	ATTCAGCCCCTGAGTCGACT	1	GACAATACTGAG	CTCCTGACCGGT	tRNA_P	0	CCGGCCAACATACC	CTCGTTCCTTTCGA	AACAAA	CCGGCCAACATACCCGTCTCAATGCATTCCATGCTAGCAATGCACGGTTTGAGAGCTAAGCAGGACTCAGTATTGTCGACTGCTTAGCAAGTTCAAATAAGGCTGGTCCGTACACAACTTGGAAAAGTGGCAGCCGAGTCGGCTGCAACAAAGGCTCGTTGGTCTAGGGGTATGATTCTCGCTTAGGGTGCGAGAGGTCCCGGGTTCAAATCCCGGACGAGCCCATTCAGCCCCTGAGTCGACTGTTTCAGAGCTATGCTGGAACCGGTCAGGAGAACATGAGACGTCGAAAGGAACGAG	300
45	CTLA4-08_SH-025	AGAAAAAACAGGAGAGTGCA	AGTTCTTAGGGTACCCCACG	1	GGGTGTCTGTAG	CTCCATAAGGCG	tRNA_A	0	CCGGCCAACATACC	CTCGTTCCTTTCGA	AACAAA	CCGGCCAACATACCCGTCTCAATGCAAGAAAAAACAGGAGAGTGCAGTTTGAGAGCTAAGCAGGACTACAGACACCCGACTGCTTAGCAAGTTCAAATAAGGCTGGTCCGTACACAACTTGGAAAAGTGGCAGCCGAGTCGGCTGCAACAAAGGGGGTATAGCTCAGTGGTAGAGCGCGTGCTTAGCATGCACGAGGTCCTGGGTTCGATCCCCAGTACCTCCAAGTTCTTAGGGTACCCCACGGTTTCAGAGCTATGCTGGACGCCTTATGGAGAACATGAGACGTCGAAAGGAACGAG	300
46	FAS-02_SH-004	TAGGGACTGCACAGTCAATG	AGATACGCCTGGTTGCCCAG	1	GCGAACAGTTGG	CGCCAATAACCA	tRNA_A	0	CCGGCCAACATACC	CTCGTTCCTTTCGA	AACAAA	CCGGCCAACATACCCGTCTCAATGCATAGGGACTGCACAGTCAATGGTTTGAGAGCTAAGCAGGACCAACTGTTCGCGACTGCTTAGCAAGTTCAAATAAGGCTGGTCCGTACACAACTTGGAAAAGTGGCAGCCGAGTCGGCTGCAACAAAGGGGGTATAGCTCAGTGGTAGAGCGCGTGCTTAGCATGCACGAGGTCCTGGGTTCGATCCCCAGTACCTCCAAGATACGCCTGGTTGCCCAGGTTTCAGAGCTATGCTGGATGGTTATTGGCGAACATGAGACGTCGAAAGGAACGAG	300
47	FAS-07_SH-024	CAGCAACACCAAGTGCAAAG	AGGGAGACATCCGTCGGAGA	1	ATAGAGTCAAGG	TACGCTAGAAAG	tRNA_P	0	CCGGCCAACATACC	CTCGTTCCTTTCGA	AACAAA	CCGGCCAACATACCCGTCTCAATGCACAGCAACACCAAGTGCAAAGGTTTGAGAGCTAAGCAGGACCTTGACTCTATGACTGCTTAGCAAGTTCAAATAAGGCTGGTCCGTACACAACTTGGAAAAGTGGCAGCCGAGTCGGCTGCAACAAAGGCTCGTTGGTCTAGGGGTATGATTCTCGCTTAGGGTGCGAGAGGTCCCGGGTTCAAATCCCGGACGAGCCCAGGGAGACATCCGTCGGAGAGTTTCAGAGCTATGCTGGACTTTCTAGCGTAAACATGAGACGTCGAAAGGAACGAG	300
48	HAVCR2-04_SH-034	TGAAGTCTCTCTGCCGAGT	CCAGCGAGTGAAGACGGCAT	1	ACATGATCGCAC	CAAGCCTGTGGA	tRNA_Q	0	CCGGCCAACATACC	CTCGTTCCTTTCGA	AACAAA	CCGGCCAACATACCCGTCTCAATGCATGAAGTCTCTCTGCCGAGTGTTTGAGAGCTAAGCAGGAGTGCGATCATGTGACTGCTTAGCAAGTTCAAATAAGGCTGGTCCGTACACAACTTGGAAAAGTGGCAGCCGAGTCGGCTGCAACAAAGGTTCCATGGTGTAATGGTTAGCACTCTGGACTCTGAATCCAGCGATCCGAGTTCAAATCTCGGTGGAACCTCCAGCGAGTGAAGACGGCATGTTTCAGAGCTATGCTGGATCCACAGGCTTGAACATGAGACGTCGAAAGGAACGAG	299
49	HAVCR2-05_SH-035	AGAAGTGGAATACAGAGCGG	ATCCTACCTAACGCACTCCT	1	AATCCACTTGAC	CTTCGGGAGTGC	tRNA_P	0	CCGGCCAACATACC	CTCGTTCCTTTCGA	AACAAA	CCGGCCAACATACCCGTCTCAATGCAAGAAGTGGAATACAGAGCGGGTTTGAGAGCTAAGCAGGAGTCAAGTGGATTGACTGCTTAGCAAGTTCAAATAAGGCTGGTCCGTACACAACTTGGAAAAGTGGCAGCCGAGTCGGCTGCAACAAAGGCTCGTTGGTCTAGGGGTATGATTCTCGCTTAGGGTGCGAGAGGTCCCGGGTTCAAATCCCGGACGAGCCCATCCTACCTAACGCACTCCTGTTTCAGAGCTATGCTGGAGCACTCCCGAAGAACATGAGACGTCGAAAGGAACGAG	300
50	PRDM1-04_SH-011	AGGATGCGGATATGACTCTG	ACCACGTGATGTCCTCTGAG	1	ATGCGGCAGTGG	CACTTGAATCCT	tRNA_P	0	CCGGCCAACATACC	CTCGTTCCTTTCGA	AACAAA	CCGGCCAACATACCCGTCTCAATGCAAGGATGCGGATATGACTCTGGTTTGAGAGCTAAGCAGGACCACTGCCGCATGACTGCTTAGCAAGTTCAAATAAGGCTGGTCCGTACACAACTTGGAAAAGTGGCAGCCGAGTCGGCTGCAACAAAGGCTCGTTGGTCTAGGGGTATGATTCTCGCTTAGGGTGCGAGAGGTCCCGGGTTCAAATCCCGGACGAGCCCACCACGTGATGTCCTCTGAGGTTTCAGAGCTATGCTGGAAGGATTCAAGTGAACATGAGACGTCGAAAGGAACGAG	300
51	PRDM1-07_SH-022	TGGACAGATCTATTCCAGAG	AAAGGATAGGATTCCGCGT	1	GAGCGACTGCCA	CTACATGGCTGG	tRNA_P	0	CCGGCCAACATACC	CTCGTTCCTTTCGA	AACAAA	CCGGCCAACATACCCGTCTCAATGCATGGACAGATCTATTCCAGAGGTTTGAGAGCTAAGCAGGATGGCAGTCGCTCGACTGCTTAGCAAGTTCAAATAAGGCTGGTCCGTACACAACTTGGAAAAGTGGCAGCCGAGTCGGCTGCAACAAAGGCTCGTTGGTCTAGGGGTATGATTCTCGCTTAGGGTGCGAGAGGTCCCGGGTTCAAATCCCGGACGAGCCCAAAGGATAGGATTCCGCGTGTTTCAGAGCTATGCTGGACCAGCCATGTAGAACATGAGACGTCGAAAGGAACGAG	299
52	RHOG-01_SH-020	AAACAGATGACGAAAACGT	CACATGGTACCTGTTAGACA	1	ACGCATTATCGG	CAACCTCTGTAT	tRNA_A	0	CCGGCCAACATACC	CTCGTTCCTTTCGA	AACAAA	CCGGCCAACATACCCGTCTCAATGCAAAACAGATGACGAAAACGTGTTTGAGAGCTAAGCAGGACCGATAATGCGTGACTGCTTAGCAAGTTCAAATAAGGCTGGTCCGTACACAACTTGGAAAAGTGGCAGCCGAGTCGGCTGCAACAAAGGGGGTATAGCTCAGTGGTAGAGCGCGTGCTTAGCATGCACGAGGTCCTGGGTTCGATCCCCAGTACCTCCACACATGGTACCTGTTAGACAGTTTCAGAGCTATGCTGGAATACAGAGGTTGAACATGAGACGTCGAAAGGAACGAG	299
53	RHOG-07_SH-032	TAGTTGTGTAGCAGATGAGC	CTAGTGGGACACGTGACGG	1	GTACTGAAGGCG	TCTTCGCGCCAT	tRNA_P	0	CCGGCCAACATACC	CTCGTTCCTTTCGA	AACAAA	CCGGCCAACATACCCGTCTCAATGCATAGTTGTGTAGCAGATGAGCGTTTGAGAGCTAAGCAGGACGCCTTCAGTACGACTGCTTAGCAAGTTCAAATAAGGCTGGTCCGTACACAACTTGGAAAAGTGGCAGCCGAGTCGGCTGCAACAAAGGCTCGTTGGTCTAGGGGTATGATTCTCGCTTAGGGTGCGAGAGGTCCCGGGTTCAAATCCCGGACGAGCCCCTAGTGGGACACGTGACGGGTTTCAGAGCTATGCTGGAATGGCGCGAAGAAACATGAGACGTCGAAAGGAACGAG	299
54	SH-003_CTLA4-04	TGTCACACTCCAGTTCACTG	TTCCATGCTAGCAATGCACG	1	AAGTACACCCGG	TCAGCCTCGCAG	tRNA_Q	0	CCGGCCAACATACC	CTCGTTCCTTTCGA	AACAAA	CCGGCCAACATACCCGTCTCAATGCATGTCACACTCCAGTTCACTGGTTTGAGAGCTAAGCAGGACCGGGTGTACTTGACTGCTTAGCAAGTTCAAATAAGGCTGGTCCGTACACAACTTGGAAAAGTGGCAGCCGAGTCGGCTGCAACAAAGGTTCCATGGTGTAATGGTTAGCACTCTGGACTCTGAATCCAGCGATCCGAGTTCAAATCTCGGTGGAACCTTTCCATGCTAGCAATGCACGGTTTCAGAGCTATGCTGGACTGCGAGGCTGAAACATGAGACGTCGAAAGGAACGAG	300
55	SH-011_HAVCR2-04	ACCACGTGATGTCCTCTGAG	TGAAGTCTCTCTGCCGAGT	1	ATGTCACTAGGG	TACGGAGCGCAC	tRNA_P	0	CCGGCCAACATACC	CTCGTTCCTTTCGA	AACAAA	CCGGCCAACATACCCGTCTCAATGCAACCACGTGATGTCCTCTGAGGTTTGAGAGCTAAGCAGGACCCTAGTGACATGACTGCTTAGCAAGTTCAAATAAGGCTGGTCCGTACACAACTTGGAAAAGTGGCAGCCGAGTCGGCTGCAACAAAGGCTCGTTGGTCTAGGGGTATGATTCTCGCTTAGGGTGCGAGAGGTCCCGGGTTCAAATCCCGGACGAGCCCTGAAGTCTCTCTGCCGAGTGTTTCAGAGCTATGCTGGAGTGCGCTCCGTAAACATGAGACGTCGAAAGGAACGAG	299
56	SH-014_RHOG-07	ACGCAAGGGAGACATCCGT	TAGTTGTGTAGCAGATGAGC	1	AAACTGACTTTG	CACCGTACAAGC	tRNA_A	0	CCGGCCAACATACC	CTCGTTCCTTTCGA	AACAAA	CCGGCCAACATACCCGTCTCAATGCAACGCAAGGGAGACATCCGTGTTTGAGAGCTAAGCAGGACAAAGTCAGTTTGACTGCTTAGCAAGTTCAAATAAGGCTGGTCCGTACACAACTTGGAAAAGTGGCAGCCGAGTCGGCTGCAACAAAGGGGGTATAGCTCAGTGGTAGAGCGCGTGCTTAGCATGCACGAGGTCCTGGGTTCGATCCCCAGTACCTCCATAGTTGTGTAGCAGATGAGCGTTTCAGAGCTATGCTGGAGCTTGTACGGTGAACATGAGACGTCGAAAGGAACGAG	299
57	SH-015_RHOG-01	ACTCTTCGGGGTATCCCAGG	AAACAGATGACGAAAACGT	1	AGTGTACCGAAT	TCATCGTACTGG	tRNA_A	0	CCGGCCAACATACC	CTCGTTCCTTTCGA	AACAAA	CCGGCCAACATACCCGTCTCAATGCAACTCTTCGGGGTATCCCAGGGTTTGAGAGCTAAGCAGGAATTCGGTACACTGACTGCTTAGCAAGTTCAAATAAGGCTGGTCCGTACACAACTTGGAAAAGTGGCAGCCGAGTCGGCTGCAACAAAGGGGGTATAGCTCAGTGGTAGAGCGCGTGCTTAGCATGCACGAGGTCCTGGGTTCGATCCCCAGTACCTCCAAAACAGATGACGAAAACGTGTTTCAGAGCTATGCTGGACCAGTACGATGAAACATGAGACGTCGAAAGGAACGAG	299
58	SH-020_HAVCR2-05	CACATGGTACCTGTTAGACA	AGAAGTGGAATACAGAGCGG	1	AATGAGCTAATC	TACCTGGCTCGG	tRNA_P	0	CCGGCCAACATACC	CTCGTTCCTTTCGA	AACAAA	CCGGCCAACATACCCGTCTCAATGCACACATGGTACCTGTTAGACAGTTTGAGAGCTAAGCAGGAGATTAGCTCATTGACTGCTTAGCAAGTTCAAATAAGGCTGGTCCGTACACAACTTGGAAAAGTGGCAGCCGAGTCGGCTGCAACAAAGGCTCGTTGGTCTAGGGGTATGATTCTCGCTTAGGGTGCGAGAGGTCCCGGGTTCAAATCCCGGACGAGCCCAGAAGTGGAATACAGAGCGGGTTTCAGAGCTATGCTGGACCGAGCCAGGTAAACATGAGACGTCGAAAGGAACGAG	300
59	SH-022_CDKN2A-05	AAAGGATAGGATTCCGCGT	GTACCGTGCGACATCGCGA	1	GCTAGCACGCAC	TCATGCGCTAAC	tRNA_Q	0	CCGGCCAACATACC	CTCGTTCCTTTCGA	AACAAA	CCGGCCAACATACCCGTCTCAATGCAAAAGGATAGGATTCCGCGTGTTTGAGAGCTAAGCAGGAGTGCGTGCTAGCGACTGCTTAGCAAGTTCAAATAAGGCTGGTCCGTACACAACTTGGAAAAGTGGCAGCCGAGTCGGCTGCAACAAAGGTTCCATGGTGTAATGGTTAGCACTCTGGACTCTGAATCCAGCGATCCGAGTTCAAATCTCGGTGGAACCTGTACCGTGCGACATCGCGAGTTTCAGAGCTATGCTGGAGTTAGCGCATGAAACATGAGACGTCGAAAGGAACGAG	298
60	SH-024_CDKN2A-04	AGGGAGACATCCGTCGGAGA	ATGATGGGCAGCGCCCGAG	1	AAGGAGAACACT	CCAGTACTGGTC	tRNA_A	0	CCGGCCAACATACC	CTCGTTCCTTTCGA	AACAAA	CCGGCCAACATACCCGTCTCAATGCAAGGGAGACATCCGTCGGAGAGTTTGAGAGCTAAGCAGGAAGTGTTCTCCTTGACTGCTTAGCAAGTTCAAATAAGGCTGGTCCGTACACAACTTGGAAAAGTGGCAGCCGAGTCGGCTGCAACAAAGGGGGTATAGCTCAGTGGTAGAGCGCGTGCTTAGCATGCACGAGGTCCTGGGTTCGATCCCCAGTACCTCCAATGATGGGCAGCGCCCGAGGTTTCAGAGCTATGCTGGAGACCAGTACTGGAACATGAGACGTCGAAAGGAACGAG	299
61	SH-025_FAS-02	AGTTCTTAGGGTACCCCACG	TAGGGACTGCACAGTCAATG	1	AAGGCACCGCTT	CAGAGGAGCCGA	tRNA_A	0	CCGGCCAACATACC	CTCGTTCCTTTCGA	AACAAA	CCGGCCAACATACCCGTCTCAATGCAAGTTCTTAGGGTACCCCACGGTTTGAGAGCTAAGCAGGAAAGCGGTGCCTTGACTGCTTAGCAAGTTCAAATAAGGCTGGTCCGTACACAACTTGGAAAAGTGGCAGCCGAGTCGGCTGCAACAAAGGGGGTATAGCTCAGTGGTAGAGCGCGTGCTTAGCATGCACGAGGTCCTGGGTTCGATCCCCAGTACCTCCATAGGGACTGCACAGTCAATGGTTTCAGAGCTATGCTGGATCGGCTCCTCTGAACATGAGACGTCGAAAGGAACGAG	300
62	SH-030_PRDM1-07	ATTCAGCCCCTGAGTCGACT	TGGACAGATCTATTCCAGAG	1	ACCTTACTGGTG	CTTCTATCACTA	tRNA_P	0	CCGGCCAACATACC	CTCGTTCCTTTCGA	AACAAA	CCGGCCAACATACCCGTCTCAATGCAATTCAGCCCCTGAGTCGACTGTTTGAGAGCTAAGCAGGACACCAGTAAGGTGACTGCTTAGCAAGTTCAAATAAGGCTGGTCCGTACACAACTTGGAAAAGTGGCAGCCGAGTCGGCTGCAACAAAGGCTCGTTGGTCTAGGGGTATGATTCTCGCTTAGGGTGCGAGAGGTCCCGGGTTCAAATCCCGGACGAGCCCTGGACAGATCTATTCCAGAGGTTTCAGAGCTATGCTGGATAGTGATAGAAGAACATGAGACGTCGAAAGGAACGAG	300
63	SH-032_FAS-07	CTAGTGGGACACGTGACGG	CAGCAACACCAAGTGCAAAG	1	AAACTCCTCTGG	TGTGGCGATGCC	tRNA_P	0	CCGGCCAACATACC	CTCGTTCCTTTCGA	AACAAA	CCGGCCAACATACCCGTCTCAATGCACTAGTGGGACACGTGACGGGTTTGAGAGCTAAGCAGGACCAGAGGAGTTTGACTGCTTAGCAAGTTCAAATAAGGCTGGTCCGTACACAACTTGGAAAAGTGGCAGCCGAGTCGGCTGCAACAAAGGCTCGTTGGTCTAGGGGTATGATTCTCGCTTAGGGTGCGAGAGGTCCCGGGTTCAAATCCCGGACGAGCCCCAGCAACACCAAGTGCAAAGGTTTCAGAGCTATGCTGGAGGCATCGCCACAAACATGAGACGTCGAAAGGAACGAG	299
64	SH-034_PRDM1-04	CCAGCGAGTGAAGACGGCAT	AGGATGCGGATATGACTCTG	1	GACATAGACACC	CCGCAGAACCCA	tRNA_Q	0	CCGGCCAACATACC	CTCGTTCCTTTCGA	AACAAA	CCGGCCAACATACCCGTCTCAATGCACCAGCGAGTGAAGACGGCATGTTTGAGAGCTAAGCAGGAGGTGTCTATGTCGACTGCTTAGCAAGTTCAAATAAGGCTGGTCCGTACACAACTTGGAAAAGTGGCAGCCGAGTCGGCTGCAACAAAGGTTCCATGGTGTAATGGTTAGCACTCTGGACTCTGAATCCAGCGATCCGAGTTCAAATCTCGGTGGAACCTAGGATGCGGATATGACTCTGGTTTCAGAGCTATGCTGGATGGGTTCTGCGGAACATGAGACGTCGAAAGGAACGAG	300
65	SH-035_CTLA4-08	ATCCTACCTAACGCACTCCT	AGAAAAAACAGGAGAGTGCA	1	AAATAGCCATAG	TATACAGGCAGG	tRNA_P	0	CCGGCCAACATACC	CTCGTTCCTTTCGA	AACAAA	CCGGCCAACATACCCGTCTCAATGCAATCCTACCTAACGCACTCCTGTTTGAGAGCTAAGCAGGACTATGGCTATTTGACTGCTTAGCAAGTTCAAATAAGGCTGGTCCGTACACAACTTGGAAAAGTGGCAGCCGAGTCGGCTGCAACAAAGGCTCGTTGGTCTAGGGGTATGATTCTCGCTTAGGGTGCGAGAGGTCCCGGGTTCAAATCCCGGACGAGCCCAGAAAAAACAGGAGAGTGCAGTTTCAGAGCTATGCTGGACCTGCCTGTATAAACATGAGACGTCGAAAGGAACGAG	300
66	CDKN2A-04_CDKN2A-05	ATGATGGGCAGCGCCCGAG	GTACCGTGCGACATCGCGA	1	AACCAGAGGCGC	CCACGATGTTCC	tRNA_A	0	CCGGCCAACATACC	CTCGTTCCTTTCGA	AACAAA	CCGGCCAACATACCCGTCTCAATGCAATGATGGGCAGCGCCCGAGGTTTGAGAGCTAAGCAGGAGCGCCTCTGGTTGACTGCTTAGCAAGTTCAAATAAGGCTGGTCCGTACACAACTTGGAAAAGTGGCAGCCGAGTCGGCTGCAACAAAGGGGGTATAGCTCAGTGGTAGAGCGCGTGCTTAGCATGCACGAGGTCCTGGGTTCGATCCCCAGTACCTCCAGTACCGTGCGACATCGCGAGTTTCAGAGCTATGCTGGAGGAACATCGTGGAACATGAGACGTCGAAAGGAACGAG	298
67	CDKN2A-04_CTLA4-04	ATGATGGGCAGCGCCCGAG	TTCCATGCTAGCAATGCACG	1	GAATTCTGCGGT	CCCTCCAAGGTC	tRNA_P	0	CCGGCCAACATACC	CTCGTTCCTTTCGA	AACAAA	CCGGCCAACATACCCGTCTCAATGCAATGATGGGCAGCGCCCGAGGTTTGAGAGCTAAGCAGGAACCGCAGAATTCGACTGCTTAGCAAGTTCAAATAAGGCTGGTCCGTACACAACTTGGAAAAGTGGCAGCCGAGTCGGCTGCAACAAAGGCTCGTTGGTCTAGGGGTATGATTCTCGCTTAGGGTGCGAGAGGTCCCGGGTTCAAATCCCGGACGAGCCCTTCCATGCTAGCAATGCACGGTTTCAGAGCTATGCTGGAGACCTTGGAGGGAACATGAGACGTCGAAAGGAACGAG	299
68	CDKN2A-04_CTLA4-08	ATGATGGGCAGCGCCCGAG	AGAAAAAACAGGAGAGTGCA	1	GCAGACTTGGTT	TAGAGTGAGGTC	tRNA_Q	0	CCGGCCAACATACC	CTCGTTCCTTTCGA	AACAAA	CCGGCCAACATACCCGTCTCAATGCAATGATGGGCAGCGCCCGAGGTTTGAGAGCTAAGCAGGAAACCAAGTCTGCGACTGCTTAGCAAGTTCAAATAAGGCTGGTCCGTACACAACTTGGAAAAGTGGCAGCCGAGTCGGCTGCAACAAAGGTTCCATGGTGTAATGGTTAGCACTCTGGACTCTGAATCCAGCGATCCGAGTTCAAATCTCGGTGGAACCTAGAAAAAACAGGAGAGTGCAGTTTCAGAGCTATGCTGGAGACCTCACTCTAAACATGAGACGTCGAAAGGAACGAG	299
69	CDKN2A-04_FAS-02	ATGATGGGCAGCGCCCGAG	TAGGGACTGCACAGTCAATG	1	GTAACGCTCGGC	TCACTGTCGCTC	tRNA_P	0	CCGGCCAACATACC	CTCGTTCCTTTCGA	AACAAA	CCGGCCAACATACCCGTCTCAATGCAATGATGGGCAGCGCCCGAGGTTTGAGAGCTAAGCAGGAGCCGAGCGTTACGACTGCTTAGCAAGTTCAAATAAGGCTGGTCCGTACACAACTTGGAAAAGTGGCAGCCGAGTCGGCTGCAACAAAGGCTCGTTGGTCTAGGGGTATGATTCTCGCTTAGGGTGCGAGAGGTCCCGGGTTCAAATCCCGGACGAGCCCTAGGGACTGCACAGTCAATGGTTTCAGAGCTATGCTGGAGAGCGACAGTGAAACATGAGACGTCGAAAGGAACGAG	299
70	CDKN2A-04_FAS-07	ATGATGGGCAGCGCCCGAG	CAGCAACACCAAGTGCAAAG	1	ACTGGACTCCGC	TGATTACGGCCT	tRNA_A	0	CCGGCCAACATACC	CTCGTTCCTTTCGA	AACAAA	CCGGCCAACATACCCGTCTCAATGCAATGATGGGCAGCGCCCGAGGTTTGAGAGCTAAGCAGGAGCGGAGTCCAGTGACTGCTTAGCAAGTTCAAATAAGGCTGGTCCGTACACAACTTGGAAAAGTGGCAGCCGAGTCGGCTGCAACAAAGGGGGTATAGCTCAGTGGTAGAGCGCGTGCTTAGCATGCACGAGGTCCTGGGTTCGATCCCCAGTACCTCCACAGCAACACCAAGTGCAAAGGTTTCAGAGCTATGCTGGAAGGCCGTAATCAAACATGAGACGTCGAAAGGAACGAG	299
71	CDKN2A-04_HAVCR2-04	ATGATGGGCAGCGCCCGAG	TGAAGTCTCTCTGCCGAGT	1	ACTAGCTTATTG	TACCGCGAATTC	tRNA_A	0	CCGGCCAACATACC	CTCGTTCCTTTCGA	AACAAA	CCGGCCAACATACCCGTCTCAATGCAATGATGGGCAGCGCCCGAGGTTTGAGAGCTAAGCAGGACAATAAGCTAGTGACTGCTTAGCAAGTTCAAATAAGGCTGGTCCGTACACAACTTGGAAAAGTGGCAGCCGAGTCGGCTGCAACAAAGGGGGTATAGCTCAGTGGTAGAGCGCGTGCTTAGCATGCACGAGGTCCTGGGTTCGATCCCCAGTACCTCCATGAAGTCTCTCTGCCGAGTGTTTCAGAGCTATGCTGGAGAATTCGCGGTAAACATGAGACGTCGAAAGGAACGAG	298
72	CDKN2A-04_HAVCR2-05	ATGATGGGCAGCGCCCGAG	AGAAGTGGAATACAGAGCGG	1	AAACCTTGACCT	CTGTGTATTTCT	tRNA_A	0	CCGGCCAACATACC	CTCGTTCCTTTCGA	AACAAA	CCGGCCAACATACCCGTCTCAATGCAATGATGGGCAGCGCCCGAGGTTTGAGAGCTAAGCAGGAAGGTCAAGGTTTGACTGCTTAGCAAGTTCAAATAAGGCTGGTCCGTACACAACTTGGAAAAGTGGCAGCCGAGTCGGCTGCAACAAAGGGGGTATAGCTCAGTGGTAGAGCGCGTGCTTAGCATGCACGAGGTCCTGGGTTCGATCCCCAGTACCTCCAAGAAGTGGAATACAGAGCGGGTTTCAGAGCTATGCTGGAAGAAATACACAGAACATGAGACGTCGAAAGGAACGAG	299
73	CDKN2A-04_PRDM1-04	ATGATGGGCAGCGCCCGAG	AGGATGCGGATATGACTCTG	1	GACAGTGTTGAA	CAAACGCCGGTA	tRNA_A	0	CCGGCCAACATACC	CTCGTTCCTTTCGA	AACAAA	CCGGCCAACATACCCGTCTCAATGCAATGATGGGCAGCGCCCGAGGTTTGAGAGCTAAGCAGGATTCAACACTGTCGACTGCTTAGCAAGTTCAAATAAGGCTGGTCCGTACACAACTTGGAAAAGTGGCAGCCGAGTCGGCTGCAACAAAGGGGGTATAGCTCAGTGGTAGAGCGCGTGCTTAGCATGCACGAGGTCCTGGGTTCGATCCCCAGTACCTCCAAGGATGCGGATATGACTCTGGTTTCAGAGCTATGCTGGATACCGGCGTTTGAACATGAGACGTCGAAAGGAACGAG	299
74	CDKN2A-04_PRDM1-07	ATGATGGGCAGCGCCCGAG	TGGACAGATCTATTCCAGAG	1	ATTGCGGGATTA	TGGCGCAAACAG	tRNA_Q	0	CCGGCCAACATACC	CTCGTTCCTTTCGA	AACAAA	CCGGCCAACATACCCGTCTCAATGCAATGATGGGCAGCGCCCGAGGTTTGAGAGCTAAGCAGGATAATCCCGCAATGACTGCTTAGCAAGTTCAAATAAGGCTGGTCCGTACACAACTTGGAAAAGTGGCAGCCGAGTCGGCTGCAACAAAGGTTCCATGGTGTAATGGTTAGCACTCTGGACTCTGAATCCAGCGATCCGAGTTCAAATCTCGGTGGAACCTTGGACAGATCTATTCCAGAGGTTTCAGAGCTATGCTGGACTGTTTGCGCCAAACATGAGACGTCGAAAGGAACGAG	299
75	CDKN2A-04_RHOG-01	ATGATGGGCAGCGCCCGAG	AAACAGATGACGAAAACGT	1	AGACCGTAGAAG	TCTTGCTAGATT	tRNA_A	0	CCGGCCAACATACC	CTCGTTCCTTTCGA	AACAAA	CCGGCCAACATACCCGTCTCAATGCAATGATGGGCAGCGCCCGAGGTTTGAGAGCTAAGCAGGACTTCTACGGTCTGACTGCTTAGCAAGTTCAAATAAGGCTGGTCCGTACACAACTTGGAAAAGTGGCAGCCGAGTCGGCTGCAACAAAGGGGGTATAGCTCAGTGGTAGAGCGCGTGCTTAGCATGCACGAGGTCCTGGGTTCGATCCCCAGTACCTCCAAAACAGATGACGAAAACGTGTTTCAGAGCTATGCTGGAAATCTAGCAAGAAACATGAGACGTCGAAAGGAACGAG	298
76	CDKN2A-04_RHOG-07	ATGATGGGCAGCGCCCGAG	TAGTTGTGTAGCAGATGAGC	1	GCTATACATGGA	TGGACTTGTACA	tRNA_A	0	CCGGCCAACATACC	CTCGTTCCTTTCGA	AACAAA	CCGGCCAACATACCCGTCTCAATGCAATGATGGGCAGCGCCCGAGGTTTGAGAGCTAAGCAGGATCCATGTATAGCGACTGCTTAGCAAGTTCAAATAAGGCTGGTCCGTACACAACTTGGAAAAGTGGCAGCCGAGTCGGCTGCAACAAAGGGGGTATAGCTCAGTGGTAGAGCGCGTGCTTAGCATGCACGAGGTCCTGGGTTCGATCCCCAGTACCTCCATAGTTGTGTAGCAGATGAGCGTTTCAGAGCTATGCTGGATGTACAAGTCCAAACATGAGACGTCGAAAGGAACGAG	299
77	CDKN2A-05_CDKN2A-04	GTACCGTGCGACATCGCGA	ATGATGGGCAGCGCCCGAG	1	GAAAGCGCTATG	TCCACCTTGATA	tRNA_A	0	CCGGCCAACATACC	CTCGTTCCTTTCGA	AACAAA	CCGGCCAACATACCCGTCTCAATGCAGTACCGTGCGACATCGCGAGTTTGAGAGCTAAGCAGGACATAGCGCTTTCGACTGCTTAGCAAGTTCAAATAAGGCTGGTCCGTACACAACTTGGAAAAGTGGCAGCCGAGTCGGCTGCAACAAAGGGGGTATAGCTCAGTGGTAGAGCGCGTGCTTAGCATGCACGAGGTCCTGGGTTCGATCCCCAGTACCTCCAATGATGGGCAGCGCCCGAGGTTTCAGAGCTATGCTGGATATCAAGGTGGAAACATGAGACGTCGAAAGGAACGAG	298
78	CDKN2A-05_CTLA4-04	GTACCGTGCGACATCGCGA	TTCCATGCTAGCAATGCACG	1	ACGCTCACAGGT	TCACAGGTGTGC	tRNA_A	0	CCGGCCAACATACC	CTCGTTCCTTTCGA	AACAAA	CCGGCCAACATACCCGTCTCAATGCAGTACCGTGCGACATCGCGAGTTTGAGAGCTAAGCAGGAACCTGTGAGCGTGACTGCTTAGCAAGTTCAAATAAGGCTGGTCCGTACACAACTTGGAAAAGTGGCAGCCGAGTCGGCTGCAACAAAGGGGGTATAGCTCAGTGGTAGAGCGCGTGCTTAGCATGCACGAGGTCCTGGGTTCGATCCCCAGTACCTCCATTCCATGCTAGCAATGCACGGTTTCAGAGCTATGCTGGAGCACACCTGTGAAACATGAGACGTCGAAAGGAACGAG	299
79	CDKN2A-05_CTLA4-08	GTACCGTGCGACATCGCGA	AGAAAAAACAGGAGAGTGCA	1	ATATGCGAGTGA	CGTTAGAATCGT	tRNA_A	0	CCGGCCAACATACC	CTCGTTCCTTTCGA	AACAAA	CCGGCCAACATACCCGTCTCAATGCAGTACCGTGCGACATCGCGAGTTTGAGAGCTAAGCAGGATCACTCGCATATGACTGCTTAGCAAGTTCAAATAAGGCTGGTCCGTACACAACTTGGAAAAGTGGCAGCCGAGTCGGCTGCAACAAAGGGGGTATAGCTCAGTGGTAGAGCGCGTGCTTAGCATGCACGAGGTCCTGGGTTCGATCCCCAGTACCTCCAAGAAAAAACAGGAGAGTGCAGTTTCAGAGCTATGCTGGAACGATTCTAACGAACATGAGACGTCGAAAGGAACGAG	299
80	CDKN2A-05_FAS-02	GTACCGTGCGACATCGCGA	TAGGGACTGCACAGTCAATG	1	ATCCATTCTGGC	TGGTGTGGCGTG	tRNA_P	0	CCGGCCAACATACC	CTCGTTCCTTTCGA	AACAAA	CCGGCCAACATACCCGTCTCAATGCAGTACCGTGCGACATCGCGAGTTTGAGAGCTAAGCAGGAGCCAGAATGGATGACTGCTTAGCAAGTTCAAATAAGGCTGGTCCGTACACAACTTGGAAAAGTGGCAGCCGAGTCGGCTGCAACAAAGGCTCGTTGGTCTAGGGGTATGATTCTCGCTTAGGGTGCGAGAGGTCCCGGGTTCAAATCCCGGACGAGCCCTAGGGACTGCACAGTCAATGGTTTCAGAGCTATGCTGGACACGCCACACCAAACATGAGACGTCGAAAGGAACGAG	299
81	CDKN2A-05_FAS-07	GTACCGTGCGACATCGCGA	CAGCAACACCAAGTGCAAAG	1	ACATTGCACAAA	CGGAAGGATTGG	tRNA_P	0	CCGGCCAACATACC	CTCGTTCCTTTCGA	AACAAA	CCGGCCAACATACCCGTCTCAATGCAGTACCGTGCGACATCGCGAGTTTGAGAGCTAAGCAGGATTTGTGCAATGTGACTGCTTAGCAAGTTCAAATAAGGCTGGTCCGTACACAACTTGGAAAAGTGGCAGCCGAGTCGGCTGCAACAAAGGCTCGTTGGTCTAGGGGTATGATTCTCGCTTAGGGTGCGAGAGGTCCCGGGTTCAAATCCCGGACGAGCCCCAGCAACACCAAGTGCAAAGGTTTCAGAGCTATGCTGGACCAATCCTTCCGAACATGAGACGTCGAAAGGAACGAG	299
82	CDKN2A-05_HAVCR2-04	GTACCGTGCGACATCGCGA	TGAAGTCTCTCTGCCGAGT	1	AAGGGAGTGAAA	CTGAGATTAAGT	tRNA_Q	0	CCGGCCAACATACC	CTCGTTCCTTTCGA	AACAAA	CCGGCCAACATACCCGTCTCAATGCAGTACCGTGCGACATCGCGAGTTTGAGAGCTAAGCAGGATTTCACTCCCTTGACTGCTTAGCAAGTTCAAATAAGGCTGGTCCGTACACAACTTGGAAAAGTGGCAGCCGAGTCGGCTGCAACAAAGGTTCCATGGTGTAATGGTTAGCACTCTGGACTCTGAATCCAGCGATCCGAGTTCAAATCTCGGTGGAACCTTGAAGTCTCTCTGCCGAGTGTTTCAGAGCTATGCTGGAACTTAATCTCAGAACATGAGACGTCGAAAGGAACGAG	298
83	CDKN2A-05_HAVCR2-05	GTACCGTGCGACATCGCGA	AGAAGTGGAATACAGAGCGG	1	GTATGTAGCGCA	TGAGTAACCCTG	tRNA_A	0	CCGGCCAACATACC	CTCGTTCCTTTCGA	AACAAA	CCGGCCAACATACCCGTCTCAATGCAGTACCGTGCGACATCGCGAGTTTGAGAGCTAAGCAGGATGCGCTACATACGACTGCTTAGCAAGTTCAAATAAGGCTGGTCCGTACACAACTTGGAAAAGTGGCAGCCGAGTCGGCTGCAACAAAGGGGGTATAGCTCAGTGGTAGAGCGCGTGCTTAGCATGCACGAGGTCCTGGGTTCGATCCCCAGTACCTCCAAGAAGTGGAATACAGAGCGGGTTTCAGAGCTATGCTGGACAGGGTTACTCAAACATGAGACGTCGAAAGGAACGAG	299
84	CDKN2A-05_PRDM1-04	GTACCGTGCGACATCGCGA	AGGATGCGGATATGACTCTG	1	GGCAAACATCGC	TACAACCTGCAT	tRNA_A	0	CCGGCCAACATACC	CTCGTTCCTTTCGA	AACAAA	CCGGCCAACATACCCGTCTCAATGCAGTACCGTGCGACATCGCGAGTTTGAGAGCTAAGCAGGAGCGATGTTTGCCGACTGCTTAGCAAGTTCAAATAAGGCTGGTCCGTACACAACTTGGAAAAGTGGCAGCCGAGTCGGCTGCAACAAAGGGGGTATAGCTCAGTGGTAGAGCGCGTGCTTAGCATGCACGAGGTCCTGGGTTCGATCCCCAGTACCTCCAAGGATGCGGATATGACTCTGGTTTCAGAGCTATGCTGGAATGCAGGTTGTAAACATGAGACGTCGAAAGGAACGAG	299
85	CDKN2A-05_PRDM1-07	GTACCGTGCGACATCGCGA	TGGACAGATCTATTCCAGAG	1	ATAGTGAGAGAC	CATTCACACCGT	tRNA_A	0	CCGGCCAACATACC	CTCGTTCCTTTCGA	AACAAA	CCGGCCAACATACCCGTCTCAATGCAGTACCGTGCGACATCGCGAGTTTGAGAGCTAAGCAGGAGTCTCTCACTATGACTGCTTAGCAAGTTCAAATAAGGCTGGTCCGTACACAACTTGGAAAAGTGGCAGCCGAGTCGGCTGCAACAAAGGGGGTATAGCTCAGTGGTAGAGCGCGTGCTTAGCATGCACGAGGTCCTGGGTTCGATCCCCAGTACCTCCATGGACAGATCTATTCCAGAGGTTTCAGAGCTATGCTGGAACGGTGTGAATGAACATGAGACGTCGAAAGGAACGAG	299
86	CDKN2A-05_RHOG-01	GTACCGTGCGACATCGCGA	AAACAGATGACGAAAACGT	1	ACGAGTACCCGA	CTGAACCCAGAG	tRNA_Q	0	CCGGCCAACATACC	CTCGTTCCTTTCGA	AACAAA	CCGGCCAACATACCCGTCTCAATGCAGTACCGTGCGACATCGCGAGTTTGAGAGCTAAGCAGGATCGGGTACTCGTGACTGCTTAGCAAGTTCAAATAAGGCTGGTCCGTACACAACTTGGAAAAGTGGCAGCCGAGTCGGCTGCAACAAAGGTTCCATGGTGTAATGGTTAGCACTCTGGACTCTGAATCCAGCGATCCGAGTTCAAATCTCGGTGGAACCTAAACAGATGACGAAAACGTGTTTCAGAGCTATGCTGGACTCTGGGTTCAGAACATGAGACGTCGAAAGGAACGAG	298
87	CDKN2A-05_RHOG-07	GTACCGTGCGACATCGCGA	TAGTTGTGTAGCAGATGAGC	1	ACTAATCCGAGT	TAACGCACCGAG	tRNA_Q	0	CCGGCCAACATACC	CTCGTTCCTTTCGA	AACAAA	CCGGCCAACATACCCGTCTCAATGCAGTACCGTGCGACATCGCGAGTTTGAGAGCTAAGCAGGAACTCGGATTAGTGACTGCTTAGCAAGTTCAAATAAGGCTGGTCCGTACACAACTTGGAAAAGTGGCAGCCGAGTCGGCTGCAACAAAGGTTCCATGGTGTAATGGTTAGCACTCTGGACTCTGAATCCAGCGATCCGAGTTCAAATCTCGGTGGAACCTTAGTTGTGTAGCAGATGAGCGTTTCAGAGCTATGCTGGACTCGGTGCGTTAAACATGAGACGTCGAAAGGAACGAG	299
88	CTLA4-04_CDKN2A-04	TTCCATGCTAGCAATGCACG	ATGATGGGCAGCGCCCGAG	1	GTACAAAGCTTG	TCAACAGCGTCA	tRNA_A	0	CCGGCCAACATACC	CTCGTTCCTTTCGA	AACAAA	CCGGCCAACATACCCGTCTCAATGCATTCCATGCTAGCAATGCACGGTTTGAGAGCTAAGCAGGACAAGCTTTGTACGACTGCTTAGCAAGTTCAAATAAGGCTGGTCCGTACACAACTTGGAAAAGTGGCAGCCGAGTCGGCTGCAACAAAGGGGGTATAGCTCAGTGGTAGAGCGCGTGCTTAGCATGCACGAGGTCCTGGGTTCGATCCCCAGTACCTCCAATGATGGGCAGCGCCCGAGGTTTCAGAGCTATGCTGGATGACGCTGTTGAAACATGAGACGTCGAAAGGAACGAG	299
89	CTLA4-04_CDKN2A-05	TTCCATGCTAGCAATGCACG	GTACCGTGCGACATCGCGA	1	GGTAAAGCCAGG	TCTGGAAACGCT	tRNA_P	0	CCGGCCAACATACC	CTCGTTCCTTTCGA	AACAAA	CCGGCCAACATACCCGTCTCAATGCATTCCATGCTAGCAATGCACGGTTTGAGAGCTAAGCAGGACCTGGCTTTACCGACTGCTTAGCAAGTTCAAATAAGGCTGGTCCGTACACAACTTGGAAAAGTGGCAGCCGAGTCGGCTGCAACAAAGGCTCGTTGGTCTAGGGGTATGATTCTCGCTTAGGGTGCGAGAGGTCCCGGGTTCAAATCCCGGACGAGCCCGTACCGTGCGACATCGCGAGTTTCAGAGCTATGCTGGAAGCGTTTCCAGAAACATGAGACGTCGAAAGGAACGAG	299
90	CTLA4-04_CTLA4-08	TTCCATGCTAGCAATGCACG	AGAAAAAACAGGAGAGTGCA	1	AGCAGCTGGTCG	TCAGTTGAATCT	tRNA_A	0	CCGGCCAACATACC	CTCGTTCCTTTCGA	AACAAA	CCGGCCAACATACCCGTCTCAATGCATTCCATGCTAGCAATGCACGGTTTGAGAGCTAAGCAGGACGACCAGCTGCTGACTGCTTAGCAAGTTCAAATAAGGCTGGTCCGTACACAACTTGGAAAAGTGGCAGCCGAGTCGGCTGCAACAAAGGGGGTATAGCTCAGTGGTAGAGCGCGTGCTTAGCATGCACGAGGTCCTGGGTTCGATCCCCAGTACCTCCAAGAAAAAACAGGAGAGTGCAGTTTCAGAGCTATGCTGGAAGATTCAACTGAAACATGAGACGTCGAAAGGAACGAG	300
91	CTLA4-04_FAS-02	TTCCATGCTAGCAATGCACG	TAGGGACTGCACAGTCAATG	1	GATATGACGGAG	CCTAAGGTTTGC	tRNA_A	0	CCGGCCAACATACC	CTCGTTCCTTTCGA	AACAAA	CCGGCCAACATACCCGTCTCAATGCATTCCATGCTAGCAATGCACGGTTTGAGAGCTAAGCAGGACTCCGTCATATCGACTGCTTAGCAAGTTCAAATAAGGCTGGTCCGTACACAACTTGGAAAAGTGGCAGCCGAGTCGGCTGCAACAAAGGGGGTATAGCTCAGTGGTAGAGCGCGTGCTTAGCATGCACGAGGTCCTGGGTTCGATCCCCAGTACCTCCATAGGGACTGCACAGTCAATGGTTTCAGAGCTATGCTGGAGCAAACCTTAGGAACATGAGACGTCGAAAGGAACGAG	300
92	CTLA4-04_FAS-07	TTCCATGCTAGCAATGCACG	CAGCAACACCAAGTGCAAAG	1	AATGCATGATCA	TGAAGGAACAAC	tRNA_Q	0	CCGGCCAACATACC	CTCGTTCCTTTCGA	AACAAA	CCGGCCAACATACCCGTCTCAATGCATTCCATGCTAGCAATGCACGGTTTGAGAGCTAAGCAGGATGATCATGCATTGACTGCTTAGCAAGTTCAAATAAGGCTGGTCCGTACACAACTTGGAAAAGTGGCAGCCGAGTCGGCTGCAACAAAGGTTCCATGGTGTAATGGTTAGCACTCTGGACTCTGAATCCAGCGATCCGAGTTCAAATCTCGGTGGAACCTCAGCAACACCAAGTGCAAAGGTTTCAGAGCTATGCTGGAGTTGTTCCTTCAAACATGAGACGTCGAAAGGAACGAG	300
93	CTLA4-04_HAVCR2-04	TTCCATGCTAGCAATGCACG	TGAAGTCTCTCTGCCGAGT	1	GGGTAGATTTGT	TACTAGCGTATT	tRNA_P	0	CCGGCCAACATACC	CTCGTTCCTTTCGA	AACAAA	CCGGCCAACATACCCGTCTCAATGCATTCCATGCTAGCAATGCACGGTTTGAGAGCTAAGCAGGAACAAATCTACCCGACTGCTTAGCAAGTTCAAATAAGGCTGGTCCGTACACAACTTGGAAAAGTGGCAGCCGAGTCGGCTGCAACAAAGGCTCGTTGGTCTAGGGGTATGATTCTCGCTTAGGGTGCGAGAGGTCCCGGGTTCAAATCCCGGACGAGCCCTGAAGTCTCTCTGCCGAGTGTTTCAGAGCTATGCTGGAAATACGCTAGTAAACATGAGACGTCGAAAGGAACGAG	299
94	CTLA4-04_HAVCR2-05	TTCCATGCTAGCAATGCACG	AGAAGTGGAATACAGAGCGG	1	ACAATCGACAGG	CTAGTTACTGCT	tRNA_P	0	CCGGCCAACATACC	CTCGTTCCTTTCGA	AACAAA	CCGGCCAACATACCCGTCTCAATGCATTCCATGCTAGCAATGCACGGTTTGAGAGCTAAGCAGGACCTGTCGATTGTGACTGCTTAGCAAGTTCAAATAAGGCTGGTCCGTACACAACTTGGAAAAGTGGCAGCCGAGTCGGCTGCAACAAAGGCTCGTTGGTCTAGGGGTATGATTCTCGCTTAGGGTGCGAGAGGTCCCGGGTTCAAATCCCGGACGAGCCCAGAAGTGGAATACAGAGCGGGTTTCAGAGCTATGCTGGAAGCAGTAACTAGAACATGAGACGTCGAAAGGAACGAG	300
95	CTLA4-04_PRDM1-04	TTCCATGCTAGCAATGCACG	AGGATGCGGATATGACTCTG	1	AACAGTTCTGAT	TCGACGAACAGC	tRNA_Q	0	CCGGCCAACATACC	CTCGTTCCTTTCGA	AACAAA	CCGGCCAACATACCCGTCTCAATGCATTCCATGCTAGCAATGCACGGTTTGAGAGCTAAGCAGGAATCAGAACTGTTGACTGCTTAGCAAGTTCAAATAAGGCTGGTCCGTACACAACTTGGAAAAGTGGCAGCCGAGTCGGCTGCAACAAAGGTTCCATGGTGTAATGGTTAGCACTCTGGACTCTGAATCCAGCGATCCGAGTTCAAATCTCGGTGGAACCTAGGATGCGGATATGACTCTGGTTTCAGAGCTATGCTGGAGCTGTTCGTCGAAACATGAGACGTCGAAAGGAACGAG	300
96	CTLA4-04_PRDM1-07	TTCCATGCTAGCAATGCACG	TGGACAGATCTATTCCAGAG	1	ACCAAGTACTGA	CCTGTTAATAAG	tRNA_Q	0	CCGGCCAACATACC	CTCGTTCCTTTCGA	AACAAA	CCGGCCAACATACCCGTCTCAATGCATTCCATGCTAGCAATGCACGGTTTGAGAGCTAAGCAGGATCAGTACTTGGTGACTGCTTAGCAAGTTCAAATAAGGCTGGTCCGTACACAACTTGGAAAAGTGGCAGCCGAGTCGGCTGCAACAAAGGTTCCATGGTGTAATGGTTAGCACTCTGGACTCTGAATCCAGCGATCCGAGTTCAAATCTCGGTGGAACCTTGGACAGATCTATTCCAGAGGTTTCAGAGCTATGCTGGACTTATTAACAGGAACATGAGACGTCGAAAGGAACGAG	300
97	CTLA4-04_RHOG-01	TTCCATGCTAGCAATGCACG	AAACAGATGACGAAAACGT	1	ACACTTGTGAGT	TGTAGCATCCCG	tRNA_Q	0	CCGGCCAACATACC	CTCGTTCCTTTCGA	AACAAA	CCGGCCAACATACCCGTCTCAATGCATTCCATGCTAGCAATGCACGGTTTGAGAGCTAAGCAGGAACTCACAAGTGTGACTGCTTAGCAAGTTCAAATAAGGCTGGTCCGTACACAACTTGGAAAAGTGGCAGCCGAGTCGGCTGCAACAAAGGTTCCATGGTGTAATGGTTAGCACTCTGGACTCTGAATCCAGCGATCCGAGTTCAAATCTCGGTGGAACCTAAACAGATGACGAAAACGTGTTTCAGAGCTATGCTGGACGGGATGCTACAAACATGAGACGTCGAAAGGAACGAG	299
98	CTLA4-04_RHOG-07	TTCCATGCTAGCAATGCACG	TAGTTGTGTAGCAGATGAGC	1	AGCTTATGTATC	TGAGAGCCTCTT	tRNA_A	0	CCGGCCAACATACC	CTCGTTCCTTTCGA	AACAAA	CCGGCCAACATACCCGTCTCAATGCATTCCATGCTAGCAATGCACGGTTTGAGAGCTAAGCAGGAGATACATAAGCTGACTGCTTAGCAAGTTCAAATAAGGCTGGTCCGTACACAACTTGGAAAAGTGGCAGCCGAGTCGGCTGCAACAAAGGGGGTATAGCTCAGTGGTAGAGCGCGTGCTTAGCATGCACGAGGTCCTGGGTTCGATCCCCAGTACCTCCATAGTTGTGTAGCAGATGAGCGTTTCAGAGCTATGCTGGAAAGAGGCTCTCAAACATGAGACGTCGAAAGGAACGAG	300
99	CTLA4-08_CDKN2A-04	AGAAAAAACAGGAGAGTGCA	ATGATGGGCAGCGCCCGAG	1	GGATTGCTTGTT	TCGTAGCCCGAG	tRNA_P	0	CCGGCCAACATACC	CTCGTTCCTTTCGA	AACAAA	CCGGCCAACATACCCGTCTCAATGCAAGAAAAAACAGGAGAGTGCAGTTTGAGAGCTAAGCAGGAAACAAGCAATCCGACTGCTTAGCAAGTTCAAATAAGGCTGGTCCGTACACAACTTGGAAAAGTGGCAGCCGAGTCGGCTGCAACAAAGGCTCGTTGGTCTAGGGGTATGATTCTCGCTTAGGGTGCGAGAGGTCCCGGGTTCAAATCCCGGACGAGCCCATGATGGGCAGCGCCCGAGGTTTCAGAGCTATGCTGGACTCGGGCTACGAAACATGAGACGTCGAAAGGAACGAG	299
100	CTLA4-08_CDKN2A-05	AGAAAAAACAGGAGAGTGCA	GTACCGTGCGACATCGCGA	1	AACTACTGGTCC	CCTAGACGACCT	tRNA_Q	0	CCGGCCAACATACC	CTCGTTCCTTTCGA	AACAAA	CCGGCCAACATACCCGTCTCAATGCAAGAAAAAACAGGAGAGTGCAGTTTGAGAGCTAAGCAGGAGGACCAGTAGTTGACTGCTTAGCAAGTTCAAATAAGGCTGGTCCGTACACAACTTGGAAAAGTGGCAGCCGAGTCGGCTGCAACAAAGGTTCCATGGTGTAATGGTTAGCACTCTGGACTCTGAATCCAGCGATCCGAGTTCAAATCTCGGTGGAACCTGTACCGTGCGACATCGCGAGTTTCAGAGCTATGCTGGAAGGTCGTCTAGGAACATGAGACGTCGAAAGGAACGAG	299
101	CTLA4-08_CTLA4-04	AGAAAAAACAGGAGAGTGCA	TTCCATGCTAGCAATGCACG	1	GCAAGTGGTTGC	TCCCGTTCGACA	tRNA_Q	0	CCGGCCAACATACC	CTCGTTCCTTTCGA	AACAAA	CCGGCCAACATACCCGTCTCAATGCAAGAAAAAACAGGAGAGTGCAGTTTGAGAGCTAAGCAGGAGCAACCACTTGCGACTGCTTAGCAAGTTCAAATAAGGCTGGTCCGTACACAACTTGGAAAAGTGGCAGCCGAGTCGGCTGCAACAAAGGTTCCATGGTGTAATGGTTAGCACTCTGGACTCTGAATCCAGCGATCCGAGTTCAAATCTCGGTGGAACCTTTCCATGCTAGCAATGCACGGTTTCAGAGCTATGCTGGATGTCGAACGGGAAACATGAGACGTCGAAAGGAACGAG	300
102	CTLA4-08_FAS-02	AGAAAAAACAGGAGAGTGCA	TAGGGACTGCACAGTCAATG	1	GCTTGGTGTACA	CAATAGGGCCCG	tRNA_A	0	CCGGCCAACATACC	CTCGTTCCTTTCGA	AACAAA	CCGGCCAACATACCCGTCTCAATGCAAGAAAAAACAGGAGAGTGCAGTTTGAGAGCTAAGCAGGATGTACACCAAGCGACTGCTTAGCAAGTTCAAATAAGGCTGGTCCGTACACAACTTGGAAAAGTGGCAGCCGAGTCGGCTGCAACAAAGGGGGTATAGCTCAGTGGTAGAGCGCGTGCTTAGCATGCACGAGGTCCTGGGTTCGATCCCCAGTACCTCCATAGGGACTGCACAGTCAATGGTTTCAGAGCTATGCTGGACGGGCCCTATTGAACATGAGACGTCGAAAGGAACGAG	300
103	CTLA4-08_FAS-07	AGAAAAAACAGGAGAGTGCA	CAGCAACACCAAGTGCAAAG	1	ACCGGCAACTTA	CAGAATCATAGC	tRNA_P	0	CCGGCCAACATACC	CTCGTTCCTTTCGA	AACAAA	CCGGCCAACATACCCGTCTCAATGCAAGAAAAAACAGGAGAGTGCAGTTTGAGAGCTAAGCAGGATAAGTTGCCGGTGACTGCTTAGCAAGTTCAAATAAGGCTGGTCCGTACACAACTTGGAAAAGTGGCAGCCGAGTCGGCTGCAACAAAGGCTCGTTGGTCTAGGGGTATGATTCTCGCTTAGGGTGCGAGAGGTCCCGGGTTCAAATCCCGGACGAGCCCCAGCAACACCAAGTGCAAAGGTTTCAGAGCTATGCTGGAGCTATGATTCTGAACATGAGACGTCGAAAGGAACGAG	300
104	CTLA4-08_HAVCR2-04	AGAAAAAACAGGAGAGTGCA	TGAAGTCTCTCTGCCGAGT	1	AGTGTCTGTGCT	CAACTTAGGCAT	tRNA_P	0	CCGGCCAACATACC	CTCGTTCCTTTCGA	AACAAA	CCGGCCAACATACCCGTCTCAATGCAAGAAAAAACAGGAGAGTGCAGTTTGAGAGCTAAGCAGGAAGCACAGACACTGACTGCTTAGCAAGTTCAAATAAGGCTGGTCCGTACACAACTTGGAAAAGTGGCAGCCGAGTCGGCTGCAACAAAGGCTCGTTGGTCTAGGGGTATGATTCTCGCTTAGGGTGCGAGAGGTCCCGGGTTCAAATCCCGGACGAGCCCTGAAGTCTCTCTGCCGAGTGTTTCAGAGCTATGCTGGAATGCCTAAGTTGAACATGAGACGTCGAAAGGAACGAG	299
105	CTLA4-08_HAVCR2-05	AGAAAAAACAGGAGAGTGCA	AGAAGTGGAATACAGAGCGG	1	ACATCAGGCAGG	TCTCAAAGGTGT	tRNA_P	0	CCGGCCAACATACC	CTCGTTCCTTTCGA	AACAAA	CCGGCCAACATACCCGTCTCAATGCAAGAAAAAACAGGAGAGTGCAGTTTGAGAGCTAAGCAGGACCTGCCTGATGTGACTGCTTAGCAAGTTCAAATAAGGCTGGTCCGTACACAACTTGGAAAAGTGGCAGCCGAGTCGGCTGCAACAAAGGCTCGTTGGTCTAGGGGTATGATTCTCGCTTAGGGTGCGAGAGGTCCCGGGTTCAAATCCCGGACGAGCCCAGAAGTGGAATACAGAGCGGGTTTCAGAGCTATGCTGGAACACCTTTGAGAAACATGAGACGTCGAAAGGAACGAG	300
106	CTLA4-08_PRDM1-04	AGAAAAAACAGGAGAGTGCA	AGGATGCGGATATGACTCTG	1	AGGTTGTCGGCA	TCTTATGGATGA	tRNA_A	0	CCGGCCAACATACC	CTCGTTCCTTTCGA	AACAAA	CCGGCCAACATACCCGTCTCAATGCAAGAAAAAACAGGAGAGTGCAGTTTGAGAGCTAAGCAGGATGCCGACAACCTGACTGCTTAGCAAGTTCAAATAAGGCTGGTCCGTACACAACTTGGAAAAGTGGCAGCCGAGTCGGCTGCAACAAAGGGGGTATAGCTCAGTGGTAGAGCGCGTGCTTAGCATGCACGAGGTCCTGGGTTCGATCCCCAGTACCTCCAAGGATGCGGATATGACTCTGGTTTCAGAGCTATGCTGGATCATCCATAAGAAACATGAGACGTCGAAAGGAACGAG	300
107	CTLA4-08_PRDM1-07	AGAAAAAACAGGAGAGTGCA	TGGACAGATCTATTCCAGAG	1	AGCCCTAGCATT	TCATACCGAGCT	tRNA_A	0	CCGGCCAACATACC	CTCGTTCCTTTCGA	AACAAA	CCGGCCAACATACCCGTCTCAATGCAAGAAAAAACAGGAGAGTGCAGTTTGAGAGCTAAGCAGGAAATGCTAGGGCTGACTGCTTAGCAAGTTCAAATAAGGCTGGTCCGTACACAACTTGGAAAAGTGGCAGCCGAGTCGGCTGCAACAAAGGGGGTATAGCTCAGTGGTAGAGCGCGTGCTTAGCATGCACGAGGTCCTGGGTTCGATCCCCAGTACCTCCATGGACAGATCTATTCCAGAGGTTTCAGAGCTATGCTGGAAGCTCGGTATGAAACATGAGACGTCGAAAGGAACGAG	300
108	CTLA4-08_RHOG-01	AGAAAAAACAGGAGAGTGCA	AAACAGATGACGAAAACGT	1	GTCTAGTAAGGT	TGCAAAGTGCCG	tRNA_P	0	CCGGCCAACATACC	CTCGTTCCTTTCGA	AACAAA	CCGGCCAACATACCCGTCTCAATGCAAGAAAAAACAGGAGAGTGCAGTTTGAGAGCTAAGCAGGAACCTTACTAGACGACTGCTTAGCAAGTTCAAATAAGGCTGGTCCGTACACAACTTGGAAAAGTGGCAGCCGAGTCGGCTGCAACAAAGGCTCGTTGGTCTAGGGGTATGATTCTCGCTTAGGGTGCGAGAGGTCCCGGGTTCAAATCCCGGACGAGCCCAAACAGATGACGAAAACGTGTTTCAGAGCTATGCTGGACGGCACTTTGCAAACATGAGACGTCGAAAGGAACGAG	299
109	CTLA4-08_RHOG-07	AGAAAAAACAGGAGAGTGCA	TAGTTGTGTAGCAGATGAGC	1	AGGCGTGAGTTA	CTGCTTTGTTAC	tRNA_Q	0	CCGGCCAACATACC	CTCGTTCCTTTCGA	AACAAA	CCGGCCAACATACCCGTCTCAATGCAAGAAAAAACAGGAGAGTGCAGTTTGAGAGCTAAGCAGGATAACTCACGCCTGACTGCTTAGCAAGTTCAAATAAGGCTGGTCCGTACACAACTTGGAAAAGTGGCAGCCGAGTCGGCTGCAACAAAGGTTCCATGGTGTAATGGTTAGCACTCTGGACTCTGAATCCAGCGATCCGAGTTCAAATCTCGGTGGAACCTTAGTTGTGTAGCAGATGAGCGTTTCAGAGCTATGCTGGAGTAACAAAGCAGAACATGAGACGTCGAAAGGAACGAG	300
110	FAS-02_CDKN2A-04	TAGGGACTGCACAGTCAATG	ATGATGGGCAGCGCCCGAG	1	ATGACCCAAAGT	CGAAACTTCTTA	tRNA_Q	0	CCGGCCAACATACC	CTCGTTCCTTTCGA	AACAAA	CCGGCCAACATACCCGTCTCAATGCATAGGGACTGCACAGTCAATGGTTTGAGAGCTAAGCAGGAACTTTGGGTCATGACTGCTTAGCAAGTTCAAATAAGGCTGGTCCGTACACAACTTGGAAAAGTGGCAGCCGAGTCGGCTGCAACAAAGGTTCCATGGTGTAATGGTTAGCACTCTGGACTCTGAATCCAGCGATCCGAGTTCAAATCTCGGTGGAACCTATGATGGGCAGCGCCCGAGGTTTCAGAGCTATGCTGGATAAGAAGTTTCGAACATGAGACGTCGAAAGGAACGAG	299
111	FAS-02_CDKN2A-05	TAGGGACTGCACAGTCAATG	GTACCGTGCGACATCGCGA	1	GTTGACAATCCA	CTAATGCAAGAG	tRNA_A	0	CCGGCCAACATACC	CTCGTTCCTTTCGA	AACAAA	CCGGCCAACATACCCGTCTCAATGCATAGGGACTGCACAGTCAATGGTTTGAGAGCTAAGCAGGATGGATTGTCAACGACTGCTTAGCAAGTTCAAATAAGGCTGGTCCGTACACAACTTGGAAAAGTGGCAGCCGAGTCGGCTGCAACAAAGGGGGTATAGCTCAGTGGTAGAGCGCGTGCTTAGCATGCACGAGGTCCTGGGTTCGATCCCCAGTACCTCCAGTACCGTGCGACATCGCGAGTTTCAGAGCTATGCTGGACTCTTGCATTAGAACATGAGACGTCGAAAGGAACGAG	299
112	FAS-02_CTLA4-04	TAGGGACTGCACAGTCAATG	TTCCATGCTAGCAATGCACG	1	GTTCATACGGCG	CGATACGCCAGC	tRNA_A	0	CCGGCCAACATACC	CTCGTTCCTTTCGA	AACAAA	CCGGCCAACATACCCGTCTCAATGCATAGGGACTGCACAGTCAATGGTTTGAGAGCTAAGCAGGACGCCGTATGAACGACTGCTTAGCAAGTTCAAATAAGGCTGGTCCGTACACAACTTGGAAAAGTGGCAGCCGAGTCGGCTGCAACAAAGGGGGTATAGCTCAGTGGTAGAGCGCGTGCTTAGCATGCACGAGGTCCTGGGTTCGATCCCCAGTACCTCCATTCCATGCTAGCAATGCACGGTTTCAGAGCTATGCTGGAGCTGGCGTATCGAACATGAGACGTCGAAAGGAACGAG	300
113	FAS-02_CTLA4-08	TAGGGACTGCACAGTCAATG	AGAAAAAACAGGAGAGTGCA	1	ATTACCGTATCT	CCCTTTGCTTCA	tRNA_P	0	CCGGCCAACATACC	CTCGTTCCTTTCGA	AACAAA	CCGGCCAACATACCCGTCTCAATGCATAGGGACTGCACAGTCAATGGTTTGAGAGCTAAGCAGGAAGATACGGTAATGACTGCTTAGCAAGTTCAAATAAGGCTGGTCCGTACACAACTTGGAAAAGTGGCAGCCGAGTCGGCTGCAACAAAGGCTCGTTGGTCTAGGGGTATGATTCTCGCTTAGGGTGCGAGAGGTCCCGGGTTCAAATCCCGGACGAGCCCAGAAAAAACAGGAGAGTGCAGTTTCAGAGCTATGCTGGATGAAGCAAAGGGAACATGAGACGTCGAAAGGAACGAG	300
114	FAS-02_FAS-07	TAGGGACTGCACAGTCAATG	CAGCAACACCAAGTGCAAAG	1	GGAACTCATACC	CCAATAACCTTA	tRNA_Q	0	CCGGCCAACATACC	CTCGTTCCTTTCGA	AACAAA	CCGGCCAACATACCCGTCTCAATGCATAGGGACTGCACAGTCAATGGTTTGAGAGCTAAGCAGGAGGTATGAGTTCCGACTGCTTAGCAAGTTCAAATAAGGCTGGTCCGTACACAACTTGGAAAAGTGGCAGCCGAGTCGGCTGCAACAAAGGTTCCATGGTGTAATGGTTAGCACTCTGGACTCTGAATCCAGCGATCCGAGTTCAAATCTCGGTGGAACCTCAGCAACACCAAGTGCAAAGGTTTCAGAGCTATGCTGGATAAGGTTATTGGAACATGAGACGTCGAAAGGAACGAG	300
115	FAS-02_HAVCR2-04	TAGGGACTGCACAGTCAATG	TGAAGTCTCTCTGCCGAGT	1	GGTTGACCAGGG	TAGGCAATAGTA	tRNA_P	0	CCGGCCAACATACC	CTCGTTCCTTTCGA	AACAAA	CCGGCCAACATACCCGTCTCAATGCATAGGGACTGCACAGTCAATGGTTTGAGAGCTAAGCAGGACCCTGGTCAACCGACTGCTTAGCAAGTTCAAATAAGGCTGGTCCGTACACAACTTGGAAAAGTGGCAGCCGAGTCGGCTGCAACAAAGGCTCGTTGGTCTAGGGGTATGATTCTCGCTTAGGGTGCGAGAGGTCCCGGGTTCAAATCCCGGACGAGCCCTGAAGTCTCTCTGCCGAGTGTTTCAGAGCTATGCTGGATACTATTGCCTAAACATGAGACGTCGAAAGGAACGAG	299
116	FAS-02_HAVCR2-05	TAGGGACTGCACAGTCAATG	AGAAGTGGAATACAGAGCGG	1	ACGGTATAACAA	CAGTCCTATTGT	tRNA_Q	0	CCGGCCAACATACC	CTCGTTCCTTTCGA	AACAAA	CCGGCCAACATACCCGTCTCAATGCATAGGGACTGCACAGTCAATGGTTTGAGAGCTAAGCAGGATTGTTATACCGTGACTGCTTAGCAAGTTCAAATAAGGCTGGTCCGTACACAACTTGGAAAAGTGGCAGCCGAGTCGGCTGCAACAAAGGTTCCATGGTGTAATGGTTAGCACTCTGGACTCTGAATCCAGCGATCCGAGTTCAAATCTCGGTGGAACCTAGAAGTGGAATACAGAGCGGGTTTCAGAGCTATGCTGGAACAATAGGACTGAACATGAGACGTCGAAAGGAACGAG	300
117	FAS-02_PRDM1-04	TAGGGACTGCACAGTCAATG	AGGATGCGGATATGACTCTG	1	GTAAATCCCTTG	TACCTCTGCTCG	tRNA_Q	0	CCGGCCAACATACC	CTCGTTCCTTTCGA	AACAAA	CCGGCCAACATACCCGTCTCAATGCATAGGGACTGCACAGTCAATGGTTTGAGAGCTAAGCAGGACAAGGGATTTACGACTGCTTAGCAAGTTCAAATAAGGCTGGTCCGTACACAACTTGGAAAAGTGGCAGCCGAGTCGGCTGCAACAAAGGTTCCATGGTGTAATGGTTAGCACTCTGGACTCTGAATCCAGCGATCCGAGTTCAAATCTCGGTGGAACCTAGGATGCGGATATGACTCTGGTTTCAGAGCTATGCTGGACGAGCAGAGGTAAACATGAGACGTCGAAAGGAACGAG	300
118	FAS-02_PRDM1-07	TAGGGACTGCACAGTCAATG	TGGACAGATCTATTCCAGAG	1	ACCACTGATACC	CTTCAGCTTCTA	tRNA_P	0	CCGGCCAACATACC	CTCGTTCCTTTCGA	AACAAA	CCGGCCAACATACCCGTCTCAATGCATAGGGACTGCACAGTCAATGGTTTGAGAGCTAAGCAGGAGGTATCAGTGGTGACTGCTTAGCAAGTTCAAATAAGGCTGGTCCGTACACAACTTGGAAAAGTGGCAGCCGAGTCGGCTGCAACAAAGGCTCGTTGGTCTAGGGGTATGATTCTCGCTTAGGGTGCGAGAGGTCCCGGGTTCAAATCCCGGACGAGCCCTGGACAGATCTATTCCAGAGGTTTCAGAGCTATGCTGGATAGAAGCTGAAGAACATGAGACGTCGAAAGGAACGAG	300
119	FAS-02_RHOG-01	TAGGGACTGCACAGTCAATG	AAACAGATGACGAAAACGT	1	ACAACTTCGCCT	TACTCCATCACG	tRNA_A	0	CCGGCCAACATACC	CTCGTTCCTTTCGA	AACAAA	CCGGCCAACATACCCGTCTCAATGCATAGGGACTGCACAGTCAATGGTTTGAGAGCTAAGCAGGAAGGCGAAGTTGTGACTGCTTAGCAAGTTCAAATAAGGCTGGTCCGTACACAACTTGGAAAAGTGGCAGCCGAGTCGGCTGCAACAAAGGGGGTATAGCTCAGTGGTAGAGCGCGTGCTTAGCATGCACGAGGTCCTGGGTTCGATCCCCAGTACCTCCAAAACAGATGACGAAAACGTGTTTCAGAGCTATGCTGGACGTGATGGAGTAAACATGAGACGTCGAAAGGAACGAG	299
120	FAS-02_RHOG-07	TAGGGACTGCACAGTCAATG	TAGTTGTGTAGCAGATGAGC	1	GGAGGGTTACTT	CAGACACTGTCA	tRNA_P	0	CCGGCCAACATACC	CTCGTTCCTTTCGA	AACAAA	CCGGCCAACATACCCGTCTCAATGCATAGGGACTGCACAGTCAATGGTTTGAGAGCTAAGCAGGAAAGTAACCCTCCGACTGCTTAGCAAGTTCAAATAAGGCTGGTCCGTACACAACTTGGAAAAGTGGCAGCCGAGTCGGCTGCAACAAAGGCTCGTTGGTCTAGGGGTATGATTCTCGCTTAGGGTGCGAGAGGTCCCGGGTTCAAATCCCGGACGAGCCCTAGTTGTGTAGCAGATGAGCGTTTCAGAGCTATGCTGGATGACAGTGTCTGAACATGAGACGTCGAAAGGAACGAG	300
121	FAS-07_CDKN2A-04	CAGCAACACCAAGTGCAAAG	ATGATGGGCAGCGCCCGAG	1	GTAGTCTATAGC	TGGGACATTATC	tRNA_A	0	CCGGCCAACATACC	CTCGTTCCTTTCGA	AACAAA	CCGGCCAACATACCCGTCTCAATGCACAGCAACACCAAGTGCAAAGGTTTGAGAGCTAAGCAGGAGCTATAGACTACGACTGCTTAGCAAGTTCAAATAAGGCTGGTCCGTACACAACTTGGAAAAGTGGCAGCCGAGTCGGCTGCAACAAAGGGGGTATAGCTCAGTGGTAGAGCGCGTGCTTAGCATGCACGAGGTCCTGGGTTCGATCCCCAGTACCTCCAATGATGGGCAGCGCCCGAGGTTTCAGAGCTATGCTGGAGATAATGTCCCAAACATGAGACGTCGAAAGGAACGAG	299
122	FAS-07_CDKN2A-05	CAGCAACACCAAGTGCAAAG	GTACCGTGCGACATCGCGA	1	GATGGCATTTAG	CAGGGACATTAC	tRNA_P	0	CCGGCCAACATACC	CTCGTTCCTTTCGA	AACAAA	CCGGCCAACATACCCGTCTCAATGCACAGCAACACCAAGTGCAAAGGTTTGAGAGCTAAGCAGGACTAAATGCCATCGACTGCTTAGCAAGTTCAAATAAGGCTGGTCCGTACACAACTTGGAAAAGTGGCAGCCGAGTCGGCTGCAACAAAGGCTCGTTGGTCTAGGGGTATGATTCTCGCTTAGGGTGCGAGAGGTCCCGGGTTCAAATCCCGGACGAGCCCGTACCGTGCGACATCGCGAGTTTCAGAGCTATGCTGGAGTAATGTCCCTGAACATGAGACGTCGAAAGGAACGAG	299
123	FAS-07_CTLA4-04	CAGCAACACCAAGTGCAAAG	TTCCATGCTAGCAATGCACG	1	GCCCGAAATTCC	TCGTTTACATCA	tRNA_Q	0	CCGGCCAACATACC	CTCGTTCCTTTCGA	AACAAA	CCGGCCAACATACCCGTCTCAATGCACAGCAACACCAAGTGCAAAGGTTTGAGAGCTAAGCAGGAGGAATTTCGGGCGACTGCTTAGCAAGTTCAAATAAGGCTGGTCCGTACACAACTTGGAAAAGTGGCAGCCGAGTCGGCTGCAACAAAGGTTCCATGGTGTAATGGTTAGCACTCTGGACTCTGAATCCAGCGATCCGAGTTCAAATCTCGGTGGAACCTTTCCATGCTAGCAATGCACGGTTTCAGAGCTATGCTGGATGATGTAAACGAAACATGAGACGTCGAAAGGAACGAG	300
124	FAS-07_CTLA4-08	CAGCAACACCAAGTGCAAAG	AGAAAAAACAGGAGAGTGCA	1	GATGCCTATCGG	TCCTAGAACTAG	tRNA_A	0	CCGGCCAACATACC	CTCGTTCCTTTCGA	AACAAA	CCGGCCAACATACCCGTCTCAATGCACAGCAACACCAAGTGCAAAGGTTTGAGAGCTAAGCAGGACCGATAGGCATCGACTGCTTAGCAAGTTCAAATAAGGCTGGTCCGTACACAACTTGGAAAAGTGGCAGCCGAGTCGGCTGCAACAAAGGGGGTATAGCTCAGTGGTAGAGCGCGTGCTTAGCATGCACGAGGTCCTGGGTTCGATCCCCAGTACCTCCAAGAAAAAACAGGAGAGTGCAGTTTCAGAGCTATGCTGGACTAGTTCTAGGAAACATGAGACGTCGAAAGGAACGAG	300
125	FAS-07_FAS-02	CAGCAACACCAAGTGCAAAG	TAGGGACTGCACAGTCAATG	1	GTTAGCCAGAGA	TGTACACAAGAC	tRNA_P	0	CCGGCCAACATACC	CTCGTTCCTTTCGA	AACAAA	CCGGCCAACATACCCGTCTCAATGCACAGCAACACCAAGTGCAAAGGTTTGAGAGCTAAGCAGGATCTCTGGCTAACGACTGCTTAGCAAGTTCAAATAAGGCTGGTCCGTACACAACTTGGAAAAGTGGCAGCCGAGTCGGCTGCAACAAAGGCTCGTTGGTCTAGGGGTATGATTCTCGCTTAGGGTGCGAGAGGTCCCGGGTTCAAATCCCGGACGAGCCCTAGGGACTGCACAGTCAATGGTTTCAGAGCTATGCTGGAGTCTTGTGTACAAACATGAGACGTCGAAAGGAACGAG	300
126	FAS-07_HAVCR2-04	CAGCAACACCAAGTGCAAAG	TGAAGTCTCTCTGCCGAGT	1	ATCGTGTATCTA	CATTTGCTGTCC	tRNA_Q	0	CCGGCCAACATACC	CTCGTTCCTTTCGA	AACAAA	CCGGCCAACATACCCGTCTCAATGCACAGCAACACCAAGTGCAAAGGTTTGAGAGCTAAGCAGGATAGATACACGATGACTGCTTAGCAAGTTCAAATAAGGCTGGTCCGTACACAACTTGGAAAAGTGGCAGCCGAGTCGGCTGCAACAAAGGTTCCATGGTGTAATGGTTAGCACTCTGGACTCTGAATCCAGCGATCCGAGTTCAAATCTCGGTGGAACCTTGAAGTCTCTCTGCCGAGTGTTTCAGAGCTATGCTGGAGGACAGCAAATGAACATGAGACGTCGAAAGGAACGAG	299
127	FAS-07_HAVCR2-05	CAGCAACACCAAGTGCAAAG	AGAAGTGGAATACAGAGCGG	1	GGCTGATAACTC	TCAGGTCCACAT	tRNA_Q	0	CCGGCCAACATACC	CTCGTTCCTTTCGA	AACAAA	CCGGCCAACATACCCGTCTCAATGCACAGCAACACCAAGTGCAAAGGTTTGAGAGCTAAGCAGGAGAGTTATCAGCCGACTGCTTAGCAAGTTCAAATAAGGCTGGTCCGTACACAACTTGGAAAAGTGGCAGCCGAGTCGGCTGCAACAAAGGTTCCATGGTGTAATGGTTAGCACTCTGGACTCTGAATCCAGCGATCCGAGTTCAAATCTCGGTGGAACCTAGAAGTGGAATACAGAGCGGGTTTCAGAGCTATGCTGGAATGTGGACCTGAAACATGAGACGTCGAAAGGAACGAG	300
128	FAS-07_PRDM1-04	CAGCAACACCAAGTGCAAAG	AGGATGCGGATATGACTCTG	1	GGCATCAACTTA	TAGTCATCTAAG	tRNA_Q	0	CCGGCCAACATACC	CTCGTTCCTTTCGA	AACAAA	CCGGCCAACATACCCGTCTCAATGCACAGCAACACCAAGTGCAAAGGTTTGAGAGCTAAGCAGGATAAGTTGATGCCGACTGCTTAGCAAGTTCAAATAAGGCTGGTCCGTACACAACTTGGAAAAGTGGCAGCCGAGTCGGCTGCAACAAAGGTTCCATGGTGTAATGGTTAGCACTCTGGACTCTGAATCCAGCGATCCGAGTTCAAATCTCGGTGGAACCTAGGATGCGGATATGACTCTGGTTTCAGAGCTATGCTGGACTTAGATGACTAAACATGAGACGTCGAAAGGAACGAG	300
129	FAS-07_PRDM1-07	CAGCAACACCAAGTGCAAAG	TGGACAGATCTATTCCAGAG	1	GATTCTTCCCGC	CTTTGGCGCTGG	tRNA_Q	0	CCGGCCAACATACC	CTCGTTCCTTTCGA	AACAAA	CCGGCCAACATACCCGTCTCAATGCACAGCAACACCAAGTGCAAAGGTTTGAGAGCTAAGCAGGAGCGGGAAGAATCGACTGCTTAGCAAGTTCAAATAAGGCTGGTCCGTACACAACTTGGAAAAGTGGCAGCCGAGTCGGCTGCAACAAAGGTTCCATGGTGTAATGGTTAGCACTCTGGACTCTGAATCCAGCGATCCGAGTTCAAATCTCGGTGGAACCTTGGACAGATCTATTCCAGAGGTTTCAGAGCTATGCTGGACCAGCGCCAAAGAACATGAGACGTCGAAAGGAACGAG	300
130	FAS-07_RHOG-01	CAGCAACACCAAGTGCAAAG	AAACAGATGACGAAAACGT	1	ATTGGCCGTGCT	CCAACGTTTAAA	tRNA_P	0	CCGGCCAACATACC	CTCGTTCCTTTCGA	AACAAA	CCGGCCAACATACCCGTCTCAATGCACAGCAACACCAAGTGCAAAGGTTTGAGAGCTAAGCAGGAAGCACGGCCAATGACTGCTTAGCAAGTTCAAATAAGGCTGGTCCGTACACAACTTGGAAAAGTGGCAGCCGAGTCGGCTGCAACAAAGGCTCGTTGGTCTAGGGGTATGATTCTCGCTTAGGGTGCGAGAGGTCCCGGGTTCAAATCCCGGACGAGCCCAAACAGATGACGAAAACGTGTTTCAGAGCTATGCTGGATTTAAACGTTGGAACATGAGACGTCGAAAGGAACGAG	299
131	FAS-07_RHOG-07	CAGCAACACCAAGTGCAAAG	TAGTTGTGTAGCAGATGAGC	1	AGATCCTTGCCA	CAAGCGAATGCA	tRNA_Q	0	CCGGCCAACATACC	CTCGTTCCTTTCGA	AACAAA	CCGGCCAACATACCCGTCTCAATGCACAGCAACACCAAGTGCAAAGGTTTGAGAGCTAAGCAGGATGGCAAGGATCTGACTGCTTAGCAAGTTCAAATAAGGCTGGTCCGTACACAACTTGGAAAAGTGGCAGCCGAGTCGGCTGCAACAAAGGTTCCATGGTGTAATGGTTAGCACTCTGGACTCTGAATCCAGCGATCCGAGTTCAAATCTCGGTGGAACCTTAGTTGTGTAGCAGATGAGCGTTTCAGAGCTATGCTGGATGCATTCGCTTGAACATGAGACGTCGAAAGGAACGAG	300
132	HAVCR2-04_CDKN2A-04	TGAAGTCTCTCTGCCGAGT	ATGATGGGCAGCGCCCGAG	1	ACTCTGGACCAA	TGTTGGAGTACA	tRNA_Q	0	CCGGCCAACATACC	CTCGTTCCTTTCGA	AACAAA	CCGGCCAACATACCCGTCTCAATGCATGAAGTCTCTCTGCCGAGTGTTTGAGAGCTAAGCAGGATTGGTCCAGAGTGACTGCTTAGCAAGTTCAAATAAGGCTGGTCCGTACACAACTTGGAAAAGTGGCAGCCGAGTCGGCTGCAACAAAGGTTCCATGGTGTAATGGTTAGCACTCTGGACTCTGAATCCAGCGATCCGAGTTCAAATCTCGGTGGAACCTATGATGGGCAGCGCCCGAGGTTTCAGAGCTATGCTGGATGTACTCCAACAAACATGAGACGTCGAAAGGAACGAG	298
133	HAVCR2-04_CDKN2A-05	TGAAGTCTCTCTGCCGAGT	GTACCGTGCGACATCGCGA	1	GCATCCAGTCGA	CCTGATCTTCAC	tRNA_A	0	CCGGCCAACATACC	CTCGTTCCTTTCGA	AACAAA	CCGGCCAACATACCCGTCTCAATGCATGAAGTCTCTCTGCCGAGTGTTTGAGAGCTAAGCAGGATCGACTGGATGCGACTGCTTAGCAAGTTCAAATAAGGCTGGTCCGTACACAACTTGGAAAAGTGGCAGCCGAGTCGGCTGCAACAAAGGGGGTATAGCTCAGTGGTAGAGCGCGTGCTTAGCATGCACGAGGTCCTGGGTTCGATCCCCAGTACCTCCAGTACCGTGCGACATCGCGAGTTTCAGAGCTATGCTGGAGTGAAGATCAGGAACATGAGACGTCGAAAGGAACGAG	298
134	HAVCR2-04_CTLA4-04	TGAAGTCTCTCTGCCGAGT	TTCCATGCTAGCAATGCACG	1	AAGCTTGCGTGC	TCCGCATGGCGT	tRNA_A	0	CCGGCCAACATACC	CTCGTTCCTTTCGA	AACAAA	CCGGCCAACATACCCGTCTCAATGCATGAAGTCTCTCTGCCGAGTGTTTGAGAGCTAAGCAGGAGCACGCAAGCTTGACTGCTTAGCAAGTTCAAATAAGGCTGGTCCGTACACAACTTGGAAAAGTGGCAGCCGAGTCGGCTGCAACAAAGGGGGTATAGCTCAGTGGTAGAGCGCGTGCTTAGCATGCACGAGGTCCTGGGTTCGATCCCCAGTACCTCCATTCCATGCTAGCAATGCACGGTTTCAGAGCTATGCTGGAACGCCATGCGGAAACATGAGACGTCGAAAGGAACGAG	299
135	HAVCR2-04_CTLA4-08	TGAAGTCTCTCTGCCGAGT	AGAAAAAACAGGAGAGTGCA	1	AACTCGCATCCT	CAATCAGTATCA	tRNA_Q	0	CCGGCCAACATACC	CTCGTTCCTTTCGA	AACAAA	CCGGCCAACATACCCGTCTCAATGCATGAAGTCTCTCTGCCGAGTGTTTGAGAGCTAAGCAGGAAGGATGCGAGTTGACTGCTTAGCAAGTTCAAATAAGGCTGGTCCGTACACAACTTGGAAAAGTGGCAGCCGAGTCGGCTGCAACAAAGGTTCCATGGTGTAATGGTTAGCACTCTGGACTCTGAATCCAGCGATCCGAGTTCAAATCTCGGTGGAACCTAGAAAAAACAGGAGAGTGCAGTTTCAGAGCTATGCTGGATGATACTGATTGAACATGAGACGTCGAAAGGAACGAG	299
136	HAVCR2-04_FAS-02	TGAAGTCTCTCTGCCGAGT	TAGGGACTGCACAGTCAATG	1	AGGGATACAGGA	CAGGATAGTACT	tRNA_Q	0	CCGGCCAACATACC	CTCGTTCCTTTCGA	AACAAA	CCGGCCAACATACCCGTCTCAATGCATGAAGTCTCTCTGCCGAGTGTTTGAGAGCTAAGCAGGATCCTGTATCCCTGACTGCTTAGCAAGTTCAAATAAGGCTGGTCCGTACACAACTTGGAAAAGTGGCAGCCGAGTCGGCTGCAACAAAGGTTCCATGGTGTAATGGTTAGCACTCTGGACTCTGAATCCAGCGATCCGAGTTCAAATCTCGGTGGAACCTTAGGGACTGCACAGTCAATGGTTTCAGAGCTATGCTGGAAGTACTATCCTGAACATGAGACGTCGAAAGGAACGAG	299
137	HAVCR2-04_FAS-07	TGAAGTCTCTCTGCCGAGT	CAGCAACACCAAGTGCAAAG	1	GGGCTTGTACAC	CAAATCTCAACC	tRNA_P	0	CCGGCCAACATACC	CTCGTTCCTTTCGA	AACAAA	CCGGCCAACATACCCGTCTCAATGCATGAAGTCTCTCTGCCGAGTGTTTGAGAGCTAAGCAGGAGTGTACAAGCCCGACTGCTTAGCAAGTTCAAATAAGGCTGGTCCGTACACAACTTGGAAAAGTGGCAGCCGAGTCGGCTGCAACAAAGGCTCGTTGGTCTAGGGGTATGATTCTCGCTTAGGGTGCGAGAGGTCCCGGGTTCAAATCCCGGACGAGCCCCAGCAACACCAAGTGCAAAGGTTTCAGAGCTATGCTGGAGGTTGAGATTTGAACATGAGACGTCGAAAGGAACGAG	299
138	HAVCR2-04_HAVCR2-05	TGAAGTCTCTCTGCCGAGT	AGAAGTGGAATACAGAGCGG	1	ATTAGGACAAGC	TACGATCCCTTC	tRNA_P	0	CCGGCCAACATACC	CTCGTTCCTTTCGA	AACAAA	CCGGCCAACATACCCGTCTCAATGCATGAAGTCTCTCTGCCGAGTGTTTGAGAGCTAAGCAGGAGCTTGTCCTAATGACTGCTTAGCAAGTTCAAATAAGGCTGGTCCGTACACAACTTGGAAAAGTGGCAGCCGAGTCGGCTGCAACAAAGGCTCGTTGGTCTAGGGGTATGATTCTCGCTTAGGGTGCGAGAGGTCCCGGGTTCAAATCCCGGACGAGCCCAGAAGTGGAATACAGAGCGGGTTTCAGAGCTATGCTGGAGAAGGGATCGTAAACATGAGACGTCGAAAGGAACGAG	299
139	HAVCR2-04_PRDM1-04	TGAAGTCTCTCTGCCGAGT	AGGATGCGGATATGACTCTG	1	GCCTATCGAAAC	TCGTGAGACCTC	tRNA_Q	0	CCGGCCAACATACC	CTCGTTCCTTTCGA	AACAAA	CCGGCCAACATACCCGTCTCAATGCATGAAGTCTCTCTGCCGAGTGTTTGAGAGCTAAGCAGGAGTTTCGATAGGCGACTGCTTAGCAAGTTCAAATAAGGCTGGTCCGTACACAACTTGGAAAAGTGGCAGCCGAGTCGGCTGCAACAAAGGTTCCATGGTGTAATGGTTAGCACTCTGGACTCTGAATCCAGCGATCCGAGTTCAAATCTCGGTGGAACCTAGGATGCGGATATGACTCTGGTTTCAGAGCTATGCTGGAGAGGTCTCACGAAACATGAGACGTCGAAAGGAACGAG	299
140	HAVCR2-04_PRDM1-07	TGAAGTCTCTCTGCCGAGT	TGGACAGATCTATTCCAGAG	1	GCGATTAAGTGC	CTCTTAGTAGTC	tRNA_P	0	CCGGCCAACATACC	CTCGTTCCTTTCGA	AACAAA	CCGGCCAACATACCCGTCTCAATGCATGAAGTCTCTCTGCCGAGTGTTTGAGAGCTAAGCAGGAGCACTTAATCGCGACTGCTTAGCAAGTTCAAATAAGGCTGGTCCGTACACAACTTGGAAAAGTGGCAGCCGAGTCGGCTGCAACAAAGGCTCGTTGGTCTAGGGGTATGATTCTCGCTTAGGGTGCGAGAGGTCCCGGGTTCAAATCCCGGACGAGCCCTGGACAGATCTATTCCAGAGGTTTCAGAGCTATGCTGGAGACTACTAAGAGAACATGAGACGTCGAAAGGAACGAG	299
141	HAVCR2-04_RHOG-01	TGAAGTCTCTCTGCCGAGT	AAACAGATGACGAAAACGT	1	AACCCTCCTGAG	TGCCGCTTCACT	tRNA_P	0	CCGGCCAACATACC	CTCGTTCCTTTCGA	AACAAA	CCGGCCAACATACCCGTCTCAATGCATGAAGTCTCTCTGCCGAGTGTTTGAGAGCTAAGCAGGACTCAGGAGGGTTGACTGCTTAGCAAGTTCAAATAAGGCTGGTCCGTACACAACTTGGAAAAGTGGCAGCCGAGTCGGCTGCAACAAAGGCTCGTTGGTCTAGGGGTATGATTCTCGCTTAGGGTGCGAGAGGTCCCGGGTTCAAATCCCGGACGAGCCCAAACAGATGACGAAAACGTGTTTCAGAGCTATGCTGGAAGTGAAGCGGCAAACATGAGACGTCGAAAGGAACGAG	298
142	HAVCR2-04_RHOG-07	TGAAGTCTCTCTGCCGAGT	TAGTTGTGTAGCAGATGAGC	1	ACATCTCTGTAG	TCTATCTCGTAC	tRNA_Q	0	CCGGCCAACATACC	CTCGTTCCTTTCGA	AACAAA	CCGGCCAACATACCCGTCTCAATGCATGAAGTCTCTCTGCCGAGTGTTTGAGAGCTAAGCAGGACTACAGAGATGTGACTGCTTAGCAAGTTCAAATAAGGCTGGTCCGTACACAACTTGGAAAAGTGGCAGCCGAGTCGGCTGCAACAAAGGTTCCATGGTGTAATGGTTAGCACTCTGGACTCTGAATCCAGCGATCCGAGTTCAAATCTCGGTGGAACCTTAGTTGTGTAGCAGATGAGCGTTTCAGAGCTATGCTGGAGTACGAGATAGAAACATGAGACGTCGAAAGGAACGAG	299
143	HAVCR2-05_CDKN2A-04	AGAAGTGGAATACAGAGCGG	ATGATGGGCAGCGCCCGAG	1	AGAAAGGTCTGG	CATTGAGGAGGT	tRNA_A	0	CCGGCCAACATACC	CTCGTTCCTTTCGA	AACAAA	CCGGCCAACATACCCGTCTCAATGCAAGAAGTGGAATACAGAGCGGGTTTGAGAGCTAAGCAGGACCAGACCTTTCTGACTGCTTAGCAAGTTCAAATAAGGCTGGTCCGTACACAACTTGGAAAAGTGGCAGCCGAGTCGGCTGCAACAAAGGGGGTATAGCTCAGTGGTAGAGCGCGTGCTTAGCATGCACGAGGTCCTGGGTTCGATCCCCAGTACCTCCAATGATGGGCAGCGCCCGAGGTTTCAGAGCTATGCTGGAACCTCCTCAATGAACATGAGACGTCGAAAGGAACGAG	299
144	HAVCR2-05_CDKN2A-05	AGAAGTGGAATACAGAGCGG	GTACCGTGCGACATCGCGA	1	AGAACATGCGTG	TGCTCCTCGGAG	tRNA_P	0	CCGGCCAACATACC	CTCGTTCCTTTCGA	AACAAA	CCGGCCAACATACCCGTCTCAATGCAAGAAGTGGAATACAGAGCGGGTTTGAGAGCTAAGCAGGACACGCATGTTCTGACTGCTTAGCAAGTTCAAATAAGGCTGGTCCGTACACAACTTGGAAAAGTGGCAGCCGAGTCGGCTGCAACAAAGGCTCGTTGGTCTAGGGGTATGATTCTCGCTTAGGGTGCGAGAGGTCCCGGGTTCAAATCCCGGACGAGCCCGTACCGTGCGACATCGCGAGTTTCAGAGCTATGCTGGACTCCGAGGAGCAAACATGAGACGTCGAAAGGAACGAG	299
145	HAVCR2-05_CTLA4-04	AGAAGTGGAATACAGAGCGG	TTCCATGCTAGCAATGCACG	1	GTACCAGTAGAC	CTACAGTAGAAG	tRNA_P	0	CCGGCCAACATACC	CTCGTTCCTTTCGA	AACAAA	CCGGCCAACATACCCGTCTCAATGCAAGAAGTGGAATACAGAGCGGGTTTGAGAGCTAAGCAGGAGTCTACTGGTACGACTGCTTAGCAAGTTCAAATAAGGCTGGTCCGTACACAACTTGGAAAAGTGGCAGCCGAGTCGGCTGCAACAAAGGCTCGTTGGTCTAGGGGTATGATTCTCGCTTAGGGTGCGAGAGGTCCCGGGTTCAAATCCCGGACGAGCCCTTCCATGCTAGCAATGCACGGTTTCAGAGCTATGCTGGACTTCTACTGTAGAACATGAGACGTCGAAAGGAACGAG	300
146	HAVCR2-05_CTLA4-08	AGAAGTGGAATACAGAGCGG	AGAAAAAACAGGAGAGTGCA	1	ATAGCACGATTC	TCGCGGTAGCTC	tRNA_A	0	CCGGCCAACATACC	CTCGTTCCTTTCGA	AACAAA	CCGGCCAACATACCCGTCTCAATGCAAGAAGTGGAATACAGAGCGGGTTTGAGAGCTAAGCAGGAGAATCGTGCTATGACTGCTTAGCAAGTTCAAATAAGGCTGGTCCGTACACAACTTGGAAAAGTGGCAGCCGAGTCGGCTGCAACAAAGGGGGTATAGCTCAGTGGTAGAGCGCGTGCTTAGCATGCACGAGGTCCTGGGTTCGATCCCCAGTACCTCCAAGAAAAAACAGGAGAGTGCAGTTTCAGAGCTATGCTGGAGAGCTACCGCGAAACATGAGACGTCGAAAGGAACGAG	300
147	HAVCR2-05_FAS-02	AGAAGTGGAATACAGAGCGG	TAGGGACTGCACAGTCAATG	1	AAGCGATCTCGT	TAGTTAGGTAAG	tRNA_A	0	CCGGCCAACATACC	CTCGTTCCTTTCGA	AACAAA	CCGGCCAACATACCCGTCTCAATGCAAGAAGTGGAATACAGAGCGGGTTTGAGAGCTAAGCAGGAACGAGATCGCTTGACTGCTTAGCAAGTTCAAATAAGGCTGGTCCGTACACAACTTGGAAAAGTGGCAGCCGAGTCGGCTGCAACAAAGGGGGTATAGCTCAGTGGTAGAGCGCGTGCTTAGCATGCACGAGGTCCTGGGTTCGATCCCCAGTACCTCCATAGGGACTGCACAGTCAATGGTTTCAGAGCTATGCTGGACTTACCTAACTAAACATGAGACGTCGAAAGGAACGAG	300
148	HAVCR2-05_FAS-07	AGAAGTGGAATACAGAGCGG	CAGCAACACCAAGTGCAAAG	1	GAACTGGGCAGA	TAAGCCCAAACT	tRNA_P	0	CCGGCCAACATACC	CTCGTTCCTTTCGA	AACAAA	CCGGCCAACATACCCGTCTCAATGCAAGAAGTGGAATACAGAGCGGGTTTGAGAGCTAAGCAGGATCTGCCCAGTTCGACTGCTTAGCAAGTTCAAATAAGGCTGGTCCGTACACAACTTGGAAAAGTGGCAGCCGAGTCGGCTGCAACAAAGGCTCGTTGGTCTAGGGGTATGATTCTCGCTTAGGGTGCGAGAGGTCCCGGGTTCAAATCCCGGACGAGCCCCAGCAACACCAAGTGCAAAGGTTTCAGAGCTATGCTGGAAGTTTGGGCTTAAACATGAGACGTCGAAAGGAACGAG	300
149	HAVCR2-05_HAVCR2-04	AGAAGTGGAATACAGAGCGG	TGAAGTCTCTCTGCCGAGT	1	GATCAATGTACA	TATCTCGTGTGG	tRNA_A	0	CCGGCCAACATACC	CTCGTTCCTTTCGA	AACAAA	CCGGCCAACATACCCGTCTCAATGCAAGAAGTGGAATACAGAGCGGGTTTGAGAGCTAAGCAGGATGTACATTGATCGACTGCTTAGCAAGTTCAAATAAGGCTGGTCCGTACACAACTTGGAAAAGTGGCAGCCGAGTCGGCTGCAACAAAGGGGGTATAGCTCAGTGGTAGAGCGCGTGCTTAGCATGCACGAGGTCCTGGGTTCGATCCCCAGTACCTCCATGAAGTCTCTCTGCCGAGTGTTTCAGAGCTATGCTGGACCACACGAGATAAACATGAGACGTCGAAAGGAACGAG	299
150	HAVCR2-05_PRDM1-04	AGAAGTGGAATACAGAGCGG	AGGATGCGGATATGACTCTG	1	GACCACTTGCGG	CTCGGTCAGACC	tRNA_A	0	CCGGCCAACATACC	CTCGTTCCTTTCGA	AACAAA	CCGGCCAACATACCCGTCTCAATGCAAGAAGTGGAATACAGAGCGGGTTTGAGAGCTAAGCAGGACCGCAAGTGGTCGACTGCTTAGCAAGTTCAAATAAGGCTGGTCCGTACACAACTTGGAAAAGTGGCAGCCGAGTCGGCTGCAACAAAGGGGGTATAGCTCAGTGGTAGAGCGCGTGCTTAGCATGCACGAGGTCCTGGGTTCGATCCCCAGTACCTCCAAGGATGCGGATATGACTCTGGTTTCAGAGCTATGCTGGAGGTCTGACCGAGAACATGAGACGTCGAAAGGAACGAG	300
151	HAVCR2-05_PRDM1-07	AGAAGTGGAATACAGAGCGG	TGGACAGATCTATTCCAGAG	1	ATCTTCCAATGA	TCAGAAGGGAGC	tRNA_P	0	CCGGCCAACATACC	CTCGTTCCTTTCGA	AACAAA	CCGGCCAACATACCCGTCTCAATGCAAGAAGTGGAATACAGAGCGGGTTTGAGAGCTAAGCAGGATCATTGGAAGATGACTGCTTAGCAAGTTCAAATAAGGCTGGTCCGTACACAACTTGGAAAAGTGGCAGCCGAGTCGGCTGCAACAAAGGCTCGTTGGTCTAGGGGTATGATTCTCGCTTAGGGTGCGAGAGGTCCCGGGTTCAAATCCCGGACGAGCCCTGGACAGATCTATTCCAGAGGTTTCAGAGCTATGCTGGAGCTCCCTTCTGAAACATGAGACGTCGAAAGGAACGAG	300
152	HAVCR2-05_RHOG-01	AGAAGTGGAATACAGAGCGG	AAACAGATGACGAAAACGT	1	AACTGCCCATCG	CCTGAATATTCT	tRNA_P	0	CCGGCCAACATACC	CTCGTTCCTTTCGA	AACAAA	CCGGCCAACATACCCGTCTCAATGCAAGAAGTGGAATACAGAGCGGGTTTGAGAGCTAAGCAGGACGATGGGCAGTTGACTGCTTAGCAAGTTCAAATAAGGCTGGTCCGTACACAACTTGGAAAAGTGGCAGCCGAGTCGGCTGCAACAAAGGCTCGTTGGTCTAGGGGTATGATTCTCGCTTAGGGTGCGAGAGGTCCCGGGTTCAAATCCCGGACGAGCCCAAACAGATGACGAAAACGTGTTTCAGAGCTATGCTGGAAGAATATTCAGGAACATGAGACGTCGAAAGGAACGAG	299
153	HAVCR2-05_RHOG-07	AGAAGTGGAATACAGAGCGG	TAGTTGTGTAGCAGATGAGC	1	GTTTAAGGCCTA	TCTGCACCTGTA	tRNA_A	0	CCGGCCAACATACC	CTCGTTCCTTTCGA	AACAAA	CCGGCCAACATACCCGTCTCAATGCAAGAAGTGGAATACAGAGCGGGTTTGAGAGCTAAGCAGGATAGGCCTTAAACGACTGCTTAGCAAGTTCAAATAAGGCTGGTCCGTACACAACTTGGAAAAGTGGCAGCCGAGTCGGCTGCAACAAAGGGGGTATAGCTCAGTGGTAGAGCGCGTGCTTAGCATGCACGAGGTCCTGGGTTCGATCCCCAGTACCTCCATAGTTGTGTAGCAGATGAGCGTTTCAGAGCTATGCTGGATACAGGTGCAGAAACATGAGACGTCGAAAGGAACGAG	300
154	PRDM1-04_CDKN2A-04	AGGATGCGGATATGACTCTG	ATGATGGGCAGCGCCCGAG	1	AAAGCCGTGAGG	CGTCCATGTCAC	tRNA_Q	0	CCGGCCAACATACC	CTCGTTCCTTTCGA	AACAAA	CCGGCCAACATACCCGTCTCAATGCAAGGATGCGGATATGACTCTGGTTTGAGAGCTAAGCAGGACCTCACGGCTTTGACTGCTTAGCAAGTTCAAATAAGGCTGGTCCGTACACAACTTGGAAAAGTGGCAGCCGAGTCGGCTGCAACAAAGGTTCCATGGTGTAATGGTTAGCACTCTGGACTCTGAATCCAGCGATCCGAGTTCAAATCTCGGTGGAACCTATGATGGGCAGCGCCCGAGGTTTCAGAGCTATGCTGGAGTGACATGGACGAACATGAGACGTCGAAAGGAACGAG	299
155	PRDM1-04_CDKN2A-05	AGGATGCGGATATGACTCTG	GTACCGTGCGACATCGCGA	1	GCGAATTTAATC	TGGAATCCCGCT	tRNA_P	0	CCGGCCAACATACC	CTCGTTCCTTTCGA	AACAAA	CCGGCCAACATACCCGTCTCAATGCAAGGATGCGGATATGACTCTGGTTTGAGAGCTAAGCAGGAGATTAAATTCGCGACTGCTTAGCAAGTTCAAATAAGGCTGGTCCGTACACAACTTGGAAAAGTGGCAGCCGAGTCGGCTGCAACAAAGGCTCGTTGGTCTAGGGGTATGATTCTCGCTTAGGGTGCGAGAGGTCCCGGGTTCAAATCCCGGACGAGCCCGTACCGTGCGACATCGCGAGTTTCAGAGCTATGCTGGAAGCGGGATTCCAAACATGAGACGTCGAAAGGAACGAG	299
156	PRDM1-04_CTLA4-04	AGGATGCGGATATGACTCTG	TTCCATGCTAGCAATGCACG	1	ATCACGTTTCTG	CTTTCCAGATTG	tRNA_A	0	CCGGCCAACATACC	CTCGTTCCTTTCGA	AACAAA	CCGGCCAACATACCCGTCTCAATGCAAGGATGCGGATATGACTCTGGTTTGAGAGCTAAGCAGGACAGAAACGTGATGACTGCTTAGCAAGTTCAAATAAGGCTGGTCCGTACACAACTTGGAAAAGTGGCAGCCGAGTCGGCTGCAACAAAGGGGGTATAGCTCAGTGGTAGAGCGCGTGCTTAGCATGCACGAGGTCCTGGGTTCGATCCCCAGTACCTCCATTCCATGCTAGCAATGCACGGTTTCAGAGCTATGCTGGACAATCTGGAAAGAACATGAGACGTCGAAAGGAACGAG	300
157	PRDM1-04_CTLA4-08	AGGATGCGGATATGACTCTG	AGAAAAAACAGGAGAGTGCA	1	GCGGATCACCAG	CGTATCGACGGC	tRNA_Q	0	CCGGCCAACATACC	CTCGTTCCTTTCGA	AACAAA	CCGGCCAACATACCCGTCTCAATGCAAGGATGCGGATATGACTCTGGTTTGAGAGCTAAGCAGGACTGGTGATCCGCGACTGCTTAGCAAGTTCAAATAAGGCTGGTCCGTACACAACTTGGAAAAGTGGCAGCCGAGTCGGCTGCAACAAAGGTTCCATGGTGTAATGGTTAGCACTCTGGACTCTGAATCCAGCGATCCGAGTTCAAATCTCGGTGGAACCTAGAAAAAACAGGAGAGTGCAGTTTCAGAGCTATGCTGGAGCCGTCGATACGAACATGAGACGTCGAAAGGAACGAG	300
158	PRDM1-04_FAS-02	AGGATGCGGATATGACTCTG	TAGGGACTGCACAGTCAATG	1	ATGGGTCCTGGC	CCATATCAAGTG	tRNA_Q	0	CCGGCCAACATACC	CTCGTTCCTTTCGA	AACAAA	CCGGCCAACATACCCGTCTCAATGCAAGGATGCGGATATGACTCTGGTTTGAGAGCTAAGCAGGAGCCAGGACCCATGACTGCTTAGCAAGTTCAAATAAGGCTGGTCCGTACACAACTTGGAAAAGTGGCAGCCGAGTCGGCTGCAACAAAGGTTCCATGGTGTAATGGTTAGCACTCTGGACTCTGAATCCAGCGATCCGAGTTCAAATCTCGGTGGAACCTTAGGGACTGCACAGTCAATGGTTTCAGAGCTATGCTGGACACTTGATATGGAACATGAGACGTCGAAAGGAACGAG	300
159	PRDM1-04_FAS-07	AGGATGCGGATATGACTCTG	CAGCAACACCAAGTGCAAAG	1	ACGTGAATGAAC	CGTGTCCTGATA	tRNA_A	0	CCGGCCAACATACC	CTCGTTCCTTTCGA	AACAAA	CCGGCCAACATACCCGTCTCAATGCAAGGATGCGGATATGACTCTGGTTTGAGAGCTAAGCAGGAGTTCATTCACGTGACTGCTTAGCAAGTTCAAATAAGGCTGGTCCGTACACAACTTGGAAAAGTGGCAGCCGAGTCGGCTGCAACAAAGGGGGTATAGCTCAGTGGTAGAGCGCGTGCTTAGCATGCACGAGGTCCTGGGTTCGATCCCCAGTACCTCCACAGCAACACCAAGTGCAAAGGTTTCAGAGCTATGCTGGATATCAGGACACGAACATGAGACGTCGAAAGGAACGAG	300
160	PRDM1-04_HAVCR2-04	AGGATGCGGATATGACTCTG	TGAAGTCTCTCTGCCGAGT	1	GTCGTCACCATC	TCCCACACCCTG	tRNA_P	0	CCGGCCAACATACC	CTCGTTCCTTTCGA	AACAAA	CCGGCCAACATACCCGTCTCAATGCAAGGATGCGGATATGACTCTGGTTTGAGAGCTAAGCAGGAGATGGTGACGACGACTGCTTAGCAAGTTCAAATAAGGCTGGTCCGTACACAACTTGGAAAAGTGGCAGCCGAGTCGGCTGCAACAAAGGCTCGTTGGTCTAGGGGTATGATTCTCGCTTAGGGTGCGAGAGGTCCCGGGTTCAAATCCCGGACGAGCCCTGAAGTCTCTCTGCCGAGTGTTTCAGAGCTATGCTGGACAGGGTGTGGGAAACATGAGACGTCGAAAGGAACGAG	299
161	PRDM1-04_HAVCR2-05	AGGATGCGGATATGACTCTG	AGAAGTGGAATACAGAGCGG	1	AACCTACAACAC	CAGTCTCCGATT	tRNA_A	0	CCGGCCAACATACC	CTCGTTCCTTTCGA	AACAAA	CCGGCCAACATACCCGTCTCAATGCAAGGATGCGGATATGACTCTGGTTTGAGAGCTAAGCAGGAGTGTTGTAGGTTGACTGCTTAGCAAGTTCAAATAAGGCTGGTCCGTACACAACTTGGAAAAGTGGCAGCCGAGTCGGCTGCAACAAAGGGGGTATAGCTCAGTGGTAGAGCGCGTGCTTAGCATGCACGAGGTCCTGGGTTCGATCCCCAGTACCTCCAAGAAGTGGAATACAGAGCGGGTTTCAGAGCTATGCTGGAAATCGGAGACTGAACATGAGACGTCGAAAGGAACGAG	300
162	PRDM1-04_PRDM1-07	AGGATGCGGATATGACTCTG	TGGACAGATCTATTCCAGAG	1	ACGGGTTTATGA	CCGATTTCAGTT	tRNA_Q	0	CCGGCCAACATACC	CTCGTTCCTTTCGA	AACAAA	CCGGCCAACATACCCGTCTCAATGCAAGGATGCGGATATGACTCTGGTTTGAGAGCTAAGCAGGATCATAAACCCGTGACTGCTTAGCAAGTTCAAATAAGGCTGGTCCGTACACAACTTGGAAAAGTGGCAGCCGAGTCGGCTGCAACAAAGGTTCCATGGTGTAATGGTTAGCACTCTGGACTCTGAATCCAGCGATCCGAGTTCAAATCTCGGTGGAACCTTGGACAGATCTATTCCAGAGGTTTCAGAGCTATGCTGGAAACTGAAATCGGAACATGAGACGTCGAAAGGAACGAG	300
163	PRDM1-04_RHOG-01	AGGATGCGGATATGACTCTG	AAACAGATGACGAAAACGT	1	ACCGTTCCGAAG	CCGCTTCTGTTG	tRNA_Q	0	CCGGCCAACATACC	CTCGTTCCTTTCGA	AACAAA	CCGGCCAACATACCCGTCTCAATGCAAGGATGCGGATATGACTCTGGTTTGAGAGCTAAGCAGGACTTCGGAACGGTGACTGCTTAGCAAGTTCAAATAAGGCTGGTCCGTACACAACTTGGAAAAGTGGCAGCCGAGTCGGCTGCAACAAAGGTTCCATGGTGTAATGGTTAGCACTCTGGACTCTGAATCCAGCGATCCGAGTTCAAATCTCGGTGGAACCTAAACAGATGACGAAAACGTGTTTCAGAGCTATGCTGGACAACAGAAGCGGAACATGAGACGTCGAAAGGAACGAG	299
164	PRDM1-04_RHOG-07	AGGATGCGGATATGACTCTG	TAGTTGTGTAGCAGATGAGC	1	AGATTTCCCGGG	CCTAATTGAGGA	tRNA_A	0	CCGGCCAACATACC	CTCGTTCCTTTCGA	AACAAA	CCGGCCAACATACCCGTCTCAATGCAAGGATGCGGATATGACTCTGGTTTGAGAGCTAAGCAGGACCCGGGAAATCTGACTGCTTAGCAAGTTCAAATAAGGCTGGTCCGTACACAACTTGGAAAAGTGGCAGCCGAGTCGGCTGCAACAAAGGGGGTATAGCTCAGTGGTAGAGCGCGTGCTTAGCATGCACGAGGTCCTGGGTTCGATCCCCAGTACCTCCATAGTTGTGTAGCAGATGAGCGTTTCAGAGCTATGCTGGATCCTCAATTAGGAACATGAGACGTCGAAAGGAACGAG	300
165	PRDM1-07_CDKN2A-04	TGGACAGATCTATTCCAGAG	ATGATGGGCAGCGCCCGAG	1	AGGACTGCATGC	CAATACCTCGGG	tRNA_P	0	CCGGCCAACATACC	CTCGTTCCTTTCGA	AACAAA	CCGGCCAACATACCCGTCTCAATGCATGGACAGATCTATTCCAGAGGTTTGAGAGCTAAGCAGGAGCATGCAGTCCTGACTGCTTAGCAAGTTCAAATAAGGCTGGTCCGTACACAACTTGGAAAAGTGGCAGCCGAGTCGGCTGCAACAAAGGCTCGTTGGTCTAGGGGTATGATTCTCGCTTAGGGTGCGAGAGGTCCCGGGTTCAAATCCCGGACGAGCCCATGATGGGCAGCGCCCGAGGTTTCAGAGCTATGCTGGACCCGAGGTATTGAACATGAGACGTCGAAAGGAACGAG	299
166	PRDM1-07_CDKN2A-05	TGGACAGATCTATTCCAGAG	GTACCGTGCGACATCGCGA	1	AGGGCATTCCGT	CACAACAGCCGC	tRNA_Q	0	CCGGCCAACATACC	CTCGTTCCTTTCGA	AACAAA	CCGGCCAACATACCCGTCTCAATGCATGGACAGATCTATTCCAGAGGTTTGAGAGCTAAGCAGGAACGGAATGCCCTGACTGCTTAGCAAGTTCAAATAAGGCTGGTCCGTACACAACTTGGAAAAGTGGCAGCCGAGTCGGCTGCAACAAAGGTTCCATGGTGTAATGGTTAGCACTCTGGACTCTGAATCCAGCGATCCGAGTTCAAATCTCGGTGGAACCTGTACCGTGCGACATCGCGAGTTTCAGAGCTATGCTGGAGCGGCTGTTGTGAACATGAGACGTCGAAAGGAACGAG	299
167	PRDM1-07_CTLA4-04	TGGACAGATCTATTCCAGAG	TTCCATGCTAGCAATGCACG	1	ACCTCATATCAG	CGATTCATTTGT	tRNA_A	0	CCGGCCAACATACC	CTCGTTCCTTTCGA	AACAAA	CCGGCCAACATACCCGTCTCAATGCATGGACAGATCTATTCCAGAGGTTTGAGAGCTAAGCAGGACTGATATGAGGTGACTGCTTAGCAAGTTCAAATAAGGCTGGTCCGTACACAACTTGGAAAAGTGGCAGCCGAGTCGGCTGCAACAAAGGGGGTATAGCTCAGTGGTAGAGCGCGTGCTTAGCATGCACGAGGTCCTGGGTTCGATCCCCAGTACCTCCATTCCATGCTAGCAATGCACGGTTTCAGAGCTATGCTGGAACAAATGAATCGAACATGAGACGTCGAAAGGAACGAG	300
168	PRDM1-07_CTLA4-08	TGGACAGATCTATTCCAGAG	AGAAAAAACAGGAGAGTGCA	1	ACGAAGCTTCCT	CTGGTACGGGTG	tRNA_A	0	CCGGCCAACATACC	CTCGTTCCTTTCGA	AACAAA	CCGGCCAACATACCCGTCTCAATGCATGGACAGATCTATTCCAGAGGTTTGAGAGCTAAGCAGGAAGGAAGCTTCGTGACTGCTTAGCAAGTTCAAATAAGGCTGGTCCGTACACAACTTGGAAAAGTGGCAGCCGAGTCGGCTGCAACAAAGGGGGTATAGCTCAGTGGTAGAGCGCGTGCTTAGCATGCACGAGGTCCTGGGTTCGATCCCCAGTACCTCCAAGAAAAAACAGGAGAGTGCAGTTTCAGAGCTATGCTGGACACCCGTACCAGAACATGAGACGTCGAAAGGAACGAG	300
169	PRDM1-07_FAS-02	TGGACAGATCTATTCCAGAG	TAGGGACTGCACAGTCAATG	1	GTGTTGGTCTCT	CCTACCCTGGCT	tRNA_P	0	CCGGCCAACATACC	CTCGTTCCTTTCGA	AACAAA	CCGGCCAACATACCCGTCTCAATGCATGGACAGATCTATTCCAGAGGTTTGAGAGCTAAGCAGGAAGAGACCAACACGACTGCTTAGCAAGTTCAAATAAGGCTGGTCCGTACACAACTTGGAAAAGTGGCAGCCGAGTCGGCTGCAACAAAGGCTCGTTGGTCTAGGGGTATGATTCTCGCTTAGGGTGCGAGAGGTCCCGGGTTCAAATCCCGGACGAGCCCTAGGGACTGCACAGTCAATGGTTTCAGAGCTATGCTGGAAGCCAGGGTAGGAACATGAGACGTCGAAAGGAACGAG	300
170	PRDM1-07_FAS-07	TGGACAGATCTATTCCAGAG	CAGCAACACCAAGTGCAAAG	1	ACTACCAACCGA	CCCGCAATTACT	tRNA_A	0	CCGGCCAACATACC	CTCGTTCCTTTCGA	AACAAA	CCGGCCAACATACCCGTCTCAATGCATGGACAGATCTATTCCAGAGGTTTGAGAGCTAAGCAGGATCGGTTGGTAGTGACTGCTTAGCAAGTTCAAATAAGGCTGGTCCGTACACAACTTGGAAAAGTGGCAGCCGAGTCGGCTGCAACAAAGGGGGTATAGCTCAGTGGTAGAGCGCGTGCTTAGCATGCACGAGGTCCTGGGTTCGATCCCCAGTACCTCCACAGCAACACCAAGTGCAAAGGTTTCAGAGCTATGCTGGAAGTAATTGCGGGAACATGAGACGTCGAAAGGAACGAG	300
171	PRDM1-07_HAVCR2-04	TGGACAGATCTATTCCAGAG	TGAAGTCTCTCTGCCGAGT	1	ACAAAGACGATT	TCGCAATTGCCC	tRNA_A	0	CCGGCCAACATACC	CTCGTTCCTTTCGA	AACAAA	CCGGCCAACATACCCGTCTCAATGCATGGACAGATCTATTCCAGAGGTTTGAGAGCTAAGCAGGAAATCGTCTTTGTGACTGCTTAGCAAGTTCAAATAAGGCTGGTCCGTACACAACTTGGAAAAGTGGCAGCCGAGTCGGCTGCAACAAAGGGGGTATAGCTCAGTGGTAGAGCGCGTGCTTAGCATGCACGAGGTCCTGGGTTCGATCCCCAGTACCTCCATGAAGTCTCTCTGCCGAGTGTTTCAGAGCTATGCTGGAGGGCAATTGCGAAACATGAGACGTCGAAAGGAACGAG	299
172	PRDM1-07_HAVCR2-05	TGGACAGATCTATTCCAGAG	AGAAGTGGAATACAGAGCGG	1	AGGTTCCGCTAA	CGAGGCAACACA	tRNA_P	0	CCGGCCAACATACC	CTCGTTCCTTTCGA	AACAAA	CCGGCCAACATACCCGTCTCAATGCATGGACAGATCTATTCCAGAGGTTTGAGAGCTAAGCAGGATTAGCGGAACCTGACTGCTTAGCAAGTTCAAATAAGGCTGGTCCGTACACAACTTGGAAAAGTGGCAGCCGAGTCGGCTGCAACAAAGGCTCGTTGGTCTAGGGGTATGATTCTCGCTTAGGGTGCGAGAGGTCCCGGGTTCAAATCCCGGACGAGCCCAGAAGTGGAATACAGAGCGGGTTTCAGAGCTATGCTGGATGTGTTGCCTCGAACATGAGACGTCGAAAGGAACGAG	300
173	PRDM1-07_PRDM1-04	TGGACAGATCTATTCCAGAG	AGGATGCGGATATGACTCTG	1	AAAGTAGGCATT	TCCGTCCTATAT	tRNA_Q	0	CCGGCCAACATACC	CTCGTTCCTTTCGA	AACAAA	CCGGCCAACATACCCGTCTCAATGCATGGACAGATCTATTCCAGAGGTTTGAGAGCTAAGCAGGAAATGCCTACTTTGACTGCTTAGCAAGTTCAAATAAGGCTGGTCCGTACACAACTTGGAAAAGTGGCAGCCGAGTCGGCTGCAACAAAGGTTCCATGGTGTAATGGTTAGCACTCTGGACTCTGAATCCAGCGATCCGAGTTCAAATCTCGGTGGAACCTAGGATGCGGATATGACTCTGGTTTCAGAGCTATGCTGGAATATAGGACGGAAACATGAGACGTCGAAAGGAACGAG	300
174	PRDM1-07_RHOG-01	TGGACAGATCTATTCCAGAG	AAACAGATGACGAAAACGT	1	AGGCATCGGCGT	CTATACTGGGTA	tRNA_A	0	CCGGCCAACATACC	CTCGTTCCTTTCGA	AACAAA	CCGGCCAACATACCCGTCTCAATGCATGGACAGATCTATTCCAGAGGTTTGAGAGCTAAGCAGGAACGCCGATGCCTGACTGCTTAGCAAGTTCAAATAAGGCTGGTCCGTACACAACTTGGAAAAGTGGCAGCCGAGTCGGCTGCAACAAAGGGGGTATAGCTCAGTGGTAGAGCGCGTGCTTAGCATGCACGAGGTCCTGGGTTCGATCCCCAGTACCTCCAAAACAGATGACGAAAACGTGTTTCAGAGCTATGCTGGATACCCAGTATAGAACATGAGACGTCGAAAGGAACGAG	299
175	PRDM1-07_RHOG-07	TGGACAGATCTATTCCAGAG	TAGTTGTGTAGCAGATGAGC	1	ATCGGATCAACC	CCCGCTTATGTT	tRNA_A	0	CCGGCCAACATACC	CTCGTTCCTTTCGA	AACAAA	CCGGCCAACATACCCGTCTCAATGCATGGACAGATCTATTCCAGAGGTTTGAGAGCTAAGCAGGAGGTTGATCCGATGACTGCTTAGCAAGTTCAAATAAGGCTGGTCCGTACACAACTTGGAAAAGTGGCAGCCGAGTCGGCTGCAACAAAGGGGGTATAGCTCAGTGGTAGAGCGCGTGCTTAGCATGCACGAGGTCCTGGGTTCGATCCCCAGTACCTCCATAGTTGTGTAGCAGATGAGCGTTTCAGAGCTATGCTGGAAACATAAGCGGGAACATGAGACGTCGAAAGGAACGAG	300
176	RHOG-01_CDKN2A-04	AAACAGATGACGAAAACGT	ATGATGGGCAGCGCCCGAG	1	GGTGCACTTTAG	CTCAACTATCTA	tRNA_A	0	CCGGCCAACATACC	CTCGTTCCTTTCGA	AACAAA	CCGGCCAACATACCCGTCTCAATGCAAAACAGATGACGAAAACGTGTTTGAGAGCTAAGCAGGACTAAAGTGCACCGACTGCTTAGCAAGTTCAAATAAGGCTGGTCCGTACACAACTTGGAAAAGTGGCAGCCGAGTCGGCTGCAACAAAGGGGGTATAGCTCAGTGGTAGAGCGCGTGCTTAGCATGCACGAGGTCCTGGGTTCGATCCCCAGTACCTCCAATGATGGGCAGCGCCCGAGGTTTCAGAGCTATGCTGGATAGATAGTTGAGAACATGAGACGTCGAAAGGAACGAG	298
177	RHOG-01_CDKN2A-05	AAACAGATGACGAAAACGT	GTACCGTGCGACATCGCGA	1	ACGCCTATACTG	TGCTATAGTTAC	tRNA_A	0	CCGGCCAACATACC	CTCGTTCCTTTCGA	AACAAA	CCGGCCAACATACCCGTCTCAATGCAAAACAGATGACGAAAACGTGTTTGAGAGCTAAGCAGGACAGTATAGGCGTGACTGCTTAGCAAGTTCAAATAAGGCTGGTCCGTACACAACTTGGAAAAGTGGCAGCCGAGTCGGCTGCAACAAAGGGGGTATAGCTCAGTGGTAGAGCGCGTGCTTAGCATGCACGAGGTCCTGGGTTCGATCCCCAGTACCTCCAGTACCGTGCGACATCGCGAGTTTCAGAGCTATGCTGGAGTAACTATAGCAAACATGAGACGTCGAAAGGAACGAG	298
178	RHOG-01_CTLA4-04	AAACAGATGACGAAAACGT	TTCCATGCTAGCAATGCACG	1	ACCCTCTTCGCA	TAGCCGAGAACG	tRNA_P	0	CCGGCCAACATACC	CTCGTTCCTTTCGA	AACAAA	CCGGCCAACATACCCGTCTCAATGCAAAACAGATGACGAAAACGTGTTTGAGAGCTAAGCAGGATGCGAAGAGGGTGACTGCTTAGCAAGTTCAAATAAGGCTGGTCCGTACACAACTTGGAAAAGTGGCAGCCGAGTCGGCTGCAACAAAGGCTCGTTGGTCTAGGGGTATGATTCTCGCTTAGGGTGCGAGAGGTCCCGGGTTCAAATCCCGGACGAGCCCTTCCATGCTAGCAATGCACGGTTTCAGAGCTATGCTGGACGTTCTCGGCTAAACATGAGACGTCGAAAGGAACGAG	299
179	RHOG-01_CTLA4-08	AAACAGATGACGAAAACGT	AGAAAAAACAGGAGAGTGCA	1	GCAACCGTCAAG	CGATCTTGAATT	tRNA_Q	0	CCGGCCAACATACC	CTCGTTCCTTTCGA	AACAAA	CCGGCCAACATACCCGTCTCAATGCAAAACAGATGACGAAAACGTGTTTGAGAGCTAAGCAGGACTTGACGGTTGCGACTGCTTAGCAAGTTCAAATAAGGCTGGTCCGTACACAACTTGGAAAAGTGGCAGCCGAGTCGGCTGCAACAAAGGTTCCATGGTGTAATGGTTAGCACTCTGGACTCTGAATCCAGCGATCCGAGTTCAAATCTCGGTGGAACCTAGAAAAAACAGGAGAGTGCAGTTTCAGAGCTATGCTGGAAATTCAAGATCGAACATGAGACGTCGAAAGGAACGAG	299
180	RHOG-01_FAS-02	AAACAGATGACGAAAACGT	TAGGGACTGCACAGTCAATG	1	GCATTAGTGACT	TAGGTTTGATTG	tRNA_Q	0	CCGGCCAACATACC	CTCGTTCCTTTCGA	AACAAA	CCGGCCAACATACCCGTCTCAATGCAAAACAGATGACGAAAACGTGTTTGAGAGCTAAGCAGGAAGTCACTAATGCGACTGCTTAGCAAGTTCAAATAAGGCTGGTCCGTACACAACTTGGAAAAGTGGCAGCCGAGTCGGCTGCAACAAAGGTTCCATGGTGTAATGGTTAGCACTCTGGACTCTGAATCCAGCGATCCGAGTTCAAATCTCGGTGGAACCTTAGGGACTGCACAGTCAATGGTTTCAGAGCTATGCTGGACAATCAAACCTAAACATGAGACGTCGAAAGGAACGAG	299
181	RHOG-01_FAS-07	AAACAGATGACGAAAACGT	CAGCAACACCAAGTGCAAAG	1	AGTCGATAACGT	CGTGGAGTGCGT	tRNA_Q	0	CCGGCCAACATACC	CTCGTTCCTTTCGA	AACAAA	CCGGCCAACATACCCGTCTCAATGCAAAACAGATGACGAAAACGTGTTTGAGAGCTAAGCAGGAACGTTATCGACTGACTGCTTAGCAAGTTCAAATAAGGCTGGTCCGTACACAACTTGGAAAAGTGGCAGCCGAGTCGGCTGCAACAAAGGTTCCATGGTGTAATGGTTAGCACTCTGGACTCTGAATCCAGCGATCCGAGTTCAAATCTCGGTGGAACCTCAGCAACACCAAGTGCAAAGGTTTCAGAGCTATGCTGGAACGCACTCCACGAACATGAGACGTCGAAAGGAACGAG	299
182	RHOG-01_HAVCR2-04	AAACAGATGACGAAAACGT	TGAAGTCTCTCTGCCGAGT	1	GTAGGAGATCAT	CTTTCGTTCATC	tRNA_P	0	CCGGCCAACATACC	CTCGTTCCTTTCGA	AACAAA	CCGGCCAACATACCCGTCTCAATGCAAAACAGATGACGAAAACGTGTTTGAGAGCTAAGCAGGAATGATCTCCTACGACTGCTTAGCAAGTTCAAATAAGGCTGGTCCGTACACAACTTGGAAAAGTGGCAGCCGAGTCGGCTGCAACAAAGGCTCGTTGGTCTAGGGGTATGATTCTCGCTTAGGGTGCGAGAGGTCCCGGGTTCAAATCCCGGACGAGCCCTGAAGTCTCTCTGCCGAGTGTTTCAGAGCTATGCTGGAGATGAACGAAAGAACATGAGACGTCGAAAGGAACGAG	298
183	RHOG-01_HAVCR2-05	AAACAGATGACGAAAACGT	AGAAGTGGAATACAGAGCGG	1	GAAGCTGATAGA	CTTCCCTACGCA	tRNA_P	0	CCGGCCAACATACC	CTCGTTCCTTTCGA	AACAAA	CCGGCCAACATACCCGTCTCAATGCAAAACAGATGACGAAAACGTGTTTGAGAGCTAAGCAGGATCTATCAGCTTCGACTGCTTAGCAAGTTCAAATAAGGCTGGTCCGTACACAACTTGGAAAAGTGGCAGCCGAGTCGGCTGCAACAAAGGCTCGTTGGTCTAGGGGTATGATTCTCGCTTAGGGTGCGAGAGGTCCCGGGTTCAAATCCCGGACGAGCCCAGAAGTGGAATACAGAGCGGGTTTCAGAGCTATGCTGGATGCGTAGGGAAGAACATGAGACGTCGAAAGGAACGAG	299
184	RHOG-01_PRDM1-04	AAACAGATGACGAAAACGT	AGGATGCGGATATGACTCTG	1	GCTCACCTCATA	TGTATCCGAGCT	tRNA_P	0	CCGGCCAACATACC	CTCGTTCCTTTCGA	AACAAA	CCGGCCAACATACCCGTCTCAATGCAAAACAGATGACGAAAACGTGTTTGAGAGCTAAGCAGGATATGAGGTGAGCGACTGCTTAGCAAGTTCAAATAAGGCTGGTCCGTACACAACTTGGAAAAGTGGCAGCCGAGTCGGCTGCAACAAAGGCTCGTTGGTCTAGGGGTATGATTCTCGCTTAGGGTGCGAGAGGTCCCGGGTTCAAATCCCGGACGAGCCCAGGATGCGGATATGACTCTGGTTTCAGAGCTATGCTGGAAGCTCGGATACAAACATGAGACGTCGAAAGGAACGAG	299
185	RHOG-01_PRDM1-07	AAACAGATGACGAAAACGT	TGGACAGATCTATTCCAGAG	1	AAACCAGCGTGG	CCTCCTCATCCG	tRNA_A	0	CCGGCCAACATACC	CTCGTTCCTTTCGA	AACAAA	CCGGCCAACATACCCGTCTCAATGCAAAACAGATGACGAAAACGTGTTTGAGAGCTAAGCAGGACCACGCTGGTTTGACTGCTTAGCAAGTTCAAATAAGGCTGGTCCGTACACAACTTGGAAAAGTGGCAGCCGAGTCGGCTGCAACAAAGGGGGTATAGCTCAGTGGTAGAGCGCGTGCTTAGCATGCACGAGGTCCTGGGTTCGATCCCCAGTACCTCCATGGACAGATCTATTCCAGAGGTTTCAGAGCTATGCTGGACGGATGAGGAGGAACATGAGACGTCGAAAGGAACGAG	299
186	RHOG-01_RHOG-07	AAACAGATGACGAAAACGT	TAGTTGTGTAGCAGATGAGC	1	ATCCGGGTGGAC	CTGTTCGCAGTT	tRNA_P	0	CCGGCCAACATACC	CTCGTTCCTTTCGA	AACAAA	CCGGCCAACATACCCGTCTCAATGCAAAACAGATGACGAAAACGTGTTTGAGAGCTAAGCAGGAGTCCACCCGGATGACTGCTTAGCAAGTTCAAATAAGGCTGGTCCGTACACAACTTGGAAAAGTGGCAGCCGAGTCGGCTGCAACAAAGGCTCGTTGGTCTAGGGGTATGATTCTCGCTTAGGGTGCGAGAGGTCCCGGGTTCAAATCCCGGACGAGCCCTAGTTGTGTAGCAGATGAGCGTTTCAGAGCTATGCTGGAAACTGCGAACAGAACATGAGACGTCGAAAGGAACGAG	299
187	RHOG-07_CDKN2A-04	TAGTTGTGTAGCAGATGAGC	ATGATGGGCAGCGCCCGAG	1	GCAGTAAACATG	CCGGAAACTAGG	tRNA_A	0	CCGGCCAACATACC	CTCGTTCCTTTCGA	AACAAA	CCGGCCAACATACCCGTCTCAATGCATAGTTGTGTAGCAGATGAGCGTTTGAGAGCTAAGCAGGACATGTTTACTGCGACTGCTTAGCAAGTTCAAATAAGGCTGGTCCGTACACAACTTGGAAAAGTGGCAGCCGAGTCGGCTGCAACAAAGGGGGTATAGCTCAGTGGTAGAGCGCGTGCTTAGCATGCACGAGGTCCTGGGTTCGATCCCCAGTACCTCCAATGATGGGCAGCGCCCGAGGTTTCAGAGCTATGCTGGACCTAGTTTCCGGAACATGAGACGTCGAAAGGAACGAG	299
188	RHOG-07_CDKN2A-05	TAGTTGTGTAGCAGATGAGC	GTACCGTGCGACATCGCGA	1	AAGACCATGTGC	TGCGCTGATCTA	tRNA_A	0	CCGGCCAACATACC	CTCGTTCCTTTCGA	AACAAA	CCGGCCAACATACCCGTCTCAATGCATAGTTGTGTAGCAGATGAGCGTTTGAGAGCTAAGCAGGAGCACATGGTCTTGACTGCTTAGCAAGTTCAAATAAGGCTGGTCCGTACACAACTTGGAAAAGTGGCAGCCGAGTCGGCTGCAACAAAGGGGGTATAGCTCAGTGGTAGAGCGCGTGCTTAGCATGCACGAGGTCCTGGGTTCGATCCCCAGTACCTCCAGTACCGTGCGACATCGCGAGTTTCAGAGCTATGCTGGATAGATCAGCGCAAACATGAGACGTCGAAAGGAACGAG	299
189	RHOG-07_CTLA4-04	TAGTTGTGTAGCAGATGAGC	TTCCATGCTAGCAATGCACG	1	ACAGTTTGTTGG	CACAGAAAGCCC	tRNA_Q	0	CCGGCCAACATACC	CTCGTTCCTTTCGA	AACAAA	CCGGCCAACATACCCGTCTCAATGCATAGTTGTGTAGCAGATGAGCGTTTGAGAGCTAAGCAGGACCAACAAACTGTGACTGCTTAGCAAGTTCAAATAAGGCTGGTCCGTACACAACTTGGAAAAGTGGCAGCCGAGTCGGCTGCAACAAAGGTTCCATGGTGTAATGGTTAGCACTCTGGACTCTGAATCCAGCGATCCGAGTTCAAATCTCGGTGGAACCTTTCCATGCTAGCAATGCACGGTTTCAGAGCTATGCTGGAGGGCTTTCTGTGAACATGAGACGTCGAAAGGAACGAG	300
190	RHOG-07_CTLA4-08	TAGTTGTGTAGCAGATGAGC	AGAAAAAACAGGAGAGTGCA	1	AACACCTACGTG	CGTCTGCATTGC	tRNA_P	0	CCGGCCAACATACC	CTCGTTCCTTTCGA	AACAAA	CCGGCCAACATACCCGTCTCAATGCATAGTTGTGTAGCAGATGAGCGTTTGAGAGCTAAGCAGGACACGTAGGTGTTGACTGCTTAGCAAGTTCAAATAAGGCTGGTCCGTACACAACTTGGAAAAGTGGCAGCCGAGTCGGCTGCAACAAAGGCTCGTTGGTCTAGGGGTATGATTCTCGCTTAGGGTGCGAGAGGTCCCGGGTTCAAATCCCGGACGAGCCCAGAAAAAACAGGAGAGTGCAGTTTCAGAGCTATGCTGGAGCAATGCAGACGAACATGAGACGTCGAAAGGAACGAG	300
191	RHOG-07_FAS-02	TAGTTGTGTAGCAGATGAGC	TAGGGACTGCACAGTCAATG	1	ACGAAATCACGG	CTTCGTCCGTCA	tRNA_P	0	CCGGCCAACATACC	CTCGTTCCTTTCGA	AACAAA	CCGGCCAACATACCCGTCTCAATGCATAGTTGTGTAGCAGATGAGCGTTTGAGAGCTAAGCAGGACCGTGATTTCGTGACTGCTTAGCAAGTTCAAATAAGGCTGGTCCGTACACAACTTGGAAAAGTGGCAGCCGAGTCGGCTGCAACAAAGGCTCGTTGGTCTAGGGGTATGATTCTCGCTTAGGGTGCGAGAGGTCCCGGGTTCAAATCCCGGACGAGCCCTAGGGACTGCACAGTCAATGGTTTCAGAGCTATGCTGGATGACGGACGAAGAACATGAGACGTCGAAAGGAACGAG	300
192	RHOG-07_FAS-07	TAGTTGTGTAGCAGATGAGC	CAGCAACACCAAGTGCAAAG	1	GCCATAATAGTC	TGGTTGCACAAA	tRNA_Q	0	CCGGCCAACATACC	CTCGTTCCTTTCGA	AACAAA	CCGGCCAACATACCCGTCTCAATGCATAGTTGTGTAGCAGATGAGCGTTTGAGAGCTAAGCAGGAGACTATTATGGCGACTGCTTAGCAAGTTCAAATAAGGCTGGTCCGTACACAACTTGGAAAAGTGGCAGCCGAGTCGGCTGCAACAAAGGTTCCATGGTGTAATGGTTAGCACTCTGGACTCTGAATCCAGCGATCCGAGTTCAAATCTCGGTGGAACCTCAGCAACACCAAGTGCAAAGGTTTCAGAGCTATGCTGGATTTGTGCAACCAAACATGAGACGTCGAAAGGAACGAG	300
193	RHOG-07_HAVCR2-04	TAGTTGTGTAGCAGATGAGC	TGAAGTCTCTCTGCCGAGT	1	AAAGACAGGAAT	TGCCCAATCGCT	tRNA_P	0	CCGGCCAACATACC	CTCGTTCCTTTCGA	AACAAA	CCGGCCAACATACCCGTCTCAATGCATAGTTGTGTAGCAGATGAGCGTTTGAGAGCTAAGCAGGAATTCCTGTCTTTGACTGCTTAGCAAGTTCAAATAAGGCTGGTCCGTACACAACTTGGAAAAGTGGCAGCCGAGTCGGCTGCAACAAAGGCTCGTTGGTCTAGGGGTATGATTCTCGCTTAGGGTGCGAGAGGTCCCGGGTTCAAATCCCGGACGAGCCCTGAAGTCTCTCTGCCGAGTGTTTCAGAGCTATGCTGGAAGCGATTGGGCAAACATGAGACGTCGAAAGGAACGAG	299
194	RHOG-07_HAVCR2-05	TAGTTGTGTAGCAGATGAGC	AGAAGTGGAATACAGAGCGG	1	ATGTCCGGTAGA	CGAATTGGGCTA	tRNA_P	0	CCGGCCAACATACC	CTCGTTCCTTTCGA	AACAAA	CCGGCCAACATACCCGTCTCAATGCATAGTTGTGTAGCAGATGAGCGTTTGAGAGCTAAGCAGGATCTACCGGACATGACTGCTTAGCAAGTTCAAATAAGGCTGGTCCGTACACAACTTGGAAAAGTGGCAGCCGAGTCGGCTGCAACAAAGGCTCGTTGGTCTAGGGGTATGATTCTCGCTTAGGGTGCGAGAGGTCCCGGGTTCAAATCCCGGACGAGCCCAGAAGTGGAATACAGAGCGGGTTTCAGAGCTATGCTGGATAGCCCAATTCGAACATGAGACGTCGAAAGGAACGAG	300
195	RHOG-07_PRDM1-04	TAGTTGTGTAGCAGATGAGC	AGGATGCGGATATGACTCTG	1	AGAGGTATGGCA	CTGTAATCGCGG	tRNA_P	0	CCGGCCAACATACC	CTCGTTCCTTTCGA	AACAAA	CCGGCCAACATACCCGTCTCAATGCATAGTTGTGTAGCAGATGAGCGTTTGAGAGCTAAGCAGGATGCCATACCTCTGACTGCTTAGCAAGTTCAAATAAGGCTGGTCCGTACACAACTTGGAAAAGTGGCAGCCGAGTCGGCTGCAACAAAGGCTCGTTGGTCTAGGGGTATGATTCTCGCTTAGGGTGCGAGAGGTCCCGGGTTCAAATCCCGGACGAGCCCAGGATGCGGATATGACTCTGGTTTCAGAGCTATGCTGGACCGCGATTACAGAACATGAGACGTCGAAAGGAACGAG	300
196	RHOG-07_PRDM1-07	TAGTTGTGTAGCAGATGAGC	TGGACAGATCTATTCCAGAG	1	GCGAGGATGTAG	CTCGTTGGCTGT	tRNA_Q	0	CCGGCCAACATACC	CTCGTTCCTTTCGA	AACAAA	CCGGCCAACATACCCGTCTCAATGCATAGTTGTGTAGCAGATGAGCGTTTGAGAGCTAAGCAGGACTACATCCTCGCGACTGCTTAGCAAGTTCAAATAAGGCTGGTCCGTACACAACTTGGAAAAGTGGCAGCCGAGTCGGCTGCAACAAAGGTTCCATGGTGTAATGGTTAGCACTCTGGACTCTGAATCCAGCGATCCGAGTTCAAATCTCGGTGGAACCTTGGACAGATCTATTCCAGAGGTTTCAGAGCTATGCTGGAACAGCCAACGAGAACATGAGACGTCGAAAGGAACGAG	300
197	RHOG-07_RHOG-01	TAGTTGTGTAGCAGATGAGC	AAACAGATGACGAAAACGT	1	ATCGCCCTGGAT	CCTCTGTTCAGC	tRNA_Q	0	CCGGCCAACATACC	CTCGTTCCTTTCGA	AACAAA	CCGGCCAACATACCCGTCTCAATGCATAGTTGTGTAGCAGATGAGCGTTTGAGAGCTAAGCAGGAATCCAGGGCGATGACTGCTTAGCAAGTTCAAATAAGGCTGGTCCGTACACAACTTGGAAAAGTGGCAGCCGAGTCGGCTGCAACAAAGGTTCCATGGTGTAATGGTTAGCACTCTGGACTCTGAATCCAGCGATCCGAGTTCAAATCTCGGTGGAACCTAAACAGATGACGAAAACGTGTTTCAGAGCTATGCTGGAGCTGAACAGAGGAACATGAGACGTCGAAAGGAACGAG	299
198	SH-003_SH-030	TGTCACACTCCAGTTCACTG	ATTCAGCCCCTGAGTCGACT	1	GCGTAATGACCA	CTGCCTGTCCCA	tRNA_Q	0	CCGGCCAACATACC	CTCGTTCCTTTCGA	AACAAA	CCGGCCAACATACCCGTCTCAATGCATGTCACACTCCAGTTCACTGGTTTGAGAGCTAAGCAGGATGGTCATTACGCGACTGCTTAGCAAGTTCAAATAAGGCTGGTCCGTACACAACTTGGAAAAGTGGCAGCCGAGTCGGCTGCAACAAAGGTTCCATGGTGTAATGGTTAGCACTCTGGACTCTGAATCCAGCGATCCGAGTTCAAATCTCGGTGGAACCTATTCAGCCCCTGAGTCGACTGTTTCAGAGCTATGCTGGATGGGACAGGCAGAACATGAGACGTCGAAAGGAACGAG	300
199	SH-025_SH-034	AGTTCTTAGGGTACCCCACG	CCAGCGAGTGAAGACGGCAT	1	GACGCATCATAC	TCCTTATCGTAG	tRNA_P	0	CCGGCCAACATACC	CTCGTTCCTTTCGA	AACAAA	CCGGCCAACATACCCGTCTCAATGCAAGTTCTTAGGGTACCCCACGGTTTGAGAGCTAAGCAGGAGTATGATGCGTCGACTGCTTAGCAAGTTCAAATAAGGCTGGTCCGTACACAACTTGGAAAAGTGGCAGCCGAGTCGGCTGCAACAAAGGCTCGTTGGTCTAGGGGTATGATTCTCGCTTAGGGTGCGAGAGGTCCCGGGTTCAAATCCCGGACGAGCCCCCAGCGAGTGAAGACGGCATGTTTCAGAGCTATGCTGGACTACGATAAGGAAACATGAGACGTCGAAAGGAACGAG	300
200	SH-024_SH-015	AGGGAGACATCCGTCGGAGA	ACTCTTCGGGGTATCCCAGG	1	ACAGCTAAGGAG	CGAAAGAGCCGA	tRNA_A	0	CCGGCCAACATACC	CTCGTTCCTTTCGA	AACAAA	CCGGCCAACATACCCGTCTCAATGCAAGGGAGACATCCGTCGGAGAGTTTGAGAGCTAAGCAGGACTCCTTAGCTGTGACTGCTTAGCAAGTTCAAATAAGGCTGGTCCGTACACAACTTGGAAAAGTGGCAGCCGAGTCGGCTGCAACAAAGGGGGTATAGCTCAGTGGTAGAGCGCGTGCTTAGCATGCACGAGGTCCTGGGTTCGATCCCCAGTACCTCCAACTCTTCGGGGTATCCCAGGGTTTCAGAGCTATGCTGGATCGGCTCTTTCGAACATGAGACGTCGAAAGGAACGAG	300
201	SH-015_SH-032	ACTCTTCGGGGTATCCCAGG	CTAGTGGGACACGTGACGG	1	ACCTCGAGGTAC	CTTAACGGGTGT	tRNA_A	0	CCGGCCAACATACC	CTCGTTCCTTTCGA	AACAAA	CCGGCCAACATACCCGTCTCAATGCAACTCTTCGGGGTATCCCAGGGTTTGAGAGCTAAGCAGGAGTACCTCGAGGTGACTGCTTAGCAAGTTCAAATAAGGCTGGTCCGTACACAACTTGGAAAAGTGGCAGCCGAGTCGGCTGCAACAAAGGGGGTATAGCTCAGTGGTAGAGCGCGTGCTTAGCATGCACGAGGTCCTGGGTTCGATCCCCAGTACCTCCACTAGTGGGACACGTGACGGGTTTCAGAGCTATGCTGGAACACCCGTTAAGAACATGAGACGTCGAAAGGAACGAG	299
202	SH-030_SH-003	ATTCAGCCCCTGAGTCGACT	TGTCACACTCCAGTTCACTG	1	AACATCACGCCC	TCCTCGGTAAGA	tRNA_P	0	CCGGCCAACATACC	CTCGTTCCTTTCGA	AACAAA	CCGGCCAACATACCCGTCTCAATGCAATTCAGCCCCTGAGTCGACTGTTTGAGAGCTAAGCAGGAGGGCGTGATGTTGACTGCTTAGCAAGTTCAAATAAGGCTGGTCCGTACACAACTTGGAAAAGTGGCAGCCGAGTCGGCTGCAACAAAGGCTCGTTGGTCTAGGGGTATGATTCTCGCTTAGGGTGCGAGAGGTCCCGGGTTCAAATCCCGGACGAGCCCTGTCACACTCCAGTTCACTGGTTTCAGAGCTATGCTGGATCTTACCGAGGAAACATGAGACGTCGAAAGGAACGAG	300
203	SH-014_SH-024	ACGCAAGGGAGACATCCGT	AGGGAGACATCCGTCGGAGA	1	GACCGTTGGGAG	CACTAAACCGGC	tRNA_Q	0	CCGGCCAACATACC	CTCGTTCCTTTCGA	AACAAA	CCGGCCAACATACCCGTCTCAATGCAACGCAAGGGAGACATCCGTGTTTGAGAGCTAAGCAGGACTCCCAACGGTCGACTGCTTAGCAAGTTCAAATAAGGCTGGTCCGTACACAACTTGGAAAAGTGGCAGCCGAGTCGGCTGCAACAAAGGTTCCATGGTGTAATGGTTAGCACTCTGGACTCTGAATCCAGCGATCCGAGTTCAAATCTCGGTGGAACCTAGGGAGACATCCGTCGGAGAGTTTCAGAGCTATGCTGGAGCCGGTTTAGTGAACATGAGACGTCGAAAGGAACGAG	299
204	SH-034_SH-035	CCAGCGAGTGAAGACGGCAT	ATCCTACCTAACGCACTCCT	1	ACTCAGATATAG	CGACCTGAAGCC	tRNA_P	0	CCGGCCAACATACC	CTCGTTCCTTTCGA	AACAAA	CCGGCCAACATACCCGTCTCAATGCACCAGCGAGTGAAGACGGCATGTTTGAGAGCTAAGCAGGACTATATCTGAGTGACTGCTTAGCAAGTTCAAATAAGGCTGGTCCGTACACAACTTGGAAAAGTGGCAGCCGAGTCGGCTGCAACAAAGGCTCGTTGGTCTAGGGGTATGATTCTCGCTTAGGGTGCGAGAGGTCCCGGGTTCAAATCCCGGACGAGCCCATCCTACCTAACGCACTCCTGTTTCAGAGCTATGCTGGAGGCTTCAGGTCGAACATGAGACGTCGAAAGGAACGAG	300
205	SH-032_SH-029	CTAGTGGGACACGTGACGG	TCCAAGCTCAGCTTAACGGT	1	GGACAGCATGTG	CTATGCCCTGGT	tRNA_Q	0	CCGGCCAACATACC	CTCGTTCCTTTCGA	AACAAA	CCGGCCAACATACCCGTCTCAATGCACTAGTGGGACACGTGACGGGTTTGAGAGCTAAGCAGGACACATGCTGTCCGACTGCTTAGCAAGTTCAAATAAGGCTGGTCCGTACACAACTTGGAAAAGTGGCAGCCGAGTCGGCTGCAACAAAGGTTCCATGGTGTAATGGTTAGCACTCTGGACTCTGAATCCAGCGATCCGAGTTCAAATCTCGGTGGAACCTTCCAAGCTCAGCTTAACGGTGTTTCAGAGCTATGCTGGAACCAGGGCATAGAACATGAGACGTCGAAAGGAACGAG	299
206	SH-029_SH-035	TCCAAGCTCAGCTTAACGGT	ATCCTACCTAACGCACTCCT	1	ACTTAGTCGGTC	CCGTTGTACTAT	tRNA_Q	0	CCGGCCAACATACC	CTCGTTCCTTTCGA	AACAAA	CCGGCCAACATACCCGTCTCAATGCATCCAAGCTCAGCTTAACGGTGTTTGAGAGCTAAGCAGGAGACCGACTAAGTGACTGCTTAGCAAGTTCAAATAAGGCTGGTCCGTACACAACTTGGAAAAGTGGCAGCCGAGTCGGCTGCAACAAAGGTTCCATGGTGTAATGGTTAGCACTCTGGACTCTGAATCCAGCGATCCGAGTTCAAATCTCGGTGGAACCTATCCTACCTAACGCACTCCTGTTTCAGAGCTATGCTGGAATAGTACAACGGAACATGAGACGTCGAAAGGAACGAG	300
207	SH-035_SH-020	ATCCTACCTAACGCACTCCT	CACATGGTACCTGTTAGACA	1	GAAGATCTCGAG	TGTCAAGACTTC	tRNA_Q	0	CCGGCCAACATACC	CTCGTTCCTTTCGA	AACAAA	CCGGCCAACATACCCGTCTCAATGCAATCCTACCTAACGCACTCCTGTTTGAGAGCTAAGCAGGACTCGAGATCTTCGACTGCTTAGCAAGTTCAAATAAGGCTGGTCCGTACACAACTTGGAAAAGTGGCAGCCGAGTCGGCTGCAACAAAGGTTCCATGGTGTAATGGTTAGCACTCTGGACTCTGAATCCAGCGATCCGAGTTCAAATCTCGGTGGAACCTCACATGGTACCTGTTAGACAGTTTCAGAGCTATGCTGGAGAAGTCTTGACAAACATGAGACGTCGAAAGGAACGAG	300
208	SH-022_SH-035	AAAGGATAGGATTCCGCGT	ATCCTACCTAACGCACTCCT	1	GGTTTAGACAGT	CTAAGAGCAAGT	tRNA_P	0	CCGGCCAACATACC	CTCGTTCCTTTCGA	AACAAA	CCGGCCAACATACCCGTCTCAATGCAAAAGGATAGGATTCCGCGTGTTTGAGAGCTAAGCAGGAACTGTCTAAACCGACTGCTTAGCAAGTTCAAATAAGGCTGGTCCGTACACAACTTGGAAAAGTGGCAGCCGAGTCGGCTGCAACAAAGGCTCGTTGGTCTAGGGGTATGATTCTCGCTTAGGGTGCGAGAGGTCCCGGGTTCAAATCCCGGACGAGCCCATCCTACCTAACGCACTCCTGTTTCAGAGCTATGCTGGAACTTGCTCTTAGAACATGAGACGTCGAAAGGAACGAG	299
209	SH-022_SH-033	AAAGGATAGGATTCCGCGT	TCTGAGACTCATCGTACCCC	1	GGTCTCTCAGGA	CGCTCGTAAATC	tRNA_Q	0	CCGGCCAACATACC	CTCGTTCCTTTCGA	AACAAA	CCGGCCAACATACCCGTCTCAATGCAAAAGGATAGGATTCCGCGTGTTTGAGAGCTAAGCAGGATCCTGAGAGACCGACTGCTTAGCAAGTTCAAATAAGGCTGGTCCGTACACAACTTGGAAAAGTGGCAGCCGAGTCGGCTGCAACAAAGGTTCCATGGTGTAATGGTTAGCACTCTGGACTCTGAATCCAGCGATCCGAGTTCAAATCTCGGTGGAACCTTCTGAGACTCATCGTACCCCGTTTCAGAGCTATGCTGGAGATTTACGAGCGAACATGAGACGTCGAAAGGAACGAG	299
210	SH-025_SH-029	AGTTCTTAGGGTACCCCACG	TCCAAGCTCAGCTTAACGGT	1	AACACAGTCAGA	TACAGATGACTC	tRNA_A	0	CCGGCCAACATACC	CTCGTTCCTTTCGA	AACAAA	CCGGCCAACATACCCGTCTCAATGCAAGTTCTTAGGGTACCCCACGGTTTGAGAGCTAAGCAGGATCTGACTGTGTTGACTGCTTAGCAAGTTCAAATAAGGCTGGTCCGTACACAACTTGGAAAAGTGGCAGCCGAGTCGGCTGCAACAAAGGGGGTATAGCTCAGTGGTAGAGCGCGTGCTTAGCATGCACGAGGTCCTGGGTTCGATCCCCAGTACCTCCATCCAAGCTCAGCTTAACGGTGTTTCAGAGCTATGCTGGAGAGTCATCTGTAAACATGAGACGTCGAAAGGAACGAG	300
211	SH-024_SH-033	AGGGAGACATCCGTCGGAGA	TCTGAGACTCATCGTACCCC	1	ATCACCAGCATC	CTTATCACTGGA	tRNA_A	0	CCGGCCAACATACC	CTCGTTCCTTTCGA	AACAAA	CCGGCCAACATACCCGTCTCAATGCAAGGGAGACATCCGTCGGAGAGTTTGAGAGCTAAGCAGGAGATGCTGGTGATGACTGCTTAGCAAGTTCAAATAAGGCTGGTCCGTACACAACTTGGAAAAGTGGCAGCCGAGTCGGCTGCAACAAAGGGGGTATAGCTCAGTGGTAGAGCGCGTGCTTAGCATGCACGAGGTCCTGGGTTCGATCCCCAGTACCTCCATCTGAGACTCATCGTACCCCGTTTCAGAGCTATGCTGGATCCAGTGATAAGAACATGAGACGTCGAAAGGAACGAG	300
212	SH-029_SH-025	TCCAAGCTCAGCTTAACGGT	AGTTCTTAGGGTACCCCACG	1	GATAAGCAATAG	CACCAAGGGTCG	tRNA_A	0	CCGGCCAACATACC	CTCGTTCCTTTCGA	AACAAA	CCGGCCAACATACCCGTCTCAATGCATCCAAGCTCAGCTTAACGGTGTTTGAGAGCTAAGCAGGACTATTGCTTATCGACTGCTTAGCAAGTTCAAATAAGGCTGGTCCGTACACAACTTGGAAAAGTGGCAGCCGAGTCGGCTGCAACAAAGGGGGTATAGCTCAGTGGTAGAGCGCGTGCTTAGCATGCACGAGGTCCTGGGTTCGATCCCCAGTACCTCCAAGTTCTTAGGGTACCCCACGGTTTCAGAGCTATGCTGGACGACCCTTGGTGAACATGAGACGTCGAAAGGAACGAG	300
213	SH-035_SH-033	ATCCTACCTAACGCACTCCT	TCTGAGACTCATCGTACCCC	1	GCAATGCCTAAT	CTGACGTCCCTT	tRNA_Q	0	CCGGCCAACATACC	CTCGTTCCTTTCGA	AACAAA	CCGGCCAACATACCCGTCTCAATGCAATCCTACCTAACGCACTCCTGTTTGAGAGCTAAGCAGGAATTAGGCATTGCGACTGCTTAGCAAGTTCAAATAAGGCTGGTCCGTACACAACTTGGAAAAGTGGCAGCCGAGTCGGCTGCAACAAAGGTTCCATGGTGTAATGGTTAGCACTCTGGACTCTGAATCCAGCGATCCGAGTTCAAATCTCGGTGGAACCTTCTGAGACTCATCGTACCCCGTTTCAGAGCTATGCTGGAAAGGGACGTCAGAACATGAGACGTCGAAAGGAACGAG	300
214	SH-030_SH-020	ATTCAGCCCCTGAGTCGACT	CACATGGTACCTGTTAGACA	1	ACAGTGGCATGA	CAGCAAATGAGC	tRNA_A	0	CCGGCCAACATACC	CTCGTTCCTTTCGA	AACAAA	CCGGCCAACATACCCGTCTCAATGCAATTCAGCCCCTGAGTCGACTGTTTGAGAGCTAAGCAGGATCATGCCACTGTGACTGCTTAGCAAGTTCAAATAAGGCTGGTCCGTACACAACTTGGAAAAGTGGCAGCCGAGTCGGCTGCAACAAAGGGGGTATAGCTCAGTGGTAGAGCGCGTGCTTAGCATGCACGAGGTCCTGGGTTCGATCCCCAGTACCTCCACACATGGTACCTGTTAGACAGTTTCAGAGCTATGCTGGAGCTCATTTGCTGAACATGAGACGTCGAAAGGAACGAG	300
215	SH-032_SH-022	CTAGTGGGACACGTGACGG	AAAGGATAGGATTCCGCGT	1	ATCTGTTGACCT	CTCTAGGCTACG	tRNA_A	0	CCGGCCAACATACC	CTCGTTCCTTTCGA	AACAAA	CCGGCCAACATACCCGTCTCAATGCACTAGTGGGACACGTGACGGGTTTGAGAGCTAAGCAGGAAGGTCAACAGATGACTGCTTAGCAAGTTCAAATAAGGCTGGTCCGTACACAACTTGGAAAAGTGGCAGCCGAGTCGGCTGCAACAAAGGGGGTATAGCTCAGTGGTAGAGCGCGTGCTTAGCATGCACGAGGTCCTGGGTTCGATCCCCAGTACCTCCAAAAGGATAGGATTCCGCGTGTTTCAGAGCTATGCTGGACGTAGCCTAGAGAACATGAGACGTCGAAAGGAACGAG	298
216	SH-024_SH-014	AGGGAGACATCCGTCGGAGA	ACGCAAGGGAGACATCCGT	1	AACGCTTTGCGG	CATAGCTATAAG	tRNA_Q	0	CCGGCCAACATACC	CTCGTTCCTTTCGA	AACAAA	CCGGCCAACATACCCGTCTCAATGCAAGGGAGACATCCGTCGGAGAGTTTGAGAGCTAAGCAGGACCGCAAAGCGTTGACTGCTTAGCAAGTTCAAATAAGGCTGGTCCGTACACAACTTGGAAAAGTGGCAGCCGAGTCGGCTGCAACAAAGGTTCCATGGTGTAATGGTTAGCACTCTGGACTCTGAATCCAGCGATCCGAGTTCAAATCTCGGTGGAACCTACGCAAGGGAGACATCCGTGTTTCAGAGCTATGCTGGACTTATAGCTATGAACATGAGACGTCGAAAGGAACGAG	299
217	SH-025_SH-003	AGTTCTTAGGGTACCCCACG	TGTCACACTCCAGTTCACTG	1	AGATCAACCCAT	CAGTAGTTAGCT	tRNA_A	0	CCGGCCAACATACC	CTCGTTCCTTTCGA	AACAAA	CCGGCCAACATACCCGTCTCAATGCAAGTTCTTAGGGTACCCCACGGTTTGAGAGCTAAGCAGGAATGGGTTGATCTGACTGCTTAGCAAGTTCAAATAAGGCTGGTCCGTACACAACTTGGAAAAGTGGCAGCCGAGTCGGCTGCAACAAAGGGGGTATAGCTCAGTGGTAGAGCGCGTGCTTAGCATGCACGAGGTCCTGGGTTCGATCCCCAGTACCTCCATGTCACACTCCAGTTCACTGGTTTCAGAGCTATGCTGGAAGCTAACTACTGAACATGAGACGTCGAAAGGAACGAG	300
218	SH-033_SH-022	TCTGAGACTCATCGTACCCC	AAAGGATAGGATTCCGCGT	1	AACGTTGAGGTG	CACCAGCATGGC	tRNA_P	0	CCGGCCAACATACC	CTCGTTCCTTTCGA	AACAAA	CCGGCCAACATACCCGTCTCAATGCATCTGAGACTCATCGTACCCCGTTTGAGAGCTAAGCAGGACACCTCAACGTTGACTGCTTAGCAAGTTCAAATAAGGCTGGTCCGTACACAACTTGGAAAAGTGGCAGCCGAGTCGGCTGCAACAAAGGCTCGTTGGTCTAGGGGTATGATTCTCGCTTAGGGTGCGAGAGGTCCCGGGTTCAAATCCCGGACGAGCCCAAAGGATAGGATTCCGCGTGTTTCAGAGCTATGCTGGAGCCATGCTGGTGAACATGAGACGTCGAAAGGAACGAG	299
219	SH-035_SH-022	ATCCTACCTAACGCACTCCT	AAAGGATAGGATTCCGCGT	1	GTGTGGACTGAT	TACCCACGATGG	tRNA_Q	0	CCGGCCAACATACC	CTCGTTCCTTTCGA	AACAAA	CCGGCCAACATACCCGTCTCAATGCAATCCTACCTAACGCACTCCTGTTTGAGAGCTAAGCAGGAATCAGTCCACACGACTGCTTAGCAAGTTCAAATAAGGCTGGTCCGTACACAACTTGGAAAAGTGGCAGCCGAGTCGGCTGCAACAAAGGTTCCATGGTGTAATGGTTAGCACTCTGGACTCTGAATCCAGCGATCCGAGTTCAAATCTCGGTGGAACCTAAAGGATAGGATTCCGCGTGTTTCAGAGCTATGCTGGACCATCGTGGGTAAACATGAGACGTCGAAAGGAACGAG	299
220	SH-033_SH-024	TCTGAGACTCATCGTACCCC	AGGGAGACATCCGTCGGAGA	1	ACAAGCCCTCGC	TAGGACGGACAT	tRNA_Q	0	CCGGCCAACATACC	CTCGTTCCTTTCGA	AACAAA	CCGGCCAACATACCCGTCTCAATGCATCTGAGACTCATCGTACCCCGTTTGAGAGCTAAGCAGGAGCGAGGGCTTGTGACTGCTTAGCAAGTTCAAATAAGGCTGGTCCGTACACAACTTGGAAAAGTGGCAGCCGAGTCGGCTGCAACAAAGGTTCCATGGTGTAATGGTTAGCACTCTGGACTCTGAATCCAGCGATCCGAGTTCAAATCTCGGTGGAACCTAGGGAGACATCCGTCGGAGAGTTTCAGAGCTATGCTGGAATGTCCGTCCTAAACATGAGACGTCGAAAGGAACGAG	300
221	SH-004_SH-020	AGATACGCCTGGTTGCCCAG	CACATGGTACCTGTTAGACA	1	AATCCTGAGTGC	CCATAAAGGCGC	tRNA_Q	0	CCGGCCAACATACC	CTCGTTCCTTTCGA	AACAAA	CCGGCCAACATACCCGTCTCAATGCAAGATACGCCTGGTTGCCCAGGTTTGAGAGCTAAGCAGGAGCACTCAGGATTGACTGCTTAGCAAGTTCAAATAAGGCTGGTCCGTACACAACTTGGAAAAGTGGCAGCCGAGTCGGCTGCAACAAAGGTTCCATGGTGTAATGGTTAGCACTCTGGACTCTGAATCCAGCGATCCGAGTTCAAATCTCGGTGGAACCTCACATGGTACCTGTTAGACAGTTTCAGAGCTATGCTGGAGCGCCTTTATGGAACATGAGACGTCGAAAGGAACGAG	300
222	SH-025_SH-035	AGTTCTTAGGGTACCCCACG	ATCCTACCTAACGCACTCCT	1	ATGCAAACCAGA	CCTTAACCCACA	tRNA_A	0	CCGGCCAACATACC	CTCGTTCCTTTCGA	AACAAA	CCGGCCAACATACCCGTCTCAATGCAAGTTCTTAGGGTACCCCACGGTTTGAGAGCTAAGCAGGATCTGGTTTGCATGACTGCTTAGCAAGTTCAAATAAGGCTGGTCCGTACACAACTTGGAAAAGTGGCAGCCGAGTCGGCTGCAACAAAGGGGGTATAGCTCAGTGGTAGAGCGCGTGCTTAGCATGCACGAGGTCCTGGGTTCGATCCCCAGTACCTCCAATCCTACCTAACGCACTCCTGTTTCAGAGCTATGCTGGATGTGGGTTAAGGAACATGAGACGTCGAAAGGAACGAG	300
223	SH-015_SH-003	ACTCTTCGGGGTATCCCAGG	TGTCACACTCCAGTTCACTG	1	AAGTCTGTGACC	TCTCCCGACCAG	tRNA_P	0	CCGGCCAACATACC	CTCGTTCCTTTCGA	AACAAA	CCGGCCAACATACCCGTCTCAATGCAACTCTTCGGGGTATCCCAGGGTTTGAGAGCTAAGCAGGAGGTCACAGACTTGACTGCTTAGCAAGTTCAAATAAGGCTGGTCCGTACACAACTTGGAAAAGTGGCAGCCGAGTCGGCTGCAACAAAGGCTCGTTGGTCTAGGGGTATGATTCTCGCTTAGGGTGCGAGAGGTCCCGGGTTCAAATCCCGGACGAGCCCTGTCACACTCCAGTTCACTGGTTTCAGAGCTATGCTGGACTGGTCGGGAGAAACATGAGACGTCGAAAGGAACGAG	300
224	SH-022_SH-034	AAAGGATAGGATTCCGCGT	CCAGCGAGTGAAGACGGCAT	1	GTCATTCAACAC	CGAAGATAGTAT	tRNA_Q	0	CCGGCCAACATACC	CTCGTTCCTTTCGA	AACAAA	CCGGCCAACATACCCGTCTCAATGCAAAAGGATAGGATTCCGCGTGTTTGAGAGCTAAGCAGGAGTGTTGAATGACGACTGCTTAGCAAGTTCAAATAAGGCTGGTCCGTACACAACTTGGAAAAGTGGCAGCCGAGTCGGCTGCAACAAAGGTTCCATGGTGTAATGGTTAGCACTCTGGACTCTGAATCCAGCGATCCGAGTTCAAATCTCGGTGGAACCTCCAGCGAGTGAAGACGGCATGTTTCAGAGCTATGCTGGAATACTATCTTCGAACATGAGACGTCGAAAGGAACGAG	299
225	SH-030_SH-034	ATTCAGCCCCTGAGTCGACT	CCAGCGAGTGAAGACGGCAT	1	AGGATTCAGTAT	CTCACGGATGTC	tRNA_P	0	CCGGCCAACATACC	CTCGTTCCTTTCGA	AACAAA	CCGGCCAACATACCCGTCTCAATGCAATTCAGCCCCTGAGTCGACTGTTTGAGAGCTAAGCAGGAATACTGAATCCTGACTGCTTAGCAAGTTCAAATAAGGCTGGTCCGTACACAACTTGGAAAAGTGGCAGCCGAGTCGGCTGCAACAAAGGCTCGTTGGTCTAGGGGTATGATTCTCGCTTAGGGTGCGAGAGGTCCCGGGTTCAAATCCCGGACGAGCCCCCAGCGAGTGAAGACGGCATGTTTCAGAGCTATGCTGGAGACATCCGTGAGAACATGAGACGTCGAAAGGAACGAG	300
226	SH-034_SH-032	CCAGCGAGTGAAGACGGCAT	CTAGTGGGACACGTGACGG	1	AGTCAGCCTTCT	CTCACTTGACCA	tRNA_A	0	CCGGCCAACATACC	CTCGTTCCTTTCGA	AACAAA	CCGGCCAACATACCCGTCTCAATGCACCAGCGAGTGAAGACGGCATGTTTGAGAGCTAAGCAGGAAGAAGGCTGACTGACTGCTTAGCAAGTTCAAATAAGGCTGGTCCGTACACAACTTGGAAAAGTGGCAGCCGAGTCGGCTGCAACAAAGGGGGTATAGCTCAGTGGTAGAGCGCGTGCTTAGCATGCACGAGGTCCTGGGTTCGATCCCCAGTACCTCCACTAGTGGGACACGTGACGGGTTTCAGAGCTATGCTGGATGGTCAAGTGAGAACATGAGACGTCGAAAGGAACGAG	299
227	SH-033_SH-004	TCTGAGACTCATCGTACCCC	AGATACGCCTGGTTGCCCAG	1	ATGGAATGGGCA	TACCAATCGATT	tRNA_A	0	CCGGCCAACATACC	CTCGTTCCTTTCGA	AACAAA	CCGGCCAACATACCCGTCTCAATGCATCTGAGACTCATCGTACCCCGTTTGAGAGCTAAGCAGGATGCCCATTCCATGACTGCTTAGCAAGTTCAAATAAGGCTGGTCCGTACACAACTTGGAAAAGTGGCAGCCGAGTCGGCTGCAACAAAGGGGGTATAGCTCAGTGGTAGAGCGCGTGCTTAGCATGCACGAGGTCCTGGGTTCGATCCCCAGTACCTCCAAGATACGCCTGGTTGCCCAGGTTTCAGAGCTATGCTGGAAATCGATTGGTAAACATGAGACGTCGAAAGGAACGAG	300
228	SH-015_SH-029	ACTCTTCGGGGTATCCCAGG	TCCAAGCTCAGCTTAACGGT	1	ATGATCTCTTAG	CTGTTTCACTAC	tRNA_Q	0	CCGGCCAACATACC	CTCGTTCCTTTCGA	AACAAA	CCGGCCAACATACCCGTCTCAATGCAACTCTTCGGGGTATCCCAGGGTTTGAGAGCTAAGCAGGACTAAGAGATCATGACTGCTTAGCAAGTTCAAATAAGGCTGGTCCGTACACAACTTGGAAAAGTGGCAGCCGAGTCGGCTGCAACAAAGGTTCCATGGTGTAATGGTTAGCACTCTGGACTCTGAATCCAGCGATCCGAGTTCAAATCTCGGTGGAACCTTCCAAGCTCAGCTTAACGGTGTTTCAGAGCTATGCTGGAGTAGTGAAACAGAACATGAGACGTCGAAAGGAACGAG	300
229	SH-003_SH-011	TGTCACACTCCAGTTCACTG	ACCACGTGATGTCCTCTGAG	1	GAACAGATTGAA	CGACTATTGGTG	tRNA_A	0	CCGGCCAACATACC	CTCGTTCCTTTCGA	AACAAA	CCGGCCAACATACCCGTCTCAATGCATGTCACACTCCAGTTCACTGGTTTGAGAGCTAAGCAGGATTCAATCTGTTCGACTGCTTAGCAAGTTCAAATAAGGCTGGTCCGTACACAACTTGGAAAAGTGGCAGCCGAGTCGGCTGCAACAAAGGGGGTATAGCTCAGTGGTAGAGCGCGTGCTTAGCATGCACGAGGTCCTGGGTTCGATCCCCAGTACCTCCAACCACGTGATGTCCTCTGAGGTTTCAGAGCTATGCTGGACACCAATAGTCGAACATGAGACGTCGAAAGGAACGAG	300
230	SH-011_SH-003	ACCACGTGATGTCCTCTGAG	TGTCACACTCCAGTTCACTG	1	AAGAAGTGCTGT	TCCGAACACGCC	tRNA_A	0	CCGGCCAACATACC	CTCGTTCCTTTCGA	AACAAA	CCGGCCAACATACCCGTCTCAATGCAACCACGTGATGTCCTCTGAGGTTTGAGAGCTAAGCAGGAACAGCACTTCTTGACTGCTTAGCAAGTTCAAATAAGGCTGGTCCGTACACAACTTGGAAAAGTGGCAGCCGAGTCGGCTGCAACAAAGGGGGTATAGCTCAGTGGTAGAGCGCGTGCTTAGCATGCACGAGGTCCTGGGTTCGATCCCCAGTACCTCCATGTCACACTCCAGTTCACTGGTTTCAGAGCTATGCTGGAGGCGTGTTCGGAAACATGAGACGTCGAAAGGAACGAG	300
231	SH-003_SH-022	TGTCACACTCCAGTTCACTG	AAAGGATAGGATTCCGCGT	1	ACGCCAGATTGG	TAAACGTGCATT	tRNA_P	0	CCGGCCAACATACC	CTCGTTCCTTTCGA	AACAAA	CCGGCCAACATACCCGTCTCAATGCATGTCACACTCCAGTTCACTGGTTTGAGAGCTAAGCAGGACCAATCTGGCGTGACTGCTTAGCAAGTTCAAATAAGGCTGGTCCGTACACAACTTGGAAAAGTGGCAGCCGAGTCGGCTGCAACAAAGGCTCGTTGGTCTAGGGGTATGATTCTCGCTTAGGGTGCGAGAGGTCCCGGGTTCAAATCCCGGACGAGCCCAAAGGATAGGATTCCGCGTGTTTCAGAGCTATGCTGGAAATGCACGTTTAAACATGAGACGTCGAAAGGAACGAG	299
232	SH-022_SH-024	AAAGGATAGGATTCCGCGT	AGGGAGACATCCGTCGGAGA	1	GACACGAAATAT	CCCATTAGGTAG	tRNA_Q	0	CCGGCCAACATACC	CTCGTTCCTTTCGA	AACAAA	CCGGCCAACATACCCGTCTCAATGCAAAAGGATAGGATTCCGCGTGTTTGAGAGCTAAGCAGGAATATTTCGTGTCGACTGCTTAGCAAGTTCAAATAAGGCTGGTCCGTACACAACTTGGAAAAGTGGCAGCCGAGTCGGCTGCAACAAAGGTTCCATGGTGTAATGGTTAGCACTCTGGACTCTGAATCCAGCGATCCGAGTTCAAATCTCGGTGGAACCTAGGGAGACATCCGTCGGAGAGTTTCAGAGCTATGCTGGACTACCTAATGGGAACATGAGACGTCGAAAGGAACGAG	299
233	SH-011_SH-029	ACCACGTGATGTCCTCTGAG	TCCAAGCTCAGCTTAACGGT	1	ACAGTCATTGCC	CTCCGAAGCTCG	tRNA_P	0	CCGGCCAACATACC	CTCGTTCCTTTCGA	AACAAA	CCGGCCAACATACCCGTCTCAATGCAACCACGTGATGTCCTCTGAGGTTTGAGAGCTAAGCAGGAGGCAATGACTGTGACTGCTTAGCAAGTTCAAATAAGGCTGGTCCGTACACAACTTGGAAAAGTGGCAGCCGAGTCGGCTGCAACAAAGGCTCGTTGGTCTAGGGGTATGATTCTCGCTTAGGGTGCGAGAGGTCCCGGGTTCAAATCCCGGACGAGCCCTCCAAGCTCAGCTTAACGGTGTTTCAGAGCTATGCTGGACGAGCTTCGGAGAACATGAGACGTCGAAAGGAACGAG	300
234	SH-024_SH-032	AGGGAGACATCCGTCGGAGA	CTAGTGGGACACGTGACGG	1	AACAATGGCGTG	TGACATTCAAAG	tRNA_Q	0	CCGGCCAACATACC	CTCGTTCCTTTCGA	AACAAA	CCGGCCAACATACCCGTCTCAATGCAAGGGAGACATCCGTCGGAGAGTTTGAGAGCTAAGCAGGACACGCCATTGTTGACTGCTTAGCAAGTTCAAATAAGGCTGGTCCGTACACAACTTGGAAAAGTGGCAGCCGAGTCGGCTGCAACAAAGGTTCCATGGTGTAATGGTTAGCACTCTGGACTCTGAATCCAGCGATCCGAGTTCAAATCTCGGTGGAACCTCTAGTGGGACACGTGACGGGTTTCAGAGCTATGCTGGACTTTGAATGTCAAACATGAGACGTCGAAAGGAACGAG	299
235	SH-004_SH-032	AGATACGCCTGGTTGCCCAG	CTAGTGGGACACGTGACGG	1	AAATTCGCAGCT	TCATGACTGACG	tRNA_P	0	CCGGCCAACATACC	CTCGTTCCTTTCGA	AACAAA	CCGGCCAACATACCCGTCTCAATGCAAGATACGCCTGGTTGCCCAGGTTTGAGAGCTAAGCAGGAAGCTGCGAATTTGACTGCTTAGCAAGTTCAAATAAGGCTGGTCCGTACACAACTTGGAAAAGTGGCAGCCGAGTCGGCTGCAACAAAGGCTCGTTGGTCTAGGGGTATGATTCTCGCTTAGGGTGCGAGAGGTCCCGGGTTCAAATCCCGGACGAGCCCCTAGTGGGACACGTGACGGGTTTCAGAGCTATGCTGGACGTCAGTCATGAAACATGAGACGTCGAAAGGAACGAG	299
236	SH-004_SH-022	AGATACGCCTGGTTGCCCAG	AAAGGATAGGATTCCGCGT	1	GATACTCTAGCG	CTTAGTAGGCGA	tRNA_Q	0	CCGGCCAACATACC	CTCGTTCCTTTCGA	AACAAA	CCGGCCAACATACCCGTCTCAATGCAAGATACGCCTGGTTGCCCAGGTTTGAGAGCTAAGCAGGACGCTAGAGTATCGACTGCTTAGCAAGTTCAAATAAGGCTGGTCCGTACACAACTTGGAAAAGTGGCAGCCGAGTCGGCTGCAACAAAGGTTCCATGGTGTAATGGTTAGCACTCTGGACTCTGAATCCAGCGATCCGAGTTCAAATCTCGGTGGAACCTAAAGGATAGGATTCCGCGTGTTTCAGAGCTATGCTGGATCGCCTACTAAGAACATGAGACGTCGAAAGGAACGAG	299
237	SH-003_SH-015	TGTCACACTCCAGTTCACTG	ACTCTTCGGGGTATCCCAGG	1	ATTCCAAGCGAA	CGTATGTCGGAG	tRNA_A	0	CCGGCCAACATACC	CTCGTTCCTTTCGA	AACAAA	CCGGCCAACATACCCGTCTCAATGCATGTCACACTCCAGTTCACTGGTTTGAGAGCTAAGCAGGATTCGCTTGGAATGACTGCTTAGCAAGTTCAAATAAGGCTGGTCCGTACACAACTTGGAAAAGTGGCAGCCGAGTCGGCTGCAACAAAGGGGGTATAGCTCAGTGGTAGAGCGCGTGCTTAGCATGCACGAGGTCCTGGGTTCGATCCCCAGTACCTCCAACTCTTCGGGGTATCCCAGGGTTTCAGAGCTATGCTGGACTCCGACATACGAACATGAGACGTCGAAAGGAACGAG	300

## Sheet: S7b_combi-screen-annotation
Library_ID	Sample_type	Plasmid_ID	Plasmid_name	Cycles	Donor	Plasmid_shortname
CarTScreening_CART0115_NgsGrna_001	plasmid	pCART0023	pCART17_GD2_CAR-myc_CROPseq-multi	10	N/A	GD2-41BB
CarTScreening_CART0115_NgsGrna_002	plasmid	pCART0024	PD35_CD19-28-CAR_CROPseq_multi	10	N/A	CD19-CD28
CarTScreening_CART0115_NgsGrna_003	plasmid	pCART0025	PD39_CD19-BB-CAR_CROPseq_multi	10	N/A	CD19-41BB
CarTScreening_CART0115_NgsGrna_004	Ref_gDNA	pCART0023	pCART17_GD2_CAR-myc_CROPseq-multi	26	D1	GD2-41BB
CarTScreening_CART0115_NgsGrna_005	Ref_gDNA	pCART0024	PD35_CD19-28-CAR_CROPseq_multi	25	D1	CD19-CD28
CarTScreening_CART0115_NgsGrna_006	Ref_gDNA	pCART0025	PD39_CD19-BB-CAR_CROPseq_multi	25	D1	CD19-41BB
CarTScreening_CART0115_NgsGrna_007	Ref_gDNA	pCART0023	pCART17_GD2_CAR-myc_CROPseq-multi	26	D2	GD2-41BB
CarTScreening_CART0115_NgsGrna_008	Ref_gDNA	pCART0024	PD35_CD19-28-CAR_CROPseq_multi	26	D2	CD19-CD28
CarTScreening_CART0115_NgsGrna_009	Ref_gDNA	pCART0025	PD39_CD19-BB-CAR_CROPseq_multi	26	D2	CD19-41BB
CarTScreening_CART0115_NgsGrna_010	Ref_gDNA	pCART0023	pCART17_GD2_CAR-myc_CROPseq-multi	29	D3	GD2-41BB
CarTScreening_CART0115_NgsGrna_011	Ref_gDNA	pCART0024	PD35_CD19-28-CAR_CROPseq_multi	61	D3	CD19-CD28
CarTScreening_CART0115_NgsGrna_012	Ref_gDNA	pCART0025	PD39_CD19-BB-CAR_CROPseq_multi	61	D3	CD19-41BB
CarTScreening_CART0115_NgsGrna_013	Ref_gDNA	pCART0023	pCART17_GD2_CAR-myc_CROPseq-multi	36	D4	GD2-41BB
CarTScreening_CART0115_NgsGrna_014	Ref_gDNA	pCART0024	PD35_CD19-28-CAR_CROPseq_multi	27	D4	CD19-CD28
CarTScreening_CART0115_NgsGrna_015	Ref_gDNA	pCART0025	PD39_CD19-BB-CAR_CROPseq_multi	28	D4	CD19-41BB
CarTScreening_CART0115_NgsGrna_016	Screen_gDNA	pCART0023	pCART17_GD2_CAR-myc_CROPseq-multi	30	D1	GD2-41BB
CarTScreening_CART0115_NgsGrna_017	Screen_gDNA	pCART0023	pCART17_GD2_CAR-myc_CROPseq-multi	30	D1	GD2-41BB
CarTScreening_CART0115_NgsGrna_018	Screen_gDNA	pCART0024	PD35_CD19-28-CAR_CROPseq_multi	30	D1	CD19-CD28
CarTScreening_CART0115_NgsGrna_019	Screen_gDNA	pCART0025	PD39_CD19-BB-CAR_CROPseq_multi	31	D1	CD19-41BB
CarTScreening_CART0115_NgsGrna_020	Screen_gDNA	pCART0023	pCART17_GD2_CAR-myc_CROPseq-multi	31	D2	GD2-41BB
CarTScreening_CART0115_NgsGrna_021	Screen_gDNA	pCART0023	pCART17_GD2_CAR-myc_CROPseq-multi	31	D2	GD2-41BB
CarTScreening_CART0115_NgsGrna_022	Screen_gDNA	pCART0024	PD35_CD19-28-CAR_CROPseq_multi	34	D2	CD19-CD28
CarTScreening_CART0115_NgsGrna_023	Screen_gDNA	pCART0025	PD39_CD19-BB-CAR_CROPseq_multi	34	D2	CD19-41BB
CarTScreening_CART0115_NgsGrna_024	Screen_gDNA	pCART0023	pCART17_GD2_CAR-myc_CROPseq-multi	49	D3	GD2-41BB
CarTScreening_CART0115_NgsGrna_025	Screen_gDNA	pCART0024	PD35_CD19-28-CAR_CROPseq_multi	35	D3	CD19-CD28
CarTScreening_CART0115_NgsGrna_026	Screen_gDNA	pCART0025	PD39_CD19-BB-CAR_CROPseq_multi	31	D3	CD19-41BB
CarTScreening_CART0115_NgsGrna_027	Screen_gDNA	pCART0023	pCART17_GD2_CAR-myc_CROPseq-multi	28	D4	GD2-41BB
CarTScreening_CART0115_NgsGrna_028	Screen_gDNA	pCART0024	PD35_CD19-28-CAR_CROPseq_multi	31	D4	CD19-CD28
CarTScreening_CART0115_NgsGrna_029	Screen_gDNA	pCART0025	PD39_CD19-BB-CAR_CROPseq_multi	33	D4	CD19-41BB

## Sheet: S7c_combi-screen-raw-counts
sgRNA	gene	CarTScreening_CART0115_NgsGrna_001	CarTScreening_CART0115_NgsGrna_002	CarTScreening_CART0115_NgsGrna_003	CarTScreening_CART0115_NgsGrna_004	CarTScreening_CART0115_NgsGrna_005	CarTScreening_CART0115_NgsGrna_006	CarTScreening_CART0115_NgsGrna_007	CarTScreening_CART0115_NgsGrna_008	CarTScreening_CART0115_NgsGrna_009	CarTScreening_CART0115_NgsGrna_010	CarTScreening_CART0115_NgsGrna_011	CarTScreening_CART0115_NgsGrna_012	CarTScreening_CART0115_NgsGrna_013	CarTScreening_CART0115_NgsGrna_014	CarTScreening_CART0115_NgsGrna_015	CarTScreening_CART0115_NgsGrna_016	CarTScreening_CART0115_NgsGrna_018	CarTScreening_CART0115_NgsGrna_019	CarTScreening_CART0115_NgsGrna_020	CarTScreening_CART0115_NgsGrna_022	CarTScreening_CART0115_NgsGrna_023	CarTScreening_CART0115_NgsGrna_024	CarTScreening_CART0115_NgsGrna_025	CarTScreening_CART0115_NgsGrna_026	CarTScreening_CART0115_NgsGrna_027	CarTScreening_CART0115_NgsGrna_028	CarTScreening_CART0115_NgsGrna_029
RPL8-04_SH-034	RPL8-SH	23356	13704	19409	12338	13437	6436	5660	7193	11389	4308	27615	1295	1957	1812	2603	3936	419	1173	2661	478	42	783	484	914	2116	757	1290
POLR2L-05_PSMB4-03	POLR2L-PSMB4	22636	13232	17641	13687	13152	8150	5830	10860	7954	5415	26131	1778	5338	2236	3295	1789	478	546	913	1216	12	316	149	285	1276	628	579
PSMB4-03_PSMB4-01	PSMB4-PSMB4	22070	13361	16919	17902	13435	12353	5116	8068	11736	4950	23334	1655	4805	3093	3089	823	191	461	303	833	57	199	56	176	210	932	586
PSMB4-03_SH-035	PSMB4-SH	20642	12987	16101	10254	9289	8683	6086	9988	5533	3934	30644	1606	3224	2005	2290	7229	2053	4815	12009	9984	92	2996	1561	2004	5702	2960	2534
SH-034_SH-035	SH-SH	20377	13651	16538	18644	11577	4625	7311	11605	14937	5735	28474	1173	2056	3606	4448	21891	5026	5897	16823	14414	775	12917	4146	10527	15710	19770	13105
RPL8-04_RPL8-05	RPL8-RPL8	17545	11020	15038	10590	10427	6193	3508	5734	9109	3953	20564	1170	1987	1464	2563	3488	1122	2317	900	1008	85	1118	205	503	2533	598	1025
SH-034_PRDM1-04	SH-PRDM1	16867	10094	16191	9247	13094	6050	6023	13310	17104	4155	33801	1348	377	2380	4078	26524	5976	5495	20213	21742	488	25476	3082	8335	18748	5737	6747
SH-015_SH-003	SH-SH	16411	9355	15442	7417	7466	3833	3591	7790	3934	3152	23927	861	388	1741	2745	9387	1419	2202	7793	7252	136	8153	6811	5848	6069	5411	5380
PSMB4-03_POLR2L-05	PSMB4-POLR2L	16398	10639	11483	12962	7324	3226	5616	5301	5753	3744	21674	1320	9106	2024	2255	1325	431	445	338	2364	77	157	691	397	1357	1481	1150
POLR2L-05_PSMB4-01	POLR2L-PSMB4	16209	9552	13664	7942	7731	3426	3642	4855	4541	3130	12769	947	1918	1289	1772	319	84	268	191	108	2	102	63	108	171	118	52
POLR2L-02_RPL8-04	POLR2L-RPL8	15782	9563	12662	10450	6239	5572	3355	6472	4392	3462	19214	2651	8636	1958	2259	1883	576	751	1304	1093	64	251	594	508	1425	1100	548
PSMB4-03_POLR2L-02	PSMB4-POLR2L	15724	9632	13682	8060	7060	5050	2988	5796	9706	3017	18458	1645	2695	1318	1853	534	116	410	277	457	63	198	140	309	269	499	299
HAVCR2-05_CDKN2A-05	HAVCR2-CDKN2A	15640	8485	15490	8659	4830	3748	2768	3111	7997	2471	17089	780	833	1270	2241	9763	1454	5096	3972	3948	165	6182	2929	4995	5152	2962	6101
CTLA4-04_CDKN2A-04	CTLA4-CDKN2A	15010	8964	13080	7578	6280	4694	3069	6524	7717	3060	13823	1127	1797	1405	1880	13357	4103	11643	8649	23345	1889	7885	8482	9760	9646	7591	8503
SH-034_SH-032	SH-SH	14997	9150	12486	10066	10642	5122	3900	8278	5183	3292	24369	943	4332	2052	2361	11998	4970	5332	7142	15812	1143	6428	4943	7409	10164	9523	14603
RHOG-01_PRDM1-07	RHOG-PRDM1	14976	8273	13408	6540	7991	4698	2930	3787	5255	2859	17725	792	736	1612	1928	8638	5248	6712	6934	6454	377	6738	2775	7544	6381	15934	4029
SH-014_RHOG-07	SH-RHOG	14785	9311	12795	10694	11839	5163	3817	7630	11332	4755	27374	1240	1867	1594	2978	8363	4041	10069	6913	10657	419	8267	3529	4372	7448	6470	11034
SH-030_SH-003	SH-SH	14377	8120	13652	5513	7009	3597	2510	3564	3452	2936	14373	1041	1375	1241	1987	5572	2224	4330	3834	6731	463	6058	2050	3772	4593	3221	6684
SH-011_SH-029	SH-SH	14376	9525	11292	8478	4559	5233	4038	6203	8729	3523	18062	1458	4839	1189	2896	10643	2060	8503	7383	9492	2087	10168	4353	7334	8062	1538	16279
PSMB4-03_RPL8-04	PSMB4-RPL8	14201	8274	11559	8049	5790	4890	2998	5825	5761	2473	18147	599	1196	1447	1624	2399	178	917	330	602	8	288	101	117	1014	544	441
RPL8-04_POLR2L-05	RPL8-POLR2L	13935	8170	11439	6308	9014	5214	2933	4563	4826	2935	17905	823	2852	1727	2485	1037	219	337	186	246	5	270	186	149	486	406	369
RPL8-04_PSMB4-01	RPL8-PSMB4	13695	7719	13583	4455	9270	6577	3187	5836	5820	2662	19640	598	130	1724	2531	188	26	60	37	109	1	101	24	33	115	44	383
POLR2L-02_POLR2L-05	POLR2L-POLR2L	13683	7967	12252	8900	10989	6098	4879	7769	4750	3839	22858	1129	1176	2537	3248	853	513	422	254	533	7	234	128	653	681	655	435
POLR2L-05_SH-025	POLR2L-SH	13275	7544	11561	6124	5266	4828	3247	4246	3929	2282	15015	571	447	1514	1993	582	32	195	222	121	7	287	59	574	211	375	211
CTLA4-04_SH-030	CTLA4-SH	12906	7849	11533	8555	7944	4086	2574	3855	4175	2681	15401	858	955	1566	2094	11317	1330	1864	3671	7168	277	5285	1786	4404	7203	6170	3417
RPL8-05_RPL8-04	RPL8-RPL8	12894	7538	10382	8560	8434	4263	3924	7769	6164	3068	25528	804	914	1817	2846	1027	139	129	367	337	9	269	146	85	413	254	320
CTLA4-04_FAS-02	CTLA4-FAS	12861	7493	11950	6870	4717	4663	2488	3243	4312	2480	11796	861	2035	1015	2457	8717	2831	11537	5898	12076	5478	4257	4570	6960	5677	5934	15283
FAS-02_SH-004	FAS-SH	12719	7717	10192	6687	6748	3997	3104	5516	9009	3128	17738	806	1653	1689	1604	8444	5223	5837	11230	14627	2382	6919	5668	5009	6584	14213	6958
CDKN2A-05_CDKN2A-04	CDKN2A-CDKN2A	12422	7509	10973	6734	7675	3521	2357	2172	3742	2048	16346	479	1799	1320	1735	7270	3908	12719	4296	6486	794	6126	5816	3455	5067	7642	6785
SH-033_SH-022	SH-SH	12411	8827	10151	9555	7301	3067	3351	4942	7845	3138	18126	1052	2241	1115	2010	9646	2504	5270	7671	23167	568	6143	3652	6539	9130	4523	7549
POLR2L-05_RPL8-04	POLR2L-RPL8	12330	7000	10873	5984	4402	4086	2890	3799	8045	2617	12794	529	537	1125	1030	930	171	769	475	368	45	418	76	161	458	257	205
PSMB4-03_RPL8-05	PSMB4-RPL8	12268	7610	8872	5096	3908	2756	3467	4446	9671	2950	16898	885	4484	931	2039	1072	176	1900	561	1503	245	237	353	274	722	625	648
CDKN2A-05_PRDM1-07	CDKN2A-PRDM1	12071	6988	11373	8256	7031	2296	3464	5989	7011	2289	14487	771	554	1672	2440	17497	3762	2283	7298	18010	1410	8802	2695	8143	7107	11931	6219
CDKN2A-04_CDKN2A-05	CDKN2A-CDKN2A	12042	7594	11069	3440	4902	3579	1649	4627	2807	2092	12637	687	2967	876	1017	2388	4490	3952	7948	20767	1240	7841	6714	5895	4351	5033	3384
SH-025_SH-035	SH-SH	11758	6398	12340	4679	6001	4108	1625	3727	5780	2301	13825	836	343	1026	1234	4546	3688	5141	1637	3592	128	3371	1111	3752	2336	1965	2852
POLR2L-02_PSMB4-01	POLR2L-PSMB4	11647	7397	10189	5385	8000	3699	3076	3345	9589	2682	16383	945	1772	1107	2370	137	31	111	146	268	35	293	60	259	178	121	466
SH-011_SH-003	SH-SH	11623	7040	9382	8999	5187	5368	2958	3668	3561	2415	19539	1052	1397	1532	2452	10795	1377	8346	4386	4880	455	3265	2335	6516	7949	4994	6863
RHOG-01_RHOG-07	RHOG-RHOG	11615	6451	11613	5617	3738	2672	1532	3260	3169	1715	10030	405	327	1022	1240	5380	1417	2019	2805	4673	66	3866	488	3106	2599	3225	2789
RPL8-05_PSMB4-01	RPL8-PSMB4	11585	7334	9626	6831	6552	4177	3595	6515	5231	2342	17187	871	1202	1640	1942	177	28	39	48	128	7	31	89	24	146	91	126
PRDM1-04_CDKN2A-04	PRDM1-CDKN2A	11495	6705	11546	6726	7030	3625	2298	5298	6584	2454	16588	666	216	1077	2099	12440	4939	6323	7659	14486	588	17524	2801	5645	6899	3113	3821
CDKN2A-04_CTLA4-04	CDKN2A-CTLA4	11438	6547	10046	6940	6241	2616	2077	4416	3737	2319	11867	496	2438	926	1910	13818	2038	7026	5702	8897	872	8157	1985	3490	7165	4335	6093
SH-034_POLR2L-05	SH-POLR2L	11423	7867	8388	8427	5700	2707	3180	5376	10540	2727	20253	1598	7249	1437	1942	858	135	234	238	730	142	129	819	745	338	1182	505
SH-032_SH-022	SH-SH	11356	6794	10284	5806	3924	3245	2152	2440	2215	1928	11547	632	751	1363	1092	7054	1811	3553	2120	2383	85	3920	1623	4142	4466	3602	2812
CDKN2A-05_FAS-07	CDKN2A-FAS	11267	6714	9676	5655	4265	2777	1729	3003	3929	2364	9181	835	1122	774	1860	8043	4736	8289	8964	16192	1147	6804	1844	12858	10168	5289	14896
SH-003_SH-011	SH-SH	11189	6471	9269	7442	10886	6824	3778	4676	5845	2847	14096	800	896	1186	1459	6668	3451	8568	9643	8581	246	3065	2358	5130	2820	3632	3705
SH-025_FAS-02	SH-FAS	11182	6259	11545	4344	4847	3632	1679	4554	3368	2093	9335	607	685	936	1119	4313	1476	3712	3249	11297	762	3824	2005	3826	4780	5479	6495
SH-029_SH-025	SH-SH	11164	7075	9168	5977	5131	3760	2396	6144	5087	2990	19059	769	1194	1806	2023	9077	1609	3685	7332	41165	502	3923	3461	3591	6983	8602	6948
RHOG-07_SH-032	RHOG-SH	11064	6771	11265	4561	5403	1856	1516	3692	2723	1847	7500	412	733	854	688	6136	4284	3470	2819	6239	373	3907	1969	3155	2906	6316	2276
CDKN2A-05_CTLA4-04	CDKN2A-CTLA4	11034	8157	9099	7422	7215	3111	2977	2804	4091	1941	15012	1178	3663	951	1126	9614	5277	4071	8993	5123	1754	4417	6472	11700	8832	3294	5656
RPL8-04_PSMB4-03	RPL8-PSMB4	11023	6820	9958	4584	3845	1843	1872	3032	4678	1821	12206	549	719	1244	1344	471	350	25	1028	82	90	220	425	130	556	208	215
CDKN2A-04_PRDM1-04	CDKN2A-PRDM1	10934	6000	10813	4463	4695	2637	1698	3291	4787	1979	11896	500	629	1095	1534	13743	5862	3924	5858	21791	489	9059	3284	5276	6256	6784	7615
SH-015_RHOG-01	SH-RHOG	10920	6643	10893	3931	4663	1345	1549	2099	3239	1486	12428	404	555	695	1270	3496	1300	1556	2439	1436	139	3048	1325	3015	2394	1881	2861
RHOG-01_HAVCR2-05	RHOG-HAVCR2	10914	5933	11888	3132	4824	2664	1307	3161	3555	1454	11541	491	105	690	2162	3618	594	1726	1050	1923	152	4259	272	3478	2617	1023	2541
POLR2L-02_RPL8-05	POLR2L-RPL8	10805	6909	9620	6503	10108	3562	2476	5209	6032	2696	18924	710	1638	1446	1989	3121	653	1552	960	855	157	755	671	598	1468	1053	999
SH-033_RPL8-05	SH-RPL8	10750	6064	9753	7175	4261	3540	2102	5948	4569	1868	11310	551	281	1232	1926	1188	142	364	136	482	6	185	72	130	501	334	345
PRDM1-04_HAVCR2-04	PRDM1-HAVCR2	10747	6036	10526	5605	4553	3513	2152	2629	3607	2270	19085	583	408	960	1272	8998	1959	7852	5551	3267	276	13031	11074	4789	7457	3519	2366
POLR2L-05_RPL8-05	POLR2L-RPL8	10633	5895	11123	3414	6125	2768	1942	2576	2773	1363	11222	514	64	1041	1827	438	73	51	153	197	0	79	111	78	139	107	353
CDKN2A-05_FAS-02	CDKN2A-FAS	10622	6460	8737	6279	3984	2707	2156	3765	3672	2256	11992	803	2413	992	1141	14802	6150	15528	9062	9038	1674	6447	6393	12830	7703	11534	10296
SH-030_SH-034	SH-SH	10620	6771	10953	3364	3860	3827	2671	4325	3194	1652	10140	465	460	976	1050	3667	1077	2990	3004	1341	208	4027	704	1569	2931	1403	1508
HAVCR2-05_SH-035	HAVCR2-SH	10606	5957	11590	3065	2911	2333	1036	3053	3348	1531	9652	368	158	802	782	3367	1043	1618	1154	1229	35	2904	317	2366	1708	1074	1266
PSMB4-01_RPL8-04	PSMB4-RPL8	10288	5919	9010	3764	6620	2614	1881	2675	2233	1815	14303	707	541	1003	1125	143	49	364	105	180	5	31	36	26	63	139	29
CDKN2A-05_RHOG-07	CDKN2A-RHOG	10241	5511	9787	4512	5543	2722	2269	4861	3031	2161	12974	500	182	1180	1497	7978	2394	1468	3545	6118	65	6618	717	4422	4509	3129	3747
RHOG-07_HAVCR2-04	RHOG-HAVCR2	10221	5243	10963	3432	5950	3603	1492	2308	2924	1736	8457	472	82	989	1622	4850	1144	2783	4224	2177	25	6379	456	4770	3763	1907	3711
CDKN2A-05_RHOG-01	CDKN2A-RHOG	10184	6623	9798	4697	5604	2901	2222	4138	2298	1655	11959	554	429	1120	1239	2763	1521	17300	3187	2999	116	3725	925	4356	7068	5926	2826
FAS-02_CTLA4-04	FAS-CTLA4	10164	6408	8106	6768	5305	3499	2408	3558	2368	2165	12206	1097	2586	853	2234	8869	7643	11068	9937	13186	488	5924	16060	27041	8928	5070	18633
RPL8-05_POLR2L-02	RPL8-POLR2L	10135	6462	8079	5889	7758	3002	3007	2864	6713	2315	13992	982	1616	1366	1496	477	183	111	187	203	6	121	149	200	672	297	176
SH-015_SH-032	SH-SH	10068	5864	9478	3377	5290	3182	1435	2736	3577	1712	9211	479	729	829	797	4336	1872	4113	3450	2061	387	2492	811	1683	2424	1444	2283
SH-029_SH-035	SH-SH	9979	5639	9268	4083	6809	2216	2281	2537	6547	1555	11843	394	146	1005	1414	4735	863	583	2249	2551	175	4078	575	1580	3022	944	3171
CTLA4-04_PRDM1-04	CTLA4-PRDM1	9873	5453	11083	5762	7413	2667	2397	4425	3330	2118	16930	479	661	1140	1969	13713	4263	3177	9271	3879	80	11120	788	5337	10635	2937	4053
RHOG-01_CDKN2A-05	RHOG-CDKN2A	9821	5545	11051	2288	3726	2172	1075	1749	3669	1148	10269	322	310	688	777	1791	671	2337	2171	807	44	2396	2213	1609	1668	1384	1345
FAS-07_RHOG-07	FAS-RHOG	9785	5686	10353	4559	5763	3118	2231	4505	3893	2087	15249	501	80	1740	1991	7124	3018	5600	5358	6383	122	5426	1004	7054	7919	7700	5130
PSMB4-01_POLR2L-05	PSMB4-POLR2L	9772	5949	8459	4010	3191	1844	1300	3176	3165	1431	7422	451	843	778	794	608	55	182	145	269	4	59	67	91	180	142	334
SH-022_SH-033	SH-SH	9675	5455	12358	2624	6110	4322	1381	3307	4661	1315	6563	271	432	1040	1238	3088	394	1737	1487	2390	14	3349	107	1167	2356	1545	1432
CDKN2A-04_SH-015	CDKN2A-SH	9542	5092	9665	3473	4942	2185	1462	2691	786	1176	8791	294	135	789	1264	5524	1423	1973	1972	1906	9	4229	568	1352	3399	1371	2234
RHOG-07_CDKN2A-05	RHOG-CDKN2A	9511	5693	9562	3903	4433	2662	1491	1111	2976	1551	10055	523	899	847	746	3340	392	4401	3776	4892	256	1909	4575	4839	2495	3647	1629
RPL8-05_SH-022	RPL8-SH	9448	6209	8478	8248	6242	2661	2911	3408	6322	2800	13669	517	1697	1229	1612	2800	93	171	181	398	13	354	92	104	1563	335	368
CTLA4-04_CDKN2A-05	CTLA4-CDKN2A	9291	5602	9211	4055	3278	2913	1674	1996	2227	1221	10450	583	806	658	1193	5971	641	2170	3316	1942	42	4401	2179	2438	5702	1821	2320
RPL8-04_POLR2L-02	RPL8-POLR2L	9270	5689	8546	3941	4298	1062	1344	2363	2748	1501	9018	426	1160	1035	1102	462	73	184	101	185	2	88	126	26	309	324	530
PRDM1-04_RHOG-01	PRDM1-RHOG	9124	5664	10169	2813	4001	2269	1331	1953	3687	1176	11584	438	592	811	1244	2821	1711	1872	2519	6271	33	3141	1036	2993	4417	2442	3324
PRDM1-04_SH-011	PRDM1-SH	9098	5442	9007	3727	5394	1945	1595	2736	2910	1477	8062	569	460	676	1053	4435	1224	2729	2806	2370	158	3263	406	3482	3937	2002	1365
RHOG-01_HAVCR2-04	RHOG-HAVCR2	9088	5227	11234	3323	3543	2773	1213	2154	1706	1269	11310	226	146	738	761	2605	946	1946	1677	2054	46	3688	3897	1628	2221	1349	846
FAS-07_CDKN2A-05	FAS-CDKN2A	9065	5582	7928	5443	5206	3940	1442	2190	2802	2278	13527	611	452	1054	1073	12773	6013	11533	8212	13585	168	6293	2332	7440	6288	12083	5541
SH-035_SH-033	SH-SH	9006	5290	8596	4589	5893	2371	2431	3838	2823	1815	15076	400	269	813	1538	7530	1536	1476	3892	2256	98	4459	886	3495	5797	3044	2339
SH-003_SH-030	SH-SH	8991	5201	8565	5213	6205	4688	2465	4646	7539	2072	16480	541	213	1522	1835	7076	1265	6973	2019	4142	14227	5972	857	1551	4636	3099	4134
RHOG-07_CTLA4-08	RHOG-CTLA4	8970	5094	8961	4834	5664	2566	1600	2403	4778	1465	8975	202	129	745	907	5157	1735	2189	3512	3566	122	3879	506	1618	3013	1544	1770
CDKN2A-05_PRDM1-04	CDKN2A-PRDM1	8931	5361	8239	3667	5377	4165	1560	4224	4247	1617	13804	487	504	895	1609	6589	2033	6781	6032	11624	581	5612	3052	4520	5332	3140	5548
RHOG-01_SH-020	RHOG-SH	8929	5025	8622	3377	4399	1613	1334	1609	1257	1529	7427	391	203	959	655	1488	986	647	2568	724	25	1710	277	1358	1890	2642	895
FAS-07_RHOG-01	FAS-RHOG	8849	5353	8711	5686	4624	3260	2034	1770	4251	2078	13966	408	293	911	1190	8093	2888	8327	11019	4331	147	9326	2055	3171	5103	4876	6342
SH-032_FAS-07	SH-FAS	8786	5537	7784	4885	4181	2667	1584	3189	2899	2079	13154	480	567	783	1288	10444	6674	10312	6458	16206	730	5442	8890	3889	7346	6403	8195
CDKN2A-05_CTLA4-08	CDKN2A-CTLA4	8709	5360	8840	2665	4735	2936	1490	3077	4665	1637	9227	292	254	870	924	3552	1191	2892	2936	5460	327	2567	1237	1599	3742	2859	2039
HAVCR2-05_CDKN2A-04	HAVCR2-CDKN2A	8679	4547	9114	2548	4675	3344	1337	1252	3300	1080	9060	336	168	627	1054	1882	1328	2804	1483	954	91	2275	981	2338	1816	1583	2871
SH-025_SH-034	SH-SH	8652	4713	10327	2652	3003	2422	1127	2427	2414	1353	7621	409	599	844	950	3163	320	3375	1603	952	52	2474	815	866	1826	1366	2775
RHOG-07_CDKN2A-04	RHOG-CDKN2A	8534	4822	8212	4782	5090	2137	1302	1437	3349	1400	6848	419	507	1077	1222	7897	2278	3159	2143	2718	428	5972	2159	4597	3652	3866	4975
HAVCR2-05_PRDM1-04	HAVCR2-PRDM1	8515	4812	8639	2550	2806	2731	1422	3132	5077	1636	9917	522	336	850	1223	2481	710	4143	1871	4887	198	4296	1420	2354	4052	1716	2628
POLR2L-05_POLR2L-02	POLR2L-POLR2L	8466	4977	8696	2672	3414	2718	1211	2430	3576	1242	9520	322	332	685	1167	225	16	149	39	61	12	128	49	74	138	148	85
SH-020_HAVCR2-05	SH-HAVCR2	8408	4483	8021	3599	4591	1570	1583	1467	4967	1366	10765	294	74	1121	1321	4367	1369	839	1983	1163	110	3413	308	1114	2109	2484	1870
SH-003_CTLA4-04	SH-CTLA4	8260	4733	7940	5670	5143	6957	2900	3400	4861	2496	14270	744	459	1237	1590	8602	2170	3971	4488	3762	255	5290	657	5405	5201	2492	2539
RHOG-01_CTLA4-04	RHOG-CTLA4	8251	4492	7654	3214	3168	1611	1536	2080	1187	1313	9598	510	587	662	809	4189	1174	1245	2143	2667	40	3083	2916	3770	2987	2852	1903
SH-035_SH-022	SH-SH	8155	4642	7805	4336	4724	3283	2381	2203	5350	1575	12290	438	113	1102	1619	10554	5692	2562	3861	1495	56	5741	445	1986	3550	1527	2166
FAS-02_RHOG-07	FAS-RHOG	8054	4933	7973	3848	3290	3442	1344	4038	4211	1612	10515	285	275	854	1497	7387	1577	2919	2637	6103	309	2901	1383	1749	4520	4411	5775
RHOG-01_PRDM1-04	RHOG-PRDM1	8040	4427	8460	2449	4270	1545	885	2077	2197	875	8894	245	137	850	1232	2638	452	1911	2926	3307	18	2656	583	3176	2922	2033	3979
PRDM1-04_CTLA4-04	PRDM1-CTLA4	8029	4670	8709	3276	3098	2351	1503	2787	3091	1143	9476	363	199	740	647	6624	473	2620	2088	3705	152	5167	1079	2168	2311	3049	1180
SH-014_SH-024	SH-SH	7995	4842	7171	5000	5175	3869	2079	3228	2169	1620	8376	419	243	700	1456	5296	3452	1686	3315	3333	46	3547	801	2679	6419	1048	2177
FAS-07_FAS-02	FAS-FAS	7927	4578	7541	3610	2949	3443	1709	2060	5329	1422	14449	410	175	842	1092	8638	2859	7622	3568	2310	152	2807	23358	2287	4117	3931	4520
FAS-02_CTLA4-08	FAS-CTLA4	7878	4176	7990	2298	3988	2656	980	1626	3015	1304	9478	289	71	520	1437	3665	3000	3521	2191	1227	102	3489	502	2476	2348	1054	3234
HAVCR2-05_CTLA4-04	HAVCR2-CTLA4	7741	4358	9895	2526	4362	2834	1090	2946	3877	1267	7985	282	38	640	961	2983	470	1296	1686	1104	25	2269	113	816	1679	873	1093
RHOG-07_HAVCR2-05	RHOG-HAVCR2	7736	3969	8315	2282	5052	2363	676	1705	1636	725	5147	201	410	506	703	1435	471	925	267	420	1	1581	142	875	1346	576	449
SH-025_POLR2L-02	SH-POLR2L	7726	4211	10169	1577	3136	2156	798	2037	2139	890	4495	211	74	605	597	155	207	245	128	70	4	84	37	33	151	143	114
SH-033_SH-004	SH-SH	7687	4572	7041	3735	2052	1875	1340	2434	4909	956	8369	343	664	794	603	4144	509	1496	1947	3126	406	1249	1062	2586	3247	1035	859
SH-011_HAVCR2-04	SH-HAVCR2	7570	4631	6136	5662	5219	1206	1819	1965	3327	2438	8705	553	1669	628	1202	6471	2305	1505	5395	3329	337	4914	1354	2362	6026	1560	5632
SH-032_SH-029	SH-SH	7533	4317	6855	3626	4936	3847	1551	1990	3104	1484	12266	429	549	1042	999	2916	1431	3390	3067	1716	248	1993	638	1417	4399	2129	4134
PRDM1-04_HAVCR2-05	PRDM1-HAVCR2	7515	4345	8636	2690	4932	1706	1097	2001	6004	962	8157	370	46	907	873	2642	1359	735	2219	1300	211	2531	134	1495	2227	1932	579
CDKN2A-04_FAS-02	CDKN2A-FAS	7515	5077	6775	3342	3999	1617	1160	1892	4025	1375	7196	591	1333	690	1074	10735	5305	5840	7400	14865	883	7098	3786	11542	8321	8036	8105
SH-003_SH-022	SH-SH	7511	4357	7056	2685	3228	1373	864	1632	2573	1135	8463	393	458	599	866	3504	891	967	1726	1029	91	1959	719	2454	2760	1922	2189
RHOG-01_FAS-07	RHOG-FAS	7486	4232	7084	3225	3633	2337	1534	2277	3419	1035	10531	487	2284	661	1115	7648	4247	4738	6662	4022	1431	2945	1170	3301	3089	4145	5490
RHOG-01_CDKN2A-04	RHOG-CDKN2A	7391	4079	7947	1651	4621	1191	1025	1494	1600	906	6523	166	286	596	726	1740	1888	682	1696	3197	44	2823	690	1298	1992	1471	1752
SH-030_PRDM1-07	SH-PRDM1	7334	3739	8961	1771	2975	1549	811	2167	2536	1154	8976	165	38	432	865	2454	348	817	1228	1082	10	3016	165	822	1152	564	1283
SH-022_SH-034	SH-SH	7301	3840	11553	1145	5660	1649	691	2042	1550	455	4991	155	15	653	850	647	170	237	349	573	2	1559	51	292	426	316	468
HAVCR2-05_RHOG-07	HAVCR2-RHOG	7242	3539	8629	2408	4044	4505	1168	1869	1791	1167	6950	267	51	682	1188	2054	435	3716	1335	1082	12	2220	163	2412	1466	690	2380
FAS-07_HAVCR2-04	FAS-HAVCR2	7234	4271	8256	2644	5757	2296	1502	2949	3422	1202	10438	418	19	1001	1106	5672	2839	1720	3215	3204	164	5064	508	3301	3019	2728	2378
FAS-02_CDKN2A-05	FAS-CDKN2A	7217	4502	7091	2770	2159	1675	835	2577	1644	1174	7801	401	516	618	849	2925	1066	1859	4061	5421	480	3293	2433	4681	3444	4034	3533
SH-004_PSMB4-03	SH-PSMB4	7207	4337	7542	3169	4194	2498	1925	2094	2364	1278	7758	348	666	603	868	579	68	67	65	76	6	46	38	142	136	54	50
SH-030_SH-020	SH-SH	7133	4123	6433	4200	4785	1157	1384	1448	2720	1424	10402	461	456	628	786	4423	878	1180	3388	1082	157	2996	1384	3051	2834	1366	2425
SH-003_SH-015	SH-SH	7067	3987	6162	2511	2774	2480	1393	911	1744	1412	11882	412	389	877	1093	2770	803	1752	1316	1186	33	3775	706	2295	2284	2259	1781
SH-015_SH-029	SH-SH	7062	4041	9043	2343	3188	2665	1272	4011	2678	991	7813	293	26	672	1128	2440	220	757	1563	499	4	2343	97	500	1102	368	832
PRDM1-07_FAS-02	PRDM1-FAS	7044	4093	6476	3953	5223	1470	1639	2014	2415	1376	5887	244	151	682	1293	6106	4309	3061	10067	29253	696	5188	472	2854	3847	4152	5399
SH-024_CDKN2A-04	SH-CDKN2A	7033	4214	6549	3092	4092	1644	1349	2599	3803	1235	4028	451	381	607	789	3713	1519	799	3513	3932	366	2686	854	2968	1593	1740	1729
PRDM1-04_FAS-07	PRDM1-FAS	7017	3660	6666	2661	3467	4393	1207	1661	2006	1052	10052	383	290	923	697	5022	4021	17254	11508	16919	190	3654	2431	6996	4663	6081	2754
RPL8-05_PSMB4-03	RPL8-PSMB4	6923	4117	6056	5955	3693	3053	1739	2896	5661	1452	11220	493	416	727	573	282	49	45	43	81	15	30	23	17	90	85	38
RHOG-07_RHOG-01	RHOG-RHOG	6821	4174	7627	2820	2171	2208	904	1822	1516	1079	7301	328	89	825	928	7342	428	1582	3369	2261	24	3570	263	1949	2314	4753	3472
CDKN2A-05_SH-014	CDKN2A-SH	6817	4348	5867	2562	4381	740	1948	458	3663	1431	9328	549	2505	519	1206	2868	2581	955	2791	183	1390	2780	4960	1989	3501	2184	4204
SH-025_SH-029	SH-SH	6788	3903	8426	1944	1989	1649	853	738	2518	908	6702	235	146	609	633	972	188	1283	867	235	333	1493	251	1009	562	1131	729
CDKN2A-04_RHOG-07	CDKN2A-RHOG	6724	3625	7003	2751	3361	788	923	1488	2045	1004	5763	193	342	471	707	4240	1442	1749	2592	1530	171	3280	1122	881	2035	2034	2642
PSMB4-01_RPL8-05	PSMB4-RPL8	6696	3789	7363	1997	1635	1233	956	1759	1823	792	5377	222	62	782	456	374	5	9	71	85	1	51	4	14	36	95	78
FAS-07_PRDM1-07	FAS-PRDM1	6616	4003	7778	2319	3593	2896	1328	4091	4271	1122	6586	175	887	1040	1202	5842	3082	4727	5114	9806	144	5149	165	1232	6401	3113	3523
SH-022_SH-035	SH-SH	6534	3764	8112	2035	3447	1685	579	2184	980	854	4582	238	37	733	533	1879	506	722	843	1028	20	2336	60	646	809	1106	526
HAVCR2-04_SH-034	HAVCR2-SH	6481	3601	7177	2484	2940	1743	1039	1449	2307	874	5712	143	91	705	779	1938	517	1550	915	634	78	2098	324	1681	2179	1579	1413
PSMB4-01_POLR2L-02	PSMB4-POLR2L	6346	3643	6298	2582	2254	1135	868	1995	2933	911	7261	247	208	633	457	464	148	85	204	240	7	76	54	33	93	160	62
RHOG-01_CTLA4-08	RHOG-CTLA4	6270	3345	8607	600	1317	1227	677	811	826	364	4716	84	10	321	496	782	112	112	464	29	2	2588	73	259	535	257	335
PRDM1-07_HAVCR2-05	PRDM1-HAVCR2	6241	3548	6192	3304	6019	3549	931	1656	1967	1433	6082	333	65	934	741	3800	1012	2357	1218	951	67	4812	189	2721	2954	1498	835
FAS-02_PRDM1-07	FAS-PRDM1	6240	3271	6759	2170	3930	1533	774	2493	1131	825	7058	294	34	665	650	4229	2329	1856	2866	7019	20	3031	366	2280	2093	2299	1022
PRDM1-04_PRDM1-07	PRDM1-PRDM1	6215	3224	8758	1369	5103	1578	844	2193	5212	721	5960	176	11	683	1510	3520	427	786	1883	774	37	3617	168	759	1032	738	637
SH-020_RPL8-04	SH-RPL8	6106	3342	6403	1577	2608	1547	663	1806	3946	860	5282	306	29	413	854	324	65	72	22	117	0	92	6	46	143	98	23
CTLA4-04_RHOG-01	CTLA4-RHOG	6099	3615	6360	2242	3310	1729	1016	1799	2455	1164	8432	402	125	515	925	3477	816	3397	2206	2471	76	3659	538	5659	2482	1312	2734
CTLA4-04_CTLA4-08	CTLA4-CTLA4	6055	3205	6872	1709	2566	1068	736	1595	2917	699	4224	179	134	673	671	2057	232	626	1677	1221	42	1776	185	2015	1557	1581	1778
FAS-02_RHOG-01	FAS-RHOG	6030	3554	5716	2262	3319	4693	701	1941	2193	1138	7776	456	315	539	675	3424	1163	7017	1931	4779	116	2734	1131	5345	2173	3598	3017
HAVCR2-05_PRDM1-07	HAVCR2-PRDM1	5989	3084	8128	1289	2887	1723	821	2034	1520	749	7786	119	17	601	729	2254	332	362	789	1055	7	2745	492	612	516	375	294
CTLA4-04_HAVCR2-05	CTLA4-HAVCR2	5961	3496	6906	2129	4299	1130	711	2376	3208	765	5292	182	75	543	1137	2711	543	663	929	1885	16	1917	174	1011	1053	606	1530
HAVCR2-04_RHOG-01	HAVCR2-RHOG	5932	3518	6050	1782	2727	2056	1215	2011	2497	1243	6229	302	277	758	692	2611	686	3371	5374	2162	212	3429	753	2386	2461	6357	1580
SH-004_SH-032	SH-SH	5915	3609	5818	2265	4296	893	765	806	2534	994	7388	227	447	330	538	1917	1807	849	1609	191	74	2865	1555	1265	3252	1291	1208
CDKN2A-04_HAVCR2-04	CDKN2A-HAVCR2	5902	3157	6184	2033	1488	1358	884	1339	944	1037	7151	193	138	335	1058	3904	307	1390	3066	876	48	4506	1014	1031	3296	1278	4060
HAVCR2-04_CDKN2A-05	HAVCR2-CDKN2A	5780	3444	5706	3010	1702	1359	810	1249	1100	874	5531	321	568	405	787	2937	887	1537	1610	1907	252	1882	998	1417	2016	1718	4513
RHOG-07_FAS-02	RHOG-FAS	5768	3492	5646	3008	1770	1289	963	1415	1214	656	4722	263	900	645	757	3109	435	2162	2099	1826	60	1670	1482	2715	2938	4294	5741
FAS-07_CTLA4-04	FAS-CTLA4	5692	3595	7445	2739	3734	2411	1223	2180	2861	1315	6118	295	60	839	1253	6055	2261	2132	4176	1268	38	3389	198	1503	5461	2211	1953
CDKN2A-04_FAS-07	CDKN2A-FAS	5674	3208	5597	1317	1894	1081	941	1605	3390	844	4616	368	458	500	628	3419	3076	3122	4271	8717	1396	3177	2641	7547	1713	3610	3343
PRDM1-07_HAVCR2-04	PRDM1-HAVCR2	5655	3181	6460	2711	3877	1563	1032	2558	4003	1003	9404	331	64	750	1170	6342	1059	771	4516	2244	221	3539	307	4916	2627	2088	2524
SH-024_SH-032	SH-SH	5575	2964	5597	1611	3969	1040	914	1716	1877	724	4145	217	64	545	778	1257	966	850	1360	831	11	1841	217	429	1402	733	639
CTLA4-04_RHOG-07	CTLA4-RHOG	5555	3098	5658	1640	2336	2352	1013	1919	1532	1014	8593	225	101	733	701	2381	902	1722	2274	3280	85	2965	1122	1348	1661	2192	2073
SH-025_SH-003	SH-SH	5543	3069	6854	1869	2764	2068	725	1103	1625	846	4447	152	55	417	579	1341	89	851	935	764	15	1951	342	729	764	363	690
PRDM1-04_RHOG-07	PRDM1-RHOG	5509	3447	6464	2278	2481	2951	1127	3477	1702	737	9586	204	79	544	929	2703	1331	3132	2607	7274	122	2640	918	904	1514	2171	1499
HAVCR2-05_HAVCR2-04	HAVCR2-HAVCR2	5429	2757	7049	1369	3644	853	552	1475	1270	561	4656	148	28	585	849	1205	709	456	678	538	24	1961	129	633	911	840	645
SH-035_SH-020	SH-SH	5368	3056	5784	2647	2890	769	900	2122	2031	1144	5749	259	45	722	655	2978	501	732	1641	1799	117	3477	112	843	1849	976	630
FAS-07_HAVCR2-05	FAS-HAVCR2	5364	3084	6641	1549	3118	1930	812	2499	2598	646	7621	179	9	951	1001	3562	746	1325	3225	1323	5	2279	101	1206	1419	1464	1350
CTLA4-08_CDKN2A-05	CTLA4-CDKN2A	5361	2830	6700	1192	1394	1127	646	935	1861	678	4985	151	33	498	668	2031	50	705	702	277	43	1355	158	290	1590	650	687
CTLA4-04_HAVCR2-04	CTLA4-HAVCR2	5345	2892	6523	1777	2437	1459	632	1452	1667	705	3148	241	32	536	496	1313	330	1095	1129	887	19	3515	118	1191	2087	930	498
SH-022_SH-024	SH-SH	5336	2526	7069	799	3557	1233	512	1128	1280	500	3851	90	14	524	758	639	245	192	424	138	2	1715	31	99	878	273	414
PRDM1-07_SH-022	PRDM1-SH	5316	3082	5166	2096	2916	2190	1095	1297	1682	927	4839	224	113	405	622	1642	729	1437	2818	2173	58	2057	260	568	1577	773	748
FAS-07_CTLA4-08	FAS-CTLA4	5307	3183	6089	1974	3194	1948	972	1335	3161	1119	6464	305	53	766	975	2753	1421	3532	2217	1762	198	1829	459	4732	1846	2498	1995
PRDM1-04_CDKN2A-05	PRDM1-CDKN2A	5259	2971	6249	1033	2254	1870	788	840	1111	727	5068	144	300	489	660	2300	342	1793	2857	3138	19	3904	226	889	2197	1117	1193
CDKN2A-05_HAVCR2-04	CDKN2A-HAVCR2	5185	3091	6607	1753	3230	886	1005	1454	1896	554	5768	173	22	459	745	2043	282	841	1774	441	7	3344	135	813	1835	635	799
CTLA4-04_PRDM1-07	CTLA4-PRDM1	5102	2684	6944	1650	3310	1630	779	1242	2239	779	6008	166	10	686	687	3160	531	594	1248	583	2	3468	43	782	1392	1028	283
SH-024_SH-033	SH-SH	5098	2832	5185	1557	1373	1576	637	769	1773	692	3709	210	133	412	560	1375	637	508	612	181	59	2090	220	1766	833	770	1525
FAS-02_HAVCR2-05	FAS-HAVCR2	5052	2848	6374	983	4029	1224	442	2006	1588	481	5550	126	4	511	943	1574	326	378	329	751	5	2275	62	1001	1324	406	720
SH-022_CDKN2A-05	SH-CDKN2A	5041	2524	5907	1600	2429	984	706	1424	1888	605	4389	162	71	413	442	1254	336	712	1227	315	52	2174	156	376	1063	738	2739
CTLA4-08_HAVCR2-04	CTLA4-HAVCR2	4974	2581	6345	1266	1604	1383	495	840	2310	516	3792	130	24	415	403	1470	142	872	1034	74	32	1315	122	164	920	629	549
RHOG-07_CTLA4-04	RHOG-CTLA4	4940	2606	5814	1316	2460	1418	637	2038	2004	782	7908	177	18	793	642	1747	218	1156	594	855	2	1751	165	767	836	847	377
PRDM1-07_RHOG-07	PRDM1-RHOG	4935	3041	5461	2213	2806	2253	1022	2772	1691	1049	4840	345	67	508	798	3100	1193	2694	1733	5450	39	4690	157	3099	2394	749	1137
PRDM1-07_CTLA4-04	PRDM1-CTLA4	4924	2637	5098	1966	4201	673	566	1640	1457	643	7490	192	62	476	554	2790	790	1210	2031	2917	21	2186	465	743	1179	990	753
FAS-02_PRDM1-04	FAS-PRDM1	4881	2895	5458	2679	2403	1218	935	1851	1533	1049	7908	180	273	862	608	5613	1435	866	5458	1427	13	4004	576	1626	3862	3036	1426
RHOG-07_PRDM1-07	RHOG-PRDM1	4837	2872	6093	1767	2422	1043	616	1235	1955	483	3583	187	41	433	836	2155	574	1128	1318	866	42	1369	153	1224	1410	919	1947
FAS-07_CDKN2A-04	FAS-CDKN2A	4810	2660	4623	1826	1799	839	741	3439	4196	803	6008	182	90	558	508	5777	1927	4346	1662	11990	442	3830	728	1036	1837	2452	1811
HAVCR2-05_CTLA4-08	HAVCR2-CTLA4	4767	3327	6017	1669	3097	2129	750	2476	1954	638	6064	255	30	513	1103	2585	504	1235	2251	985	43	1977	554	2419	1385	589	2349
HAVCR2-05_RHOG-01	HAVCR2-RHOG	4762	2765	5943	1136	2803	1023	512	2276	1114	640	3507	140	32	487	805	887	238	531	1124	712	54	1232	42	649	752	325	733
SH-004_SH-022	SH-SH	4754	2806	5722	1965	2384	1687	558	2734	1166	722	4382	193	108	729	389	2966	210	625	821	1804	10	1352	147	536	1522	685	505
FAS-02_CDKN2A-04	FAS-CDKN2A	4716	2459	5277	1694	3327	881	586	1795	1877	590	4297	176	275	440	483	3770	1165	553	1048	3454	24	4629	190	1208	2601	1464	551
CDKN2A-04_RHOG-01	CDKN2A-RHOG	4691	2801	5313	1405	1526	2081	512	1013	943	426	4487	131	98	320	582	2242	774	1709	1062	1715	75	965	812	819	742	1023	593
SH-024_SH-014	SH-SH	4668	2748	5445	997	2039	1126	733	1272	2482	595	3924	186	240	493	471	29	1	4	4	4	0	20	4	10	4	3	2
RHOG-07_FAS-07	RHOG-FAS	4535	2459	5815	1887	2361	1890	836	1529	1984	654	4449	110	21	667	874	3685	1499	3055	1800	1306	40	2936	78	570	1693	1619	891
PSMB4-01_SH-015	PSMB4-SH	4528	3340	4833	2061	1845	1974	960	1295	2412	735	3975	140	36	476	557	378	58	124	77	130	9	206	18	37	81	48	233
POLR2L-02_PSMB4-03	POLR2L-PSMB4	4504	2983	4328	2155	2381	528	636	900	1741	665	4730	213	536	320	527	439	237	29	158	64	0	69	53	45	186	133	233
PRDM1-04_CTLA4-08	PRDM1-CTLA4	4493	2698	4980	1217	1325	564	519	834	1288	403	3432	118	35	290	530	2104	114	280	1136	287	12	1563	81	971	1393	497	770
CTLA4-04_FAS-07	CTLA4-FAS	4332	2339	4925	1660	2926	1472	833	1194	2170	789	5898	209	375	389	552	2476	1814	2468	2020	2272	33	2504	482	2545	1744	3462	1317
SH-035_CTLA4-08	SH-CTLA4	4317	2247	5231	1084	1284	1177	591	1327	1580	555	6467	87	33	318	578	1575	57	897	1049	846	37	1501	100	269	1614	550	638
HAVCR2-05_FAS-07	HAVCR2-FAS	4129	2139	5046	770	1266	1436	401	678	1717	412	4663	98	20	378	449	1723	455	1879	1524	576	9	808	121	1280	1728	494	710
HAVCR2-04_FAS-07	HAVCR2-FAS	4119	2174	4752	1165	1463	1120	445	868	522	545	3800	136	22	353	326	2016	719	2016	945	3219	18	2685	199	932	1263	1119	868
HAVCR2-04_CTLA4-04	HAVCR2-CTLA4	4118	2735	3575	1717	2848	1562	751	1265	562	1003	3619	463	622	286	546	3599	1922	8344	1983	2644	335	2822	1068	4858	1929	1826	2740
PRDM1-07_CDKN2A-04	PRDM1-CDKN2A	4016	2240	3672	1414	994	506	630	1329	2463	381	2243	110	112	330	457	2767	307	1180	1914	1848	136	1455	261	720	2794	1512	677
PRDM1-07_CDKN2A-05	PRDM1-CDKN2A	3986	2261	3979	2223	2435	1289	730	1570	3437	945	6397	216	64	515	676	4938	852	705	1648	798	227	4502	325	1591	1870	3092	1572
RPL8-05_POLR2L-05	RPL8-POLR2L	3952	2307	4864	699	1899	856	553	1284	1039	388	4427	71	19	340	475	55	13	32	29	4	0	30	4	10	31	28	51
CDKN2A-05_HAVCR2-05	CDKN2A-HAVCR2	3932	2491	3884	2193	1338	1262	596	1258	1083	822	6246	254	469	453	661	3189	763	769	609	1454	113	1903	178	3422	1258	919	1217
HAVCR2-04_CDKN2A-04	HAVCR2-CDKN2A	3806	1990	4667	760	2006	409	485	1087	323	372	3347	144	20	430	535	1004	588	302	376	446	3	2562	153	852	973	1526	1088
PRDM1-07_FAS-07	PRDM1-FAS	3798	2072	3833	1694	1704	669	547	2039	891	580	5062	132	41	290	637	2486	1790	1304	2620	1966	8	2925	417	1623	2204	730	1978
CDKN2A-04_PRDM1-07	CDKN2A-PRDM1	3621	2020	4221	2057	2066	968	649	1064	724	638	5236	155	315	625	583	6967	3057	991	1297	2796	6	4560	400	1420	2359	1831	753
SH-024_PSMB4-01	SH-PSMB4	3599	2045	4327	1088	1859	1015	493	727	751	310	3274	51	228	289	403	74	5	23	11	5	1	9	5	0	16	13	5
CTLA4-08_CDKN2A-04	CTLA4-CDKN2A	3513	2103	4074	652	854	403	356	554	1227	262	1629	119	8	237	232	427	392	505	1491	706	21	1647	72	928	581	529	398
SH-024_SH-015	SH-SH	3400	1828	3162	1713	1765	554	410	1102	1804	454	3840	130	131	225	328	3008	328	352	375	671	64	1282	201	792	542	303	753
HAVCR2-04_PRDM1-07	HAVCR2-PRDM1	3382	1836	4489	960	1537	731	446	1018	868	341	2345	111	45	451	395	794	376	245	632	400	5	1284	77	922	734	594	299
CTLA4-08_FAS-02	CTLA4-FAS	3297	1683	3722	748	1338	759	324	776	1466	270	3164	53	56	334	349	640	508	1002	1278	1045	101	540	146	84	689	637	1147
RHOG-07_PRDM1-04	RHOG-PRDM1	3277	1816	3626	1143	1986	507	476	660	1768	738	4322	87	107	357	399	1357	567	405	966	347	25	2733	571	602	1610	1834	1345
HAVCR2-05_FAS-02	HAVCR2-FAS	3200	1815	4188	725	1521	1268	317	713	807	372	2090	88	8	189	465	674	534	1392	243	768	5	809	88	602	344	641	660
POLR2L-02_SH-004	POLR2L-SH	3068	1830	3528	1730	2125	1784	831	1823	2337	723	3402	158	45	353	277	1641	121	293	212	551	1	464	8	68	545	386	264
CTLA4-08_CTLA4-04	CTLA4-CTLA4	3067	1659	4304	514	1007	1426	683	450	1631	323	6291	171	13	315	683	566	19	555	1067	44	7	1042	137	347	1186	236	700
SH-033_SH-024	SH-SH	2980	1631	3028	1793	404	456	557	1036	1254	579	2267	176	53	142	290	2981	564	208	2221	557	7	2990	68	1073	935	49	307
HAVCR2-04_CTLA4-08	HAVCR2-CTLA4	2915	1465	4157	129	2449	821	162	475	438	74	704	25	2	194	176	107	78	104	187	109	0	909	7	116	318	135	102
FAS-07_PRDM1-04	FAS-PRDM1	2896	1830	4321	818	3035	1145	391	1077	2888	390	3774	70	8	266	454	2443	799	1408	2215	4433	77	3642	94	586	2141	311	453
CTLA4-08_PRDM1-07	CTLA4-PRDM1	2893	1454	3789	192	1099	637	255	947	751	273	2918	98	8	246	362	514	211	223	444	895	8	1388	82	477	614	125	325
CTLA4-08_RHOG-01	CTLA4-RHOG	2853	1649	3410	423	1082	765	377	659	404	377	2940	135	27	260	430	271	159	601	555	432	2	739	128	597	637	797	393
CTLA4-08_HAVCR2-05	CTLA4-HAVCR2	2853	1676	3927	439	1529	624	263	633	811	352	3020	58	5	192	399	272	53	107	270	128	2	881	59	75	238	82	154
PRDM1-07_CTLA4-08	PRDM1-CTLA4	2810	1475	2869	682	1011	616	467	364	1233	358	2561	93	35	300	331	994	267	465	1205	31	67	556	90	678	697	2070	502
CDKN2A-04_CTLA4-08	CDKN2A-CTLA4	2788	1570	3534	373	365	72	203	747	1088	150	949	42	14	121	305	536	23	48	377	262	2	701	12	109	328	81	293
PRDM1-07_PRDM1-04	PRDM1-PRDM1	2784	1446	4011	1124	2285	850	450	1789	2266	421	4235	66	1	442	695	2616	291	283	641	652	7	1905	17	539	996	611	505
PRDM1-04_FAS-02	PRDM1-FAS	2748	1585	3260	1073	2348	685	576	1034	3374	365	4156	121	33	346	322	1805	694	170	1304	772	60	905	290	937	1311	1452	386
FAS-07_SH-024	FAS-SH	2675	1390	2635	952	1672	218	546	698	1594	453	1714	75	81	228	417	2920	755	844	8324	625	48	1398	239	83	4101	761	1496
HAVCR2-04_RHOG-07	HAVCR2-RHOG	2670	1386	3582	766	1744	646	269	541	1143	208	2147	42	7	338	506	681	122	141	445	97	5	766	21	140	402	616	494
HAVCR2-04_PRDM1-04	HAVCR2-PRDM1	2654	1550	3653	1268	1919	1260	637	1119	1234	393	4046	82	21	308	435	2880	317	883	1131	1202	13	2110	100	627	1083	675	935
FAS-02_HAVCR2-04	FAS-HAVCR2	2598	1508	2746	1254	1408	221	412	426	1403	396	3171	150	31	214	331	2737	374	198	1336	410	277	1070	159	1500	1019	1809	1881
CTLA4-08_PRDM1-04	CTLA4-PRDM1	2528	1346	3567	368	446	862	223	329	648	183	1797	72	17	108	275	194	73	356	349	735	10	471	112	148	312	102	278
CDKN2A-04_HAVCR2-05	CDKN2A-HAVCR2	2508	1361	3641	359	1197	370	151	448	631	377	1562	50	19	291	261	272	96	127	230	7	13	459	36	453	304	462	339
CTLA4-08_SH-025	CTLA4-SH	2500	1461	2578	772	1040	328	249	308	1476	368	688	111	94	134	224	771	72	77	361	369	14	1069	7	1008	641	83	548
CTLA4-08_RHOG-07	CTLA4-RHOG	2476	1221	4260	346	893	608	225	815	556	225	2764	49	1	281	402	358	16	159	131	315	5	642	12	584	267	131	211
HAVCR2-04_FAS-02	HAVCR2-FAS	2467	1237	2924	765	880	426	401	814	685	409	2380	60	32	150	145	671	93	226	294	642	1	712	192	537	817	263	117
CTLA4-08_FAS-07	CTLA4-FAS	2146	1036	2848	499	1408	392	196	870	1758	132	3377	47	0	146	254	709	359	179	1408	121	31	867	32	535	337	183	272
FAS-02_FAS-07	FAS-FAS	2109	1130	2821	472	2544	1468	254	1022	1242	358	1358	117	4	418	401	1983	634	775	304	1394	13	1824	47	343	666	589	284
PRDM1-07_RHOG-01	PRDM1-RHOG	2018	1166	2251	524	1064	519	307	387	203	263	1383	67	9	240	294	102	534	232	564	549	1	352	72	195	284	424	1121
HAVCR2-04_HAVCR2-05	HAVCR2-HAVCR2	1877	948	2281	486	589	381	260	443	237	233	2420	116	11	351	311	361	114	403	438	155	0	392	163	611	583	1000	134
SH-004_SH-020	SH-SH	1797	992	2060	830	1286	779	219	668	898	395	3468	63	36	255	390	862	31	331	451	379	3	879	147	86	483	504	406
RHOG-01_FAS-02	RHOG-FAS	1767	872	2510	310	901	446	126	289	188	147	1141	19	3	155	165	530	90	201	138	201	3	768	74	155	325	243	369
PSMB4-01_PSMB4-03	PSMB4-PSMB4	1591	875	1330	672	809	103	315	1024	1403	166	1421	169	141	154	198	12	5	0	1	36	7	0	14	0	12	4	9

## Sheet: S7d_combi-screen-QC
Library_ID	pct_matching_reference_spacer1	pct_matching_reference_ibar1	pct_matching_reference_spacer2	pct_matching_reference_ibar2	pct_matching_reference_spacer1-spacer2	pct_matching_reference_spacer1-ibar1-spacer2-ibar2	fold_diff_90th/10th_spacer1	fold_diff_90th/10th_ibar1	fold_diff_90th/10th_spacer2	fold_diff_90th/10th_ibar2	fold_diff_90th/10th_spacer1-spacer2	fold_diff_90th/10th_spacer1-ibar1-spacer2-ibar2	pct_recombination
CarTScreening_CART0115_NgsGrna_020	80.6021	78.9903	77.5637	83.2152	65.6111	58.6299	13.7042	21.7128	75.4152	25.7695	37.7147	38.5046	13.1436
CarTScreening_CART0115_NgsGrna_006	81.0844	81.041	75.8444	82.1235	63.3557	57.0202	4.39686	6.54163	7.23928	6.76771	6.25155	7.00257	13.2672
CarTScreening_CART0115_NgsGrna_003	90.9269	93.0407	86.1367	90.9609	79.85	74.8647	4.49771	3.18346	7.00162	3.18844	3.17958	3.16311	0.915553
CarTScreening_CART0115_NgsGrna_010	82.6166	82.1233	76.1383	82.0612	63.4441	57.0459	4.38214	7.24964	5.93655	7.00477	6.8732	7.67457	14.1544
CarTScreening_CART0115_NgsGrna_018	81.3498	80.2101	74.137	81.4456	64.7604	58.9527	12.8143	42.9939	38.0071	34.1424	55.6467	52.3494	10.655
CarTScreening_CART0115_NgsGrna_022	80.9848	77.7465	75.3582	80.9454	65.2718	58.2462	18.6564	36.8502	69.9316	47.708	61.8423	77.0266	11.7467
CarTScreening_CART0115_NgsGrna_012	71.1982	69.4531	65.7531	72.7153	53.4765	47.9385	4.5065	8.56753	6.71184	9.56669	8.53172	9.79805	13.3527
CarTScreening_CART0115_NgsGrna_025	59.2586	52.5087	60.1512	70.412	43.374	38.3606	15.0207	37.7608	96.2038	50.4255	56.0766	66.8341	9.53619
CarTScreening_CART0115_NgsGrna_029	78.6978	76.2609	73.1764	79.0031	62.0395	56.3046	13.8697	18.5215	42.8082	20.2727	22.6763	25.1948	11.7987
CarTScreening_CART0115_NgsGrna_009	80.6378	80.6757	77.0477	82.5941	63.3092	56.9883	3.70046	5.34191	6.68363	5.61156	5.46572	6.26455	14.6811
CarTScreening_CART0115_NgsGrna_028	84.9589	83.029	77.58	83.8377	68.1177	61.1436	12.8286	25.6163	43.6125	24.3879	35.824	37.7434	11.7093
CarTScreening_CART0115_NgsGrna_026	80.3848	77.1917	78.1039	84.0539	64.3753	56.985	19.1766	32.8241	80.5338	35.1305	43.0071	50.7075	12.9144
CarTScreening_CART0115_NgsGrna_016	82.7233	81	78.2861	83.2691	67.6624	60.4362	10.9654	15.7244	39.5295	16.7205	19.882	20.1578	12.5436
CarTScreening_CART0115_NgsGrna_023	55.0853	49.3972	46.2618	54.5122	39.237	34.122	34.1458	134.871	208.638	137.738	156.2	113.6	10.0106
CarTScreening_CART0115_NgsGrna_013	39.4501	27.9301	27.6123	43.1848	17.0222	13.6521	5.3634	74.8641	13.9513	71.3343	82.1679	107.239	10.0373
CarTScreening_CART0115_NgsGrna_014	73.6023	73.5768	70.3855	75.7836	57.6398	51.5731	3.93121	5.20664	5.78436	4.88655	4.69917	5.22897	13.8075
CarTScreening_CART0115_NgsGrna_024	85.0571	84.6323	82.1051	86.327	70.9198	64.596	15.3906	17.5312	93.3698	19.8337	28.5202	30.3081	11.488
CarTScreening_CART0115_NgsGrna_015	78.7569	78.9735	75.9026	81.2315	62.6843	56.3961	3.56434	5.26057	7.41757	5.29253	5.23233	5.32403	13.2626
CarTScreening_CART0115_NgsGrna_002	90.3897	92.4745	85.712	90.5461	79.6704	74.7714	3.90719	4.72128	6.09577	4.65822	4.75638	4.76872	0.760399
CarTScreening_CART0115_NgsGrna_007	81.4564	81.3262	76.1117	82.126	62.686	56.3399	4.29032	7.11895	5.75867	6.61573	6.76409	7.60039	14.6877
CarTScreening_CART0115_NgsGrna_005	77.6405	78.2301	72.9548	79.0752	60.4651	54.7696	3.46074	5.08809	6.0967	5.33475	5.06266	5.3636	12.7456
CarTScreening_CART0115_NgsGrna_027	83.9479	83.2805	77.6926	83.103	66.7089	60.3253	9.9629	17.8484	52.2889	22.8514	24.4589	24.1002	12.6129
CarTScreening_CART0115_NgsGrna_011	78.2334	77.8761	73.4664	79.2719	60.8079	54.8453	4.26475	5.9487	6.22064	5.40017	5.44781	5.68248	13.3271
CarTScreening_CART0115_NgsGrna_008	76.0494	75.7876	72.4155	78.1253	59.6948	53.8187	3.79364	6.34997	5.05769	6.70892	6.56106	6.8788	13.1075
CarTScreening_CART0115_NgsGrna_001	91.1917	93.2337	86.3228	91.1117	80.7932	76.0186	4.07423	4.4436	6.50589	4.39952	4.46327	4.47417	0.337866
CarTScreening_CART0115_NgsGrna_004	82.0592	81.739	75.6093	81.9627	63.4998	57.2092	5.08868	9.0677	5.34699	8.5808	8.88241	9.99896	13.267
CarTScreening_CART0115_NgsGrna_019	82.2644	81.2966	76.9381	84.068	66.7599	59.0597	15.3238	33.0736	50.4819	31.2171	43.0166	41.6145	12.6439

## Sheet: S7e_combi-screen-MLE-design
samples	baseline	d12_GD2-41BB	d12_CD19-CD28	d12_CD19-41BB
CarTScreening_CART0115_NgsGrna_004	1	0	0	0
CarTScreening_CART0115_NgsGrna_005	1	0	0	0
CarTScreening_CART0115_NgsGrna_006	1	0	0	0
CarTScreening_CART0115_NgsGrna_007	1	0	0	0
CarTScreening_CART0115_NgsGrna_008	1	0	0	0
CarTScreening_CART0115_NgsGrna_009	1	0	0	0
CarTScreening_CART0115_NgsGrna_010	1	0	0	0
CarTScreening_CART0115_NgsGrna_011	1	0	0	0
CarTScreening_CART0115_NgsGrna_012	1	0	0	0
CarTScreening_CART0115_NgsGrna_013	1	0	0	0
CarTScreening_CART0115_NgsGrna_014	1	0	0	0
CarTScreening_CART0115_NgsGrna_015	1	0	0	0
CarTScreening_CART0115_NgsGrna_016	1	1	0	0
CarTScreening_CART0115_NgsGrna_018	1	0	1	0
CarTScreening_CART0115_NgsGrna_019	1	0	0	1
CarTScreening_CART0115_NgsGrna_020	1	1	0	0
CarTScreening_CART0115_NgsGrna_022	1	0	1	0
CarTScreening_CART0115_NgsGrna_023	1	0	0	1
CarTScreening_CART0115_NgsGrna_024	1	1	0	0
CarTScreening_CART0115_NgsGrna_025	1	0	1	0
CarTScreening_CART0115_NgsGrna_026	1	0	0	1
CarTScreening_CART0115_NgsGrna_027	1	1	0	0
CarTScreening_CART0115_NgsGrna_028	1	0	1	0
CarTScreening_CART0115_NgsGrna_029	1	0	0	1

## Sheet: S7f_combi-screen-MLE-results
Gene	sgRNA	d12_GD2-41BB|beta	d12_GD2-41BB|z	d12_GD2-41BB|p-value	d12_GD2-41BB|fdr	d12_GD2-41BB|wald-p-value	d12_GD2-41BB|wald-fdr	d12_CD19-CD28|beta	d12_CD19-CD28|z	d12_CD19-CD28|p-value	d12_CD19-CD28|fdr	d12_CD19-CD28|wald-p-value	d12_CD19-CD28|wald-fdr	d12_CD19-41BB|beta	d12_CD19-41BB|z	d12_CD19-41BB|p-value	d12_CD19-41BB|fdr	d12_CD19-41BB|wald-p-value	d12_CD19-41BB|wald-fdr
RPL8-SH	2	-1.4712	-6.1626	0.03125	0.086957	7.157e-10	3.5235e-09	-2.1524	-8.9561	0.00625	0.016	3.3632e-19	3.075e-18	-2.0952	-8.3446	0	0	7.1461e-17	5.0817e-16
POLR2L-PSMB4	4	-2.8007	-12.845	0	0	9.2182e-38	2.9498e-36	-2.5537	-11.5	0	0	1.3266e-30	4.2452e-29	-2.7543	-11.706	0	0	1.1812e-31	3.7797e-30
PSMB4-PSMB4	2	-3.6989	-7.8804	0	0	3.2621e-15	1.8979e-14	-2.6555	-5.736	0	0	9.6939e-09	4.7724e-08	-3.034	-6.1172	0	0	9.5246e-10	4.689e-09
PSMB4-SH	2	-1.0605	-3.9646	0.1	0.2	7.3508e-05	0.00031363	-0.9599	-3.5395	0.084375	0.16875	0.0004009	0.0012829	-1.3164	-4.6804	0.028125	0.10588	2.8637e-06	1.2219e-05
RPL8-RPL8	2	-1.998	-7.8836	0	0	3.1815e-15	1.8979e-14	-2.048	-8.0434	0.00625	0.016	8.7366e-16	5.5914e-15	-2.0399	-7.6834	0	0	1.5489e-14	9.0116e-14
SH-PRDM1	2	0.43194	2.2544	0.08125	0.17931	0.024173	0.085949	0.12979	0.67622	0.90312	0.9625	0.4989	0.57477	-0.085071	-0.4352	0.63125	0.77692	0.66342	0.73205
PSMB4-POLR2L	4	-2.6894	-11.828	0	0	2.7936e-32	4.4698e-31	-1.9472	-8.5068	0	0	1.7887e-17	1.272e-16	-2.4375	-10.018	0	0	1.2644e-23	1.3487e-22
POLR2L-RPL8	4	-2.1149	-9.2226	0	0	2.9004e-20	2.0625e-19	-1.8381	-7.96	0	0	1.7203e-15	1.0009e-14	-1.9446	-8.061	0	0	7.5664e-16	4.8425e-15
HAVCR2-CDKN2A	4	0.053829	0.34695	0.67188	0.74138	0.72863	0.84786	0.38509	2.4791	0.33125	0.48182	0.013173	0.026345	0.48528	3.0764	0.24375	0.47273	0.0020953	0.00745
CTLA4-CDKN2A	4	0.36017	1.7703	0.046875	0.11538	0.076682	0.21337	0.43947	2.1535	0.23438	0.37073	0.031283	0.05411	0.43642	2.0949	0.2875	0.4973	0.036183	0.068108
RHOG-PRDM1	4	0.26635	1.6074	0.13437	0.24571	0.10797	0.25594	0.58176	3.5076	0.059375	0.12258	0.00045224	0.0013156	0.45064	2.6675	0.27813	0.49444	0.0076414	0.021263
SH-RHOG	2	-0.086031	-0.66885	0.6875	0.74576	0.50359	0.69322	0.35413	2.7525	0.50625	0.648	0.0059135	0.012616	0.34033	2.6272	0.53438	0.70612	0.0086085	0.022956
PSMB4-RPL8	4	-2.4995	-10.932	0	0	8.1058e-28	1.0375e-26	-2.2314	-9.5689	0	0	1.0804e-21	1.1525e-20	-2.065	-8.5057	0	0	1.805e-17	1.444e-16
RPL8-POLR2L	4	-2.78	-14.053	0	0	7.4085e-45	4.7414e-43	-2.4078	-11.92	0	0	9.2698e-33	5.9327e-31	-2.6871	-12.469	0	0	1.0984e-35	7.0298e-34
RPL8-PSMB4	4	-3.1645	-10.76	0	0	5.3214e-27	5.6761e-26	-2.8729	-9.6075	0	0	7.4352e-22	9.5171e-21	-3.3476	-10.433	0	0	1.7484e-25	2.7974e-24
POLR2L-POLR2L	2	-2.9048	-12.801	0	0	1.6191e-37	3.4541e-36	-2.3171	-10.091	0	0	6.0299e-24	9.6478e-23	-2.5039	-10.307	0	0	6.5303e-25	8.3588e-24
POLR2L-SH	2	-1.6383	-6.0812	0.00625	0.018182	1.1932e-09	5.4544e-09	-1.8123	-6.655	0.00625	0.016	2.8325e-11	1.5107e-10	-1.9258	-6.6631	0	0	2.6815e-11	1.4301e-10
CTLA4-SH	2	0.15483	0.743	0.45625	0.63478	0.45748	0.68091	0.026925	0.12794	0.94063	0.9625	0.89819	0.91245	0.14315	0.66474	0.95	0.99375	0.50621	0.58905
CTLA4-FAS	4	0.15825	0.35264	0.32812	0.52381	0.72435	0.84786	0.54575	1.2126	0.10938	0.20571	0.22527	0.31342	1.0392	2.2772	0.19062	0.41935	0.022774	0.049181
FAS-SH	2	1.2254	1.6306	0	0	0.10297	0.25347	0.96011	1.2759	0.04375	0.093333	0.202	0.28729	0.93354	1.225	0.1	0.32	0.22058	0.30395
CDKN2A-CDKN2A	2	0.14319	0.25849	0.50313	0.67547	0.79603	0.86431	1.2645	2.2827	0	0	0.022449	0.04105	1.0027	1.8068	0.1	0.32	0.070787	0.11616
CDKN2A-PRDM1	4	0.68705	2.0039	0	0	0.045076	0.13113	1.2607	3.6767	0	0	0.00023631	0.00084023	0.81952	2.3741	0.19375	0.41935	0.017592	0.041699
RHOG-RHOG	2	0.38929	1.7415	0.09375	0.2	0.081588	0.21757	0.48536	2.1707	0.3	0.44651	0.029952	0.053248	0.29566	1.3036	0.60938	0.76471	0.19237	0.27981
PRDM1-CDKN2A	4	0.68116	3.3056	0	0	0.00094786	0.0037915	0.62433	3.027	0.034375	0.075862	0.0024701	0.0065868	0.45894	2.183	0.26875	0.49143	0.029034	0.056309
CDKN2A-CTLA4	4	0.22976	0.92369	0.16875	0.28421	0.35565	0.56904	0.43627	1.7431	0.2375	0.37073	0.081324	0.12392	0.58618	2.315	0.2125	0.425	0.020615	0.04712
SH-POLR2L	2	-2.9966	-7.558	0	0	4.0945e-14	2.1837e-13	-1.7655	-4.4757	0.00625	0.016	7.6168e-06	3.482e-05	-2.1787	-5.2248	0	0	1.7434e-07	7.9697e-07
CDKN2A-FAS	4	0.72222	1.1356	0	0	0.25614	0.45537	1.4944	2.3496	0	0	0.018794	0.035377	1.7272	2.7124	0	0	0.0066795	0.019431
SH-FAS	2	0.41217	0.66594	0.08125	0.17931	0.50545	0.69322	1.4746	2.3824	0	0	0.017198	0.033354	1.1727	1.8903	0.1	0.32	0.058714	0.10438
RHOG-SH	2	-0.0065362	-0.027521	0.98438	0.98438	0.97804	0.99357	0.69292	2.917	0.125	0.22222	0.0035337	0.0090463	0.092501	0.38259	0.96562	0.99375	0.70203	0.76152
RHOG-HAVCR2	4	-0.055403	-0.30168	0.72188	0.75738	0.7629	0.86431	0.045608	0.24812	0.875	0.95593	0.80404	0.84359	0.054841	0.2929	0.81563	0.93214	0.7696	0.79442
SH-RPL8	2	-2.3958	-9.3641	0	0	7.6668e-21	6.1335e-20	-2.2361	-8.557	0.00625	0.016	1.1582e-17	9.2659e-17	-2.5864	-9.2514	0	0	2.2153e-20	2.0254e-19
PRDM1-HAVCR2	4	0.3542	1.464	0.046875	0.11538	0.1432	0.3055	0.4387	1.8125	0.23438	0.37073	0.069904	0.10912	0.33474	1.3652	0.44375	0.63111	0.17218	0.26237
HAVCR2-SH	2	-0.11748	-0.96487	0.55937	0.67547	0.33461	0.56355	-0.14307	-1.1737	0.59375	0.73077	0.2405	0.32749	0.13001	1.0452	0.9625	0.99375	0.29591	0.3865
CDKN2A-RHOG	4	0.26705	1.243	0.13437	0.24571	0.21385	0.40362	0.62319	2.8991	0.034375	0.075862	0.0037423	0.0092119	0.61571	2.83	0.20312	0.41935	0.0046545	0.014894
FAS-CTLA4	4	0.36137	1.2415	0.046875	0.11538	0.21442	0.40362	0.81551	2.8011	0.00625	0.016	0.0050936	0.011241	0.87406	2.9814	0.19375	0.41935	0.0028698	0.0096666
CTLA4-PRDM1	4	0.29672	2.0448	0.1	0.2	0.040877	0.12843	0.032773	0.22358	0.84688	0.95593	0.82309	0.84964	-0.19242	-1.2622	0.35313	0.53953	0.20689	0.29425
RHOG-CDKN2A	4	0.08526	0.41858	0.54375	0.67547	0.67552	0.81572	0.77093	3.7842	0.0125	0.030769	0.00015423	0.00061693	0.45871	2.224	0.26875	0.49143	0.026145	0.053977
FAS-RHOG	4	0.4502	2.0321	0.00625	0.018182	0.042142	0.12843	0.81606	3.6832	0.00625	0.016	0.00023035	0.00084023	0.84361	3.7888	0.19375	0.41935	0.0001514	0.00060558
CDKN2A-SH	2	0.13437	0.25751	0.525	0.67547	0.79678	0.86431	0.51692	0.99045	0.25625	0.39048	0.32195	0.42051	0.60183	1.1441	0.18125	0.41935	0.25256	0.33675
PRDM1-RHOG	4	0.082561	0.42863	0.55625	0.67547	0.66819	0.81572	0.70049	3.631	0.025	0.059259	0.00028232	0.00095096	0.36638	1.8558	0.34687	0.53953	0.063482	0.10981
PRDM1-SH	2	0.19282	1.4293	0.34375	0.52381	0.15291	0.31569	0.10701	0.79252	0.95625	0.9625	0.42806	0.52684	0.12099	0.87808	0.99375	0.99375	0.3799	0.46757
FAS-CDKN2A	4	0.60564	1.7054	0	0	0.088115	0.22557	1.2357	3.4792	0	0	0.00050289	0.0013994	0.85354	2.38	0.19375	0.41935	0.01731	0.041699
RHOG-CTLA4	4	0.046717	0.28925	0.7	0.74667	0.77239	0.86431	0.069801	0.43087	0.9625	0.9625	0.66656	0.72305	-0.22366	-1.3365	0.325	0.53333	0.1814	0.26999
HAVCR2-PRDM1	4	0.083706	0.6637	0.54688	0.67547	0.50688	0.69322	0.035645	0.28175	0.85	0.95593	0.77814	0.83001	-0.062706	-0.47906	0.54063	0.70612	0.63189	0.70949
SH-HAVCR2	2	0.19367	0.94342	0.34375	0.52381	0.34547	0.56692	0.15523	0.75589	0.8625	0.95593	0.44972	0.54305	0.072385	0.34759	0.925	0.99375	0.72815	0.77669
SH-CTLA4	2	0.17883	1.2516	0.37188	0.55349	0.2107	0.40362	-0.19264	-1.3423	0.52812	0.66275	0.17949	0.26107	0.08672	0.59233	0.95312	0.99375	0.55363	0.63272
PRDM1-CTLA4	4	0.33585	2.0337	0.071875	0.17037	0.041981	0.12843	0.33934	2.0499	0.39375	0.54783	0.04037	0.067992	0.11606	0.67787	0.98125	0.99375	0.49786	0.58905
FAS-FAS	2	0.24913	0.22986	0.225	0.36923	0.8182	0.87274	1.5345	1.4161	0	0	0.15674	0.23328	0.34342	0.30873	0.53438	0.70612	0.75753	0.79442
HAVCR2-CTLA4	4	-0.041161	-0.1972	0.8	0.82581	0.84367	0.88516	-0.1412	-0.66983	0.45937	0.6	0.50297	0.57477	0.36361	1.6976	0.35625	0.53953	0.089592	0.14335
RHOG-FAS	4	0.27968	1.0031	0.11563	0.22424	0.31581	0.54626	0.5364	1.9129	0.1125	0.20571	0.055759	0.089214	0.74131	2.6035	0.19687	0.41935	0.0092279	0.023623
HAVCR2-RHOG	4	-0.10575	-0.6077	0.55	0.67547	0.54339	0.72452	-0.15968	-0.91237	0.43125	0.58723	0.36157	0.4625	0.14604	0.81397	0.92812	0.99375	0.41566	0.50193
FAS-HAVCR2	4	0.25644	1.1682	0.14375	0.25556	0.24274	0.44387	0.15403	0.70037	0.8375	0.95593	0.4837	0.57327	0.27427	1.218	0.55937	0.716	0.22321	0.30395
SH-PSMB4	2	-2.965	-10.722	0	0	8.0418e-27	7.3525e-26	-3.2576	-11.023	0	0	2.9679e-28	6.3316e-27	-3.2544	-10.46	0	0	1.3245e-25	2.7974e-24
PRDM1-FAS	4	0.68796	1.5535	0	0	0.1203	0.27498	1.2686	2.8638	0	0	0.0041861	0.0099226	0.89156	1.9861	0.19375	0.41935	0.04702	0.08598
SH-CDKN2A	2	0.097404	0.44048	0.64375	0.74138	0.65959	0.81572	0.14526	0.65587	0.88125	0.95593	0.51191	0.57477	0.41155	1.8245	0.3625	0.53953	0.068072	0.11465
FAS-PRDM1	4	0.71123	2.8847	0	0	0.0039183	0.014751	0.86681	3.5144	0.003125	0.011111	0.00044074	0.0013156	0.23352	0.92574	0.66563	0.78889	0.35458	0.45386
PRDM1-PRDM1	2	0.088494	0.43138	0.66563	0.74138	0.6662	0.81572	-0.57903	-2.8107	0.23125	0.37073	0.0049429	0.011241	-0.66444	-3.0812	0.1375	0.40909	0.0020618	0.00745
CTLA4-RHOG	4	-0.067881	-0.44877	0.67188	0.74138	0.6536	0.81572	0.1548	1.0172	0.83437	0.95593	0.30908	0.4121	0.3413	2.1838	0.42188	0.61364	0.028978	0.056309
CTLA4-CTLA4	2	-0.015398	-0.074004	0.9625	0.97778	0.94101	0.97136	-0.54215	-2.5888	0.23438	0.37073	0.0096306	0.019883	-0.015519	-0.071821	0.73438	0.85455	0.94274	0.95771
CTLA4-HAVCR2	4	-0.091375	-0.66026	0.60313	0.71481	0.50909	0.69322	-0.53759	-3.8429	0.10312	0.2	0.00012157	0.0005187	-0.39886	-2.7368	0.14062	0.40909	0.0062046	0.018909
CDKN2A-HAVCR2	4	0.23421	1.4752	0.16875	0.28421	0.14017	0.3055	-0.14401	-0.89918	0.45625	0.6	0.36855	0.4625	0.24333	1.4816	0.64375	0.77736	0.13845	0.21611
HAVCR2-HAVCR2	2	-0.20206	-0.88107	0.39687	0.56444	0.37828	0.59048	0.12048	0.52312	0.92812	0.9625	0.60089	0.66305	-0.21388	-0.88288	0.49062	0.68261	0.3773	0.46757
HAVCR2-FAS	4	0.13805	0.79884	0.38438	0.55909	0.42439	0.64668	0.34407	1.9849	0.38125	0.54222	0.047151	0.077375	0.40824	2.2725	0.31562	0.53158	0.023054	0.049181
