# Supplementary material for: Systematic discovery of CRISPR-boosted CAR T cell immunotherapies
Source: Nature. 2025 Sep 24;646(8086):963–72. doi: 10.1038/s41586-025-09507-9 (PMC12545207; doi:10.1038/s41586-025-09507-9)
Supplement: Supplementary file 14 — Base-editing screens for RHOG and various controls. See Supplementary Information for full legend. [file 41586_2025_9507_MOESM14_ESM.xlsx]

## Sheet: README
Table S8	Base editing screens
Tab	Content
S8a_BE_gRNA-lib	gRNA library for the tiling base editing screen with the predicted mutations for each gRNA
S8b_BE_sample-annotation	Sample annotation for the tiling base editing screens
S8c_BE_counts	Raw gRNA counts for the tiling base editing screens
S8d_BE_logFC	logFC values from MAGeCK RRA results (Day 12 vs Day 0 post-electroporation)
S8e_BE-miniscreen-gRNA-lib	gRNA library for the validation base editing screen with the predicted mutations for each gRNA
S8f_BE-miniscreen_samples	Sample annotation for the validation base editing screen
S8g_BE-miniscreen_counts	Raw gRNA counts for the validation base editing screen

## Sheet: S8a_BE-screen_gRNA-lib
sgRNA	general.category	Gene.Symbol	Ensembl.Gene.ID	Ensembl.transcript.ID	sgRNA.sequence	sgRNA.context.sequence	Gene.strand	Genome.assembly	Chromosome	sgrna.genomic.position	sgRNA.Strand	PAM	NGG.PAM.for.Cas9.BE	BsmBI.flag	X4T.flag	ABE_Edit	ABE_Number.of.edits	ABE_Number.of.silent.edits	ABE_Nucleotide.edits	ABE_Amino.acid.edits	ABE_Mutation.category	ABE_Strongest.mutation	CBE_Edit	CBE_Number.of.edits	CBE_Number.of.silent.edits	CBE_Nucleotide.edits	CBE_Amino.acid.edits	CBE_Mutation.category	CBE_Strongest.mutation
libCART0020-v2_00001	RHOG	RHOG	ENSG00000177105	ENST00000533217	CATCGTGGGTGCAGTTGCTG	TCTGCATCGTGGGTGCAGTTGCTGTAGTGG	-1	GRCh38	11	3828136	antisense	TAG	NA	NA	NA	A-G	0	0	NA	NA	NA	NA	C-T	1	0	C_4;	utr;	UTR;	UTR
libCART0020-v2_00002	RHOG	RHOG	ENSG00000177105	ENST00000533217	GCATCGTGGGTGCAGTTGCT	CTCTGCATCGTGGGTGCAGTTGCTGTAGTG	-1	GRCh38	11	3828135	antisense	GTA	NA	NA	NA	A-G	0	0	NA	NA	NA	NA	C-T	1	0	C_5;	utr;	UTR;	UTR
libCART0020-v2_00003	RHOG	RHOG	ENSG00000177105	ENST00000533217	TGCATCGTGGGTGCAGTTGC	GCTCTGCATCGTGGGTGCAGTTGCTGTAGT	-1	GRCh38	11	3828134	antisense	TGT	NA	NA	NA	A-G	1	0	A_4;	Met1Thr;	Missense;	Missense	C-T	1	0	C_6;	utr;	UTR;	UTR
libCART0020-v2_00004	RHOG	RHOG	ENSG00000177105	ENST00000533217	CTGCATCGTGGGTGCAGTTG	TGCTCTGCATCGTGGGTGCAGTTGCTGTAG	-1	GRCh38	11	3828133	antisense	CTG	NA	NA	NA	A-G	1	0	A_5;	Met1Thr;	Missense;	Missense	C-T	2	0	C_4;C_7;	Met1Ile;utr;	Missense;UTR;	Missense
libCART0020-v2_00005	RHOG	RHOG	ENSG00000177105	ENST00000533217	TCTGCATCGTGGGTGCAGTT	ATGCTCTGCATCGTGGGTGCAGTTGCTGTA	-1	GRCh38	11	3828132	antisense	GCT	NA	NA	NA	A-G	1	0	A_6;	Met1Thr;	Missense;	Missense	C-T	2	0	C_5;C_8;	Met1Ile;utr;	Missense;UTR;	Missense
libCART0020-v2_00006	RHOG	RHOG	ENSG00000177105	ENST00000533217	CTCTGCATCGTGGGTGCAGT	GATGCTCTGCATCGTGGGTGCAGTTGCTGT	-1	GRCh38	11	3828131	antisense	TGC	NA	NA	NA	A-G	1	0	A_7;	Met1Thr;	Missense;	Missense	C-T	1	0	C_6;	Met1Ile;	Missense;	Missense
libCART0020-v2_00007	RHOG	RHOG	ENSG00000177105	ENST00000533217	GCTCTGCATCGTGGGTGCAG	TGATGCTCTGCATCGTGGGTGCAGTTGCTG	-1	GRCh38	11	3828130	antisense	TTG	NA	NA	NA	A-G	1	0	A_8;	Met1Thr;	Missense;	Missense	C-T	2	1	C_4;C_7;	Gln2Gln;Met1Ile;	Silent;Missense;	Missense
libCART0020-v2_00008	RHOG	RHOG	ENSG00000177105	ENST00000533217	TGCTCTGCATCGTGGGTGCA	TTGATGCTCTGCATCGTGGGTGCAGTTGCT	-1	GRCh38	11	3828129	antisense	GTT	NA	NA	NA	A-G	0	0	NA	NA	NA	NA	C-T	2	1	C_5;C_8;	Gln2Gln;Met1Ile;	Silent;Missense;	Missense
libCART0020-v2_00009	RHOG	RHOG	ENSG00000177105	ENST00000533217	ATGCTCTGCATCGTGGGTGC	CTTGATGCTCTGCATCGTGGGTGCAGTTGC	-1	GRCh38	11	3828128	antisense	AGT	NA	NA	NA	A-G	0	0	NA	NA	NA	NA	C-T	2	1	C_4;C_6;	Ser3Asn;Gln2Gln;	Missense;Silent;	Missense
libCART0020-v2_00010	RHOG	RHOG	ENSG00000177105	ENST00000533217	GATGCTCTGCATCGTGGGTG	ACTTGATGCTCTGCATCGTGGGTGCAGTTG	-1	GRCh38	11	3828127	antisense	CAG	NA	NA	NA	A-G	0	0	NA	NA	NA	NA	C-T	2	1	C_5;C_7;	Ser3Asn;Gln2Gln;	Missense;Silent;	Missense
libCART0020-v2_00011	RHOG	RHOG	ENSG00000177105	ENST00000533217	TGATGCTCTGCATCGTGGGT	CACTTGATGCTCTGCATCGTGGGTGCAGTT	-1	GRCh38	11	3828126	antisense	GCA	NA	NA	NA	A-G	0	0	NA	NA	NA	NA	C-T	2	1	C_6;C_8;	Ser3Asn;Gln2Gln;	Missense;Silent;	Missense
libCART0020-v2_00012	RHOG	RHOG	ENSG00000177105	ENST00000533217	TTGATGCTCTGCATCGTGGG	GCACTTGATGCTCTGCATCGTGGGTGCAGT	-1	GRCh38	11	3828125	antisense	TGC	NA	NA	NA	A-G	1	0	A_4;	Ile4Thr;	Missense;	Missense	C-T	1	0	C_7;	Ser3Asn;	Missense;	Missense
libCART0020-v2_00013	RHOG	RHOG	ENSG00000177105	ENST00000533217	CTTGATGCTCTGCATCGTGG	CGCACTTGATGCTCTGCATCGTGGGTGCAG	-1	GRCh38	11	3828124	antisense	GTG	NA	NA	NA	A-G	1	0	A_5;	Ile4Thr;	Missense;	Missense	C-T	1	0	C_8;	Ser3Asn;	Missense;	Missense
libCART0020-v2_00014	RHOG	RHOG	ENSG00000177105	ENST00000533217	ACTTGATGCTCTGCATCGTG	ACGCACTTGATGCTCTGCATCGTGGGTGCA	-1	GRCh38	11	3828123	antisense	GGT	NA	NA	NA	A-G	1	0	A_6;	Ile4Thr;	Missense;	Missense	C-T	0	0	NA	NA	NA	NA
libCART0020-v2_00015	RHOG	RHOG	ENSG00000177105	ENST00000533217	ACCCACGATGCAGAGCATCA	CTGCACCCACGATGCAGAGCATCAAGTGCG	-1	GRCh38	11	3828145	sense	AGT	NA	NA	NA	A-G	2	0	A_5;A_8;	utr;Met1Val;	UTR;Missense;	Missense	C-T	2	0	C_4;C_6;	utr;utr;	UTR;UTR;	UTR
libCART0020-v2_00016	RHOG	RHOG	ENSG00000177105	ENST00000533217	CACTTGATGCTCTGCATCGT	CACGCACTTGATGCTCTGCATCGTGGGTGC	-1	GRCh38	11	3828122	antisense	GGG	yes	NA	NA	A-G	1	0	A_7;	Ile4Thr;	Missense;	Missense	C-T	0	0	NA	NA	NA	NA
libCART0020-v2_00017	RHOG	RHOG	ENSG00000177105	ENST00000533217	CCCACGATGCAGAGCATCAA	TGCACCCACGATGCAGAGCATCAAGTGCGT	-1	GRCh38	11	3828144	sense	GTG	NA	NA	NA	A-G	2	0	A_4;A_7;	utr;Met1Val;	UTR;Missense;	Missense	C-T	1	0	C_5;	utr;	UTR;	UTR
libCART0020-v2_00018	RHOG	RHOG	ENSG00000177105	ENST00000533217	GCACTTGATGCTCTGCATCG	CCACGCACTTGATGCTCTGCATCGTGGGTG	-1	GRCh38	11	3828121	antisense	TGG	yes	NA	NA	A-G	1	0	A_8;	Ile4Thr;	Missense;	Missense	C-T	1	1	C_4;	Lys5Lys;	Silent;	Silent
libCART0020-v2_00019	RHOG	RHOG	ENSG00000177105	ENST00000533217	CCACGATGCAGAGCATCAAG	GCACCCACGATGCAGAGCATCAAGTGCGTG	-1	GRCh38	11	3828143	sense	TGC	NA	NA	NA	A-G	1	0	A_6;	Met1Val;	Missense;	Missense	C-T	1	0	C_4;	utr;	UTR;	UTR
libCART0020-v2_00020	RHOG	RHOG	ENSG00000177105	ENST00000533217	CGCACTTGATGCTCTGCATC	ACCACGCACTTGATGCTCTGCATCGTGGGT	-1	GRCh38	11	3828120	antisense	GTG	NA	NA	NA	A-G	1	0	A_4;	Cys6Arg;	Missense;	Missense	C-T	1	1	C_5;	Lys5Lys;	Silent;	Silent
libCART0020-v2_00021	RHOG	RHOG	ENSG00000177105	ENST00000533217	CACGATGCAGAGCATCAAGT	CACCCACGATGCAGAGCATCAAGTGCGTGG	-1	GRCh38	11	3828142	sense	GCG	NA	NA	NA	A-G	1	0	A_5;	Met1Val;	Missense;	Missense	C-T	1	0	C_8;	Gln2Ter;	Nonsense;	Nonsense
libCART0020-v2_00022	RHOG	RHOG	ENSG00000177105	ENST00000533217	ACGCACTTGATGCTCTGCAT	CACCACGCACTTGATGCTCTGCATCGTGGG	-1	GRCh38	11	3828119	antisense	CGT	NA	NA	NA	A-G	1	0	A_5;	Cys6Arg;	Missense;	Missense	C-T	2	1	C_4;C_6;	Cys6Tyr;Lys5Lys;	Missense;Silent;	Missense
libCART0020-v2_00023	RHOG	RHOG	ENSG00000177105	ENST00000533217	ACGATGCAGAGCATCAAGTG	ACCCACGATGCAGAGCATCAAGTGCGTGGT	-1	GRCh38	11	3828141	sense	CGT	NA	NA	NA	A-G	2	0	A_4;A_8;	Met1Val;Gln2Arg;	Missense;Missense;	Missense	C-T	1	0	C_7;	Gln2Ter;	Nonsense;	Nonsense
libCART0020-v2_00024	RHOG	RHOG	ENSG00000177105	ENST00000533217	CACGCACTTGATGCTCTGCA	CCACCACGCACTTGATGCTCTGCATCGTGG	-1	GRCh38	11	3828118	antisense	TCG	NA	NA	NA	A-G	1	0	A_6;	Cys6Arg;	Missense;	Missense	C-T	2	1	C_5;C_7;	Cys6Tyr;Lys5Lys;	Missense;Silent;	Missense
libCART0020-v2_00025	RHOG	RHOG	ENSG00000177105	ENST00000533217	CGATGCAGAGCATCAAGTGC	CCCACGATGCAGAGCATCAAGTGCGTGGTG	-1	GRCh38	11	3828140	sense	GTG	NA	NA	NA	A-G	1	0	A_7;	Gln2Arg;	Missense;	Missense	C-T	1	0	C_6;	Gln2Ter;	Nonsense;	Nonsense
libCART0020-v2_00026	RHOG	RHOG	ENSG00000177105	ENST00000533217	CCACGCACTTGATGCTCTGC	ACCACCACGCACTTGATGCTCTGCATCGTG	-1	GRCh38	11	3828117	antisense	ATC	NA	NA	NA	A-G	1	0	A_7;	Cys6Arg;	Missense;	Missense	C-T	3	1	C_4;C_6;C_8;	Val7Met;Cys6Tyr;Lys5Lys;	Missense;Missense;Silent;	Missense
libCART0020-v2_00027	RHOG	RHOG	ENSG00000177105	ENST00000533217	GATGCAGAGCATCAAGTGCG	CCACGATGCAGAGCATCAAGTGCGTGGTGG	-1	GRCh38	11	3828139	sense	TGG	yes	NA	NA	A-G	2	0	A_6;A_8;	Gln2Arg;Ser3Gly;	Missense;Missense;	Missense	C-T	1	0	C_5;	Gln2Ter;	Nonsense;	Nonsense
libCART0020-v2_00028	RHOG	RHOG	ENSG00000177105	ENST00000533217	ACCACGCACTTGATGCTCTG	CACCACCACGCACTTGATGCTCTGCATCGT	-1	GRCh38	11	3828116	antisense	CAT	NA	NA	NA	A-G	2	0	A_4;A_8;	Val7Ala;Cys6Arg;	Missense;Missense;	Missense	C-T	2	0	C_5;C_7;	Val7Met;Cys6Tyr;	Missense;Missense;	Missense
libCART0020-v2_00029	RHOG	RHOG	ENSG00000177105	ENST00000533217	ATGCAGAGCATCAAGTGCGT	CACGATGCAGAGCATCAAGTGCGTGGTGGT	-1	GRCh38	11	3828138	sense	GGT	NA	NA	NA	A-G	2	0	A_5;A_7;	Gln2Arg;Ser3Gly;	Missense;Missense;	Missense	C-T	1	0	C_4;	Gln2Ter;	Nonsense;	Nonsense
libCART0020-v2_00030	RHOG	RHOG	ENSG00000177105	ENST00000533217	CACCACGCACTTGATGCTCT	CCACCACCACGCACTTGATGCTCTGCATCG	-1	GRCh38	11	3828115	antisense	GCA	NA	NA	NA	A-G	1	0	A_5;	Val7Ala;	Missense;	Missense	C-T	2	0	C_4_6;C_8;	Val7Ile;Cys6Tyr;	Missense;Missense;	Missense
libCART0020-v2_00031	RHOG	RHOG	ENSG00000177105	ENST00000533217	TGCAGAGCATCAAGTGCGTG	ACGATGCAGAGCATCAAGTGCGTGGTGGTG	-1	GRCh38	11	3828137	sense	GTG	NA	NA	NA	A-G	2	0	A_4;A_6;	Gln2Arg;Ser3Gly;	Missense;Missense;	Missense	C-T	1	1	C_8;	Ser3Ser;	Silent;	Silent
libCART0020-v2_00032	RHOG	RHOG	ENSG00000177105	ENST00000533217	CCACCACGCACTTGATGCTC	CCCACCACCACGCACTTGATGCTCTGCATC	-1	GRCh38	11	3828114	antisense	TGC	NA	NA	NA	A-G	1	0	A_6;	Val7Ala;	Missense;	Missense	C-T	2	0	C_4;C_5_7;	Val8Met;Val7Ile;	Missense;Missense;	Missense
libCART0020-v2_00033	RHOG	RHOG	ENSG00000177105	ENST00000533217	GCAGAGCATCAAGTGCGTGG	CGATGCAGAGCATCAAGTGCGTGGTGGTGG	-1	GRCh38	11	3828136	sense	TGG	yes	NA	NA	A-G	2	0	A_5;A_8;	Ser3Gly;Ile4Val;	Missense;Missense;	Missense	C-T	1	1	C_7;	Ser3Ser;	Silent;	Silent
libCART0020-v2_00034	RHOG	RHOG	ENSG00000177105	ENST00000533217	ACCACCACGCACTTGATGCT	ACCCACCACCACGCACTTGATGCTCTGCAT	-1	GRCh38	11	3828113	antisense	CTG	NA	NA	NA	A-G	2	0	A_4;A_7;	Val8Ala;Val7Ala;	Missense;Missense;	Missense	C-T	2	0	C_5;C_6_8;	Val8Met;Val7Ile;	Missense;Missense;	Missense
libCART0020-v2_00035	RHOG	RHOG	ENSG00000177105	ENST00000533217	CAGAGCATCAAGTGCGTGGT	GATGCAGAGCATCAAGTGCGTGGTGGTGGG	-1	GRCh38	11	3828135	sense	GGT	NA	NA	NA	A-G	2	0	A_4;A_7;	Ser3Gly;Ile4Val;	Missense;Missense;	Missense	C-T	1	1	C_6;	Ser3Ser;	Silent;	Silent
libCART0020-v2_00036	RHOG	RHOG	ENSG00000177105	ENST00000533217	CACCACCACGCACTTGATGC	CACCCACCACCACGCACTTGATGCTCTGCA	-1	GRCh38	11	3828112	antisense	TCT	NA	NA	NA	A-G	2	0	A_5;A_8;	Val8Ala;Val7Ala;	Missense;Missense;	Missense	C-T	2	1	C_4_6;C_7;	Val8Ile;Val7Val;	Missense;Silent;	Missense
libCART0020-v2_00037	RHOG	RHOG	ENSG00000177105	ENST00000533217	AGAGCATCAAGTGCGTGGTG	ATGCAGAGCATCAAGTGCGTGGTGGTGGGT	-1	GRCh38	11	3828134	sense	GTG	NA	NA	NA	A-G	1	0	A_6;	Ile4Val;	Missense;	Missense	C-T	2	2	C_5;C_8;	Ser3Ser;Ile4Ile;	Silent;Silent;	Silent
libCART0020-v2_00038	RHOG	RHOG	ENSG00000177105	ENST00000533217	CCACCACCACGCACTTGATG	TCACCCACCACCACGCACTTGATGCTCTGC	-1	GRCh38	11	3828111	antisense	CTC	NA	NA	NA	A-G	1	0	A_6;	Val8Ala;	Missense;	Missense	C-T	3	1	C_4;C_5_7;C_8;	Val9Met;Val8Ile;Val7Val;	Missense;Missense;Silent;	Missense
libCART0020-v2_00039	RHOG	RHOG	ENSG00000177105	ENST00000533217	GAGCATCAAGTGCGTGGTGG	TGCAGAGCATCAAGTGCGTGGTGGTGGGTG	-1	GRCh38	11	3828133	sense	TGG	yes	NA	NA	A-G	2	0	A_5;A_8;	Ile4Val;Lys5Glu;	Missense;Missense;	Missense	C-T	2	2	C_4;C_7;	Ser3Ser;Ile4Ile;	Silent;Silent;	Silent
libCART0020-v2_00040	RHOG	RHOG	ENSG00000177105	ENST00000533217	CCCACCACCACGCACTTGAT	ATCACCCACCACCACGCACTTGATGCTCTG	-1	GRCh38	11	3828110	antisense	GCT	NA	NA	NA	A-G	2	0	A_4;A_7;	Val9Ala;Val8Ala;	Missense;Missense;	Missense	C-T	2	0	C_5;C_6_8;	Val9Met;Val8Ile;	Missense;Missense;	Missense
libCART0020-v2_00041	RHOG	RHOG	ENSG00000177105	ENST00000533217	AGCATCAAGTGCGTGGTGGT	GCAGAGCATCAAGTGCGTGGTGGTGGGTGA	-1	GRCh38	11	3828132	sense	GGG	yes	NA	NA	A-G	2	0	A_4;A_7_8;	Ile4Val;Lys5Gly;	Missense;Missense;	Missense	C-T	1	1	C_6;	Ile4Ile;	Silent;	Silent
libCART0020-v2_00042	RHOG	RHOG	ENSG00000177105	ENST00000533217	ACCCACCACCACGCACTTGA	CATCACCCACCACCACGCACTTGATGCTCT	-1	GRCh38	11	3828109	antisense	TGC	NA	NA	NA	A-G	2	0	A_5;A_8;	Val9Ala;Val8Ala;	Missense;Missense;	Missense	C-T	2	1	C_4_6;C_7;	Val9Ile;Val8Val;	Missense;Silent;	Missense
libCART0020-v2_00043	RHOG	RHOG	ENSG00000177105	ENST00000533217	GCATCAAGTGCGTGGTGGTG	CAGAGCATCAAGTGCGTGGTGGTGGGTGAT	-1	GRCh38	11	3828131	sense	GGT	NA	NA	NA	A-G	1	0	A_6_7;	Lys5Gly;	Missense;	Missense	C-T	1	1	C_5;	Ile4Ile;	Silent;	Silent
libCART0020-v2_00044	RHOG	RHOG	ENSG00000177105	ENST00000533217	CACCCACCACCACGCACTTG	CCATCACCCACCACCACGCACTTGATGCTC	-1	GRCh38	11	3828108	antisense	ATG	NA	NA	NA	A-G	1	0	A_6;	Val9Ala;	Missense;	Missense	C-T	3	1	C_4;C_5_7;C_8;	Gly10Ser;Val9Ile;Val8Val;	Missense;Missense;Silent;	Missense
libCART0020-v2_00045	RHOG	RHOG	ENSG00000177105	ENST00000533217	CATCAAGTGCGTGGTGGTGG	AGAGCATCAAGTGCGTGGTGGTGGGTGATG	-1	GRCh38	11	3828130	sense	GTG	NA	NA	NA	A-G	1	0	A_5_6;	Lys5Gly;	Missense;	Missense	C-T	1	1	C_4;	Ile4Ile;	Silent;	Silent
libCART0020-v2_00046	RHOG	RHOG	ENSG00000177105	ENST00000533217	TCACCCACCACCACGCACTT	CCCATCACCCACCACCACGCACTTGATGCT	-1	GRCh38	11	3828107	antisense	GAT	NA	NA	NA	A-G	1	0	A_7;	Val9Ala;	Missense;	Missense	C-T	2	0	C_4_5;C_6_8;	Gly10Asn;Val9Ile;	Missense;Missense;	Missense
libCART0020-v2_00047	RHOG	RHOG	ENSG00000177105	ENST00000533217	ATCAAGTGCGTGGTGGTGGG	GAGCATCAAGTGCGTGGTGGTGGGTGATGG	-1	GRCh38	11	3828129	sense	TGA	NA	NA	NA	A-G	1	0	A_4_5;	Lys5Gly;	Missense;	Missense	C-T	0	0	NA	NA	NA	NA
libCART0020-v2_00048	RHOG	RHOG	ENSG00000177105	ENST00000533217	ATCACCCACCACCACGCACT	CCCCATCACCCACCACCACGCACTTGATGC	-1	GRCh38	11	3828106	antisense	TGA	NA	NA	NA	A-G	2	1	A_4;A_8;	Gly10Gly;Val9Ala;	Silent;Missense;	Missense	C-T	2	1	C_5_6;C_7;	Gly10Asn;Val9Val;	Missense;Silent;	Missense
libCART0020-v2_00049	RHOG	RHOG	ENSG00000177105	ENST00000533217	TCAAGTGCGTGGTGGTGGGT	AGCATCAAGTGCGTGGTGGTGGGTGATGGG	-1	GRCh38	11	3828128	sense	GAT	NA	NA	NA	A-G	1	0	A_4;	Lys5Arg;	Missense;	Missense	C-T	1	1	C_8;	Cys6Cys;	Silent;	Silent
libCART0020-v2_00050	RHOG	RHOG	ENSG00000177105	ENST00000533217	CATCACCCACCACCACGCAC	GCCCCATCACCCACCACCACGCACTTGATG	-1	GRCh38	11	3828105	antisense	TTG	NA	NA	NA	A-G	1	1	A_5;	Gly10Gly;	Silent;	Silent	C-T	3	1	C_4;C_6_7;C_8;	Asp11Asn;Gly10Asn;Val9Val;	Missense;Missense;Silent;	Missense
libCART0020-v2_00051	RHOG	RHOG	ENSG00000177105	ENST00000533217	CAAGTGCGTGGTGGTGGGTG	GCATCAAGTGCGTGGTGGTGGGTGATGGGG	-1	GRCh38	11	3828127	sense	ATG	NA	NA	NA	A-G	0	0	NA	NA	NA	NA	C-T	1	1	C_7;	Cys6Cys;	Silent;	Silent
libCART0020-v2_00052	RHOG	RHOG	ENSG00000177105	ENST00000533217	CCATCACCCACCACCACGCA	AGCCCCATCACCCACCACCACGCACTTGAT	-1	GRCh38	11	3828104	antisense	CTT	NA	NA	NA	A-G	1	1	A_6;	Gly10Gly;	Silent;	Silent	C-T	2	0	C_5;C_7_8;	Asp11Asn;Gly10Asn;	Missense;Missense;	Missense
libCART0020-v2_00053	RHOG	RHOG	ENSG00000177105	ENST00000533217	AAGTGCGTGGTGGTGGGTGA	CATCAAGTGCGTGGTGGTGGGTGATGGGGC	-1	GRCh38	11	3828126	sense	TGG	yes	NA	NA	A-G	0	0	NA	NA	NA	NA	C-T	1	1	C_6;	Cys6Cys;	Silent;	Silent
libCART0020-v2_00054	RHOG	RHOG	ENSG00000177105	ENST00000533217	CCCATCACCCACCACCACGC	CAGCCCCATCACCCACCACCACGCACTTGA	-1	GRCh38	11	3828103	antisense	ACT	NA	NA	NA	A-G	2	2	A_4;A_7;	Asp11Asp;Gly10Gly;	Silent;Silent;	Silent	C-T	2	0	C_6;C_8;	Asp11Asn;Gly10Asp;	Missense;Missense;	Missense
libCART0020-v2_00055	RHOG	RHOG	ENSG00000177105	ENST00000533217	AGTGCGTGGTGGTGGGTGAT	ATCAAGTGCGTGGTGGTGGGTGATGGGGCT	-1	GRCh38	11	3828125	sense	GGG	yes	NA	NA	A-G	0	0	NA	NA	NA	NA	C-T	1	1	C_5;	Cys6Cys;	Silent;	Silent
libCART0020-v2_00056	RHOG	RHOG	ENSG00000177105	ENST00000533217	CCCCATCACCCACCACCACG	ACAGCCCCATCACCCACCACCACGCACTTG	-1	GRCh38	11	3828102	antisense	CAC	NA	NA	NA	A-G	2	2	A_5;A_8;	Asp11Asp;Gly10Gly;	Silent;Silent;	Silent	C-T	2	0	C_4;C_7;	Gly12Arg;Asp11Asn;	Missense;Missense;	Missense
libCART0020-v2_00057	RHOG	RHOG	ENSG00000177105	ENST00000533217	GTGCGTGGTGGTGGGTGATG	TCAAGTGCGTGGTGGTGGGTGATGGGGCTG	-1	GRCh38	11	3828124	sense	GGG	yes	NA	NA	A-G	0	0	NA	NA	NA	NA	C-T	1	1	C_4;	Cys6Cys;	Silent;	Silent
libCART0020-v2_00058	RHOG	RHOG	ENSG00000177105	ENST00000533217	GCCCCATCACCCACCACCAC	CACAGCCCCATCACCCACCACCACGCACTT	-1	GRCh38	11	3828101	antisense	GCA	NA	NA	NA	A-G	1	1	A_6;	Asp11Asp;	Silent;	Silent	C-T	2	0	C_4_5;C_8;	Gly12Lys;Asp11Asn;	Missense;Missense;	Missense
libCART0020-v2_00059	RHOG	RHOG	ENSG00000177105	ENST00000533217	TGCGTGGTGGTGGGTGATGG	CAAGTGCGTGGTGGTGGGTGATGGGGCTGT	-1	GRCh38	11	3828123	sense	GGC	NA	NA	NA	A-G	0	0	NA	NA	NA	NA	C-T	0	0	NA	NA	NA	NA
libCART0020-v2_00060	RHOG	RHOG	ENSG00000177105	ENST00000533217	AGCCCCATCACCCACCACCA	CCACAGCCCCATCACCCACCACCACGCACT	-1	GRCh38	11	3828100	antisense	CGC	NA	NA	NA	A-G	1	1	A_7;	Asp11Asp;	Silent;	Silent	C-T	1	0	C_4_5_6;	Gly12Lys;	Missense;	Missense
libCART0020-v2_00061	RHOG	RHOG	ENSG00000177105	ENST00000533217	GCGTGGTGGTGGGTGATGGG	AAGTGCGTGGTGGTGGGTGATGGGGCTGTG	-1	GRCh38	11	3828122	sense	GCT	NA	NA	NA	A-G	0	0	NA	NA	NA	NA	C-T	0	0	NA	NA	NA	NA
libCART0020-v2_00062	RHOG	RHOG	ENSG00000177105	ENST00000533217	CAGCCCCATCACCCACCACC	CCCACAGCCCCATCACCCACCACCACGCAC	-1	GRCh38	11	3828099	antisense	ACG	NA	NA	NA	A-G	1	1	A_8;	Asp11Asp;	Silent;	Silent	C-T	2	0	C_4;C_5_6_7;	Ala13Thr;Gly12Lys;	Missense;Missense;	Missense
libCART0020-v2_00063	RHOG	RHOG	ENSG00000177105	ENST00000533217	CGTGGTGGTGGGTGATGGGG	AGTGCGTGGTGGTGGGTGATGGGGCTGTGG	-1	GRCh38	11	3828121	sense	CTG	NA	NA	NA	A-G	0	0	NA	NA	NA	NA	C-T	0	0	NA	NA	NA	NA
libCART0020-v2_00064	RHOG	RHOG	ENSG00000177105	ENST00000533217	ACAGCCCCATCACCCACCAC	GCCCACAGCCCCATCACCCACCACCACGCA	-1	GRCh38	11	3828098	antisense	CAC	NA	NA	NA	A-G	0	0	NA	NA	NA	NA	C-T	2	0	C_5;C_6_7_8;	Ala13Thr;Gly12Lys;	Missense;Missense;	Missense
libCART0020-v2_00065	RHOG	RHOG	ENSG00000177105	ENST00000533217	GTGGTGGTGGGTGATGGGGC	GTGCGTGGTGGTGGGTGATGGGGCTGTGGG	-1	GRCh38	11	3828120	sense	TGT	NA	NA	NA	A-G	0	0	NA	NA	NA	NA	C-T	0	0	NA	NA	NA	NA
libCART0020-v2_00066	RHOG	RHOG	ENSG00000177105	ENST00000533217	CACAGCCCCATCACCCACCA	TGCCCACAGCCCCATCACCCACCACCACGC	-1	GRCh38	11	3828097	antisense	CCA	NA	NA	NA	A-G	1	1	A_4;	Ala13Ala;	Silent;	Silent	C-T	2	0	C_6;C_7_8;	Ala13Thr;Gly12Glu;	Missense;Missense;	Missense
libCART0020-v2_00067	RHOG	RHOG	ENSG00000177105	ENST00000533217	TGGTGGTGGGTGATGGGGCT	TGCGTGGTGGTGGGTGATGGGGCTGTGGGC	-1	GRCh38	11	3828119	sense	GTG	NA	NA	NA	A-G	0	0	NA	NA	NA	NA	C-T	0	0	NA	NA	NA	NA
libCART0020-v2_00068	RHOG	RHOG	ENSG00000177105	ENST00000533217	CCACAGCCCCATCACCCACC	TTGCCCACAGCCCCATCACCCACCACCACG	-1	GRCh38	11	3828096	antisense	ACC	NA	NA	NA	A-G	1	1	A_5;	Ala13Ala;	Silent;	Silent	C-T	3	1	C_4;C_7;C_8;	Val14Met;Ala13Thr;Gly12Gly;	Missense;Missense;Silent;	Missense
libCART0020-v2_00069	RHOG	RHOG	ENSG00000177105	ENST00000533217	GGTGGTGGGTGATGGGGCTG	GCGTGGTGGTGGGTGATGGGGCTGTGGGCA	-1	GRCh38	11	3828118	sense	TGG	yes	NA	NA	A-G	0	0	NA	NA	NA	NA	C-T	0	0	NA	NA	NA	NA
libCART0020-v2_00070	RHOG	RHOG	ENSG00000177105	ENST00000533217	CCCACAGCCCCATCACCCAC	CTTGCCCACAGCCCCATCACCCACCACCAC	-1	GRCh38	11	3828095	antisense	CAC	NA	NA	NA	A-G	2	1	A_4;A_6;	Val14Ala;Ala13Ala;	Missense;Silent;	Missense	C-T	2	0	C_5;C_8;	Val14Met;Ala13Thr;	Missense;Missense;	Missense
libCART0020-v2_00071	RHOG	RHOG	ENSG00000177105	ENST00000533217	GTGGTGGGTGATGGGGCTGT	CGTGGTGGTGGGTGATGGGGCTGTGGGCAA	-1	GRCh38	11	3828117	sense	GGG	yes	NA	NA	A-G	0	0	NA	NA	NA	NA	C-T	0	0	NA	NA	NA	NA
libCART0020-v2_00072	RHOG	RHOG	ENSG00000177105	ENST00000533217	GCCCACAGCCCCATCACCCA	TCTTGCCCACAGCCCCATCACCCACCACCA	-1	GRCh38	11	3828094	antisense	CCA	NA	NA	NA	A-G	2	1	A_5;A_7;	Val14Ala;Ala13Ala;	Missense;Silent;	Missense	C-T	1	0	C_4_6;	Val14Ile;	Missense;	Missense
libCART0020-v2_00073	RHOG	RHOG	ENSG00000177105	ENST00000533217	TGGTGGGTGATGGGGCTGTG	GTGGTGGTGGGTGATGGGGCTGTGGGCAAG	-1	GRCh38	11	3828116	sense	GGC	NA	NA	NA	A-G	0	0	NA	NA	NA	NA	C-T	0	0	NA	NA	NA	NA
libCART0020-v2_00074	RHOG	RHOG	ENSG00000177105	ENST00000533217	TGCCCACAGCCCCATCACCC	GTCTTGCCCACAGCCCCATCACCCACCACC	-1	GRCh38	11	3828093	antisense	ACC	NA	NA	NA	A-G	2	1	A_6;A_8;	Val14Ala;Ala13Ala;	Missense;Silent;	Missense	C-T	2	0	C_4;C_5_7;	Gly15Ser;Val14Ile;	Missense;Missense;	Missense
libCART0020-v2_00075	RHOG	RHOG	ENSG00000177105	ENST00000533217	GGTGGGTGATGGGGCTGTGG	TGGTGGTGGGTGATGGGGCTGTGGGCAAGA	-1	GRCh38	11	3828115	sense	GCA	NA	NA	NA	A-G	0	0	NA	NA	NA	NA	C-T	0	0	NA	NA	NA	NA
libCART0020-v2_00076	RHOG	RHOG	ENSG00000177105	ENST00000533217	TTGCCCACAGCCCCATCACC	CGTCTTGCCCACAGCCCCATCACCCACCAC	-1	GRCh38	11	3828092	antisense	CAC	NA	NA	NA	A-G	1	0	A_7;	Val14Ala;	Missense;	Missense	C-T	2	0	C_4_5;C_6_8;	Gly15Asn;Val14Ile;	Missense;Missense;	Missense
libCART0020-v2_00077	RHOG	RHOG	ENSG00000177105	ENST00000533217	GTGGGTGATGGGGCTGTGGG	GGTGGTGGGTGATGGGGCTGTGGGCAAGAC	-1	GRCh38	11	3828114	sense	CAA	NA	NA	NA	A-G	1	0	A_8;	Asp11Gly;	Missense;	Missense	C-T	0	0	NA	NA	NA	NA
libCART0020-v2_00078	RHOG	RHOG	ENSG00000177105	ENST00000533217	CTTGCCCACAGCCCCATCAC	ACGTCTTGCCCACAGCCCCATCACCCACCA	-1	GRCh38	11	3828091	antisense	CCA	NA	NA	NA	A-G	1	0	A_8;	Val14Ala;	Missense;	Missense	C-T	2	1	C_5_6;C_7;	Gly15Asn;Val14Val;	Missense;Silent;	Missense
libCART0020-v2_00079	RHOG	RHOG	ENSG00000177105	ENST00000533217	TGGGTGATGGGGCTGTGGGC	GTGGTGGGTGATGGGGCTGTGGGCAAGACG	-1	GRCh38	11	3828113	sense	AAG	NA	NA	NA	A-G	1	0	A_7;	Asp11Gly;	Missense;	Missense	C-T	0	0	NA	NA	NA	NA
libCART0020-v2_00080	RHOG	RHOG	ENSG00000177105	ENST00000533217	TCTTGCCCACAGCCCCATCA	CACGTCTTGCCCACAGCCCCATCACCCACC	-1	GRCh38	11	3828090	antisense	CCC	NA	NA	NA	A-G	0	0	NA	NA	NA	NA	C-T	2	1	C_6_7;C_8;	Gly15Asn;Val14Val;	Missense;Silent;	Missense
libCART0020-v2_00081	RHOG	RHOG	ENSG00000177105	ENST00000533217	GGGTGATGGGGCTGTGGGCA	TGGTGGGTGATGGGGCTGTGGGCAAGACGT	-1	GRCh38	11	3828112	sense	AGA	NA	NA	NA	A-G	1	0	A_6;	Asp11Gly;	Missense;	Missense	C-T	0	0	NA	NA	NA	NA
libCART0020-v2_00082	RHOG	RHOG	ENSG00000177105	ENST00000533217	GTCTTGCCCACAGCCCCATC	GCACGTCTTGCCCACAGCCCCATCACCCAC	-1	GRCh38	11	3828089	antisense	ACC	NA	NA	NA	A-G	0	0	NA	NA	NA	NA	C-T	1	0	C_7_8;	Gly15Asn;	Missense;	Missense
libCART0020-v2_00083	RHOG	RHOG	ENSG00000177105	ENST00000533217	GGTGATGGGGCTGTGGGCAA	GGTGGGTGATGGGGCTGTGGGCAAGACGTG	-1	GRCh38	11	3828111	sense	GAC	NA	NA	NA	A-G	1	0	A_5;	Asp11Gly;	Missense;	Missense	C-T	0	0	NA	NA	NA	NA
libCART0020-v2_00084	RHOG	RHOG	ENSG00000177105	ENST00000533217	CGTCTTGCCCACAGCCCCAT	GGCACGTCTTGCCCACAGCCCCATCACCCA	-1	GRCh38	11	3828088	antisense	CAC	NA	NA	NA	A-G	0	0	NA	NA	NA	NA	C-T	2	1	C_4;C_8;	Lys16Lys;Gly15Asp;	Silent;Missense;	Missense
libCART0020-v2_00085	RHOG	RHOG	ENSG00000177105	ENST00000533217	GTGATGGGGCTGTGGGCAAG	GTGGGTGATGGGGCTGTGGGCAAGACGTGC	-1	GRCh38	11	3828110	sense	ACG	NA	NA	NA	A-G	1	0	A_4;	Asp11Gly;	Missense;	Missense	C-T	0	0	NA	NA	NA	NA
libCART0020-v2_00086	RHOG	RHOG	ENSG00000177105	ENST00000533217	ACGTCTTGCCCACAGCCCCA	AGGCACGTCTTGCCCACAGCCCCATCACCC	-1	GRCh38	11	3828087	antisense	TCA	NA	NA	NA	A-G	0	0	NA	NA	NA	NA	C-T	1	1	C_5;	Lys16Lys;	Silent;	Silent
libCART0020-v2_00087	RHOG	RHOG	ENSG00000177105	ENST00000533217	TGATGGGGCTGTGGGCAAGA	TGGGTGATGGGGCTGTGGGCAAGACGTGCC	-1	GRCh38	11	3828109	sense	CGT	NA	NA	NA	A-G	0	0	NA	NA	NA	NA	C-T	0	0	NA	NA	NA	NA
libCART0020-v2_00088	RHOG	RHOG	ENSG00000177105	ENST00000533217	CACGTCTTGCCCACAGCCCC	CAGGCACGTCTTGCCCACAGCCCCATCACC	-1	GRCh38	11	3828086	antisense	ATC	NA	NA	NA	A-G	0	0	NA	NA	NA	NA	C-T	1	1	C_6;	Lys16Lys;	Silent;	Silent
libCART0020-v2_00089	RHOG	RHOG	ENSG00000177105	ENST00000533217	GATGGGGCTGTGGGCAAGAC	GGGTGATGGGGCTGTGGGCAAGACGTGCCT	-1	GRCh38	11	3828108	sense	GTG	NA	NA	NA	A-G	0	0	NA	NA	NA	NA	C-T	1	0	C_8;	Ala13Val;	Missense;	Missense
libCART0020-v2_00090	RHOG	RHOG	ENSG00000177105	ENST00000533217	GCACGTCTTGCCCACAGCCC	GCAGGCACGTCTTGCCCACAGCCCCATCAC	-1	GRCh38	11	3828085	antisense	CAT	NA	NA	NA	A-G	0	0	NA	NA	NA	NA	C-T	2	2	C_4;C_7;	Thr17Thr;Lys16Lys;	Silent;Silent;	Silent
libCART0020-v2_00091	RHOG	RHOG	ENSG00000177105	ENST00000533217	ATGGGGCTGTGGGCAAGACG	GGTGATGGGGCTGTGGGCAAGACGTGCCTG	-1	GRCh38	11	3828107	sense	TGC	NA	NA	NA	A-G	0	0	NA	NA	NA	NA	C-T	1	0	C_7;	Ala13Val;	Missense;	Missense
libCART0020-v2_00092	RHOG	RHOG	ENSG00000177105	ENST00000533217	GGCACGTCTTGCCCACAGCC	AGCAGGCACGTCTTGCCCACAGCCCCATCA	-1	GRCh38	11	3828084	antisense	CCA	NA	NA	NA	A-G	1	0	A_4;	Cys18Arg;	Missense;	Missense	C-T	2	2	C_5;C_8;	Thr17Thr;Lys16Lys;	Silent;Silent;	Silent
libCART0020-v2_00093	RHOG	RHOG	ENSG00000177105	ENST00000533217	TGGGGCTGTGGGCAAGACGT	GTGATGGGGCTGTGGGCAAGACGTGCCTGC	-1	GRCh38	11	3828106	sense	GCC	NA	NA	NA	A-G	0	0	NA	NA	NA	NA	C-T	1	0	C_6;	Ala13Val;	Missense;	Missense
libCART0020-v2_00094	RHOG	RHOG	ENSG00000177105	ENST00000533217	AGGCACGTCTTGCCCACAGC	GAGCAGGCACGTCTTGCCCACAGCCCCATC	-1	GRCh38	11	3828083	antisense	CCC	NA	NA	NA	A-G	1	0	A_5;	Cys18Arg;	Missense;	Missense	C-T	2	1	C_4;C_6;	Cys18Tyr;Thr17Thr;	Missense;Silent;	Missense
libCART0020-v2_00095	RHOG	RHOG	ENSG00000177105	ENST00000533217	GGGGCTGTGGGCAAGACGTG	TGATGGGGCTGTGGGCAAGACGTGCCTGCT	-1	GRCh38	11	3828105	sense	CCT	NA	NA	NA	A-G	0	0	NA	NA	NA	NA	C-T	1	0	C_5;	Ala13Val;	Missense;	Missense
libCART0020-v2_00096	RHOG	RHOG	ENSG00000177105	ENST00000533217	CAGGCACGTCTTGCCCACAG	TGAGCAGGCACGTCTTGCCCACAGCCCCAT	-1	GRCh38	11	3828082	antisense	CCC	NA	NA	NA	A-G	1	0	A_6;	Cys18Arg;	Missense;	Missense	C-T	2	1	C_5;C_7;	Cys18Tyr;Thr17Thr;	Missense;Silent;	Missense
libCART0020-v2_00097	RHOG	RHOG	ENSG00000177105	ENST00000533217	GGGCTGTGGGCAAGACGTGC	GATGGGGCTGTGGGCAAGACGTGCCTGCTC	-1	GRCh38	11	3828104	sense	CTG	NA	NA	NA	A-G	0	0	NA	NA	NA	NA	C-T	1	0	C_4;	Ala13Val;	Missense;	Missense
libCART0020-v2_00098	RHOG	RHOG	ENSG00000177105	ENST00000533217	GCAGGCACGTCTTGCCCACA	ATGAGCAGGCACGTCTTGCCCACAGCCCCA	-1	GRCh38	11	3828081	antisense	GCC	NA	NA	NA	A-G	1	0	A_7;	Cys18Arg;	Missense;	Missense	C-T	2	1	C_6;C_8;	Cys18Tyr;Thr17Thr;	Missense;Silent;	Missense
libCART0020-v2_00099	RHOG	RHOG	ENSG00000177105	ENST00000533217	GGCTGTGGGCAAGACGTGCC	ATGGGGCTGTGGGCAAGACGTGCCTGCTCA	-1	GRCh38	11	3828103	sense	TGC	NA	NA	NA	A-G	0	0	NA	NA	NA	NA	C-T	0	0	NA	NA	NA	NA
libCART0020-v2_00100	RHOG	RHOG	ENSG00000177105	ENST00000533217	AGCAGGCACGTCTTGCCCAC	GATGAGCAGGCACGTCTTGCCCACAGCCCC	-1	GRCh38	11	3828080	antisense	AGC	NA	NA	NA	A-G	2	0	A_4;A_8;	Leu19Pro;Cys18Arg;	Missense;Missense;	Missense	C-T	1	0	C_7;	Cys18Tyr;	Missense;	Missense
libCART0020-v2_00101	RHOG	RHOG	ENSG00000177105	ENST00000533217	GCTGTGGGCAAGACGTGCCT	TGGGGCTGTGGGCAAGACGTGCCTGCTCAT	-1	GRCh38	11	3828102	sense	GCT	NA	NA	NA	A-G	0	0	NA	NA	NA	NA	C-T	0	0	NA	NA	NA	NA
libCART0020-v2_00102	RHOG	RHOG	ENSG00000177105	ENST00000533217	GAGCAGGCACGTCTTGCCCA	AGATGAGCAGGCACGTCTTGCCCACAGCCC	-1	GRCh38	11	3828079	antisense	CAG	NA	NA	NA	A-G	1	0	A_5;	Leu19Pro;	Missense;	Missense	C-T	2	1	C_4;C_8;	Leu19Leu;Cys18Tyr;	Silent;Missense;	Missense
libCART0020-v2_00103	RHOG	RHOG	ENSG00000177105	ENST00000533217	CTGTGGGCAAGACGTGCCTG	GGGGCTGTGGGCAAGACGTGCCTGCTCATC	-1	GRCh38	11	3828101	sense	CTC	NA	NA	NA	A-G	0	0	NA	NA	NA	NA	C-T	1	1	C_8;	Gly15Gly;	Silent;	Silent
libCART0020-v2_00104	RHOG	RHOG	ENSG00000177105	ENST00000533217	TGAGCAGGCACGTCTTGCCC	CAGATGAGCAGGCACGTCTTGCCCACAGCC	-1	GRCh38	11	3828078	antisense	ACA	NA	NA	NA	A-G	1	0	A_6;	Leu19Pro;	Missense;	Missense	C-T	1	1	C_5;	Leu19Leu;	Silent;	Silent
libCART0020-v2_00105	RHOG	RHOG	ENSG00000177105	ENST00000533217	TGTGGGCAAGACGTGCCTGC	GGGCTGTGGGCAAGACGTGCCTGCTCATCT	-1	GRCh38	11	3828100	sense	TCA	NA	NA	NA	A-G	1	0	A_8;	Lys16Glu;	Missense;	Missense	C-T	1	1	C_7;	Gly15Gly;	Silent;	Silent
libCART0020-v2_00106	RHOG	RHOG	ENSG00000177105	ENST00000533217	ATGAGCAGGCACGTCTTGCC	GCAGATGAGCAGGCACGTCTTGCCCACAGC	-1	GRCh38	11	3828077	antisense	CAC	NA	NA	NA	A-G	2	0	A_4;A_7;	Leu20Pro;Leu19Pro;	Missense;Missense;	Missense	C-T	1	1	C_6;	Leu19Leu;	Silent;	Silent
libCART0020-v2_00107	RHOG	RHOG	ENSG00000177105	ENST00000533217	GTGGGCAAGACGTGCCTGCT	GGCTGTGGGCAAGACGTGCCTGCTCATCTG	-1	GRCh38	11	3828099	sense	CAT	NA	NA	NA	A-G	1	0	A_7_8;	Lys16Gly;	Missense;	Missense	C-T	1	1	C_6;	Gly15Gly;	Silent;	Silent
libCART0020-v2_00108	RHOG	RHOG	ENSG00000177105	ENST00000533217	GATGAGCAGGCACGTCTTGC	AGCAGATGAGCAGGCACGTCTTGCCCACAG	-1	GRCh38	11	3828076	antisense	CCA	NA	NA	NA	A-G	2	0	A_5;A_8;	Leu20Pro;Leu19Pro;	Missense;Missense;	Missense	C-T	1	1	C_7;	Leu19Leu;	Silent;	Silent
libCART0020-v2_00109	RHOG	RHOG	ENSG00000177105	ENST00000533217	TGGGCAAGACGTGCCTGCTC	GCTGTGGGCAAGACGTGCCTGCTCATCTGC	-1	GRCh38	11	3828098	sense	ATC	NA	NA	NA	A-G	1	0	A_6_7;	Lys16Gly;	Missense;	Missense	C-T	1	1	C_5;	Gly15Gly;	Silent;	Silent
libCART0020-v2_00110	RHOG	RHOG	ENSG00000177105	ENST00000533217	AGATGAGCAGGCACGTCTTG	TAGCAGATGAGCAGGCACGTCTTGCCCACA	-1	GRCh38	11	3828075	antisense	CCC	NA	NA	NA	A-G	1	0	A_6;	Leu20Pro;	Missense;	Missense	C-T	1	1	C_8;	Leu19Leu;	Silent;	Silent
libCART0020-v2_00111	RHOG	RHOG	ENSG00000177105	ENST00000533217	GGGCAAGACGTGCCTGCTCA	CTGTGGGCAAGACGTGCCTGCTCATCTGCT	-1	GRCh38	11	3828097	sense	TCT	NA	NA	NA	A-G	2	0	A_5_6;A_8;	Lys16Gly;Thr17Ala;	Missense;Missense;	Missense	C-T	1	1	C_4;	Gly15Gly;	Silent;	Silent
libCART0020-v2_00112	RHOG	RHOG	ENSG00000177105	ENST00000533217	CAGATGAGCAGGCACGTCTT	GTAGCAGATGAGCAGGCACGTCTTGCCCAC	-1	GRCh38	11	3828074	antisense	GCC	NA	NA	NA	A-G	2	0	A_4;A_7;	Ile21Thr;Leu20Pro;	Missense;Missense;	Missense	C-T	0	0	NA	NA	NA	NA
libCART0020-v2_00113	RHOG	RHOG	ENSG00000177105	ENST00000533217	GGCAAGACGTGCCTGCTCAT	TGTGGGCAAGACGTGCCTGCTCATCTGCTA	-1	GRCh38	11	3828096	sense	CTG	NA	NA	NA	A-G	2	0	A_4_5;A_7;	Lys16Gly;Thr17Ala;	Missense;Missense;	Missense	C-T	1	0	C_8;	Thr17Met;	Missense;	Missense
libCART0020-v2_00114	RHOG	RHOG	ENSG00000177105	ENST00000533217	GCAGATGAGCAGGCACGTCT	TGTAGCAGATGAGCAGGCACGTCTTGCCCA	-1	GRCh38	11	3828073	antisense	TGC	NA	NA	NA	A-G	2	0	A_5;A_8;	Ile21Thr;Leu20Pro;	Missense;Missense;	Missense	C-T	0	0	NA	NA	NA	NA
libCART0020-v2_00115	RHOG	RHOG	ENSG00000177105	ENST00000533217	GCAAGACGTGCCTGCTCATC	GTGGGCAAGACGTGCCTGCTCATCTGCTAC	-1	GRCh38	11	3828095	sense	TGC	NA	NA	NA	A-G	2	0	A_4;A_6;	Lys16Arg;Thr17Ala;	Missense;Missense;	Missense	C-T	1	0	C_7;	Thr17Met;	Missense;	Missense
libCART0020-v2_00116	RHOG	RHOG	ENSG00000177105	ENST00000533217	AGCAGATGAGCAGGCACGTC	GTGTAGCAGATGAGCAGGCACGTCTTGCCC	-1	GRCh38	11	3828072	antisense	TTG	NA	NA	NA	A-G	2	0	A_4;A_6;	Cys22Arg;Ile21Thr;	Missense;Missense;	Missense	C-T	0	0	NA	NA	NA	NA
libCART0020-v2_00117	RHOG	RHOG	ENSG00000177105	ENST00000533217	CAAGACGTGCCTGCTCATCT	TGGGCAAGACGTGCCTGCTCATCTGCTACA	-1	GRCh38	11	3828094	sense	GCT	NA	NA	NA	A-G	1	0	A_5;	Thr17Ala;	Missense;	Missense	C-T	1	0	C_6;	Thr17Met;	Missense;	Missense
libCART0020-v2_00118	RHOG	RHOG	ENSG00000177105	ENST00000533217	TAGCAGATGAGCAGGCACGT	TGTGTAGCAGATGAGCAGGCACGTCTTGCC	-1	GRCh38	11	3828071	antisense	CTT	NA	NA	NA	A-G	2	0	A_5;A_7;	Cys22Arg;Ile21Thr;	Missense;Missense;	Missense	C-T	1	0	C_4;	Cys22Tyr;	Missense;	Missense
libCART0020-v2_00119	RHOG	RHOG	ENSG00000177105	ENST00000533217	AAGACGTGCCTGCTCATCTG	GGGCAAGACGTGCCTGCTCATCTGCTACAC	-1	GRCh38	11	3828093	sense	CTA	NA	NA	NA	A-G	1	0	A_4;	Thr17Ala;	Missense;	Missense	C-T	1	0	C_5;	Thr17Met;	Missense;	Missense
libCART0020-v2_00120	RHOG	RHOG	ENSG00000177105	ENST00000533217	GTAGCAGATGAGCAGGCACG	TTGTGTAGCAGATGAGCAGGCACGTCTTGC	-1	GRCh38	11	3828070	antisense	TCT	NA	NA	NA	A-G	2	0	A_6;A_8;	Cys22Arg;Ile21Thr;	Missense;Missense;	Missense	C-T	1	0	C_5;	Cys22Tyr;	Missense;	Missense
libCART0020-v2_00121	RHOG	RHOG	ENSG00000177105	ENST00000533217	AGACGTGCCTGCTCATCTGC	GGCAAGACGTGCCTGCTCATCTGCTACACA	-1	GRCh38	11	3828092	sense	TAC	NA	yes	NA	A-G	0	0	NA	NA	NA	NA	C-T	2	1	C_4;C_8;	Thr17Met;Cys18Cys;	Missense;Silent;	Missense
libCART0020-v2_00122	RHOG	RHOG	ENSG00000177105	ENST00000533217	TGTAGCAGATGAGCAGGCAC	GTTGTGTAGCAGATGAGCAGGCACGTCTTG	-1	GRCh38	11	3828069	antisense	GTC	NA	NA	NA	A-G	2	0	A_4;A_7;	Tyr23His;Cys22Arg;	Missense;Missense;	Missense	C-T	1	0	C_6;	Cys22Tyr;	Missense;	Missense
libCART0020-v2_00123	RHOG	RHOG	ENSG00000177105	ENST00000533217	GACGTGCCTGCTCATCTGCT	GCAAGACGTGCCTGCTCATCTGCTACACAA	-1	GRCh38	11	3828091	sense	ACA	NA	NA	NA	A-G	0	0	NA	NA	NA	NA	C-T	2	2	C_7;C_8;	Cys18Cys;Leu19Leu;	Silent;Silent;	Silent
libCART0020-v2_00124	RHOG	RHOG	ENSG00000177105	ENST00000533217	GTGTAGCAGATGAGCAGGCA	AGTTGTGTAGCAGATGAGCAGGCACGTCTT	-1	GRCh38	11	3828068	antisense	CGT	NA	NA	NA	A-G	2	0	A_5;A_8;	Tyr23His;Cys22Arg;	Missense;Missense;	Missense	C-T	1	0	C_7;	Cys22Tyr;	Missense;	Missense
libCART0020-v2_00125	RHOG	RHOG	ENSG00000177105	ENST00000533217	ACGTGCCTGCTCATCTGCTA	CAAGACGTGCCTGCTCATCTGCTACACAAC	-1	GRCh38	11	3828090	sense	CAC	NA	NA	NA	A-G	0	0	NA	NA	NA	NA	C-T	2	2	C_6;C_7;	Cys18Cys;Leu19Leu;	Silent;Silent;	Silent
libCART0020-v2_00126	RHOG	RHOG	ENSG00000177105	ENST00000533217	TGTGTAGCAGATGAGCAGGC	TAGTTGTGTAGCAGATGAGCAGGCACGTCT	-1	GRCh38	11	3828067	antisense	ACG	NA	NA	NA	A-G	1	0	A_6;	Tyr23His;	Missense;	Missense	C-T	1	0	C_8;	Cys22Tyr;	Missense;	Missense
libCART0020-v2_00127	RHOG	RHOG	ENSG00000177105	ENST00000533217	CGTGCCTGCTCATCTGCTAC	AAGACGTGCCTGCTCATCTGCTACACAACT	-1	GRCh38	11	3828089	sense	ACA	NA	NA	NA	A-G	0	0	NA	NA	NA	NA	C-T	2	2	C_5;C_6;	Cys18Cys;Leu19Leu;	Silent;Silent;	Silent
libCART0020-v2_00128	RHOG	RHOG	ENSG00000177105	ENST00000533217	TTGTGTAGCAGATGAGCAGG	TTAGTTGTGTAGCAGATGAGCAGGCACGTC	-1	GRCh38	11	3828066	antisense	CAC	NA	NA	NA	A-G	1	0	A_7;	Tyr23His;	Missense;	Missense	C-T	0	0	NA	NA	NA	NA
libCART0020-v2_00129	RHOG	RHOG	ENSG00000177105	ENST00000533217	GTGCCTGCTCATCTGCTACA	AGACGTGCCTGCTCATCTGCTACACAACTA	-1	GRCh38	11	3828088	sense	CAA	NA	NA	NA	A-G	0	0	NA	NA	NA	NA	C-T	3	2	C_4;C_5;C_8;	Cys18Cys;Leu19Leu;Leu20Phe;	Silent;Silent;Missense;	Missense
libCART0020-v2_00130	RHOG	RHOG	ENSG00000177105	ENST00000533217	GTTGTGTAGCAGATGAGCAG	GTTAGTTGTGTAGCAGATGAGCAGGCACGT	-1	GRCh38	11	3828065	antisense	GCA	NA	NA	NA	A-G	1	0	A_8;	Tyr23His;	Missense;	Missense	C-T	0	0	NA	NA	NA	NA
libCART0020-v2_00131	RHOG	RHOG	ENSG00000177105	ENST00000533217	TGCCTGCTCATCTGCTACAC	GACGTGCCTGCTCATCTGCTACACAACTAA	-1	GRCh38	11	3828087	sense	AAC	NA	NA	NA	A-G	0	0	NA	NA	NA	NA	C-T	2	1	C_4;C_7;	Leu19Leu;Leu20Phe;	Silent;Missense;	Missense
libCART0020-v2_00132	RHOG	RHOG	ENSG00000177105	ENST00000533217	AGTTGTGTAGCAGATGAGCA	CGTTAGTTGTGTAGCAGATGAGCAGGCACG	-1	GRCh38	11	3828064	antisense	GGC	NA	NA	NA	A-G	0	0	NA	NA	NA	NA	C-T	0	0	NA	NA	NA	NA
libCART0020-v2_00133	RHOG	RHOG	ENSG00000177105	ENST00000533217	GCCTGCTCATCTGCTACACA	ACGTGCCTGCTCATCTGCTACACAACTAAC	-1	GRCh38	11	3828086	sense	ACT	NA	NA	NA	A-G	0	0	NA	NA	NA	NA	C-T	1	0	C_6_8;	Leu20Phe;	Missense;	Missense
libCART0020-v2_00134	RHOG	RHOG	ENSG00000177105	ENST00000533217	TAGTTGTGTAGCAGATGAGC	GCGTTAGTTGTGTAGCAGATGAGCAGGCAC	-1	GRCh38	11	3828063	antisense	AGG	yes	NA	NA	A-G	0	0	NA	NA	NA	NA	C-T	0	0	NA	NA	NA	NA
libCART0020-v2_00135	RHOG	RHOG	ENSG00000177105	ENST00000533217	CCTGCTCATCTGCTACACAA	CGTGCCTGCTCATCTGCTACACAACTAACG	-1	GRCh38	11	3828085	sense	CTA	NA	NA	NA	A-G	1	0	A_8;	Ile21Val;	Missense;	Missense	C-T	1	0	C_5_7;	Leu20Phe;	Missense;	Missense
libCART0020-v2_00136	RHOG	RHOG	ENSG00000177105	ENST00000533217	TTAGTTGTGTAGCAGATGAG	AGCGTTAGTTGTGTAGCAGATGAGCAGGCA	-1	GRCh38	11	3828062	antisense	CAG	NA	NA	NA	A-G	0	0	NA	NA	NA	NA	C-T	0	0	NA	NA	NA	NA
libCART0020-v2_00137	RHOG	RHOG	ENSG00000177105	ENST00000533217	CTGCTCATCTGCTACACAAC	GTGCCTGCTCATCTGCTACACAACTAACGC	-1	GRCh38	11	3828084	sense	TAA	NA	NA	NA	A-G	1	0	A_7;	Ile21Val;	Missense;	Missense	C-T	1	0	C_4_6;	Leu20Phe;	Missense;	Missense
libCART0020-v2_00138	RHOG	RHOG	ENSG00000177105	ENST00000533217	GTTAGTTGTGTAGCAGATGA	AAGCGTTAGTTGTGTAGCAGATGAGCAGGC	-1	GRCh38	11	3828061	antisense	GCA	NA	NA	NA	A-G	1	1	A_4;	Thr25Thr;	Silent;	Silent	C-T	0	0	NA	NA	NA	NA
libCART0020-v2_00139	RHOG	RHOG	ENSG00000177105	ENST00000533217	TGCTCATCTGCTACACAACT	TGCCTGCTCATCTGCTACACAACTAACGCT	-1	GRCh38	11	3828083	sense	AAC	NA	NA	NA	A-G	1	0	A_6;	Ile21Val;	Missense;	Missense	C-T	2	2	C_5;C_8;	Leu20Leu;Ile21Ile;	Silent;Silent;	Silent
libCART0020-v2_00140	RHOG	RHOG	ENSG00000177105	ENST00000533217	CGTTAGTTGTGTAGCAGATG	AAAGCGTTAGTTGTGTAGCAGATGAGCAGG	-1	GRCh38	11	3828060	antisense	AGC	NA	NA	NA	A-G	1	1	A_5;	Thr25Thr;	Silent;	Silent	C-T	0	0	NA	NA	NA	NA
libCART0020-v2_00141	RHOG	RHOG	ENSG00000177105	ENST00000533217	GCTCATCTGCTACACAACTA	GCCTGCTCATCTGCTACACAACTAACGCTT	-1	GRCh38	11	3828082	sense	ACG	NA	NA	NA	A-G	1	0	A_5;	Ile21Val;	Missense;	Missense	C-T	2	2	C_4;C_7;	Leu20Leu;Ile21Ile;	Silent;Silent;	Silent
libCART0020-v2_00142	RHOG	RHOG	ENSG00000177105	ENST00000533217	GCGTTAGTTGTGTAGCAGAT	GAAAGCGTTAGTTGTGTAGCAGATGAGCAG	-1	GRCh38	11	3828059	antisense	GAG	NA	NA	NA	A-G	1	1	A_6;	Thr25Thr;	Silent;	Silent	C-T	0	0	NA	NA	NA	NA
libCART0020-v2_00143	RHOG	RHOG	ENSG00000177105	ENST00000533217	CTCATCTGCTACACAACTAA	CCTGCTCATCTGCTACACAACTAACGCTTT	-1	GRCh38	11	3828081	sense	CGC	NA	NA	NA	A-G	1	0	A_4;	Ile21Val;	Missense;	Missense	C-T	1	1	C_6;	Ile21Ile;	Silent;	Silent
libCART0020-v2_00144	RHOG	RHOG	ENSG00000177105	ENST00000533217	AGCGTTAGTTGTGTAGCAGA	GGAAAGCGTTAGTTGTGTAGCAGATGAGCA	-1	GRCh38	11	3828058	antisense	TGA	NA	NA	NA	A-G	1	1	A_7;	Thr25Thr;	Silent;	Silent	C-T	0	0	NA	NA	NA	NA
libCART0020-v2_00145	RHOG	RHOG	ENSG00000177105	ENST00000533217	TCATCTGCTACACAACTAAC	CTGCTCATCTGCTACACAACTAACGCTTTC	-1	GRCh38	11	3828080	sense	GCT	NA	NA	NA	A-G	0	0	NA	NA	NA	NA	C-T	2	2	C_5;C_8;	Ile21Ile;Cys22Cys;	Silent;Silent;	Silent
libCART0020-v2_00146	RHOG	RHOG	ENSG00000177105	ENST00000533217	AAGCGTTAGTTGTGTAGCAG	GGGAAAGCGTTAGTTGTGTAGCAGATGAGC	-1	GRCh38	11	3828057	antisense	ATG	NA	NA	NA	A-G	1	1	A_8;	Thr25Thr;	Silent;	Silent	C-T	1	0	C_4;	Ala27Thr;	Missense;	Missense
libCART0020-v2_00147	RHOG	RHOG	ENSG00000177105	ENST00000533217	CATCTGCTACACAACTAACG	TGCTCATCTGCTACACAACTAACGCTTTCC	-1	GRCh38	11	3828079	sense	CTT	NA	NA	NA	A-G	0	0	NA	NA	NA	NA	C-T	2	2	C_4;C_7;	Ile21Ile;Cys22Cys;	Silent;Silent;	Silent
libCART0020-v2_00148	RHOG	RHOG	ENSG00000177105	ENST00000533217	AAAGCGTTAGTTGTGTAGCA	GGGGAAAGCGTTAGTTGTGTAGCAGATGAG	-1	GRCh38	11	3828056	antisense	GAT	NA	NA	NA	A-G	0	0	NA	NA	NA	NA	C-T	1	0	C_5;	Ala27Thr;	Missense;	Missense
libCART0020-v2_00149	RHOG	RHOG	ENSG00000177105	ENST00000533217	ATCTGCTACACAACTAACGC	GCTCATCTGCTACACAACTAACGCTTTCCC	-1	GRCh38	11	3828078	sense	TTT	NA	NA	NA	A-G	1	0	A_8;	Tyr23Cys;	Missense;	Missense	C-T	1	1	C_6;	Cys22Cys;	Silent;	Silent
libCART0020-v2_00150	RHOG	RHOG	ENSG00000177105	ENST00000533217	GAAAGCGTTAGTTGTGTAGC	TGGGGAAAGCGTTAGTTGTGTAGCAGATGA	-1	GRCh38	11	3828055	antisense	AGA	NA	NA	NA	A-G	1	1	A_4;	Ala27Ala;	Silent;	Silent	C-T	1	0	C_6;	Ala27Thr;	Missense;	Missense
libCART0020-v2_00151	RHOG	RHOG	ENSG00000177105	ENST00000533217	TCTGCTACACAACTAACGCT	CTCATCTGCTACACAACTAACGCTTTCCCC	-1	GRCh38	11	3828077	sense	TTC	NA	NA	NA	A-G	1	0	A_7;	Tyr23Cys;	Missense;	Missense	C-T	2	2	C_5;C_8;	Cys22Cys;Tyr23Tyr;	Silent;Silent;	Silent
libCART0020-v2_00152	RHOG	RHOG	ENSG00000177105	ENST00000533217	GGAAAGCGTTAGTTGTGTAG	TTGGGGAAAGCGTTAGTTGTGTAGCAGATG	-1	GRCh38	11	3828054	antisense	CAG	NA	NA	NA	A-G	2	1	A_4;A_5;	Phe28Leu;Ala27Ala;	Missense;Silent;	Missense	C-T	1	0	C_7;	Ala27Thr;	Missense;	Missense
libCART0020-v2_00153	RHOG	RHOG	ENSG00000177105	ENST00000533217	CTGCTACACAACTAACGCTT	TCATCTGCTACACAACTAACGCTTTCCCCA	-1	GRCh38	11	3828076	sense	TCC	NA	NA	NA	A-G	2	0	A_6;A_8;	Tyr23Cys;Thr24Ala;	Missense;Missense;	Missense	C-T	2	2	C_4;C_7;	Cys22Cys;Tyr23Tyr;	Silent;Silent;	Silent
libCART0020-v2_00154	RHOG	RHOG	ENSG00000177105	ENST00000533217	GGGAAAGCGTTAGTTGTGTA	TTTGGGGAAAGCGTTAGTTGTGTAGCAGAT	-1	GRCh38	11	3828053	antisense	GCA	NA	NA	NA	A-G	2	1	A_4_5;A_6;	Phe28Pro;Ala27Ala;	Missense;Silent;	Missense	C-T	1	0	C_8;	Ala27Thr;	Missense;	Missense
libCART0020-v2_00155	RHOG	RHOG	ENSG00000177105	ENST00000533217	TGCTACACAACTAACGCTTT	CATCTGCTACACAACTAACGCTTTCCCCAA	-1	GRCh38	11	3828075	sense	CCC	NA	NA	NA	A-G	2	0	A_5;A_7;	Tyr23Cys;Thr24Ala;	Missense;Missense;	Missense	C-T	2	1	C_6;C_8;	Tyr23Tyr;Thr24Ile;	Silent;Missense;	Missense
libCART0020-v2_00156	RHOG	RHOG	ENSG00000177105	ENST00000533217	GGGGAAAGCGTTAGTTGTGT	CTTTGGGGAAAGCGTTAGTTGTGTAGCAGA	-1	GRCh38	11	3828052	antisense	AGC	NA	NA	NA	A-G	2	1	A_5_6;A_7;	Phe28Pro;Ala27Ala;	Missense;Silent;	Missense	C-T	0	0	NA	NA	NA	NA
libCART0020-v2_00157	RHOG	RHOG	ENSG00000177105	ENST00000533217	GCTACACAACTAACGCTTTC	ATCTGCTACACAACTAACGCTTTCCCCAAA	-1	GRCh38	11	3828074	sense	CCC	NA	NA	NA	A-G	2	0	A_4;A_6_8;	Tyr23Cys;Thr24Ala;	Missense;Missense;	Missense	C-T	2	1	C_5;C_7;	Tyr23Tyr;Thr24Ile;	Silent;Missense;	Missense
libCART0020-v2_00158	RHOG	RHOG	ENSG00000177105	ENST00000533217	TGGGGAAAGCGTTAGTTGTG	TCTTTGGGGAAAGCGTTAGTTGTGTAGCAG	-1	GRCh38	11	3828051	antisense	TAG	NA	NA	NA	A-G	2	1	A_6_7;A_8;	Phe28Pro;Ala27Ala;	Missense;Silent;	Missense	C-T	0	0	NA	NA	NA	NA
libCART0020-v2_00159	RHOG	RHOG	ENSG00000177105	ENST00000533217	CTACACAACTAACGCTTTCC	TCTGCTACACAACTAACGCTTTCCCCAAAG	-1	GRCh38	11	3828073	sense	CCA	NA	NA	NA	A-G	2	0	A_5_7;A_8;	Thr24Ala;Thr25Ala;	Missense;Missense;	Missense	C-T	2	1	C_4;C_6;	Tyr23Tyr;Thr24Ile;	Silent;Missense;	Missense
libCART0020-v2_00160	RHOG	RHOG	ENSG00000177105	ENST00000533217	TTGGGGAAAGCGTTAGTTGT	CTCTTTGGGGAAAGCGTTAGTTGTGTAGCA	-1	GRCh38	11	3828050	antisense	GTA	NA	NA	NA	A-G	1	0	A_7_8;	Phe28Pro;	Missense;	Missense	C-T	0	0	NA	NA	NA	NA
libCART0020-v2_00161	RHOG	RHOG	ENSG00000177105	ENST00000533217	TACACAACTAACGCTTTCCC	CTGCTACACAACTAACGCTTTCCCCAAAGA	-1	GRCh38	11	3828072	sense	CAA	NA	NA	NA	A-G	2	0	A_4_6;A_7;	Thr24Ala;Thr25Ala;	Missense;Missense;	Missense	C-T	2	0	C_5;C_8;	Thr24Ile;Thr25Ile;	Missense;Missense;	Missense
libCART0020-v2_00162	RHOG	RHOG	ENSG00000177105	ENST00000533217	TTTGGGGAAAGCGTTAGTTG	ACTCTTTGGGGAAAGCGTTAGTTGTGTAGC	-1	GRCh38	11	3828049	antisense	TGT	NA	NA	NA	A-G	1	0	A_8;	Phe28Ser;	Missense;	Missense	C-T	0	0	NA	NA	NA	NA
libCART0020-v2_00163	RHOG	RHOG	ENSG00000177105	ENST00000533217	ACACAACTAACGCTTTCCCC	TGCTACACAACTAACGCTTTCCCCAAAGAG	-1	GRCh38	11	3828071	sense	AAA	NA	NA	NA	A-G	2	1	A_5;A_6;	Thr24Thr;Thr25Ala;	Silent;Missense;	Missense	C-T	2	0	C_4;C_7;	Thr24Ile;Thr25Ile;	Missense;Missense;	Missense
libCART0020-v2_00164	RHOG	RHOG	ENSG00000177105	ENST00000533217	CTTTGGGGAAAGCGTTAGTT	TACTCTTTGGGGAAAGCGTTAGTTGTGTAG	-1	GRCh38	11	3828048	antisense	GTG	NA	NA	NA	A-G	0	0	NA	NA	NA	NA	C-T	0	0	NA	NA	NA	NA
libCART0020-v2_00165	RHOG	RHOG	ENSG00000177105	ENST00000533217	CACAACTAACGCTTTCCCCA	GCTACACAACTAACGCTTTCCCCAAAGAGT	-1	GRCh38	11	3828070	sense	AAG	NA	NA	NA	A-G	3	1	A_4;A_5;A_8;	Thr24Thr;Thr25Ala;Asn26Asp;	Silent;Missense;Missense;	Missense	C-T	1	0	C_6;	Thr25Ile;	Missense;	Missense
libCART0020-v2_00166	RHOG	RHOG	ENSG00000177105	ENST00000533217	TCTTTGGGGAAAGCGTTAGT	GTACTCTTTGGGGAAAGCGTTAGTTGTGTA	-1	GRCh38	11	3828047	antisense	TGT	NA	NA	NA	A-G	0	0	NA	NA	NA	NA	C-T	0	0	NA	NA	NA	NA
libCART0020-v2_00167	RHOG	RHOG	ENSG00000177105	ENST00000533217	ACAACTAACGCTTTCCCCAA	CTACACAACTAACGCTTTCCCCAAAGAGTA	-1	GRCh38	11	3828069	sense	AGA	NA	NA	NA	A-G	2	0	A_4;A_7_8;	Thr25Ala;Asn26Gly;	Missense;Missense;	Missense	C-T	1	0	C_5;	Thr25Ile;	Missense;	Missense
libCART0020-v2_00168	RHOG	RHOG	ENSG00000177105	ENST00000533217	CTCTTTGGGGAAAGCGTTAG	TGTACTCTTTGGGGAAAGCGTTAGTTGTGT	-1	GRCh38	11	3828046	antisense	TTG	NA	NA	NA	A-G	0	0	NA	NA	NA	NA	C-T	0	0	NA	NA	NA	NA
libCART0020-v2_00169	RHOG	RHOG	ENSG00000177105	ENST00000533217	CAACTAACGCTTTCCCCAAA	TACACAACTAACGCTTTCCCCAAAGAGTAC	-1	GRCh38	11	3828068	sense	GAG	NA	NA	NA	A-G	1	0	A_6_7;	Asn26Gly;	Missense;	Missense	C-T	2	1	C_4;C_8;	Thr25Ile;Asn26Asn;	Missense;Silent;	Missense
libCART0020-v2_00170	RHOG	RHOG	ENSG00000177105	ENST00000533217	ACTCTTTGGGGAAAGCGTTA	ATGTACTCTTTGGGGAAAGCGTTAGTTGTG	-1	GRCh38	11	3828045	antisense	GTT	NA	NA	NA	A-G	0	0	NA	NA	NA	NA	C-T	1	0	C_4;	Glu31Lys;	Missense;	Missense
libCART0020-v2_00171	RHOG	RHOG	ENSG00000177105	ENST00000533217	AACTAACGCTTTCCCCAAAG	ACACAACTAACGCTTTCCCCAAAGAGTACA	-1	GRCh38	11	3828067	sense	AGT	NA	NA	NA	A-G	1	0	A_5_6;	Asn26Gly;	Missense;	Missense	C-T	1	1	C_7;	Asn26Asn;	Silent;	Silent
libCART0020-v2_00172	RHOG	RHOG	ENSG00000177105	ENST00000533217	TACTCTTTGGGGAAAGCGTT	GATGTACTCTTTGGGGAAAGCGTTAGTTGT	-1	GRCh38	11	3828044	antisense	AGT	NA	NA	NA	A-G	0	0	NA	NA	NA	NA	C-T	1	0	C_5;	Glu31Lys;	Missense;	Missense
libCART0020-v2_00173	RHOG	RHOG	ENSG00000177105	ENST00000533217	ACTAACGCTTTCCCCAAAGA	CACAACTAACGCTTTCCCCAAAGAGTACAT	-1	GRCh38	11	3828066	sense	GTA	NA	NA	NA	A-G	1	0	A_4_5;	Asn26Gly;	Missense;	Missense	C-T	2	1	C_6;C_8;	Asn26Asn;Ala27Val;	Silent;Missense;	Missense
libCART0020-v2_00174	RHOG	RHOG	ENSG00000177105	ENST00000533217	GTACTCTTTGGGGAAAGCGT	GGATGTACTCTTTGGGGAAAGCGTTAGTTG	-1	GRCh38	11	3828043	antisense	TAG	NA	NA	NA	A-G	0	0	NA	NA	NA	NA	C-T	1	0	C_4_6;	Glu31Lys;	Missense;	Missense
libCART0020-v2_00175	RHOG	RHOG	ENSG00000177105	ENST00000533217	CTAACGCTTTCCCCAAAGAG	ACAACTAACGCTTTCCCCAAAGAGTACATC	-1	GRCh38	11	3828065	sense	TAC	NA	NA	NA	A-G	1	0	A_4;	Asn26Ser;	Missense;	Missense	C-T	2	1	C_5;C_7;	Asn26Asn;Ala27Val;	Silent;Missense;	Missense
libCART0020-v2_00176	RHOG	RHOG	ENSG00000177105	ENST00000533217	TGTACTCTTTGGGGAAAGCG	GGGATGTACTCTTTGGGGAAAGCGTTAGTT	-1	GRCh38	11	3828042	antisense	TTA	NA	NA	NA	A-G	1	0	A_4;	Tyr32His;	Missense;	Missense	C-T	1	0	C_5_7;	Glu31Lys;	Missense;	Missense
libCART0020-v2_00177	RHOG	RHOG	ENSG00000177105	ENST00000533217	TAACGCTTTCCCCAAAGAGT	CAACTAACGCTTTCCCCAAAGAGTACATCC	-1	GRCh38	11	3828064	sense	ACA	NA	NA	NA	A-G	0	0	NA	NA	NA	NA	C-T	2	1	C_4;C_6;	Asn26Asn;Ala27Val;	Silent;Missense;	Missense
libCART0020-v2_00178	RHOG	RHOG	ENSG00000177105	ENST00000533217	ATGTACTCTTTGGGGAAAGC	GGGGATGTACTCTTTGGGGAAAGCGTTAGT	-1	GRCh38	11	3828041	antisense	GTT	NA	NA	NA	A-G	1	0	A_5;	Tyr32His;	Missense;	Missense	C-T	1	0	C_6_8;	Glu31Lys;	Missense;	Missense
libCART0020-v2_00179	RHOG	RHOG	ENSG00000177105	ENST00000533217	AACGCTTTCCCCAAAGAGTA	AACTAACGCTTTCCCCAAAGAGTACATCCC	-1	GRCh38	11	3828063	sense	CAT	NA	NA	NA	A-G	0	0	NA	NA	NA	NA	C-T	1	0	C_5;	Ala27Val;	Missense;	Missense
libCART0020-v2_00180	RHOG	RHOG	ENSG00000177105	ENST00000533217	GATGTACTCTTTGGGGAAAG	TGGGGATGTACTCTTTGGGGAAAGCGTTAG	-1	GRCh38	11	3828040	antisense	CGT	NA	NA	NA	A-G	1	0	A_6;	Tyr32His;	Missense;	Missense	C-T	1	1	C_7;	Glu31Glu;	Silent;	Silent
libCART0020-v2_00181	RHOG	RHOG	ENSG00000177105	ENST00000533217	ACGCTTTCCCCAAAGAGTAC	ACTAACGCTTTCCCCAAAGAGTACATCCCC	-1	GRCh38	11	3828062	sense	ATC	NA	NA	NA	A-G	0	0	NA	NA	NA	NA	C-T	2	1	C_4;C_8;	Ala27Val;Phe28Phe;	Missense;Silent;	Missense
libCART0020-v2_00182	RHOG	RHOG	ENSG00000177105	ENST00000533217	GGATGTACTCTTTGGGGAAA	GTGGGGATGTACTCTTTGGGGAAAGCGTTA	-1	GRCh38	11	3828039	antisense	GCG	NA	NA	NA	A-G	1	0	A_7;	Tyr32His;	Missense;	Missense	C-T	1	1	C_8;	Glu31Glu;	Silent;	Silent
libCART0020-v2_00183	RHOG	RHOG	ENSG00000177105	ENST00000533217	CGCTTTCCCCAAAGAGTACA	CTAACGCTTTCCCCAAAGAGTACATCCCCA	-1	GRCh38	11	3828061	sense	TCC	NA	NA	NA	A-G	0	0	NA	NA	NA	NA	C-T	2	1	C_7;C_8;	Phe28Phe;Pro29Ser;	Silent;Missense;	Missense
libCART0020-v2_00184	RHOG	RHOG	ENSG00000177105	ENST00000533217	GGGATGTACTCTTTGGGGAA	GGTGGGGATGTACTCTTTGGGGAAAGCGTT	-1	GRCh38	11	3828038	antisense	AGC	NA	NA	NA	A-G	2	0	A_4;A_8;	Ile33Thr;Tyr32His;	Missense;Missense;	Missense	C-T	0	0	NA	NA	NA	NA
libCART0020-v2_00185	RHOG	RHOG	ENSG00000177105	ENST00000533217	GCTTTCCCCAAAGAGTACAT	TAACGCTTTCCCCAAAGAGTACATCCCCAC	-1	GRCh38	11	3828060	sense	CCC	NA	NA	NA	A-G	0	0	NA	NA	NA	NA	C-T	2	1	C_6;C_7_8;	Phe28Phe;Pro29Phe;	Silent;Missense;	Missense
libCART0020-v2_00186	RHOG	RHOG	ENSG00000177105	ENST00000533217	GGGGATGTACTCTTTGGGGA	CGGTGGGGATGTACTCTTTGGGGAAAGCGT	-1	GRCh38	11	3828037	antisense	AAG	NA	NA	NA	A-G	1	0	A_5;	Ile33Thr;	Missense;	Missense	C-T	0	0	NA	NA	NA	NA
libCART0020-v2_00187	RHOG	RHOG	ENSG00000177105	ENST00000533217	CTTTCCCCAAAGAGTACATC	AACGCTTTCCCCAAAGAGTACATCCCCACC	-1	GRCh38	11	3828059	sense	CCC	NA	NA	NA	A-G	0	0	NA	NA	NA	NA	C-T	2	1	C_5;C_6_7_8;	Phe28Phe;Pro29Phe;	Silent;Missense;	Missense
libCART0020-v2_00188	RHOG	RHOG	ENSG00000177105	ENST00000533217	TGGGGATGTACTCTTTGGGG	ACGGTGGGGATGTACTCTTTGGGGAAAGCG	-1	GRCh38	11	3828036	antisense	AAA	NA	NA	NA	A-G	1	0	A_6;	Ile33Thr;	Missense;	Missense	C-T	0	0	NA	NA	NA	NA
libCART0020-v2_00189	RHOG	RHOG	ENSG00000177105	ENST00000533217	TTTCCCCAAAGAGTACATCC	ACGCTTTCCCCAAAGAGTACATCCCCACCG	-1	GRCh38	11	3828058	sense	CCA	NA	NA	NA	A-G	1	0	A_8;	Lys30Glu;	Missense;	Missense	C-T	2	1	C_4;C_5_6_7;	Phe28Phe;Pro29Phe;	Silent;Missense;	Missense
libCART0020-v2_00190	RHOG	RHOG	ENSG00000177105	ENST00000533217	GTGGGGATGTACTCTTTGGG	CACGGTGGGGATGTACTCTTTGGGGAAAGC	-1	GRCh38	11	3828035	antisense	GAA	NA	NA	NA	A-G	1	0	A_7;	Ile33Thr;	Missense;	Missense	C-T	0	0	NA	NA	NA	NA
libCART0020-v2_00191	RHOG	RHOG	ENSG00000177105	ENST00000533217	TTCCCCAAAGAGTACATCCC	CGCTTTCCCCAAAGAGTACATCCCCACCGT	-1	GRCh38	11	3828057	sense	CAC	NA	NA	NA	A-G	1	0	A_7_8;	Lys30Gly;	Missense;	Missense	C-T	1	0	C_4_5_6;	Pro29Phe;	Missense;	Missense
libCART0020-v2_00192	RHOG	RHOG	ENSG00000177105	ENST00000533217	GGTGGGGATGTACTCTTTGG	ACACGGTGGGGATGTACTCTTTGGGGAAAG	-1	GRCh38	11	3828034	antisense	GGA	NA	NA	NA	A-G	1	0	A_8;	Ile33Thr;	Missense;	Missense	C-T	0	0	NA	NA	NA	NA
libCART0020-v2_00193	RHOG	RHOG	ENSG00000177105	ENST00000533217	TCCCCAAAGAGTACATCCCC	GCTTTCCCCAAAGAGTACATCCCCACCGTG	-1	GRCh38	11	3828056	sense	ACC	NA	NA	NA	A-G	1	0	A_6_7_8;	Lys30Gly;	Missense;	Missense	C-T	1	0	C_4_5;	Pro29Leu;	Missense;	Missense
libCART0020-v2_00194	RHOG	RHOG	ENSG00000177105	ENST00000533217	CGGTGGGGATGTACTCTTTG	AACACGGTGGGGATGTACTCTTTGGGGAAA	-1	GRCh38	11	3828033	antisense	GGG	yes	NA	NA	A-G	0	0	NA	NA	NA	NA	C-T	0	0	NA	NA	NA	NA
libCART0020-v2_00195	RHOG	RHOG	ENSG00000177105	ENST00000533217	CCCCAAAGAGTACATCCCCA	CTTTCCCCAAAGAGTACATCCCCACCGTGT	-1	GRCh38	11	3828055	sense	CCG	NA	NA	NA	A-G	1	0	A_5_6_7;	Lys30Gly;	Missense;	Missense	C-T	1	1	C_4;	Pro29Pro;	Silent;	Silent
libCART0020-v2_00196	RHOG	RHOG	ENSG00000177105	ENST00000533217	ACGGTGGGGATGTACTCTTT	GAACACGGTGGGGATGTACTCTTTGGGGAA	-1	GRCh38	11	3828032	antisense	GGG	yes	NA	NA	A-G	0	0	NA	NA	NA	NA	C-T	0	0	NA	NA	NA	NA
libCART0020-v2_00197	RHOG	RHOG	ENSG00000177105	ENST00000533217	CCCAAAGAGTACATCCCCAC	TTTCCCCAAAGAGTACATCCCCACCGTGTT	-1	GRCh38	11	3828054	sense	CGT	NA	NA	NA	A-G	2	0	A_4_5_6;A_8;	Lys30Gly;Glu31Gly;	Missense;Missense;	Missense	C-T	0	0	NA	NA	NA	NA
libCART0020-v2_00198	RHOG	RHOG	ENSG00000177105	ENST00000533217	CACGGTGGGGATGTACTCTT	CGAACACGGTGGGGATGTACTCTTTGGGGA	-1	GRCh38	11	3828031	antisense	TGG	yes	NA	NA	A-G	0	0	NA	NA	NA	NA	C-T	0	0	NA	NA	NA	NA
libCART0020-v2_00199	RHOG	RHOG	ENSG00000177105	ENST00000533217	CCAAAGAGTACATCCCCACC	TTCCCCAAAGAGTACATCCCCACCGTGTTC	-1	GRCh38	11	3828053	sense	GTG	NA	NA	NA	A-G	2	0	A_4_5;A_7;	Lys30Arg;Glu31Gly;	Missense;Missense;	Missense	C-T	0	0	NA	NA	NA	NA
libCART0020-v2_00200	RHOG	RHOG	ENSG00000177105	ENST00000533217	ACACGGTGGGGATGTACTCT	TCGAACACGGTGGGGATGTACTCTTTGGGG	-1	GRCh38	11	3828030	antisense	TTG	NA	NA	NA	A-G	0	0	NA	NA	NA	NA	C-T	1	0	C_4;	Val36Met;	Missense;	Missense
libCART0020-v2_00201	RHOG	RHOG	ENSG00000177105	ENST00000533217	CAAAGAGTACATCCCCACCG	TCCCCAAAGAGTACATCCCCACCGTGTTCG	-1	GRCh38	11	3828052	sense	TGT	NA	NA	NA	A-G	2	1	A_4;A_6;	Lys30Lys;Glu31Gly;	Silent;Missense;	Missense	C-T	0	0	NA	NA	NA	NA
libCART0020-v2_00202	RHOG	RHOG	ENSG00000177105	ENST00000533217	AACACGGTGGGGATGTACTC	GTCGAACACGGTGGGGATGTACTCTTTGGG	-1	GRCh38	11	3828029	antisense	TTT	NA	NA	NA	A-G	1	0	A_4;	Val36Ala;	Missense;	Missense	C-T	1	0	C_5;	Val36Met;	Missense;	Missense
libCART0020-v2_00203	RHOG	RHOG	ENSG00000177105	ENST00000533217	AAAGAGTACATCCCCACCGT	CCCCAAAGAGTACATCCCCACCGTGTTCGA	-1	GRCh38	11	3828051	sense	GTT	NA	NA	NA	A-G	2	0	A_5;A_8;	Glu31Gly;Tyr32Cys;	Missense;Missense;	Missense	C-T	0	0	NA	NA	NA	NA
libCART0020-v2_00204	RHOG	RHOG	ENSG00000177105	ENST00000533217	GAACACGGTGGGGATGTACT	TGTCGAACACGGTGGGGATGTACTCTTTGG	-1	GRCh38	11	3828028	antisense	CTT	NA	NA	NA	A-G	1	0	A_5;	Val36Ala;	Missense;	Missense	C-T	1	0	C_4_6;	Val36Ile;	Missense;	Missense
libCART0020-v2_00205	RHOG	RHOG	ENSG00000177105	ENST00000533217	AAGAGTACATCCCCACCGTG	CCCAAAGAGTACATCCCCACCGTGTTCGAC	-1	GRCh38	11	3828050	sense	TTC	NA	NA	NA	A-G	2	0	A_4;A_7;	Glu31Gly;Tyr32Cys;	Missense;Missense;	Missense	C-T	1	1	C_8;	Tyr32Tyr;	Silent;	Silent
libCART0020-v2_00206	RHOG	RHOG	ENSG00000177105	ENST00000533217	CGAACACGGTGGGGATGTAC	TTGTCGAACACGGTGGGGATGTACTCTTTG	-1	GRCh38	11	3828027	antisense	TCT	NA	NA	NA	A-G	2	0	A_4;A_6;	Phe37Leu;Val36Ala;	Missense;Missense;	Missense	C-T	1	0	C_5_7;	Val36Ile;	Missense;	Missense
libCART0020-v2_00207	RHOG	RHOG	ENSG00000177105	ENST00000533217	AGAGTACATCCCCACCGTGT	CCAAAGAGTACATCCCCACCGTGTTCGACA	-1	GRCh38	11	3828049	sense	TCG	NA	NA	NA	A-G	2	0	A_6;A_8;	Tyr32Cys;Ile33Val;	Missense;Missense;	Missense	C-T	1	1	C_7;	Tyr32Tyr;	Silent;	Silent
libCART0020-v2_00208	RHOG	RHOG	ENSG00000177105	ENST00000533217	TCGAACACGGTGGGGATGTA	ATTGTCGAACACGGTGGGGATGTACTCTTT	-1	GRCh38	11	3828026	antisense	CTC	NA	NA	NA	A-G	2	0	A_4_5;A_7;	Phe37Pro;Val36Ala;	Missense;Missense;	Missense	C-T	1	0	C_6_8;	Val36Ile;	Missense;	Missense
libCART0020-v2_00209	RHOG	RHOG	ENSG00000177105	ENST00000533217	GAGTACATCCCCACCGTGTT	CAAAGAGTACATCCCCACCGTGTTCGACAA	-1	GRCh38	11	3828048	sense	CGA	NA	NA	NA	A-G	2	0	A_5;A_7;	Tyr32Cys;Ile33Val;	Missense;Missense;	Missense	C-T	1	1	C_6;	Tyr32Tyr;	Silent;	Silent
libCART0020-v2_00210	RHOG	RHOG	ENSG00000177105	ENST00000533217	GTCGAACACGGTGGGGATGT	AATTGTCGAACACGGTGGGGATGTACTCTT	-1	GRCh38	11	3828025	antisense	ACT	NA	NA	NA	A-G	2	0	A_5_6;A_8;	Phe37Pro;Val36Ala;	Missense;Missense;	Missense	C-T	1	1	C_7;	Val36Val;	Silent;	Silent
libCART0020-v2_00211	RHOG	RHOG	ENSG00000177105	ENST00000533217	AGTACATCCCCACCGTGTTC	AAAGAGTACATCCCCACCGTGTTCGACAAT	-1	GRCh38	11	3828047	sense	GAC	NA	NA	NA	A-G	2	0	A_4;A_6;	Tyr32Cys;Ile33Val;	Missense;Missense;	Missense	C-T	2	2	C_5;C_8;	Tyr32Tyr;Ile33Ile;	Silent;Silent;	Silent
libCART0020-v2_00212	RHOG	RHOG	ENSG00000177105	ENST00000533217	TGTCGAACACGGTGGGGATG	TAATTGTCGAACACGGTGGGGATGTACTCT	-1	GRCh38	11	3828024	antisense	TAC	NA	NA	NA	A-G	1	0	A_6_7;	Phe37Pro;	Missense;	Missense	C-T	2	1	C_4;C_8;	Asp38Asn;Val36Val;	Missense;Silent;	Missense
libCART0020-v2_00213	RHOG	RHOG	ENSG00000177105	ENST00000533217	GTACATCCCCACCGTGTTCG	AAGAGTACATCCCCACCGTGTTCGACAATT	-1	GRCh38	11	3828046	sense	ACA	NA	NA	NA	A-G	1	0	A_5;	Ile33Val;	Missense;	Missense	C-T	3	2	C_4;C_7;C_8;	Tyr32Tyr;Ile33Ile;Pro34Ser;	Silent;Silent;Missense;	Missense
libCART0020-v2_00214	RHOG	RHOG	ENSG00000177105	ENST00000533217	TTGTCGAACACGGTGGGGAT	GTAATTGTCGAACACGGTGGGGATGTACTC	-1	GRCh38	11	3828023	antisense	GTA	NA	NA	NA	A-G	1	0	A_7_8;	Phe37Pro;	Missense;	Missense	C-T	1	0	C_5;	Asp38Asn;	Missense;	Missense
libCART0020-v2_00215	RHOG	RHOG	ENSG00000177105	ENST00000533217	TACATCCCCACCGTGTTCGA	AGAGTACATCCCCACCGTGTTCGACAATTA	-1	GRCh38	11	3828045	sense	CAA	NA	NA	NA	A-G	1	0	A_4;	Ile33Val;	Missense;	Missense	C-T	2	1	C_6;C_7_8;	Ile33Ile;Pro34Phe;	Silent;Missense;	Missense
libCART0020-v2_00216	RHOG	RHOG	ENSG00000177105	ENST00000533217	ATTGTCGAACACGGTGGGGA	TGTAATTGTCGAACACGGTGGGGATGTACT	-1	GRCh38	11	3828022	antisense	TGT	NA	NA	NA	A-G	1	0	A_8;	Phe37Ser;	Missense;	Missense	C-T	1	0	C_6;	Asp38Asn;	Missense;	Missense
libCART0020-v2_00217	RHOG	RHOG	ENSG00000177105	ENST00000533217	ACATCCCCACCGTGTTCGAC	GAGTACATCCCCACCGTGTTCGACAATTAC	-1	GRCh38	11	3828044	sense	AAT	NA	NA	NA	A-G	0	0	NA	NA	NA	NA	C-T	2	1	C_5;C_6_7_8;	Ile33Ile;Pro34Phe;	Silent;Missense;	Missense
libCART0020-v2_00218	RHOG	RHOG	ENSG00000177105	ENST00000533217	AATTGTCGAACACGGTGGGG	CTGTAATTGTCGAACACGGTGGGGATGTAC	-1	GRCh38	11	3828021	antisense	ATG	NA	NA	NA	A-G	0	0	NA	NA	NA	NA	C-T	1	0	C_7;	Asp38Asn;	Missense;	Missense
libCART0020-v2_00219	RHOG	RHOG	ENSG00000177105	ENST00000533217	CATCCCCACCGTGTTCGACA	AGTACATCCCCACCGTGTTCGACAATTACA	-1	GRCh38	11	3828043	sense	ATT	NA	NA	NA	A-G	1	0	A_8;	Thr35Ala;	Missense;	Missense	C-T	2	1	C_4;C_5_6_7;	Ile33Ile;Pro34Phe;	Silent;Missense;	Missense
libCART0020-v2_00220	RHOG	RHOG	ENSG00000177105	ENST00000533217	TAATTGTCGAACACGGTGGG	GCTGTAATTGTCGAACACGGTGGGGATGTA	-1	GRCh38	11	3828020	antisense	GAT	NA	NA	NA	A-G	0	0	NA	NA	NA	NA	C-T	1	0	C_8;	Asp38Asn;	Missense;	Missense
libCART0020-v2_00221	RHOG	RHOG	ENSG00000177105	ENST00000533217	ATCCCCACCGTGTTCGACAA	GTACATCCCCACCGTGTTCGACAATTACAG	-1	GRCh38	11	3828042	sense	TTA	NA	NA	NA	A-G	1	0	A_7;	Thr35Ala;	Missense;	Missense	C-T	2	0	C_4_5_6;C_8;	Pro34Phe;Thr35Ile;	Missense;Missense;	Missense
libCART0020-v2_00222	RHOG	RHOG	ENSG00000177105	ENST00000533217	GTAATTGTCGAACACGGTGG	CGCTGTAATTGTCGAACACGGTGGGGATGT	-1	GRCh38	11	3828019	antisense	GGA	NA	NA	NA	A-G	1	1	A_4;	Asn39Asn;	Silent;	Silent	C-T	0	0	NA	NA	NA	NA
libCART0020-v2_00223	RHOG	RHOG	ENSG00000177105	ENST00000533217	TCCCCACCGTGTTCGACAAT	TACATCCCCACCGTGTTCGACAATTACAGC	-1	GRCh38	11	3828041	sense	TAC	NA	NA	NA	A-G	1	0	A_6;	Thr35Ala;	Missense;	Missense	C-T	2	0	C_4_5;C_7_8;	Pro34Leu;Thr35Ile;	Missense;Missense;	Missense
libCART0020-v2_00224	RHOG	RHOG	ENSG00000177105	ENST00000533217	TGTAATTGTCGAACACGGTG	GCGCTGTAATTGTCGAACACGGTGGGGATG	-1	GRCh38	11	3828018	antisense	GGG	yes	NA	NA	A-G	2	1	A_4;A_5;	Tyr40His;Asn39Asn;	Missense;Silent;	Missense	C-T	0	0	NA	NA	NA	NA
libCART0020-v2_00225	RHOG	RHOG	ENSG00000177105	ENST00000533217	CCCCACCGTGTTCGACAATT	ACATCCCCACCGTGTTCGACAATTACAGCG	-1	GRCh38	11	3828040	sense	ACA	NA	NA	NA	A-G	1	0	A_5;	Thr35Ala;	Missense;	Missense	C-T	2	1	C_4;C_6_7;	Pro34Pro;Thr35Ile;	Silent;Missense;	Missense
libCART0020-v2_00226	RHOG	RHOG	ENSG00000177105	ENST00000533217	CTGTAATTGTCGAACACGGT	CGCGCTGTAATTGTCGAACACGGTGGGGAT	-1	GRCh38	11	3828017	antisense	GGG	yes	NA	NA	A-G	2	1	A_5;A_6;	Tyr40His;Asn39Asn;	Missense;Silent;	Missense	C-T	0	0	NA	NA	NA	NA
libCART0020-v2_00227	RHOG	RHOG	ENSG00000177105	ENST00000533217	CCCACCGTGTTCGACAATTA	CATCCCCACCGTGTTCGACAATTACAGCGC	-1	GRCh38	11	3828039	sense	CAG	NA	NA	NA	A-G	1	0	A_4;	Thr35Ala;	Missense;	Missense	C-T	1	0	C_5_6;	Thr35Ile;	Missense;	Missense
libCART0020-v2_00228	RHOG	RHOG	ENSG00000177105	ENST00000533217	GCTGTAATTGTCGAACACGG	GCGCGCTGTAATTGTCGAACACGGTGGGGA	-1	GRCh38	11	3828016	antisense	TGG	yes	NA	NA	A-G	2	1	A_6;A_7;	Tyr40His;Asn39Asn;	Missense;Silent;	Missense	C-T	0	0	NA	NA	NA	NA
libCART0020-v2_00229	RHOG	RHOG	ENSG00000177105	ENST00000533217	CCACCGTGTTCGACAATTAC	ATCCCCACCGTGTTCGACAATTACAGCGCG	-1	GRCh38	11	3828038	sense	AGC	NA	NA	NA	A-G	0	0	NA	NA	NA	NA	C-T	1	0	C_4_5;	Thr35Ile;	Missense;	Missense
libCART0020-v2_00230	RHOG	RHOG	ENSG00000177105	ENST00000533217	CGCTGTAATTGTCGAACACG	TGCGCGCTGTAATTGTCGAACACGGTGGGG	-1	GRCh38	11	3828015	antisense	GTG	NA	NA	NA	A-G	2	1	A_7;A_8;	Tyr40His;Asn39Asn;	Missense;Silent;	Missense	C-T	0	0	NA	NA	NA	NA
libCART0020-v2_00231	RHOG	RHOG	ENSG00000177105	ENST00000533217	CACCGTGTTCGACAATTACA	TCCCCACCGTGTTCGACAATTACAGCGCGC	-1	GRCh38	11	3828037	sense	GCG	NA	NA	NA	A-G	0	0	NA	NA	NA	NA	C-T	1	1	C_4;	Thr35Thr;	Silent;	Silent
libCART0020-v2_00232	RHOG	RHOG	ENSG00000177105	ENST00000533217	GCGCTGTAATTGTCGAACAC	CTGCGCGCTGTAATTGTCGAACACGGTGGG	-1	GRCh38	11	3828014	antisense	GGT	NA	NA	NA	A-G	1	0	A_8;	Tyr40His;	Missense;	Missense	C-T	1	0	C_4;	Ser41Asn;	Missense;	Missense
libCART0020-v2_00233	RHOG	RHOG	ENSG00000177105	ENST00000533217	ACCGTGTTCGACAATTACAG	CCCCACCGTGTTCGACAATTACAGCGCGCA	-1	GRCh38	11	3828036	sense	CGC	NA	NA	NA	A-G	0	0	NA	NA	NA	NA	C-T	0	0	NA	NA	NA	NA
libCART0020-v2_00234	RHOG	RHOG	ENSG00000177105	ENST00000533217	CGCGCTGTAATTGTCGAACA	TCTGCGCGCTGTAATTGTCGAACACGGTGG	-1	GRCh38	11	3828013	antisense	CGG	yes	NA	NA	A-G	0	0	NA	NA	NA	NA	C-T	1	0	C_5;	Ser41Asn;	Missense;	Missense
libCART0020-v2_00235	RHOG	RHOG	ENSG00000177105	ENST00000533217	CCGTGTTCGACAATTACAGC	CCCACCGTGTTCGACAATTACAGCGCGCAG	-1	GRCh38	11	3828035	sense	GCG	NA	NA	NA	A-G	0	0	NA	NA	NA	NA	C-T	1	1	C_8;	Phe37Phe;	Silent;	Silent
libCART0020-v2_00236	RHOG	RHOG	ENSG00000177105	ENST00000533217	GCGCGCTGTAATTGTCGAAC	CTCTGCGCGCTGTAATTGTCGAACACGGTG	-1	GRCh38	11	3828012	antisense	ACG	NA	NA	NA	A-G	0	0	NA	NA	NA	NA	C-T	2	0	C_4;C_6;	Ala42Thr;Ser41Asn;	Missense;Missense;	Missense
libCART0020-v2_00237	RHOG	RHOG	ENSG00000177105	ENST00000533217	CGTGTTCGACAATTACAGCG	CCACCGTGTTCGACAATTACAGCGCGCAGA	-1	GRCh38	11	3828034	sense	CGC	NA	NA	NA	A-G	0	0	NA	NA	NA	NA	C-T	1	1	C_7;	Phe37Phe;	Silent;	Silent
libCART0020-v2_00238	RHOG	RHOG	ENSG00000177105	ENST00000533217	TGCGCGCTGTAATTGTCGAA	GCTCTGCGCGCTGTAATTGTCGAACACGGT	-1	GRCh38	11	3828011	antisense	CAC	NA	NA	NA	A-G	0	0	NA	NA	NA	NA	C-T	2	0	C_5;C_7;	Ala42Thr;Ser41Asn;	Missense;Missense;	Missense
libCART0020-v2_00239	RHOG	RHOG	ENSG00000177105	ENST00000533217	GTGTTCGACAATTACAGCGC	CACCGTGTTCGACAATTACAGCGCGCAGAG	-1	GRCh38	11	3828033	sense	GCA	NA	NA	NA	A-G	1	0	A_8;	Asp38Gly;	Missense;	Missense	C-T	1	1	C_6;	Phe37Phe;	Silent;	Silent
libCART0020-v2_00240	RHOG	RHOG	ENSG00000177105	ENST00000533217	CTGCGCGCTGTAATTGTCGA	CGCTCTGCGCGCTGTAATTGTCGAACACGG	-1	GRCh38	11	3828010	antisense	ACA	NA	NA	NA	A-G	0	0	NA	NA	NA	NA	C-T	2	0	C_4_6;C_8;	Ala42Thr;Ser41Asn;	Missense;Missense;	Missense
libCART0020-v2_00241	RHOG	RHOG	ENSG00000177105	ENST00000533217	TGTTCGACAATTACAGCGCG	ACCGTGTTCGACAATTACAGCGCGCAGAGC	-1	GRCh38	11	3828032	sense	CAG	NA	NA	NA	A-G	1	0	A_7;	Asp38Gly;	Missense;	Missense	C-T	2	2	C_5;C_8;	Phe37Phe;Asp38Asp;	Silent;Silent;	Silent
libCART0020-v2_00242	RHOG	RHOG	ENSG00000177105	ENST00000533217	TCTGCGCGCTGTAATTGTCG	GCGCTCTGCGCGCTGTAATTGTCGAACACG	-1	GRCh38	11	3828009	antisense	AAC	NA	NA	NA	A-G	0	0	NA	NA	NA	NA	C-T	1	0	C_5_7;	Ala42Thr;	Missense;	Missense
libCART0020-v2_00243	RHOG	RHOG	ENSG00000177105	ENST00000533217	GTTCGACAATTACAGCGCGC	CCGTGTTCGACAATTACAGCGCGCAGAGCG	-1	GRCh38	11	3828031	sense	AGA	NA	NA	NA	A-G	2	0	A_6;A_8;	Asp38Gly;Asn39Asp;	Missense;Missense;	Missense	C-T	2	2	C_4;C_7;	Phe37Phe;Asp38Asp;	Silent;Silent;	Silent
libCART0020-v2_00244	RHOG	RHOG	ENSG00000177105	ENST00000533217	CTCTGCGCGCTGTAATTGTC	TGCGCTCTGCGCGCTGTAATTGTCGAACAC	-1	GRCh38	11	3828008	antisense	GAA	NA	NA	NA	A-G	0	0	NA	NA	NA	NA	C-T	1	0	C_6_8;	Ala42Thr;	Missense;	Missense
libCART0020-v2_00245	RHOG	RHOG	ENSG00000177105	ENST00000533217	TTCGACAATTACAGCGCGCA	CGTGTTCGACAATTACAGCGCGCAGAGCGC	-1	GRCh38	11	3828030	sense	GAG	NA	NA	NA	A-G	2	0	A_5;A_7_8;	Asp38Gly;Asn39Gly;	Missense;Missense;	Missense	C-T	1	1	C_6;	Asp38Asp;	Silent;	Silent
libCART0020-v2_00246	RHOG	RHOG	ENSG00000177105	ENST00000533217	GCTCTGCGCGCTGTAATTGT	CTGCGCTCTGCGCGCTGTAATTGTCGAACA	-1	GRCh38	11	3828007	antisense	CGA	NA	NA	NA	A-G	0	0	NA	NA	NA	NA	C-T	2	2	C_4;C_7;	Gln43Gln;Ala42Ala;	Silent;Silent;	Silent
libCART0020-v2_00247	RHOG	RHOG	ENSG00000177105	ENST00000533217	TCGACAATTACAGCGCGCAG	GTGTTCGACAATTACAGCGCGCAGAGCGCA	-1	GRCh38	11	3828029	sense	AGC	NA	NA	NA	A-G	2	0	A_4;A_6_7;	Asp38Gly;Asn39Gly;	Missense;Missense;	Missense	C-T	1	1	C_5;	Asp38Asp;	Silent;	Silent
libCART0020-v2_00248	RHOG	RHOG	ENSG00000177105	ENST00000533217	CGCTCTGCGCGCTGTAATTG	ACTGCGCTCTGCGCGCTGTAATTGTCGAAC	-1	GRCh38	11	3828006	antisense	TCG	NA	NA	NA	A-G	0	0	NA	NA	NA	NA	C-T	2	2	C_5;C_8;	Gln43Gln;Ala42Ala;	Silent;Silent;	Silent
libCART0020-v2_00249	RHOG	RHOG	ENSG00000177105	ENST00000533217	CGACAATTACAGCGCGCAGA	TGTTCGACAATTACAGCGCGCAGAGCGCAG	-1	GRCh38	11	3828028	sense	GCG	NA	NA	NA	A-G	1	0	A_5_6;	Asn39Gly;	Missense;	Missense	C-T	1	1	C_4;	Asp38Asp;	Silent;	Silent
libCART0020-v2_00250	RHOG	RHOG	ENSG00000177105	ENST00000533217	GCGCTCTGCGCGCTGTAATT	AACTGCGCTCTGCGCGCTGTAATTGTCGAA	-1	GRCh38	11	3828005	antisense	GTC	NA	NA	NA	A-G	0	0	NA	NA	NA	NA	C-T	2	1	C_4;C_6;	Ser44Asn;Gln43Gln;	Missense;Silent;	Missense
libCART0020-v2_00251	RHOG	RHOG	ENSG00000177105	ENST00000533217	GACAATTACAGCGCGCAGAG	GTTCGACAATTACAGCGCGCAGAGCGCAGT	-1	GRCh38	11	3828027	sense	CGC	NA	NA	NA	A-G	2	0	A_4_5;A_8;	Asn39Gly;Tyr40Cys;	Missense;Missense;	Missense	C-T	0	0	NA	NA	NA	NA
libCART0020-v2_00252	RHOG	RHOG	ENSG00000177105	ENST00000533217	TGCGCTCTGCGCGCTGTAAT	CAACTGCGCTCTGCGCGCTGTAATTGTCGA	-1	GRCh38	11	3828004	antisense	TGT	NA	NA	NA	A-G	0	0	NA	NA	NA	NA	C-T	2	1	C_5;C_7;	Ser44Asn;Gln43Gln;	Missense;Silent;	Missense
libCART0020-v2_00253	RHOG	RHOG	ENSG00000177105	ENST00000533217	ACAATTACAGCGCGCAGAGC	TTCGACAATTACAGCGCGCAGAGCGCAGTT	-1	GRCh38	11	3828026	sense	GCA	NA	NA	NA	A-G	2	0	A_4;A_7;	Asn39Ser;Tyr40Cys;	Missense;Missense;	Missense	C-T	1	1	C_8;	Tyr40Tyr;	Silent;	Silent
libCART0020-v2_00254	RHOG	RHOG	ENSG00000177105	ENST00000533217	CTGCGCTCTGCGCGCTGTAA	TCAACTGCGCTCTGCGCGCTGTAATTGTCG	-1	GRCh38	11	3828003	antisense	TTG	NA	NA	NA	A-G	0	0	NA	NA	NA	NA	C-T	3	1	C_4;C_6;C_8;	Ala45Thr;Ser44Asn;Gln43Gln;	Missense;Missense;Silent;	Missense
libCART0020-v2_00255	RHOG	RHOG	ENSG00000177105	ENST00000533217	CAATTACAGCGCGCAGAGCG	TCGACAATTACAGCGCGCAGAGCGCAGTTG	-1	GRCh38	11	3828025	sense	CAG	NA	NA	NA	A-G	2	0	A_6;A_8;	Tyr40Cys;Ser41Gly;	Missense;Missense;	Missense	C-T	1	1	C_7;	Tyr40Tyr;	Silent;	Silent
libCART0020-v2_00256	RHOG	RHOG	ENSG00000177105	ENST00000533217	ACTGCGCTCTGCGCGCTGTA	GTCAACTGCGCTCTGCGCGCTGTAATTGTC	-1	GRCh38	11	3828002	antisense	ATT	NA	NA	NA	A-G	0	0	NA	NA	NA	NA	C-T	2	0	C_5;C_7;	Ala45Thr;Ser44Asn;	Missense;Missense;	Missense
libCART0020-v2_00257	RHOG	RHOG	ENSG00000177105	ENST00000533217	AATTACAGCGCGCAGAGCGC	CGACAATTACAGCGCGCAGAGCGCAGTTGA	-1	GRCh38	11	3828024	sense	AGT	NA	NA	NA	A-G	2	0	A_5;A_7;	Tyr40Cys;Ser41Gly;	Missense;Missense;	Missense	C-T	1	1	C_6;	Tyr40Tyr;	Silent;	Silent
libCART0020-v2_00258	RHOG	RHOG	ENSG00000177105	ENST00000533217	AACTGCGCTCTGCGCGCTGT	CGTCAACTGCGCTCTGCGCGCTGTAATTGT	-1	GRCh38	11	3828001	antisense	AAT	NA	NA	NA	A-G	0	0	NA	NA	NA	NA	C-T	2	0	C_6;C_8;	Ala45Thr;Ser44Asn;	Missense;Missense;	Missense
libCART0020-v2_00259	RHOG	RHOG	ENSG00000177105	ENST00000533217	ATTACAGCGCGCAGAGCGCA	GACAATTACAGCGCGCAGAGCGCAGTTGAC	-1	GRCh38	11	3828023	sense	GTT	NA	NA	NA	A-G	2	0	A_4;A_6;	Tyr40Cys;Ser41Gly;	Missense;Missense;	Missense	C-T	2	2	C_5;C_8;	Tyr40Tyr;Ser41Ser;	Silent;Silent;	Silent
libCART0020-v2_00260	RHOG	RHOG	ENSG00000177105	ENST00000533217	CAACTGCGCTCTGCGCGCTG	CCGTCAACTGCGCTCTGCGCGCTGTAATTG	-1	GRCh38	11	3828000	antisense	TAA	NA	NA	NA	A-G	0	0	NA	NA	NA	NA	C-T	2	0	C_4;C_7;	Val46Ile;Ala45Thr;	Missense;Missense;	Missense
libCART0020-v2_00261	RHOG	RHOG	ENSG00000177105	ENST00000533217	TTACAGCGCGCAGAGCGCAG	ACAATTACAGCGCGCAGAGCGCAGTTGACG	-1	GRCh38	11	3828022	sense	TTG	NA	NA	NA	A-G	1	0	A_5;	Ser41Gly;	Missense;	Missense	C-T	2	2	C_4;C_7;	Tyr40Tyr;Ser41Ser;	Silent;Silent;	Silent
libCART0020-v2_00262	RHOG	RHOG	ENSG00000177105	ENST00000533217	TCAACTGCGCTCTGCGCGCT	CCCGTCAACTGCGCTCTGCGCGCTGTAATT	-1	GRCh38	11	3827999	antisense	GTA	NA	NA	NA	A-G	1	0	A_4;	Val46Ala;	Missense;	Missense	C-T	2	0	C_5;C_8;	Val46Ile;Ala45Thr;	Missense;Missense;	Missense
libCART0020-v2_00263	RHOG	RHOG	ENSG00000177105	ENST00000533217	TACAGCGCGCAGAGCGCAGT	CAATTACAGCGCGCAGAGCGCAGTTGACGG	-1	GRCh38	11	3828021	sense	TGA	NA	NA	NA	A-G	1	0	A_4;	Ser41Gly;	Missense;	Missense	C-T	2	1	C_6;C_8;	Ser41Ser;Ala42Val;	Silent;Missense;	Missense
libCART0020-v2_00264	RHOG	RHOG	ENSG00000177105	ENST00000533217	GTCAACTGCGCTCTGCGCGC	GCCCGTCAACTGCGCTCTGCGCGCTGTAAT	-1	GRCh38	11	3827998	antisense	TGT	NA	NA	NA	A-G	1	0	A_4_5;	Val46Ala;	Missense;	Missense	C-T	1	0	C_6;	Val46Ile;	Missense;	Missense
libCART0020-v2_00265	RHOG	RHOG	ENSG00000177105	ENST00000533217	ACAGCGCGCAGAGCGCAGTT	AATTACAGCGCGCAGAGCGCAGTTGACGGG	-1	GRCh38	11	3828020	sense	GAC	NA	NA	NA	A-G	0	0	NA	NA	NA	NA	C-T	2	1	C_5;C_7;	Ser41Ser;Ala42Val;	Silent;Missense;	Missense
libCART0020-v2_00266	RHOG	RHOG	ENSG00000177105	ENST00000533217	CGTCAACTGCGCTCTGCGCG	CGCCCGTCAACTGCGCTCTGCGCGCTGTAA	-1	GRCh38	11	3827997	antisense	CTG	NA	NA	NA	A-G	1	0	A_5_6;	Val46Ala;	Missense;	Missense	C-T	2	0	C_4;C_7;	Asp47Asn;Val46Ile;	Missense;Missense;	Missense
libCART0020-v2_00267	RHOG	RHOG	ENSG00000177105	ENST00000533217	CAGCGCGCAGAGCGCAGTTG	ATTACAGCGCGCAGAGCGCAGTTGACGGGC	-1	GRCh38	11	3828019	sense	ACG	NA	NA	NA	A-G	0	0	NA	NA	NA	NA	C-T	3	1	C_4;C_6;C_8;	Ser41Ser;Ala42Val;Gln43Ter;	Silent;Missense;Nonsense;	Nonsense
libCART0020-v2_00268	RHOG	RHOG	ENSG00000177105	ENST00000533217	CCGTCAACTGCGCTCTGCGC	GCGCCCGTCAACTGCGCTCTGCGCGCTGTA	-1	GRCh38	11	3827996	antisense	GCT	NA	NA	NA	A-G	1	0	A_6_7;	Val46Ala;	Missense;	Missense	C-T	2	0	C_5;C_8;	Asp47Asn;Val46Ile;	Missense;Missense;	Missense
libCART0020-v2_00269	RHOG	RHOG	ENSG00000177105	ENST00000533217	AGCGCGCAGAGCGCAGTTGA	TTACAGCGCGCAGAGCGCAGTTGACGGGCG	-1	GRCh38	11	3828018	sense	CGG	yes	NA	NA	A-G	1	0	A_8;	Gln43Arg;	Missense;	Missense	C-T	2	0	C_5;C_7;	Ala42Val;Gln43Ter;	Missense;Nonsense;	Nonsense
libCART0020-v2_00270	RHOG	RHOG	ENSG00000177105	ENST00000533217	CCCGTCAACTGCGCTCTGCG	TGCGCCCGTCAACTGCGCTCTGCGCGCTGT	-1	GRCh38	11	3827995	antisense	CGC	NA	NA	NA	A-G	1	0	A_7_8;	Val46Ala;	Missense;	Missense	C-T	1	0	C_6;	Asp47Asn;	Missense;	Missense
libCART0020-v2_00271	RHOG	RHOG	ENSG00000177105	ENST00000533217	GCGCGCAGAGCGCAGTTGAC	TACAGCGCGCAGAGCGCAGTTGACGGGCGC	-1	GRCh38	11	3828017	sense	GGG	yes	NA	NA	A-G	1	0	A_7;	Gln43Arg;	Missense;	Missense	C-T	2	0	C_4;C_6;	Ala42Val;Gln43Ter;	Missense;Nonsense;	Nonsense
libCART0020-v2_00272	RHOG	RHOG	ENSG00000177105	ENST00000533217	GCCCGTCAACTGCGCTCTGC	GTGCGCCCGTCAACTGCGCTCTGCGCGCTG	-1	GRCh38	11	3827994	antisense	GCG	NA	NA	NA	A-G	1	1	A_8;	Val46Val;	Silent;	Silent	C-T	2	0	C_4;C_7;	Gly48Arg;Asp47Asn;	Missense;Missense;	Missense
libCART0020-v2_00273	RHOG	RHOG	ENSG00000177105	ENST00000533217	CGCGCAGAGCGCAGTTGACG	ACAGCGCGCAGAGCGCAGTTGACGGGCGCA	-1	GRCh38	11	3828016	sense	GGC	NA	NA	NA	A-G	2	0	A_6;A_8;	Gln43Arg;Ser44Gly;	Missense;Missense;	Missense	C-T	1	0	C_5;	Gln43Ter;	Nonsense;	Nonsense
libCART0020-v2_00274	RHOG	RHOG	ENSG00000177105	ENST00000533217	CGCCCGTCAACTGCGCTCTG	TGTGCGCCCGTCAACTGCGCTCTGCGCGCT	-1	GRCh38	11	3827993	antisense	CGC	NA	NA	NA	A-G	0	0	NA	NA	NA	NA	C-T	2	0	C_4_5;C_8;	Gly48Lys;Asp47Asn;	Missense;Missense;	Missense
libCART0020-v2_00275	RHOG	RHOG	ENSG00000177105	ENST00000533217	GCGCAGAGCGCAGTTGACGG	CAGCGCGCAGAGCGCAGTTGACGGGCGCAC	-1	GRCh38	11	3828015	sense	GCG	NA	NA	NA	A-G	2	0	A_5;A_7;	Gln43Arg;Ser44Gly;	Missense;Missense;	Missense	C-T	1	0	C_4;	Gln43Ter;	Nonsense;	Nonsense
libCART0020-v2_00276	RHOG	RHOG	ENSG00000177105	ENST00000533217	GCGCCCGTCAACTGCGCTCT	CTGTGCGCCCGTCAACTGCGCTCTGCGCGC	-1	GRCh38	11	3827992	antisense	GCG	NA	NA	NA	A-G	0	0	NA	NA	NA	NA	C-T	1	0	C_4_5_6;	Gly48Lys;	Missense;	Missense
libCART0020-v2_00277	RHOG	RHOG	ENSG00000177105	ENST00000533217	CGCAGAGCGCAGTTGACGGG	AGCGCGCAGAGCGCAGTTGACGGGCGCACA	-1	GRCh38	11	3828014	sense	CGC	NA	NA	NA	A-G	2	0	A_4;A_6;	Gln43Arg;Ser44Gly;	Missense;Missense;	Missense	C-T	1	1	C_8;	Ser44Ser;	Silent;	Silent
libCART0020-v2_00278	RHOG	RHOG	ENSG00000177105	ENST00000533217	TGCGCCCGTCAACTGCGCTC	ACTGTGCGCCCGTCAACTGCGCTCTGCGCG	-1	GRCh38	11	3827991	antisense	TGC	NA	NA	NA	A-G	0	0	NA	NA	NA	NA	C-T	1	0	C_5_6_7;	Gly48Lys;	Missense;	Missense
libCART0020-v2_00279	RHOG	RHOG	ENSG00000177105	ENST00000533217	GCAGAGCGCAGTTGACGGGC	GCGCGCAGAGCGCAGTTGACGGGCGCACAG	-1	GRCh38	11	3828013	sense	GCA	NA	NA	NA	A-G	1	0	A_5;	Ser44Gly;	Missense;	Missense	C-T	1	1	C_7;	Ser44Ser;	Silent;	Silent
libCART0020-v2_00280	RHOG	RHOG	ENSG00000177105	ENST00000533217	GTGCGCCCGTCAACTGCGCT	CACTGTGCGCCCGTCAACTGCGCTCTGCGC	-1	GRCh38	11	3827990	antisense	CTG	NA	NA	NA	A-G	0	0	NA	NA	NA	NA	C-T	2	0	C_4;C_6_7_8;	Arg49His;Gly48Lys;	Missense;Missense;	Missense
libCART0020-v2_00281	RHOG	RHOG	ENSG00000177105	ENST00000533217	CAGAGCGCAGTTGACGGGCG	CGCGCAGAGCGCAGTTGACGGGCGCACAGT	-1	GRCh38	11	3828012	sense	CAC	NA	NA	NA	A-G	1	0	A_4;	Ser44Gly;	Missense;	Missense	C-T	2	1	C_6;C_8;	Ser44Ser;Ala45Val;	Silent;Missense;	Missense
libCART0020-v2_00282	RHOG	RHOG	ENSG00000177105	ENST00000533217	TGTGCGCCCGTCAACTGCGC	TCACTGTGCGCCCGTCAACTGCGCTCTGCG	-1	GRCh38	11	3827989	antisense	TCT	NA	NA	NA	A-G	0	0	NA	NA	NA	NA	C-T	2	0	C_5;C_7_8;	Arg49His;Gly48Glu;	Missense;Missense;	Missense
libCART0020-v2_00283	RHOG	RHOG	ENSG00000177105	ENST00000533217	AGAGCGCAGTTGACGGGCGC	GCGCAGAGCGCAGTTGACGGGCGCACAGTG	-1	GRCh38	11	3828011	sense	ACA	NA	NA	NA	A-G	1	1	A_8;	Ala45Ala;	Silent;	Silent	C-T	2	1	C_5;C_7;	Ser44Ser;Ala45Val;	Silent;Missense;	Missense
libCART0020-v2_00284	RHOG	RHOG	ENSG00000177105	ENST00000533217	CTGTGCGCCCGTCAACTGCG	TTCACTGTGCGCCCGTCAACTGCGCTCTGC	-1	GRCh38	11	3827988	antisense	CTC	NA	NA	NA	A-G	0	0	NA	NA	NA	NA	C-T	2	1	C_6;C_8;	Arg49His;Gly48Gly;	Missense;Silent;	Missense
libCART0020-v2_00285	RHOG	RHOG	ENSG00000177105	ENST00000533217	GAGCGCAGTTGACGGGCGCA	CGCAGAGCGCAGTTGACGGGCGCACAGTGA	-1	GRCh38	11	3828010	sense	CAG	NA	NA	NA	A-G	1	1	A_7;	Ala45Ala;	Silent;	Silent	C-T	2	1	C_4;C_6;	Ser44Ser;Ala45Val;	Silent;Missense;	Missense
libCART0020-v2_00286	RHOG	RHOG	ENSG00000177105	ENST00000533217	ACTGTGCGCCCGTCAACTGC	GTTCACTGTGCGCCCGTCAACTGCGCTCTG	-1	GRCh38	11	3827987	antisense	GCT	NA	NA	NA	A-G	0	0	NA	NA	NA	NA	C-T	1	0	C_7;	Arg49His;	Missense;	Missense
libCART0020-v2_00287	RHOG	RHOG	ENSG00000177105	ENST00000533217	AGCGCAGTTGACGGGCGCAC	GCAGAGCGCAGTTGACGGGCGCACAGTGAA	-1	GRCh38	11	3828009	sense	AGT	NA	NA	NA	A-G	1	1	A_6;	Ala45Ala;	Silent;	Silent	C-T	1	0	C_5;	Ala45Val;	Missense;	Missense
libCART0020-v2_00288	RHOG	RHOG	ENSG00000177105	ENST00000533217	CACTGTGCGCCCGTCAACTG	GGTTCACTGTGCGCCCGTCAACTGCGCTCT	-1	GRCh38	11	3827986	antisense	CGC	NA	NA	NA	A-G	0	0	NA	NA	NA	NA	C-T	1	0	C_8;	Arg49His;	Missense;	Missense
libCART0020-v2_00289	RHOG	RHOG	ENSG00000177105	ENST00000533217	GCGCAGTTGACGGGCGCACA	CAGAGCGCAGTTGACGGGCGCACAGTGAAC	-1	GRCh38	11	3828008	sense	GTG	NA	NA	NA	A-G	1	1	A_5;	Ala45Ala;	Silent;	Silent	C-T	1	0	C_4;	Ala45Val;	Missense;	Missense
libCART0020-v2_00290	RHOG	RHOG	ENSG00000177105	ENST00000533217	TCACTGTGCGCCCGTCAACT	AGGTTCACTGTGCGCCCGTCAACTGCGCTC	-1	GRCh38	11	3827985	antisense	GCG	NA	NA	NA	A-G	0	0	NA	NA	NA	NA	C-T	1	0	C_4;	Val51Met;	Missense;	Missense
libCART0020-v2_00291	RHOG	RHOG	ENSG00000177105	ENST00000533217	CGCAGTTGACGGGCGCACAG	AGAGCGCAGTTGACGGGCGCACAGTGAACC	-1	GRCh38	11	3828007	sense	TGA	NA	NA	NA	A-G	1	1	A_4;	Ala45Ala;	Silent;	Silent	C-T	0	0	NA	NA	NA	NA
libCART0020-v2_00292	RHOG	RHOG	ENSG00000177105	ENST00000533217	TTCACTGTGCGCCCGTCAAC	CAGGTTCACTGTGCGCCCGTCAACTGCGCT	-1	GRCh38	11	3827984	antisense	TGC	NA	NA	NA	A-G	1	0	A_4;	Val51Ala;	Missense;	Missense	C-T	1	0	C_5;	Val51Met;	Missense;	Missense
libCART0020-v2_00293	RHOG	RHOG	ENSG00000177105	ENST00000533217	GCAGTTGACGGGCGCACAGT	GAGCGCAGTTGACGGGCGCACAGTGAACCT	-1	GRCh38	11	3828006	sense	GAA	NA	NA	NA	A-G	1	0	A_8;	Asp47Gly;	Missense;	Missense	C-T	0	0	NA	NA	NA	NA
libCART0020-v2_00294	RHOG	RHOG	ENSG00000177105	ENST00000533217	GTTCACTGTGCGCCCGTCAA	TCAGGTTCACTGTGCGCCCGTCAACTGCGC	-1	GRCh38	11	3827983	antisense	CTG	NA	NA	NA	A-G	1	0	A_5;	Val51Ala;	Missense;	Missense	C-T	1	0	C_4_6;	Val51Ile;	Missense;	Missense
libCART0020-v2_00295	RHOG	RHOG	ENSG00000177105	ENST00000533217	CAGTTGACGGGCGCACAGTG	AGCGCAGTTGACGGGCGCACAGTGAACCTG	-1	GRCh38	11	3828005	sense	AAC	NA	NA	NA	A-G	1	0	A_7;	Asp47Gly;	Missense;	Missense	C-T	1	1	C_8;	Asp47Asp;	Silent;	Silent
libCART0020-v2_00296	RHOG	RHOG	ENSG00000177105	ENST00000533217	GGTTCACTGTGCGCCCGTCA	TTCAGGTTCACTGTGCGCCCGTCAACTGCG	-1	GRCh38	11	3827982	antisense	ACT	NA	NA	NA	A-G	1	0	A_6;	Val51Ala;	Missense;	Missense	C-T	1	0	C_5_7;	Val51Ile;	Missense;	Missense
libCART0020-v2_00297	RHOG	RHOG	ENSG00000177105	ENST00000533217	AGTTGACGGGCGCACAGTGA	GCGCAGTTGACGGGCGCACAGTGAACCTGA	-1	GRCh38	11	3828004	sense	ACC	NA	NA	NA	A-G	1	0	A_6;	Asp47Gly;	Missense;	Missense	C-T	1	1	C_7;	Asp47Asp;	Silent;	Silent
libCART0020-v2_00298	RHOG	RHOG	ENSG00000177105	ENST00000533217	AGGTTCACTGTGCGCCCGTC	GTTCAGGTTCACTGTGCGCCCGTCAACTGC	-1	GRCh38	11	3827981	antisense	AAC	NA	NA	NA	A-G	1	0	A_7;	Val51Ala;	Missense;	Missense	C-T	1	0	C_6_8;	Val51Ile;	Missense;	Missense
libCART0020-v2_00299	RHOG	RHOG	ENSG00000177105	ENST00000533217	GTTGACGGGCGCACAGTGAA	CGCAGTTGACGGGCGCACAGTGAACCTGAA	-1	GRCh38	11	3828003	sense	CCT	NA	NA	NA	A-G	1	0	A_5;	Asp47Gly;	Missense;	Missense	C-T	1	1	C_6;	Asp47Asp;	Silent;	Silent
libCART0020-v2_00300	RHOG	RHOG	ENSG00000177105	ENST00000533217	CAGGTTCACTGTGCGCCCGT	GGTTCAGGTTCACTGTGCGCCCGTCAACTG	-1	GRCh38	11	3827980	antisense	CAA	NA	NA	NA	A-G	1	0	A_8;	Val51Ala;	Missense;	Missense	C-T	1	1	C_7;	Val51Val;	Silent;	Silent
libCART0020-v2_00301	RHOG	RHOG	ENSG00000177105	ENST00000533217	TTGACGGGCGCACAGTGAAC	GCAGTTGACGGGCGCACAGTGAACCTGAAC	-1	GRCh38	11	3828002	sense	CTG	NA	NA	NA	A-G	1	0	A_4;	Asp47Gly;	Missense;	Missense	C-T	1	1	C_5;	Asp47Asp;	Silent;	Silent
libCART0020-v2_00302	RHOG	RHOG	ENSG00000177105	ENST00000533217	TCAGGTTCACTGTGCGCCCG	AGGTTCAGGTTCACTGTGCGCCCGTCAACT	-1	GRCh38	11	3827979	antisense	TCA	NA	NA	NA	A-G	0	0	NA	NA	NA	NA	C-T	1	1	C_8;	Val51Val;	Silent;	Silent
libCART0020-v2_00303	RHOG	RHOG	ENSG00000177105	ENST00000533217	TGACGGGCGCACAGTGAACC	CAGTTGACGGGCGCACAGTGAACCTGAACC	-1	GRCh38	11	3828001	sense	TGA	NA	NA	NA	A-G	0	0	NA	NA	NA	NA	C-T	2	1	C_4;C_8;	Asp47Asp;Arg49Cys;	Silent;Missense;	Missense
libCART0020-v2_00304	RHOG	RHOG	ENSG00000177105	ENST00000533217	TTCAGGTTCACTGTGCGCCC	CAGGTTCAGGTTCACTGTGCGCCCGTCAAC	-1	GRCh38	11	3827978	antisense	GTC	NA	NA	NA	A-G	1	0	A_4;	Leu53Pro;	Missense;	Missense	C-T	0	0	NA	NA	NA	NA
libCART0020-v2_00305	RHOG	RHOG	ENSG00000177105	ENST00000533217	GACGGGCGCACAGTGAACCT	AGTTGACGGGCGCACAGTGAACCTGAACCT	-1	GRCh38	11	3828000	sense	GAA	NA	NA	NA	A-G	0	0	NA	NA	NA	NA	C-T	1	0	C_7;	Arg49Cys;	Missense;	Missense
libCART0020-v2_00306	RHOG	RHOG	ENSG00000177105	ENST00000533217	GTTCAGGTTCACTGTGCGCC	ACAGGTTCAGGTTCACTGTGCGCCCGTCAA	-1	GRCh38	11	3827977	antisense	CGT	NA	NA	NA	A-G	1	0	A_5;	Leu53Pro;	Missense;	Missense	C-T	1	1	C_4;	Leu53Leu;	Silent;	Silent
libCART0020-v2_00307	RHOG	RHOG	ENSG00000177105	ENST00000533217	ACGGGCGCACAGTGAACCTG	GTTGACGGGCGCACAGTGAACCTGAACCTG	-1	GRCh38	11	3827999	sense	AAC	NA	NA	NA	A-G	0	0	NA	NA	NA	NA	C-T	1	0	C_6_8;	Arg49Cys;	Missense;	Missense
libCART0020-v2_00308	RHOG	RHOG	ENSG00000177105	ENST00000533217	GGTTCAGGTTCACTGTGCGC	CACAGGTTCAGGTTCACTGTGCGCCCGTCA	-1	GRCh38	11	3827976	antisense	CCG	NA	NA	NA	A-G	1	0	A_6;	Leu53Pro;	Missense;	Missense	C-T	1	1	C_5;	Leu53Leu;	Silent;	Silent
libCART0020-v2_00309	RHOG	RHOG	ENSG00000177105	ENST00000533217	CGGGCGCACAGTGAACCTGA	TTGACGGGCGCACAGTGAACCTGAACCTGT	-1	GRCh38	11	3827998	sense	ACC	NA	NA	NA	A-G	1	0	A_8;	Thr50Ala;	Missense;	Missense	C-T	1	0	C_5_7;	Arg49Cys;	Missense;	Missense
libCART0020-v2_00310	RHOG	RHOG	ENSG00000177105	ENST00000533217	AGGTTCAGGTTCACTGTGCG	CCACAGGTTCAGGTTCACTGTGCGCCCGTC	-1	GRCh38	11	3827975	antisense	CCC	NA	NA	NA	A-G	1	0	A_7;	Leu53Pro;	Missense;	Missense	C-T	1	1	C_6;	Leu53Leu;	Silent;	Silent
libCART0020-v2_00311	RHOG	RHOG	ENSG00000177105	ENST00000533217	GGGCGCACAGTGAACCTGAA	TGACGGGCGCACAGTGAACCTGAACCTGTG	-1	GRCh38	11	3827997	sense	CCT	NA	NA	NA	A-G	1	0	A_7;	Thr50Ala;	Missense;	Missense	C-T	2	0	C_4_6;C_8;	Arg49Cys;Thr50Ile;	Missense;Missense;	Missense
libCART0020-v2_00312	RHOG	RHOG	ENSG00000177105	ENST00000533217	CAGGTTCAGGTTCACTGTGC	CCCACAGGTTCAGGTTCACTGTGCGCCCGT	-1	GRCh38	11	3827974	antisense	GCC	NA	NA	NA	A-G	1	0	A_8;	Leu53Pro;	Missense;	Missense	C-T	1	1	C_7;	Leu53Leu;	Silent;	Silent
libCART0020-v2_00313	RHOG	RHOG	ENSG00000177105	ENST00000533217	GGCGCACAGTGAACCTGAAC	GACGGGCGCACAGTGAACCTGAACCTGTGG	-1	GRCh38	11	3827996	sense	CTG	NA	NA	NA	A-G	1	0	A_6_8;	Thr50Ala;	Missense;	Missense	C-T	2	1	C_5;C_7;	Arg49Arg;Thr50Ile;	Silent;Missense;	Missense
libCART0020-v2_00314	RHOG	RHOG	ENSG00000177105	ENST00000533217	ACAGGTTCAGGTTCACTGTG	TCCCACAGGTTCAGGTTCACTGTGCGCCCG	-1	GRCh38	11	3827973	antisense	CGC	NA	NA	NA	A-G	0	0	NA	NA	NA	NA	C-T	1	1	C_8;	Leu53Leu;	Silent;	Silent
libCART0020-v2_00315	RHOG	RHOG	ENSG00000177105	ENST00000533217	GCGCACAGTGAACCTGAACC	ACGGGCGCACAGTGAACCTGAACCTGTGGG	-1	GRCh38	11	3827995	sense	TGT	NA	NA	NA	A-G	1	0	A_5_7;	Thr50Ala;	Missense;	Missense	C-T	2	1	C_4;C_6;	Arg49Arg;Thr50Ile;	Silent;Missense;	Missense
libCART0020-v2_00316	RHOG	RHOG	ENSG00000177105	ENST00000533217	CACAGGTTCAGGTTCACTGT	GTCCCACAGGTTCAGGTTCACTGTGCGCCC	-1	GRCh38	11	3827972	antisense	GCG	NA	NA	NA	A-G	1	0	A_4;	Leu55Pro;	Missense;	Missense	C-T	0	0	NA	NA	NA	NA
libCART0020-v2_00317	RHOG	RHOG	ENSG00000177105	ENST00000533217	CGCACAGTGAACCTGAACCT	CGGGCGCACAGTGAACCTGAACCTGTGGGA	-1	GRCh38	11	3827994	sense	GTG	NA	NA	NA	A-G	1	0	A_4_6;	Thr50Ala;	Missense;	Missense	C-T	1	0	C_5;	Thr50Ile;	Missense;	Missense
libCART0020-v2_00318	RHOG	RHOG	ENSG00000177105	ENST00000533217	CCACAGGTTCAGGTTCACTG	TGTCCCACAGGTTCAGGTTCACTGTGCGCC	-1	GRCh38	11	3827971	antisense	TGC	NA	NA	NA	A-G	1	0	A_5;	Leu55Pro;	Missense;	Missense	C-T	1	1	C_4;	Leu55Leu;	Silent;	Silent
libCART0020-v2_00319	RHOG	RHOG	ENSG00000177105	ENST00000533217	GCACAGTGAACCTGAACCTG	GGGCGCACAGTGAACCTGAACCTGTGGGAC	-1	GRCh38	11	3827993	sense	TGG	yes	NA	NA	A-G	1	1	A_5;	Thr50Thr;	Silent;	Silent	C-T	1	0	C_4;	Thr50Ile;	Missense;	Missense
libCART0020-v2_00320	RHOG	RHOG	ENSG00000177105	ENST00000533217	CCCACAGGTTCAGGTTCACT	GTGTCCCACAGGTTCAGGTTCACTGTGCGC	-1	GRCh38	11	3827970	antisense	GTG	NA	NA	NA	A-G	2	0	A_4;A_6;	Trp56Arg;Leu55Pro;	Missense;Missense;	Missense	C-T	1	1	C_5;	Leu55Leu;	Silent;	Silent
libCART0020-v2_00321	RHOG	RHOG	ENSG00000177105	ENST00000533217	CACAGTGAACCTGAACCTGT	GGCGCACAGTGAACCTGAACCTGTGGGACA	-1	GRCh38	11	3827992	sense	GGG	yes	NA	NA	A-G	2	1	A_4;A_8;	Thr50Thr;Asn52Asp;	Silent;Missense;	Missense	C-T	0	0	NA	NA	NA	NA
libCART0020-v2_00322	RHOG	RHOG	ENSG00000177105	ENST00000533217	TCCCACAGGTTCAGGTTCAC	AGTGTCCCACAGGTTCAGGTTCACTGTGCG	-1	GRCh38	11	3827969	antisense	TGT	NA	NA	NA	A-G	2	0	A_5;A_7;	Trp56Arg;Leu55Pro;	Missense;Missense;	Missense	C-T	2	1	C_4;C_6;	Trp56Ter;Leu55Leu;	Nonsense;Silent;	Nonsense
libCART0020-v2_00323	RHOG	RHOG	ENSG00000177105	ENST00000533217	ACAGTGAACCTGAACCTGTG	GCGCACAGTGAACCTGAACCTGTGGGACAC	-1	GRCh38	11	3827991	sense	GGA	NA	NA	NA	A-G	1	0	A_7_8;	Asn52Gly;	Missense;	Missense	C-T	0	0	NA	NA	NA	NA
libCART0020-v2_00324	RHOG	RHOG	ENSG00000177105	ENST00000533217	GTCCCACAGGTTCAGGTTCA	CAGTGTCCCACAGGTTCAGGTTCACTGTGC	-1	GRCh38	11	3827968	antisense	CTG	NA	NA	NA	A-G	2	0	A_6;A_8;	Trp56Arg;Leu55Pro;	Missense;Missense;	Missense	C-T	2	1	C_4_5;C_7;	Trp56Ter;Leu55Leu;	Nonsense;Silent;	Nonsense
libCART0020-v2_00325	RHOG	RHOG	ENSG00000177105	ENST00000533217	CAGTGAACCTGAACCTGTGG	CGCACAGTGAACCTGAACCTGTGGGACACT	-1	GRCh38	11	3827990	sense	GAC	NA	NA	NA	A-G	1	0	A_6_7;	Asn52Gly;	Missense;	Missense	C-T	1	1	C_8;	Asn52Asn;	Silent;	Silent
libCART0020-v2_00326	RHOG	RHOG	ENSG00000177105	ENST00000533217	TGTCCCACAGGTTCAGGTTC	GCAGTGTCCCACAGGTTCAGGTTCACTGTG	-1	GRCh38	11	3827967	antisense	ACT	NA	NA	NA	A-G	1	0	A_7;	Trp56Arg;	Missense;	Missense	C-T	3	1	C_4;C_5_6;C_8;	Asp57Asn;Trp56Ter;Leu55Leu;	Missense;Nonsense;Silent;	Nonsense
libCART0020-v2_00327	RHOG	RHOG	ENSG00000177105	ENST00000533217	AGTGAACCTGAACCTGTGGG	GCACAGTGAACCTGAACCTGTGGGACACTG	-1	GRCh38	11	3827989	sense	ACA	NA	NA	NA	A-G	1	0	A_5_6;	Asn52Gly;	Missense;	Missense	C-T	2	2	C_7;C_8;	Asn52Asn;Leu53Leu;	Silent;Silent;	Silent
libCART0020-v2_00328	RHOG	RHOG	ENSG00000177105	ENST00000533217	GTGTCCCACAGGTTCAGGTT	CGCAGTGTCCCACAGGTTCAGGTTCACTGT	-1	GRCh38	11	3827966	antisense	CAC	NA	NA	NA	A-G	1	0	A_8;	Trp56Arg;	Missense;	Missense	C-T	2	0	C_5;C_6_7;	Asp57Asn;Trp56Ter;	Missense;Nonsense;	Nonsense
libCART0020-v2_00329	RHOG	RHOG	ENSG00000177105	ENST00000533217	GTGAACCTGAACCTGTGGGA	CACAGTGAACCTGAACCTGTGGGACACTGC	-1	GRCh38	11	3827988	sense	CAC	NA	NA	NA	A-G	1	0	A_4_5;	Asn52Gly;	Missense;	Missense	C-T	2	2	C_6;C_7;	Asn52Asn;Leu53Leu;	Silent;Silent;	Silent
libCART0020-v2_00330	RHOG	RHOG	ENSG00000177105	ENST00000533217	AGTGTCCCACAGGTTCAGGT	CCGCAGTGTCCCACAGGTTCAGGTTCACTG	-1	GRCh38	11	3827965	antisense	TCA	NA	NA	NA	A-G	0	0	NA	NA	NA	NA	C-T	2	0	C_6;C_7_8;	Asp57Asn;Trp56Ter;	Missense;Nonsense;	Nonsense
libCART0020-v2_00331	RHOG	RHOG	ENSG00000177105	ENST00000533217	TGAACCTGAACCTGTGGGAC	ACAGTGAACCTGAACCTGTGGGACACTGCG	-1	GRCh38	11	3827987	sense	ACT	NA	NA	NA	A-G	1	0	A_4;	Asn52Ser;	Missense;	Missense	C-T	2	2	C_5;C_6;	Asn52Asn;Leu53Leu;	Silent;Silent;	Silent
libCART0020-v2_00332	RHOG	RHOG	ENSG00000177105	ENST00000533217	CAGTGTCCCACAGGTTCAGG	CCCGCAGTGTCCCACAGGTTCAGGTTCACT	-1	GRCh38	11	3827964	antisense	TTC	NA	NA	NA	A-G	0	0	NA	NA	NA	NA	C-T	2	0	C_7;C_8;	Asp57Asn;Trp56Ter;	Missense;Nonsense;	Nonsense
libCART0020-v2_00333	RHOG	RHOG	ENSG00000177105	ENST00000533217	GAACCTGAACCTGTGGGACA	CAGTGAACCTGAACCTGTGGGACACTGCGG	-1	GRCh38	11	3827986	sense	CTG	NA	NA	NA	A-G	1	0	A_8;	Asn54Asp;	Missense;	Missense	C-T	2	2	C_4;C_5;	Asn52Asn;Leu53Leu;	Silent;Silent;	Silent
libCART0020-v2_00334	RHOG	RHOG	ENSG00000177105	ENST00000533217	GCAGTGTCCCACAGGTTCAG	GCCCGCAGTGTCCCACAGGTTCAGGTTCAC	-1	GRCh38	11	3827963	antisense	GTT	NA	NA	NA	A-G	0	0	NA	NA	NA	NA	C-T	1	0	C_8;	Asp57Asn;	Missense;	Missense
libCART0020-v2_00335	RHOG	RHOG	ENSG00000177105	ENST00000533217	AACCTGAACCTGTGGGACAC	AGTGAACCTGAACCTGTGGGACACTGCGGG	-1	GRCh38	11	3827985	sense	TGC	NA	NA	NA	A-G	1	0	A_7_8;	Asn54Gly;	Missense;	Missense	C-T	1	1	C_4;	Leu53Leu;	Silent;	Silent
libCART0020-v2_00336	RHOG	RHOG	ENSG00000177105	ENST00000533217	CGCAGTGTCCCACAGGTTCA	GGCCCGCAGTGTCCCACAGGTTCAGGTTCA	-1	GRCh38	11	3827962	antisense	GGT	NA	NA	NA	A-G	1	1	A_4;	Thr58Thr;	Silent;	Silent	C-T	0	0	NA	NA	NA	NA
libCART0020-v2_00337	RHOG	RHOG	ENSG00000177105	ENST00000533217	ACCTGAACCTGTGGGACACT	GTGAACCTGAACCTGTGGGACACTGCGGGC	-1	GRCh38	11	3827984	sense	GCG	NA	NA	NA	A-G	1	0	A_6_7;	Asn54Gly;	Missense;	Missense	C-T	1	1	C_8;	Asn54Asn;	Silent;	Silent
libCART0020-v2_00338	RHOG	RHOG	ENSG00000177105	ENST00000533217	CCGCAGTGTCCCACAGGTTC	TGGCCCGCAGTGTCCCACAGGTTCAGGTTC	-1	GRCh38	11	3827961	antisense	AGG	yes	NA	NA	A-G	1	1	A_5;	Thr58Thr;	Silent;	Silent	C-T	1	0	C_4;	Ala59Thr;	Missense;	Missense
libCART0020-v2_00339	RHOG	RHOG	ENSG00000177105	ENST00000533217	CCTGAACCTGTGGGACACTG	TGAACCTGAACCTGTGGGACACTGCGGGCC	-1	GRCh38	11	3827983	sense	CGG	yes	NA	NA	A-G	1	0	A_5_6;	Asn54Gly;	Missense;	Missense	C-T	2	2	C_7;C_8;	Asn54Asn;Leu55Leu;	Silent;Silent;	Silent
libCART0020-v2_00340	RHOG	RHOG	ENSG00000177105	ENST00000533217	CCCGCAGTGTCCCACAGGTT	CTGGCCCGCAGTGTCCCACAGGTTCAGGTT	-1	GRCh38	11	3827960	antisense	CAG	NA	NA	NA	A-G	1	1	A_6;	Thr58Thr;	Silent;	Silent	C-T	1	0	C_5;	Ala59Thr;	Missense;	Missense
libCART0020-v2_00341	RHOG	RHOG	ENSG00000177105	ENST00000533217	CTGAACCTGTGGGACACTGC	GAACCTGAACCTGTGGGACACTGCGGGCCA	-1	GRCh38	11	3827982	sense	GGG	yes	NA	NA	A-G	1	0	A_4_5;	Asn54Gly;	Missense;	Missense	C-T	2	2	C_6;C_7;	Asn54Asn;Leu55Leu;	Silent;Silent;	Silent
libCART0020-v2_00342	RHOG	RHOG	ENSG00000177105	ENST00000533217	GCCCGCAGTGTCCCACAGGT	CCTGGCCCGCAGTGTCCCACAGGTTCAGGT	-1	GRCh38	11	3827959	antisense	TCA	NA	NA	NA	A-G	1	1	A_7;	Thr58Thr;	Silent;	Silent	C-T	1	0	C_4_6;	Ala59Thr;	Missense;	Missense
libCART0020-v2_00343	RHOG	RHOG	ENSG00000177105	ENST00000533217	TGAACCTGTGGGACACTGCG	AACCTGAACCTGTGGGACACTGCGGGCCAG	-1	GRCh38	11	3827981	sense	GGC	NA	NA	NA	A-G	1	0	A_4;	Asn54Ser;	Missense;	Missense	C-T	2	2	C_5;C_6;	Asn54Asn;Leu55Leu;	Silent;Silent;	Silent
libCART0020-v2_00344	RHOG	RHOG	ENSG00000177105	ENST00000533217	GGCCCGCAGTGTCCCACAGG	TCCTGGCCCGCAGTGTCCCACAGGTTCAGG	-1	GRCh38	11	3827958	antisense	TTC	NA	NA	NA	A-G	1	1	A_8;	Thr58Thr;	Silent;	Silent	C-T	2	0	C_4;C_5_7;	Gly60Ser;Ala59Thr;	Missense;Missense;	Missense
libCART0020-v2_00345	RHOG	RHOG	ENSG00000177105	ENST00000533217	GAACCTGTGGGACACTGCGG	ACCTGAACCTGTGGGACACTGCGGGCCAGG	-1	GRCh38	11	3827980	sense	GCC	NA	NA	NA	A-G	0	0	NA	NA	NA	NA	C-T	2	2	C_4;C_5;	Asn54Asn;Leu55Leu;	Silent;Silent;	Silent
libCART0020-v2_00346	RHOG	RHOG	ENSG00000177105	ENST00000533217	TGGCCCGCAGTGTCCCACAG	CTCCTGGCCCGCAGTGTCCCACAGGTTCAG	-1	GRCh38	11	3827957	antisense	GTT	NA	NA	NA	A-G	0	0	NA	NA	NA	NA	C-T	2	0	C_4_5;C_6_8;	Gly60Asn;Ala59Thr;	Missense;Missense;	Missense
libCART0020-v2_00347	RHOG	RHOG	ENSG00000177105	ENST00000533217	AACCTGTGGGACACTGCGGG	CCTGAACCTGTGGGACACTGCGGGCCAGGA	-1	GRCh38	11	3827979	sense	CCA	NA	NA	NA	A-G	0	0	NA	NA	NA	NA	C-T	1	1	C_4;	Leu55Leu;	Silent;	Silent
libCART0020-v2_00348	RHOG	RHOG	ENSG00000177105	ENST00000533217	CTGGCCCGCAGTGTCCCACA	CCTCCTGGCCCGCAGTGTCCCACAGGTTCA	-1	GRCh38	11	3827956	antisense	GGT	NA	NA	NA	A-G	0	0	NA	NA	NA	NA	C-T	2	1	C_5_6;C_7;	Gly60Asn;Ala59Ala;	Missense;Silent;	Missense
libCART0020-v2_00349	RHOG	RHOG	ENSG00000177105	ENST00000533217	ACCTGTGGGACACTGCGGGC	CTGAACCTGTGGGACACTGCGGGCCAGGAG	-1	GRCh38	11	3827978	sense	CAG	NA	NA	NA	A-G	0	0	NA	NA	NA	NA	C-T	0	0	NA	NA	NA	NA
libCART0020-v2_00350	RHOG	RHOG	ENSG00000177105	ENST00000533217	CCTGGCCCGCAGTGTCCCAC	TCCTCCTGGCCCGCAGTGTCCCACAGGTTC	-1	GRCh38	11	3827955	antisense	AGG	yes	NA	NA	A-G	0	0	NA	NA	NA	NA	C-T	2	1	C_6_7;C_8;	Gly60Asn;Ala59Ala;	Missense;Silent;	Missense
libCART0020-v2_00351	RHOG	RHOG	ENSG00000177105	ENST00000533217	CCTGTGGGACACTGCGGGCC	TGAACCTGTGGGACACTGCGGGCCAGGAGG	-1	GRCh38	11	3827977	sense	AGG	yes	NA	NA	A-G	0	0	NA	NA	NA	NA	C-T	0	0	NA	NA	NA	NA
libCART0020-v2_00352	RHOG	RHOG	ENSG00000177105	ENST00000533217	TCCTGGCCCGCAGTGTCCCA	CTCCTCCTGGCCCGCAGTGTCCCACAGGTT	-1	GRCh38	11	3827954	antisense	CAG	NA	NA	NA	A-G	0	0	NA	NA	NA	NA	C-T	1	0	C_7_8;	Gly60Asn;	Missense;	Missense
libCART0020-v2_00353	RHOG	RHOG	ENSG00000177105	ENST00000533217	CTGTGGGACACTGCGGGCCA	GAACCTGTGGGACACTGCGGGCCAGGAGGA	-1	GRCh38	11	3827976	sense	GGA	NA	NA	NA	A-G	1	0	A_8;	Asp57Gly;	Missense;	Missense	C-T	0	0	NA	NA	NA	NA
libCART0020-v2_00354	RHOG	RHOG	ENSG00000177105	ENST00000533217	CTCCTGGCCCGCAGTGTCCC	ACTCCTCCTGGCCCGCAGTGTCCCACAGGT	-1	GRCh38	11	3827953	antisense	ACA	NA	NA	NA	A-G	0	0	NA	NA	NA	NA	C-T	2	1	C_4;C_8;	Gln61Gln;Gly60Asp;	Silent;Missense;	Missense
libCART0020-v2_00355	RHOG	RHOG	ENSG00000177105	ENST00000533217	TGTGGGACACTGCGGGCCAG	AACCTGTGGGACACTGCGGGCCAGGAGGAG	-1	GRCh38	11	3827975	sense	GAG	NA	NA	NA	A-G	1	0	A_7;	Asp57Gly;	Missense;	Missense	C-T	1	1	C_8;	Asp57Asp;	Silent;	Silent
libCART0020-v2_00356	RHOG	RHOG	ENSG00000177105	ENST00000533217	CCTCCTGGCCCGCAGTGTCC	TACTCCTCCTGGCCCGCAGTGTCCCACAGG	-1	GRCh38	11	3827952	antisense	CAC	NA	NA	NA	A-G	0	0	NA	NA	NA	NA	C-T	2	1	C_4;C_5;	Glu62Lys;Gln61Gln;	Missense;Silent;	Missense
libCART0020-v2_00357	RHOG	RHOG	ENSG00000177105	ENST00000533217	GTGGGACACTGCGGGCCAGG	ACCTGTGGGACACTGCGGGCCAGGAGGAGT	-1	GRCh38	11	3827974	sense	AGG	yes	NA	NA	A-G	2	0	A_6;A_8;	Asp57Gly;Thr58Ala;	Missense;Missense;	Missense	C-T	1	1	C_7;	Asp57Asp;	Silent;	Silent
libCART0020-v2_00358	RHOG	RHOG	ENSG00000177105	ENST00000533217	TCCTCCTGGCCCGCAGTGTC	ATACTCCTCCTGGCCCGCAGTGTCCCACAG	-1	GRCh38	11	3827951	antisense	CCA	NA	NA	NA	A-G	0	0	NA	NA	NA	NA	C-T	2	1	C_5;C_6;	Glu62Lys;Gln61Gln;	Missense;Silent;	Missense
libCART0020-v2_00359	RHOG	RHOG	ENSG00000177105	ENST00000533217	TGGGACACTGCGGGCCAGGA	CCTGTGGGACACTGCGGGCCAGGAGGAGTA	-1	GRCh38	11	3827973	sense	GGA	NA	NA	NA	A-G	2	0	A_5;A_7;	Asp57Gly;Thr58Ala;	Missense;Missense;	Missense	C-T	2	1	C_6;C_8;	Asp57Asp;Thr58Ile;	Silent;Missense;	Missense
libCART0020-v2_00360	RHOG	RHOG	ENSG00000177105	ENST00000533217	CTCCTCCTGGCCCGCAGTGT	CATACTCCTCCTGGCCCGCAGTGTCCCACA	-1	GRCh38	11	3827950	antisense	CCC	NA	NA	NA	A-G	0	0	NA	NA	NA	NA	C-T	2	1	C_4_6;C_7;	Glu62Lys;Gln61Gln;	Missense;Silent;	Missense
libCART0020-v2_00361	RHOG	RHOG	ENSG00000177105	ENST00000533217	GGGACACTGCGGGCCAGGAG	CTGTGGGACACTGCGGGCCAGGAGGAGTAT	-1	GRCh38	11	3827972	sense	GAG	NA	NA	NA	A-G	2	0	A_4;A_6;	Asp57Gly;Thr58Ala;	Missense;Missense;	Missense	C-T	2	1	C_5;C_7;	Asp57Asp;Thr58Ile;	Silent;Missense;	Missense
libCART0020-v2_00362	RHOG	RHOG	ENSG00000177105	ENST00000533217	ACTCCTCCTGGCCCGCAGTG	TCATACTCCTCCTGGCCCGCAGTGTCCCAC	-1	GRCh38	11	3827949	antisense	TCC	NA	NA	NA	A-G	0	0	NA	NA	NA	NA	C-T	3	1	C_4;C_5_7;C_8;	Glu63Lys;Glu62Lys;Gln61Gln;	Missense;Missense;Silent;	Missense
libCART0020-v2_00363	RHOG	RHOG	ENSG00000177105	ENST00000533217	GGACACTGCGGGCCAGGAGG	TGTGGGACACTGCGGGCCAGGAGGAGTATG	-1	GRCh38	11	3827971	sense	AGT	NA	NA	NA	A-G	1	0	A_5;	Thr58Ala;	Missense;	Missense	C-T	2	1	C_4;C_6;	Asp57Asp;Thr58Ile;	Silent;Missense;	Missense
libCART0020-v2_00364	RHOG	RHOG	ENSG00000177105	ENST00000533217	TACTCCTCCTGGCCCGCAGT	GTCATACTCCTCCTGGCCCGCAGTGTCCCA	-1	GRCh38	11	3827948	antisense	GTC	NA	NA	NA	A-G	0	0	NA	NA	NA	NA	C-T	2	0	C_5;C_6_8;	Glu63Lys;Glu62Lys;	Missense;Missense;	Missense
libCART0020-v2_00365	RHOG	RHOG	ENSG00000177105	ENST00000533217	GACACTGCGGGCCAGGAGGA	GTGGGACACTGCGGGCCAGGAGGAGTATGA	-1	GRCh38	11	3827970	sense	GTA	NA	NA	NA	A-G	1	0	A_4;	Thr58Ala;	Missense;	Missense	C-T	2	0	C_5;C_8;	Thr58Ile;Ala59Val;	Missense;Missense;	Missense
libCART0020-v2_00366	RHOG	RHOG	ENSG00000177105	ENST00000533217	ATACTCCTCCTGGCCCGCAG	GGTCATACTCCTCCTGGCCCGCAGTGTCCC	-1	GRCh38	11	3827947	antisense	TGT	NA	NA	NA	A-G	0	0	NA	NA	NA	NA	C-T	2	1	C_4_6;C_7;	Glu63Lys;Glu62Glu;	Missense;Silent;	Missense
libCART0020-v2_00367	RHOG	RHOG	ENSG00000177105	ENST00000533217	ACACTGCGGGCCAGGAGGAG	TGGGACACTGCGGGCCAGGAGGAGTATGAC	-1	GRCh38	11	3827969	sense	TAT	NA	NA	NA	A-G	0	0	NA	NA	NA	NA	C-T	2	0	C_4;C_7;	Thr58Ile;Ala59Val;	Missense;Missense;	Missense
libCART0020-v2_00368	RHOG	RHOG	ENSG00000177105	ENST00000533217	CATACTCCTCCTGGCCCGCA	CGGTCATACTCCTCCTGGCCCGCAGTGTCC	-1	GRCh38	11	3827946	antisense	GTG	NA	NA	NA	A-G	1	0	A_4;	Tyr64His;	Missense;	Missense	C-T	2	1	C_5_7;C_8;	Glu63Lys;Glu62Glu;	Missense;Silent;	Missense
libCART0020-v2_00369	RHOG	RHOG	ENSG00000177105	ENST00000533217	CACTGCGGGCCAGGAGGAGT	GGGACACTGCGGGCCAGGAGGAGTATGACC	-1	GRCh38	11	3827968	sense	ATG	NA	NA	NA	A-G	0	0	NA	NA	NA	NA	C-T	1	0	C_6;	Ala59Val;	Missense;	Missense
libCART0020-v2_00370	RHOG	RHOG	ENSG00000177105	ENST00000533217	TCATACTCCTCCTGGCCCGC	GCGGTCATACTCCTCCTGGCCCGCAGTGTC	-1	GRCh38	11	3827945	antisense	AGT	NA	NA	NA	A-G	1	0	A_5;	Tyr64His;	Missense;	Missense	C-T	1	0	C_6_8;	Glu63Lys;	Missense;	Missense
libCART0020-v2_00371	RHOG	RHOG	ENSG00000177105	ENST00000533217	ACTGCGGGCCAGGAGGAGTA	GGACACTGCGGGCCAGGAGGAGTATGACCG	-1	GRCh38	11	3827967	sense	TGA	NA	NA	NA	A-G	0	0	NA	NA	NA	NA	C-T	1	0	C_5;	Ala59Val;	Missense;	Missense
libCART0020-v2_00372	RHOG	RHOG	ENSG00000177105	ENST00000533217	GTCATACTCCTCCTGGCCCG	GGCGGTCATACTCCTCCTGGCCCGCAGTGT	-1	GRCh38	11	3827944	antisense	CAG	NA	NA	NA	A-G	1	0	A_4_6;	Tyr64His;	Missense;	Missense	C-T	1	1	C_7;	Glu63Glu;	Silent;	Silent
libCART0020-v2_00373	RHOG	RHOG	ENSG00000177105	ENST00000533217	CTGCGGGCCAGGAGGAGTAT	GACACTGCGGGCCAGGAGGAGTATGACCGC	-1	GRCh38	11	3827966	sense	GAC	NA	NA	NA	A-G	0	0	NA	NA	NA	NA	C-T	2	1	C_4;C_8;	Ala59Val;Gly60Gly;	Missense;Silent;	Missense
libCART0020-v2_00374	RHOG	RHOG	ENSG00000177105	ENST00000533217	GGTCATACTCCTCCTGGCCC	AGGCGGTCATACTCCTCCTGGCCCGCAGTG	-1	GRCh38	11	3827943	antisense	GCA	NA	NA	NA	A-G	1	0	A_5_7;	Tyr64His;	Missense;	Missense	C-T	2	1	C_4;C_8;	Asp65Asn;Glu63Glu;	Missense;Silent;	Missense
libCART0020-v2_00375	RHOG	RHOG	ENSG00000177105	ENST00000533217	TGCGGGCCAGGAGGAGTATG	ACACTGCGGGCCAGGAGGAGTATGACCGCC	-1	GRCh38	11	3827965	sense	ACC	NA	NA	NA	A-G	0	0	NA	NA	NA	NA	C-T	2	1	C_7;C_8;	Gly60Gly;Gln61Ter;	Silent;Nonsense;	Nonsense
libCART0020-v2_00376	RHOG	RHOG	ENSG00000177105	ENST00000533217	CGGTCATACTCCTCCTGGCC	GAGGCGGTCATACTCCTCCTGGCCCGCAGT	-1	GRCh38	11	3827942	antisense	CGC	NA	NA	NA	A-G	1	0	A_6_8;	Tyr64His;	Missense;	Missense	C-T	1	0	C_5;	Asp65Asn;	Missense;	Missense
libCART0020-v2_00377	RHOG	RHOG	ENSG00000177105	ENST00000533217	GCGGGCCAGGAGGAGTATGA	CACTGCGGGCCAGGAGGAGTATGACCGCCT	-1	GRCh38	11	3827964	sense	CCG	NA	NA	NA	A-G	1	0	A_8;	Gln61Arg;	Missense;	Missense	C-T	2	1	C_6;C_7;	Gly60Gly;Gln61Ter;	Silent;Nonsense;	Nonsense
libCART0020-v2_00378	RHOG	RHOG	ENSG00000177105	ENST00000533217	GCGGTCATACTCCTCCTGGC	GGAGGCGGTCATACTCCTCCTGGCCCGCAG	-1	GRCh38	11	3827941	antisense	CCG	NA	NA	NA	A-G	1	1	A_7;	Tyr64Tyr;	Silent;	Silent	C-T	1	0	C_6;	Asp65Asn;	Missense;	Missense
libCART0020-v2_00379	RHOG	RHOG	ENSG00000177105	ENST00000533217	CGGGCCAGGAGGAGTATGAC	ACTGCGGGCCAGGAGGAGTATGACCGCCTC	-1	GRCh38	11	3827963	sense	CGC	NA	NA	NA	A-G	1	0	A_7;	Gln61Arg;	Missense;	Missense	C-T	2	1	C_5;C_6;	Gly60Gly;Gln61Ter;	Silent;Nonsense;	Nonsense
libCART0020-v2_00380	RHOG	RHOG	ENSG00000177105	ENST00000533217	GGCGGTCATACTCCTCCTGG	CGGAGGCGGTCATACTCCTCCTGGCCCGCA	-1	GRCh38	11	3827940	antisense	CCC	NA	NA	NA	A-G	1	1	A_8;	Tyr64Tyr;	Silent;	Silent	C-T	1	0	C_7;	Asp65Asn;	Missense;	Missense
libCART0020-v2_00381	RHOG	RHOG	ENSG00000177105	ENST00000533217	GGGCCAGGAGGAGTATGACC	CTGCGGGCCAGGAGGAGTATGACCGCCTCC	-1	GRCh38	11	3827962	sense	GCC	NA	NA	NA	A-G	1	0	A_6;	Gln61Arg;	Missense;	Missense	C-T	2	1	C_4;C_5;	Gly60Gly;Gln61Ter;	Silent;Nonsense;	Nonsense
libCART0020-v2_00382	RHOG	RHOG	ENSG00000177105	ENST00000533217	AGGCGGTCATACTCCTCCTG	ACGGAGGCGGTCATACTCCTCCTGGCCCGC	-1	GRCh38	11	3827939	antisense	GCC	NA	NA	NA	A-G	0	0	NA	NA	NA	NA	C-T	2	0	C_4;C_8;	Arg66His;Asp65Asn;	Missense;Missense;	Missense
libCART0020-v2_00383	RHOG	RHOG	ENSG00000177105	ENST00000533217	GGCCAGGAGGAGTATGACCG	TGCGGGCCAGGAGGAGTATGACCGCCTCCG	-1	GRCh38	11	3827961	sense	CCT	NA	NA	NA	A-G	2	0	A_5;A_8;	Gln61Arg;Glu62Gly;	Missense;Missense;	Missense	C-T	1	0	C_4;	Gln61Ter;	Nonsense;	Nonsense
libCART0020-v2_00384	RHOG	RHOG	ENSG00000177105	ENST00000533217	GAGGCGGTCATACTCCTCCT	TACGGAGGCGGTCATACTCCTCCTGGCCCG	-1	GRCh38	11	3827938	antisense	GGC	NA	NA	NA	A-G	0	0	NA	NA	NA	NA	C-T	1	0	C_5;	Arg66His;	Missense;	Missense
libCART0020-v2_00385	RHOG	RHOG	ENSG00000177105	ENST00000533217	GCCAGGAGGAGTATGACCGC	GCGGGCCAGGAGGAGTATGACCGCCTCCGT	-1	GRCh38	11	3827960	sense	CTC	NA	NA	NA	A-G	2	0	A_4;A_7;	Gln61Arg;Glu62Gly;	Missense;Missense;	Missense	C-T	0	0	NA	NA	NA	NA
libCART0020-v2_00386	RHOG	RHOG	ENSG00000177105	ENST00000533217	GGAGGCGGTCATACTCCTCC	GTACGGAGGCGGTCATACTCCTCCTGGCCC	-1	GRCh38	11	3827937	antisense	TGG	yes	NA	NA	A-G	0	0	NA	NA	NA	NA	C-T	1	0	C_6;	Arg66His;	Missense;	Missense
libCART0020-v2_00387	RHOG	RHOG	ENSG00000177105	ENST00000533217	CCAGGAGGAGTATGACCGCC	CGGGCCAGGAGGAGTATGACCGCCTCCGTA	-1	GRCh38	11	3827959	sense	TCC	NA	NA	NA	A-G	1	0	A_6;	Glu62Gly;	Missense;	Missense	C-T	0	0	NA	NA	NA	NA
libCART0020-v2_00388	RHOG	RHOG	ENSG00000177105	ENST00000533217	CGGAGGCGGTCATACTCCTC	TGTACGGAGGCGGTCATACTCCTCCTGGCC	-1	GRCh38	11	3827936	antisense	CTG	NA	NA	NA	A-G	1	0	A_4;	Leu67Pro;	Missense;	Missense	C-T	1	0	C_7;	Arg66His;	Missense;	Missense
libCART0020-v2_00389	RHOG	RHOG	ENSG00000177105	ENST00000533217	CAGGAGGAGTATGACCGCCT	GGGCCAGGAGGAGTATGACCGCCTCCGTAC	-1	GRCh38	11	3827958	sense	CCG	NA	NA	NA	A-G	2	0	A_5;A_8;	Glu62Gly;Glu63Gly;	Missense;Missense;	Missense	C-T	0	0	NA	NA	NA	NA
libCART0020-v2_00390	RHOG	RHOG	ENSG00000177105	ENST00000533217	ACGGAGGCGGTCATACTCCT	GTGTACGGAGGCGGTCATACTCCTCCTGGC	-1	GRCh38	11	3827935	antisense	CCT	NA	NA	NA	A-G	1	0	A_5;	Leu67Pro;	Missense;	Missense	C-T	1	0	C_8;	Arg66His;	Missense;	Missense
libCART0020-v2_00391	RHOG	RHOG	ENSG00000177105	ENST00000533217	AGGAGGAGTATGACCGCCTC	GGCCAGGAGGAGTATGACCGCCTCCGTACA	-1	GRCh38	11	3827957	sense	CGT	NA	NA	NA	A-G	2	0	A_4;A_7;	Glu62Gly;Glu63Gly;	Missense;Missense;	Missense	C-T	0	0	NA	NA	NA	NA
libCART0020-v2_00392	RHOG	RHOG	ENSG00000177105	ENST00000533217	TACGGAGGCGGTCATACTCC	AGTGTACGGAGGCGGTCATACTCCTCCTGG	-1	GRCh38	11	3827934	antisense	TCC	NA	NA	NA	A-G	1	0	A_6;	Leu67Pro;	Missense;	Missense	C-T	0	0	NA	NA	NA	NA
libCART0020-v2_00393	RHOG	RHOG	ENSG00000177105	ENST00000533217	GGAGGAGTATGACCGCCTCC	GCCAGGAGGAGTATGACCGCCTCCGTACAC	-1	GRCh38	11	3827956	sense	GTA	NA	NA	NA	A-G	1	0	A_6;	Glu63Gly;	Missense;	Missense	C-T	0	0	NA	NA	NA	NA
libCART0020-v2_00394	RHOG	RHOG	ENSG00000177105	ENST00000533217	GTACGGAGGCGGTCATACTC	GAGTGTACGGAGGCGGTCATACTCCTCCTG	-1	GRCh38	11	3827933	antisense	CTC	NA	NA	NA	A-G	1	0	A_7;	Leu67Pro;	Missense;	Missense	C-T	1	0	C_4;	Arg68His;	Missense;	Missense
libCART0020-v2_00395	RHOG	RHOG	ENSG00000177105	ENST00000533217	GAGGAGTATGACCGCCTCCG	CCAGGAGGAGTATGACCGCCTCCGTACACT	-1	GRCh38	11	3827955	sense	TAC	NA	NA	NA	A-G	2	0	A_5;A_8;	Glu63Gly;Tyr64Cys;	Missense;Missense;	Missense	C-T	0	0	NA	NA	NA	NA
libCART0020-v2_00396	RHOG	RHOG	ENSG00000177105	ENST00000533217	TGTACGGAGGCGGTCATACT	AGAGTGTACGGAGGCGGTCATACTCCTCCT	-1	GRCh38	11	3827932	antisense	CCT	NA	NA	NA	A-G	2	1	A_4;A_8;	Arg68Arg;Leu67Pro;	Silent;Missense;	Missense	C-T	1	0	C_5;	Arg68His;	Missense;	Missense
libCART0020-v2_00397	RHOG	RHOG	ENSG00000177105	ENST00000533217	AGGAGTATGACCGCCTCCGT	CAGGAGGAGTATGACCGCCTCCGTACACTC	-1	GRCh38	11	3827954	sense	ACA	NA	NA	NA	A-G	2	0	A_4;A_7;	Glu63Gly;Tyr64Cys;	Missense;Missense;	Missense	C-T	0	0	NA	NA	NA	NA
libCART0020-v2_00398	RHOG	RHOG	ENSG00000177105	ENST00000533217	GTGTACGGAGGCGGTCATAC	GAGAGTGTACGGAGGCGGTCATACTCCTCC	-1	GRCh38	11	3827931	antisense	TCC	NA	NA	NA	A-G	1	1	A_5;	Arg68Arg;	Silent;	Silent	C-T	1	0	C_6;	Arg68His;	Missense;	Missense
libCART0020-v2_00399	RHOG	RHOG	ENSG00000177105	ENST00000533217	GGAGTATGACCGCCTCCGTA	AGGAGGAGTATGACCGCCTCCGTACACTCT	-1	GRCh38	11	3827953	sense	CAC	NA	NA	NA	A-G	1	0	A_6;	Tyr64Cys;	Missense;	Missense	C-T	0	0	NA	NA	NA	NA
libCART0020-v2_00400	RHOG	RHOG	ENSG00000177105	ENST00000533217	AGTGTACGGAGGCGGTCATA	GGAGAGTGTACGGAGGCGGTCATACTCCTC	-1	GRCh38	11	3827930	antisense	CTC	NA	NA	NA	A-G	1	1	A_6;	Arg68Arg;	Silent;	Silent	C-T	1	0	C_7;	Arg68His;	Missense;	Missense
libCART0020-v2_00401	RHOG	RHOG	ENSG00000177105	ENST00000533217	GAGTATGACCGCCTCCGTAC	GGAGGAGTATGACCGCCTCCGTACACTCTC	-1	GRCh38	11	3827952	sense	ACT	NA	NA	NA	A-G	2	0	A_5;A_8;	Tyr64Cys;Asp65Gly;	Missense;Missense;	Missense	C-T	0	0	NA	NA	NA	NA
libCART0020-v2_00402	RHOG	RHOG	ENSG00000177105	ENST00000533217	GAGTGTACGGAGGCGGTCAT	AGGAGAGTGTACGGAGGCGGTCATACTCCT	-1	GRCh38	11	3827929	antisense	ACT	NA	NA	NA	A-G	1	1	A_7;	Arg68Arg;	Silent;	Silent	C-T	1	0	C_8;	Arg68His;	Missense;	Missense
libCART0020-v2_00403	RHOG	RHOG	ENSG00000177105	ENST00000533217	AGTATGACCGCCTCCGTACA	GAGGAGTATGACCGCCTCCGTACACTCTCC	-1	GRCh38	11	3827951	sense	CTC	NA	NA	NA	A-G	2	0	A_4;A_7;	Tyr64Cys;Asp65Gly;	Missense;Missense;	Missense	C-T	1	1	C_8;	Asp65Asp;	Silent;	Silent
libCART0020-v2_00404	RHOG	RHOG	ENSG00000177105	ENST00000533217	AGAGTGTACGGAGGCGGTCA	TAGGAGAGTGTACGGAGGCGGTCATACTCC	-1	GRCh38	11	3827928	antisense	TAC	NA	NA	NA	A-G	1	1	A_8;	Arg68Arg;	Silent;	Silent	C-T	0	0	NA	NA	NA	NA
libCART0020-v2_00405	RHOG	RHOG	ENSG00000177105	ENST00000533217	GTATGACCGCCTCCGTACAC	AGGAGTATGACCGCCTCCGTACACTCTCCT	-1	GRCh38	11	3827950	sense	TCT	NA	NA	NA	A-G	1	0	A_6;	Asp65Gly;	Missense;	Missense	C-T	2	1	C_7;C_8;	Asp65Asp;Arg66Cys;	Silent;Missense;	Missense
libCART0020-v2_00406	RHOG	RHOG	ENSG00000177105	ENST00000533217	GAGAGTGTACGGAGGCGGTC	GTAGGAGAGTGTACGGAGGCGGTCATACTC	-1	GRCh38	11	3827927	antisense	ATA	NA	NA	NA	A-G	1	0	A_4;	Leu70Pro;	Missense;	Missense	C-T	0	0	NA	NA	NA	NA
libCART0020-v2_00407	RHOG	RHOG	ENSG00000177105	ENST00000533217	TATGACCGCCTCCGTACACT	GGAGTATGACCGCCTCCGTACACTCTCCTA	-1	GRCh38	11	3827949	sense	CTC	NA	NA	NA	A-G	1	0	A_5;	Asp65Gly;	Missense;	Missense	C-T	2	1	C_6;C_7;	Asp65Asp;Arg66Cys;	Silent;Missense;	Missense
libCART0020-v2_00408	RHOG	RHOG	ENSG00000177105	ENST00000533217	GGAGAGTGTACGGAGGCGGT	GGTAGGAGAGTGTACGGAGGCGGTCATACT	-1	GRCh38	11	3827926	antisense	CAT	NA	NA	NA	A-G	1	0	A_5;	Leu70Pro;	Missense;	Missense	C-T	0	0	NA	NA	NA	NA
libCART0020-v2_00409	RHOG	RHOG	ENSG00000177105	ENST00000533217	ATGACCGCCTCCGTACACTC	GAGTATGACCGCCTCCGTACACTCTCCTAC	-1	GRCh38	11	3827948	sense	TCC	NA	NA	NA	A-G	1	0	A_4;	Asp65Gly;	Missense;	Missense	C-T	2	1	C_5;C_6_8;	Asp65Asp;Arg66Cys;	Silent;Missense;	Missense
libCART0020-v2_00410	RHOG	RHOG	ENSG00000177105	ENST00000533217	AGGAGAGTGTACGGAGGCGG	GGGTAGGAGAGTGTACGGAGGCGGTCATAC	-1	GRCh38	11	3827925	antisense	TCA	NA	NA	NA	A-G	2	0	A_4;A_6;	Ser71Pro;Leu70Pro;	Missense;Missense;	Missense	C-T	0	0	NA	NA	NA	NA
libCART0020-v2_00411	RHOG	RHOG	ENSG00000177105	ENST00000533217	TGACCGCCTCCGTACACTCT	AGTATGACCGCCTCCGTACACTCTCCTACC	-1	GRCh38	11	3827947	sense	CCT	NA	NA	NA	A-G	0	0	NA	NA	NA	NA	C-T	3	1	C_4;C_5_7;C_8;	Asp65Asp;Arg66Cys;Leu67Phe;	Silent;Missense;Missense;	Missense
libCART0020-v2_00412	RHOG	RHOG	ENSG00000177105	ENST00000533217	TAGGAGAGTGTACGGAGGCG	AGGGTAGGAGAGTGTACGGAGGCGGTCATA	-1	GRCh38	11	3827924	antisense	GTC	NA	NA	NA	A-G	2	0	A_5;A_7;	Ser71Pro;Leu70Pro;	Missense;Missense;	Missense	C-T	0	0	NA	NA	NA	NA
libCART0020-v2_00413	RHOG	RHOG	ENSG00000177105	ENST00000533217	GACCGCCTCCGTACACTCTC	GTATGACCGCCTCCGTACACTCTCCTACCC	-1	GRCh38	11	3827946	sense	CTA	NA	NA	NA	A-G	0	0	NA	NA	NA	NA	C-T	2	0	C_4_6;C_7;	Arg66Cys;Leu67Phe;	Missense;Missense;	Missense
libCART0020-v2_00414	RHOG	RHOG	ENSG00000177105	ENST00000533217	GTAGGAGAGTGTACGGAGGC	GAGGGTAGGAGAGTGTACGGAGGCGGTCAT	-1	GRCh38	11	3827923	antisense	GGT	NA	NA	NA	A-G	2	0	A_6;A_8;	Ser71Pro;Leu70Pro;	Missense;Missense;	Missense	C-T	0	0	NA	NA	NA	NA
libCART0020-v2_00415	RHOG	RHOG	ENSG00000177105	ENST00000533217	ACCGCCTCCGTACACTCTCC	TATGACCGCCTCCGTACACTCTCCTACCCT	-1	GRCh38	11	3827945	sense	TAC	NA	NA	NA	A-G	0	0	NA	NA	NA	NA	C-T	2	1	C_5;C_6_8;	Arg66Arg;Leu67Phe;	Silent;Missense;	Missense
libCART0020-v2_00416	RHOG	RHOG	ENSG00000177105	ENST00000533217	GGTAGGAGAGTGTACGGAGG	TGAGGGTAGGAGAGTGTACGGAGGCGGTCA	-1	GRCh38	11	3827922	antisense	CGG	yes	NA	NA	A-G	2	0	A_4;A_7;	Tyr72His;Ser71Pro;	Missense;Missense;	Missense	C-T	0	0	NA	NA	NA	NA
libCART0020-v2_00417	RHOG	RHOG	ENSG00000177105	ENST00000533217	CCGCCTCCGTACACTCTCCT	ATGACCGCCTCCGTACACTCTCCTACCCTC	-1	GRCh38	11	3827944	sense	ACC	NA	NA	NA	A-G	0	0	NA	NA	NA	NA	C-T	3	1	C_4;C_5_7;C_8;	Arg66Arg;Leu67Phe;Arg68Cys;	Silent;Missense;Missense;	Missense
libCART0020-v2_00418	RHOG	RHOG	ENSG00000177105	ENST00000533217	GGGTAGGAGAGTGTACGGAG	CTGAGGGTAGGAGAGTGTACGGAGGCGGTC	-1	GRCh38	11	3827921	antisense	GCG	NA	NA	NA	A-G	2	0	A_5;A_8;	Tyr72His;Ser71Pro;	Missense;Missense;	Missense	C-T	0	0	NA	NA	NA	NA
libCART0020-v2_00419	RHOG	RHOG	ENSG00000177105	ENST00000533217	CGCCTCCGTACACTCTCCTA	TGACCGCCTCCGTACACTCTCCTACCCTCA	-1	GRCh38	11	3827943	sense	CCC	NA	NA	NA	A-G	0	0	NA	NA	NA	NA	C-T	2	0	C_4_6;C_7;	Leu67Phe;Arg68Cys;	Missense;Missense;	Missense
libCART0020-v2_00420	RHOG	RHOG	ENSG00000177105	ENST00000533217	AGGGTAGGAGAGTGTACGGA	TCTGAGGGTAGGAGAGTGTACGGAGGCGGT	-1	GRCh38	11	3827920	antisense	GGC	NA	NA	NA	A-G	1	0	A_6;	Tyr72His;	Missense;	Missense	C-T	0	0	NA	NA	NA	NA
libCART0020-v2_00421	RHOG	RHOG	ENSG00000177105	ENST00000533217	GCCTCCGTACACTCTCCTAC	GACCGCCTCCGTACACTCTCCTACCCTCAG	-1	GRCh38	11	3827942	sense	CCT	NA	NA	NA	A-G	0	0	NA	NA	NA	NA	C-T	2	1	C_5;C_6;	Leu67Leu;Arg68Cys;	Silent;Missense;	Missense
libCART0020-v2_00422	RHOG	RHOG	ENSG00000177105	ENST00000533217	GAGGGTAGGAGAGTGTACGG	GTCTGAGGGTAGGAGAGTGTACGGAGGCGG	-1	GRCh38	11	3827919	antisense	AGG	yes	NA	NA	A-G	1	0	A_7;	Tyr72His;	Missense;	Missense	C-T	0	0	NA	NA	NA	NA
libCART0020-v2_00423	RHOG	RHOG	ENSG00000177105	ENST00000533217	CCTCCGTACACTCTCCTACC	ACCGCCTCCGTACACTCTCCTACCCTCAGA	-1	GRCh38	11	3827941	sense	CTC	NA	NA	NA	A-G	1	0	A_8;	Thr69Ala;	Missense;	Missense	C-T	2	1	C_4;C_5;	Leu67Leu;Arg68Cys;	Silent;Missense;	Missense
libCART0020-v2_00424	RHOG	RHOG	ENSG00000177105	ENST00000533217	TGAGGGTAGGAGAGTGTACG	GGTCTGAGGGTAGGAGAGTGTACGGAGGCG	-1	GRCh38	11	3827918	antisense	GAG	NA	NA	NA	A-G	1	0	A_8;	Tyr72His;	Missense;	Missense	C-T	0	0	NA	NA	NA	NA
libCART0020-v2_00425	RHOG	RHOG	ENSG00000177105	ENST00000533217	CTCCGTACACTCTCCTACCC	CCGCCTCCGTACACTCTCCTACCCTCAGAC	-1	GRCh38	11	3827940	sense	TCA	NA	NA	NA	A-G	1	0	A_7;	Thr69Ala;	Missense;	Missense	C-T	2	0	C_4;C_8;	Arg68Cys;Thr69Ile;	Missense;Missense;	Missense
libCART0020-v2_00426	RHOG	RHOG	ENSG00000177105	ENST00000533217	CTGAGGGTAGGAGAGTGTAC	TGGTCTGAGGGTAGGAGAGTGTACGGAGGC	-1	GRCh38	11	3827917	antisense	GGA	NA	NA	NA	A-G	1	1	A_4;	Pro73Pro;	Silent;	Silent	C-T	0	0	NA	NA	NA	NA
libCART0020-v2_00427	RHOG	RHOG	ENSG00000177105	ENST00000533217	TCCGTACACTCTCCTACCCT	CGCCTCCGTACACTCTCCTACCCTCAGACC	-1	GRCh38	11	3827939	sense	CAG	NA	NA	NA	A-G	1	0	A_6_8;	Thr69Ala;	Missense;	Missense	C-T	1	0	C_7;	Thr69Ile;	Missense;	Missense
libCART0020-v2_00428	RHOG	RHOG	ENSG00000177105	ENST00000533217	TCTGAGGGTAGGAGAGTGTA	TTGGTCTGAGGGTAGGAGAGTGTACGGAGG	-1	GRCh38	11	3827916	antisense	CGG	yes	NA	NA	A-G	1	1	A_5;	Pro73Pro;	Silent;	Silent	C-T	0	0	NA	NA	NA	NA
libCART0020-v2_00429	RHOG	RHOG	ENSG00000177105	ENST00000533217	CCGTACACTCTCCTACCCTC	GCCTCCGTACACTCTCCTACCCTCAGACCA	-1	GRCh38	11	3827938	sense	AGA	NA	NA	NA	A-G	1	0	A_5_7;	Thr69Ala;	Missense;	Missense	C-T	2	0	C_6;C_8;	Thr69Ile;Leu70Phe;	Missense;Missense;	Missense
libCART0020-v2_00430	RHOG	RHOG	ENSG00000177105	ENST00000533217	GTCTGAGGGTAGGAGAGTGT	GTTGGTCTGAGGGTAGGAGAGTGTACGGAG	-1	GRCh38	11	3827915	antisense	ACG	NA	NA	NA	A-G	1	1	A_6;	Pro73Pro;	Silent;	Silent	C-T	0	0	NA	NA	NA	NA
libCART0020-v2_00431	RHOG	RHOG	ENSG00000177105	ENST00000533217	CGTACACTCTCCTACCCTCA	CCTCCGTACACTCTCCTACCCTCAGACCAA	-1	GRCh38	11	3827937	sense	GAC	NA	NA	NA	A-G	1	0	A_4_6;	Thr69Ala;	Missense;	Missense	C-T	2	0	C_5;C_7;	Thr69Ile;Leu70Phe;	Missense;Missense;	Missense
libCART0020-v2_00432	RHOG	RHOG	ENSG00000177105	ENST00000533217	GGTCTGAGGGTAGGAGAGTG	CGTTGGTCTGAGGGTAGGAGAGTGTACGGA	-1	GRCh38	11	3827914	antisense	TAC	NA	NA	NA	A-G	1	1	A_7;	Pro73Pro;	Silent;	Silent	C-T	1	1	C_4;	Gln74Gln;	Silent;	Silent
libCART0020-v2_00433	RHOG	RHOG	ENSG00000177105	ENST00000533217	GTACACTCTCCTACCCTCAG	CTCCGTACACTCTCCTACCCTCAGACCAAC	-1	GRCh38	11	3827936	sense	ACC	NA	NA	NA	A-G	1	1	A_5;	Thr69Thr;	Silent;	Silent	C-T	2	0	C_4;C_6_8;	Thr69Ile;Leu70Phe;	Missense;Missense;	Missense
libCART0020-v2_00434	RHOG	RHOG	ENSG00000177105	ENST00000533217	TGGTCTGAGGGTAGGAGAGT	ACGTTGGTCTGAGGGTAGGAGAGTGTACGG	-1	GRCh38	11	3827913	antisense	GTA	NA	NA	NA	A-G	1	1	A_8;	Pro73Pro;	Silent;	Silent	C-T	1	1	C_5;	Gln74Gln;	Silent;	Silent
libCART0020-v2_00435	RHOG	RHOG	ENSG00000177105	ENST00000533217	TACACTCTCCTACCCTCAGA	TCCGTACACTCTCCTACCCTCAGACCAACG	-1	GRCh38	11	3827935	sense	CCA	NA	NA	NA	A-G	1	1	A_4;	Thr69Thr;	Silent;	Silent	C-T	1	0	C_5_7;	Leu70Phe;	Missense;	Missense
libCART0020-v2_00436	RHOG	RHOG	ENSG00000177105	ENST00000533217	TTGGTCTGAGGGTAGGAGAG	AACGTTGGTCTGAGGGTAGGAGAGTGTACG	-1	GRCh38	11	3827912	antisense	TGT	NA	NA	NA	A-G	0	0	NA	NA	NA	NA	C-T	1	1	C_6;	Gln74Gln;	Silent;	Silent
libCART0020-v2_00437	RHOG	RHOG	ENSG00000177105	ENST00000533217	ACACTCTCCTACCCTCAGAC	CCGTACACTCTCCTACCCTCAGACCAACGT	-1	GRCh38	11	3827934	sense	CAA	NA	NA	NA	A-G	0	0	NA	NA	NA	NA	C-T	2	0	C_4_6;C_8;	Leu70Phe;Ser71Phe;	Missense;Missense;	Missense
libCART0020-v2_00438	RHOG	RHOG	ENSG00000177105	ENST00000533217	GTTGGTCTGAGGGTAGGAGA	AAACGTTGGTCTGAGGGTAGGAGAGTGTAC	-1	GRCh38	11	3827911	antisense	GTG	NA	NA	NA	A-G	0	0	NA	NA	NA	NA	C-T	1	1	C_7;	Gln74Gln;	Silent;	Silent
libCART0020-v2_00439	RHOG	RHOG	ENSG00000177105	ENST00000533217	CACTCTCCTACCCTCAGACC	CGTACACTCTCCTACCCTCAGACCAACGTT	-1	GRCh38	11	3827933	sense	AAC	NA	NA	NA	A-G	0	0	NA	NA	NA	NA	C-T	2	1	C_5;C_7_8;	Leu70Leu;Ser71Phe;	Silent;Missense;	Missense
libCART0020-v2_00440	RHOG	RHOG	ENSG00000177105	ENST00000533217	CGTTGGTCTGAGGGTAGGAG	AAAACGTTGGTCTGAGGGTAGGAGAGTGTA	-1	GRCh38	11	3827910	antisense	AGT	NA	NA	NA	A-G	0	0	NA	NA	NA	NA	C-T	1	1	C_8;	Gln74Gln;	Silent;	Silent
libCART0020-v2_00441	RHOG	RHOG	ENSG00000177105	ENST00000533217	ACTCTCCTACCCTCAGACCA	GTACACTCTCCTACCCTCAGACCAACGTTT	-1	GRCh38	11	3827932	sense	ACG	NA	NA	NA	A-G	0	0	NA	NA	NA	NA	C-T	2	1	C_4;C_6_7;	Leu70Leu;Ser71Phe;	Silent;Missense;	Missense
libCART0020-v2_00442	RHOG	RHOG	ENSG00000177105	ENST00000533217	ACGTTGGTCTGAGGGTAGGA	GAAAACGTTGGTCTGAGGGTAGGAGAGTGT	-1	GRCh38	11	3827909	antisense	GAG	NA	NA	NA	A-G	0	0	NA	NA	NA	NA	C-T	0	0	NA	NA	NA	NA
libCART0020-v2_00443	RHOG	RHOG	ENSG00000177105	ENST00000533217	CTCTCCTACCCTCAGACCAA	TACACTCTCCTACCCTCAGACCAACGTTTT	-1	GRCh38	11	3827931	sense	CGT	NA	NA	NA	A-G	1	0	A_8;	Tyr72Cys;	Missense;	Missense	C-T	1	0	C_5_6;	Ser71Phe;	Missense;	Missense
libCART0020-v2_00444	RHOG	RHOG	ENSG00000177105	ENST00000533217	AACGTTGGTCTGAGGGTAGG	CGAAAACGTTGGTCTGAGGGTAGGAGAGTG	-1	GRCh38	11	3827908	antisense	AGA	NA	NA	NA	A-G	0	0	NA	NA	NA	NA	C-T	0	0	NA	NA	NA	NA
libCART0020-v2_00445	RHOG	RHOG	ENSG00000177105	ENST00000533217	TCTCCTACCCTCAGACCAAC	ACACTCTCCTACCCTCAGACCAACGTTTTC	-1	GRCh38	11	3827930	sense	GTT	NA	yes	NA	A-G	1	0	A_7;	Tyr72Cys;	Missense;	Missense	C-T	2	1	C_4_5;C_8;	Ser71Phe;Tyr72Tyr;	Missense;Silent;	Missense
libCART0020-v2_00446	RHOG	RHOG	ENSG00000177105	ENST00000533217	AAACGTTGGTCTGAGGGTAG	ACGAAAACGTTGGTCTGAGGGTAGGAGAGT	-1	GRCh38	11	3827907	antisense	GAG	NA	NA	NA	A-G	0	0	NA	NA	NA	NA	C-T	1	0	C_4;	Val77Ile;	Missense;	Missense
libCART0020-v2_00447	RHOG	RHOG	ENSG00000177105	ENST00000533217	CTCCTACCCTCAGACCAACG	CACTCTCCTACCCTCAGACCAACGTTTTCG	-1	GRCh38	11	3827929	sense	TTT	NA	NA	NA	A-G	1	0	A_6;	Tyr72Cys;	Missense;	Missense	C-T	3	2	C_4;C_7;C_8;	Ser71Ser;Tyr72Tyr;Pro73Ser;	Silent;Silent;Missense;	Missense
libCART0020-v2_00448	RHOG	RHOG	ENSG00000177105	ENST00000533217	AAAACGTTGGTCTGAGGGTA	GACGAAAACGTTGGTCTGAGGGTAGGAGAG	-1	GRCh38	11	3827906	antisense	GGA	NA	NA	NA	A-G	1	0	A_4;	Val77Ala;	Missense;	Missense	C-T	1	0	C_5;	Val77Ile;	Missense;	Missense
libCART0020-v2_00449	RHOG	RHOG	ENSG00000177105	ENST00000533217	TCCTACCCTCAGACCAACGT	ACTCTCCTACCCTCAGACCAACGTTTTCGT	-1	GRCh38	11	3827928	sense	TTT	NA	NA	NA	A-G	1	0	A_5;	Tyr72Cys;	Missense;	Missense	C-T	2	1	C_6;C_7_8;	Tyr72Tyr;Pro73Phe;	Silent;Missense;	Missense
libCART0020-v2_00450	RHOG	RHOG	ENSG00000177105	ENST00000533217	GAAAACGTTGGTCTGAGGGT	TGACGAAAACGTTGGTCTGAGGGTAGGAGA	-1	GRCh38	11	3827905	antisense	AGG	yes	NA	NA	A-G	1	0	A_4_5;	Val77Ala;	Missense;	Missense	C-T	1	0	C_6;	Val77Ile;	Missense;	Missense
libCART0020-v2_00451	RHOG	RHOG	ENSG00000177105	ENST00000533217	CCTACCCTCAGACCAACGTT	CTCTCCTACCCTCAGACCAACGTTTTCGTC	-1	GRCh38	11	3827927	sense	TTC	NA	NA	NA	A-G	1	0	A_4;	Tyr72Cys;	Missense;	Missense	C-T	2	1	C_5;C_6_7;	Tyr72Tyr;Pro73Phe;	Silent;Missense;	Missense
libCART0020-v2_00452	RHOG	RHOG	ENSG00000177105	ENST00000533217	CGAAAACGTTGGTCTGAGGG	ATGACGAAAACGTTGGTCTGAGGGTAGGAG	-1	GRCh38	11	3827904	antisense	TAG	NA	NA	NA	A-G	2	0	A_4;A_5_6;	Phe78Leu;Val77Ala;	Missense;Missense;	Missense	C-T	1	0	C_7;	Val77Ile;	Missense;	Missense
libCART0020-v2_00453	RHOG	RHOG	ENSG00000177105	ENST00000533217	CTACCCTCAGACCAACGTTT	TCTCCTACCCTCAGACCAACGTTTTCGTCA	-1	GRCh38	11	3827926	sense	TCG	NA	NA	NA	A-G	0	0	NA	NA	NA	NA	C-T	3	1	C_4;C_5_6;C_8;	Tyr72Tyr;Pro73Phe;Gln74Ter;	Silent;Missense;Nonsense;	Nonsense
libCART0020-v2_00454	RHOG	RHOG	ENSG00000177105	ENST00000533217	ACGAAAACGTTGGTCTGAGG	GATGACGAAAACGTTGGTCTGAGGGTAGGA	-1	GRCh38	11	3827903	antisense	GTA	NA	NA	NA	A-G	2	0	A_4_5;A_6_7;	Phe78Pro;Val77Ala;	Missense;Missense;	Missense	C-T	1	0	C_8;	Val77Ile;	Missense;	Missense
libCART0020-v2_00455	RHOG	RHOG	ENSG00000177105	ENST00000533217	GACGAAAACGTTGGTCTGAG	AGATGACGAAAACGTTGGTCTGAGGGTAGG	-1	GRCh38	11	3827902	antisense	GGT	NA	NA	NA	A-G	2	0	A_5_6;A_7_8;	Phe78Pro;Val77Ala;	Missense;Missense;	Missense	C-T	0	0	NA	NA	NA	NA
libCART0020-v2_00456	RHOG	RHOG	ENSG00000177105	ENST00000533217	TGACGAAAACGTTGGTCTGA	CAGATGACGAAAACGTTGGTCTGAGGGTAG	-1	GRCh38	11	3827901	antisense	GGG	yes	NA	NA	A-G	2	1	A_6_7;A_8;	Phe78Pro;Val77Val;	Missense;Silent;	Missense	C-T	1	0	C_4;	Val79Ile;	Missense;	Missense
libCART0020-v2_00457	RHOG	RHOG	ENSG00000177105	ENST00000533217	ATGACGAAAACGTTGGTCTG	ACAGATGACGAAAACGTTGGTCTGAGGGTA	-1	GRCh38	11	3827900	antisense	AGG	yes	NA	NA	A-G	2	0	A_4;A_7_8;	Val79Ala;Phe78Pro;	Missense;Missense;	Missense	C-T	1	0	C_5;	Val79Ile;	Missense;	Missense
libCART0020-v2_00458	RHOG	RHOG	ENSG00000177105	ENST00000533217	GATGACGAAAACGTTGGTCT	AACAGATGACGAAAACGTTGGTCTGAGGGT	-1	GRCh38	11	3827899	antisense	GAG	NA	NA	NA	A-G	2	0	A_5;A_8;	Val79Ala;Phe78Ser;	Missense;Missense;	Missense	C-T	1	0	C_6;	Val79Ile;	Missense;	Missense
libCART0020-v2_00459	RHOG	RHOG	ENSG00000177105	ENST00000533217	AGATGACGAAAACGTTGGTC	AAACAGATGACGAAAACGTTGGTCTGAGGG	-1	GRCh38	11	3827898	antisense	TGA	NA	NA	NA	A-G	1	0	A_6;	Val79Ala;	Missense;	Missense	C-T	1	0	C_7;	Val79Ile;	Missense;	Missense
libCART0020-v2_00460	RHOG	RHOG	ENSG00000177105	ENST00000533217	CAGATGACGAAAACGTTGGT	GAAACAGATGACGAAAACGTTGGTCTGAGG	-1	GRCh38	11	3827897	antisense	CTG	NA	NA	NA	A-G	2	0	A_4;A_7;	Ile80Thr;Val79Ala;	Missense;Missense;	Missense	C-T	1	0	C_8;	Val79Ile;	Missense;	Missense
libCART0020-v2_00461	RHOG	RHOG	ENSG00000177105	ENST00000533217	ACAGATGACGAAAACGTTGG	AGAAACAGATGACGAAAACGTTGGTCTGAG	-1	GRCh38	11	3827896	antisense	TCT	NA	NA	NA	A-G	2	0	A_5;A_8;	Ile80Thr;Val79Ala;	Missense;Missense;	Missense	C-T	0	0	NA	NA	NA	NA
libCART0020-v2_00462	RHOG	RHOG	ENSG00000177105	ENST00000533217	AACAGATGACGAAAACGTTG	GAGAAACAGATGACGAAAACGTTGGTCTGA	-1	GRCh38	11	3827895	antisense	GTC	NA	NA	NA	A-G	2	0	A_4;A_6;	Cys81Arg;Ile80Thr;	Missense;Missense;	Missense	C-T	0	0	NA	NA	NA	NA
libCART0020-v2_00463	RHOG	RHOG	ENSG00000177105	ENST00000533217	AAACAGATGACGAAAACGTT	GGAGAAACAGATGACGAAAACGTTGGTCTG	-1	GRCh38	11	3827894	antisense	GGT	NA	NA	NA	A-G	2	0	A_5;A_7;	Cys81Arg;Ile80Thr;	Missense;Missense;	Missense	C-T	1	0	C_4;	Cys81Tyr;	Missense;	Missense
libCART0020-v2_00464	RHOG	RHOG	ENSG00000177105	ENST00000533217	GAAACAGATGACGAAAACGT	TGGAGAAACAGATGACGAAAACGTTGGTCT	-1	GRCh38	11	3827893	antisense	TGG	yes	NA	NA	A-G	2	0	A_4_6;A_8;	Cys81Arg;Ile80Thr;	Missense;Missense;	Missense	C-T	1	0	C_5;	Cys81Tyr;	Missense;	Missense
libCART0020-v2_00465	RHOG	RHOG	ENSG00000177105	ENST00000533217	AGAAACAGATGACGAAAACG	ATGGAGAAACAGATGACGAAAACGTTGGTC	-1	GRCh38	11	3827892	antisense	TTG	NA	NA	NA	A-G	2	0	A_4;A_5_7;	Phe82Leu;Cys81Arg;	Missense;Missense;	Missense	C-T	1	0	C_6;	Cys81Tyr;	Missense;	Missense
libCART0020-v2_00466	RHOG	RHOG	ENSG00000177105	ENST00000533217	GAGAAACAGATGACGAAAAC	AATGGAGAAACAGATGACGAAAACGTTGGT	-1	GRCh38	11	3827891	antisense	GTT	NA	NA	NA	A-G	2	0	A_4_5;A_6_8;	Phe82Pro;Cys81Arg;	Missense;Missense;	Missense	C-T	1	0	C_7;	Cys81Tyr;	Missense;	Missense
libCART0020-v2_00467	RHOG	RHOG	ENSG00000177105	ENST00000533217	GGAGAAACAGATGACGAAAA	CAATGGAGAAACAGATGACGAAAACGTTGG	-1	GRCh38	11	3827890	antisense	CGT	NA	NA	NA	A-G	2	1	A_5_6;A_7;	Phe82Pro;Cys81Cys;	Missense;Silent;	Missense	C-T	1	0	C_8;	Cys81Tyr;	Missense;	Missense
libCART0020-v2_00468	RHOG	RHOG	ENSG00000177105	ENST00000533217	TGGAGAAACAGATGACGAAA	GCAATGGAGAAACAGATGACGAAAACGTTG	-1	GRCh38	11	3827889	antisense	ACG	NA	NA	NA	A-G	3	1	A_4;A_6_7;A_8;	Ser83Pro;Phe82Pro;Cys81Cys;	Missense;Missense;Silent;	Missense	C-T	0	0	NA	NA	NA	NA
libCART0020-v2_00469	RHOG	RHOG	ENSG00000177105	ENST00000533217	ATGGAGAAACAGATGACGAA	GGCAATGGAGAAACAGATGACGAAAACGTT	-1	GRCh38	11	3827888	antisense	AAC	NA	NA	NA	A-G	2	0	A_5;A_7_8;	Ser83Pro;Phe82Pro;	Missense;Missense;	Missense	C-T	0	0	NA	NA	NA	NA
libCART0020-v2_00470	RHOG	RHOG	ENSG00000177105	ENST00000533217	AATGGAGAAACAGATGACGA	TGGCAATGGAGAAACAGATGACGAAAACGT	-1	GRCh38	11	3827887	antisense	AAA	NA	NA	NA	A-G	2	0	A_6;A_8;	Ser83Pro;Phe82Ser;	Missense;Missense;	Missense	C-T	0	0	NA	NA	NA	NA
libCART0020-v2_00471	RHOG	RHOG	ENSG00000177105	ENST00000533217	CAATGGAGAAACAGATGACG	CTGGCAATGGAGAAACAGATGACGAAAACG	-1	GRCh38	11	3827886	antisense	AAA	NA	NA	NA	A-G	1	0	A_7;	Ser83Pro;	Missense;	Missense	C-T	0	0	NA	NA	NA	NA
libCART0020-v2_00472	RHOG	RHOG	ENSG00000177105	ENST00000533217	TTTCGTCATCTGTTTCTCCA	ACGTTTTCGTCATCTGTTTCTCCATTGCCA	-1	GRCh38	11	3827908	sense	TTG	NA	NA	NA	A-G	1	0	A_8;	Ile80Val;	Missense;	Missense	C-T	2	2	C_4;C_7;	Phe78Phe;Val79Val;	Silent;Silent;	Silent
libCART0020-v2_00473	RHOG	RHOG	ENSG00000177105	ENST00000533217	GCAATGGAGAAACAGATGAC	ACTGGCAATGGAGAAACAGATGACGAAAAC	-1	GRCh38	11	3827885	antisense	GAA	NA	NA	NA	A-G	2	0	A_4;A_8;	Ile84Thr;Ser83Pro;	Missense;Missense;	Missense	C-T	0	0	NA	NA	NA	NA
libCART0020-v2_00474	RHOG	RHOG	ENSG00000177105	ENST00000533217	TTCGTCATCTGTTTCTCCAT	CGTTTTCGTCATCTGTTTCTCCATTGCCAG	-1	GRCh38	11	3827907	sense	TGC	NA	NA	NA	A-G	1	0	A_7;	Ile80Val;	Missense;	Missense	C-T	1	1	C_6;	Val79Val;	Silent;	Silent
libCART0020-v2_00475	RHOG	RHOG	ENSG00000177105	ENST00000533217	GGCAATGGAGAAACAGATGA	GACTGGCAATGGAGAAACAGATGACGAAAA	-1	GRCh38	11	3827884	antisense	CGA	NA	NA	NA	A-G	1	0	A_4_5;	Ile84Thr;	Missense;	Missense	C-T	0	0	NA	NA	NA	NA
libCART0020-v2_00476	RHOG	RHOG	ENSG00000177105	ENST00000533217	TCGTCATCTGTTTCTCCATT	GTTTTCGTCATCTGTTTCTCCATTGCCAGT	-1	GRCh38	11	3827906	sense	GCC	NA	NA	NA	A-G	1	0	A_6;	Ile80Val;	Missense;	Missense	C-T	2	2	C_5;C_8;	Val79Val;Ile80Ile;	Silent;Silent;	Silent
libCART0020-v2_00477	RHOG	RHOG	ENSG00000177105	ENST00000533217	TGGCAATGGAGAAACAGATG	GGACTGGCAATGGAGAAACAGATGACGAAA	-1	GRCh38	11	3827883	antisense	ACG	NA	NA	NA	A-G	1	0	A_5_6;	Ile84Thr;	Missense;	Missense	C-T	1	0	C_4;	Ala85Thr;	Missense;	Missense
libCART0020-v2_00478	RHOG	RHOG	ENSG00000177105	ENST00000533217	CGTCATCTGTTTCTCCATTG	TTTTCGTCATCTGTTTCTCCATTGCCAGTC	-1	GRCh38	11	3827905	sense	CCA	NA	NA	NA	A-G	1	0	A_5;	Ile80Val;	Missense;	Missense	C-T	2	2	C_4;C_7;	Val79Val;Ile80Ile;	Silent;Silent;	Silent
libCART0020-v2_00479	RHOG	RHOG	ENSG00000177105	ENST00000533217	CTGGCAATGGAGAAACAGAT	CGGACTGGCAATGGAGAAACAGATGACGAA	-1	GRCh38	11	3827882	antisense	GAC	NA	NA	NA	A-G	1	0	A_6_7;	Ile84Thr;	Missense;	Missense	C-T	1	0	C_5;	Ala85Thr;	Missense;	Missense
libCART0020-v2_00480	RHOG	RHOG	ENSG00000177105	ENST00000533217	GTCATCTGTTTCTCCATTGC	TTTCGTCATCTGTTTCTCCATTGCCAGTCC	-1	GRCh38	11	3827904	sense	CAG	NA	NA	NA	A-G	1	0	A_4;	Ile80Val;	Missense;	Missense	C-T	1	1	C_6;	Ile80Ile;	Silent;	Silent
libCART0020-v2_00481	RHOG	RHOG	ENSG00000177105	ENST00000533217	ACTGGCAATGGAGAAACAGA	GCGGACTGGCAATGGAGAAACAGATGACGA	-1	GRCh38	11	3827881	antisense	TGA	NA	NA	NA	A-G	1	0	A_7_8;	Ile84Thr;	Missense;	Missense	C-T	1	0	C_6;	Ala85Thr;	Missense;	Missense
libCART0020-v2_00482	RHOG	RHOG	ENSG00000177105	ENST00000533217	TCATCTGTTTCTCCATTGCC	TTCGTCATCTGTTTCTCCATTGCCAGTCCG	-1	GRCh38	11	3827903	sense	AGT	NA	NA	NA	A-G	0	0	NA	NA	NA	NA	C-T	1	1	C_5;	Ile80Ile;	Silent;	Silent
libCART0020-v2_00483	RHOG	RHOG	ENSG00000177105	ENST00000533217	GACTGGCAATGGAGAAACAG	GGCGGACTGGCAATGGAGAAACAGATGACG	-1	GRCh38	11	3827880	antisense	ATG	NA	NA	NA	A-G	1	1	A_8;	Ile84Ile;	Silent;	Silent	C-T	1	0	C_7;	Ala85Thr;	Missense;	Missense
libCART0020-v2_00484	RHOG	RHOG	ENSG00000177105	ENST00000533217	CATCTGTTTCTCCATTGCCA	TCGTCATCTGTTTCTCCATTGCCAGTCCGC	-1	GRCh38	11	3827902	sense	GTC	NA	NA	NA	A-G	0	0	NA	NA	NA	NA	C-T	1	1	C_4;	Ile80Ile;	Silent;	Silent
libCART0020-v2_00485	RHOG	RHOG	ENSG00000177105	ENST00000533217	GGACTGGCAATGGAGAAACA	CGGCGGACTGGCAATGGAGAAACAGATGAC	-1	GRCh38	11	3827879	antisense	GAT	NA	NA	NA	A-G	0	0	NA	NA	NA	NA	C-T	2	0	C_4;C_8;	Ser86Asn;Ala85Thr;	Missense;Missense;	Missense
libCART0020-v2_00486	RHOG	RHOG	ENSG00000177105	ENST00000533217	ATCTGTTTCTCCATTGCCAG	CGTCATCTGTTTCTCCATTGCCAGTCCGCC	-1	GRCh38	11	3827901	sense	TCC	NA	NA	NA	A-G	0	0	NA	NA	NA	NA	C-T	0	0	NA	NA	NA	NA
libCART0020-v2_00487	RHOG	RHOG	ENSG00000177105	ENST00000533217	CGGACTGGCAATGGAGAAAC	ACGGCGGACTGGCAATGGAGAAACAGATGA	-1	GRCh38	11	3827878	antisense	AGA	NA	NA	NA	A-G	1	1	A_4;	Ser86Ser;	Silent;	Silent	C-T	1	0	C_5;	Ser86Asn;	Missense;	Missense
libCART0020-v2_00488	RHOG	RHOG	ENSG00000177105	ENST00000533217	TCTGTTTCTCCATTGCCAGT	GTCATCTGTTTCTCCATTGCCAGTCCGCCG	-1	GRCh38	11	3827900	sense	CCG	NA	NA	NA	A-G	0	0	NA	NA	NA	NA	C-T	1	1	C_8;	Phe82Phe;	Silent;	Silent
libCART0020-v2_00489	RHOG	RHOG	ENSG00000177105	ENST00000533217	GCGGACTGGCAATGGAGAAA	GACGGCGGACTGGCAATGGAGAAACAGATG	-1	GRCh38	11	3827877	antisense	CAG	NA	NA	NA	A-G	1	1	A_5;	Ser86Ser;	Silent;	Silent	C-T	1	0	C_6;	Ser86Asn;	Missense;	Missense
libCART0020-v2_00490	RHOG	RHOG	ENSG00000177105	ENST00000533217	CTGTTTCTCCATTGCCAGTC	TCATCTGTTTCTCCATTGCCAGTCCGCCGT	-1	GRCh38	11	3827899	sense	CGC	NA	NA	NA	A-G	0	0	NA	NA	NA	NA	C-T	1	1	C_7;	Phe82Phe;	Silent;	Silent
libCART0020-v2_00491	RHOG	RHOG	ENSG00000177105	ENST00000533217	GGCGGACTGGCAATGGAGAA	GGACGGCGGACTGGCAATGGAGAAACAGAT	-1	GRCh38	11	3827876	antisense	ACA	NA	NA	NA	A-G	1	1	A_6;	Ser86Ser;	Silent;	Silent	C-T	1	0	C_7;	Ser86Asn;	Missense;	Missense
libCART0020-v2_00492	RHOG	RHOG	ENSG00000177105	ENST00000533217	TGTTTCTCCATTGCCAGTCC	CATCTGTTTCTCCATTGCCAGTCCGCCGTC	-1	GRCh38	11	3827898	sense	GCC	NA	NA	NA	A-G	0	0	NA	NA	NA	NA	C-T	2	1	C_6;C_8;	Phe82Phe;Ser83Phe;	Silent;Missense;	Missense
libCART0020-v2_00493	RHOG	RHOG	ENSG00000177105	ENST00000533217	CGGCGGACTGGCAATGGAGA	AGGACGGCGGACTGGCAATGGAGAAACAGA	-1	GRCh38	11	3827875	antisense	AAC	NA	NA	NA	A-G	1	1	A_7;	Ser86Ser;	Silent;	Silent	C-T	2	1	C_4;C_8;	Pro87Pro;Ser86Asn;	Silent;Missense;	Missense
libCART0020-v2_00494	RHOG	RHOG	ENSG00000177105	ENST00000533217	GTTTCTCCATTGCCAGTCCG	ATCTGTTTCTCCATTGCCAGTCCGCCGTCC	-1	GRCh38	11	3827897	sense	CCG	NA	NA	NA	A-G	0	0	NA	NA	NA	NA	C-T	2	1	C_5;C_7_8;	Phe82Phe;Ser83Phe;	Silent;Missense;	Missense
libCART0020-v2_00495	RHOG	RHOG	ENSG00000177105	ENST00000533217	ACGGCGGACTGGCAATGGAG	TAGGACGGCGGACTGGCAATGGAGAAACAG	-1	GRCh38	11	3827874	antisense	AAA	NA	NA	NA	A-G	1	1	A_8;	Ser86Ser;	Silent;	Silent	C-T	1	1	C_5;	Pro87Pro;	Silent;	Silent
libCART0020-v2_00496	RHOG	RHOG	ENSG00000177105	ENST00000533217	TTTCTCCATTGCCAGTCCGC	TCTGTTTCTCCATTGCCAGTCCGCCGTCCT	-1	GRCh38	11	3827896	sense	CGT	NA	NA	NA	A-G	1	0	A_8;	Ile84Val;	Missense;	Missense	C-T	2	1	C_4;C_6_7;	Phe82Phe;Ser83Phe;	Silent;Missense;	Missense
libCART0020-v2_00497	RHOG	RHOG	ENSG00000177105	ENST00000533217	GACGGCGGACTGGCAATGGA	ATAGGACGGCGGACTGGCAATGGAGAAACA	-1	GRCh38	11	3827873	antisense	GAA	NA	NA	NA	A-G	0	0	NA	NA	NA	NA	C-T	1	1	C_6;	Pro87Pro;	Silent;	Silent
libCART0020-v2_00498	RHOG	RHOG	ENSG00000177105	ENST00000533217	TTCTCCATTGCCAGTCCGCC	CTGTTTCTCCATTGCCAGTCCGCCGTCCTA	-1	GRCh38	11	3827895	sense	GTC	NA	NA	NA	A-G	1	0	A_7;	Ile84Val;	Missense;	Missense	C-T	1	0	C_5_6;	Ser83Phe;	Missense;	Missense
libCART0020-v2_00499	RHOG	RHOG	ENSG00000177105	ENST00000533217	GGACGGCGGACTGGCAATGG	CATAGGACGGCGGACTGGCAATGGAGAAAC	-1	GRCh38	11	3827872	antisense	AGA	NA	NA	NA	A-G	0	0	NA	NA	NA	NA	C-T	2	2	C_4;C_7;	Pro88Pro;Pro87Pro;	Silent;Silent;	Silent
libCART0020-v2_00500	RHOG	RHOG	ENSG00000177105	ENST00000533217	TCTCCATTGCCAGTCCGCCG	TGTTTCTCCATTGCCAGTCCGCCGTCCTAT	-1	GRCh38	11	3827894	sense	TCC	NA	yes	NA	A-G	1	0	A_6;	Ile84Val;	Missense;	Missense	C-T	1	0	C_4_5;	Ser83Phe;	Missense;	Missense
libCART0020-v2_00501	RHOG	RHOG	ENSG00000177105	ENST00000533217	AGGACGGCGGACTGGCAATG	TCATAGGACGGCGGACTGGCAATGGAGAAA	-1	GRCh38	11	3827871	antisense	GAG	NA	NA	NA	A-G	1	0	A_4;	Ser89Pro;	Missense;	Missense	C-T	2	2	C_5;C_8;	Pro88Pro;Pro87Pro;	Silent;Silent;	Silent
libCART0020-v2_00502	RHOG	RHOG	ENSG00000177105	ENST00000533217	CTCCATTGCCAGTCCGCCGT	GTTTCTCCATTGCCAGTCCGCCGTCCTATG	-1	GRCh38	11	3827893	sense	CCT	NA	NA	NA	A-G	1	0	A_5;	Ile84Val;	Missense;	Missense	C-T	1	1	C_4;	Ser83Ser;	Silent;	Silent
libCART0020-v2_00503	RHOG	RHOG	ENSG00000177105	ENST00000533217	TAGGACGGCGGACTGGCAAT	CTCATAGGACGGCGGACTGGCAATGGAGAA	-1	GRCh38	11	3827870	antisense	GGA	NA	NA	NA	A-G	1	0	A_5;	Ser89Pro;	Missense;	Missense	C-T	1	1	C_6;	Pro88Pro;	Silent;	Silent
libCART0020-v2_00504	RHOG	RHOG	ENSG00000177105	ENST00000533217	TCCATTGCCAGTCCGCCGTC	TTTCTCCATTGCCAGTCCGCCGTCCTATGA	-1	GRCh38	11	3827892	sense	CTA	NA	NA	NA	A-G	1	0	A_4;	Ile84Val;	Missense;	Missense	C-T	1	0	C_8;	Ala85Val;	Missense;	Missense
libCART0020-v2_00505	RHOG	RHOG	ENSG00000177105	ENST00000533217	ATAGGACGGCGGACTGGCAA	TCTCATAGGACGGCGGACTGGCAATGGAGA	-1	GRCh38	11	3827869	antisense	TGG	yes	NA	NA	A-G	1	0	A_6;	Ser89Pro;	Missense;	Missense	C-T	1	1	C_7;	Pro88Pro;	Silent;	Silent
libCART0020-v2_00506	RHOG	RHOG	ENSG00000177105	ENST00000533217	CCATTGCCAGTCCGCCGTCC	TTCTCCATTGCCAGTCCGCCGTCCTATGAG	-1	GRCh38	11	3827891	sense	TAT	NA	NA	NA	A-G	0	0	NA	NA	NA	NA	C-T	1	0	C_7_8;	Ala85Val;	Missense;	Missense
libCART0020-v2_00507	RHOG	RHOG	ENSG00000177105	ENST00000533217	CATAGGACGGCGGACTGGCA	TTCTCATAGGACGGCGGACTGGCAATGGAG	-1	GRCh38	11	3827868	antisense	ATG	NA	NA	NA	A-G	2	0	A_4;A_7;	Tyr90His;Ser89Pro;	Missense;Missense;	Missense	C-T	1	1	C_8;	Pro88Pro;	Silent;	Silent
libCART0020-v2_00508	RHOG	RHOG	ENSG00000177105	ENST00000533217	CATTGCCAGTCCGCCGTCCT	TCTCCATTGCCAGTCCGCCGTCCTATGAGA	-1	GRCh38	11	3827890	sense	ATG	NA	NA	NA	A-G	1	0	A_8;	Ser86Gly;	Missense;	Missense	C-T	1	0	C_6_7;	Ala85Val;	Missense;	Missense
libCART0020-v2_00509	RHOG	RHOG	ENSG00000177105	ENST00000533217	TCATAGGACGGCGGACTGGC	GTTCTCATAGGACGGCGGACTGGCAATGGA	-1	GRCh38	11	3827867	antisense	AAT	NA	NA	NA	A-G	2	0	A_5;A_8;	Tyr90His;Ser89Pro;	Missense;Missense;	Missense	C-T	0	0	NA	NA	NA	NA
libCART0020-v2_00510	RHOG	RHOG	ENSG00000177105	ENST00000533217	ATTGCCAGTCCGCCGTCCTA	CTCCATTGCCAGTCCGCCGTCCTATGAGAA	-1	GRCh38	11	3827889	sense	TGA	NA	NA	NA	A-G	1	0	A_7;	Ser86Gly;	Missense;	Missense	C-T	1	0	C_5_6;	Ala85Val;	Missense;	Missense
libCART0020-v2_00511	RHOG	RHOG	ENSG00000177105	ENST00000533217	CTCATAGGACGGCGGACTGG	CGTTCTCATAGGACGGCGGACTGGCAATGG	-1	GRCh38	11	3827866	antisense	CAA	NA	NA	NA	A-G	1	0	A_4_6;	Tyr90His;	Missense;	Missense	C-T	0	0	NA	NA	NA	NA
libCART0020-v2_00512	RHOG	RHOG	ENSG00000177105	ENST00000533217	TTGCCAGTCCGCCGTCCTAT	TCCATTGCCAGTCCGCCGTCCTATGAGAAC	-1	GRCh38	11	3827888	sense	GAG	NA	NA	NA	A-G	1	0	A_6;	Ser86Gly;	Missense;	Missense	C-T	1	0	C_4_5;	Ala85Val;	Missense;	Missense
libCART0020-v2_00513	RHOG	RHOG	ENSG00000177105	ENST00000533217	TCTCATAGGACGGCGGACTG	ACGTTCTCATAGGACGGCGGACTGGCAATG	-1	GRCh38	11	3827865	antisense	GCA	NA	yes	NA	A-G	1	0	A_5_7;	Tyr90His;	Missense;	Missense	C-T	1	0	C_4;	Glu91Lys;	Missense;	Missense
libCART0020-v2_00514	RHOG	RHOG	ENSG00000177105	ENST00000533217	TGCCAGTCCGCCGTCCTATG	CCATTGCCAGTCCGCCGTCCTATGAGAACG	-1	GRCh38	11	3827887	sense	AGA	NA	NA	NA	A-G	1	0	A_5;	Ser86Gly;	Missense;	Missense	C-T	2	1	C_4;C_8;	Ala85Ala;Pro87Ser;	Silent;Missense;	Missense
libCART0020-v2_00515	RHOG	RHOG	ENSG00000177105	ENST00000533217	TTCTCATAGGACGGCGGACT	CACGTTCTCATAGGACGGCGGACTGGCAAT	-1	GRCh38	11	3827864	antisense	GGC	NA	NA	NA	A-G	1	0	A_6_8;	Tyr90His;	Missense;	Missense	C-T	1	0	C_5;	Glu91Lys;	Missense;	Missense
libCART0020-v2_00516	RHOG	RHOG	ENSG00000177105	ENST00000533217	GCCAGTCCGCCGTCCTATGA	CATTGCCAGTCCGCCGTCCTATGAGAACGT	-1	GRCh38	11	3827886	sense	GAA	NA	NA	NA	A-G	1	0	A_4;	Ser86Gly;	Missense;	Missense	C-T	1	0	C_7_8;	Pro87Leu;	Missense;	Missense
libCART0020-v2_00517	RHOG	RHOG	ENSG00000177105	ENST00000533217	GTTCTCATAGGACGGCGGAC	GCACGTTCTCATAGGACGGCGGACTGGCAA	-1	GRCh38	11	3827863	antisense	TGG	yes	NA	NA	A-G	1	1	A_7;	Tyr90Tyr;	Silent;	Silent	C-T	1	0	C_4_6;	Glu91Lys;	Missense;	Missense
libCART0020-v2_00518	RHOG	RHOG	ENSG00000177105	ENST00000533217	CCAGTCCGCCGTCCTATGAG	ATTGCCAGTCCGCCGTCCTATGAGAACGTG	-1	GRCh38	11	3827885	sense	AAC	NA	NA	NA	A-G	0	0	NA	NA	NA	NA	C-T	1	0	C_6_7;	Pro87Leu;	Missense;	Missense
libCART0020-v2_00519	RHOG	RHOG	ENSG00000177105	ENST00000533217	CGTTCTCATAGGACGGCGGA	CGCACGTTCTCATAGGACGGCGGACTGGCA	-1	GRCh38	11	3827862	antisense	CTG	NA	NA	NA	A-G	1	1	A_8;	Tyr90Tyr;	Silent;	Silent	C-T	1	0	C_5_7;	Glu91Lys;	Missense;	Missense
libCART0020-v2_00520	RHOG	RHOG	ENSG00000177105	ENST00000533217	CAGTCCGCCGTCCTATGAGA	TTGCCAGTCCGCCGTCCTATGAGAACGTGC	-1	GRCh38	11	3827884	sense	ACG	NA	NA	NA	A-G	0	0	NA	NA	NA	NA	C-T	2	0	C_5_6;C_8;	Pro87Leu;Pro88Ser;	Missense;Missense;	Missense
libCART0020-v2_00521	RHOG	RHOG	ENSG00000177105	ENST00000533217	ACGTTCTCATAGGACGGCGG	CCGCACGTTCTCATAGGACGGCGGACTGGC	-1	GRCh38	11	3827861	antisense	ACT	NA	NA	NA	A-G	0	0	NA	NA	NA	NA	C-T	1	0	C_6_8;	Glu91Lys;	Missense;	Missense
libCART0020-v2_00522	RHOG	RHOG	ENSG00000177105	ENST00000533217	AGTCCGCCGTCCTATGAGAA	TGCCAGTCCGCCGTCCTATGAGAACGTGCG	-1	GRCh38	11	3827883	sense	CGT	NA	NA	NA	A-G	0	0	NA	NA	NA	NA	C-T	2	0	C_4_5;C_7_8;	Pro87Leu;Pro88Leu;	Missense;Missense;	Missense
libCART0020-v2_00523	RHOG	RHOG	ENSG00000177105	ENST00000533217	CACGTTCTCATAGGACGGCG	GCCGCACGTTCTCATAGGACGGCGGACTGG	-1	GRCh38	11	3827860	antisense	GAC	NA	NA	NA	A-G	0	0	NA	NA	NA	NA	C-T	1	1	C_7;	Glu91Glu;	Silent;	Silent
libCART0020-v2_00524	RHOG	RHOG	ENSG00000177105	ENST00000533217	GTCCGCCGTCCTATGAGAAC	GCCAGTCCGCCGTCCTATGAGAACGTGCGG	-1	GRCh38	11	3827882	sense	GTG	NA	NA	NA	A-G	0	0	NA	NA	NA	NA	C-T	2	0	C_4;C_6_7;	Pro87Leu;Pro88Leu;	Missense;Missense;	Missense
libCART0020-v2_00525	RHOG	RHOG	ENSG00000177105	ENST00000533217	GCACGTTCTCATAGGACGGC	TGCCGCACGTTCTCATAGGACGGCGGACTG	-1	GRCh38	11	3827859	antisense	GGA	NA	NA	NA	A-G	0	0	NA	NA	NA	NA	C-T	2	1	C_4;C_8;	Val93Met;Glu91Glu;	Missense;Silent;	Missense
libCART0020-v2_00526	RHOG	RHOG	ENSG00000177105	ENST00000533217	TCCGCCGTCCTATGAGAACG	CCAGTCCGCCGTCCTATGAGAACGTGCGGC	-1	GRCh38	11	3827881	sense	TGC	NA	NA	NA	A-G	0	0	NA	NA	NA	NA	C-T	1	0	C_5_6;	Pro88Leu;	Missense;	Missense
libCART0020-v2_00527	RHOG	RHOG	ENSG00000177105	ENST00000533217	CGCACGTTCTCATAGGACGG	GTGCCGCACGTTCTCATAGGACGGCGGACT	-1	GRCh38	11	3827858	antisense	CGG	yes	NA	NA	A-G	1	0	A_4;	Val93Ala;	Missense;	Missense	C-T	1	0	C_5;	Val93Met;	Missense;	Missense
libCART0020-v2_00528	RHOG	RHOG	ENSG00000177105	ENST00000533217	CCGCCGTCCTATGAGAACGT	CAGTCCGCCGTCCTATGAGAACGTGCGGCA	-1	GRCh38	11	3827880	sense	GCG	NA	NA	NA	A-G	0	0	NA	NA	NA	NA	C-T	2	0	C_4_5;C_8;	Pro88Leu;Ser89Phe;	Missense;Missense;	Missense
libCART0020-v2_00529	RHOG	RHOG	ENSG00000177105	ENST00000533217	CCGCACGTTCTCATAGGACG	TGTGCCGCACGTTCTCATAGGACGGCGGAC	-1	GRCh38	11	3827857	antisense	GCG	NA	NA	NA	A-G	1	0	A_5;	Val93Ala;	Missense;	Missense	C-T	1	0	C_4_6;	Val93Ile;	Missense;	Missense
libCART0020-v2_00530	RHOG	RHOG	ENSG00000177105	ENST00000533217	CGCCGTCCTATGAGAACGTG	AGTCCGCCGTCCTATGAGAACGTGCGGCAC	-1	GRCh38	11	3827879	sense	CGG	yes	NA	NA	A-G	0	0	NA	NA	NA	NA	C-T	2	0	C_4;C_7_8;	Pro88Leu;Ser89Phe;	Missense;Missense;	Missense
libCART0020-v2_00531	RHOG	RHOG	ENSG00000177105	ENST00000533217	GCCGCACGTTCTCATAGGAC	TTGTGCCGCACGTTCTCATAGGACGGCGGA	-1	GRCh38	11	3827856	antisense	GGC	NA	NA	NA	A-G	1	0	A_6;	Val93Ala;	Missense;	Missense	C-T	1	0	C_5_7;	Val93Ile;	Missense;	Missense
libCART0020-v2_00532	RHOG	RHOG	ENSG00000177105	ENST00000533217	GCCGTCCTATGAGAACGTGC	GTCCGCCGTCCTATGAGAACGTGCGGCACA	-1	GRCh38	11	3827878	sense	GGC	NA	NA	NA	A-G	0	0	NA	NA	NA	NA	C-T	1	0	C_6_7;	Ser89Phe;	Missense;	Missense
libCART0020-v2_00533	RHOG	RHOG	ENSG00000177105	ENST00000533217	TGCCGCACGTTCTCATAGGA	CTTGTGCCGCACGTTCTCATAGGACGGCGG	-1	GRCh38	11	3827855	antisense	CGG	yes	NA	NA	A-G	1	0	A_7;	Val93Ala;	Missense;	Missense	C-T	2	0	C_4;C_6_8;	Arg94Gln;Val93Ile;	Missense;Missense;	Missense
libCART0020-v2_00534	RHOG	RHOG	ENSG00000177105	ENST00000533217	CCGTCCTATGAGAACGTGCG	TCCGCCGTCCTATGAGAACGTGCGGCACAA	-1	GRCh38	11	3827877	sense	GCA	NA	NA	NA	A-G	1	0	A_8;	Tyr90Cys;	Missense;	Missense	C-T	1	0	C_5_6;	Ser89Phe;	Missense;	Missense
libCART0020-v2_00535	RHOG	RHOG	ENSG00000177105	ENST00000533217	GTGCCGCACGTTCTCATAGG	ACTTGTGCCGCACGTTCTCATAGGACGGCG	-1	GRCh38	11	3827854	antisense	ACG	NA	NA	NA	A-G	1	0	A_8;	Val93Ala;	Missense;	Missense	C-T	2	1	C_4_5;C_7;	Arg94Gln;Val93Val;	Missense;Silent;	Missense
libCART0020-v2_00536	RHOG	RHOG	ENSG00000177105	ENST00000533217	CGTCCTATGAGAACGTGCGG	CCGCCGTCCTATGAGAACGTGCGGCACAAG	-1	GRCh38	11	3827876	sense	CAC	NA	NA	NA	A-G	1	0	A_7;	Tyr90Cys;	Missense;	Missense	C-T	1	0	C_4_5;	Ser89Phe;	Missense;	Missense
libCART0020-v2_00537	RHOG	RHOG	ENSG00000177105	ENST00000533217	TGTGCCGCACGTTCTCATAG	CACTTGTGCCGCACGTTCTCATAGGACGGC	-1	GRCh38	11	3827853	antisense	GAC	NA	NA	NA	A-G	0	0	NA	NA	NA	NA	C-T	2	1	C_5_6;C_8;	Arg94Gln;Val93Val;	Missense;Silent;	Missense
libCART0020-v2_00538	RHOG	RHOG	ENSG00000177105	ENST00000533217	GTCCTATGAGAACGTGCGGC	CGCCGTCCTATGAGAACGTGCGGCACAAGT	-1	GRCh38	11	3827875	sense	ACA	NA	NA	NA	A-G	1	0	A_6;	Tyr90Cys;	Missense;	Missense	C-T	1	1	C_4;	Ser89Ser;	Silent;	Silent
libCART0020-v2_00539	RHOG	RHOG	ENSG00000177105	ENST00000533217	TTGTGCCGCACGTTCTCATA	CCACTTGTGCCGCACGTTCTCATAGGACGG	-1	GRCh38	11	3827852	antisense	GGA	NA	NA	NA	A-G	0	0	NA	NA	NA	NA	C-T	1	0	C_6_7;	Arg94Gln;	Missense;	Missense
libCART0020-v2_00540	RHOG	RHOG	ENSG00000177105	ENST00000533217	TCCTATGAGAACGTGCGGCA	GCCGTCCTATGAGAACGTGCGGCACAAGTG	-1	GRCh38	11	3827874	sense	CAA	NA	NA	NA	A-G	2	0	A_5;A_8;	Tyr90Cys;Glu91Gly;	Missense;Missense;	Missense	C-T	0	0	NA	NA	NA	NA
libCART0020-v2_00541	RHOG	RHOG	ENSG00000177105	ENST00000533217	CTTGTGCCGCACGTTCTCAT	GCCACTTGTGCCGCACGTTCTCATAGGACG	-1	GRCh38	11	3827851	antisense	AGG	yes	NA	NA	A-G	0	0	NA	NA	NA	NA	C-T	1	0	C_7_8;	Arg94Gln;	Missense;	Missense
libCART0020-v2_00542	RHOG	RHOG	ENSG00000177105	ENST00000533217	CCTATGAGAACGTGCGGCAC	CCGTCCTATGAGAACGTGCGGCACAAGTGG	-1	GRCh38	11	3827873	sense	AAG	NA	NA	NA	A-G	2	0	A_4;A_7;	Tyr90Cys;Glu91Gly;	Missense;Missense;	Missense	C-T	0	0	NA	NA	NA	NA
libCART0020-v2_00543	RHOG	RHOG	ENSG00000177105	ENST00000533217	ACTTGTGCCGCACGTTCTCA	TGCCACTTGTGCCGCACGTTCTCATAGGAC	-1	GRCh38	11	3827850	antisense	TAG	NA	NA	NA	A-G	0	0	NA	NA	NA	NA	C-T	1	1	C_8;	Arg94Arg;	Silent;	Silent
libCART0020-v2_00544	RHOG	RHOG	ENSG00000177105	ENST00000533217	CTATGAGAACGTGCGGCACA	CGTCCTATGAGAACGTGCGGCACAAGTGGC	-1	GRCh38	11	3827872	sense	AGT	NA	NA	NA	A-G	2	0	A_6;A_8;	Glu91Gly;Asn92Asp;	Missense;Missense;	Missense	C-T	0	0	NA	NA	NA	NA
libCART0020-v2_00545	RHOG	RHOG	ENSG00000177105	ENST00000533217	CACTTGTGCCGCACGTTCTC	ATGCCACTTGTGCCGCACGTTCTCATAGGA	-1	GRCh38	11	3827849	antisense	ATA	NA	NA	NA	A-G	0	0	NA	NA	NA	NA	C-T	0	0	NA	NA	NA	NA
libCART0020-v2_00546	RHOG	RHOG	ENSG00000177105	ENST00000533217	TATGAGAACGTGCGGCACAA	GTCCTATGAGAACGTGCGGCACAAGTGGCA	-1	GRCh38	11	3827871	sense	GTG	NA	NA	NA	A-G	2	0	A_5;A_7_8;	Glu91Gly;Asn92Gly;	Missense;Missense;	Missense	C-T	0	0	NA	NA	NA	NA
libCART0020-v2_00547	RHOG	RHOG	ENSG00000177105	ENST00000533217	CCACTTGTGCCGCACGTTCT	GATGCCACTTGTGCCGCACGTTCTCATAGG	-1	GRCh38	11	3827848	antisense	CAT	NA	NA	NA	A-G	0	0	NA	NA	NA	NA	C-T	1	1	C_4;	Lys96Lys;	Silent;	Silent
libCART0020-v2_00548	RHOG	RHOG	ENSG00000177105	ENST00000533217	ATGAGAACGTGCGGCACAAG	TCCTATGAGAACGTGCGGCACAAGTGGCAT	-1	GRCh38	11	3827870	sense	TGG	yes	NA	NA	A-G	2	0	A_4;A_6_7;	Glu91Gly;Asn92Gly;	Missense;Missense;	Missense	C-T	1	1	C_8;	Asn92Asn;	Silent;	Silent
libCART0020-v2_00549	RHOG	RHOG	ENSG00000177105	ENST00000533217	GCCACTTGTGCCGCACGTTC	GGATGCCACTTGTGCCGCACGTTCTCATAG	-1	GRCh38	11	3827847	antisense	TCA	NA	NA	NA	A-G	1	0	A_4;	Trp97Arg;	Missense;	Missense	C-T	1	1	C_5;	Lys96Lys;	Silent;	Silent
libCART0020-v2_00550	RHOG	RHOG	ENSG00000177105	ENST00000533217	TGAGAACGTGCGGCACAAGT	CCTATGAGAACGTGCGGCACAAGTGGCATC	-1	GRCh38	11	3827869	sense	GGC	NA	NA	NA	A-G	1	0	A_5_6;	Asn92Gly;	Missense;	Missense	C-T	1	1	C_7;	Asn92Asn;	Silent;	Silent
libCART0020-v2_00551	RHOG	RHOG	ENSG00000177105	ENST00000533217	TGCCACTTGTGCCGCACGTT	TGGATGCCACTTGTGCCGCACGTTCTCATA	-1	GRCh38	11	3827846	antisense	CTC	NA	NA	NA	A-G	1	0	A_5;	Trp97Arg;	Missense;	Missense	C-T	2	1	C_4;C_6;	Trp97Ter;Lys96Lys;	Nonsense;Silent;	Nonsense
libCART0020-v2_00552	RHOG	RHOG	ENSG00000177105	ENST00000533217	GAGAACGTGCGGCACAAGTG	CTATGAGAACGTGCGGCACAAGTGGCATCC	-1	GRCh38	11	3827868	sense	GCA	NA	NA	NA	A-G	1	0	A_4_5;	Asn92Gly;	Missense;	Missense	C-T	1	1	C_6;	Asn92Asn;	Silent;	Silent
libCART0020-v2_00553	RHOG	RHOG	ENSG00000177105	ENST00000533217	ATGCCACTTGTGCCGCACGT	CTGGATGCCACTTGTGCCGCACGTTCTCAT	-1	GRCh38	11	3827845	antisense	TCT	NA	NA	NA	A-G	1	0	A_6;	Trp97Arg;	Missense;	Missense	C-T	2	1	C_4_5;C_7;	Trp97Ter;Lys96Lys;	Nonsense;Silent;	Nonsense
libCART0020-v2_00554	RHOG	RHOG	ENSG00000177105	ENST00000533217	AGAACGTGCGGCACAAGTGG	TATGAGAACGTGCGGCACAAGTGGCATCCA	-1	GRCh38	11	3827867	sense	CAT	NA	NA	NA	A-G	1	0	A_4;	Asn92Ser;	Missense;	Missense	C-T	1	1	C_5;	Asn92Asn;	Silent;	Silent
libCART0020-v2_00555	RHOG	RHOG	ENSG00000177105	ENST00000533217	GATGCCACTTGTGCCGCACG	TCTGGATGCCACTTGTGCCGCACGTTCTCA	-1	GRCh38	11	3827844	antisense	TTC	NA	NA	NA	A-G	1	0	A_7;	Trp97Arg;	Missense;	Missense	C-T	2	1	C_5_6;C_8;	Trp97Ter;Lys96Lys;	Nonsense;Silent;	Nonsense
libCART0020-v2_00556	RHOG	RHOG	ENSG00000177105	ENST00000533217	GAACGTGCGGCACAAGTGGC	ATGAGAACGTGCGGCACAAGTGGCATCCAG	-1	GRCh38	11	3827866	sense	ATC	NA	NA	NA	A-G	0	0	NA	NA	NA	NA	C-T	2	1	C_4;C_8;	Asn92Asn;Arg94Trp;	Silent;Missense;	Missense
libCART0020-v2_00557	RHOG	RHOG	ENSG00000177105	ENST00000533217	GGATGCCACTTGTGCCGCAC	CTCTGGATGCCACTTGTGCCGCACGTTCTC	-1	GRCh38	11	3827843	antisense	GTT	NA	NA	NA	A-G	1	0	A_8;	Trp97Arg;	Missense;	Missense	C-T	1	0	C_6_7;	Trp97Ter;	Nonsense;	Nonsense
libCART0020-v2_00558	RHOG	RHOG	ENSG00000177105	ENST00000533217	AACGTGCGGCACAAGTGGCA	TGAGAACGTGCGGCACAAGTGGCATCCAGA	-1	GRCh38	11	3827865	sense	TCC	NA	NA	NA	A-G	0	0	NA	NA	NA	NA	C-T	1	0	C_7;	Arg94Trp;	Missense;	Missense
libCART0020-v2_00559	RHOG	RHOG	ENSG00000177105	ENST00000533217	TGGATGCCACTTGTGCCGCA	CCTCTGGATGCCACTTGTGCCGCACGTTCT	-1	GRCh38	11	3827842	antisense	CGT	NA	NA	NA	A-G	1	1	A_4;	His98His;	Silent;	Silent	C-T	1	0	C_7_8;	Trp97Ter;	Nonsense;	Nonsense
libCART0020-v2_00560	RHOG	RHOG	ENSG00000177105	ENST00000533217	ACGTGCGGCACAAGTGGCAT	GAGAACGTGCGGCACAAGTGGCATCCAGAG	-1	GRCh38	11	3827864	sense	CCA	NA	NA	NA	A-G	0	0	NA	NA	NA	NA	C-T	1	0	C_6;	Arg94Trp;	Missense;	Missense
libCART0020-v2_00561	RHOG	RHOG	ENSG00000177105	ENST00000533217	CTGGATGCCACTTGTGCCGC	ACCTCTGGATGCCACTTGTGCCGCACGTTC	-1	GRCh38	11	3827841	antisense	ACG	NA	NA	NA	A-G	1	1	A_5;	His98His;	Silent;	Silent	C-T	1	0	C_8;	Trp97Ter;	Nonsense;	Nonsense
libCART0020-v2_00562	RHOG	RHOG	ENSG00000177105	ENST00000533217	CGTGCGGCACAAGTGGCATC	AGAACGTGCGGCACAAGTGGCATCCAGAGG	-1	GRCh38	11	3827863	sense	CAG	NA	NA	NA	A-G	0	0	NA	NA	NA	NA	C-T	2	0	C_5;C_8;	Arg94Trp;His95Tyr;	Missense;Missense;	Missense
libCART0020-v2_00563	RHOG	RHOG	ENSG00000177105	ENST00000533217	TCTGGATGCCACTTGTGCCG	CACCTCTGGATGCCACTTGTGCCGCACGTT	-1	GRCh38	11	3827840	antisense	CAC	NA	NA	NA	A-G	1	1	A_6;	His98His;	Silent;	Silent	C-T	0	0	NA	NA	NA	NA
libCART0020-v2_00564	RHOG	RHOG	ENSG00000177105	ENST00000533217	GTGCGGCACAAGTGGCATCC	GAACGTGCGGCACAAGTGGCATCCAGAGGT	-1	GRCh38	11	3827862	sense	AGA	NA	NA	NA	A-G	1	0	A_8;	His95Arg;	Missense;	Missense	C-T	2	0	C_4;C_7;	Arg94Trp;His95Tyr;	Missense;Missense;	Missense
libCART0020-v2_00565	RHOG	RHOG	ENSG00000177105	ENST00000533217	CTCTGGATGCCACTTGTGCC	ACACCTCTGGATGCCACTTGTGCCGCACGT	-1	GRCh38	11	3827839	antisense	GCA	NA	NA	NA	A-G	1	1	A_7;	His98His;	Silent;	Silent	C-T	0	0	NA	NA	NA	NA
libCART0020-v2_00566	RHOG	RHOG	ENSG00000177105	ENST00000533217	TGCGGCACAAGTGGCATCCA	AACGTGCGGCACAAGTGGCATCCAGAGGTG	-1	GRCh38	11	3827861	sense	GAG	NA	NA	NA	A-G	1	0	A_7;	His95Arg;	Missense;	Missense	C-T	1	0	C_6_8;	His95Tyr;	Missense;	Missense
libCART0020-v2_00567	RHOG	RHOG	ENSG00000177105	ENST00000533217	CCTCTGGATGCCACTTGTGC	CACACCTCTGGATGCCACTTGTGCCGCACG	-1	GRCh38	11	3827838	antisense	CGC	NA	NA	NA	A-G	1	1	A_8;	His98His;	Silent;	Silent	C-T	1	0	C_4;	Glu100Lys;	Missense;	Missense
libCART0020-v2_00568	RHOG	RHOG	ENSG00000177105	ENST00000533217	GCGGCACAAGTGGCATCCAG	ACGTGCGGCACAAGTGGCATCCAGAGGTGT	-1	GRCh38	11	3827860	sense	AGG	yes	NA	NA	A-G	2	0	A_6;A_8;	His95Arg;Lys96Glu;	Missense;Missense;	Missense	C-T	1	0	C_5_7;	His95Tyr;	Missense;	Missense
libCART0020-v2_00569	RHOG	RHOG	ENSG00000177105	ENST00000533217	ACCTCTGGATGCCACTTGTG	GCACACCTCTGGATGCCACTTGTGCCGCAC	-1	GRCh38	11	3827837	antisense	CCG	NA	NA	NA	A-G	0	0	NA	NA	NA	NA	C-T	1	0	C_5;	Glu100Lys;	Missense;	Missense
libCART0020-v2_00570	RHOG	RHOG	ENSG00000177105	ENST00000533217	CGGCACAAGTGGCATCCAGA	CGTGCGGCACAAGTGGCATCCAGAGGTGTG	-1	GRCh38	11	3827859	sense	GGT	NA	NA	NA	A-G	2	0	A_5;A_7_8;	His95Arg;Lys96Gly;	Missense;Missense;	Missense	C-T	1	0	C_4_6;	His95Tyr;	Missense;	Missense
libCART0020-v2_00571	RHOG	RHOG	ENSG00000177105	ENST00000533217	CACCTCTGGATGCCACTTGT	GGCACACCTCTGGATGCCACTTGTGCCGCA	-1	GRCh38	11	3827836	antisense	GCC	NA	NA	NA	A-G	0	0	NA	NA	NA	NA	C-T	1	0	C_4_6;	Glu100Lys;	Missense;	Missense
libCART0020-v2_00572	RHOG	RHOG	ENSG00000177105	ENST00000533217	GGCACAAGTGGCATCCAGAG	GTGCGGCACAAGTGGCATCCAGAGGTGTGC	-1	GRCh38	11	3827858	sense	GTG	NA	NA	NA	A-G	2	0	A_4;A_6_7;	His95Arg;Lys96Gly;	Missense;Missense;	Missense	C-T	1	1	C_5;	His95His;	Silent;	Silent
libCART0020-v2_00573	RHOG	RHOG	ENSG00000177105	ENST00000533217	ACACCTCTGGATGCCACTTG	TGGCACACCTCTGGATGCCACTTGTGCCGC	-1	GRCh38	11	3827835	antisense	TGC	NA	NA	NA	A-G	0	0	NA	NA	NA	NA	C-T	2	0	C_4;C_5_7;	Val101Met;Glu100Lys;	Missense;Missense;	Missense
libCART0020-v2_00574	RHOG	RHOG	ENSG00000177105	ENST00000533217	GCACAAGTGGCATCCAGAGG	TGCGGCACAAGTGGCATCCAGAGGTGTGCC	-1	GRCh38	11	3827857	sense	TGT	NA	NA	NA	A-G	1	0	A_5_6;	Lys96Gly;	Missense;	Missense	C-T	1	1	C_4;	His95His;	Silent;	Silent
libCART0020-v2_00575	RHOG	RHOG	ENSG00000177105	ENST00000533217	CACACCTCTGGATGCCACTT	GTGGCACACCTCTGGATGCCACTTGTGCCG	-1	GRCh38	11	3827834	antisense	GTG	NA	NA	NA	A-G	1	0	A_4;	Val101Ala;	Missense;	Missense	C-T	2	0	C_5;C_6_8;	Val101Met;Glu100Lys;	Missense;Missense;	Missense
libCART0020-v2_00576	RHOG	RHOG	ENSG00000177105	ENST00000533217	CACAAGTGGCATCCAGAGGT	GCGGCACAAGTGGCATCCAGAGGTGTGCCA	-1	GRCh38	11	3827856	sense	GTG	NA	NA	NA	A-G	1	0	A_4_5;	Lys96Gly;	Missense;	Missense	C-T	0	0	NA	NA	NA	NA
libCART0020-v2_00577	RHOG	RHOG	ENSG00000177105	ENST00000533217	GCACACCTCTGGATGCCACT	GGTGGCACACCTCTGGATGCCACTTGTGCC	-1	GRCh38	11	3827833	antisense	TGT	NA	NA	NA	A-G	1	0	A_5;	Val101Ala;	Missense;	Missense	C-T	2	1	C_4_6;C_7;	Val101Ile;Glu100Glu;	Missense;Silent;	Missense
libCART0020-v2_00578	RHOG	RHOG	ENSG00000177105	ENST00000533217	ACAAGTGGCATCCAGAGGTG	CGGCACAAGTGGCATCCAGAGGTGTGCCAC	-1	GRCh38	11	3827855	sense	TGC	NA	NA	NA	A-G	1	0	A_4;	Lys96Arg;	Missense;	Missense	C-T	0	0	NA	NA	NA	NA
libCART0020-v2_00579	RHOG	RHOG	ENSG00000177105	ENST00000533217	GGCACACCTCTGGATGCCAC	TGGTGGCACACCTCTGGATGCCACTTGTGC	-1	GRCh38	11	3827832	antisense	TTG	NA	NA	NA	A-G	2	0	A_4;A_6;	Cys102Arg;Val101Ala;	Missense;Missense;	Missense	C-T	2	1	C_5_7;C_8;	Val101Ile;Glu100Glu;	Missense;Silent;	Missense
libCART0020-v2_00580	RHOG	RHOG	ENSG00000177105	ENST00000533217	CAAGTGGCATCCAGAGGTGT	GGCACAAGTGGCATCCAGAGGTGTGCCACC	-1	GRCh38	11	3827854	sense	GCC	NA	NA	NA	A-G	0	0	NA	NA	NA	NA	C-T	1	0	C_8;	His98Tyr;	Missense;	Missense
libCART0020-v2_00581	RHOG	RHOG	ENSG00000177105	ENST00000533217	TGGCACACCTCTGGATGCCA	GTGGTGGCACACCTCTGGATGCCACTTGTG	-1	GRCh38	11	3827831	antisense	CTT	NA	NA	NA	A-G	2	0	A_5;A_7;	Cys102Arg;Val101Ala;	Missense;Missense;	Missense	C-T	2	0	C_4;C_6_8;	Cys102Tyr;Val101Ile;	Missense;Missense;	Missense
libCART0020-v2_00582	RHOG	RHOG	ENSG00000177105	ENST00000533217	AAGTGGCATCCAGAGGTGTG	GCACAAGTGGCATCCAGAGGTGTGCCACCA	-1	GRCh38	11	3827853	sense	CCA	NA	NA	NA	A-G	1	0	A_8;	His98Arg;	Missense;	Missense	C-T	1	0	C_7;	His98Tyr;	Missense;	Missense
libCART0020-v2_00583	RHOG	RHOG	ENSG00000177105	ENST00000533217	GTGGCACACCTCTGGATGCC	AGTGGTGGCACACCTCTGGATGCCACTTGT	-1	GRCh38	11	3827830	antisense	ACT	NA	NA	NA	A-G	2	0	A_6;A_8;	Cys102Arg;Val101Ala;	Missense;Missense;	Missense	C-T	2	1	C_5;C_7;	Cys102Tyr;Val101Val;	Missense;Silent;	Missense
libCART0020-v2_00584	RHOG	RHOG	ENSG00000177105	ENST00000533217	AGTGGCATCCAGAGGTGTGC	CACAAGTGGCATCCAGAGGTGTGCCACCAC	-1	GRCh38	11	3827852	sense	CAC	NA	NA	NA	A-G	1	0	A_7;	His98Arg;	Missense;	Missense	C-T	1	0	C_6;	His98Tyr;	Missense;	Missense
libCART0020-v2_00585	RHOG	RHOG	ENSG00000177105	ENST00000533217	GGTGGCACACCTCTGGATGC	CAGTGGTGGCACACCTCTGGATGCCACTTG	-1	GRCh38	11	3827829	antisense	CAC	NA	NA	NA	A-G	1	0	A_7;	Cys102Arg;	Missense;	Missense	C-T	2	1	C_6;C_8;	Cys102Tyr;Val101Val;	Missense;Silent;	Missense
libCART0020-v2_00586	RHOG	RHOG	ENSG00000177105	ENST00000533217	GTGGCATCCAGAGGTGTGCC	ACAAGTGGCATCCAGAGGTGTGCCACCACT	-1	GRCh38	11	3827851	sense	ACC	NA	NA	NA	A-G	1	0	A_6;	His98Arg;	Missense;	Missense	C-T	2	0	C_5;C_8;	His98Tyr;Pro99Ser;	Missense;Missense;	Missense
libCART0020-v2_00587	RHOG	RHOG	ENSG00000177105	ENST00000533217	TGGTGGCACACCTCTGGATG	GCAGTGGTGGCACACCTCTGGATGCCACTT	-1	GRCh38	11	3827828	antisense	CCA	NA	NA	NA	A-G	1	0	A_8;	Cys102Arg;	Missense;	Missense	C-T	1	0	C_7;	Cys102Tyr;	Missense;	Missense
libCART0020-v2_00588	RHOG	RHOG	ENSG00000177105	ENST00000533217	TGGCATCCAGAGGTGTGCCA	CAAGTGGCATCCAGAGGTGTGCCACCACTG	-1	GRCh38	11	3827850	sense	CCA	NA	NA	NA	A-G	1	0	A_5;	His98Arg;	Missense;	Missense	C-T	2	0	C_4;C_7_8;	His98Tyr;Pro99Leu;	Missense;Missense;	Missense
libCART0020-v2_00589	RHOG	RHOG	ENSG00000177105	ENST00000533217	GTGGTGGCACACCTCTGGAT	GGCAGTGGTGGCACACCTCTGGATGCCACT	-1	GRCh38	11	3827827	antisense	GCC	NA	NA	NA	A-G	0	0	NA	NA	NA	NA	C-T	1	0	C_8;	Cys102Tyr;	Missense;	Missense
libCART0020-v2_00590	RHOG	RHOG	ENSG00000177105	ENST00000533217	GGCATCCAGAGGTGTGCCAC	AAGTGGCATCCAGAGGTGTGCCACCACTGC	-1	GRCh38	11	3827849	sense	CAC	NA	NA	NA	A-G	2	1	A_4;A_8;	His98Arg;Pro99Pro;	Missense;Silent;	Missense	C-T	1	0	C_6_7;	Pro99Leu;	Missense;	Missense
libCART0020-v2_00591	RHOG	RHOG	ENSG00000177105	ENST00000533217	AGTGGTGGCACACCTCTGGA	GGGCAGTGGTGGCACACCTCTGGATGCCAC	-1	GRCh38	11	3827826	antisense	TGC	NA	NA	NA	A-G	0	0	NA	NA	NA	NA	C-T	0	0	NA	NA	NA	NA
libCART0020-v2_00592	RHOG	RHOG	ENSG00000177105	ENST00000533217	GCATCCAGAGGTGTGCCACC	AGTGGCATCCAGAGGTGTGCCACCACTGCC	-1	GRCh38	11	3827848	sense	ACT	NA	NA	NA	A-G	1	1	A_7;	Pro99Pro;	Silent;	Silent	C-T	1	0	C_5_6;	Pro99Leu;	Missense;	Missense
libCART0020-v2_00593	RHOG	RHOG	ENSG00000177105	ENST00000533217	CAGTGGTGGCACACCTCTGG	AGGGCAGTGGTGGCACACCTCTGGATGCCA	-1	GRCh38	11	3827825	antisense	ATG	NA	NA	NA	A-G	0	0	NA	NA	NA	NA	C-T	0	0	NA	NA	NA	NA
libCART0020-v2_00594	RHOG	RHOG	ENSG00000177105	ENST00000533217	CATCCAGAGGTGTGCCACCA	GTGGCATCCAGAGGTGTGCCACCACTGCCC	-1	GRCh38	11	3827847	sense	CTG	NA	NA	NA	A-G	2	1	A_6;A_8;	Pro99Pro;Glu100Gly;	Silent;Missense;	Missense	C-T	1	0	C_4_5;	Pro99Leu;	Missense;	Missense
libCART0020-v2_00595	RHOG	RHOG	ENSG00000177105	ENST00000533217	GCAGTGGTGGCACACCTCTG	CAGGGCAGTGGTGGCACACCTCTGGATGCC	-1	GRCh38	11	3827824	antisense	GAT	NA	NA	NA	A-G	0	0	NA	NA	NA	NA	C-T	0	0	NA	NA	NA	NA
libCART0020-v2_00596	RHOG	RHOG	ENSG00000177105	ENST00000533217	ATCCAGAGGTGTGCCACCAC	TGGCATCCAGAGGTGTGCCACCACTGCCCT	-1	GRCh38	11	3827846	sense	TGC	NA	NA	NA	A-G	2	1	A_5;A_7;	Pro99Pro;Glu100Gly;	Silent;Missense;	Missense	C-T	1	0	C_4;	Pro99Leu;	Missense;	Missense
libCART0020-v2_00597	RHOG	RHOG	ENSG00000177105	ENST00000533217	GGCAGTGGTGGCACACCTCT	TCAGGGCAGTGGTGGCACACCTCTGGATGC	-1	GRCh38	11	3827823	antisense	GGA	NA	NA	NA	A-G	1	0	A_4;	Cys105Arg;	Missense;	Missense	C-T	0	0	NA	NA	NA	NA
libCART0020-v2_00598	RHOG	RHOG	ENSG00000177105	ENST00000533217	TCCAGAGGTGTGCCACCACT	GGCATCCAGAGGTGTGCCACCACTGCCCTG	-1	GRCh38	11	3827845	sense	GCC	NA	NA	NA	A-G	2	1	A_4;A_6;	Pro99Pro;Glu100Gly;	Silent;Missense;	Missense	C-T	0	0	NA	NA	NA	NA
libCART0020-v2_00599	RHOG	RHOG	ENSG00000177105	ENST00000533217	GGGCAGTGGTGGCACACCTC	ATCAGGGCAGTGGTGGCACACCTCTGGATG	-1	GRCh38	11	3827822	antisense	TGG	yes	NA	NA	A-G	1	0	A_5;	Cys105Arg;	Missense;	Missense	C-T	1	0	C_4;	Cys105Tyr;	Missense;	Missense
libCART0020-v2_00600	RHOG	RHOG	ENSG00000177105	ENST00000533217	CCAGAGGTGTGCCACCACTG	GCATCCAGAGGTGTGCCACCACTGCCCTGA	-1	GRCh38	11	3827844	sense	CCC	NA	NA	NA	A-G	1	0	A_5;	Glu100Gly;	Missense;	Missense	C-T	0	0	NA	NA	NA	NA
libCART0020-v2_00601	RHOG	RHOG	ENSG00000177105	ENST00000533217	AGGGCAGTGGTGGCACACCT	CATCAGGGCAGTGGTGGCACACCTCTGGAT	-1	GRCh38	11	3827821	antisense	CTG	NA	NA	NA	A-G	1	0	A_6;	Cys105Arg;	Missense;	Missense	C-T	1	0	C_5;	Cys105Tyr;	Missense;	Missense
libCART0020-v2_00602	RHOG	RHOG	ENSG00000177105	ENST00000533217	CAGAGGTGTGCCACCACTGC	CATCCAGAGGTGTGCCACCACTGCCCTGAT	-1	GRCh38	11	3827843	sense	CCT	NA	NA	NA	A-G	1	0	A_4;	Glu100Gly;	Missense;	Missense	C-T	0	0	NA	NA	NA	NA
libCART0020-v2_00603	RHOG	RHOG	ENSG00000177105	ENST00000533217	CAGGGCAGTGGTGGCACACC	ACATCAGGGCAGTGGTGGCACACCTCTGGA	-1	GRCh38	11	3827820	antisense	TCT	NA	NA	NA	A-G	1	0	A_7;	Cys105Arg;	Missense;	Missense	C-T	1	0	C_6;	Cys105Tyr;	Missense;	Missense
libCART0020-v2_00604	RHOG	RHOG	ENSG00000177105	ENST00000533217	AGAGGTGTGCCACCACTGCC	ATCCAGAGGTGTGCCACCACTGCCCTGATG	-1	GRCh38	11	3827842	sense	CTG	NA	NA	NA	A-G	0	0	NA	NA	NA	NA	C-T	0	0	NA	NA	NA	NA
libCART0020-v2_00605	RHOG	RHOG	ENSG00000177105	ENST00000533217	TCAGGGCAGTGGTGGCACAC	CACATCAGGGCAGTGGTGGCACACCTCTGG	-1	GRCh38	11	3827819	antisense	CTC	NA	NA	NA	A-G	1	0	A_8;	Cys105Arg;	Missense;	Missense	C-T	1	0	C_7;	Cys105Tyr;	Missense;	Missense
libCART0020-v2_00606	RHOG	RHOG	ENSG00000177105	ENST00000533217	GAGGTGTGCCACCACTGCCC	TCCAGAGGTGTGCCACCACTGCCCTGATGT	-1	GRCh38	11	3827841	sense	TGA	NA	NA	NA	A-G	0	0	NA	NA	NA	NA	C-T	0	0	NA	NA	NA	NA
libCART0020-v2_00607	RHOG	RHOG	ENSG00000177105	ENST00000533217	ATCAGGGCAGTGGTGGCACA	GCACATCAGGGCAGTGGTGGCACACCTCTG	-1	GRCh38	11	3827818	antisense	CCT	NA	NA	NA	A-G	1	1	A_4;	Pro106Pro;	Silent;	Silent	C-T	1	0	C_8;	Cys105Tyr;	Missense;	Missense
libCART0020-v2_00608	RHOG	RHOG	ENSG00000177105	ENST00000533217	AGGTGTGCCACCACTGCCCT	CCAGAGGTGTGCCACCACTGCCCTGATGTG	-1	GRCh38	11	3827840	sense	GAT	NA	NA	NA	A-G	0	0	NA	NA	NA	NA	C-T	1	1	C_8;	Cys102Cys;	Silent;	Silent
libCART0020-v2_00609	RHOG	RHOG	ENSG00000177105	ENST00000533217	CATCAGGGCAGTGGTGGCAC	GGCACATCAGGGCAGTGGTGGCACACCTCT	-1	GRCh38	11	3827817	antisense	ACC	NA	NA	NA	A-G	1	1	A_5;	Pro106Pro;	Silent;	Silent	C-T	1	0	C_4;	Asp107Asn;	Missense;	Missense
libCART0020-v2_00610	RHOG	RHOG	ENSG00000177105	ENST00000533217	GGTGTGCCACCACTGCCCTG	CAGAGGTGTGCCACCACTGCCCTGATGTGC	-1	GRCh38	11	3827839	sense	ATG	NA	NA	NA	A-G	0	0	NA	NA	NA	NA	C-T	2	1	C_7;C_8;	Cys102Cys;His103Tyr;	Silent;Missense;	Missense
libCART0020-v2_00611	RHOG	RHOG	ENSG00000177105	ENST00000533217	ACATCAGGGCAGTGGTGGCA	GGGCACATCAGGGCAGTGGTGGCACACCTC	-1	GRCh38	11	3827816	antisense	CAC	NA	NA	NA	A-G	1	1	A_6;	Pro106Pro;	Silent;	Silent	C-T	1	0	C_5;	Asp107Asn;	Missense;	Missense
libCART0020-v2_00612	RHOG	RHOG	ENSG00000177105	ENST00000533217	GTGTGCCACCACTGCCCTGA	AGAGGTGTGCCACCACTGCCCTGATGTGCC	-1	GRCh38	11	3827838	sense	TGT	NA	NA	NA	A-G	1	0	A_8;	His103Arg;	Missense;	Missense	C-T	2	1	C_6;C_7;	Cys102Cys;His103Tyr;	Silent;Missense;	Missense
libCART0020-v2_00613	RHOG	RHOG	ENSG00000177105	ENST00000533217	CACATCAGGGCAGTGGTGGC	TGGGCACATCAGGGCAGTGGTGGCACACCT	-1	GRCh38	11	3827815	antisense	ACA	NA	NA	NA	A-G	2	2	A_4;A_7;	Asp107Asp;Pro106Pro;	Silent;Silent;	Silent	C-T	1	0	C_6;	Asp107Asn;	Missense;	Missense
libCART0020-v2_00614	RHOG	RHOG	ENSG00000177105	ENST00000533217	TGTGCCACCACTGCCCTGAT	GAGGTGTGCCACCACTGCCCTGATGTGCCC	-1	GRCh38	11	3827837	sense	GTG	NA	NA	NA	A-G	1	0	A_7;	His103Arg;	Missense;	Missense	C-T	2	1	C_5;C_6_8;	Cys102Cys;His103Tyr;	Silent;Missense;	Missense
libCART0020-v2_00615	RHOG	RHOG	ENSG00000177105	ENST00000533217	GCACATCAGGGCAGTGGTGG	ATGGGCACATCAGGGCAGTGGTGGCACACC	-1	GRCh38	11	3827814	antisense	CAC	NA	NA	NA	A-G	2	2	A_5;A_8;	Asp107Asp;Pro106Pro;	Silent;Silent;	Silent	C-T	2	0	C_4;C_7;	Val108Met;Asp107Asn;	Missense;Missense;	Missense
libCART0020-v2_00616	RHOG	RHOG	ENSG00000177105	ENST00000533217	GTGCCACCACTGCCCTGATG	AGGTGTGCCACCACTGCCCTGATGTGCCCA	-1	GRCh38	11	3827836	sense	TGC	NA	NA	NA	A-G	1	0	A_6;	His103Arg;	Missense;	Missense	C-T	3	1	C_4;C_5_7;C_8;	Cys102Cys;His103Tyr;His104Tyr;	Silent;Missense;Missense;	Missense
libCART0020-v2_00617	RHOG	RHOG	ENSG00000177105	ENST00000533217	GGCACATCAGGGCAGTGGTG	GATGGGCACATCAGGGCAGTGGTGGCACAC	-1	GRCh38	11	3827813	antisense	GCA	NA	NA	NA	A-G	2	1	A_4;A_6;	Val108Ala;Asp107Asp;	Missense;Silent;	Missense	C-T	2	0	C_5;C_8;	Val108Met;Asp107Asn;	Missense;Missense;	Missense
libCART0020-v2_00618	RHOG	RHOG	ENSG00000177105	ENST00000533217	TGCCACCACTGCCCTGATGT	GGTGTGCCACCACTGCCCTGATGTGCCCAT	-1	GRCh38	11	3827835	sense	GCC	NA	NA	NA	A-G	2	0	A_5;A_8;	His103Arg;His104Arg;	Missense;Missense;	Missense	C-T	2	0	C_4_6;C_7;	His103Tyr;His104Tyr;	Missense;Missense;	Missense
libCART0020-v2_00619	RHOG	RHOG	ENSG00000177105	ENST00000533217	GGGCACATCAGGGCAGTGGT	GGATGGGCACATCAGGGCAGTGGTGGCACA	-1	GRCh38	11	3827812	antisense	GGC	NA	NA	NA	A-G	2	1	A_5;A_7;	Val108Ala;Asp107Asp;	Missense;Silent;	Missense	C-T	1	0	C_4_6;	Val108Ile;	Missense;	Missense
libCART0020-v2_00620	RHOG	RHOG	ENSG00000177105	ENST00000533217	GCCACCACTGCCCTGATGTG	GTGTGCCACCACTGCCCTGATGTGCCCATC	-1	GRCh38	11	3827834	sense	CCC	NA	NA	NA	A-G	2	0	A_4;A_7;	His103Arg;His104Arg;	Missense;Missense;	Missense	C-T	2	1	C_5;C_6_8;	His103His;His104Tyr;	Silent;Missense;	Missense
libCART0020-v2_00621	RHOG	RHOG	ENSG00000177105	ENST00000533217	TGGGCACATCAGGGCAGTGG	AGGATGGGCACATCAGGGCAGTGGTGGCAC	-1	GRCh38	11	3827811	antisense	TGG	yes	NA	NA	A-G	2	1	A_6;A_8;	Val108Ala;Asp107Asp;	Missense;Silent;	Missense	C-T	1	0	C_5_7;	Val108Ile;	Missense;	Missense
libCART0020-v2_00622	RHOG	RHOG	ENSG00000177105	ENST00000533217	CCACCACTGCCCTGATGTGC	TGTGCCACCACTGCCCTGATGTGCCCATCC	-1	GRCh38	11	3827833	sense	CCA	NA	NA	NA	A-G	1	0	A_6;	His104Arg;	Missense;	Missense	C-T	2	1	C_4;C_5_7;	His103His;His104Tyr;	Silent;Missense;	Missense
libCART0020-v2_00623	RHOG	RHOG	ENSG00000177105	ENST00000533217	ATGGGCACATCAGGGCAGTG	CAGGATGGGCACATCAGGGCAGTGGTGGCA	-1	GRCh38	11	3827810	antisense	GTG	NA	NA	NA	A-G	1	0	A_7;	Val108Ala;	Missense;	Missense	C-T	1	0	C_6_8;	Val108Ile;	Missense;	Missense
libCART0020-v2_00624	RHOG	RHOG	ENSG00000177105	ENST00000533217	CACCACTGCCCTGATGTGCC	GTGCCACCACTGCCCTGATGTGCCCATCCT	-1	GRCh38	11	3827832	sense	CAT	NA	NA	NA	A-G	1	0	A_5;	His104Arg;	Missense;	Missense	C-T	1	0	C_4_6;	His104Tyr;	Missense;	Missense
libCART0020-v2_00625	RHOG	RHOG	ENSG00000177105	ENST00000533217	GATGGGCACATCAGGGCAGT	GCAGGATGGGCACATCAGGGCAGTGGTGGC	-1	GRCh38	11	3827809	antisense	GGT	NA	NA	NA	A-G	1	0	A_8;	Val108Ala;	Missense;	Missense	C-T	1	1	C_7;	Val108Val;	Silent;	Silent
libCART0020-v2_00626	RHOG	RHOG	ENSG00000177105	ENST00000533217	ACCACTGCCCTGATGTGCCC	TGCCACCACTGCCCTGATGTGCCCATCCTG	-1	GRCh38	11	3827831	sense	ATC	NA	NA	NA	A-G	1	0	A_4;	His104Arg;	Missense;	Missense	C-T	2	2	C_5;C_8;	His104His;Cys105Cys;	Silent;Silent;	Silent
libCART0020-v2_00627	RHOG	RHOG	ENSG00000177105	ENST00000533217	GGATGGGCACATCAGGGCAG	AGCAGGATGGGCACATCAGGGCAGTGGTGG	-1	GRCh38	11	3827808	antisense	TGG	yes	NA	NA	A-G	0	0	NA	NA	NA	NA	C-T	1	1	C_8;	Val108Val;	Silent;	Silent
libCART0020-v2_00628	RHOG	RHOG	ENSG00000177105	ENST00000533217	CCACTGCCCTGATGTGCCCA	GCCACCACTGCCCTGATGTGCCCATCCTGC	-1	GRCh38	11	3827830	sense	TCC	NA	NA	NA	A-G	0	0	NA	NA	NA	NA	C-T	3	2	C_4;C_7;C_8;	His104His;Cys105Cys;Pro106Ser;	Silent;Silent;Missense;	Missense
libCART0020-v2_00629	RHOG	RHOG	ENSG00000177105	ENST00000533217	AGGATGGGCACATCAGGGCA	CAGCAGGATGGGCACATCAGGGCAGTGGTG	-1	GRCh38	11	3827807	antisense	GTG	NA	NA	NA	A-G	1	0	A_4;	Ile110Thr;	Missense;	Missense	C-T	0	0	NA	NA	NA	NA
libCART0020-v2_00630	RHOG	RHOG	ENSG00000177105	ENST00000533217	CACTGCCCTGATGTGCCCAT	CCACCACTGCCCTGATGTGCCCATCCTGCT	-1	GRCh38	11	3827829	sense	CCT	NA	NA	NA	A-G	0	0	NA	NA	NA	NA	C-T	2	1	C_6;C_7_8;	Cys105Cys;Pro106Phe;	Silent;Missense;	Missense
libCART0020-v2_00631	RHOG	RHOG	ENSG00000177105	ENST00000533217	CAGGATGGGCACATCAGGGC	CCAGCAGGATGGGCACATCAGGGCAGTGGT	-1	GRCh38	11	3827806	antisense	AGT	NA	NA	NA	A-G	1	0	A_5;	Ile110Thr;	Missense;	Missense	C-T	0	0	NA	NA	NA	NA
libCART0020-v2_00632	RHOG	RHOG	ENSG00000177105	ENST00000533217	ACTGCCCTGATGTGCCCATC	CACCACTGCCCTGATGTGCCCATCCTGCTG	-1	GRCh38	11	3827828	sense	CTG	NA	NA	NA	A-G	0	0	NA	NA	NA	NA	C-T	2	1	C_5;C_6_7;	Cys105Cys;Pro106Phe;	Silent;Missense;	Missense
libCART0020-v2_00633	RHOG	RHOG	ENSG00000177105	ENST00000533217	GCAGGATGGGCACATCAGGG	ACCAGCAGGATGGGCACATCAGGGCAGTGG	-1	GRCh38	11	3827805	antisense	CAG	NA	NA	NA	A-G	1	0	A_6;	Ile110Thr;	Missense;	Missense	C-T	0	0	NA	NA	NA	NA
libCART0020-v2_00634	RHOG	RHOG	ENSG00000177105	ENST00000533217	CTGCCCTGATGTGCCCATCC	ACCACTGCCCTGATGTGCCCATCCTGCTGG	-1	GRCh38	11	3827827	sense	TGC	NA	NA	NA	A-G	0	0	NA	NA	NA	NA	C-T	2	1	C_4;C_5_6;	Cys105Cys;Pro106Phe;	Silent;Missense;	Missense
libCART0020-v2_00635	RHOG	RHOG	ENSG00000177105	ENST00000533217	AGCAGGATGGGCACATCAGG	CACCAGCAGGATGGGCACATCAGGGCAGTG	-1	GRCh38	11	3827804	antisense	GCA	NA	NA	NA	A-G	2	0	A_4;A_7;	Leu111Pro;Ile110Thr;	Missense;Missense;	Missense	C-T	0	0	NA	NA	NA	NA
libCART0020-v2_00636	RHOG	RHOG	ENSG00000177105	ENST00000533217	TGCCCTGATGTGCCCATCCT	CCACTGCCCTGATGTGCCCATCCTGCTGGT	-1	GRCh38	11	3827826	sense	GCT	NA	NA	NA	A-G	1	0	A_8;	Asp107Gly;	Missense;	Missense	C-T	1	0	C_4_5;	Pro106Phe;	Missense;	Missense
libCART0020-v2_00637	RHOG	RHOG	ENSG00000177105	ENST00000533217	CAGCAGGATGGGCACATCAG	CCACCAGCAGGATGGGCACATCAGGGCAGT	-1	GRCh38	11	3827803	antisense	GGC	NA	NA	NA	A-G	2	0	A_5;A_8;	Leu111Pro;Ile110Thr;	Missense;Missense;	Missense	C-T	1	1	C_4;	Leu111Leu;	Silent;	Silent
libCART0020-v2_00638	RHOG	RHOG	ENSG00000177105	ENST00000533217	GCCCTGATGTGCCCATCCTG	CACTGCCCTGATGTGCCCATCCTGCTGGTG	-1	GRCh38	11	3827825	sense	CTG	NA	NA	NA	A-G	1	0	A_7;	Asp107Gly;	Missense;	Missense	C-T	1	0	C_4;	Pro106Leu;	Missense;	Missense
libCART0020-v2_00639	RHOG	RHOG	ENSG00000177105	ENST00000533217	CCAGCAGGATGGGCACATCA	CCCACCAGCAGGATGGGCACATCAGGGCAG	-1	GRCh38	11	3827802	antisense	GGG	yes	NA	NA	A-G	1	0	A_6;	Leu111Pro;	Missense;	Missense	C-T	1	1	C_5;	Leu111Leu;	Silent;	Silent
libCART0020-v2_00640	RHOG	RHOG	ENSG00000177105	ENST00000533217	CCCTGATGTGCCCATCCTGC	ACTGCCCTGATGTGCCCATCCTGCTGGTGG	-1	GRCh38	11	3827824	sense	TGG	yes	NA	NA	A-G	1	0	A_6;	Asp107Gly;	Missense;	Missense	C-T	0	0	NA	NA	NA	NA
libCART0020-v2_00641	RHOG	RHOG	ENSG00000177105	ENST00000533217	ACCAGCAGGATGGGCACATC	GCCCACCAGCAGGATGGGCACATCAGGGCA	-1	GRCh38	11	3827801	antisense	AGG	yes	NA	NA	A-G	2	0	A_4;A_7;	Leu112Pro;Leu111Pro;	Missense;Missense;	Missense	C-T	1	1	C_6;	Leu111Leu;	Silent;	Silent
libCART0020-v2_00642	RHOG	RHOG	ENSG00000177105	ENST00000533217	CCTGATGTGCCCATCCTGCT	CTGCCCTGATGTGCCCATCCTGCTGGTGGG	-1	GRCh38	11	3827823	sense	GGT	NA	NA	NA	A-G	1	0	A_5;	Asp107Gly;	Missense;	Missense	C-T	0	0	NA	NA	NA	NA
libCART0020-v2_00643	RHOG	RHOG	ENSG00000177105	ENST00000533217	CACCAGCAGGATGGGCACAT	TGCCCACCAGCAGGATGGGCACATCAGGGC	-1	GRCh38	11	3827800	antisense	CAG	NA	NA	NA	A-G	2	0	A_5;A_8;	Leu112Pro;Leu111Pro;	Missense;Missense;	Missense	C-T	2	2	C_4;C_7;	Leu112Leu;Leu111Leu;	Silent;Silent;	Silent
libCART0020-v2_00644	RHOG	RHOG	ENSG00000177105	ENST00000533217	CTGATGTGCCCATCCTGCTG	TGCCCTGATGTGCCCATCCTGCTGGTGGGC	-1	GRCh38	11	3827822	sense	GTG	NA	NA	NA	A-G	1	0	A_4;	Asp107Gly;	Missense;	Missense	C-T	0	0	NA	NA	NA	NA
libCART0020-v2_00645	RHOG	RHOG	ENSG00000177105	ENST00000533217	CCACCAGCAGGATGGGCACA	GTGCCCACCAGCAGGATGGGCACATCAGGG	-1	GRCh38	11	3827799	antisense	TCA	NA	NA	NA	A-G	1	0	A_6;	Leu112Pro;	Missense;	Missense	C-T	3	2	C_4;C_5;C_8;	Val113Met;Leu112Leu;Leu111Leu;	Missense;Silent;Silent;	Missense
libCART0020-v2_00646	RHOG	RHOG	ENSG00000177105	ENST00000533217	TGATGTGCCCATCCTGCTGG	GCCCTGATGTGCCCATCCTGCTGGTGGGCA	-1	GRCh38	11	3827821	sense	TGG	yes	NA	NA	A-G	0	0	NA	NA	NA	NA	C-T	1	0	C_8;	Pro109Ser;	Missense;	Missense
libCART0020-v2_00647	RHOG	RHOG	ENSG00000177105	ENST00000533217	CCCACCAGCAGGATGGGCAC	GGTGCCCACCAGCAGGATGGGCACATCAGG	-1	GRCh38	11	3827798	antisense	ATC	NA	NA	NA	A-G	2	0	A_4;A_7;	Val113Ala;Leu112Pro;	Missense;Missense;	Missense	C-T	2	1	C_5;C_6;	Val113Met;Leu112Leu;	Missense;Silent;	Missense
libCART0020-v2_00648	RHOG	RHOG	ENSG00000177105	ENST00000533217	GATGTGCCCATCCTGCTGGT	CCCTGATGTGCCCATCCTGCTGGTGGGCAC	-1	GRCh38	11	3827820	sense	GGG	yes	NA	NA	A-G	0	0	NA	NA	NA	NA	C-T	1	0	C_7_8;	Pro109Phe;	Missense;	Missense
libCART0020-v2_00649	RHOG	RHOG	ENSG00000177105	ENST00000533217	GCCCACCAGCAGGATGGGCA	TGGTGCCCACCAGCAGGATGGGCACATCAG	-1	GRCh38	11	3827797	antisense	CAT	NA	NA	NA	A-G	2	0	A_5;A_8;	Val113Ala;Leu112Pro;	Missense;Missense;	Missense	C-T	2	1	C_4_6;C_7;	Val113Ile;Leu112Leu;	Missense;Silent;	Missense
libCART0020-v2_00650	RHOG	RHOG	ENSG00000177105	ENST00000533217	ATGTGCCCATCCTGCTGGTG	CCTGATGTGCCCATCCTGCTGGTGGGCACC	-1	GRCh38	11	3827819	sense	GGC	NA	NA	NA	A-G	0	0	NA	NA	NA	NA	C-T	1	0	C_6_7_8;	Pro109Phe;	Missense;	Missense
libCART0020-v2_00651	RHOG	RHOG	ENSG00000177105	ENST00000533217	TGCCCACCAGCAGGATGGGC	TTGGTGCCCACCAGCAGGATGGGCACATCA	-1	GRCh38	11	3827796	antisense	ACA	NA	NA	NA	A-G	1	0	A_6;	Val113Ala;	Missense;	Missense	C-T	3	1	C_4;C_5_7;C_8;	Gly114Ser;Val113Ile;Leu112Leu;	Missense;Missense;Silent;	Missense
libCART0020-v2_00652	RHOG	RHOG	ENSG00000177105	ENST00000533217	TGTGCCCATCCTGCTGGTGG	CTGATGTGCCCATCCTGCTGGTGGGCACCA	-1	GRCh38	11	3827818	sense	GCA	NA	NA	NA	A-G	1	0	A_8;	Ile110Val;	Missense;	Missense	C-T	1	0	C_5_6_7;	Pro109Phe;	Missense;	Missense
libCART0020-v2_00653	RHOG	RHOG	ENSG00000177105	ENST00000533217	GTGCCCACCAGCAGGATGGG	CTTGGTGCCCACCAGCAGGATGGGCACATC	-1	GRCh38	11	3827795	antisense	CAC	NA	NA	NA	A-G	1	0	A_7;	Val113Ala;	Missense;	Missense	C-T	2	0	C_4_5;C_6_8;	Gly114Asn;Val113Ile;	Missense;Missense;	Missense
libCART0020-v2_00654	RHOG	RHOG	ENSG00000177105	ENST00000533217	GTGCCCATCCTGCTGGTGGG	TGATGTGCCCATCCTGCTGGTGGGCACCAA	-1	GRCh38	11	3827817	sense	CAC	NA	NA	NA	A-G	1	0	A_7;	Ile110Val;	Missense;	Missense	C-T	1	0	C_4_5_6;	Pro109Phe;	Missense;	Missense
libCART0020-v2_00655	RHOG	RHOG	ENSG00000177105	ENST00000533217	GGTGCCCACCAGCAGGATGG	TCTTGGTGCCCACCAGCAGGATGGGCACAT	-1	GRCh38	11	3827794	antisense	GCA	NA	NA	NA	A-G	1	0	A_8;	Val113Ala;	Missense;	Missense	C-T	2	1	C_5_6;C_7;	Gly114Asn;Val113Val;	Missense;Silent;	Missense
libCART0020-v2_00656	RHOG	RHOG	ENSG00000177105	ENST00000533217	TGCCCATCCTGCTGGTGGGC	GATGTGCCCATCCTGCTGGTGGGCACCAAG	-1	GRCh38	11	3827816	sense	ACC	NA	NA	NA	A-G	1	0	A_6;	Ile110Val;	Missense;	Missense	C-T	2	1	C_4_5;C_8;	Pro109Leu;Ile110Ile;	Missense;Silent;	Missense
libCART0020-v2_00657	RHOG	RHOG	ENSG00000177105	ENST00000533217	TGGTGCCCACCAGCAGGATG	TTCTTGGTGCCCACCAGCAGGATGGGCACA	-1	GRCh38	11	3827793	antisense	GGC	NA	NA	NA	A-G	0	0	NA	NA	NA	NA	C-T	2	1	C_6_7;C_8;	Gly114Asn;Val113Val;	Missense;Silent;	Missense
libCART0020-v2_00658	RHOG	RHOG	ENSG00000177105	ENST00000533217	GCCCATCCTGCTGGTGGGCA	ATGTGCCCATCCTGCTGGTGGGCACCAAGA	-1	GRCh38	11	3827815	sense	CCA	NA	NA	NA	A-G	1	0	A_5;	Ile110Val;	Missense;	Missense	C-T	3	3	C_4;C_7;C_8;	Pro109Pro;Ile110Ile;Leu111Leu;	Silent;Silent;Silent;	Silent
libCART0020-v2_00659	RHOG	RHOG	ENSG00000177105	ENST00000533217	TTGGTGCCCACCAGCAGGAT	CTTCTTGGTGCCCACCAGCAGGATGGGCAC	-1	GRCh38	11	3827792	antisense	GGG	yes	NA	NA	A-G	0	0	NA	NA	NA	NA	C-T	1	0	C_7_8;	Gly114Asn;	Missense;	Missense
libCART0020-v2_00660	RHOG	RHOG	ENSG00000177105	ENST00000533217	CCCATCCTGCTGGTGGGCAC	TGTGCCCATCCTGCTGGTGGGCACCAAGAA	-1	GRCh38	11	3827814	sense	CAA	NA	NA	NA	A-G	1	0	A_4;	Ile110Val;	Missense;	Missense	C-T	2	2	C_6;C_7;	Ile110Ile;Leu111Leu;	Silent;Silent;	Silent
libCART0020-v2_00661	RHOG	RHOG	ENSG00000177105	ENST00000533217	CTTGGTGCCCACCAGCAGGA	CCTTCTTGGTGCCCACCAGCAGGATGGGCA	-1	GRCh38	11	3827791	antisense	TGG	yes	NA	NA	A-G	0	0	NA	NA	NA	NA	C-T	1	0	C_8;	Gly114Asp;	Missense;	Missense
libCART0020-v2_00662	RHOG	RHOG	ENSG00000177105	ENST00000533217	CCATCCTGCTGGTGGGCACC	GTGCCCATCCTGCTGGTGGGCACCAAGAAG	-1	GRCh38	11	3827813	sense	AAG	NA	NA	NA	A-G	0	0	NA	NA	NA	NA	C-T	2	2	C_5;C_6;	Ile110Ile;Leu111Leu;	Silent;Silent;	Silent
libCART0020-v2_00663	RHOG	RHOG	ENSG00000177105	ENST00000533217	TCTTGGTGCCCACCAGCAGG	TCCTTCTTGGTGCCCACCAGCAGGATGGGC	-1	GRCh38	11	3827790	antisense	ATG	NA	NA	NA	A-G	0	0	NA	NA	NA	NA	C-T	0	0	NA	NA	NA	NA
libCART0020-v2_00664	RHOG	RHOG	ENSG00000177105	ENST00000533217	CATCCTGCTGGTGGGCACCA	TGCCCATCCTGCTGGTGGGCACCAAGAAGG	-1	GRCh38	11	3827812	sense	AGA	NA	NA	NA	A-G	0	0	NA	NA	NA	NA	C-T	3	3	C_4;C_5;C_8;	Ile110Ile;Leu111Leu;Leu112Leu;	Silent;Silent;Silent;	Silent
libCART0020-v2_00665	RHOG	RHOG	ENSG00000177105	ENST00000533217	TTCTTGGTGCCCACCAGCAG	GTCCTTCTTGGTGCCCACCAGCAGGATGGG	-1	GRCh38	11	3827789	antisense	GAT	NA	NA	NA	A-G	0	0	NA	NA	NA	NA	C-T	0	0	NA	NA	NA	NA
libCART0020-v2_00666	RHOG	RHOG	ENSG00000177105	ENST00000533217	ATCCTGCTGGTGGGCACCAA	GCCCATCCTGCTGGTGGGCACCAAGAAGGA	-1	GRCh38	11	3827811	sense	GAA	NA	NA	NA	A-G	0	0	NA	NA	NA	NA	C-T	2	2	C_4;C_7;	Leu111Leu;Leu112Leu;	Silent;Silent;	Silent
libCART0020-v2_00667	RHOG	RHOG	ENSG00000177105	ENST00000533217	CTTCTTGGTGCCCACCAGCA	GGTCCTTCTTGGTGCCCACCAGCAGGATGG	-1	GRCh38	11	3827788	antisense	GGA	NA	NA	NA	A-G	0	0	NA	NA	NA	NA	C-T	1	1	C_4;	Lys116Lys;	Silent;	Silent
libCART0020-v2_00668	RHOG	RHOG	ENSG00000177105	ENST00000533217	TCCTGCTGGTGGGCACCAAG	CCCATCCTGCTGGTGGGCACCAAGAAGGAC	-1	GRCh38	11	3827810	sense	AAG	NA	NA	NA	A-G	0	0	NA	NA	NA	NA	C-T	1	1	C_6;	Leu112Leu;	Silent;	Silent
libCART0020-v2_00669	RHOG	RHOG	ENSG00000177105	ENST00000533217	CCTTCTTGGTGCCCACCAGC	AGGTCCTTCTTGGTGCCCACCAGCAGGATG	-1	GRCh38	11	3827787	antisense	AGG	yes	NA	NA	A-G	0	0	NA	NA	NA	NA	C-T	1	1	C_5;	Lys116Lys;	Silent;	Silent
libCART0020-v2_00670	RHOG	RHOG	ENSG00000177105	ENST00000533217	CCTGCTGGTGGGCACCAAGA	CCATCCTGCTGGTGGGCACCAAGAAGGACC	-1	GRCh38	11	3827809	sense	AGG	yes	NA	NA	A-G	0	0	NA	NA	NA	NA	C-T	1	1	C_5;	Leu112Leu;	Silent;	Silent
libCART0020-v2_00671	RHOG	RHOG	ENSG00000177105	ENST00000533217	TCCTTCTTGGTGCCCACCAG	CAGGTCCTTCTTGGTGCCCACCAGCAGGAT	-1	GRCh38	11	3827786	antisense	CAG	NA	NA	NA	A-G	0	0	NA	NA	NA	NA	C-T	1	1	C_6;	Lys116Lys;	Silent;	Silent
libCART0020-v2_00672	RHOG	RHOG	ENSG00000177105	ENST00000533217	CTGCTGGTGGGCACCAAGAA	CATCCTGCTGGTGGGCACCAAGAAGGACCT	-1	GRCh38	11	3827808	sense	GGA	NA	NA	NA	A-G	0	0	NA	NA	NA	NA	C-T	1	1	C_4;	Leu112Leu;	Silent;	Silent
libCART0020-v2_00673	RHOG	RHOG	ENSG00000177105	ENST00000533217	GTCCTTCTTGGTGCCCACCA	TCAGGTCCTTCTTGGTGCCCACCAGCAGGA	-1	GRCh38	11	3827785	antisense	GCA	NA	NA	NA	A-G	0	0	NA	NA	NA	NA	C-T	2	2	C_4;C_7;	Lys117Lys;Lys116Lys;	Silent;Silent;	Silent
libCART0020-v2_00674	RHOG	RHOG	ENSG00000177105	ENST00000533217	TGCTGGTGGGCACCAAGAAG	ATCCTGCTGGTGGGCACCAAGAAGGACCTG	-1	GRCh38	11	3827807	sense	GAC	NA	NA	NA	A-G	0	0	NA	NA	NA	NA	C-T	0	0	NA	NA	NA	NA
libCART0020-v2_00675	RHOG	RHOG	ENSG00000177105	ENST00000533217	GGTCCTTCTTGGTGCCCACC	CTCAGGTCCTTCTTGGTGCCCACCAGCAGG	-1	GRCh38	11	3827784	antisense	AGC	NA	NA	NA	A-G	0	0	NA	NA	NA	NA	C-T	3	2	C_4;C_5;C_8;	Asp118Asn;Lys117Lys;Lys116Lys;	Missense;Silent;Silent;	Missense
libCART0020-v2_00676	RHOG	RHOG	ENSG00000177105	ENST00000533217	GCTGGTGGGCACCAAGAAGG	TCCTGCTGGTGGGCACCAAGAAGGACCTGA	-1	GRCh38	11	3827806	sense	ACC	NA	NA	NA	A-G	0	0	NA	NA	NA	NA	C-T	0	0	NA	NA	NA	NA
libCART0020-v2_00677	RHOG	RHOG	ENSG00000177105	ENST00000533217	AGGTCCTTCTTGGTGCCCAC	TCTCAGGTCCTTCTTGGTGCCCACCAGCAG	-1	GRCh38	11	3827783	antisense	CAG	NA	NA	NA	A-G	0	0	NA	NA	NA	NA	C-T	2	1	C_5;C_6;	Asp118Asn;Lys117Lys;	Missense;Silent;	Missense
libCART0020-v2_00678	RHOG	RHOG	ENSG00000177105	ENST00000533217	CTGGTGGGCACCAAGAAGGA	CCTGCTGGTGGGCACCAAGAAGGACCTGAG	-1	GRCh38	11	3827805	sense	CCT	NA	NA	NA	A-G	0	0	NA	NA	NA	NA	C-T	0	0	NA	NA	NA	NA
libCART0020-v2_00679	RHOG	RHOG	ENSG00000177105	ENST00000533217	CAGGTCCTTCTTGGTGCCCA	CTCTCAGGTCCTTCTTGGTGCCCACCAGCA	-1	GRCh38	11	3827782	antisense	CCA	NA	NA	NA	A-G	0	0	NA	NA	NA	NA	C-T	2	1	C_6;C_7;	Asp118Asn;Lys117Lys;	Missense;Silent;	Missense
libCART0020-v2_00680	RHOG	RHOG	ENSG00000177105	ENST00000533217	TGGTGGGCACCAAGAAGGAC	CTGCTGGTGGGCACCAAGAAGGACCTGAGA	-1	GRCh38	11	3827804	sense	CTG	NA	NA	NA	A-G	0	0	NA	NA	NA	NA	C-T	1	1	C_8;	Gly114Gly;	Silent;	Silent
libCART0020-v2_00681	RHOG	RHOG	ENSG00000177105	ENST00000533217	TCAGGTCCTTCTTGGTGCCC	GCTCTCAGGTCCTTCTTGGTGCCCACCAGC	-1	GRCh38	11	3827781	antisense	ACC	NA	NA	NA	A-G	0	0	NA	NA	NA	NA	C-T	2	1	C_7;C_8;	Asp118Asn;Lys117Lys;	Missense;Silent;	Missense
libCART0020-v2_00682	RHOG	RHOG	ENSG00000177105	ENST00000533217	GGTGGGCACCAAGAAGGACC	TGCTGGTGGGCACCAAGAAGGACCTGAGAG	-1	GRCh38	11	3827803	sense	TGA	NA	NA	NA	A-G	1	0	A_8;	Thr115Ala;	Missense;	Missense	C-T	1	1	C_7;	Gly114Gly;	Silent;	Silent
libCART0020-v2_00683	RHOG	RHOG	ENSG00000177105	ENST00000533217	CTCAGGTCCTTCTTGGTGCC	GGCTCTCAGGTCCTTCTTGGTGCCCACCAG	-1	GRCh38	11	3827780	antisense	CAC	NA	NA	NA	A-G	1	0	A_4;	Leu119Pro;	Missense;	Missense	C-T	1	0	C_8;	Asp118Asn;	Missense;	Missense
libCART0020-v2_00684	RHOG	RHOG	ENSG00000177105	ENST00000533217	GTGGGCACCAAGAAGGACCT	GCTGGTGGGCACCAAGAAGGACCTGAGAGC	-1	GRCh38	11	3827802	sense	GAG	NA	NA	NA	A-G	1	0	A_7;	Thr115Ala;	Missense;	Missense	C-T	2	1	C_6;C_8;	Gly114Gly;Thr115Ile;	Silent;Missense;	Missense
libCART0020-v2_00685	RHOG	RHOG	ENSG00000177105	ENST00000533217	TCTCAGGTCCTTCTTGGTGC	GGGCTCTCAGGTCCTTCTTGGTGCCCACCA	-1	GRCh38	11	3827779	antisense	CCA	NA	yes	NA	A-G	1	0	A_5;	Leu119Pro;	Missense;	Missense	C-T	1	1	C_4;	Leu119Leu;	Silent;	Silent
libCART0020-v2_00686	RHOG	RHOG	ENSG00000177105	ENST00000533217	TGGGCACCAAGAAGGACCTG	CTGGTGGGCACCAAGAAGGACCTGAGAGCC	-1	GRCh38	11	3827801	sense	AGA	NA	NA	NA	A-G	1	0	A_6;	Thr115Ala;	Missense;	Missense	C-T	2	1	C_5;C_7_8;	Gly114Gly;Thr115Ile;	Silent;Missense;	Missense
libCART0020-v2_00687	RHOG	RHOG	ENSG00000177105	ENST00000533217	CTCTCAGGTCCTTCTTGGTG	TGGGCTCTCAGGTCCTTCTTGGTGCCCACC	-1	GRCh38	11	3827778	antisense	CCC	NA	NA	NA	A-G	1	0	A_6;	Leu119Pro;	Missense;	Missense	C-T	1	1	C_5;	Leu119Leu;	Silent;	Silent
libCART0020-v2_00688	RHOG	RHOG	ENSG00000177105	ENST00000533217	GGGCACCAAGAAGGACCTGA	TGGTGGGCACCAAGAAGGACCTGAGAGCCC	-1	GRCh38	11	3827800	sense	GAG	NA	NA	NA	A-G	2	0	A_5;A_8;	Thr115Ala;Lys116Glu;	Missense;Missense;	Missense	C-T	2	1	C_4;C_6_7;	Gly114Gly;Thr115Ile;	Silent;Missense;	Missense
libCART0020-v2_00689	RHOG	RHOG	ENSG00000177105	ENST00000533217	GCTCTCAGGTCCTTCTTGGT	CTGGGCTCTCAGGTCCTTCTTGGTGCCCAC	-1	GRCh38	11	3827777	antisense	GCC	NA	NA	NA	A-G	1	0	A_7;	Leu119Pro;	Missense;	Missense	C-T	2	1	C_4;C_6;	Arg120Lys;Leu119Leu;	Missense;Silent;	Missense
libCART0020-v2_00690	RHOG	RHOG	ENSG00000177105	ENST00000533217	GGCACCAAGAAGGACCTGAG	GGTGGGCACCAAGAAGGACCTGAGAGCCCA	-1	GRCh38	11	3827799	sense	AGC	NA	NA	NA	A-G	2	0	A_4;A_7_8;	Thr115Ala;Lys116Gly;	Missense;Missense;	Missense	C-T	1	0	C_5_6;	Thr115Ile;	Missense;	Missense
libCART0020-v2_00691	RHOG	RHOG	ENSG00000177105	ENST00000533217	GGCTCTCAGGTCCTTCTTGG	GCTGGGCTCTCAGGTCCTTCTTGGTGCCCA	-1	GRCh38	11	3827776	antisense	TGC	NA	NA	NA	A-G	1	0	A_8;	Leu119Pro;	Missense;	Missense	C-T	2	1	C_5;C_7;	Arg120Lys;Leu119Leu;	Missense;Silent;	Missense
libCART0020-v2_00692	RHOG	RHOG	ENSG00000177105	ENST00000533217	GCACCAAGAAGGACCTGAGA	GTGGGCACCAAGAAGGACCTGAGAGCCCAG	-1	GRCh38	11	3827798	sense	GCC	NA	NA	NA	A-G	1	0	A_6_7;	Lys116Gly;	Missense;	Missense	C-T	1	0	C_4_5;	Thr115Ile;	Missense;	Missense
libCART0020-v2_00693	RHOG	RHOG	ENSG00000177105	ENST00000533217	GGGCTCTCAGGTCCTTCTTG	GGCTGGGCTCTCAGGTCCTTCTTGGTGCCC	-1	GRCh38	11	3827775	antisense	GTG	NA	NA	NA	A-G	0	0	NA	NA	NA	NA	C-T	3	1	C_4;C_6;C_8;	Ala121Thr;Arg120Lys;Leu119Leu;	Missense;Missense;Silent;	Missense
libCART0020-v2_00694	RHOG	RHOG	ENSG00000177105	ENST00000533217	CACCAAGAAGGACCTGAGAG	TGGGCACCAAGAAGGACCTGAGAGCCCAGC	-1	GRCh38	11	3827797	sense	CCC	NA	NA	NA	A-G	2	0	A_5_6;A_8;	Lys116Gly;Lys117Glu;	Missense;Missense;	Missense	C-T	1	1	C_4;	Thr115Thr;	Silent;	Silent
libCART0020-v2_00695	RHOG	RHOG	ENSG00000177105	ENST00000533217	TGGGCTCTCAGGTCCTTCTT	AGGCTGGGCTCTCAGGTCCTTCTTGGTGCC	-1	GRCh38	11	3827774	antisense	GGT	NA	NA	NA	A-G	0	0	NA	NA	NA	NA	C-T	2	0	C_5;C_7;	Ala121Thr;Arg120Lys;	Missense;Missense;	Missense
libCART0020-v2_00696	RHOG	RHOG	ENSG00000177105	ENST00000533217	ACCAAGAAGGACCTGAGAGC	GGGCACCAAGAAGGACCTGAGAGCCCAGCC	-1	GRCh38	11	3827796	sense	CCA	NA	NA	NA	A-G	2	0	A_4_5;A_7_8;	Lys116Gly;Lys117Gly;	Missense;Missense;	Missense	C-T	0	0	NA	NA	NA	NA
libCART0020-v2_00697	RHOG	RHOG	ENSG00000177105	ENST00000533217	CTGGGCTCTCAGGTCCTTCT	CAGGCTGGGCTCTCAGGTCCTTCTTGGTGC	-1	GRCh38	11	3827773	antisense	TGG	yes	NA	NA	A-G	0	0	NA	NA	NA	NA	C-T	2	0	C_6;C_8;	Ala121Thr;Arg120Lys;	Missense;Missense;	Missense
libCART0020-v2_00698	RHOG	RHOG	ENSG00000177105	ENST00000533217	CCAAGAAGGACCTGAGAGCC	GGCACCAAGAAGGACCTGAGAGCCCAGCCT	-1	GRCh38	11	3827795	sense	CAG	NA	NA	NA	A-G	2	0	A_4;A_6_7;	Lys116Arg;Lys117Gly;	Missense;Missense;	Missense	C-T	0	0	NA	NA	NA	NA
libCART0020-v2_00699	RHOG	RHOG	ENSG00000177105	ENST00000533217	GCTGGGCTCTCAGGTCCTTC	TCAGGCTGGGCTCTCAGGTCCTTCTTGGTG	-1	GRCh38	11	3827772	antisense	TTG	NA	NA	NA	A-G	0	0	NA	NA	NA	NA	C-T	1	0	C_7;	Ala121Thr;	Missense;	Missense
libCART0020-v2_00700	RHOG	RHOG	ENSG00000177105	ENST00000533217	CAAGAAGGACCTGAGAGCCC	GCACCAAGAAGGACCTGAGAGCCCAGCCTG	-1	GRCh38	11	3827794	sense	AGC	NA	NA	NA	A-G	1	0	A_5_6;	Lys117Gly;	Missense;	Missense	C-T	0	0	NA	NA	NA	NA
libCART0020-v2_00701	RHOG	RHOG	ENSG00000177105	ENST00000533217	GGCTGGGCTCTCAGGTCCTT	GTCAGGCTGGGCTCTCAGGTCCTTCTTGGT	-1	GRCh38	11	3827771	antisense	CTT	NA	NA	NA	A-G	0	0	NA	NA	NA	NA	C-T	1	0	C_8;	Ala121Thr;	Missense;	Missense
libCART0020-v2_00702	RHOG	RHOG	ENSG00000177105	ENST00000533217	AAGAAGGACCTGAGAGCCCA	CACCAAGAAGGACCTGAGAGCCCAGCCTGA	-1	GRCh38	11	3827793	sense	GCC	NA	NA	NA	A-G	2	0	A_4_5;A_8;	Lys117Gly;Asp118Gly;	Missense;Missense;	Missense	C-T	0	0	NA	NA	NA	NA
libCART0020-v2_00703	RHOG	RHOG	ENSG00000177105	ENST00000533217	AGGCTGGGCTCTCAGGTCCT	TGTCAGGCTGGGCTCTCAGGTCCTTCTTGG	-1	GRCh38	11	3827770	antisense	TCT	NA	NA	NA	A-G	0	0	NA	NA	NA	NA	C-T	1	1	C_4;	Gln122Gln;	Silent;	Silent
libCART0020-v2_00704	RHOG	RHOG	ENSG00000177105	ENST00000533217	AGAAGGACCTGAGAGCCCAG	ACCAAGAAGGACCTGAGAGCCCAGCCTGAC	-1	GRCh38	11	3827792	sense	CCT	NA	NA	NA	A-G	2	0	A_4;A_7;	Lys117Arg;Asp118Gly;	Missense;Missense;	Missense	C-T	1	1	C_8;	Asp118Asp;	Silent;	Silent
libCART0020-v2_00705	RHOG	RHOG	ENSG00000177105	ENST00000533217	CAGGCTGGGCTCTCAGGTCC	GTGTCAGGCTGGGCTCTCAGGTCCTTCTTG	-1	GRCh38	11	3827769	antisense	TTC	NA	NA	NA	A-G	0	0	NA	NA	NA	NA	C-T	1	1	C_5;	Gln122Gln;	Silent;	Silent
libCART0020-v2_00706	RHOG	RHOG	ENSG00000177105	ENST00000533217	GAAGGACCTGAGAGCCCAGC	CCAAGAAGGACCTGAGAGCCCAGCCTGACA	-1	GRCh38	11	3827791	sense	CTG	NA	NA	NA	A-G	1	0	A_6;	Asp118Gly;	Missense;	Missense	C-T	2	2	C_7;C_8;	Asp118Asp;Leu119Leu;	Silent;Silent;	Silent
libCART0020-v2_00707	RHOG	RHOG	ENSG00000177105	ENST00000533217	TCAGGCTGGGCTCTCAGGTC	GGTGTCAGGCTGGGCTCTCAGGTCCTTCTT	-1	GRCh38	11	3827768	antisense	CTT	NA	NA	NA	A-G	0	0	NA	NA	NA	NA	C-T	1	1	C_6;	Gln122Gln;	Silent;	Silent
libCART0020-v2_00708	RHOG	RHOG	ENSG00000177105	ENST00000533217	AAGGACCTGAGAGCCCAGCC	CAAGAAGGACCTGAGAGCCCAGCCTGACAC	-1	GRCh38	11	3827790	sense	TGA	NA	NA	NA	A-G	1	0	A_5;	Asp118Gly;	Missense;	Missense	C-T	2	2	C_6;C_7;	Asp118Asp;Leu119Leu;	Silent;Silent;	Silent
libCART0020-v2_00709	RHOG	RHOG	ENSG00000177105	ENST00000533217	GTCAGGCTGGGCTCTCAGGT	GGGTGTCAGGCTGGGCTCTCAGGTCCTTCT	-1	GRCh38	11	3827767	antisense	CCT	NA	NA	NA	A-G	1	1	A_4;	Pro123Pro;	Silent;	Silent	C-T	1	1	C_7;	Gln122Gln;	Silent;	Silent
libCART0020-v2_00710	RHOG	RHOG	ENSG00000177105	ENST00000533217	AGGACCTGAGAGCCCAGCCT	AAGAAGGACCTGAGAGCCCAGCCTGACACC	-1	GRCh38	11	3827789	sense	GAC	NA	NA	NA	A-G	1	0	A_4;	Asp118Gly;	Missense;	Missense	C-T	2	2	C_5;C_6;	Asp118Asp;Leu119Leu;	Silent;Silent;	Silent
libCART0020-v2_00711	RHOG	RHOG	ENSG00000177105	ENST00000533217	TGTCAGGCTGGGCTCTCAGG	AGGGTGTCAGGCTGGGCTCTCAGGTCCTTC	-1	GRCh38	11	3827766	antisense	TCC	NA	NA	NA	A-G	1	1	A_5;	Pro123Pro;	Silent;	Silent	C-T	2	1	C_4;C_8;	Asp124Asn;Gln122Gln;	Missense;Silent;	Missense
libCART0020-v2_00712	RHOG	RHOG	ENSG00000177105	ENST00000533217	GGACCTGAGAGCCCAGCCTG	AGAAGGACCTGAGAGCCCAGCCTGACACCC	-1	GRCh38	11	3827788	sense	ACA	NA	NA	NA	A-G	1	0	A_8;	Arg120Gly;	Missense;	Missense	C-T	2	2	C_4;C_5;	Asp118Asp;Leu119Leu;	Silent;Silent;	Silent
libCART0020-v2_00713	RHOG	RHOG	ENSG00000177105	ENST00000533217	GTGTCAGGCTGGGCTCTCAG	TAGGGTGTCAGGCTGGGCTCTCAGGTCCTT	-1	GRCh38	11	3827765	antisense	GTC	NA	NA	NA	A-G	1	1	A_6;	Pro123Pro;	Silent;	Silent	C-T	1	0	C_5;	Asp124Asn;	Missense;	Missense
libCART0020-v2_00714	RHOG	RHOG	ENSG00000177105	ENST00000533217	GACCTGAGAGCCCAGCCTGA	GAAGGACCTGAGAGCCCAGCCTGACACCCT	-1	GRCh38	11	3827787	sense	CAC	NA	NA	NA	A-G	1	0	A_7;	Arg120Gly;	Missense;	Missense	C-T	1	1	C_4;	Leu119Leu;	Silent;	Silent
libCART0020-v2_00715	RHOG	RHOG	ENSG00000177105	ENST00000533217	GGTGTCAGGCTGGGCTCTCA	GTAGGGTGTCAGGCTGGGCTCTCAGGTCCT	-1	GRCh38	11	3827764	antisense	GGT	NA	NA	NA	A-G	1	1	A_7;	Pro123Pro;	Silent;	Silent	C-T	1	0	C_6;	Asp124Asn;	Missense;	Missense
libCART0020-v2_00716	RHOG	RHOG	ENSG00000177105	ENST00000533217	ACCTGAGAGCCCAGCCTGAC	AAGGACCTGAGAGCCCAGCCTGACACCCTA	-1	GRCh38	11	3827786	sense	ACC	NA	NA	NA	A-G	1	0	A_6_8;	Arg120Gly;	Missense;	Missense	C-T	0	0	NA	NA	NA	NA
libCART0020-v2_00717	RHOG	RHOG	ENSG00000177105	ENST00000533217	GGGTGTCAGGCTGGGCTCTC	CGTAGGGTGTCAGGCTGGGCTCTCAGGTCC	-1	GRCh38	11	3827763	antisense	AGG	yes	NA	NA	A-G	1	1	A_8;	Pro123Pro;	Silent;	Silent	C-T	1	0	C_7;	Asp124Asn;	Missense;	Missense
libCART0020-v2_00718	RHOG	RHOG	ENSG00000177105	ENST00000533217	CCTGAGAGCCCAGCCTGACA	AGGACCTGAGAGCCCAGCCTGACACCCTAC	-1	GRCh38	11	3827785	sense	CCC	NA	NA	NA	A-G	1	0	A_5_7;	Arg120Gly;	Missense;	Missense	C-T	0	0	NA	NA	NA	NA
libCART0020-v2_00719	RHOG	RHOG	ENSG00000177105	ENST00000533217	AGGGTGTCAGGCTGGGCTCT	CCGTAGGGTGTCAGGCTGGGCTCTCAGGTC	-1	GRCh38	11	3827762	antisense	CAG	NA	NA	NA	A-G	0	0	NA	NA	NA	NA	C-T	1	0	C_8;	Asp124Asn;	Missense;	Missense
libCART0020-v2_00720	RHOG	RHOG	ENSG00000177105	ENST00000533217	CTGAGAGCCCAGCCTGACAC	GGACCTGAGAGCCCAGCCTGACACCCTACG	-1	GRCh38	11	3827784	sense	CCT	NA	NA	NA	A-G	1	0	A_4_6;	Arg120Gly;	Missense;	Missense	C-T	1	0	C_8;	Ala121Val;	Missense;	Missense
libCART0020-v2_00721	RHOG	RHOG	ENSG00000177105	ENST00000533217	TAGGGTGTCAGGCTGGGCTC	GCCGTAGGGTGTCAGGCTGGGCTCTCAGGT	-1	GRCh38	11	3827761	antisense	TCA	NA	NA	NA	A-G	0	0	NA	NA	NA	NA	C-T	0	0	NA	NA	NA	NA
libCART0020-v2_00722	RHOG	RHOG	ENSG00000177105	ENST00000533217	TGAGAGCCCAGCCTGACACC	GACCTGAGAGCCCAGCCTGACACCCTACGG	-1	GRCh38	11	3827783	sense	CTA	NA	NA	NA	A-G	1	1	A_5;	Arg120Arg;	Silent;	Silent	C-T	1	0	C_7_8;	Ala121Val;	Missense;	Missense
libCART0020-v2_00723	RHOG	RHOG	ENSG00000177105	ENST00000533217	GTAGGGTGTCAGGCTGGGCT	CGCCGTAGGGTGTCAGGCTGGGCTCTCAGG	-1	GRCh38	11	3827760	antisense	CTC	NA	NA	NA	A-G	0	0	NA	NA	NA	NA	C-T	0	0	NA	NA	NA	NA
libCART0020-v2_00724	RHOG	RHOG	ENSG00000177105	ENST00000533217	GAGAGCCCAGCCTGACACCC	ACCTGAGAGCCCAGCCTGACACCCTACGGC	-1	GRCh38	11	3827782	sense	TAC	NA	NA	NA	A-G	1	1	A_4;	Arg120Arg;	Silent;	Silent	C-T	2	0	C_6_7;C_8;	Ala121Val;Gln122Ter;	Missense;Nonsense;	Nonsense
libCART0020-v2_00725	RHOG	RHOG	ENSG00000177105	ENST00000533217	CGTAGGGTGTCAGGCTGGGC	GCGCCGTAGGGTGTCAGGCTGGGCTCTCAG	-1	GRCh38	11	3827759	antisense	TCT	NA	NA	NA	A-G	1	0	A_4;	Leu126Pro;	Missense;	Missense	C-T	0	0	NA	NA	NA	NA
libCART0020-v2_00726	RHOG	RHOG	ENSG00000177105	ENST00000533217	AGAGCCCAGCCTGACACCCT	CCTGAGAGCCCAGCCTGACACCCTACGGCG	-1	GRCh38	11	3827781	sense	ACG	NA	NA	NA	A-G	1	0	A_8;	Gln122Arg;	Missense;	Missense	C-T	2	0	C_5_6;C_7;	Ala121Val;Gln122Ter;	Missense;Nonsense;	Nonsense
libCART0020-v2_00727	RHOG	RHOG	ENSG00000177105	ENST00000533217	CCGTAGGGTGTCAGGCTGGG	GGCGCCGTAGGGTGTCAGGCTGGGCTCTCA	-1	GRCh38	11	3827758	antisense	CTC	NA	NA	NA	A-G	1	0	A_5;	Leu126Pro;	Missense;	Missense	C-T	0	0	NA	NA	NA	NA
libCART0020-v2_00728	RHOG	RHOG	ENSG00000177105	ENST00000533217	GAGCCCAGCCTGACACCCTA	CTGAGAGCCCAGCCTGACACCCTACGGCGC	-1	GRCh38	11	3827780	sense	CGG	yes	NA	NA	A-G	1	0	A_7;	Gln122Arg;	Missense;	Missense	C-T	2	0	C_4_5;C_6;	Ala121Val;Gln122Ter;	Missense;Nonsense;	Nonsense
libCART0020-v2_00729	RHOG	RHOG	ENSG00000177105	ENST00000533217	GCCGTAGGGTGTCAGGCTGG	AGGCGCCGTAGGGTGTCAGGCTGGGCTCTC	-1	GRCh38	11	3827757	antisense	GCT	NA	NA	NA	A-G	1	0	A_6;	Leu126Pro;	Missense;	Missense	C-T	0	0	NA	NA	NA	NA
libCART0020-v2_00730	RHOG	RHOG	ENSG00000177105	ENST00000533217	AGCCCAGCCTGACACCCTAC	TGAGAGCCCAGCCTGACACCCTACGGCGCC	-1	GRCh38	11	3827779	sense	GGC	NA	NA	NA	A-G	1	0	A_6;	Gln122Arg;	Missense;	Missense	C-T	3	1	C_4;C_5;C_8;	Ala121Ala;Gln122Ter;Pro123Ser;	Silent;Nonsense;Missense;	Nonsense
libCART0020-v2_00731	RHOG	RHOG	ENSG00000177105	ENST00000533217	CGCCGTAGGGTGTCAGGCTG	GAGGCGCCGTAGGGTGTCAGGCTGGGCTCT	-1	GRCh38	11	3827756	antisense	GGC	NA	NA	NA	A-G	1	0	A_7;	Leu126Pro;	Missense;	Missense	C-T	1	0	C_4;	Arg127Gln;	Missense;	Missense
libCART0020-v2_00732	RHOG	RHOG	ENSG00000177105	ENST00000533217	GCCCAGCCTGACACCCTACG	GAGAGCCCAGCCTGACACCCTACGGCGCCT	-1	GRCh38	11	3827778	sense	GCG	NA	NA	NA	A-G	1	0	A_5;	Gln122Arg;	Missense;	Missense	C-T	2	0	C_4;C_7_8;	Gln122Ter;Pro123Phe;	Nonsense;Missense;	Nonsense
libCART0020-v2_00733	RHOG	RHOG	ENSG00000177105	ENST00000533217	GCGCCGTAGGGTGTCAGGCT	TGAGGCGCCGTAGGGTGTCAGGCTGGGCTC	-1	GRCh38	11	3827755	antisense	GGG	yes	NA	NA	A-G	1	0	A_8;	Leu126Pro;	Missense;	Missense	C-T	1	0	C_4_5;	Arg127Gln;	Missense;	Missense
libCART0020-v2_00734	RHOG	RHOG	ENSG00000177105	ENST00000533217	CCCAGCCTGACACCCTACGG	AGAGCCCAGCCTGACACCCTACGGCGCCTC	-1	GRCh38	11	3827777	sense	CGC	NA	NA	NA	A-G	1	0	A_4;	Gln122Arg;	Missense;	Missense	C-T	1	0	C_6_7;	Pro123Phe;	Missense;	Missense
libCART0020-v2_00735	RHOG	RHOG	ENSG00000177105	ENST00000533217	GGCGCCGTAGGGTGTCAGGC	TTGAGGCGCCGTAGGGTGTCAGGCTGGGCT	-1	GRCh38	11	3827754	antisense	TGG	yes	NA	NA	A-G	0	0	NA	NA	NA	NA	C-T	1	0	C_5_6;	Arg127Gln;	Missense;	Missense
libCART0020-v2_00736	RHOG	RHOG	ENSG00000177105	ENST00000533217	CCAGCCTGACACCCTACGGC	GAGCCCAGCCTGACACCCTACGGCGCCTCA	-1	GRCh38	11	3827776	sense	GCC	NA	NA	NA	A-G	0	0	NA	NA	NA	NA	C-T	1	0	C_5_6;	Pro123Phe;	Missense;	Missense
libCART0020-v2_00737	RHOG	RHOG	ENSG00000177105	ENST00000533217	AGGCGCCGTAGGGTGTCAGG	CTTGAGGCGCCGTAGGGTGTCAGGCTGGGC	-1	GRCh38	11	3827753	antisense	CTG	NA	NA	NA	A-G	0	0	NA	NA	NA	NA	C-T	2	0	C_4;C_6_7;	Arg128His;Arg127Gln;	Missense;Missense;	Missense
libCART0020-v2_00738	RHOG	RHOG	ENSG00000177105	ENST00000533217	CAGCCTGACACCCTACGGCG	AGCCCAGCCTGACACCCTACGGCGCCTCAA	-1	GRCh38	11	3827775	sense	CCT	NA	NA	NA	A-G	1	0	A_8;	Asp124Gly;	Missense;	Missense	C-T	1	0	C_4_5;	Pro123Phe;	Missense;	Missense
libCART0020-v2_00739	RHOG	RHOG	ENSG00000177105	ENST00000533217	GAGGCGCCGTAGGGTGTCAG	CCTTGAGGCGCCGTAGGGTGTCAGGCTGGG	-1	GRCh38	11	3827752	antisense	GCT	NA	NA	NA	A-G	0	0	NA	NA	NA	NA	C-T	2	0	C_5;C_7_8;	Arg128His;Arg127Gln;	Missense;Missense;	Missense
libCART0020-v2_00740	RHOG	RHOG	ENSG00000177105	ENST00000533217	AGCCTGACACCCTACGGCGC	GCCCAGCCTGACACCCTACGGCGCCTCAAG	-1	GRCh38	11	3827774	sense	CTC	NA	NA	NA	A-G	1	0	A_7;	Asp124Gly;	Missense;	Missense	C-T	2	1	C_4;C_8;	Pro123Leu;Asp124Asp;	Missense;Silent;	Missense
libCART0020-v2_00741	RHOG	RHOG	ENSG00000177105	ENST00000533217	TGAGGCGCCGTAGGGTGTCA	TCCTTGAGGCGCCGTAGGGTGTCAGGCTGG	-1	GRCh38	11	3827751	antisense	GGC	NA	NA	NA	A-G	0	0	NA	NA	NA	NA	C-T	2	1	C_6;C_8;	Arg128His;Arg127Arg;	Missense;Silent;	Missense
libCART0020-v2_00742	RHOG	RHOG	ENSG00000177105	ENST00000533217	GCCTGACACCCTACGGCGCC	CCCAGCCTGACACCCTACGGCGCCTCAAGG	-1	GRCh38	11	3827773	sense	TCA	NA	NA	NA	A-G	2	0	A_6;A_8;	Asp124Gly;Thr125Ala;	Missense;Missense;	Missense	C-T	1	1	C_7;	Asp124Asp;	Silent;	Silent
libCART0020-v2_00743	RHOG	RHOG	ENSG00000177105	ENST00000533217	TTGAGGCGCCGTAGGGTGTC	CTCCTTGAGGCGCCGTAGGGTGTCAGGCTG	-1	GRCh38	11	3827750	antisense	AGG	yes	NA	NA	A-G	1	0	A_4;	Leu129Pro;	Missense;	Missense	C-T	1	0	C_7;	Arg128His;	Missense;	Missense
libCART0020-v2_00744	RHOG	RHOG	ENSG00000177105	ENST00000533217	CCTGACACCCTACGGCGCCT	CCAGCCTGACACCCTACGGCGCCTCAAGGA	-1	GRCh38	11	3827772	sense	CAA	NA	NA	NA	A-G	2	0	A_5;A_7;	Asp124Gly;Thr125Ala;	Missense;Missense;	Missense	C-T	2	1	C_6;C_8;	Asp124Asp;Thr125Ile;	Silent;Missense;	Missense
libCART0020-v2_00745	RHOG	RHOG	ENSG00000177105	ENST00000533217	CTTGAGGCGCCGTAGGGTGT	GCTCCTTGAGGCGCCGTAGGGTGTCAGGCT	-1	GRCh38	11	3827749	antisense	CAG	NA	NA	NA	A-G	1	0	A_5;	Leu129Pro;	Missense;	Missense	C-T	1	0	C_8;	Arg128His;	Missense;	Missense
libCART0020-v2_00746	RHOG	RHOG	ENSG00000177105	ENST00000533217	CTGACACCCTACGGCGCCTC	CAGCCTGACACCCTACGGCGCCTCAAGGAG	-1	GRCh38	11	3827771	sense	AAG	NA	NA	NA	A-G	2	0	A_4;A_6;	Asp124Gly;Thr125Ala;	Missense;Missense;	Missense	C-T	2	1	C_5;C_7_8;	Asp124Asp;Thr125Ile;	Silent;Missense;	Missense
libCART0020-v2_00747	RHOG	RHOG	ENSG00000177105	ENST00000533217	CCTTGAGGCGCCGTAGGGTG	TGCTCCTTGAGGCGCCGTAGGGTGTCAGGC	-1	GRCh38	11	3827748	antisense	TCA	NA	NA	NA	A-G	1	0	A_6;	Leu129Pro;	Missense;	Missense	C-T	0	0	NA	NA	NA	NA
libCART0020-v2_00748	RHOG	RHOG	ENSG00000177105	ENST00000533217	TGACACCCTACGGCGCCTCA	AGCCTGACACCCTACGGCGCCTCAAGGAGC	-1	GRCh38	11	3827770	sense	AGG	yes	NA	NA	A-G	1	0	A_5;	Thr125Ala;	Missense;	Missense	C-T	3	2	C_4;C_6_7;C_8;	Asp124Asp;Thr125Ile;Leu126Leu;	Silent;Missense;Silent;	Missense
libCART0020-v2_00749	RHOG	RHOG	ENSG00000177105	ENST00000533217	TCCTTGAGGCGCCGTAGGGT	CTGCTCCTTGAGGCGCCGTAGGGTGTCAGG	-1	GRCh38	11	3827747	antisense	GTC	NA	NA	NA	A-G	1	0	A_7;	Leu129Pro;	Missense;	Missense	C-T	0	0	NA	NA	NA	NA
libCART0020-v2_00750	RHOG	RHOG	ENSG00000177105	ENST00000533217	GACACCCTACGGCGCCTCAA	GCCTGACACCCTACGGCGCCTCAAGGAGCA	-1	GRCh38	11	3827769	sense	GGA	NA	NA	NA	A-G	1	0	A_4;	Thr125Ala;	Missense;	Missense	C-T	2	1	C_5_6;C_7;	Thr125Ile;Leu126Leu;	Missense;Silent;	Missense
libCART0020-v2_00751	RHOG	RHOG	ENSG00000177105	ENST00000533217	CTCCTTGAGGCGCCGTAGGG	CCTGCTCCTTGAGGCGCCGTAGGGTGTCAG	-1	GRCh38	11	3827746	antisense	TGT	NA	NA	NA	A-G	1	0	A_8;	Leu129Pro;	Missense;	Missense	C-T	1	1	C_4;	Lys130Lys;	Silent;	Silent
libCART0020-v2_00752	RHOG	RHOG	ENSG00000177105	ENST00000533217	ACACCCTACGGCGCCTCAAG	CCTGACACCCTACGGCGCCTCAAGGAGCAG	-1	GRCh38	11	3827768	sense	GAG	NA	NA	NA	A-G	1	1	A_8;	Leu126Leu;	Silent;	Silent	C-T	2	1	C_4_5;C_6;	Thr125Ile;Leu126Leu;	Missense;Silent;	Missense
libCART0020-v2_00753	RHOG	RHOG	ENSG00000177105	ENST00000533217	GCTCCTTGAGGCGCCGTAGG	CCCTGCTCCTTGAGGCGCCGTAGGGTGTCA	-1	GRCh38	11	3827745	antisense	GTG	NA	NA	NA	A-G	0	0	NA	NA	NA	NA	C-T	2	1	C_4;C_5;	Glu131Lys;Lys130Lys;	Missense;Silent;	Missense
libCART0020-v2_00754	RHOG	RHOG	ENSG00000177105	ENST00000533217	CACCCTACGGCGCCTCAAGG	CTGACACCCTACGGCGCCTCAAGGAGCAGG	-1	GRCh38	11	3827767	sense	AGC	NA	NA	NA	A-G	1	1	A_7;	Leu126Leu;	Silent;	Silent	C-T	3	2	C_4;C_5;C_8;	Thr125Thr;Leu126Leu;Arg127Trp;	Silent;Silent;Missense;	Missense
libCART0020-v2_00755	RHOG	RHOG	ENSG00000177105	ENST00000533217	TGCTCCTTGAGGCGCCGTAG	GCCCTGCTCCTTGAGGCGCCGTAGGGTGTC	-1	GRCh38	11	3827744	antisense	GGT	NA	NA	NA	A-G	0	0	NA	NA	NA	NA	C-T	2	1	C_5;C_6;	Glu131Lys;Lys130Lys;	Missense;Silent;	Missense
libCART0020-v2_00756	RHOG	RHOG	ENSG00000177105	ENST00000533217	ACCCTACGGCGCCTCAAGGA	TGACACCCTACGGCGCCTCAAGGAGCAGGG	-1	GRCh38	11	3827766	sense	GCA	NA	NA	NA	A-G	1	1	A_6;	Leu126Leu;	Silent;	Silent	C-T	2	1	C_4;C_7;	Leu126Leu;Arg127Trp;	Silent;Missense;	Missense
libCART0020-v2_00757	RHOG	RHOG	ENSG00000177105	ENST00000533217	CTGCTCCTTGAGGCGCCGTA	GGCCCTGCTCCTTGAGGCGCCGTAGGGTGT	-1	GRCh38	11	3827743	antisense	GGG	yes	NA	NA	A-G	0	0	NA	NA	NA	NA	C-T	2	1	C_4_6;C_7;	Glu131Lys;Lys130Lys;	Missense;Silent;	Missense
libCART0020-v2_00758	RHOG	RHOG	ENSG00000177105	ENST00000533217	CCCTACGGCGCCTCAAGGAG	GACACCCTACGGCGCCTCAAGGAGCAGGGC	-1	GRCh38	11	3827765	sense	CAG	NA	NA	NA	A-G	1	1	A_5;	Leu126Leu;	Silent;	Silent	C-T	1	0	C_6;	Arg127Trp;	Missense;	Missense
libCART0020-v2_00759	RHOG	RHOG	ENSG00000177105	ENST00000533217	CCTGCTCCTTGAGGCGCCGT	TGGCCCTGCTCCTTGAGGCGCCGTAGGGTG	-1	GRCh38	11	3827742	antisense	AGG	yes	NA	NA	A-G	0	0	NA	NA	NA	NA	C-T	2	1	C_5_7;C_8;	Glu131Lys;Lys130Lys;	Missense;Silent;	Missense
libCART0020-v2_00760	RHOG	RHOG	ENSG00000177105	ENST00000533217	CCTACGGCGCCTCAAGGAGC	ACACCCTACGGCGCCTCAAGGAGCAGGGCC	-1	GRCh38	11	3827764	sense	AGG	yes	NA	NA	A-G	1	1	A_4;	Leu126Leu;	Silent;	Silent	C-T	2	0	C_5;C_8;	Arg127Trp;Arg128Cys;	Missense;Missense;	Missense
libCART0020-v2_00761	RHOG	RHOG	ENSG00000177105	ENST00000533217	CCCTGCTCCTTGAGGCGCCG	CTGGCCCTGCTCCTTGAGGCGCCGTAGGGT	-1	GRCh38	11	3827741	antisense	TAG	NA	NA	NA	A-G	0	0	NA	NA	NA	NA	C-T	1	0	C_6_8;	Glu131Lys;	Missense;	Missense
libCART0020-v2_00762	RHOG	RHOG	ENSG00000177105	ENST00000533217	CTACGGCGCCTCAAGGAGCA	CACCCTACGGCGCCTCAAGGAGCAGGGCCA	-1	GRCh38	11	3827763	sense	GGG	yes	NA	NA	A-G	0	0	NA	NA	NA	NA	C-T	2	0	C_4;C_7;	Arg127Trp;Arg128Cys;	Missense;Missense;	Missense
libCART0020-v2_00763	RHOG	RHOG	ENSG00000177105	ENST00000533217	GCCCTGCTCCTTGAGGCGCC	CCTGGCCCTGCTCCTTGAGGCGCCGTAGGG	-1	GRCh38	11	3827740	antisense	GTA	NA	NA	NA	A-G	0	0	NA	NA	NA	NA	C-T	2	2	C_4;C_7;	Gln132Gln;Glu131Glu;	Silent;Silent;	Silent
libCART0020-v2_00764	RHOG	RHOG	ENSG00000177105	ENST00000533217	TACGGCGCCTCAAGGAGCAG	ACCCTACGGCGCCTCAAGGAGCAGGGCCAG	-1	GRCh38	11	3827762	sense	GGC	NA	NA	NA	A-G	0	0	NA	NA	NA	NA	C-T	1	0	C_6_8;	Arg128Cys;	Missense;	Missense
libCART0020-v2_00765	RHOG	RHOG	ENSG00000177105	ENST00000533217	GGCCCTGCTCCTTGAGGCGC	GCCTGGCCCTGCTCCTTGAGGCGCCGTAGG	-1	GRCh38	11	3827739	antisense	CGT	NA	NA	NA	A-G	0	0	NA	NA	NA	NA	C-T	3	2	C_4;C_5;C_8;	Gly133Ser;Gln132Gln;Glu131Glu;	Missense;Silent;Silent;	Missense
libCART0020-v2_00766	RHOG	RHOG	ENSG00000177105	ENST00000533217	ACGGCGCCTCAAGGAGCAGG	CCCTACGGCGCCTCAAGGAGCAGGGCCAGG	-1	GRCh38	11	3827761	sense	GCC	NA	NA	NA	A-G	0	0	NA	NA	NA	NA	C-T	2	0	C_5_7;C_8;	Arg128Cys;Leu129Phe;	Missense;Missense;	Missense
libCART0020-v2_00767	RHOG	RHOG	ENSG00000177105	ENST00000533217	TGGCCCTGCTCCTTGAGGCG	CGCCTGGCCCTGCTCCTTGAGGCGCCGTAG	-1	GRCh38	11	3827738	antisense	CCG	NA	NA	NA	A-G	0	0	NA	NA	NA	NA	C-T	2	1	C_4_5;C_6;	Gly133Asn;Gln132Gln;	Missense;Silent;	Missense
libCART0020-v2_00768	RHOG	RHOG	ENSG00000177105	ENST00000533217	CGGCGCCTCAAGGAGCAGGG	CCTACGGCGCCTCAAGGAGCAGGGCCAGGC	-1	GRCh38	11	3827760	sense	CCA	NA	NA	NA	A-G	0	0	NA	NA	NA	NA	C-T	2	0	C_4_6;C_7;	Arg128Cys;Leu129Phe;	Missense;Missense;	Missense
libCART0020-v2_00769	RHOG	RHOG	ENSG00000177105	ENST00000533217	CTGGCCCTGCTCCTTGAGGC	GCGCCTGGCCCTGCTCCTTGAGGCGCCGTA	-1	GRCh38	11	3827737	antisense	GCC	NA	NA	NA	A-G	0	0	NA	NA	NA	NA	C-T	2	1	C_5_6;C_7;	Gly133Asn;Gln132Gln;	Missense;Silent;	Missense
libCART0020-v2_00770	RHOG	RHOG	ENSG00000177105	ENST00000533217	GGCGCCTCAAGGAGCAGGGC	CTACGGCGCCTCAAGGAGCAGGGCCAGGCG	-1	GRCh38	11	3827759	sense	CAG	NA	NA	NA	A-G	0	0	NA	NA	NA	NA	C-T	2	1	C_5;C_6_8;	Arg128Arg;Leu129Phe;	Silent;Missense;	Missense
libCART0020-v2_00771	RHOG	RHOG	ENSG00000177105	ENST00000533217	CCTGGCCCTGCTCCTTGAGG	GGCGCCTGGCCCTGCTCCTTGAGGCGCCGT	-1	GRCh38	11	3827736	antisense	CGC	NA	NA	NA	A-G	0	0	NA	NA	NA	NA	C-T	2	1	C_6_7;C_8;	Gly133Asn;Gln132Gln;	Missense;Silent;	Missense
libCART0020-v2_00772	RHOG	RHOG	ENSG00000177105	ENST00000533217	GCGCCTCAAGGAGCAGGGCC	TACGGCGCCTCAAGGAGCAGGGCCAGGCGC	-1	GRCh38	11	3827758	sense	AGG	yes	NA	NA	A-G	1	0	A_8;	Lys130Glu;	Missense;	Missense	C-T	2	1	C_4;C_5_7;	Arg128Arg;Leu129Phe;	Silent;Missense;	Missense
libCART0020-v2_00773	RHOG	RHOG	ENSG00000177105	ENST00000533217	GCCTGGCCCTGCTCCTTGAG	GGGCGCCTGGCCCTGCTCCTTGAGGCGCCG	-1	GRCh38	11	3827735	antisense	GCG	NA	NA	NA	A-G	0	0	NA	NA	NA	NA	C-T	1	0	C_7_8;	Gly133Asn;	Missense;	Missense
libCART0020-v2_00774	RHOG	RHOG	ENSG00000177105	ENST00000533217	CGCCTCAAGGAGCAGGGCCA	ACGGCGCCTCAAGGAGCAGGGCCAGGCGCC	-1	GRCh38	11	3827757	sense	GGC	NA	NA	NA	A-G	1	0	A_7_8;	Lys130Gly;	Missense;	Missense	C-T	1	0	C_4_6;	Leu129Phe;	Missense;	Missense
libCART0020-v2_00775	RHOG	RHOG	ENSG00000177105	ENST00000533217	CGCCTGGCCCTGCTCCTTGA	TGGGCGCCTGGCCCTGCTCCTTGAGGCGCC	-1	GRCh38	11	3827734	antisense	GGC	NA	NA	NA	A-G	0	0	NA	NA	NA	NA	C-T	2	1	C_4;C_8;	Gln134Gln;Gly133Asp;	Silent;Missense;	Missense
libCART0020-v2_00776	RHOG	RHOG	ENSG00000177105	ENST00000533217	GCCTCAAGGAGCAGGGCCAG	CGGCGCCTCAAGGAGCAGGGCCAGGCGCCC	-1	GRCh38	11	3827756	sense	GCG	NA	NA	NA	A-G	1	0	A_6_7;	Lys130Gly;	Missense;	Missense	C-T	1	1	C_5;	Leu129Leu;	Silent;	Silent
libCART0020-v2_00777	RHOG	RHOG	ENSG00000177105	ENST00000533217	GCGCCTGGCCCTGCTCCTTG	ATGGGCGCCTGGCCCTGCTCCTTGAGGCGC	-1	GRCh38	11	3827733	antisense	AGG	yes	NA	NA	A-G	0	0	NA	NA	NA	NA	C-T	2	1	C_4;C_5;	Ala135Thr;Gln134Gln;	Missense;Silent;	Missense
libCART0020-v2_00778	RHOG	RHOG	ENSG00000177105	ENST00000533217	CCTCAAGGAGCAGGGCCAGG	GGCGCCTCAAGGAGCAGGGCCAGGCGCCCA	-1	GRCh38	11	3827755	sense	CGC	NA	NA	NA	A-G	1	0	A_5_6;	Lys130Gly;	Missense;	Missense	C-T	1	1	C_4;	Leu129Leu;	Silent;	Silent
libCART0020-v2_00779	RHOG	RHOG	ENSG00000177105	ENST00000533217	GGCGCCTGGCCCTGCTCCTT	GATGGGCGCCTGGCCCTGCTCCTTGAGGCG	-1	GRCh38	11	3827732	antisense	GAG	NA	NA	NA	A-G	0	0	NA	NA	NA	NA	C-T	2	1	C_5;C_6;	Ala135Thr;Gln134Gln;	Missense;Silent;	Missense
libCART0020-v2_00780	RHOG	RHOG	ENSG00000177105	ENST00000533217	CTCAAGGAGCAGGGCCAGGC	GCGCCTCAAGGAGCAGGGCCAGGCGCCCAT	-1	GRCh38	11	3827754	sense	GCC	NA	NA	NA	A-G	2	0	A_4_5;A_8;	Lys130Gly;Glu131Gly;	Missense;Missense;	Missense	C-T	0	0	NA	NA	NA	NA
libCART0020-v2_00781	RHOG	RHOG	ENSG00000177105	ENST00000533217	GGGCGCCTGGCCCTGCTCCT	TGATGGGCGCCTGGCCCTGCTCCTTGAGGC	-1	GRCh38	11	3827731	antisense	TGA	NA	NA	NA	A-G	0	0	NA	NA	NA	NA	C-T	2	1	C_4_6;C_7;	Ala135Thr;Gln134Gln;	Missense;Silent;	Missense
libCART0020-v2_00782	RHOG	RHOG	ENSG00000177105	ENST00000533217	TCAAGGAGCAGGGCCAGGCG	CGCCTCAAGGAGCAGGGCCAGGCGCCCATC	-1	GRCh38	11	3827753	sense	CCC	NA	NA	NA	A-G	2	0	A_4;A_7;	Lys130Arg;Glu131Gly;	Missense;Missense;	Missense	C-T	0	0	NA	NA	NA	NA
libCART0020-v2_00783	RHOG	RHOG	ENSG00000177105	ENST00000533217	TGGGCGCCTGGCCCTGCTCC	GTGATGGGCGCCTGGCCCTGCTCCTTGAGG	-1	GRCh38	11	3827730	antisense	TTG	NA	NA	NA	A-G	0	0	NA	NA	NA	NA	C-T	2	1	C_5_7;C_8;	Ala135Thr;Gln134Gln;	Missense;Silent;	Missense
libCART0020-v2_00784	RHOG	RHOG	ENSG00000177105	ENST00000533217	CAAGGAGCAGGGCCAGGCGC	GCCTCAAGGAGCAGGGCCAGGCGCCCATCA	-1	GRCh38	11	3827752	sense	CCA	NA	NA	NA	A-G	1	0	A_6;	Glu131Gly;	Missense;	Missense	C-T	1	0	C_8;	Gln132Ter;	Nonsense;	Nonsense
libCART0020-v2_00785	RHOG	RHOG	ENSG00000177105	ENST00000533217	ATGGGCGCCTGGCCCTGCTC	TGTGATGGGCGCCTGGCCCTGCTCCTTGAG	-1	GRCh38	11	3827729	antisense	CTT	NA	NA	NA	A-G	0	0	NA	NA	NA	NA	C-T	1	0	C_6_8;	Ala135Thr;	Missense;	Missense
libCART0020-v2_00786	RHOG	RHOG	ENSG00000177105	ENST00000533217	AAGGAGCAGGGCCAGGCGCC	CCTCAAGGAGCAGGGCCAGGCGCCCATCAC	-1	GRCh38	11	3827751	sense	CAT	NA	NA	NA	A-G	2	0	A_5;A_8;	Glu131Gly;Gln132Arg;	Missense;Missense;	Missense	C-T	1	0	C_7;	Gln132Ter;	Nonsense;	Nonsense
libCART0020-v2_00787	RHOG	RHOG	ENSG00000177105	ENST00000533217	GATGGGCGCCTGGCCCTGCT	GTGTGATGGGCGCCTGGCCCTGCTCCTTGA	-1	GRCh38	11	3827728	antisense	CCT	NA	NA	NA	A-G	0	0	NA	NA	NA	NA	C-T	1	1	C_7;	Ala135Ala;	Silent;	Silent
libCART0020-v2_00788	RHOG	RHOG	ENSG00000177105	ENST00000533217	AGGAGCAGGGCCAGGCGCCC	CTCAAGGAGCAGGGCCAGGCGCCCATCACA	-1	GRCh38	11	3827750	sense	ATC	NA	NA	NA	A-G	2	0	A_4;A_7;	Glu131Gly;Gln132Arg;	Missense;Missense;	Missense	C-T	1	0	C_6;	Gln132Ter;	Nonsense;	Nonsense
libCART0020-v2_00789	RHOG	RHOG	ENSG00000177105	ENST00000533217	TGATGGGCGCCTGGCCCTGC	GGTGTGATGGGCGCCTGGCCCTGCTCCTTG	-1	GRCh38	11	3827727	antisense	TCC	NA	NA	NA	A-G	0	0	NA	NA	NA	NA	C-T	1	1	C_8;	Ala135Ala;	Silent;	Silent
libCART0020-v2_00790	RHOG	RHOG	ENSG00000177105	ENST00000533217	GGAGCAGGGCCAGGCGCCCA	TCAAGGAGCAGGGCCAGGCGCCCATCACAC	-1	GRCh38	11	3827749	sense	TCA	NA	NA	NA	A-G	1	0	A_6;	Gln132Arg;	Missense;	Missense	C-T	1	0	C_5;	Gln132Ter;	Nonsense;	Nonsense
libCART0020-v2_00791	RHOG	RHOG	ENSG00000177105	ENST00000533217	GTGATGGGCGCCTGGCCCTG	CGGTGTGATGGGCGCCTGGCCCTGCTCCTT	-1	GRCh38	11	3827726	antisense	CTC	NA	NA	NA	A-G	1	0	A_4;	Ile137Thr;	Missense;	Missense	C-T	0	0	NA	NA	NA	NA
libCART0020-v2_00792	RHOG	RHOG	ENSG00000177105	ENST00000533217	GAGCAGGGCCAGGCGCCCAT	CAAGGAGCAGGGCCAGGCGCCCATCACACC	-1	GRCh38	11	3827748	sense	CAC	NA	NA	NA	A-G	1	0	A_5;	Gln132Arg;	Missense;	Missense	C-T	1	0	C_4;	Gln132Ter;	Nonsense;	Nonsense
libCART0020-v2_00793	RHOG	RHOG	ENSG00000177105	ENST00000533217	TGTGATGGGCGCCTGGCCCT	GCGGTGTGATGGGCGCCTGGCCCTGCTCCT	-1	GRCh38	11	3827725	antisense	GCT	NA	NA	NA	A-G	1	0	A_5;	Ile137Thr;	Missense;	Missense	C-T	0	0	NA	NA	NA	NA
libCART0020-v2_00794	RHOG	RHOG	ENSG00000177105	ENST00000533217	AGCAGGGCCAGGCGCCCATC	AAGGAGCAGGGCCAGGCGCCCATCACACCG	-1	GRCh38	11	3827747	sense	ACA	NA	NA	NA	A-G	1	0	A_4;	Gln132Arg;	Missense;	Missense	C-T	1	1	C_8;	Gly133Gly;	Silent;	Silent
libCART0020-v2_00795	RHOG	RHOG	ENSG00000177105	ENST00000533217	GTGTGATGGGCGCCTGGCCC	TGCGGTGTGATGGGCGCCTGGCCCTGCTCC	-1	GRCh38	11	3827724	antisense	TGC	NA	NA	NA	A-G	1	0	A_6;	Ile137Thr;	Missense;	Missense	C-T	0	0	NA	NA	NA	NA
libCART0020-v2_00796	RHOG	RHOG	ENSG00000177105	ENST00000533217	GCAGGGCCAGGCGCCCATCA	AGGAGCAGGGCCAGGCGCCCATCACACCGC	-1	GRCh38	11	3827746	sense	CAC	NA	NA	NA	A-G	0	0	NA	NA	NA	NA	C-T	2	1	C_7;C_8;	Gly133Gly;Gln134Ter;	Silent;Nonsense;	Nonsense
libCART0020-v2_00797	RHOG	RHOG	ENSG00000177105	ENST00000533217	GGTGTGATGGGCGCCTGGCC	CTGCGGTGTGATGGGCGCCTGGCCCTGCTC	-1	GRCh38	11	3827723	antisense	CTG	NA	NA	NA	A-G	1	0	A_7;	Ile137Thr;	Missense;	Missense	C-T	0	0	NA	NA	NA	NA
libCART0020-v2_00798	RHOG	RHOG	ENSG00000177105	ENST00000533217	CAGGGCCAGGCGCCCATCAC	GGAGCAGGGCCAGGCGCCCATCACACCGCA	-1	GRCh38	11	3827745	sense	ACC	NA	NA	NA	A-G	1	0	A_8;	Gln134Arg;	Missense;	Missense	C-T	2	1	C_6;C_7;	Gly133Gly;Gln134Ter;	Silent;Nonsense;	Nonsense
libCART0020-v2_00799	RHOG	RHOG	ENSG00000177105	ENST00000533217	CGGTGTGATGGGCGCCTGGC	GCTGCGGTGTGATGGGCGCCTGGCCCTGCT	-1	GRCh38	11	3827722	antisense	CCT	NA	NA	NA	A-G	1	0	A_8;	Ile137Thr;	Missense;	Missense	C-T	0	0	NA	NA	NA	NA
libCART0020-v2_00800	RHOG	RHOG	ENSG00000177105	ENST00000533217	AGGGCCAGGCGCCCATCACA	GAGCAGGGCCAGGCGCCCATCACACCGCAG	-1	GRCh38	11	3827744	sense	CCG	NA	NA	NA	A-G	1	0	A_7;	Gln134Arg;	Missense;	Missense	C-T	2	1	C_5;C_6;	Gly133Gly;Gln134Ter;	Silent;Nonsense;	Nonsense
libCART0020-v2_00801	RHOG	RHOG	ENSG00000177105	ENST00000533217	GCGGTGTGATGGGCGCCTGG	TGCTGCGGTGTGATGGGCGCCTGGCCCTGC	-1	GRCh38	11	3827721	antisense	CCC	NA	NA	NA	A-G	0	0	NA	NA	NA	NA	C-T	0	0	NA	NA	NA	NA
libCART0020-v2_00802	RHOG	RHOG	ENSG00000177105	ENST00000533217	GGGCCAGGCGCCCATCACAC	AGCAGGGCCAGGCGCCCATCACACCGCAGC	-1	GRCh38	11	3827743	sense	CGC	NA	NA	NA	A-G	1	0	A_6;	Gln134Arg;	Missense;	Missense	C-T	2	1	C_4;C_5;	Gly133Gly;Gln134Ter;	Silent;Nonsense;	Nonsense
libCART0020-v2_00803	RHOG	RHOG	ENSG00000177105	ENST00000533217	TGCGGTGTGATGGGCGCCTG	CTGCTGCGGTGTGATGGGCGCCTGGCCCTG	-1	GRCh38	11	3827720	antisense	GCC	NA	NA	NA	A-G	0	0	NA	NA	NA	NA	C-T	0	0	NA	NA	NA	NA
libCART0020-v2_00804	RHOG	RHOG	ENSG00000177105	ENST00000533217	GGCCAGGCGCCCATCACACC	GCAGGGCCAGGCGCCCATCACACCGCAGCA	-1	GRCh38	11	3827742	sense	GCA	NA	NA	NA	A-G	1	0	A_5;	Gln134Arg;	Missense;	Missense	C-T	2	0	C_4;C_8;	Gln134Ter;Ala135Val;	Nonsense;Missense;	Nonsense
libCART0020-v2_00805	RHOG	RHOG	ENSG00000177105	ENST00000533217	CTGCGGTGTGATGGGCGCCT	CCTGCTGCGGTGTGATGGGCGCCTGGCCCT	-1	GRCh38	11	3827719	antisense	GGC	NA	NA	NA	A-G	0	0	NA	NA	NA	NA	C-T	1	1	C_4;	Pro139Pro;	Silent;	Silent
libCART0020-v2_00806	RHOG	RHOG	ENSG00000177105	ENST00000533217	GCCAGGCGCCCATCACACCG	CAGGGCCAGGCGCCCATCACACCGCAGCAG	-1	GRCh38	11	3827741	sense	CAG	NA	NA	NA	A-G	1	0	A_4;	Gln134Arg;	Missense;	Missense	C-T	1	0	C_7;	Ala135Val;	Missense;	Missense
libCART0020-v2_00807	RHOG	RHOG	ENSG00000177105	ENST00000533217	GCTGCGGTGTGATGGGCGCC	CCCTGCTGCGGTGTGATGGGCGCCTGGCCC	-1	GRCh38	11	3827718	antisense	TGG	yes	NA	NA	A-G	0	0	NA	NA	NA	NA	C-T	1	1	C_5;	Pro139Pro;	Silent;	Silent
libCART0020-v2_00808	RHOG	RHOG	ENSG00000177105	ENST00000533217	CCAGGCGCCCATCACACCGC	AGGGCCAGGCGCCCATCACACCGCAGCAGG	-1	GRCh38	11	3827740	sense	AGC	NA	NA	NA	A-G	0	0	NA	NA	NA	NA	C-T	2	0	C_6;C_8;	Ala135Val;Pro136Ser;	Missense;Missense;	Missense
libCART0020-v2_00809	RHOG	RHOG	ENSG00000177105	ENST00000533217	TGCTGCGGTGTGATGGGCGC	GCCCTGCTGCGGTGTGATGGGCGCCTGGCC	-1	GRCh38	11	3827717	antisense	CTG	NA	NA	NA	A-G	0	0	NA	NA	NA	NA	C-T	1	1	C_6;	Pro139Pro;	Silent;	Silent
libCART0020-v2_00810	RHOG	RHOG	ENSG00000177105	ENST00000533217	CAGGCGCCCATCACACCGCA	GGGCCAGGCGCCCATCACACCGCAGCAGGG	-1	GRCh38	11	3827739	sense	GCA	NA	NA	NA	A-G	0	0	NA	NA	NA	NA	C-T	2	0	C_5;C_7_8;	Ala135Val;Pro136Phe;	Missense;Missense;	Missense
libCART0020-v2_00811	RHOG	RHOG	ENSG00000177105	ENST00000533217	CTGCTGCGGTGTGATGGGCG	GGCCCTGCTGCGGTGTGATGGGCGCCTGGC	-1	GRCh38	11	3827716	antisense	CCT	NA	NA	NA	A-G	0	0	NA	NA	NA	NA	C-T	2	2	C_4;C_7;	Gln140Gln;Pro139Pro;	Silent;Silent;	Silent
libCART0020-v2_00812	RHOG	RHOG	ENSG00000177105	ENST00000533217	AGGCGCCCATCACACCGCAG	GGCCAGGCGCCCATCACACCGCAGCAGGGC	-1	GRCh38	11	3827738	sense	CAG	NA	NA	NA	A-G	0	0	NA	NA	NA	NA	C-T	2	0	C_4;C_6_7_8;	Ala135Val;Pro136Phe;	Missense;Missense;	Missense
libCART0020-v2_00813	RHOG	RHOG	ENSG00000177105	ENST00000533217	CCTGCTGCGGTGTGATGGGC	TGGCCCTGCTGCGGTGTGATGGGCGCCTGG	-1	GRCh38	11	3827715	antisense	GCC	NA	NA	NA	A-G	0	0	NA	NA	NA	NA	C-T	2	2	C_5;C_8;	Gln140Gln;Pro139Pro;	Silent;Silent;	Silent
libCART0020-v2_00814	RHOG	RHOG	ENSG00000177105	ENST00000533217	GGCGCCCATCACACCGCAGC	GCCAGGCGCCCATCACACCGCAGCAGGGCC	-1	GRCh38	11	3827737	sense	AGG	yes	NA	NA	A-G	1	0	A_8;	Ile137Val;	Missense;	Missense	C-T	1	0	C_5_6_7;	Pro136Phe;	Missense;	Missense
libCART0020-v2_00815	RHOG	RHOG	ENSG00000177105	ENST00000533217	CCCTGCTGCGGTGTGATGGG	CTGGCCCTGCTGCGGTGTGATGGGCGCCTG	-1	GRCh38	11	3827714	antisense	CGC	NA	NA	NA	A-G	0	0	NA	NA	NA	NA	C-T	1	1	C_6;	Gln140Gln;	Silent;	Silent
libCART0020-v2_00816	RHOG	RHOG	ENSG00000177105	ENST00000533217	GCGCCCATCACACCGCAGCA	CCAGGCGCCCATCACACCGCAGCAGGGCCA	-1	GRCh38	11	3827736	sense	GGG	yes	NA	NA	A-G	1	0	A_7;	Ile137Val;	Missense;	Missense	C-T	1	0	C_4_5_6;	Pro136Phe;	Missense;	Missense
libCART0020-v2_00817	RHOG	RHOG	ENSG00000177105	ENST00000533217	GCCCTGCTGCGGTGTGATGG	CCTGGCCCTGCTGCGGTGTGATGGGCGCCT	-1	GRCh38	11	3827713	antisense	GCG	NA	NA	NA	A-G	0	0	NA	NA	NA	NA	C-T	2	2	C_4;C_7;	Gln141Gln;Gln140Gln;	Silent;Silent;	Silent
libCART0020-v2_00818	RHOG	RHOG	ENSG00000177105	ENST00000533217	CGCCCATCACACCGCAGCAG	CAGGCGCCCATCACACCGCAGCAGGGCCAG	-1	GRCh38	11	3827735	sense	GGC	NA	NA	NA	A-G	1	0	A_6;	Ile137Val;	Missense;	Missense	C-T	2	1	C_4_5;C_8;	Pro136Leu;Ile137Ile;	Missense;Silent;	Missense
libCART0020-v2_00819	RHOG	RHOG	ENSG00000177105	ENST00000533217	GGCCCTGCTGCGGTGTGATG	GCCTGGCCCTGCTGCGGTGTGATGGGCGCC	-1	GRCh38	11	3827712	antisense	GGC	NA	NA	NA	A-G	0	0	NA	NA	NA	NA	C-T	3	2	C_4;C_5;C_8;	Gly142Ser;Gln141Gln;Gln140Gln;	Missense;Silent;Silent;	Missense
libCART0020-v2_00820	RHOG	RHOG	ENSG00000177105	ENST00000533217	GCCCATCACACCGCAGCAGG	AGGCGCCCATCACACCGCAGCAGGGCCAGG	-1	GRCh38	11	3827734	sense	GCC	NA	NA	NA	A-G	2	0	A_5;A_8;	Ile137Val;Thr138Ala;	Missense;Missense;	Missense	C-T	2	2	C_4;C_7;	Pro136Pro;Ile137Ile;	Silent;Silent;	Silent
libCART0020-v2_00821	RHOG	RHOG	ENSG00000177105	ENST00000533217	TGGCCCTGCTGCGGTGTGAT	TGCCTGGCCCTGCTGCGGTGTGATGGGCGC	-1	GRCh38	11	3827711	antisense	GGG	yes	NA	NA	A-G	0	0	NA	NA	NA	NA	C-T	2	1	C_4_5;C_6;	Gly142Asn;Gln141Gln;	Missense;Silent;	Missense
libCART0020-v2_00822	RHOG	RHOG	ENSG00000177105	ENST00000533217	CCCATCACACCGCAGCAGGG	GGCGCCCATCACACCGCAGCAGGGCCAGGC	-1	GRCh38	11	3827733	sense	CCA	NA	NA	NA	A-G	2	0	A_4;A_7;	Ile137Val;Thr138Ala;	Missense;Missense;	Missense	C-T	2	1	C_6;C_8;	Ile137Ile;Thr138Ile;	Silent;Missense;	Missense
libCART0020-v2_00823	RHOG	RHOG	ENSG00000177105	ENST00000533217	CTGGCCCTGCTGCGGTGTGA	GTGCCTGGCCCTGCTGCGGTGTGATGGGCG	-1	GRCh38	11	3827710	antisense	TGG	yes	NA	NA	A-G	0	0	NA	NA	NA	NA	C-T	2	1	C_5_6;C_7;	Gly142Asn;Gln141Gln;	Missense;Silent;	Missense
libCART0020-v2_00824	RHOG	RHOG	ENSG00000177105	ENST00000533217	CCATCACACCGCAGCAGGGC	GCGCCCATCACACCGCAGCAGGGCCAGGCA	-1	GRCh38	11	3827732	sense	CAG	NA	NA	NA	A-G	1	0	A_6_8;	Thr138Ala;	Missense;	Missense	C-T	2	1	C_5;C_7;	Ile137Ile;Thr138Ile;	Silent;Missense;	Missense
libCART0020-v2_00825	RHOG	RHOG	ENSG00000177105	ENST00000533217	CCTGGCCCTGCTGCGGTGTG	AGTGCCTGGCCCTGCTGCGGTGTGATGGGC	-1	GRCh38	11	3827709	antisense	ATG	NA	NA	NA	A-G	0	0	NA	NA	NA	NA	C-T	2	1	C_6_7;C_8;	Gly142Asn;Gln141Gln;	Missense;Silent;	Missense
libCART0020-v2_00826	RHOG	RHOG	ENSG00000177105	ENST00000533217	CATCACACCGCAGCAGGGCC	CGCCCATCACACCGCAGCAGGGCCAGGCAC	-1	GRCh38	11	3827731	sense	AGG	yes	NA	NA	A-G	1	0	A_5_7;	Thr138Ala;	Missense;	Missense	C-T	3	1	C_4;C_6;C_8;	Ile137Ile;Thr138Ile;Pro139Ser;	Silent;Missense;Missense;	Missense
libCART0020-v2_00827	RHOG	RHOG	ENSG00000177105	ENST00000533217	GCCTGGCCCTGCTGCGGTGT	CAGTGCCTGGCCCTGCTGCGGTGTGATGGG	-1	GRCh38	11	3827708	antisense	GAT	NA	NA	NA	A-G	0	0	NA	NA	NA	NA	C-T	1	0	C_7_8;	Gly142Asn;	Missense;	Missense
libCART0020-v2_00828	RHOG	RHOG	ENSG00000177105	ENST00000533217	ATCACACCGCAGCAGGGCCA	GCCCATCACACCGCAGCAGGGCCAGGCACT	-1	GRCh38	11	3827730	sense	GGC	NA	NA	NA	A-G	1	0	A_4_6;	Thr138Ala;	Missense;	Missense	C-T	2	0	C_5;C_7_8;	Thr138Ile;Pro139Leu;	Missense;Missense;	Missense
libCART0020-v2_00829	RHOG	RHOG	ENSG00000177105	ENST00000533217	TGCCTGGCCCTGCTGCGGTG	CCAGTGCCTGGCCCTGCTGCGGTGTGATGG	-1	GRCh38	11	3827707	antisense	TGA	NA	NA	NA	A-G	0	0	NA	NA	NA	NA	C-T	2	1	C_4;C_8;	Gln143Gln;Gly142Asp;	Silent;Missense;	Missense
libCART0020-v2_00830	RHOG	RHOG	ENSG00000177105	ENST00000533217	TCACACCGCAGCAGGGCCAG	CCCATCACACCGCAGCAGGGCCAGGCACTG	-1	GRCh38	11	3827729	sense	GCA	NA	NA	NA	A-G	1	1	A_5;	Thr138Thr;	Silent;	Silent	C-T	2	0	C_4;C_6_7;	Thr138Ile;Pro139Leu;	Missense;Missense;	Missense
libCART0020-v2_00831	RHOG	RHOG	ENSG00000177105	ENST00000533217	GTGCCTGGCCCTGCTGCGGT	GCCAGTGCCTGGCCCTGCTGCGGTGTGATG	-1	GRCh38	11	3827706	antisense	GTG	NA	NA	NA	A-G	0	0	NA	NA	NA	NA	C-T	2	1	C_4;C_5;	Ala144Thr;Gln143Gln;	Missense;Silent;	Missense
libCART0020-v2_00832	RHOG	RHOG	ENSG00000177105	ENST00000533217	CACACCGCAGCAGGGCCAGG	CCATCACACCGCAGCAGGGCCAGGCACTGG	-1	GRCh38	11	3827728	sense	CAC	NA	NA	NA	A-G	1	1	A_4;	Thr138Thr;	Silent;	Silent	C-T	2	0	C_5_6;C_8;	Pro139Leu;Gln140Ter;	Missense;Nonsense;	Nonsense
libCART0020-v2_00833	RHOG	RHOG	ENSG00000177105	ENST00000533217	AGTGCCTGGCCCTGCTGCGG	GGCCAGTGCCTGGCCCTGCTGCGGTGTGAT	-1	GRCh38	11	3827705	antisense	TGT	NA	NA	NA	A-G	0	0	NA	NA	NA	NA	C-T	2	1	C_5;C_6;	Ala144Thr;Gln143Gln;	Missense;Silent;	Missense
libCART0020-v2_00834	RHOG	RHOG	ENSG00000177105	ENST00000533217	ACACCGCAGCAGGGCCAGGC	CATCACACCGCAGCAGGGCCAGGCACTGGC	-1	GRCh38	11	3827727	sense	ACT	NA	NA	NA	A-G	1	0	A_8;	Gln140Arg;	Missense;	Missense	C-T	2	0	C_4_5;C_7;	Pro139Leu;Gln140Ter;	Missense;Nonsense;	Nonsense
libCART0020-v2_00835	RHOG	RHOG	ENSG00000177105	ENST00000533217	CAGTGCCTGGCCCTGCTGCG	TGGCCAGTGCCTGGCCCTGCTGCGGTGTGA	-1	GRCh38	11	3827704	antisense	GTG	NA	NA	NA	A-G	0	0	NA	NA	NA	NA	C-T	2	1	C_6;C_7;	Ala144Thr;Gln143Gln;	Missense;Silent;	Missense
libCART0020-v2_00836	RHOG	RHOG	ENSG00000177105	ENST00000533217	CACCGCAGCAGGGCCAGGCA	ATCACACCGCAGCAGGGCCAGGCACTGGCC	-1	GRCh38	11	3827726	sense	CTG	NA	NA	NA	A-G	1	0	A_7;	Gln140Arg;	Missense;	Missense	C-T	2	0	C_4;C_6;	Pro139Leu;Gln140Ter;	Missense;Nonsense;	Nonsense
libCART0020-v2_00837	RHOG	RHOG	ENSG00000177105	ENST00000533217	CCAGTGCCTGGCCCTGCTGC	TTGGCCAGTGCCTGGCCCTGCTGCGGTGTG	-1	GRCh38	11	3827703	antisense	GGT	NA	NA	NA	A-G	0	0	NA	NA	NA	NA	C-T	2	1	C_7;C_8;	Ala144Thr;Gln143Gln;	Missense;Silent;	Missense
libCART0020-v2_00838	RHOG	RHOG	ENSG00000177105	ENST00000533217	ACCGCAGCAGGGCCAGGCAC	TCACACCGCAGCAGGGCCAGGCACTGGCCA	-1	GRCh38	11	3827725	sense	TGG	yes	NA	NA	A-G	1	0	A_6;	Gln140Arg;	Missense;	Missense	C-T	2	0	C_5;C_8;	Gln140Ter;Gln141Ter;	Nonsense;Nonsense;	Nonsense
libCART0020-v2_00839	RHOG	RHOG	ENSG00000177105	ENST00000533217	GCCAGTGCCTGGCCCTGCTG	CTTGGCCAGTGCCTGGCCCTGCTGCGGTGT	-1	GRCh38	11	3827702	antisense	CGG	yes	NA	NA	A-G	1	0	A_4;	Leu145Pro;	Missense;	Missense	C-T	1	0	C_8;	Ala144Thr;	Missense;	Missense
libCART0020-v2_00840	RHOG	RHOG	ENSG00000177105	ENST00000533217	CCGCAGCAGGGCCAGGCACT	CACACCGCAGCAGGGCCAGGCACTGGCCAA	-1	GRCh38	11	3827724	sense	GGC	NA	NA	NA	A-G	2	0	A_5;A_8;	Gln140Arg;Gln141Arg;	Missense;Missense;	Missense	C-T	2	0	C_4;C_7;	Gln140Ter;Gln141Ter;	Nonsense;Nonsense;	Nonsense
libCART0020-v2_00841	RHOG	RHOG	ENSG00000177105	ENST00000533217	GGCCAGTGCCTGGCCCTGCT	GCTTGGCCAGTGCCTGGCCCTGCTGCGGTG	-1	GRCh38	11	3827701	antisense	GCG	NA	NA	NA	A-G	1	0	A_5;	Leu145Pro;	Missense;	Missense	C-T	1	1	C_4;	Leu145Leu;	Silent;	Silent
libCART0020-v2_00842	RHOG	RHOG	ENSG00000177105	ENST00000533217	CGCAGCAGGGCCAGGCACTG	ACACCGCAGCAGGGCCAGGCACTGGCCAAG	-1	GRCh38	11	3827723	sense	GCC	NA	NA	NA	A-G	2	0	A_4;A_7;	Gln140Arg;Gln141Arg;	Missense;Missense;	Missense	C-T	1	0	C_6;	Gln141Ter;	Nonsense;	Nonsense
libCART0020-v2_00843	RHOG	RHOG	ENSG00000177105	ENST00000533217	TGGCCAGTGCCTGGCCCTGC	TGCTTGGCCAGTGCCTGGCCCTGCTGCGGT	-1	GRCh38	11	3827700	antisense	TGC	NA	NA	NA	A-G	1	0	A_6;	Leu145Pro;	Missense;	Missense	C-T	2	1	C_4;C_5;	Ala146Thr;Leu145Leu;	Missense;Silent;	Missense
libCART0020-v2_00844	RHOG	RHOG	ENSG00000177105	ENST00000533217	GCAGCAGGGCCAGGCACTGG	CACCGCAGCAGGGCCAGGCACTGGCCAAGC	-1	GRCh38	11	3827722	sense	CCA	NA	NA	NA	A-G	1	0	A_6;	Gln141Arg;	Missense;	Missense	C-T	1	0	C_5;	Gln141Ter;	Nonsense;	Nonsense
libCART0020-v2_00845	RHOG	RHOG	ENSG00000177105	ENST00000533217	TTGGCCAGTGCCTGGCCCTG	CTGCTTGGCCAGTGCCTGGCCCTGCTGCGG	-1	GRCh38	11	3827699	antisense	CTG	NA	NA	NA	A-G	1	0	A_7;	Leu145Pro;	Missense;	Missense	C-T	2	1	C_5;C_6;	Ala146Thr;Leu145Leu;	Missense;Silent;	Missense
libCART0020-v2_00846	RHOG	RHOG	ENSG00000177105	ENST00000533217	CAGCAGGGCCAGGCACTGGC	ACCGCAGCAGGGCCAGGCACTGGCCAAGCA	-1	GRCh38	11	3827721	sense	CAA	NA	NA	NA	A-G	1	0	A_5;	Gln141Arg;	Missense;	Missense	C-T	1	0	C_4;	Gln141Ter;	Nonsense;	Nonsense
libCART0020-v2_00847	RHOG	RHOG	ENSG00000177105	ENST00000533217	CTTGGCCAGTGCCTGGCCCT	TCTGCTTGGCCAGTGCCTGGCCCTGCTGCG	-1	GRCh38	11	3827698	antisense	GCT	NA	NA	NA	A-G	1	0	A_8;	Leu145Pro;	Missense;	Missense	C-T	2	1	C_6;C_7;	Ala146Thr;Leu145Leu;	Missense;Silent;	Missense
libCART0020-v2_00848	RHOG	RHOG	ENSG00000177105	ENST00000533217	AGCAGGGCCAGGCACTGGCC	CCGCAGCAGGGCCAGGCACTGGCCAAGCAG	-1	GRCh38	11	3827720	sense	AAG	NA	NA	NA	A-G	1	0	A_4;	Gln141Arg;	Missense;	Missense	C-T	1	1	C_8;	Gly142Gly;	Silent;	Silent
libCART0020-v2_00849	RHOG	RHOG	ENSG00000177105	ENST00000533217	GCTTGGCCAGTGCCTGGCCC	ATCTGCTTGGCCAGTGCCTGGCCCTGCTGC	-1	GRCh38	11	3827697	antisense	TGC	NA	NA	NA	A-G	0	0	NA	NA	NA	NA	C-T	2	1	C_7;C_8;	Ala146Thr;Leu145Leu;	Missense;Silent;	Missense
libCART0020-v2_00850	RHOG	RHOG	ENSG00000177105	ENST00000533217	GCAGGGCCAGGCACTGGCCA	CGCAGCAGGGCCAGGCACTGGCCAAGCAGA	-1	GRCh38	11	3827719	sense	AGC	NA	NA	NA	A-G	0	0	NA	NA	NA	NA	C-T	2	1	C_7;C_8;	Gly142Gly;Gln143Ter;	Silent;Nonsense;	Nonsense
libCART0020-v2_00851	RHOG	RHOG	ENSG00000177105	ENST00000533217	TGCTTGGCCAGTGCCTGGCC	GATCTGCTTGGCCAGTGCCTGGCCCTGCTG	-1	GRCh38	11	3827696	antisense	CTG	NA	NA	NA	A-G	0	0	NA	NA	NA	NA	C-T	1	0	C_8;	Ala146Thr;	Missense;	Missense
libCART0020-v2_00852	RHOG	RHOG	ENSG00000177105	ENST00000533217	CAGGGCCAGGCACTGGCCAA	GCAGCAGGGCCAGGCACTGGCCAAGCAGAT	-1	GRCh38	11	3827718	sense	GCA	NA	NA	NA	A-G	1	0	A_8;	Gln143Arg;	Missense;	Missense	C-T	2	1	C_6;C_7;	Gly142Gly;Gln143Ter;	Silent;Nonsense;	Nonsense
libCART0020-v2_00853	RHOG	RHOG	ENSG00000177105	ENST00000533217	CTGCTTGGCCAGTGCCTGGC	GGATCTGCTTGGCCAGTGCCTGGCCCTGCT	-1	GRCh38	11	3827695	antisense	CCT	NA	NA	NA	A-G	0	0	NA	NA	NA	NA	C-T	1	1	C_4;	Lys147Lys;	Silent;	Silent
libCART0020-v2_00854	RHOG	RHOG	ENSG00000177105	ENST00000533217	AGGGCCAGGCACTGGCCAAG	CAGCAGGGCCAGGCACTGGCCAAGCAGATC	-1	GRCh38	11	3827717	sense	CAG	NA	NA	NA	A-G	1	0	A_7;	Gln143Arg;	Missense;	Missense	C-T	2	1	C_5;C_6;	Gly142Gly;Gln143Ter;	Silent;Nonsense;	Nonsense
libCART0020-v2_00855	RHOG	RHOG	ENSG00000177105	ENST00000533217	TCTGCTTGGCCAGTGCCTGG	TGGATCTGCTTGGCCAGTGCCTGGCCCTGC	-1	GRCh38	11	3827694	antisense	CCC	NA	NA	NA	A-G	0	0	NA	NA	NA	NA	C-T	1	1	C_5;	Lys147Lys;	Silent;	Silent
libCART0020-v2_00856	RHOG	RHOG	ENSG00000177105	ENST00000533217	GGGCCAGGCACTGGCCAAGC	AGCAGGGCCAGGCACTGGCCAAGCAGATCC	-1	GRCh38	11	3827716	sense	AGA	NA	NA	NA	A-G	1	0	A_6;	Gln143Arg;	Missense;	Missense	C-T	2	1	C_4;C_5;	Gly142Gly;Gln143Ter;	Silent;Nonsense;	Nonsense
libCART0020-v2_00857	RHOG	RHOG	ENSG00000177105	ENST00000533217	ATCTGCTTGGCCAGTGCCTG	GTGGATCTGCTTGGCCAGTGCCTGGCCCTG	-1	GRCh38	11	3827693	antisense	GCC	NA	NA	NA	A-G	0	0	NA	NA	NA	NA	C-T	1	1	C_6;	Lys147Lys;	Silent;	Silent
libCART0020-v2_00858	RHOG	RHOG	ENSG00000177105	ENST00000533217	GGCCAGGCACTGGCCAAGCA	GCAGGGCCAGGCACTGGCCAAGCAGATCCA	-1	GRCh38	11	3827715	sense	GAT	NA	NA	NA	A-G	1	0	A_5;	Gln143Arg;	Missense;	Missense	C-T	2	0	C_4;C_8;	Gln143Ter;Ala144Val;	Nonsense;Missense;	Nonsense
libCART0020-v2_00859	RHOG	RHOG	ENSG00000177105	ENST00000533217	GATCTGCTTGGCCAGTGCCT	CGTGGATCTGCTTGGCCAGTGCCTGGCCCT	-1	GRCh38	11	3827692	antisense	GGC	NA	NA	NA	A-G	0	0	NA	NA	NA	NA	C-T	2	2	C_4;C_7;	Gln148Gln;Lys147Lys;	Silent;Silent;	Silent
libCART0020-v2_00860	RHOG	RHOG	ENSG00000177105	ENST00000533217	GCCAGGCACTGGCCAAGCAG	CAGGGCCAGGCACTGGCCAAGCAGATCCAC	-1	GRCh38	11	3827714	sense	ATC	NA	NA	NA	A-G	2	1	A_4;A_8;	Gln143Arg;Ala144Ala;	Missense;Silent;	Missense	C-T	1	0	C_7;	Ala144Val;	Missense;	Missense
libCART0020-v2_00861	RHOG	RHOG	ENSG00000177105	ENST00000533217	GGATCTGCTTGGCCAGTGCC	GCGTGGATCTGCTTGGCCAGTGCCTGGCCC	-1	GRCh38	11	3827691	antisense	TGG	yes	NA	NA	A-G	0	0	NA	NA	NA	NA	C-T	2	2	C_5;C_8;	Gln148Gln;Lys147Lys;	Silent;Silent;	Silent
libCART0020-v2_00862	RHOG	RHOG	ENSG00000177105	ENST00000533217	CCAGGCACTGGCCAAGCAGA	AGGGCCAGGCACTGGCCAAGCAGATCCACG	-1	GRCh38	11	3827713	sense	TCC	NA	NA	NA	A-G	1	1	A_7;	Ala144Ala;	Silent;	Silent	C-T	2	1	C_6;C_8;	Ala144Val;Leu145Leu;	Missense;Silent;	Missense
libCART0020-v2_00863	RHOG	RHOG	ENSG00000177105	ENST00000533217	TGGATCTGCTTGGCCAGTGC	AGCGTGGATCTGCTTGGCCAGTGCCTGGCC	-1	GRCh38	11	3827690	antisense	CTG	NA	NA	NA	A-G	1	0	A_4;	Ile149Thr;	Missense;	Missense	C-T	1	1	C_6;	Gln148Gln;	Silent;	Silent
libCART0020-v2_00864	RHOG	RHOG	ENSG00000177105	ENST00000533217	CAGGCACTGGCCAAGCAGAT	GGGCCAGGCACTGGCCAAGCAGATCCACGC	-1	GRCh38	11	3827712	sense	CCA	NA	NA	NA	A-G	1	1	A_6;	Ala144Ala;	Silent;	Silent	C-T	2	1	C_5;C_7;	Ala144Val;Leu145Leu;	Missense;Silent;	Missense
libCART0020-v2_00865	RHOG	RHOG	ENSG00000177105	ENST00000533217	GTGGATCTGCTTGGCCAGTG	CAGCGTGGATCTGCTTGGCCAGTGCCTGGC	-1	GRCh38	11	3827689	antisense	CCT	NA	NA	NA	A-G	1	0	A_5;	Ile149Thr;	Missense;	Missense	C-T	1	1	C_7;	Gln148Gln;	Silent;	Silent
libCART0020-v2_00866	RHOG	RHOG	ENSG00000177105	ENST00000533217	AGGCACTGGCCAAGCAGATC	GGCCAGGCACTGGCCAAGCAGATCCACGCT	-1	GRCh38	11	3827711	sense	CAC	NA	NA	NA	A-G	1	1	A_5;	Ala144Ala;	Silent;	Silent	C-T	2	1	C_4;C_6;	Ala144Val;Leu145Leu;	Missense;Silent;	Missense
libCART0020-v2_00867	RHOG	RHOG	ENSG00000177105	ENST00000533217	CGTGGATCTGCTTGGCCAGT	ACAGCGTGGATCTGCTTGGCCAGTGCCTGG	-1	GRCh38	11	3827688	antisense	GCC	NA	NA	NA	A-G	1	0	A_6;	Ile149Thr;	Missense;	Missense	C-T	1	1	C_8;	Gln148Gln;	Silent;	Silent
libCART0020-v2_00868	RHOG	RHOG	ENSG00000177105	ENST00000533217	GGCACTGGCCAAGCAGATCC	GCCAGGCACTGGCCAAGCAGATCCACGCTG	-1	GRCh38	11	3827710	sense	ACG	NA	NA	NA	A-G	1	1	A_4;	Ala144Ala;	Silent;	Silent	C-T	1	1	C_5;	Leu145Leu;	Silent;	Silent
libCART0020-v2_00869	RHOG	RHOG	ENSG00000177105	ENST00000533217	GCGTGGATCTGCTTGGCCAG	CACAGCGTGGATCTGCTTGGCCAGTGCCTG	-1	GRCh38	11	3827687	antisense	TGC	NA	NA	NA	A-G	1	0	A_7;	Ile149Thr;	Missense;	Missense	C-T	0	0	NA	NA	NA	NA
libCART0020-v2_00870	RHOG	RHOG	ENSG00000177105	ENST00000533217	GCACTGGCCAAGCAGATCCA	CCAGGCACTGGCCAAGCAGATCCACGCTGT	-1	GRCh38	11	3827709	sense	CGC	NA	NA	NA	A-G	0	0	NA	NA	NA	NA	C-T	2	1	C_4;C_8;	Leu145Leu;Ala146Val;	Silent;Missense;	Missense
libCART0020-v2_00871	RHOG	RHOG	ENSG00000177105	ENST00000533217	AGCGTGGATCTGCTTGGCCA	GCACAGCGTGGATCTGCTTGGCCAGTGCCT	-1	GRCh38	11	3827686	antisense	GTG	NA	NA	NA	A-G	1	0	A_8;	Ile149Thr;	Missense;	Missense	C-T	0	0	NA	NA	NA	NA
libCART0020-v2_00872	RHOG	RHOG	ENSG00000177105	ENST00000533217	CACTGGCCAAGCAGATCCAC	CAGGCACTGGCCAAGCAGATCCACGCTGTG	-1	GRCh38	11	3827708	sense	GCT	NA	NA	NA	A-G	0	0	NA	NA	NA	NA	C-T	1	0	C_7_8;	Ala146Val;	Missense;	Missense
libCART0020-v2_00873	RHOG	RHOG	ENSG00000177105	ENST00000533217	CAGCGTGGATCTGCTTGGCC	CGCACAGCGTGGATCTGCTTGGCCAGTGCC	-1	GRCh38	11	3827685	antisense	AGT	NA	NA	NA	A-G	0	0	NA	NA	NA	NA	C-T	1	0	C_4;	Ala151Thr;	Missense;	Missense
libCART0020-v2_00874	RHOG	RHOG	ENSG00000177105	ENST00000533217	ACTGGCCAAGCAGATCCACG	AGGCACTGGCCAAGCAGATCCACGCTGTGC	-1	GRCh38	11	3827707	sense	CTG	NA	NA	NA	A-G	1	0	A_8;	Lys147Glu;	Missense;	Missense	C-T	1	0	C_6_7;	Ala146Val;	Missense;	Missense
libCART0020-v2_00875	RHOG	RHOG	ENSG00000177105	ENST00000533217	ACAGCGTGGATCTGCTTGGC	GCGCACAGCGTGGATCTGCTTGGCCAGTGC	-1	GRCh38	11	3827684	antisense	CAG	NA	NA	NA	A-G	0	0	NA	NA	NA	NA	C-T	1	0	C_5;	Ala151Thr;	Missense;	Missense
libCART0020-v2_00876	RHOG	RHOG	ENSG00000177105	ENST00000533217	CTGGCCAAGCAGATCCACGC	GGCACTGGCCAAGCAGATCCACGCTGTGCG	-1	GRCh38	11	3827706	sense	TGT	NA	NA	NA	A-G	1	0	A_7_8;	Lys147Gly;	Missense;	Missense	C-T	1	0	C_5_6;	Ala146Val;	Missense;	Missense
libCART0020-v2_00877	RHOG	RHOG	ENSG00000177105	ENST00000533217	CACAGCGTGGATCTGCTTGG	AGCGCACAGCGTGGATCTGCTTGGCCAGTG	-1	GRCh38	11	3827683	antisense	CCA	NA	NA	NA	A-G	1	1	A_4;	Ala151Ala;	Silent;	Silent	C-T	1	0	C_6;	Ala151Thr;	Missense;	Missense
libCART0020-v2_00878	RHOG	RHOG	ENSG00000177105	ENST00000533217	TGGCCAAGCAGATCCACGCT	GCACTGGCCAAGCAGATCCACGCTGTGCGC	-1	GRCh38	11	3827705	sense	GTG	NA	NA	NA	A-G	1	0	A_6_7;	Lys147Gly;	Missense;	Missense	C-T	1	0	C_4_5;	Ala146Val;	Missense;	Missense
libCART0020-v2_00879	RHOG	RHOG	ENSG00000177105	ENST00000533217	GCACAGCGTGGATCTGCTTG	TAGCGCACAGCGTGGATCTGCTTGGCCAGT	-1	GRCh38	11	3827682	antisense	GCC	NA	NA	NA	A-G	1	1	A_5;	Ala151Ala;	Silent;	Silent	C-T	2	0	C_4;C_7;	Val152Met;Ala151Thr;	Missense;Missense;	Missense
libCART0020-v2_00880	RHOG	RHOG	ENSG00000177105	ENST00000533217	GGCCAAGCAGATCCACGCTG	CACTGGCCAAGCAGATCCACGCTGTGCGCT	-1	GRCh38	11	3827704	sense	TGC	NA	NA	NA	A-G	1	0	A_5_6;	Lys147Gly;	Missense;	Missense	C-T	2	1	C_4;C_8;	Ala146Ala;Gln148Ter;	Silent;Nonsense;	Nonsense
libCART0020-v2_00881	RHOG	RHOG	ENSG00000177105	ENST00000533217	CGCACAGCGTGGATCTGCTT	GTAGCGCACAGCGTGGATCTGCTTGGCCAG	-1	GRCh38	11	3827681	antisense	GGC	NA	NA	NA	A-G	2	1	A_4;A_6;	Val152Ala;Ala151Ala;	Missense;Silent;	Missense	C-T	2	0	C_5;C_8;	Val152Met;Ala151Thr;	Missense;Missense;	Missense
libCART0020-v2_00882	RHOG	RHOG	ENSG00000177105	ENST00000533217	GCCAAGCAGATCCACGCTGT	ACTGGCCAAGCAGATCCACGCTGTGCGCTA	-1	GRCh38	11	3827703	sense	GCG	NA	NA	NA	A-G	2	0	A_4_5;A_8;	Lys147Gly;Gln148Arg;	Missense;Missense;	Missense	C-T	1	0	C_7;	Gln148Ter;	Nonsense;	Nonsense
libCART0020-v2_00883	RHOG	RHOG	ENSG00000177105	ENST00000533217	GCGCACAGCGTGGATCTGCT	GGTAGCGCACAGCGTGGATCTGCTTGGCCA	-1	GRCh38	11	3827680	antisense	TGG	yes	NA	NA	A-G	2	1	A_5;A_7;	Val152Ala;Ala151Ala;	Missense;Silent;	Missense	C-T	1	0	C_4_6;	Val152Ile;	Missense;	Missense
libCART0020-v2_00884	RHOG	RHOG	ENSG00000177105	ENST00000533217	CCAAGCAGATCCACGCTGTG	CTGGCCAAGCAGATCCACGCTGTGCGCTAC	-1	GRCh38	11	3827702	sense	CGC	NA	NA	NA	A-G	2	0	A_4;A_7;	Lys147Arg;Gln148Arg;	Missense;Missense;	Missense	C-T	1	0	C_6;	Gln148Ter;	Nonsense;	Nonsense
libCART0020-v2_00885	RHOG	RHOG	ENSG00000177105	ENST00000533217	AGCGCACAGCGTGGATCTGC	AGGTAGCGCACAGCGTGGATCTGCTTGGCC	-1	GRCh38	11	3827679	antisense	TTG	NA	NA	NA	A-G	2	1	A_6;A_8;	Val152Ala;Ala151Ala;	Missense;Silent;	Missense	C-T	1	0	C_5_7;	Val152Ile;	Missense;	Missense
libCART0020-v2_00886	RHOG	RHOG	ENSG00000177105	ENST00000533217	CAAGCAGATCCACGCTGTGC	TGGCCAAGCAGATCCACGCTGTGCGCTACC	-1	GRCh38	11	3827701	sense	GCT	NA	NA	NA	A-G	2	0	A_6;A_8;	Gln148Arg;Ile149Val;	Missense;Missense;	Missense	C-T	1	0	C_5;	Gln148Ter;	Nonsense;	Nonsense
libCART0020-v2_00887	RHOG	RHOG	ENSG00000177105	ENST00000533217	TAGCGCACAGCGTGGATCTG	GAGGTAGCGCACAGCGTGGATCTGCTTGGC	-1	GRCh38	11	3827678	antisense	CTT	NA	NA	NA	A-G	1	0	A_7;	Val152Ala;	Missense;	Missense	C-T	2	0	C_4;C_6_8;	Arg153His;Val152Ile;	Missense;Missense;	Missense
libCART0020-v2_00888	RHOG	RHOG	ENSG00000177105	ENST00000533217	AAGCAGATCCACGCTGTGCG	GGCCAAGCAGATCCACGCTGTGCGCTACCT	-1	GRCh38	11	3827700	sense	CTA	NA	NA	NA	A-G	2	0	A_5;A_7;	Gln148Arg;Ile149Val;	Missense;Missense;	Missense	C-T	1	0	C_4;	Gln148Ter;	Nonsense;	Nonsense
libCART0020-v2_00889	RHOG	RHOG	ENSG00000177105	ENST00000533217	GTAGCGCACAGCGTGGATCT	CGAGGTAGCGCACAGCGTGGATCTGCTTGG	-1	GRCh38	11	3827677	antisense	GCT	NA	NA	NA	A-G	1	0	A_8;	Val152Ala;	Missense;	Missense	C-T	2	1	C_5;C_7;	Arg153His;Val152Val;	Missense;Silent;	Missense
libCART0020-v2_00890	RHOG	RHOG	ENSG00000177105	ENST00000533217	AGCAGATCCACGCTGTGCGC	GCCAAGCAGATCCACGCTGTGCGCTACCTC	-1	GRCh38	11	3827699	sense	TAC	NA	NA	NA	A-G	2	0	A_4;A_6;	Gln148Arg;Ile149Val;	Missense;Missense;	Missense	C-T	1	1	C_8;	Ile149Ile;	Silent;	Silent
libCART0020-v2_00891	RHOG	RHOG	ENSG00000177105	ENST00000533217	GGTAGCGCACAGCGTGGATC	TCGAGGTAGCGCACAGCGTGGATCTGCTTG	-1	GRCh38	11	3827676	antisense	TGC	NA	NA	NA	A-G	1	0	A_4;	Tyr154His;	Missense;	Missense	C-T	2	1	C_6;C_8;	Arg153His;Val152Val;	Missense;Silent;	Missense
libCART0020-v2_00892	RHOG	RHOG	ENSG00000177105	ENST00000533217	GCAGATCCACGCTGTGCGCT	CCAAGCAGATCCACGCTGTGCGCTACCTCG	-1	GRCh38	11	3827698	sense	ACC	NA	NA	NA	A-G	1	0	A_5;	Ile149Val;	Missense;	Missense	C-T	2	1	C_7;C_8;	Ile149Ile;His150Tyr;	Silent;Missense;	Missense
libCART0020-v2_00893	RHOG	RHOG	ENSG00000177105	ENST00000533217	AGGTAGCGCACAGCGTGGAT	TTCGAGGTAGCGCACAGCGTGGATCTGCTT	-1	GRCh38	11	3827675	antisense	CTG	NA	NA	NA	A-G	1	0	A_5;	Tyr154His;	Missense;	Missense	C-T	1	0	C_7;	Arg153His;	Missense;	Missense
libCART0020-v2_00894	RHOG	RHOG	ENSG00000177105	ENST00000533217	CAGATCCACGCTGTGCGCTA	CAAGCAGATCCACGCTGTGCGCTACCTCGA	-1	GRCh38	11	3827697	sense	CCT	NA	NA	NA	A-G	2	0	A_4;A_8;	Ile149Val;His150Arg;	Missense;Missense;	Missense	C-T	2	1	C_6;C_7;	Ile149Ile;His150Tyr;	Silent;Missense;	Missense
libCART0020-v2_00895	RHOG	RHOG	ENSG00000177105	ENST00000533217	GAGGTAGCGCACAGCGTGGA	ATTCGAGGTAGCGCACAGCGTGGATCTGCT	-1	GRCh38	11	3827674	antisense	TCT	NA	NA	NA	A-G	1	0	A_6;	Tyr154His;	Missense;	Missense	C-T	1	0	C_8;	Arg153His;	Missense;	Missense
libCART0020-v2_00896	RHOG	RHOG	ENSG00000177105	ENST00000533217	AGATCCACGCTGTGCGCTAC	AAGCAGATCCACGCTGTGCGCTACCTCGAA	-1	GRCh38	11	3827696	sense	CTC	NA	NA	NA	A-G	1	0	A_7;	His150Arg;	Missense;	Missense	C-T	2	1	C_5;C_6_8;	Ile149Ile;His150Tyr;	Silent;Missense;	Missense
libCART0020-v2_00897	RHOG	RHOG	ENSG00000177105	ENST00000533217	CGAGGTAGCGCACAGCGTGG	CATTCGAGGTAGCGCACAGCGTGGATCTGC	-1	GRCh38	11	3827673	antisense	ATC	NA	NA	NA	A-G	1	0	A_7;	Tyr154His;	Missense;	Missense	C-T	0	0	NA	NA	NA	NA
libCART0020-v2_00898	RHOG	RHOG	ENSG00000177105	ENST00000533217	GATCCACGCTGTGCGCTACC	AGCAGATCCACGCTGTGCGCTACCTCGAAT	-1	GRCh38	11	3827695	sense	TCG	NA	NA	NA	A-G	1	0	A_6;	His150Arg;	Missense;	Missense	C-T	2	1	C_4;C_5_7;	Ile149Ile;His150Tyr;	Silent;Missense;	Missense
libCART0020-v2_00899	RHOG	RHOG	ENSG00000177105	ENST00000533217	TCGAGGTAGCGCACAGCGTG	GCATTCGAGGTAGCGCACAGCGTGGATCTG	-1	GRCh38	11	3827672	antisense	GAT	NA	NA	NA	A-G	2	0	A_4;A_8;	Leu155Pro;Tyr154His;	Missense;Missense;	Missense	C-T	0	0	NA	NA	NA	NA
libCART0020-v2_00900	RHOG	RHOG	ENSG00000177105	ENST00000533217	ATCCACGCTGTGCGCTACCT	GCAGATCCACGCTGTGCGCTACCTCGAATG	-1	GRCh38	11	3827694	sense	CGA	NA	NA	NA	A-G	1	0	A_5;	His150Arg;	Missense;	Missense	C-T	2	0	C_4_6;C_8;	His150Tyr;Ala151Val;	Missense;Missense;	Missense
libCART0020-v2_00901	RHOG	RHOG	ENSG00000177105	ENST00000533217	TTCGAGGTAGCGCACAGCGT	AGCATTCGAGGTAGCGCACAGCGTGGATCT	-1	GRCh38	11	3827671	antisense	GGA	NA	NA	NA	A-G	1	0	A_5;	Leu155Pro;	Missense;	Missense	C-T	0	0	NA	NA	NA	NA
libCART0020-v2_00902	RHOG	RHOG	ENSG00000177105	ENST00000533217	TCCACGCTGTGCGCTACCTC	CAGATCCACGCTGTGCGCTACCTCGAATGC	-1	GRCh38	11	3827693	sense	GAA	NA	NA	NA	A-G	1	0	A_4;	His150Arg;	Missense;	Missense	C-T	2	1	C_5;C_7;	His150His;Ala151Val;	Silent;Missense;	Missense
libCART0020-v2_00903	RHOG	RHOG	ENSG00000177105	ENST00000533217	ATTCGAGGTAGCGCACAGCG	GAGCATTCGAGGTAGCGCACAGCGTGGATC	-1	GRCh38	11	3827670	antisense	TGG	yes	NA	NA	A-G	1	0	A_6;	Leu155Pro;	Missense;	Missense	C-T	1	0	C_4;	Glu156Lys;	Missense;	Missense
libCART0020-v2_00904	RHOG	RHOG	ENSG00000177105	ENST00000533217	CCACGCTGTGCGCTACCTCG	AGATCCACGCTGTGCGCTACCTCGAATGCT	-1	GRCh38	11	3827692	sense	AAT	NA	NA	NA	A-G	0	0	NA	NA	NA	NA	C-T	2	1	C_4;C_6;	His150His;Ala151Val;	Silent;Missense;	Missense
libCART0020-v2_00905	RHOG	RHOG	ENSG00000177105	ENST00000533217	CATTCGAGGTAGCGCACAGC	TGAGCATTCGAGGTAGCGCACAGCGTGGAT	-1	GRCh38	11	3827669	antisense	GTG	NA	NA	NA	A-G	1	0	A_7;	Leu155Pro;	Missense;	Missense	C-T	1	0	C_5;	Glu156Lys;	Missense;	Missense
libCART0020-v2_00906	RHOG	RHOG	ENSG00000177105	ENST00000533217	CACGCTGTGCGCTACCTCGA	GATCCACGCTGTGCGCTACCTCGAATGCTC	-1	GRCh38	11	3827691	sense	ATG	NA	NA	NA	A-G	0	0	NA	NA	NA	NA	C-T	1	0	C_5;	Ala151Val;	Missense;	Missense
libCART0020-v2_00907	RHOG	RHOG	ENSG00000177105	ENST00000533217	GCATTCGAGGTAGCGCACAG	CTGAGCATTCGAGGTAGCGCACAGCGTGGA	-1	GRCh38	11	3827668	antisense	CGT	NA	NA	NA	A-G	1	0	A_8;	Leu155Pro;	Missense;	Missense	C-T	1	0	C_6;	Glu156Lys;	Missense;	Missense
libCART0020-v2_00908	RHOG	RHOG	ENSG00000177105	ENST00000533217	ACGCTGTGCGCTACCTCGAA	ATCCACGCTGTGCGCTACCTCGAATGCTCA	-1	GRCh38	11	3827690	sense	TGC	NA	NA	NA	A-G	0	0	NA	NA	NA	NA	C-T	1	0	C_4;	Ala151Val;	Missense;	Missense
libCART0020-v2_00909	RHOG	RHOG	ENSG00000177105	ENST00000533217	AGCATTCGAGGTAGCGCACA	GCTGAGCATTCGAGGTAGCGCACAGCGTGG	-1	GRCh38	11	3827667	antisense	GCG	NA	NA	NA	A-G	1	0	A_4;	Cys157Arg;	Missense;	Missense	C-T	1	0	C_7;	Glu156Lys;	Missense;	Missense
libCART0020-v2_00910	RHOG	RHOG	ENSG00000177105	ENST00000533217	CGCTGTGCGCTACCTCGAAT	TCCACGCTGTGCGCTACCTCGAATGCTCAG	-1	GRCh38	11	3827689	sense	GCT	NA	NA	NA	A-G	0	0	NA	NA	NA	NA	C-T	1	0	C_8;	Arg153Cys;	Missense;	Missense
libCART0020-v2_00911	RHOG	RHOG	ENSG00000177105	ENST00000533217	GAGCATTCGAGGTAGCGCAC	GGCTGAGCATTCGAGGTAGCGCACAGCGTG	-1	GRCh38	11	3827666	antisense	AGC	NA	NA	NA	A-G	1	0	A_5;	Cys157Arg;	Missense;	Missense	C-T	2	0	C_4;C_8;	Cys157Tyr;Glu156Lys;	Missense;Missense;	Missense
libCART0020-v2_00912	RHOG	RHOG	ENSG00000177105	ENST00000533217	GCTGTGCGCTACCTCGAATG	CCACGCTGTGCGCTACCTCGAATGCTCAGC	-1	GRCh38	11	3827688	sense	CTC	NA	NA	NA	A-G	0	0	NA	NA	NA	NA	C-T	1	0	C_7;	Arg153Cys;	Missense;	Missense
libCART0020-v2_00913	RHOG	RHOG	ENSG00000177105	ENST00000533217	TGAGCATTCGAGGTAGCGCA	GGGCTGAGCATTCGAGGTAGCGCACAGCGT	-1	GRCh38	11	3827665	antisense	CAG	NA	NA	NA	A-G	1	0	A_6;	Cys157Arg;	Missense;	Missense	C-T	1	0	C_5;	Cys157Tyr;	Missense;	Missense
libCART0020-v2_00914	RHOG	RHOG	ENSG00000177105	ENST00000533217	CTGTGCGCTACCTCGAATGC	CACGCTGTGCGCTACCTCGAATGCTCAGCC	-1	GRCh38	11	3827687	sense	TCA	NA	NA	NA	A-G	0	0	NA	NA	NA	NA	C-T	1	0	C_6_8;	Arg153Cys;	Missense;	Missense
libCART0020-v2_00915	RHOG	RHOG	ENSG00000177105	ENST00000533217	CTGAGCATTCGAGGTAGCGC	AGGGCTGAGCATTCGAGGTAGCGCACAGCG	-1	GRCh38	11	3827664	antisense	ACA	NA	NA	NA	A-G	2	0	A_4;A_7;	Ser158Pro;Cys157Arg;	Missense;Missense;	Missense	C-T	1	0	C_6;	Cys157Tyr;	Missense;	Missense
libCART0020-v2_00916	RHOG	RHOG	ENSG00000177105	ENST00000533217	TGTGCGCTACCTCGAATGCT	ACGCTGTGCGCTACCTCGAATGCTCAGCCC	-1	GRCh38	11	3827686	sense	CAG	NA	NA	NA	A-G	0	0	NA	NA	NA	NA	C-T	1	0	C_5_7;	Arg153Cys;	Missense;	Missense
libCART0020-v2_00917	RHOG	RHOG	ENSG00000177105	ENST00000533217	GCTGAGCATTCGAGGTAGCG	CAGGGCTGAGCATTCGAGGTAGCGCACAGC	-1	GRCh38	11	3827663	antisense	CAC	NA	NA	NA	A-G	2	0	A_5;A_8;	Ser158Pro;Cys157Arg;	Missense;Missense;	Missense	C-T	1	0	C_7;	Cys157Tyr;	Missense;	Missense
libCART0020-v2_00918	RHOG	RHOG	ENSG00000177105	ENST00000533217	GTGCGCTACCTCGAATGCTC	CGCTGTGCGCTACCTCGAATGCTCAGCCCT	-1	GRCh38	11	3827685	sense	AGC	NA	NA	NA	A-G	1	0	A_8;	Tyr154Cys;	Missense;	Missense	C-T	1	0	C_4_6;	Arg153Cys;	Missense;	Missense
libCART0020-v2_00919	RHOG	RHOG	ENSG00000177105	ENST00000533217	GGCTGAGCATTCGAGGTAGC	GCAGGGCTGAGCATTCGAGGTAGCGCACAG	-1	GRCh38	11	3827662	antisense	GCA	NA	NA	NA	A-G	1	0	A_6;	Ser158Pro;	Missense;	Missense	C-T	1	0	C_8;	Cys157Tyr;	Missense;	Missense
libCART0020-v2_00920	RHOG	RHOG	ENSG00000177105	ENST00000533217	TGCGCTACCTCGAATGCTCA	GCTGTGCGCTACCTCGAATGCTCAGCCCTG	-1	GRCh38	11	3827684	sense	GCC	NA	NA	NA	A-G	1	0	A_7;	Tyr154Cys;	Missense;	Missense	C-T	2	2	C_5;C_8;	Arg153Arg;Tyr154Tyr;	Silent;Silent;	Silent
libCART0020-v2_00921	RHOG	RHOG	ENSG00000177105	ENST00000533217	GGGCTGAGCATTCGAGGTAG	TGCAGGGCTGAGCATTCGAGGTAGCGCACA	-1	GRCh38	11	3827661	antisense	CGC	NA	NA	NA	A-G	1	0	A_7;	Ser158Pro;	Missense;	Missense	C-T	1	0	C_4;	Ala159Thr;	Missense;	Missense
libCART0020-v2_00922	RHOG	RHOG	ENSG00000177105	ENST00000533217	GCGCTACCTCGAATGCTCAG	CTGTGCGCTACCTCGAATGCTCAGCCCTGC	-1	GRCh38	11	3827683	sense	CCC	NA	NA	NA	A-G	1	0	A_6;	Tyr154Cys;	Missense;	Missense	C-T	3	2	C_4;C_7;C_8;	Arg153Arg;Tyr154Tyr;Leu155Phe;	Silent;Silent;Missense;	Missense
libCART0020-v2_00923	RHOG	RHOG	ENSG00000177105	ENST00000533217	AGGGCTGAGCATTCGAGGTA	TTGCAGGGCTGAGCATTCGAGGTAGCGCAC	-1	GRCh38	11	3827660	antisense	GCG	NA	NA	NA	A-G	1	0	A_8;	Ser158Pro;	Missense;	Missense	C-T	1	0	C_5;	Ala159Thr;	Missense;	Missense
libCART0020-v2_00924	RHOG	RHOG	ENSG00000177105	ENST00000533217	CGCTACCTCGAATGCTCAGC	TGTGCGCTACCTCGAATGCTCAGCCCTGCA	-1	GRCh38	11	3827682	sense	CCT	NA	NA	NA	A-G	1	0	A_5;	Tyr154Cys;	Missense;	Missense	C-T	2	1	C_6;C_7;	Tyr154Tyr;Leu155Phe;	Silent;Missense;	Missense
libCART0020-v2_00925	RHOG	RHOG	ENSG00000177105	ENST00000533217	CAGGGCTGAGCATTCGAGGT	GTTGCAGGGCTGAGCATTCGAGGTAGCGCA	-1	GRCh38	11	3827659	antisense	AGC	NA	NA	NA	A-G	0	0	NA	NA	NA	NA	C-T	1	0	C_6;	Ala159Thr;	Missense;	Missense
libCART0020-v2_00926	RHOG	RHOG	ENSG00000177105	ENST00000533217	GCTACCTCGAATGCTCAGCC	GTGCGCTACCTCGAATGCTCAGCCCTGCAA	-1	GRCh38	11	3827681	sense	CTG	NA	NA	NA	A-G	1	0	A_4;	Tyr154Cys;	Missense;	Missense	C-T	2	1	C_5;C_6_8;	Tyr154Tyr;Leu155Phe;	Silent;Missense;	Missense
libCART0020-v2_00927	RHOG	RHOG	ENSG00000177105	ENST00000533217	GCAGGGCTGAGCATTCGAGG	TGTTGCAGGGCTGAGCATTCGAGGTAGCGC	-1	GRCh38	11	3827658	antisense	TAG	NA	NA	NA	A-G	0	0	NA	NA	NA	NA	C-T	1	0	C_7;	Ala159Thr;	Missense;	Missense
libCART0020-v2_00928	RHOG	RHOG	ENSG00000177105	ENST00000533217	CTACCTCGAATGCTCAGCCC	TGCGCTACCTCGAATGCTCAGCCCTGCAAC	-1	GRCh38	11	3827680	sense	TGC	NA	NA	NA	A-G	0	0	NA	NA	NA	NA	C-T	2	1	C_4;C_5_7;	Tyr154Tyr;Leu155Phe;	Silent;Missense;	Missense
libCART0020-v2_00929	RHOG	RHOG	ENSG00000177105	ENST00000533217	TGCAGGGCTGAGCATTCGAG	CTGTTGCAGGGCTGAGCATTCGAGGTAGCG	-1	GRCh38	11	3827657	antisense	GTA	NA	NA	NA	A-G	1	0	A_4;	Leu160Pro;	Missense;	Missense	C-T	1	0	C_8;	Ala159Thr;	Missense;	Missense
libCART0020-v2_00930	RHOG	RHOG	ENSG00000177105	ENST00000533217	TACCTCGAATGCTCAGCCCT	GCGCTACCTCGAATGCTCAGCCCTGCAACA	-1	GRCh38	11	3827679	sense	GCA	NA	NA	NA	A-G	1	0	A_8;	Glu156Gly;	Missense;	Missense	C-T	1	0	C_4_6;	Leu155Phe;	Missense;	Missense
libCART0020-v2_00931	RHOG	RHOG	ENSG00000177105	ENST00000533217	TTGCAGGGCTGAGCATTCGA	CCTGTTGCAGGGCTGAGCATTCGAGGTAGC	-1	GRCh38	11	3827656	antisense	GGT	NA	NA	NA	A-G	1	0	A_5;	Leu160Pro;	Missense;	Missense	C-T	1	1	C_4;	Leu160Leu;	Silent;	Silent
libCART0020-v2_00932	RHOG	RHOG	ENSG00000177105	ENST00000533217	ACCTCGAATGCTCAGCCCTG	CGCTACCTCGAATGCTCAGCCCTGCAACAG	-1	GRCh38	11	3827678	sense	CAA	NA	NA	NA	A-G	1	0	A_7_8;	Glu156Gly;	Missense;	Missense	C-T	1	1	C_5;	Leu155Leu;	Silent;	Silent
libCART0020-v2_00933	RHOG	RHOG	ENSG00000177105	ENST00000533217	GTTGCAGGGCTGAGCATTCG	TCCTGTTGCAGGGCTGAGCATTCGAGGTAG	-1	GRCh38	11	3827655	antisense	AGG	yes	NA	NA	A-G	1	0	A_6;	Leu160Pro;	Missense;	Missense	C-T	1	1	C_5;	Leu160Leu;	Silent;	Silent
libCART0020-v2_00934	RHOG	RHOG	ENSG00000177105	ENST00000533217	CCTCGAATGCTCAGCCCTGC	GCTACCTCGAATGCTCAGCCCTGCAACAGG	-1	GRCh38	11	3827677	sense	AAC	NA	NA	NA	A-G	1	0	A_6_7;	Glu156Gly;	Missense;	Missense	C-T	1	1	C_4;	Leu155Leu;	Silent;	Silent
libCART0020-v2_00935	RHOG	RHOG	ENSG00000177105	ENST00000533217	TGTTGCAGGGCTGAGCATTC	ATCCTGTTGCAGGGCTGAGCATTCGAGGTA	-1	GRCh38	11	3827654	antisense	GAG	NA	NA	NA	A-G	1	0	A_7;	Leu160Pro;	Missense;	Missense	C-T	1	1	C_6;	Leu160Leu;	Silent;	Silent
libCART0020-v2_00936	RHOG	RHOG	ENSG00000177105	ENST00000533217	CTCGAATGCTCAGCCCTGCA	CTACCTCGAATGCTCAGCCCTGCAACAGGA	-1	GRCh38	11	3827676	sense	ACA	NA	NA	NA	A-G	1	0	A_5_6;	Glu156Gly;	Missense;	Missense	C-T	0	0	NA	NA	NA	NA
libCART0020-v2_00937	RHOG	RHOG	ENSG00000177105	ENST00000533217	CTGTTGCAGGGCTGAGCATT	CATCCTGTTGCAGGGCTGAGCATTCGAGGT	-1	GRCh38	11	3827653	antisense	CGA	NA	NA	NA	A-G	1	0	A_8;	Leu160Pro;	Missense;	Missense	C-T	1	1	C_7;	Leu160Leu;	Silent;	Silent
libCART0020-v2_00938	RHOG	RHOG	ENSG00000177105	ENST00000533217	TCGAATGCTCAGCCCTGCAA	TACCTCGAATGCTCAGCCCTGCAACAGGAT	-1	GRCh38	11	3827675	sense	CAG	NA	NA	NA	A-G	1	0	A_4_5;	Glu156Gly;	Missense;	Missense	C-T	1	1	C_8;	Cys157Cys;	Silent;	Silent
libCART0020-v2_00939	RHOG	RHOG	ENSG00000177105	ENST00000533217	CCTGTTGCAGGGCTGAGCAT	CCATCCTGTTGCAGGGCTGAGCATTCGAGG	-1	GRCh38	11	3827652	antisense	TCG	NA	NA	NA	A-G	0	0	NA	NA	NA	NA	C-T	1	1	C_8;	Leu160Leu;	Silent;	Silent
libCART0020-v2_00940	RHOG	RHOG	ENSG00000177105	ENST00000533217	CGAATGCTCAGCCCTGCAAC	ACCTCGAATGCTCAGCCCTGCAACAGGATG	-1	GRCh38	11	3827674	sense	AGG	yes	NA	NA	A-G	1	1	A_4;	Glu156Glu;	Silent;	Silent	C-T	1	1	C_7;	Cys157Cys;	Silent;	Silent
libCART0020-v2_00941	RHOG	RHOG	ENSG00000177105	ENST00000533217	TCCTGTTGCAGGGCTGAGCA	ACCATCCTGTTGCAGGGCTGAGCATTCGAG	-1	GRCh38	11	3827651	antisense	TTC	NA	NA	NA	A-G	0	0	NA	NA	NA	NA	C-T	0	0	NA	NA	NA	NA
libCART0020-v2_00942	RHOG	RHOG	ENSG00000177105	ENST00000533217	GAATGCTCAGCCCTGCAACA	CCTCGAATGCTCAGCCCTGCAACAGGATGG	-1	GRCh38	11	3827673	sense	GGA	NA	NA	NA	A-G	0	0	NA	NA	NA	NA	C-T	2	1	C_6;C_8;	Cys157Cys;Ser158Leu;	Silent;Missense;	Missense
libCART0020-v2_00943	RHOG	RHOG	ENSG00000177105	ENST00000533217	ATCCTGTTGCAGGGCTGAGC	CACCATCCTGTTGCAGGGCTGAGCATTCGA	-1	GRCh38	11	3827650	antisense	ATT	NA	NA	NA	A-G	0	0	NA	NA	NA	NA	C-T	1	1	C_4;	Gln162Gln;	Silent;	Silent
libCART0020-v2_00944	RHOG	RHOG	ENSG00000177105	ENST00000533217	AATGCTCAGCCCTGCAACAG	CTCGAATGCTCAGCCCTGCAACAGGATGGT	-1	GRCh38	11	3827672	sense	GAT	NA	NA	NA	A-G	1	1	A_8;	Ser158Ser;	Silent;	Silent	C-T	2	1	C_5;C_7;	Cys157Cys;Ser158Leu;	Silent;Missense;	Missense
libCART0020-v2_00945	RHOG	RHOG	ENSG00000177105	ENST00000533217	CATCCTGTTGCAGGGCTGAG	ACACCATCCTGTTGCAGGGCTGAGCATTCG	-1	GRCh38	11	3827649	antisense	CAT	NA	NA	NA	A-G	0	0	NA	NA	NA	NA	C-T	2	1	C_4;C_5;	Asp163Asn;Gln162Gln;	Missense;Silent;	Missense
libCART0020-v2_00946	RHOG	RHOG	ENSG00000177105	ENST00000533217	ATGCTCAGCCCTGCAACAGG	TCGAATGCTCAGCCCTGCAACAGGATGGTG	-1	GRCh38	11	3827671	sense	ATG	NA	NA	NA	A-G	1	1	A_7;	Ser158Ser;	Silent;	Silent	C-T	2	1	C_4;C_6;	Cys157Cys;Ser158Leu;	Silent;Missense;	Missense
libCART0020-v2_00947	RHOG	RHOG	ENSG00000177105	ENST00000533217	CCATCCTGTTGCAGGGCTGA	GACACCATCCTGTTGCAGGGCTGAGCATTC	-1	GRCh38	11	3827648	antisense	GCA	NA	NA	NA	A-G	0	0	NA	NA	NA	NA	C-T	2	1	C_5;C_6;	Asp163Asn;Gln162Gln;	Missense;Silent;	Missense
libCART0020-v2_00948	RHOG	RHOG	ENSG00000177105	ENST00000533217	TGCTCAGCCCTGCAACAGGA	CGAATGCTCAGCCCTGCAACAGGATGGTGT	-1	GRCh38	11	3827670	sense	TGG	yes	NA	NA	A-G	1	1	A_6;	Ser158Ser;	Silent;	Silent	C-T	2	0	C_5;C_8;	Ser158Leu;Ala159Val;	Missense;Missense;	Missense
libCART0020-v2_00949	RHOG	RHOG	ENSG00000177105	ENST00000533217	ACCATCCTGTTGCAGGGCTG	TGACACCATCCTGTTGCAGGGCTGAGCATT	-1	GRCh38	11	3827647	antisense	AGC	NA	NA	NA	A-G	1	1	A_4;	Asp163Asp;	Silent;	Silent	C-T	2	1	C_6;C_7;	Asp163Asn;Gln162Gln;	Missense;Silent;	Missense
libCART0020-v2_00950	RHOG	RHOG	ENSG00000177105	ENST00000533217	GCTCAGCCCTGCAACAGGAT	GAATGCTCAGCCCTGCAACAGGATGGTGTC	-1	GRCh38	11	3827669	sense	GGT	NA	NA	NA	A-G	1	1	A_5;	Ser158Ser;	Silent;	Silent	C-T	2	0	C_4;C_7_8;	Ser158Leu;Ala159Val;	Missense;Missense;	Missense
libCART0020-v2_00951	RHOG	RHOG	ENSG00000177105	ENST00000533217	CACCATCCTGTTGCAGGGCT	TTGACACCATCCTGTTGCAGGGCTGAGCAT	-1	GRCh38	11	3827646	antisense	GAG	NA	NA	NA	A-G	1	1	A_5;	Asp163Asp;	Silent;	Silent	C-T	3	1	C_4;C_7;C_8;	Gly164Ser;Asp163Asn;Gln162Gln;	Missense;Missense;Silent;	Missense
libCART0020-v2_00952	RHOG	RHOG	ENSG00000177105	ENST00000533217	CTCAGCCCTGCAACAGGATG	AATGCTCAGCCCTGCAACAGGATGGTGTCA	-1	GRCh38	11	3827668	sense	GTG	NA	NA	NA	A-G	1	1	A_4;	Ser158Ser;	Silent;	Silent	C-T	2	1	C_6_7;C_8;	Ala159Val;Leu160Leu;	Missense;Silent;	Missense
libCART0020-v2_00953	RHOG	RHOG	ENSG00000177105	ENST00000533217	ACACCATCCTGTTGCAGGGC	CTTGACACCATCCTGTTGCAGGGCTGAGCA	-1	GRCh38	11	3827645	antisense	TGA	NA	NA	NA	A-G	1	1	A_6;	Asp163Asp;	Silent;	Silent	C-T	2	0	C_4_5;C_8;	Gly164Asn;Asp163Asn;	Missense;Missense;	Missense
libCART0020-v2_00954	RHOG	RHOG	ENSG00000177105	ENST00000533217	TCAGCCCTGCAACAGGATGG	ATGCTCAGCCCTGCAACAGGATGGTGTCAA	-1	GRCh38	11	3827667	sense	TGT	NA	NA	NA	A-G	0	0	NA	NA	NA	NA	C-T	2	1	C_5_6;C_7;	Ala159Val;Leu160Leu;	Missense;Silent;	Missense
libCART0020-v2_00955	RHOG	RHOG	ENSG00000177105	ENST00000533217	GACACCATCCTGTTGCAGGG	CCTTGACACCATCCTGTTGCAGGGCTGAGC	-1	GRCh38	11	3827644	antisense	CTG	NA	NA	NA	A-G	2	2	A_4;A_7;	Gly164Gly;Asp163Asp;	Silent;Silent;	Silent	C-T	1	0	C_5_6;	Gly164Asn;	Missense;	Missense
libCART0020-v2_00956	RHOG	RHOG	ENSG00000177105	ENST00000533217	CAGCCCTGCAACAGGATGGT	TGCTCAGCCCTGCAACAGGATGGTGTCAAG	-1	GRCh38	11	3827666	sense	GTC	NA	NA	NA	A-G	0	0	NA	NA	NA	NA	C-T	2	1	C_4_5;C_6;	Ala159Val;Leu160Leu;	Missense;Silent;	Missense
libCART0020-v2_00957	RHOG	RHOG	ENSG00000177105	ENST00000533217	TGACACCATCCTGTTGCAGG	TCCTTGACACCATCCTGTTGCAGGGCTGAG	-1	GRCh38	11	3827643	antisense	GCT	NA	NA	NA	A-G	2	2	A_5;A_8;	Gly164Gly;Asp163Asp;	Silent;Silent;	Silent	C-T	2	0	C_4;C_6_7;	Val165Ile;Gly164Asn;	Missense;Missense;	Missense
libCART0020-v2_00958	RHOG	RHOG	ENSG00000177105	ENST00000533217	AGCCCTGCAACAGGATGGTG	GCTCAGCCCTGCAACAGGATGGTGTCAAGG	-1	GRCh38	11	3827665	sense	TCA	NA	NA	NA	A-G	0	0	NA	NA	NA	NA	C-T	3	2	C_4;C_5;C_8;	Ala159Ala;Leu160Leu;Gln161Ter;	Silent;Silent;Nonsense;	Nonsense
libCART0020-v2_00959	RHOG	RHOG	ENSG00000177105	ENST00000533217	TTGACACCATCCTGTTGCAG	TTCCTTGACACCATCCTGTTGCAGGGCTGA	-1	GRCh38	11	3827642	antisense	GGC	NA	NA	NA	A-G	2	1	A_4;A_6;	Val165Ala;Gly164Gly;	Missense;Silent;	Missense	C-T	2	0	C_5;C_7_8;	Val165Ile;Gly164Asn;	Missense;Missense;	Missense
libCART0020-v2_00960	RHOG	RHOG	ENSG00000177105	ENST00000533217	GCCCTGCAACAGGATGGTGT	CTCAGCCCTGCAACAGGATGGTGTCAAGGA	-1	GRCh38	11	3827664	sense	CAA	NA	NA	NA	A-G	1	0	A_8;	Gln161Arg;	Missense;	Missense	C-T	2	1	C_4;C_7;	Leu160Leu;Gln161Ter;	Silent;Nonsense;	Nonsense
libCART0020-v2_00961	RHOG	RHOG	ENSG00000177105	ENST00000533217	CTTGACACCATCCTGTTGCA	CTTCCTTGACACCATCCTGTTGCAGGGCTG	-1	GRCh38	11	3827641	antisense	GGG	yes	NA	NA	A-G	2	1	A_5;A_7;	Val165Ala;Gly164Gly;	Missense;Silent;	Missense	C-T	2	0	C_6;C_8;	Val165Ile;Gly164Asp;	Missense;Missense;	Missense
libCART0020-v2_00962	RHOG	RHOG	ENSG00000177105	ENST00000533217	CCCTGCAACAGGATGGTGTC	TCAGCCCTGCAACAGGATGGTGTCAAGGAA	-1	GRCh38	11	3827663	sense	AAG	NA	NA	NA	A-G	1	0	A_7_8;	Gln161Arg;	Missense;	Missense	C-T	1	0	C_6;	Gln161Ter;	Nonsense;	Nonsense
libCART0020-v2_00963	RHOG	RHOG	ENSG00000177105	ENST00000533217	CCTTGACACCATCCTGTTGC	ACTTCCTTGACACCATCCTGTTGCAGGGCT	-1	GRCh38	11	3827640	antisense	AGG	yes	NA	NA	A-G	2	1	A_6;A_8;	Val165Ala;Gly164Gly;	Missense;Silent;	Missense	C-T	1	0	C_7;	Val165Ile;	Missense;	Missense
libCART0020-v2_00964	RHOG	RHOG	ENSG00000177105	ENST00000533217	CCTGCAACAGGATGGTGTCA	CAGCCCTGCAACAGGATGGTGTCAAGGAAG	-1	GRCh38	11	3827662	sense	AGG	yes	NA	NA	A-G	1	0	A_6_7;	Gln161Arg;	Missense;	Missense	C-T	2	0	C_5;C_8;	Gln161Ter;Gln162Ter;	Nonsense;Nonsense;	Nonsense
libCART0020-v2_00965	RHOG	RHOG	ENSG00000177105	ENST00000533217	TCCTTGACACCATCCTGTTG	CACTTCCTTGACACCATCCTGTTGCAGGGC	-1	GRCh38	11	3827639	antisense	CAG	NA	NA	NA	A-G	1	0	A_7;	Val165Ala;	Missense;	Missense	C-T	1	0	C_8;	Val165Ile;	Missense;	Missense
libCART0020-v2_00966	RHOG	RHOG	ENSG00000177105	ENST00000533217	CTGCAACAGGATGGTGTCAA	AGCCCTGCAACAGGATGGTGTCAAGGAAGT	-1	GRCh38	11	3827661	sense	GGA	NA	NA	NA	A-G	2	0	A_5_6;A_8;	Gln161Arg;Gln162Arg;	Missense;Missense;	Missense	C-T	2	0	C_4;C_7;	Gln161Ter;Gln162Ter;	Nonsense;Nonsense;	Nonsense
libCART0020-v2_00967	RHOG	RHOG	ENSG00000177105	ENST00000533217	TTCCTTGACACCATCCTGTT	ACACTTCCTTGACACCATCCTGTTGCAGGG	-1	GRCh38	11	3827638	antisense	GCA	NA	NA	NA	A-G	1	0	A_8;	Val165Ala;	Missense;	Missense	C-T	1	1	C_4;	Lys166Lys;	Silent;	Silent
libCART0020-v2_00968	RHOG	RHOG	ENSG00000177105	ENST00000533217	TGCAACAGGATGGTGTCAAG	GCCCTGCAACAGGATGGTGTCAAGGAAGTG	-1	GRCh38	11	3827660	sense	GAA	NA	NA	NA	A-G	2	0	A_4_5;A_7;	Gln161Arg;Gln162Arg;	Missense;Missense;	Missense	C-T	1	0	C_6;	Gln162Ter;	Nonsense;	Nonsense
libCART0020-v2_00969	RHOG	RHOG	ENSG00000177105	ENST00000533217	CTTCCTTGACACCATCCTGT	AACACTTCCTTGACACCATCCTGTTGCAGG	-1	GRCh38	11	3827637	antisense	TGC	NA	NA	NA	A-G	0	0	NA	NA	NA	NA	C-T	2	1	C_4;C_5;	Glu167Lys;Lys166Lys;	Missense;Silent;	Missense
libCART0020-v2_00970	RHOG	RHOG	ENSG00000177105	ENST00000533217	GCAACAGGATGGTGTCAAGG	CCCTGCAACAGGATGGTGTCAAGGAAGTGT	-1	GRCh38	11	3827659	sense	AAG	NA	NA	NA	A-G	2	1	A_4;A_6;	Gln161Gln;Gln162Arg;	Silent;Missense;	Missense	C-T	1	0	C_5;	Gln162Ter;	Nonsense;	Nonsense
libCART0020-v2_00971	RHOG	RHOG	ENSG00000177105	ENST00000533217	ACTTCCTTGACACCATCCTG	GAACACTTCCTTGACACCATCCTGTTGCAG	-1	GRCh38	11	3827636	antisense	TTG	NA	NA	NA	A-G	0	0	NA	NA	NA	NA	C-T	2	1	C_5;C_6;	Glu167Lys;Lys166Lys;	Missense;Silent;	Missense
libCART0020-v2_00972	RHOG	RHOG	ENSG00000177105	ENST00000533217	CAACAGGATGGTGTCAAGGA	CCTGCAACAGGATGGTGTCAAGGAAGTGTT	-1	GRCh38	11	3827658	sense	AGT	NA	NA	NA	A-G	2	0	A_5;A_8;	Gln162Arg;Asp163Gly;	Missense;Missense;	Missense	C-T	1	0	C_4;	Gln162Ter;	Nonsense;	Nonsense
libCART0020-v2_00973	RHOG	RHOG	ENSG00000177105	ENST00000533217	CACTTCCTTGACACCATCCT	CGAACACTTCCTTGACACCATCCTGTTGCA	-1	GRCh38	11	3827635	antisense	GTT	NA	NA	NA	A-G	0	0	NA	NA	NA	NA	C-T	2	1	C_6;C_7;	Glu167Lys;Lys166Lys;	Missense;Silent;	Missense
libCART0020-v2_00974	RHOG	RHOG	ENSG00000177105	ENST00000533217	AACAGGATGGTGTCAAGGAA	CTGCAACAGGATGGTGTCAAGGAAGTGTTC	-1	GRCh38	11	3827657	sense	GTG	NA	NA	NA	A-G	2	0	A_4;A_7;	Gln162Arg;Asp163Gly;	Missense;Missense;	Missense	C-T	0	0	NA	NA	NA	NA
libCART0020-v2_00975	RHOG	RHOG	ENSG00000177105	ENST00000533217	ACACTTCCTTGACACCATCC	GCGAACACTTCCTTGACACCATCCTGTTGC	-1	GRCh38	11	3827634	antisense	TGT	NA	NA	NA	A-G	0	0	NA	NA	NA	NA	C-T	3	1	C_4;C_7;C_8;	Val168Met;Glu167Lys;Lys166Lys;	Missense;Missense;Silent;	Missense
libCART0020-v2_00976	RHOG	RHOG	ENSG00000177105	ENST00000533217	ACAGGATGGTGTCAAGGAAG	TGCAACAGGATGGTGTCAAGGAAGTGTTCG	-1	GRCh38	11	3827656	sense	TGT	NA	NA	NA	A-G	1	0	A_6;	Asp163Gly;	Missense;	Missense	C-T	0	0	NA	NA	NA	NA
libCART0020-v2_00977	RHOG	RHOG	ENSG00000177105	ENST00000533217	AACACTTCCTTGACACCATC	GGCGAACACTTCCTTGACACCATCCTGTTG	-1	GRCh38	11	3827633	antisense	CTG	NA	NA	NA	A-G	1	0	A_4;	Val168Ala;	Missense;	Missense	C-T	2	0	C_5;C_8;	Val168Met;Glu167Lys;	Missense;Missense;	Missense
libCART0020-v2_00978	RHOG	RHOG	ENSG00000177105	ENST00000533217	CAGGATGGTGTCAAGGAAGT	GCAACAGGATGGTGTCAAGGAAGTGTTCGC	-1	GRCh38	11	3827655	sense	GTT	NA	NA	NA	A-G	1	0	A_5;	Asp163Gly;	Missense;	Missense	C-T	0	0	NA	NA	NA	NA
libCART0020-v2_00979	RHOG	RHOG	ENSG00000177105	ENST00000533217	GAACACTTCCTTGACACCAT	CGGCGAACACTTCCTTGACACCATCCTGTT	-1	GRCh38	11	3827632	antisense	CCT	NA	NA	NA	A-G	1	0	A_5;	Val168Ala;	Missense;	Missense	C-T	1	0	C_4_6;	Val168Ile;	Missense;	Missense
libCART0020-v2_00980	RHOG	RHOG	ENSG00000177105	ENST00000533217	AGGATGGTGTCAAGGAAGTG	CAACAGGATGGTGTCAAGGAAGTGTTCGCC	-1	GRCh38	11	3827654	sense	TTC	NA	NA	NA	A-G	1	0	A_4;	Asp163Gly;	Missense;	Missense	C-T	0	0	NA	NA	NA	NA
libCART0020-v2_00981	RHOG	RHOG	ENSG00000177105	ENST00000533217	CGAACACTTCCTTGACACCA	TCGGCGAACACTTCCTTGACACCATCCTGT	-1	GRCh38	11	3827631	antisense	TCC	NA	NA	NA	A-G	2	0	A_4;A_6;	Phe169Leu;Val168Ala;	Missense;Missense;	Missense	C-T	1	0	C_5_7;	Val168Ile;	Missense;	Missense
libCART0020-v2_00982	RHOG	RHOG	ENSG00000177105	ENST00000533217	GGATGGTGTCAAGGAAGTGT	AACAGGATGGTGTCAAGGAAGTGTTCGCCG	-1	GRCh38	11	3827653	sense	TCG	NA	NA	NA	A-G	0	0	NA	NA	NA	NA	C-T	0	0	NA	NA	NA	NA
libCART0020-v2_00983	RHOG	RHOG	ENSG00000177105	ENST00000533217	GCGAACACTTCCTTGACACC	CTCGGCGAACACTTCCTTGACACCATCCTG	-1	GRCh38	11	3827630	antisense	ATC	NA	NA	NA	A-G	2	0	A_4_5;A_7;	Phe169Pro;Val168Ala;	Missense;Missense;	Missense	C-T	1	0	C_6_8;	Val168Ile;	Missense;	Missense
libCART0020-v2_00984	RHOG	RHOG	ENSG00000177105	ENST00000533217	GATGGTGTCAAGGAAGTGTT	ACAGGATGGTGTCAAGGAAGTGTTCGCCGA	-1	GRCh38	11	3827652	sense	CGC	NA	NA	NA	A-G	0	0	NA	NA	NA	NA	C-T	0	0	NA	NA	NA	NA
libCART0020-v2_00985	RHOG	RHOG	ENSG00000177105	ENST00000533217	GGCGAACACTTCCTTGACAC	CCTCGGCGAACACTTCCTTGACACCATCCT	-1	GRCh38	11	3827629	antisense	CAT	NA	NA	NA	A-G	2	0	A_5_6;A_8;	Phe169Pro;Val168Ala;	Missense;Missense;	Missense	C-T	1	1	C_7;	Val168Val;	Silent;	Silent
libCART0020-v2_00986	RHOG	RHOG	ENSG00000177105	ENST00000533217	ATGGTGTCAAGGAAGTGTTC	CAGGATGGTGTCAAGGAAGTGTTCGCCGAG	-1	GRCh38	11	3827651	sense	GCC	NA	NA	NA	A-G	0	0	NA	NA	NA	NA	C-T	1	1	C_8;	Val165Val;	Silent;	Silent
libCART0020-v2_00987	RHOG	RHOG	ENSG00000177105	ENST00000533217	CGGCGAACACTTCCTTGACA	GCCTCGGCGAACACTTCCTTGACACCATCC	-1	GRCh38	11	3827628	antisense	CCA	NA	NA	NA	A-G	1	0	A_6_7;	Phe169Pro;	Missense;	Missense	C-T	2	1	C_4;C_8;	Ala170Thr;Val168Val;	Missense;Silent;	Missense
libCART0020-v2_00988	RHOG	RHOG	ENSG00000177105	ENST00000533217	TGGTGTCAAGGAAGTGTTCG	AGGATGGTGTCAAGGAAGTGTTCGCCGAGG	-1	GRCh38	11	3827650	sense	CCG	NA	NA	NA	A-G	1	0	A_8;	Lys166Glu;	Missense;	Missense	C-T	1	1	C_7;	Val165Val;	Silent;	Silent
libCART0020-v2_00989	RHOG	RHOG	ENSG00000177105	ENST00000533217	TCGGCGAACACTTCCTTGAC	AGCCTCGGCGAACACTTCCTTGACACCATC	-1	GRCh38	11	3827627	antisense	ACC	NA	NA	NA	A-G	1	0	A_7_8;	Phe169Pro;	Missense;	Missense	C-T	1	0	C_5;	Ala170Thr;	Missense;	Missense
libCART0020-v2_00990	RHOG	RHOG	ENSG00000177105	ENST00000533217	GGTGTCAAGGAAGTGTTCGC	GGATGGTGTCAAGGAAGTGTTCGCCGAGGC	-1	GRCh38	11	3827649	sense	CGA	NA	NA	NA	A-G	1	0	A_7_8;	Lys166Gly;	Missense;	Missense	C-T	1	1	C_6;	Val165Val;	Silent;	Silent
libCART0020-v2_00991	RHOG	RHOG	ENSG00000177105	ENST00000533217	CTCGGCGAACACTTCCTTGA	CAGCCTCGGCGAACACTTCCTTGACACCAT	-1	GRCh38	11	3827626	antisense	CAC	NA	NA	NA	A-G	1	0	A_8;	Phe169Ser;	Missense;	Missense	C-T	1	0	C_6;	Ala170Thr;	Missense;	Missense
libCART0020-v2_00992	RHOG	RHOG	ENSG00000177105	ENST00000533217	GTGTCAAGGAAGTGTTCGCC	GATGGTGTCAAGGAAGTGTTCGCCGAGGCT	-1	GRCh38	11	3827648	sense	GAG	NA	NA	NA	A-G	1	0	A_6_7;	Lys166Gly;	Missense;	Missense	C-T	1	1	C_5;	Val165Val;	Silent;	Silent
libCART0020-v2_00993	RHOG	RHOG	ENSG00000177105	ENST00000533217	CCTCGGCGAACACTTCCTTG	ACAGCCTCGGCGAACACTTCCTTGACACCA	-1	GRCh38	11	3827625	antisense	ACA	NA	NA	NA	A-G	0	0	NA	NA	NA	NA	C-T	2	0	C_4;C_7;	Glu171Lys;Ala170Thr;	Missense;Missense;	Missense
libCART0020-v2_00994	RHOG	RHOG	ENSG00000177105	ENST00000533217	TGTCAAGGAAGTGTTCGCCG	ATGGTGTCAAGGAAGTGTTCGCCGAGGCTG	-1	GRCh38	11	3827647	sense	AGG	yes	NA	NA	A-G	1	0	A_5_6;	Lys166Gly;	Missense;	Missense	C-T	1	1	C_4;	Val165Val;	Silent;	Silent
libCART0020-v2_00995	RHOG	RHOG	ENSG00000177105	ENST00000533217	GCCTCGGCGAACACTTCCTT	GACAGCCTCGGCGAACACTTCCTTGACACC	-1	GRCh38	11	3827624	antisense	GAC	NA	NA	NA	A-G	0	0	NA	NA	NA	NA	C-T	2	0	C_5;C_8;	Glu171Lys;Ala170Thr;	Missense;Missense;	Missense
libCART0020-v2_00996	RHOG	RHOG	ENSG00000177105	ENST00000533217	GTCAAGGAAGTGTTCGCCGA	TGGTGTCAAGGAAGTGTTCGCCGAGGCTGT	-1	GRCh38	11	3827646	sense	GGC	NA	NA	NA	A-G	2	0	A_4_5;A_8;	Lys166Gly;Glu167Gly;	Missense;Missense;	Missense	C-T	0	0	NA	NA	NA	NA
libCART0020-v2_00997	RHOG	RHOG	ENSG00000177105	ENST00000533217	AGCCTCGGCGAACACTTCCT	GGACAGCCTCGGCGAACACTTCCTTGACAC	-1	GRCh38	11	3827623	antisense	TGA	NA	NA	NA	A-G	0	0	NA	NA	NA	NA	C-T	1	0	C_4_6;	Glu171Lys;	Missense;	Missense
libCART0020-v2_00998	RHOG	RHOG	ENSG00000177105	ENST00000533217	TCAAGGAAGTGTTCGCCGAG	GGTGTCAAGGAAGTGTTCGCCGAGGCTGTC	-1	GRCh38	11	3827645	sense	GCT	NA	NA	NA	A-G	2	0	A_4;A_7_8;	Lys166Arg;Glu167Gly;	Missense;Missense;	Missense	C-T	0	0	NA	NA	NA	NA
libCART0020-v2_00999	RHOG	RHOG	ENSG00000177105	ENST00000533217	CAGCCTCGGCGAACACTTCC	CGGACAGCCTCGGCGAACACTTCCTTGACA	-1	GRCh38	11	3827622	antisense	TTG	NA	NA	NA	A-G	0	0	NA	NA	NA	NA	C-T	2	0	C_4;C_5_7;	Ala172Thr;Glu171Lys;	Missense;Missense;	Missense
libCART0020-v2_01000	RHOG	RHOG	ENSG00000177105	ENST00000533217	CAAGGAAGTGTTCGCCGAGG	GTGTCAAGGAAGTGTTCGCCGAGGCTGTCC	-1	GRCh38	11	3827644	sense	CTG	NA	NA	NA	A-G	1	0	A_6_7;	Glu167Gly;	Missense;	Missense	C-T	0	0	NA	NA	NA	NA
libCART0020-v2_01001	RHOG	RHOG	ENSG00000177105	ENST00000533217	ACAGCCTCGGCGAACACTTC	CCGGACAGCCTCGGCGAACACTTCCTTGAC	-1	GRCh38	11	3827621	antisense	CTT	NA	NA	NA	A-G	0	0	NA	NA	NA	NA	C-T	2	0	C_5;C_6_8;	Ala172Thr;Glu171Lys;	Missense;Missense;	Missense
libCART0020-v2_01002	RHOG	RHOG	ENSG00000177105	ENST00000533217	AAGGAAGTGTTCGCCGAGGC	TGTCAAGGAAGTGTTCGCCGAGGCTGTCCG	-1	GRCh38	11	3827643	sense	TGT	NA	NA	NA	A-G	1	0	A_5_6;	Glu167Gly;	Missense;	Missense	C-T	0	0	NA	NA	NA	NA
libCART0020-v2_01003	RHOG	RHOG	ENSG00000177105	ENST00000533217	GACAGCCTCGGCGAACACTT	CCCGGACAGCCTCGGCGAACACTTCCTTGA	-1	GRCh38	11	3827620	antisense	CCT	NA	NA	NA	A-G	1	1	A_4;	Ala172Ala;	Silent;	Silent	C-T	2	1	C_6;C_7;	Ala172Thr;Glu171Glu;	Missense;Silent;	Missense
libCART0020-v2_01004	RHOG	RHOG	ENSG00000177105	ENST00000533217	AGGAAGTGTTCGCCGAGGCT	GTCAAGGAAGTGTTCGCCGAGGCTGTCCGG	-1	GRCh38	11	3827642	sense	GTC	NA	NA	NA	A-G	1	0	A_4_5;	Glu167Gly;	Missense;	Missense	C-T	0	0	NA	NA	NA	NA
libCART0020-v2_01005	RHOG	RHOG	ENSG00000177105	ENST00000533217	GGACAGCCTCGGCGAACACT	GCCCGGACAGCCTCGGCGAACACTTCCTTG	-1	GRCh38	11	3827619	antisense	TCC	NA	NA	NA	A-G	1	1	A_5;	Ala172Ala;	Silent;	Silent	C-T	3	1	C_4;C_7;C_8;	Val173Ile;Ala172Thr;Glu171Glu;	Missense;Missense;Silent;	Missense
libCART0020-v2_01006	RHOG	RHOG	ENSG00000177105	ENST00000533217	GGAAGTGTTCGCCGAGGCTG	TCAAGGAAGTGTTCGCCGAGGCTGTCCGGG	-1	GRCh38	11	3827641	sense	TCC	NA	NA	NA	A-G	1	1	A_4;	Glu167Glu;	Silent;	Silent	C-T	0	0	NA	NA	NA	NA
libCART0020-v2_01007	RHOG	RHOG	ENSG00000177105	ENST00000533217	CGGACAGCCTCGGCGAACAC	AGCCCGGACAGCCTCGGCGAACACTTCCTT	-1	GRCh38	11	3827618	antisense	TTC	NA	NA	NA	A-G	2	1	A_4;A_6;	Val173Ala;Ala172Ala;	Missense;Silent;	Missense	C-T	2	0	C_5;C_8;	Val173Ile;Ala172Thr;	Missense;Missense;	Missense
libCART0020-v2_01008	RHOG	RHOG	ENSG00000177105	ENST00000533217	GAAGTGTTCGCCGAGGCTGT	CAAGGAAGTGTTCGCCGAGGCTGTCCGGGC	-1	GRCh38	11	3827640	sense	CCG	NA	NA	NA	A-G	0	0	NA	NA	NA	NA	C-T	0	0	NA	NA	NA	NA
libCART0020-v2_01009	RHOG	RHOG	ENSG00000177105	ENST00000533217	CCGGACAGCCTCGGCGAACA	CAGCCCGGACAGCCTCGGCGAACACTTCCT	-1	GRCh38	11	3827617	antisense	CTT	NA	NA	NA	A-G	2	1	A_5;A_7;	Val173Ala;Ala172Ala;	Missense;Silent;	Missense	C-T	1	0	C_6;	Val173Ile;	Missense;	Missense
libCART0020-v2_01010	RHOG	RHOG	ENSG00000177105	ENST00000533217	AAGTGTTCGCCGAGGCTGTC	AAGGAAGTGTTCGCCGAGGCTGTCCGGGCT	-1	GRCh38	11	3827639	sense	CGG	yes	NA	NA	A-G	0	0	NA	NA	NA	NA	C-T	1	1	C_8;	Phe169Phe;	Silent;	Silent
libCART0020-v2_01011	RHOG	RHOG	ENSG00000177105	ENST00000533217	CCCGGACAGCCTCGGCGAAC	ACAGCCCGGACAGCCTCGGCGAACACTTCC	-1	GRCh38	11	3827616	antisense	ACT	NA	NA	NA	A-G	2	1	A_6;A_8;	Val173Ala;Ala172Ala;	Missense;Silent;	Missense	C-T	1	0	C_7;	Val173Ile;	Missense;	Missense
libCART0020-v2_01012	RHOG	RHOG	ENSG00000177105	ENST00000533217	AGTGTTCGCCGAGGCTGTCC	AGGAAGTGTTCGCCGAGGCTGTCCGGGCTG	-1	GRCh38	11	3827638	sense	GGG	yes	NA	NA	A-G	0	0	NA	NA	NA	NA	C-T	1	1	C_7;	Phe169Phe;	Silent;	Silent
libCART0020-v2_01013	RHOG	RHOG	ENSG00000177105	ENST00000533217	GCCCGGACAGCCTCGGCGAA	CACAGCCCGGACAGCCTCGGCGAACACTTC	-1	GRCh38	11	3827615	antisense	CAC	NA	NA	NA	A-G	1	0	A_7;	Val173Ala;	Missense;	Missense	C-T	2	0	C_4;C_8;	Arg174Gln;Val173Ile;	Missense;Missense;	Missense
libCART0020-v2_01014	RHOG	RHOG	ENSG00000177105	ENST00000533217	GTGTTCGCCGAGGCTGTCCG	GGAAGTGTTCGCCGAGGCTGTCCGGGCTGT	-1	GRCh38	11	3827637	sense	GGC	NA	NA	NA	A-G	0	0	NA	NA	NA	NA	C-T	2	1	C_6;C_8;	Phe169Phe;Ala170Val;	Silent;Missense;	Missense
libCART0020-v2_01015	RHOG	RHOG	ENSG00000177105	ENST00000533217	AGCCCGGACAGCCTCGGCGA	GCACAGCCCGGACAGCCTCGGCGAACACTT	-1	GRCh38	11	3827614	antisense	ACA	NA	NA	NA	A-G	1	0	A_8;	Val173Ala;	Missense;	Missense	C-T	1	0	C_4_5;	Arg174Gln;	Missense;	Missense
libCART0020-v2_01016	RHOG	RHOG	ENSG00000177105	ENST00000533217	TGTTCGCCGAGGCTGTCCGG	GAAGTGTTCGCCGAGGCTGTCCGGGCTGTG	-1	GRCh38	11	3827636	sense	GCT	NA	NA	NA	A-G	0	0	NA	NA	NA	NA	C-T	2	1	C_5;C_7_8;	Phe169Phe;Ala170Val;	Silent;Missense;	Missense
libCART0020-v2_01017	RHOG	RHOG	ENSG00000177105	ENST00000533217	CAGCCCGGACAGCCTCGGCG	AGCACAGCCCGGACAGCCTCGGCGAACACT	-1	GRCh38	11	3827613	antisense	AAC	NA	NA	NA	A-G	0	0	NA	NA	NA	NA	C-T	2	0	C_4;C_5_6;	Ala175Thr;Arg174Gln;	Missense;Missense;	Missense
libCART0020-v2_01018	RHOG	RHOG	ENSG00000177105	ENST00000533217	GTTCGCCGAGGCTGTCCGGG	AAGTGTTCGCCGAGGCTGTCCGGGCTGTGC	-1	GRCh38	11	3827635	sense	CTG	NA	NA	NA	A-G	0	0	NA	NA	NA	NA	C-T	2	1	C_4;C_6_7;	Phe169Phe;Ala170Val;	Silent;Missense;	Missense
libCART0020-v2_01019	RHOG	RHOG	ENSG00000177105	ENST00000533217	ACAGCCCGGACAGCCTCGGC	GAGCACAGCCCGGACAGCCTCGGCGAACAC	-1	GRCh38	11	3827612	antisense	GAA	NA	NA	NA	A-G	0	0	NA	NA	NA	NA	C-T	2	0	C_5;C_6_7;	Ala175Thr;Arg174Gln;	Missense;Missense;	Missense
libCART0020-v2_01020	RHOG	RHOG	ENSG00000177105	ENST00000533217	TTCGCCGAGGCTGTCCGGGC	AGTGTTCGCCGAGGCTGTCCGGGCTGTGCT	-1	GRCh38	11	3827634	sense	TGT	NA	NA	NA	A-G	1	0	A_8;	Glu171Gly;	Missense;	Missense	C-T	1	0	C_5_6;	Ala170Val;	Missense;	Missense
libCART0020-v2_01021	RHOG	RHOG	ENSG00000177105	ENST00000533217	CACAGCCCGGACAGCCTCGG	TGAGCACAGCCCGGACAGCCTCGGCGAACA	-1	GRCh38	11	3827611	antisense	CGA	NA	NA	NA	A-G	1	1	A_4;	Ala175Ala;	Silent;	Silent	C-T	2	0	C_6;C_7_8;	Ala175Thr;Arg174Gln;	Missense;Missense;	Missense
libCART0020-v2_01022	RHOG	RHOG	ENSG00000177105	ENST00000533217	TCGCCGAGGCTGTCCGGGCT	GTGTTCGCCGAGGCTGTCCGGGCTGTGCTC	-1	GRCh38	11	3827633	sense	GTG	NA	NA	NA	A-G	1	0	A_7;	Glu171Gly;	Missense;	Missense	C-T	1	0	C_4_5;	Ala170Val;	Missense;	Missense
libCART0020-v2_01023	RHOG	RHOG	ENSG00000177105	ENST00000533217	GCACAGCCCGGACAGCCTCG	TTGAGCACAGCCCGGACAGCCTCGGCGAAC	-1	GRCh38	11	3827610	antisense	GCG	NA	NA	NA	A-G	1	1	A_5;	Ala175Ala;	Silent;	Silent	C-T	3	1	C_4;C_7;C_8;	Val176Met;Ala175Thr;Arg174Arg;	Missense;Missense;Silent;	Missense
libCART0020-v2_01024	RHOG	RHOG	ENSG00000177105	ENST00000533217	CGCCGAGGCTGTCCGGGCTG	TGTTCGCCGAGGCTGTCCGGGCTGTGCTCA	-1	GRCh38	11	3827632	sense	TGC	NA	NA	NA	A-G	1	0	A_6;	Glu171Gly;	Missense;	Missense	C-T	1	1	C_4;	Ala170Ala;	Silent;	Silent
libCART0020-v2_01025	RHOG	RHOG	ENSG00000177105	ENST00000533217	AGCACAGCCCGGACAGCCTC	GTTGAGCACAGCCCGGACAGCCTCGGCGAA	-1	GRCh38	11	3827609	antisense	GGC	NA	NA	NA	A-G	2	1	A_4;A_6;	Val176Ala;Ala175Ala;	Missense;Silent;	Missense	C-T	2	0	C_5;C_8;	Val176Met;Ala175Thr;	Missense;Missense;	Missense
libCART0020-v2_01026	RHOG	RHOG	ENSG00000177105	ENST00000533217	GCCGAGGCTGTCCGGGCTGT	GTTCGCCGAGGCTGTCCGGGCTGTGCTCAA	-1	GRCh38	11	3827631	sense	GCT	NA	NA	NA	A-G	1	0	A_5;	Glu171Gly;	Missense;	Missense	C-T	1	0	C_8;	Ala172Val;	Missense;	Missense
libCART0020-v2_01027	RHOG	RHOG	ENSG00000177105	ENST00000533217	GAGCACAGCCCGGACAGCCT	GGTTGAGCACAGCCCGGACAGCCTCGGCGA	-1	GRCh38	11	3827608	antisense	CGG	yes	NA	NA	A-G	2	1	A_5;A_7;	Val176Ala;Ala175Ala;	Missense;Silent;	Missense	C-T	1	0	C_4_6;	Val176Ile;	Missense;	Missense
libCART0020-v2_01028	RHOG	RHOG	ENSG00000177105	ENST00000533217	CCGAGGCTGTCCGGGCTGTG	TTCGCCGAGGCTGTCCGGGCTGTGCTCAAC	-1	GRCh38	11	3827630	sense	CTC	NA	NA	NA	A-G	1	0	A_4;	Glu171Gly;	Missense;	Missense	C-T	1	0	C_7;	Ala172Val;	Missense;	Missense
libCART0020-v2_01029	RHOG	RHOG	ENSG00000177105	ENST00000533217	TGAGCACAGCCCGGACAGCC	GGGTTGAGCACAGCCCGGACAGCCTCGGCG	-1	GRCh38	11	3827607	antisense	TCG	NA	NA	NA	A-G	2	1	A_6;A_8;	Val176Ala;Ala175Ala;	Missense;Silent;	Missense	C-T	1	0	C_5_7;	Val176Ile;	Missense;	Missense
libCART0020-v2_01030	RHOG	RHOG	ENSG00000177105	ENST00000533217	CGAGGCTGTCCGGGCTGTGC	TCGCCGAGGCTGTCCGGGCTGTGCTCAACC	-1	GRCh38	11	3827629	sense	TCA	NA	NA	NA	A-G	0	0	NA	NA	NA	NA	C-T	1	0	C_6;	Ala172Val;	Missense;	Missense
libCART0020-v2_01031	RHOG	RHOG	ENSG00000177105	ENST00000533217	TTGAGCACAGCCCGGACAGC	GGGGTTGAGCACAGCCCGGACAGCCTCGGC	-1	GRCh38	11	3827606	antisense	CTC	NA	NA	NA	A-G	2	0	A_4;A_7;	Leu177Pro;Val176Ala;	Missense;Missense;	Missense	C-T	1	0	C_6_8;	Val176Ile;	Missense;	Missense
libCART0020-v2_01032	RHOG	RHOG	ENSG00000177105	ENST00000533217	GAGGCTGTCCGGGCTGTGCT	CGCCGAGGCTGTCCGGGCTGTGCTCAACCC	-1	GRCh38	11	3827628	sense	CAA	NA	NA	NA	A-G	0	0	NA	NA	NA	NA	C-T	1	0	C_5;	Ala172Val;	Missense;	Missense
libCART0020-v2_01033	RHOG	RHOG	ENSG00000177105	ENST00000533217	GTTGAGCACAGCCCGGACAG	TGGGGTTGAGCACAGCCCGGACAGCCTCGG	-1	GRCh38	11	3827605	antisense	CCT	NA	NA	NA	A-G	2	0	A_5;A_8;	Leu177Pro;Val176Ala;	Missense;Missense;	Missense	C-T	1	1	C_7;	Val176Val;	Silent;	Silent
libCART0020-v2_01034	RHOG	RHOG	ENSG00000177105	ENST00000533217	AGGCTGTCCGGGCTGTGCTC	GCCGAGGCTGTCCGGGCTGTGCTCAACCCC	-1	GRCh38	11	3827627	sense	AAC	NA	NA	NA	A-G	0	0	NA	NA	NA	NA	C-T	2	1	C_4;C_8;	Ala172Val;Val173Val;	Missense;Silent;	Missense
libCART0020-v2_01035	RHOG	RHOG	ENSG00000177105	ENST00000533217	GGTTGAGCACAGCCCGGACA	GTGGGGTTGAGCACAGCCCGGACAGCCTCG	-1	GRCh38	11	3827604	antisense	GCC	NA	NA	NA	A-G	1	0	A_6;	Leu177Pro;	Missense;	Missense	C-T	1	1	C_8;	Val176Val;	Silent;	Silent
libCART0020-v2_01036	RHOG	RHOG	ENSG00000177105	ENST00000533217	GGCTGTCCGGGCTGTGCTCA	CCGAGGCTGTCCGGGCTGTGCTCAACCCCA	-1	GRCh38	11	3827626	sense	ACC	NA	NA	NA	A-G	0	0	NA	NA	NA	NA	C-T	2	1	C_7;C_8;	Val173Val;Arg174Trp;	Silent;Missense;	Missense
libCART0020-v2_01037	RHOG	RHOG	ENSG00000177105	ENST00000533217	GGGTTGAGCACAGCCCGGAC	CGTGGGGTTGAGCACAGCCCGGACAGCCTC	-1	GRCh38	11	3827603	antisense	AGC	NA	NA	NA	A-G	1	0	A_7;	Leu177Pro;	Missense;	Missense	C-T	0	0	NA	NA	NA	NA
libCART0020-v2_01038	RHOG	RHOG	ENSG00000177105	ENST00000533217	GCTGTCCGGGCTGTGCTCAA	CGAGGCTGTCCGGGCTGTGCTCAACCCCAC	-1	GRCh38	11	3827625	sense	CCC	NA	NA	NA	A-G	0	0	NA	NA	NA	NA	C-T	2	1	C_6;C_7;	Val173Val;Arg174Trp;	Silent;Missense;	Missense
libCART0020-v2_01039	RHOG	RHOG	ENSG00000177105	ENST00000533217	GGGGTTGAGCACAGCCCGGA	GCGTGGGGTTGAGCACAGCCCGGACAGCCT	-1	GRCh38	11	3827602	antisense	CAG	NA	NA	NA	A-G	1	0	A_8;	Leu177Pro;	Missense;	Missense	C-T	0	0	NA	NA	NA	NA
libCART0020-v2_01040	RHOG	RHOG	ENSG00000177105	ENST00000533217	CTGTCCGGGCTGTGCTCAAC	GAGGCTGTCCGGGCTGTGCTCAACCCCACG	-1	GRCh38	11	3827624	sense	CCC	NA	NA	NA	A-G	0	0	NA	NA	NA	NA	C-T	2	1	C_5;C_6;	Val173Val;Arg174Trp;	Silent;Missense;	Missense
libCART0020-v2_01041	RHOG	RHOG	ENSG00000177105	ENST00000533217	TGGGGTTGAGCACAGCCCGG	GGCGTGGGGTTGAGCACAGCCCGGACAGCC	-1	GRCh38	11	3827601	antisense	ACA	NA	NA	NA	A-G	0	0	NA	NA	NA	NA	C-T	0	0	NA	NA	NA	NA
libCART0020-v2_01042	RHOG	RHOG	ENSG00000177105	ENST00000533217	TGTCCGGGCTGTGCTCAACC	AGGCTGTCCGGGCTGTGCTCAACCCCACGC	-1	GRCh38	11	3827623	sense	CCA	NA	NA	NA	A-G	0	0	NA	NA	NA	NA	C-T	2	1	C_4;C_5;	Val173Val;Arg174Trp;	Silent;Missense;	Missense
libCART0020-v2_01043	RHOG	RHOG	ENSG00000177105	ENST00000533217	GTGGGGTTGAGCACAGCCCG	CGGCGTGGGGTTGAGCACAGCCCGGACAGC	-1	GRCh38	11	3827600	antisense	GAC	NA	NA	NA	A-G	0	0	NA	NA	NA	NA	C-T	0	0	NA	NA	NA	NA
libCART0020-v2_01044	RHOG	RHOG	ENSG00000177105	ENST00000533217	GTCCGGGCTGTGCTCAACCC	GGCTGTCCGGGCTGTGCTCAACCCCACGCC	-1	GRCh38	11	3827622	sense	CAC	NA	NA	NA	A-G	0	0	NA	NA	NA	NA	C-T	2	0	C_4;C_8;	Arg174Trp;Ala175Val;	Missense;Missense;	Missense
libCART0020-v2_01045	RHOG	RHOG	ENSG00000177105	ENST00000533217	CGTGGGGTTGAGCACAGCCC	TCGGCGTGGGGTTGAGCACAGCCCGGACAG	-1	GRCh38	11	3827599	antisense	GGA	NA	NA	NA	A-G	0	0	NA	NA	NA	NA	C-T	0	0	NA	NA	NA	NA
libCART0020-v2_01046	RHOG	RHOG	ENSG00000177105	ENST00000533217	TCCGGGCTGTGCTCAACCCC	GCTGTCCGGGCTGTGCTCAACCCCACGCCG	-1	GRCh38	11	3827621	sense	ACG	NA	NA	NA	A-G	0	0	NA	NA	NA	NA	C-T	1	0	C_7;	Ala175Val;	Missense;	Missense
libCART0020-v2_01047	RHOG	RHOG	ENSG00000177105	ENST00000533217	GCGTGGGGTTGAGCACAGCC	ATCGGCGTGGGGTTGAGCACAGCCCGGACA	-1	GRCh38	11	3827598	antisense	CGG	yes	NA	NA	A-G	0	0	NA	NA	NA	NA	C-T	0	0	NA	NA	NA	NA
libCART0020-v2_01048	RHOG	RHOG	ENSG00000177105	ENST00000533217	CCGGGCTGTGCTCAACCCCA	CTGTCCGGGCTGTGCTCAACCCCACGCCGA	-1	GRCh38	11	3827620	sense	CGC	NA	NA	NA	A-G	0	0	NA	NA	NA	NA	C-T	1	0	C_6;	Ala175Val;	Missense;	Missense
libCART0020-v2_01049	RHOG	RHOG	ENSG00000177105	ENST00000533217	GGCGTGGGGTTGAGCACAGC	GATCGGCGTGGGGTTGAGCACAGCCCGGAC	-1	GRCh38	11	3827597	antisense	CCG	NA	NA	NA	A-G	0	0	NA	NA	NA	NA	C-T	0	0	NA	NA	NA	NA
libCART0020-v2_01050	RHOG	RHOG	ENSG00000177105	ENST00000533217	CGGGCTGTGCTCAACCCCAC	TGTCCGGGCTGTGCTCAACCCCACGCCGAT	-1	GRCh38	11	3827619	sense	GCC	NA	NA	NA	A-G	0	0	NA	NA	NA	NA	C-T	1	0	C_5;	Ala175Val;	Missense;	Missense
libCART0020-v2_01051	RHOG	RHOG	ENSG00000177105	ENST00000533217	CGGCGTGGGGTTGAGCACAG	TGATCGGCGTGGGGTTGAGCACAGCCCGGA	-1	GRCh38	11	3827596	antisense	CCC	NA	NA	NA	A-G	0	0	NA	NA	NA	NA	C-T	1	1	C_4;	Thr180Thr;	Silent;	Silent
libCART0020-v2_01052	RHOG	RHOG	ENSG00000177105	ENST00000533217	GGGCTGTGCTCAACCCCACG	GTCCGGGCTGTGCTCAACCCCACGCCGATC	-1	GRCh38	11	3827618	sense	CCG	NA	NA	NA	A-G	0	0	NA	NA	NA	NA	C-T	1	0	C_4;	Ala175Val;	Missense;	Missense
libCART0020-v2_01053	RHOG	RHOG	ENSG00000177105	ENST00000533217	TCGGCGTGGGGTTGAGCACA	TTGATCGGCGTGGGGTTGAGCACAGCCCGG	-1	GRCh38	11	3827595	antisense	GCC	NA	NA	NA	A-G	0	0	NA	NA	NA	NA	C-T	1	1	C_5;	Thr180Thr;	Silent;	Silent
libCART0020-v2_01054	RHOG	RHOG	ENSG00000177105	ENST00000533217	GGCTGTGCTCAACCCCACGC	TCCGGGCTGTGCTCAACCCCACGCCGATCA	-1	GRCh38	11	3827617	sense	CGA	NA	NA	NA	A-G	0	0	NA	NA	NA	NA	C-T	1	0	C_8;	Leu177Phe;	Missense;	Missense
libCART0020-v2_01055	RHOG	RHOG	ENSG00000177105	ENST00000533217	ATCGGCGTGGGGTTGAGCAC	CTTGATCGGCGTGGGGTTGAGCACAGCCCG	-1	GRCh38	11	3827594	antisense	AGC	NA	NA	NA	A-G	0	0	NA	NA	NA	NA	C-T	1	1	C_6;	Thr180Thr;	Silent;	Silent
libCART0020-v2_01056	RHOG	RHOG	ENSG00000177105	ENST00000533217	GCTGTGCTCAACCCCACGCC	CCGGGCTGTGCTCAACCCCACGCCGATCAA	-1	GRCh38	11	3827616	sense	GAT	NA	NA	NA	A-G	0	0	NA	NA	NA	NA	C-T	1	0	C_7;	Leu177Phe;	Missense;	Missense
libCART0020-v2_01057	RHOG	RHOG	ENSG00000177105	ENST00000533217	GATCGGCGTGGGGTTGAGCA	GCTTGATCGGCGTGGGGTTGAGCACAGCCC	-1	GRCh38	11	3827593	antisense	CAG	NA	NA	NA	A-G	0	0	NA	NA	NA	NA	C-T	2	2	C_4;C_7;	Pro181Pro;Thr180Thr;	Silent;Silent;	Silent
libCART0020-v2_01058	RHOG	RHOG	ENSG00000177105	ENST00000533217	CTGTGCTCAACCCCACGCCG	CGGGCTGTGCTCAACCCCACGCCGATCAAG	-1	GRCh38	11	3827615	sense	ATC	NA	NA	NA	A-G	0	0	NA	NA	NA	NA	C-T	1	0	C_6_8;	Leu177Phe;	Missense;	Missense
libCART0020-v2_01059	RHOG	RHOG	ENSG00000177105	ENST00000533217	TGATCGGCGTGGGGTTGAGC	CGCTTGATCGGCGTGGGGTTGAGCACAGCC	-1	GRCh38	11	3827592	antisense	ACA	NA	NA	NA	A-G	0	0	NA	NA	NA	NA	C-T	2	2	C_5;C_8;	Pro181Pro;Thr180Thr;	Silent;Silent;	Silent
libCART0020-v2_01060	RHOG	RHOG	ENSG00000177105	ENST00000533217	TGTGCTCAACCCCACGCCGA	GGGCTGTGCTCAACCCCACGCCGATCAAGC	-1	GRCh38	11	3827614	sense	TCA	NA	NA	NA	A-G	1	0	A_8;	Asn178Asp;	Missense;	Missense	C-T	1	0	C_5_7;	Leu177Phe;	Missense;	Missense
libCART0020-v2_01061	RHOG	RHOG	ENSG00000177105	ENST00000533217	TTGATCGGCGTGGGGTTGAG	ACGCTTGATCGGCGTGGGGTTGAGCACAGC	-1	GRCh38	11	3827591	antisense	CAC	NA	NA	NA	A-G	1	0	A_4;	Ile182Thr;	Missense;	Missense	C-T	1	1	C_6;	Pro181Pro;	Silent;	Silent
libCART0020-v2_01062	RHOG	RHOG	ENSG00000177105	ENST00000533217	GTGCTCAACCCCACGCCGAT	GGCTGTGCTCAACCCCACGCCGATCAAGCG	-1	GRCh38	11	3827613	sense	CAA	NA	NA	NA	A-G	1	0	A_7_8;	Asn178Gly;	Missense;	Missense	C-T	1	0	C_4_6;	Leu177Phe;	Missense;	Missense
libCART0020-v2_01063	RHOG	RHOG	ENSG00000177105	ENST00000533217	CTTGATCGGCGTGGGGTTGA	CACGCTTGATCGGCGTGGGGTTGAGCACAG	-1	GRCh38	11	3827590	antisense	GCA	NA	NA	NA	A-G	1	0	A_5;	Ile182Thr;	Missense;	Missense	C-T	1	1	C_7;	Pro181Pro;	Silent;	Silent
libCART0020-v2_01064	RHOG	RHOG	ENSG00000177105	ENST00000533217	TGCTCAACCCCACGCCGATC	GCTGTGCTCAACCCCACGCCGATCAAGCGT	-1	GRCh38	11	3827612	sense	AAG	NA	NA	NA	A-G	1	0	A_6_7;	Asn178Gly;	Missense;	Missense	C-T	2	2	C_5;C_8;	Leu177Leu;Asn178Asn;	Silent;Silent;	Silent
libCART0020-v2_01065	RHOG	RHOG	ENSG00000177105	ENST00000533217	GCTTGATCGGCGTGGGGTTG	CCACGCTTGATCGGCGTGGGGTTGAGCACA	-1	GRCh38	11	3827589	antisense	AGC	NA	NA	NA	A-G	1	0	A_6;	Ile182Thr;	Missense;	Missense	C-T	1	1	C_8;	Pro181Pro;	Silent;	Silent
libCART0020-v2_01066	RHOG	RHOG	ENSG00000177105	ENST00000533217	GCTCAACCCCACGCCGATCA	CTGTGCTCAACCCCACGCCGATCAAGCGTG	-1	GRCh38	11	3827611	sense	AGC	NA	NA	NA	A-G	1	0	A_5_6;	Asn178Gly;	Missense;	Missense	C-T	3	2	C_4;C_7;C_8;	Leu177Leu;Asn178Asn;Pro179Ser;	Silent;Silent;Missense;	Missense
libCART0020-v2_01067	RHOG	RHOG	ENSG00000177105	ENST00000533217	CGCTTGATCGGCGTGGGGTT	CCCACGCTTGATCGGCGTGGGGTTGAGCAC	-1	GRCh38	11	3827588	antisense	GAG	NA	NA	NA	A-G	1	0	A_7;	Ile182Thr;	Missense;	Missense	C-T	0	0	NA	NA	NA	NA
libCART0020-v2_01068	RHOG	RHOG	ENSG00000177105	ENST00000533217	CTCAACCCCACGCCGATCAA	TGTGCTCAACCCCACGCCGATCAAGCGTGG	-1	GRCh38	11	3827610	sense	GCG	NA	NA	NA	A-G	1	0	A_4_5;	Asn178Gly;	Missense;	Missense	C-T	2	1	C_6;C_7_8;	Asn178Asn;Pro179Phe;	Silent;Missense;	Missense
libCART0020-v2_01069	RHOG	RHOG	ENSG00000177105	ENST00000533217	ACGCTTGATCGGCGTGGGGT	GCCCACGCTTGATCGGCGTGGGGTTGAGCA	-1	GRCh38	11	3827587	antisense	TGA	NA	NA	NA	A-G	1	0	A_8;	Ile182Thr;	Missense;	Missense	C-T	1	1	C_4;	Lys183Lys;	Silent;	Silent
libCART0020-v2_01070	RHOG	RHOG	ENSG00000177105	ENST00000533217	TCAACCCCACGCCGATCAAG	GTGCTCAACCCCACGCCGATCAAGCGTGGG	-1	GRCh38	11	3827609	sense	CGT	NA	NA	NA	A-G	1	0	A_4;	Asn178Ser;	Missense;	Missense	C-T	2	1	C_5;C_6_7_8;	Asn178Asn;Pro179Phe;	Silent;Missense;	Missense
libCART0020-v2_01071	RHOG	RHOG	ENSG00000177105	ENST00000533217	CACGCTTGATCGGCGTGGGG	CGCCCACGCTTGATCGGCGTGGGGTTGAGC	-1	GRCh38	11	3827586	antisense	TTG	NA	NA	NA	A-G	0	0	NA	NA	NA	NA	C-T	1	1	C_5;	Lys183Lys;	Silent;	Silent
libCART0020-v2_01072	RHOG	RHOG	ENSG00000177105	ENST00000533217	CAACCCCACGCCGATCAAGC	TGCTCAACCCCACGCCGATCAAGCGTGGGC	-1	GRCh38	11	3827608	sense	GTG	NA	NA	NA	A-G	1	0	A_8;	Thr180Ala;	Missense;	Missense	C-T	2	1	C_4;C_5_6_7;	Asn178Asn;Pro179Phe;	Silent;Missense;	Missense
libCART0020-v2_01073	RHOG	RHOG	ENSG00000177105	ENST00000533217	CCACGCTTGATCGGCGTGGG	CCGCCCACGCTTGATCGGCGTGGGGTTGAG	-1	GRCh38	11	3827585	antisense	GTT	NA	NA	NA	A-G	0	0	NA	NA	NA	NA	C-T	2	1	C_4;C_6;	Arg184His;Lys183Lys;	Missense;Silent;	Missense
libCART0020-v2_01074	RHOG	RHOG	ENSG00000177105	ENST00000533217	AACCCCACGCCGATCAAGCG	GCTCAACCCCACGCCGATCAAGCGTGGGCG	-1	GRCh38	11	3827607	sense	TGG	yes	NA	NA	A-G	1	0	A_7;	Thr180Ala;	Missense;	Missense	C-T	2	0	C_4_5_6;C_8;	Pro179Phe;Thr180Met;	Missense;Missense;	Missense
libCART0020-v2_01075	RHOG	RHOG	ENSG00000177105	ENST00000533217	CCCACGCTTGATCGGCGTGG	ACCGCCCACGCTTGATCGGCGTGGGGTTGA	-1	GRCh38	11	3827584	antisense	GGT	NA	NA	NA	A-G	1	1	A_4;	Arg184Arg;	Silent;	Silent	C-T	2	1	C_5;C_7;	Arg184His;Lys183Lys;	Missense;Silent;	Missense
libCART0020-v2_01076	RHOG	RHOG	ENSG00000177105	ENST00000533217	ACCCCACGCCGATCAAGCGT	CTCAACCCCACGCCGATCAAGCGTGGGCGG	-1	GRCh38	11	3827606	sense	GGG	yes	NA	NA	A-G	1	0	A_6;	Thr180Ala;	Missense;	Missense	C-T	2	0	C_4_5;C_7;	Pro179Leu;Thr180Met;	Missense;Missense;	Missense
libCART0020-v2_01077	RHOG	RHOG	ENSG00000177105	ENST00000533217	GCCCACGCTTGATCGGCGTG	GACCGCCCACGCTTGATCGGCGTGGGGTTG	-1	GRCh38	11	3827583	antisense	GGG	yes	NA	NA	A-G	1	1	A_5;	Arg184Arg;	Silent;	Silent	C-T	3	1	C_4;C_6;C_8;	Gly185Arg;Arg184His;Lys183Lys;	Missense;Missense;Silent;	Missense
libCART0020-v2_01078	RHOG	RHOG	ENSG00000177105	ENST00000533217	CCCCACGCCGATCAAGCGTG	TCAACCCCACGCCGATCAAGCGTGGGCGGT	-1	GRCh38	11	3827605	sense	GGC	NA	NA	NA	A-G	1	0	A_5;	Thr180Ala;	Missense;	Missense	C-T	3	1	C_4;C_6;C_8;	Pro179Pro;Thr180Met;Pro181Ser;	Silent;Missense;Missense;	Missense
libCART0020-v2_01079	RHOG	RHOG	ENSG00000177105	ENST00000533217	CGCCCACGCTTGATCGGCGT	GGACCGCCCACGCTTGATCGGCGTGGGGTT	-1	GRCh38	11	3827582	antisense	GGG	yes	NA	NA	A-G	1	1	A_6;	Arg184Arg;	Silent;	Silent	C-T	2	0	C_4_5;C_7;	Gly185Lys;Arg184His;	Missense;Missense;	Missense
libCART0020-v2_01080	RHOG	RHOG	ENSG00000177105	ENST00000533217	CCCACGCCGATCAAGCGTGG	CAACCCCACGCCGATCAAGCGTGGGCGGTC	-1	GRCh38	11	3827604	sense	GCG	NA	NA	NA	A-G	1	0	A_4;	Thr180Ala;	Missense;	Missense	C-T	2	0	C_5;C_7_8;	Thr180Met;Pro181Leu;	Missense;Missense;	Missense
libCART0020-v2_01081	RHOG	RHOG	ENSG00000177105	ENST00000533217	CCGCCCACGCTTGATCGGCG	AGGACCGCCCACGCTTGATCGGCGTGGGGT	-1	GRCh38	11	3827581	antisense	TGG	yes	NA	NA	A-G	1	1	A_7;	Arg184Arg;	Silent;	Silent	C-T	2	0	C_4_5_6;C_8;	Gly185Lys;Arg184His;	Missense;Missense;	Missense
libCART0020-v2_01082	RHOG	RHOG	ENSG00000177105	ENST00000533217	CCACGCCGATCAAGCGTGGG	AACCCCACGCCGATCAAGCGTGGGCGGTCC	-1	GRCh38	11	3827603	sense	CGG	yes	NA	NA	A-G	0	0	NA	NA	NA	NA	C-T	2	0	C_4;C_6_7;	Thr180Met;Pro181Leu;	Missense;Missense;	Missense
libCART0020-v2_01083	RHOG	RHOG	ENSG00000177105	ENST00000533217	ACCGCCCACGCTTGATCGGC	CAGGACCGCCCACGCTTGATCGGCGTGGGG	-1	GRCh38	11	3827580	antisense	GTG	NA	NA	NA	A-G	1	1	A_8;	Arg184Arg;	Silent;	Silent	C-T	1	0	C_5_6_7;	Gly185Lys;	Missense;	Missense
libCART0020-v2_01084	RHOG	RHOG	ENSG00000177105	ENST00000533217	CACGCCGATCAAGCGTGGGC	ACCCCACGCCGATCAAGCGTGGGCGGTCCT	-1	GRCh38	11	3827602	sense	GGT	NA	NA	NA	A-G	1	0	A_8;	Ile182Val;	Missense;	Missense	C-T	1	0	C_5_6;	Pro181Leu;	Missense;	Missense
libCART0020-v2_01085	RHOG	RHOG	ENSG00000177105	ENST00000533217	GACCGCCCACGCTTGATCGG	GCAGGACCGCCCACGCTTGATCGGCGTGGG	-1	GRCh38	11	3827579	antisense	CGT	NA	NA	NA	A-G	0	0	NA	NA	NA	NA	C-T	2	0	C_4;C_6_7_8;	Arg186Gln;Gly185Lys;	Missense;Missense;	Missense
libCART0020-v2_01086	RHOG	RHOG	ENSG00000177105	ENST00000533217	ACGCCGATCAAGCGTGGGCG	CCCCACGCCGATCAAGCGTGGGCGGTCCTG	-1	GRCh38	11	3827601	sense	GTC	NA	NA	NA	A-G	1	0	A_7;	Ile182Val;	Missense;	Missense	C-T	1	0	C_4_5;	Pro181Leu;	Missense;	Missense
libCART0020-v2_01087	RHOG	RHOG	ENSG00000177105	ENST00000533217	GGACCGCCCACGCTTGATCG	TGCAGGACCGCCCACGCTTGATCGGCGTGG	-1	GRCh38	11	3827578	antisense	GCG	NA	NA	NA	A-G	0	0	NA	NA	NA	NA	C-T	2	0	C_4_5;C_7_8;	Arg186Gln;Gly185Glu;	Missense;Missense;	Missense
libCART0020-v2_01088	RHOG	RHOG	ENSG00000177105	ENST00000533217	CGCCGATCAAGCGTGGGCGG	CCCACGCCGATCAAGCGTGGGCGGTCCTGC	-1	GRCh38	11	3827600	sense	TCC	NA	NA	NA	A-G	1	0	A_6;	Ile182Val;	Missense;	Missense	C-T	2	1	C_4;C_8;	Pro181Leu;Ile182Ile;	Missense;Silent;	Missense
libCART0020-v2_01089	RHOG	RHOG	ENSG00000177105	ENST00000533217	AGGACCGCCCACGCTTGATC	ATGCAGGACCGCCCACGCTTGATCGGCGTG	-1	GRCh38	11	3827577	antisense	GGC	NA	NA	NA	A-G	1	0	A_4;	Ser187Pro;	Missense;	Missense	C-T	2	1	C_5_6;C_8;	Arg186Gln;Gly185Gly;	Missense;Silent;	Missense
libCART0020-v2_01090	RHOG	RHOG	ENSG00000177105	ENST00000533217	GCCGATCAAGCGTGGGCGGT	CCACGCCGATCAAGCGTGGGCGGTCCTGCA	-1	GRCh38	11	3827599	sense	CCT	NA	NA	NA	A-G	2	0	A_5;A_8;	Ile182Val;Lys183Glu;	Missense;Missense;	Missense	C-T	1	1	C_7;	Ile182Ile;	Silent;	Silent
libCART0020-v2_01091	RHOG	RHOG	ENSG00000177105	ENST00000533217	CAGGACCGCCCACGCTTGAT	GATGCAGGACCGCCCACGCTTGATCGGCGT	-1	GRCh38	11	3827576	antisense	CGG	yes	NA	NA	A-G	1	0	A_5;	Ser187Pro;	Missense;	Missense	C-T	1	0	C_6_7;	Arg186Gln;	Missense;	Missense
libCART0020-v2_01092	RHOG	RHOG	ENSG00000177105	ENST00000533217	CCGATCAAGCGTGGGCGGTC	CACGCCGATCAAGCGTGGGCGGTCCTGCAT	-1	GRCh38	11	3827598	sense	CTG	NA	NA	NA	A-G	2	0	A_4;A_7_8;	Ile182Val;Lys183Gly;	Missense;Missense;	Missense	C-T	1	1	C_6;	Ile182Ile;	Silent;	Silent
libCART0020-v2_01093	RHOG	RHOG	ENSG00000177105	ENST00000533217	GCAGGACCGCCCACGCTTGA	GGATGCAGGACCGCCCACGCTTGATCGGCG	-1	GRCh38	11	3827575	antisense	TCG	NA	NA	NA	A-G	1	0	A_6;	Ser187Pro;	Missense;	Missense	C-T	1	0	C_7_8;	Arg186Gln;	Missense;	Missense
libCART0020-v2_01094	RHOG	RHOG	ENSG00000177105	ENST00000533217	CGATCAAGCGTGGGCGGTCC	ACGCCGATCAAGCGTGGGCGGTCCTGCATC	-1	GRCh38	11	3827597	sense	TGC	NA	NA	NA	A-G	1	0	A_6_7;	Lys183Gly;	Missense;	Missense	C-T	1	1	C_5;	Ile182Ile;	Silent;	Silent
libCART0020-v2_01095	RHOG	RHOG	ENSG00000177105	ENST00000533217	TGCAGGACCGCCCACGCTTG	AGGATGCAGGACCGCCCACGCTTGATCGGC	-1	GRCh38	11	3827574	antisense	ATC	NA	NA	NA	A-G	2	0	A_4;A_7;	Cys188Arg;Ser187Pro;	Missense;Missense;	Missense	C-T	1	1	C_8;	Arg186Arg;	Silent;	Silent
libCART0020-v2_01096	RHOG	RHOG	ENSG00000177105	ENST00000533217	GATCAAGCGTGGGCGGTCCT	CGCCGATCAAGCGTGGGCGGTCCTGCATCC	-1	GRCh38	11	3827596	sense	GCA	NA	NA	NA	A-G	1	0	A_5_6;	Lys183Gly;	Missense;	Missense	C-T	2	1	C_4;C_8;	Ile182Ile;Arg184Cys;	Silent;Missense;	Missense
libCART0020-v2_01097	RHOG	RHOG	ENSG00000177105	ENST00000533217	ATGCAGGACCGCCCACGCTT	GAGGATGCAGGACCGCCCACGCTTGATCGG	-1	GRCh38	11	3827573	antisense	GAT	NA	NA	NA	A-G	2	0	A_5;A_8;	Cys188Arg;Ser187Pro;	Missense;Missense;	Missense	C-T	1	0	C_4;	Cys188Tyr;	Missense;	Missense
libCART0020-v2_01098	RHOG	RHOG	ENSG00000177105	ENST00000533217	ATCAAGCGTGGGCGGTCCTG	GCCGATCAAGCGTGGGCGGTCCTGCATCCT	-1	GRCh38	11	3827595	sense	CAT	NA	NA	NA	A-G	1	0	A_4_5;	Lys183Gly;	Missense;	Missense	C-T	1	0	C_7;	Arg184Cys;	Missense;	Missense
libCART0020-v2_01099	RHOG	RHOG	ENSG00000177105	ENST00000533217	GATGCAGGACCGCCCACGCT	AGAGGATGCAGGACCGCCCACGCTTGATCG	-1	GRCh38	11	3827572	antisense	TGA	NA	NA	NA	A-G	1	0	A_6;	Cys188Arg;	Missense;	Missense	C-T	1	0	C_5;	Cys188Tyr;	Missense;	Missense
libCART0020-v2_01100	RHOG	RHOG	ENSG00000177105	ENST00000533217	TCAAGCGTGGGCGGTCCTGC	CCGATCAAGCGTGGGCGGTCCTGCATCCTC	-1	GRCh38	11	3827594	sense	ATC	NA	NA	NA	A-G	1	0	A_4;	Lys183Arg;	Missense;	Missense	C-T	1	0	C_6;	Arg184Cys;	Missense;	Missense
libCART0020-v2_01101	RHOG	RHOG	ENSG00000177105	ENST00000533217	GGATGCAGGACCGCCCACGC	AAGAGGATGCAGGACCGCCCACGCTTGATC	-1	GRCh38	11	3827571	antisense	TTG	NA	NA	NA	A-G	1	0	A_7;	Cys188Arg;	Missense;	Missense	C-T	1	0	C_6;	Cys188Tyr;	Missense;	Missense
libCART0020-v2_01102	RHOG	RHOG	ENSG00000177105	ENST00000533217	CAAGCGTGGGCGGTCCTGCA	CGATCAAGCGTGGGCGGTCCTGCATCCTCT	-1	GRCh38	11	3827593	sense	TCC	NA	NA	NA	A-G	0	0	NA	NA	NA	NA	C-T	1	0	C_5;	Arg184Cys;	Missense;	Missense
libCART0020-v2_01103	RHOG	RHOG	ENSG00000177105	ENST00000533217	AGGATGCAGGACCGCCCACG	CAAGAGGATGCAGGACCGCCCACGCTTGAT	-1	GRCh38	11	3827570	antisense	CTT	NA	NA	NA	A-G	2	0	A_4;A_8;	Ile189Thr;Cys188Arg;	Missense;Missense;	Missense	C-T	1	0	C_7;	Cys188Tyr;	Missense;	Missense
libCART0020-v2_01104	RHOG	RHOG	ENSG00000177105	ENST00000533217	AAGCGTGGGCGGTCCTGCAT	GATCAAGCGTGGGCGGTCCTGCATCCTCTT	-1	GRCh38	11	3827592	sense	CCT	NA	NA	NA	A-G	0	0	NA	NA	NA	NA	C-T	1	0	C_4;	Arg184Cys;	Missense;	Missense
libCART0020-v2_01105	RHOG	RHOG	ENSG00000177105	ENST00000533217	GAGGATGCAGGACCGCCCAC	ACAAGAGGATGCAGGACCGCCCACGCTTGA	-1	GRCh38	11	3827569	antisense	GCT	NA	NA	NA	A-G	1	0	A_5;	Ile189Thr;	Missense;	Missense	C-T	1	0	C_8;	Cys188Tyr;	Missense;	Missense
libCART0020-v2_01106	RHOG	RHOG	ENSG00000177105	ENST00000533217	AGCGTGGGCGGTCCTGCATC	ATCAAGCGTGGGCGGTCCTGCATCCTCTTG	-1	GRCh38	11	3827591	sense	CTC	NA	NA	NA	A-G	0	0	NA	NA	NA	NA	C-T	0	0	NA	NA	NA	NA
libCART0020-v2_01107	RHOG	RHOG	ENSG00000177105	ENST00000533217	AGAGGATGCAGGACCGCCCA	CACAAGAGGATGCAGGACCGCCCACGCTTG	-1	GRCh38	11	3827568	antisense	CGC	NA	NA	NA	A-G	1	0	A_6;	Ile189Thr;	Missense;	Missense	C-T	0	0	NA	NA	NA	NA
libCART0020-v2_01108	RHOG	RHOG	ENSG00000177105	ENST00000533217	GCGTGGGCGGTCCTGCATCC	TCAAGCGTGGGCGGTCCTGCATCCTCTTGT	-1	GRCh38	11	3827590	sense	TCT	NA	NA	NA	A-G	0	0	NA	NA	NA	NA	C-T	1	0	C_8;	Arg186Trp;	Missense;	Missense
libCART0020-v2_01109	RHOG	RHOG	ENSG00000177105	ENST00000533217	AAGAGGATGCAGGACCGCCC	TCACAAGAGGATGCAGGACCGCCCACGCTT	-1	GRCh38	11	3827567	antisense	ACG	NA	NA	NA	A-G	2	0	A_4;A_7;	Leu190Pro;Ile189Thr;	Missense;Missense;	Missense	C-T	0	0	NA	NA	NA	NA
libCART0020-v2_01110	RHOG	RHOG	ENSG00000177105	ENST00000533217	CGTGGGCGGTCCTGCATCCT	CAAGCGTGGGCGGTCCTGCATCCTCTTGTG	-1	GRCh38	11	3827589	sense	CTT	NA	NA	NA	A-G	0	0	NA	NA	NA	NA	C-T	1	0	C_7;	Arg186Trp;	Missense;	Missense
libCART0020-v2_01111	RHOG	RHOG	ENSG00000177105	ENST00000533217	CAAGAGGATGCAGGACCGCC	GTCACAAGAGGATGCAGGACCGCCCACGCT	-1	GRCh38	11	3827566	antisense	CAC	NA	NA	NA	A-G	2	0	A_5;A_8;	Leu190Pro;Ile189Thr;	Missense;Missense;	Missense	C-T	0	0	NA	NA	NA	NA
libCART0020-v2_01112	RHOG	RHOG	ENSG00000177105	ENST00000533217	GTGGGCGGTCCTGCATCCTC	AAGCGTGGGCGGTCCTGCATCCTCTTGTGA	-1	GRCh38	11	3827588	sense	TTG	NA	NA	NA	A-G	0	0	NA	NA	NA	NA	C-T	1	0	C_6;	Arg186Trp;	Missense;	Missense
libCART0020-v2_01113	RHOG	RHOG	ENSG00000177105	ENST00000533217	ACAAGAGGATGCAGGACCGC	GGTCACAAGAGGATGCAGGACCGCCCACGC	-1	GRCh38	11	3827565	antisense	CCA	NA	NA	NA	A-G	2	1	A_4;A_6;	Leu191Leu;Leu190Pro;	Silent;Missense;	Missense	C-T	0	0	NA	NA	NA	NA
libCART0020-v2_01114	RHOG	RHOG	ENSG00000177105	ENST00000533217	TGGGCGGTCCTGCATCCTCT	AGCGTGGGCGGTCCTGCATCCTCTTGTGAC	-1	GRCh38	11	3827587	sense	TGT	NA	NA	NA	A-G	0	0	NA	NA	NA	NA	C-T	1	0	C_5;	Arg186Trp;	Missense;	Missense
libCART0020-v2_01115	RHOG	RHOG	ENSG00000177105	ENST00000533217	CACAAGAGGATGCAGGACCG	GGGTCACAAGAGGATGCAGGACCGCCCACG	-1	GRCh38	11	3827564	antisense	CCC	NA	NA	NA	A-G	2	0	A_4_5;A_7;	Leu191Pro;Leu190Pro;	Missense;Missense;	Missense	C-T	0	0	NA	NA	NA	NA
libCART0020-v2_01116	RHOG	RHOG	ENSG00000177105	ENST00000533217	GGGCGGTCCTGCATCCTCTT	GCGTGGGCGGTCCTGCATCCTCTTGTGACC	-1	GRCh38	11	3827586	sense	GTG	NA	NA	NA	A-G	0	0	NA	NA	NA	NA	C-T	2	0	C_4;C_8;	Arg186Trp;Ser187Phe;	Missense;Missense;	Missense
libCART0020-v2_01117	RHOG	RHOG	ENSG00000177105	ENST00000533217	TCACAAGAGGATGCAGGACC	AGGGTCACAAGAGGATGCAGGACCGCCCAC	-1	GRCh38	11	3827563	antisense	GCC	NA	NA	NA	A-G	2	0	A_5_6;A_8;	Leu191Pro;Leu190Pro;	Missense;Missense;	Missense	C-T	1	1	C_4;	Leu191Leu;	Silent;	Silent
libCART0020-v2_01118	RHOG	RHOG	ENSG00000177105	ENST00000533217	GGCGGTCCTGCATCCTCTTG	CGTGGGCGGTCCTGCATCCTCTTGTGACCC	-1	GRCh38	11	3827585	sense	TGA	NA	NA	NA	A-G	0	0	NA	NA	NA	NA	C-T	1	0	C_7_8;	Ser187Phe;	Missense;	Missense
libCART0020-v2_01119	RHOG	RHOG	ENSG00000177105	ENST00000533217	GTCACAAGAGGATGCAGGAC	CAGGGTCACAAGAGGATGCAGGACCGCCCA	-1	GRCh38	11	3827562	antisense	CGC	NA	NA	NA	A-G	2	0	A_4;A_6_7;	Ter192Arg;Leu191Pro;	Missense;Missense;	Missense	C-T	1	1	C_5;	Leu191Leu;	Silent;	Silent
libCART0020-v2_01120	RHOG	RHOG	ENSG00000177105	ENST00000533217	GCGGTCCTGCATCCTCTTGT	GTGGGCGGTCCTGCATCCTCTTGTGACCCT	-1	GRCh38	11	3827584	sense	GAC	NA	NA	NA	A-G	0	0	NA	NA	NA	NA	C-T	1	0	C_6_7;	Ser187Phe;	Missense;	Missense
libCART0020-v2_01121	RHOG	RHOG	ENSG00000177105	ENST00000533217	GGTCACAAGAGGATGCAGGA	CCAGGGTCACAAGAGGATGCAGGACCGCCC	-1	GRCh38	11	3827561	antisense	CCG	NA	NA	NA	A-G	2	0	A_5;A_7_8;	Ter192Arg;Leu191Pro;	Missense;Missense;	Missense	C-T	2	2	C_4;C_6;	Ter192Ter;Leu191Leu;	Silent;Silent;	Silent
libCART0020-v2_01122	RHOG	RHOG	ENSG00000177105	ENST00000533217	CGGTCCTGCATCCTCTTGTG	TGGGCGGTCCTGCATCCTCTTGTGACCCTG	-1	GRCh38	11	3827583	sense	ACC	NA	NA	NA	A-G	0	0	NA	NA	NA	NA	C-T	1	0	C_5_6;	Ser187Phe;	Missense;	Missense
libCART0020-v2_01123	RHOG	RHOG	ENSG00000177105	ENST00000533217	GGGTCACAAGAGGATGCAGG	GCCAGGGTCACAAGAGGATGCAGGACCGCC	-1	GRCh38	11	3827560	antisense	ACC	NA	NA	NA	A-G	2	0	A_6;A_8;	Ter192Arg;Leu191Ser;	Missense;Missense;	Missense	C-T	2	2	C_5;C_7;	Ter192Ter;Leu191Leu;	Silent;Silent;	Silent
libCART0020-v2_01124	RHOG	RHOG	ENSG00000177105	ENST00000533217	GGTCCTGCATCCTCTTGTGA	GGGCGGTCCTGCATCCTCTTGTGACCCTGG	-1	GRCh38	11	3827582	sense	CCC	NA	NA	NA	A-G	0	0	NA	NA	NA	NA	C-T	2	1	C_4_5;C_8;	Ser187Phe;Cys188Cys;	Missense;Silent;	Missense
libCART0020-v2_01125	RHOG	RHOG	ENSG00000177105	ENST00000533217	AGGGTCACAAGAGGATGCAG	TGCCAGGGTCACAAGAGGATGCAGGACCGC	-1	GRCh38	11	3827559	antisense	GAC	NA	NA	NA	A-G	1	0	A_7;	Ter192Arg;	Missense;	Missense	C-T	2	2	C_6;C_8;	Ter192Ter;Leu191Leu;	Silent;Silent;	Silent
libCART0020-v2_01126	RHOG	RHOG	ENSG00000177105	ENST00000533217	GTCCTGCATCCTCTTGTGAC	GGCGGTCCTGCATCCTCTTGTGACCCTGGC	-1	GRCh38	11	3827581	sense	CCT	NA	NA	NA	A-G	1	0	A_8;	Ile189Val;	Missense;	Missense	C-T	2	2	C_4;C_7;	Ser187Ser;Cys188Cys;	Silent;Silent;	Silent
libCART0020-v2_01127	RHOG	RHOG	ENSG00000177105	ENST00000533217	CAGGGTCACAAGAGGATGCA	GTGCCAGGGTCACAAGAGGATGCAGGACCG	-1	GRCh38	11	3827558	antisense	GGA	NA	NA	NA	A-G	1	0	A_8;	Ter192Arg;	Missense;	Missense	C-T	1	1	C_7;	Ter192Ter;	Silent;	Silent
libCART0020-v2_01128	RHOG	RHOG	ENSG00000177105	ENST00000533217	TCCTGCATCCTCTTGTGACC	GCGGTCCTGCATCCTCTTGTGACCCTGGCA	-1	GRCh38	11	3827580	sense	CTG	NA	NA	NA	A-G	1	0	A_7;	Ile189Val;	Missense;	Missense	C-T	1	1	C_6;	Cys188Cys;	Silent;	Silent
libCART0020-v2_01129	RHOG	RHOG	ENSG00000177105	ENST00000533217	CCAGGGTCACAAGAGGATGC	AGTGCCAGGGTCACAAGAGGATGCAGGACC	-1	GRCh38	11	3827557	antisense	AGG	yes	NA	NA	A-G	0	0	NA	NA	NA	NA	C-T	1	1	C_8;	Ter192Ter;	Silent;	Silent
libCART0020-v2_01130	RHOG	RHOG	ENSG00000177105	ENST00000533217	CCTGCATCCTCTTGTGACCC	CGGTCCTGCATCCTCTTGTGACCCTGGCAC	-1	GRCh38	11	3827579	sense	TGG	yes	NA	NA	A-G	1	0	A_6;	Ile189Val;	Missense;	Missense	C-T	2	2	C_5;C_8;	Cys188Cys;Ile189Ile;	Silent;Silent;	Silent
libCART0020-v2_01131	RHOG	RHOG	ENSG00000177105	ENST00000533217	CTGCATCCTCTTGTGACCCT	GGTCCTGCATCCTCTTGTGACCCTGGCACT	-1	GRCh38	11	3827578	sense	GGC	NA	NA	NA	A-G	1	0	A_5;	Ile189Val;	Missense;	Missense	C-T	3	2	C_4;C_7;C_8;	Cys188Cys;Ile189Ile;Leu190Phe;	Silent;Silent;Missense;	Missense
libCART0020-v2_01132	RHOG	RHOG	ENSG00000177105	ENST00000533217	TGCATCCTCTTGTGACCCTG	GTCCTGCATCCTCTTGTGACCCTGGCACTT	-1	GRCh38	11	3827577	sense	GCA	NA	NA	NA	A-G	1	0	A_4;	Ile189Val;	Missense;	Missense	C-T	2	1	C_6;C_7;	Ile189Ile;Leu190Phe;	Silent;Missense;	Missense
libCART0020-v2_01133	RHOG	RHOG	ENSG00000177105	ENST00000533217	GCATCCTCTTGTGACCCTGG	TCCTGCATCCTCTTGTGACCCTGGCACTTG	-1	GRCh38	11	3827576	sense	CAC	NA	NA	NA	A-G	0	0	NA	NA	NA	NA	C-T	2	1	C_5;C_6_8;	Ile189Ile;Leu190Phe;	Silent;Missense;	Missense
libCART0020-v2_01134	RHOG	RHOG	ENSG00000177105	ENST00000533217	CATCCTCTTGTGACCCTGGC	CCTGCATCCTCTTGTGACCCTGGCACTTGG	-1	GRCh38	11	3827575	sense	ACT	NA	NA	NA	A-G	0	0	NA	NA	NA	NA	C-T	2	1	C_4;C_5_7;	Ile189Ile;Leu190Phe;	Silent;Missense;	Missense
libCART0020-v2_01135	RHOG	RHOG	ENSG00000177105	ENST00000533217	ATCCTCTTGTGACCCTGGCA	CTGCATCCTCTTGTGACCCTGGCACTTGGC	-1	GRCh38	11	3827574	sense	CTT	NA	NA	NA	A-G	0	0	NA	NA	NA	NA	C-T	1	0	C_4_6;	Leu190Phe;	Missense;	Missense
libCART0020-v2_01136	RHOG	RHOG	ENSG00000177105	ENST00000533217	CAAGTGCCAGGGTCACAAGA	AAGCCAAGTGCCAGGGTCACAAGAGGATGC	-1	GRCh38	11	3827551	antisense	GGA	NA	NA	NA	A-G	0	0	NA	NA	NA	NA	C-T	2	0	C_7;C_8;	utr;utr;	UTR;UTR;	UTR
libCART0020-v2_01137	RHOG	RHOG	ENSG00000177105	ENST00000533217	TCCTCTTGTGACCCTGGCAC	TGCATCCTCTTGTGACCCTGGCACTTGGCT	-1	GRCh38	11	3827573	sense	TTG	NA	NA	NA	A-G	0	0	NA	NA	NA	NA	C-T	1	1	C_5;	Leu190Leu;	Silent;	Silent
libCART0020-v2_01138	RHOG	RHOG	ENSG00000177105	ENST00000533217	CCTCTTGTGACCCTGGCACT	GCATCCTCTTGTGACCCTGGCACTTGGCTT	-1	GRCh38	11	3827572	sense	TGG	yes	NA	NA	A-G	0	0	NA	NA	NA	NA	C-T	1	1	C_4;	Leu190Leu;	Silent;	Silent
libCART0020-v2_01139	RHOG	RHOG	ENSG00000177105	ENST00000533217	CTCTTGTGACCCTGGCACTT	CATCCTCTTGTGACCCTGGCACTTGGCTTG	-1	GRCh38	11	3827571	sense	GGC	NA	NA	NA	A-G	0	0	NA	NA	NA	NA	C-T	0	0	NA	NA	NA	NA
libCART0020-v2_01140	RHOG	RHOG	ENSG00000177105	ENST00000533217	TCTTGTGACCCTGGCACTTG	ATCCTCTTGTGACCCTGGCACTTGGCTTGG	-1	GRCh38	11	3827570	sense	GCT	NA	NA	NA	A-G	1	0	A_8;	Ter192Trp;	Missense;	Missense	C-T	0	0	NA	NA	NA	NA
libCART0020-v2_01141	RHOG	RHOG	ENSG00000177105	ENST00000533217	CTTGTGACCCTGGCACTTGG	TCCTCTTGTGACCCTGGCACTTGGCTTGGA	-1	GRCh38	11	3827569	sense	CTT	NA	NA	NA	A-G	1	0	A_7;	Ter192Trp;	Missense;	Missense	C-T	1	0	C_8;	utr;	UTR;	UTR
libCART0020-v2_01142	RHOG	RHOG	ENSG00000177105	ENST00000533217	TTGTGACCCTGGCACTTGGC	CCTCTTGTGACCCTGGCACTTGGCTTGGAG	-1	GRCh38	11	3827568	sense	TTG	NA	NA	NA	A-G	1	0	A_6;	Ter192Trp;	Missense;	Missense	C-T	2	0	C_7;C_8;	utr;utr;	UTR;UTR;	UTR
libCART0020-v2_01143	RHOG	RHOG	ENSG00000177105	ENST00000533217	TGTGACCCTGGCACTTGGCT	CTCTTGTGACCCTGGCACTTGGCTTGGAGG	-1	GRCh38	11	3827567	sense	TGG	yes	NA	NA	A-G	1	0	A_5;	Ter192Trp;	Missense;	Missense	C-T	3	0	C_6;C_7;C_8;	utr;utr;utr;	UTR;UTR;UTR;	UTR
libCART0020-v2_01144	RHOG	RHOG	ENSG00000177105	ENST00000533217	GTGACCCTGGCACTTGGCTT	TCTTGTGACCCTGGCACTTGGCTTGGAGGC	-1	GRCh38	11	3827566	sense	GGA	NA	NA	NA	A-G	1	0	A_4;	Ter192Trp;	Missense;	Missense	C-T	3	0	C_5;C_6;C_7;	utr;utr;utr;	UTR;UTR;UTR;	UTR
libCART0020-v2_01145	RHOG	RHOG	ENSG00000177105	ENST00000533217	TGACCCTGGCACTTGGCTTG	CTTGTGACCCTGGCACTTGGCTTGGAGGCT	-1	GRCh38	11	3827565	sense	GAG	NA	NA	NA	A-G	0	0	NA	NA	NA	NA	C-T	3	0	C_4;C_5;C_6;	utr;utr;utr;	UTR;UTR;UTR;	UTR
libCART0020-v2_01146	RHOG	RHOG	ENSG00000177105	ENST00000533217	GACCCTGGCACTTGGCTTGG	TTGTGACCCTGGCACTTGGCTTGGAGGCTG	-1	GRCh38	11	3827564	sense	AGG	yes	NA	NA	A-G	0	0	NA	NA	NA	NA	C-T	2	0	C_4;C_5;	utr;utr;	UTR;UTR;	UTR
libCART0020-v2_01147	RHOG	RHOG	ENSG00000177105	ENST00000533217	ACCCTGGCACTTGGCTTGGA	TGTGACCCTGGCACTTGGCTTGGAGGCTGC	-1	GRCh38	11	3827563	sense	GGC	NA	NA	NA	A-G	0	0	NA	NA	NA	NA	C-T	2	0	C_4;C_8;	utr;utr;	UTR;UTR;	UTR
libCART0020-v2_01148	RHOG	RHOG	ENSG00000177105	ENST00000533217	CAGCCTCCAAGCCAAGTGCC	GGGGCAGCCTCCAAGCCAAGTGCCAGGGTC	-1	GRCh38	11	3827539	antisense	AGG	yes	NA	NA	A-G	0	0	NA	NA	NA	NA	C-T	4	0	C_4;C_5;C_7;C_8;	utr;utr;utr;utr;	UTR;UTR;UTR;UTR;	UTR
libCART0020-v2_01149	RHOG	RHOG	ENSG00000177105	ENST00000533217	GCAGCCTCCAAGCCAAGTGC	AGGGGCAGCCTCCAAGCCAAGTGCCAGGGT	-1	GRCh38	11	3827538	antisense	CAG	NA	NA	NA	A-G	0	0	NA	NA	NA	NA	C-T	3	0	C_5;C_6;C_8;	utr;utr;utr;	UTR;UTR;UTR;	UTR
libCART0020-v2_01150	RHOG	RHOG	ENSG00000177105	ENST00000533217	GCACTTGGCTTGGAGGCTGC	CCTGGCACTTGGCTTGGAGGCTGCCCCTGC	-1	GRCh38	11	3827557	sense	CCC	NA	NA	NA	A-G	0	0	NA	NA	NA	NA	C-T	1	0	C_4;	utr;	UTR;	UTR
libCART0020-v2_01151	RHOG	RHOG	ENSG00000177105	ENST00000533217	CACTTGGCTTGGAGGCTGCC	CTGGCACTTGGCTTGGAGGCTGCCCCTGCC	-1	GRCh38	11	3827556	sense	CCT	NA	NA	NA	A-G	0	0	NA	NA	NA	NA	C-T	1	0	C_8;	utr;	UTR;	UTR
libCART0020-v2_01152	RHOG	RHOG	ENSG00000177105	ENST00000533217	ACTTGGCTTGGAGGCTGCCC	TGGCACTTGGCTTGGAGGCTGCCCCTGCCC	-1	GRCh38	11	3827555	sense	CTG	NA	NA	NA	A-G	0	0	NA	NA	NA	NA	C-T	1	0	C_7;	utr;	UTR;	UTR
libCART0020-v2_01153	RHOG	RHOG	ENSG00000177105	ENST00000533217	GCAGGGGCAGCCTCCAAGCC	GAGGGCAGGGGCAGCCTCCAAGCCAAGTGC	-1	GRCh38	11	3827532	antisense	AAG	NA	NA	NA	A-G	0	0	NA	NA	NA	NA	C-T	1	0	C_8;	utr;	UTR;	UTR
libCART0020-v2_01154	RHOG	RHOG	ENSG00000177105	ENST00000533217	CTTGGCTTGGAGGCTGCCCC	GGCACTTGGCTTGGAGGCTGCCCCTGCCCT	-1	GRCh38	11	3827554	sense	TGC	NA	NA	NA	A-G	0	0	NA	NA	NA	NA	C-T	1	0	C_6;	utr;	UTR;	UTR
libCART0020-v2_01155	RHOG	RHOG	ENSG00000177105	ENST00000533217	TTGGCTTGGAGGCTGCCCCT	GCACTTGGCTTGGAGGCTGCCCCTGCCCTC	-1	GRCh38	11	3827553	sense	GCC	NA	NA	NA	A-G	0	0	NA	NA	NA	NA	C-T	1	0	C_5;	utr;	UTR;	UTR
libCART0020-v2_01156	RHOG	RHOG	ENSG00000177105	ENST00000533217	TGGCTTGGAGGCTGCCCCTG	CACTTGGCTTGGAGGCTGCCCCTGCCCTCC	-1	GRCh38	11	3827552	sense	CCC	NA	NA	NA	A-G	0	0	NA	NA	NA	NA	C-T	1	0	C_4;	utr;	UTR;	UTR
libCART0020-v2_01157	RHOG	RHOG	ENSG00000177105	ENST00000533217	GGAGGCTGCCCCTGCCCTCC	GCTTGGAGGCTGCCCCTGCCCTCCCCCCAC	-1	GRCh38	11	3827546	sense	CCC	NA	NA	NA	A-G	0	0	NA	NA	NA	NA	C-T	1	0	C_6;	utr;	UTR;	UTR
libCART0020-v2_01158	RHOG	RHOG	ENSG00000177105	ENST00000533217	GAGGCTGCCCCTGCCCTCCC	CTTGGAGGCTGCCCCTGCCCTCCCCCCACC	-1	GRCh38	11	3827545	sense	CCC	NA	NA	NA	A-G	0	0	NA	NA	NA	NA	C-T	2	0	C_5;C_8;	utr;utr;	UTR;UTR;	UTR
libCART0020-v2_01159	RHOG	RHOG	ENSG00000177105	ENST00000533217	AGGCTGCCCCTGCCCTCCCC	TTGGAGGCTGCCCCTGCCCTCCCCCCACCA	-1	GRCh38	11	3827544	sense	CCA	NA	NA	NA	A-G	0	0	NA	NA	NA	NA	C-T	3	0	C_4;C_7;C_8;	utr;utr;utr;	UTR;UTR;UTR;	UTR
libCART0020-v2_01160	RHOG	RHOG	ENSG00000177105	ENST00000533217	GCCAGGGTCACAAGAGGATG	AAGTGCCAGGGTCACAAGAGGATGCAGGAC	-1	GRCh38	11	3827556	antisense	CAG	NA	NA	NA	A-G	1	0	A_4;	utr;	UTR;	UTR	C-T	0	0	NA	NA	NA	NA
libCART0020-v2_01161	RHOG	RHOG	ENSG00000177105	ENST00000533217	GCCAAGTGCCAGGGTCACAA	CCAAGCCAAGTGCCAGGGTCACAAGAGGAT	-1	GRCh38	11	3827549	antisense	GAG	NA	NA	NA	A-G	2	0	A_4;A_5;	utr;utr;	UTR;UTR;	UTR	C-T	0	0	NA	NA	NA	NA
libCART0020-v2_01162	RHOG	RHOG	ENSG00000177105	ENST00000533217	GGCAGGGGCAGCCTCCAAGC	GGAGGGCAGGGGCAGCCTCCAAGCCAAGTG	-1	GRCh38	11	3827531	antisense	CAA	NA	NA	NA	A-G	1	0	A_4;	utr;	UTR;	UTR	C-T	0	0	NA	NA	NA	NA
libCART0020-v2_01163	RHOG	RHOG	ENSG00000177105	ENST00000533217	GGCTTGGAGGCTGCCCCTGC	ACTTGGCTTGGAGGCTGCCCCTGCCCTCCC	-1	GRCh38	11	3827551	sense	CCT	NA	NA	NA	A-G	1	0	A_8;	utr;	UTR;	UTR	C-T	0	0	NA	NA	NA	NA
libCART0020-v2_01164	RHOG	RHOG	ENSG00000177105	ENST00000533217	GCTTGGAGGCTGCCCCTGCC	CTTGGCTTGGAGGCTGCCCCTGCCCTCCCC	-1	GRCh38	11	3827550	sense	CTC	NA	NA	NA	A-G	1	0	A_7;	utr;	UTR;	UTR	C-T	0	0	NA	NA	NA	NA
libCART0020-v2_01165	RHOG	RHOG	ENSG00000177105	ENST00000533217	CTTGGAGGCTGCCCCTGCCC	TTGGCTTGGAGGCTGCCCCTGCCCTCCCCC	-1	GRCh38	11	3827549	sense	TCC	NA	NA	NA	A-G	1	0	A_6;	utr;	UTR;	UTR	C-T	0	0	NA	NA	NA	NA
libCART0020-v2_01166	RHOG	RHOG	ENSG00000177105	ENST00000533217	GGGGAGGGCAGGGGCAGCCT	GTGGGGGGAGGGCAGGGGCAGCCTCCAAGC	-1	GRCh38	11	3827525	antisense	CCA	NA	NA	NA	A-G	1	0	A_5;	utr;	UTR;	UTR	C-T	0	0	NA	NA	NA	NA
libCART0020-v2_01167	RHOG	RHOG	ENSG00000177105	ENST00000533217	GGGGGAGGGCAGGGGCAGCC	GGTGGGGGGAGGGCAGGGGCAGCCTCCAAG	-1	GRCh38	11	3827524	antisense	TCC	NA	NA	NA	A-G	1	0	A_6;	utr;	UTR;	UTR	C-T	0	0	NA	NA	NA	NA
libCART0020-v2_01168	RHOG	RHOG	ENSG00000177105	ENST00000533217	GGGGGGAGGGCAGGGGCAGC	TGGTGGGGGGAGGGCAGGGGCAGCCTCCAA	-1	GRCh38	11	3827523	antisense	CTC	NA	NA	NA	A-G	1	0	A_7;	utr;	UTR;	UTR	C-T	0	0	NA	NA	NA	NA
libCART0020-v2_01169	RHOG	RHOG	ENSG00000177105	ENST00000533217	TGGGGGGAGGGCAGGGGCAG	CTGGTGGGGGGAGGGCAGGGGCAGCCTCCA	-1	GRCh38	11	3827522	antisense	CCT	NA	NA	NA	A-G	1	0	A_8;	utr;	UTR;	UTR	C-T	0	0	NA	NA	NA	NA
libCART0020-v2_01170	PAC	PD0039_PAC-sequence	PD0039_PAC-sequence	PD0039_PAC-sequence	GCGCACCGTGGGCTTGTACT	CGAGGCGCACCGTGGGCTTGTACTCGGTCA	1	NA	NA	26	antisense	CGG	yes	NA	NA	A-G	1	0	A_5;	Val8Ala;	Missense;	Missense	C-T	2	1	C_4_6;C_7;	Val8Ile;Thr7Thr;	Missense;Silent;	Missense
libCART0020-v2_01171	PAC	PD0039_PAC-sequence	PD0039_PAC-sequence	PD0039_PAC-sequence	CCGAGTACAAGCCCACGGTG	ATGACCGAGTACAAGCCCACGGTGCGCCTC	1	NA	NA	4	sense	CGC	NA	NA	NA	A-G	2	0	A_4;A_7;	Glu3Gly;Tyr4Cys;	Missense;Missense;	Missense	C-T	1	1	C_8;	Tyr4Tyr;	Silent;	Silent
libCART0020-v2_01172	PAC	PD0039_PAC-sequence	PD0039_PAC-sequence	PD0039_PAC-sequence	GGCGCACCGTGGGCTTGTAC	GCGAGGCGCACCGTGGGCTTGTACTCGGTC	1	NA	NA	27	antisense	TCG	NA	NA	NA	A-G	1	0	A_6;	Val8Ala;	Missense;	Missense	C-T	2	1	C_5_7;C_8;	Val8Ile;Thr7Thr;	Missense;Silent;	Missense
libCART0020-v2_01173	PAC	PD0039_PAC-sequence	PD0039_PAC-sequence	PD0039_PAC-sequence	CGAGTACAAGCCCACGGTGC	TGACCGAGTACAAGCCCACGGTGCGCCTCG	1	NA	NA	5	sense	GCC	NA	NA	NA	A-G	2	0	A_6;A_8;	Tyr4Cys;Lys5Glu;	Missense;Missense;	Missense	C-T	1	1	C_7;	Tyr4Tyr;	Silent;	Silent
libCART0020-v2_01174	PAC	PD0039_PAC-sequence	PD0039_PAC-sequence	PD0039_PAC-sequence	AGGCGCACCGTGGGCTTGTA	GGCGAGGCGCACCGTGGGCTTGTACTCGGT	1	NA	NA	28	antisense	CTC	NA	NA	NA	A-G	1	0	A_7;	Val8Ala;	Missense;	Missense	C-T	2	0	C_4;C_6_8;	Arg9His;Val8Ile;	Missense;Missense;	Missense
libCART0020-v2_01175	PAC	PD0039_PAC-sequence	PD0039_PAC-sequence	PD0039_PAC-sequence	GAGTACAAGCCCACGGTGCG	GACCGAGTACAAGCCCACGGTGCGCCTCGC	1	NA	NA	6	sense	CCT	NA	NA	NA	A-G	2	0	A_5;A_7_8;	Tyr4Cys;Lys5Gly;	Missense;Missense;	Missense	C-T	1	1	C_6;	Tyr4Tyr;	Silent;	Silent
libCART0020-v2_01176	PAC	PD0039_PAC-sequence	PD0039_PAC-sequence	PD0039_PAC-sequence	GAGGCGCACCGTGGGCTTGT	TGGCGAGGCGCACCGTGGGCTTGTACTCGG	1	NA	NA	29	antisense	ACT	NA	NA	NA	A-G	1	0	A_8;	Val8Ala;	Missense;	Missense	C-T	2	1	C_5;C_7;	Arg9His;Val8Val;	Missense;Silent;	Missense
libCART0020-v2_01177	PAC	PD0039_PAC-sequence	PD0039_PAC-sequence	PD0039_PAC-sequence	AGTACAAGCCCACGGTGCGC	ACCGAGTACAAGCCCACGGTGCGCCTCGCC	1	NA	NA	7	sense	CTC	NA	NA	NA	A-G	2	0	A_4;A_6_7;	Tyr4Cys;Lys5Gly;	Missense;Missense;	Missense	C-T	1	1	C_5;	Tyr4Tyr;	Silent;	Silent
libCART0020-v2_01178	PAC	PD0039_PAC-sequence	PD0039_PAC-sequence	PD0039_PAC-sequence	CGAGGCGCACCGTGGGCTTG	GTGGCGAGGCGCACCGTGGGCTTGTACTCG	1	NA	NA	30	antisense	TAC	NA	NA	NA	A-G	0	0	NA	NA	NA	NA	C-T	2	1	C_6;C_8;	Arg9His;Val8Val;	Missense;Silent;	Missense
libCART0020-v2_01179	PAC	PD0039_PAC-sequence	PD0039_PAC-sequence	PD0039_PAC-sequence	GTACAAGCCCACGGTGCGCC	CCGAGTACAAGCCCACGGTGCGCCTCGCCA	1	NA	NA	8	sense	TCG	NA	NA	NA	A-G	1	0	A_5_6;	Lys5Gly;	Missense;	Missense	C-T	2	1	C_4;C_8;	Tyr4Tyr;Pro6Ser;	Silent;Missense;	Missense
libCART0020-v2_01180	PAC	PD0039_PAC-sequence	PD0039_PAC-sequence	PD0039_PAC-sequence	GCGAGGCGCACCGTGGGCTT	GGTGGCGAGGCGCACCGTGGGCTTGTACTC	1	NA	NA	31	antisense	GTA	NA	NA	NA	A-G	1	0	A_4;	Leu10Pro;	Missense;	Missense	C-T	1	0	C_7;	Arg9His;	Missense;	Missense
libCART0020-v2_01181	PAC	PD0039_PAC-sequence	PD0039_PAC-sequence	PD0039_PAC-sequence	TACAAGCCCACGGTGCGCCT	CGAGTACAAGCCCACGGTGCGCCTCGCCAC	1	NA	NA	9	sense	CGC	NA	NA	NA	A-G	1	0	A_4_5;	Lys5Gly;	Missense;	Missense	C-T	1	0	C_7_8;	Pro6Phe;	Missense;	Missense
libCART0020-v2_01182	PAC	PD0039_PAC-sequence	PD0039_PAC-sequence	PD0039_PAC-sequence	GGCGAGGCGCACCGTGGGCT	GGGTGGCGAGGCGCACCGTGGGCTTGTACT	1	NA	NA	32	antisense	TGT	NA	NA	NA	A-G	1	0	A_5;	Leu10Pro;	Missense;	Missense	C-T	1	0	C_8;	Arg9His;	Missense;	Missense
libCART0020-v2_01183	PAC	PD0039_PAC-sequence	PD0039_PAC-sequence	PD0039_PAC-sequence	ACAAGCCCACGGTGCGCCTC	GAGTACAAGCCCACGGTGCGCCTCGCCACC	1	NA	NA	10	sense	GCC	NA	NA	NA	A-G	1	0	A_4;	Lys5Arg;	Missense;	Missense	C-T	1	0	C_6_7_8;	Pro6Phe;	Missense;	Missense
libCART0020-v2_01184	PAC	PD0039_PAC-sequence	PD0039_PAC-sequence	PD0039_PAC-sequence	TGGCGAGGCGCACCGTGGGC	CGGGTGGCGAGGCGCACCGTGGGCTTGTAC	1	NA	NA	33	antisense	TTG	NA	NA	NA	A-G	1	0	A_6;	Leu10Pro;	Missense;	Missense	C-T	1	0	C_4;	Ala11Thr;	Missense;	Missense
libCART0020-v2_01185	PAC	PD0039_PAC-sequence	PD0039_PAC-sequence	PD0039_PAC-sequence	CAAGCCCACGGTGCGCCTCG	AGTACAAGCCCACGGTGCGCCTCGCCACCC	1	NA	NA	11	sense	CCA	NA	NA	NA	A-G	1	0	A_8;	Thr7Ala;	Missense;	Missense	C-T	1	0	C_5_6_7;	Pro6Phe;	Missense;	Missense
libCART0020-v2_01186	PAC	PD0039_PAC-sequence	PD0039_PAC-sequence	PD0039_PAC-sequence	GTGGCGAGGCGCACCGTGGG	GCGGGTGGCGAGGCGCACCGTGGGCTTGTA	1	NA	NA	34	antisense	CTT	NA	NA	NA	A-G	1	0	A_7;	Leu10Pro;	Missense;	Missense	C-T	1	0	C_5;	Ala11Thr;	Missense;	Missense
libCART0020-v2_01187	PAC	PD0039_PAC-sequence	PD0039_PAC-sequence	PD0039_PAC-sequence	AAGCCCACGGTGCGCCTCGC	GTACAAGCCCACGGTGCGCCTCGCCACCCG	1	NA	NA	12	sense	CAC	NA	NA	NA	A-G	1	0	A_7;	Thr7Ala;	Missense;	Missense	C-T	2	0	C_4_5_6;C_8;	Pro6Phe;Thr7Met;	Missense;Missense;	Missense
libCART0020-v2_01188	PAC	PD0039_PAC-sequence	PD0039_PAC-sequence	PD0039_PAC-sequence	GGTGGCGAGGCGCACCGTGG	CGCGGGTGGCGAGGCGCACCGTGGGCTTGT	1	NA	NA	35	antisense	GCT	NA	NA	NA	A-G	1	0	A_8;	Leu10Pro;	Missense;	Missense	C-T	1	0	C_6;	Ala11Thr;	Missense;	Missense
libCART0020-v2_01189	PAC	PD0039_PAC-sequence	PD0039_PAC-sequence	PD0039_PAC-sequence	AGCCCACGGTGCGCCTCGCC	TACAAGCCCACGGTGCGCCTCGCCACCCGC	1	NA	NA	13	sense	ACC	NA	NA	NA	A-G	1	0	A_6;	Thr7Ala;	Missense;	Missense	C-T	2	0	C_4_5;C_7;	Pro6Leu;Thr7Met;	Missense;Missense;	Missense
libCART0020-v2_01190	PAC	PD0039_PAC-sequence	PD0039_PAC-sequence	PD0039_PAC-sequence	GGGTGGCGAGGCGCACCGTG	TCGCGGGTGGCGAGGCGCACCGTGGGCTTG	1	NA	NA	36	antisense	GGC	NA	NA	NA	A-G	0	0	NA	NA	NA	NA	C-T	1	0	C_7;	Ala11Thr;	Missense;	Missense
libCART0020-v2_01191	PAC	PD0039_PAC-sequence	PD0039_PAC-sequence	PD0039_PAC-sequence	GCCCACGGTGCGCCTCGCCA	ACAAGCCCACGGTGCGCCTCGCCACCCGCG	1	NA	NA	14	sense	CCC	NA	NA	NA	A-G	1	0	A_5;	Thr7Ala;	Missense;	Missense	C-T	2	1	C_4;C_6;	Pro6Pro;Thr7Met;	Silent;Missense;	Missense
libCART0020-v2_01192	PAC	PD0039_PAC-sequence	PD0039_PAC-sequence	PD0039_PAC-sequence	CGGGTGGCGAGGCGCACCGT	GTCGCGGGTGGCGAGGCGCACCGTGGGCTT	1	NA	NA	37	antisense	GGG	yes	NA	NA	A-G	0	0	NA	NA	NA	NA	C-T	1	0	C_8;	Ala11Thr;	Missense;	Missense
libCART0020-v2_01193	PAC	PD0039_PAC-sequence	PD0039_PAC-sequence	PD0039_PAC-sequence	CCCACGGTGCGCCTCGCCAC	CAAGCCCACGGTGCGCCTCGCCACCCGCGA	1	NA	NA	15	sense	CCG	NA	NA	NA	A-G	1	0	A_4;	Thr7Ala;	Missense;	Missense	C-T	1	0	C_5;	Thr7Met;	Missense;	Missense
libCART0020-v2_01194	PAC	PD0039_PAC-sequence	PD0039_PAC-sequence	PD0039_PAC-sequence	GCGGGTGGCGAGGCGCACCG	CGTCGCGGGTGGCGAGGCGCACCGTGGGCT	1	NA	NA	38	antisense	TGG	yes	NA	NA	A-G	0	0	NA	NA	NA	NA	C-T	0	0	NA	NA	NA	NA
libCART0020-v2_01195	PAC	PD0039_PAC-sequence	PD0039_PAC-sequence	PD0039_PAC-sequence	CCACGGTGCGCCTCGCCACC	AAGCCCACGGTGCGCCTCGCCACCCGCGAC	1	NA	NA	16	sense	CGC	NA	NA	NA	A-G	0	0	NA	NA	NA	NA	C-T	1	0	C_4;	Thr7Met;	Missense;	Missense
libCART0020-v2_01196	PAC	PD0039_PAC-sequence	PD0039_PAC-sequence	PD0039_PAC-sequence	CGCGGGTGGCGAGGCGCACC	TCGTCGCGGGTGGCGAGGCGCACCGTGGGC	1	NA	NA	39	antisense	GTG	NA	NA	NA	A-G	0	0	NA	NA	NA	NA	C-T	0	0	NA	NA	NA	NA
libCART0020-v2_01197	PAC	PD0039_PAC-sequence	PD0039_PAC-sequence	PD0039_PAC-sequence	CACGGTGCGCCTCGCCACCC	AGCCCACGGTGCGCCTCGCCACCCGCGACG	1	NA	NA	17	sense	GCG	NA	NA	NA	A-G	0	0	NA	NA	NA	NA	C-T	1	0	C_8;	Arg9Cys;	Missense;	Missense
libCART0020-v2_01198	PAC	PD0039_PAC-sequence	PD0039_PAC-sequence	PD0039_PAC-sequence	TCGCGGGTGGCGAGGCGCAC	GTCGTCGCGGGTGGCGAGGCGCACCGTGGG	1	NA	NA	40	antisense	CGT	NA	NA	NA	A-G	0	0	NA	NA	NA	NA	C-T	1	0	C_4;	Arg13His;	Missense;	Missense
libCART0020-v2_01199	PAC	PD0039_PAC-sequence	PD0039_PAC-sequence	PD0039_PAC-sequence	ACGGTGCGCCTCGCCACCCG	GCCCACGGTGCGCCTCGCCACCCGCGACGA	1	NA	NA	18	sense	CGA	NA	NA	NA	A-G	0	0	NA	NA	NA	NA	C-T	1	0	C_7;	Arg9Cys;	Missense;	Missense
libCART0020-v2_01200	PAC	PD0039_PAC-sequence	PD0039_PAC-sequence	PD0039_PAC-sequence	GTCGCGGGTGGCGAGGCGCA	CGTCGTCGCGGGTGGCGAGGCGCACCGTGG	1	NA	NA	41	antisense	CCG	NA	NA	NA	A-G	0	0	NA	NA	NA	NA	C-T	1	0	C_5;	Arg13His;	Missense;	Missense
libCART0020-v2_01201	PAC	PD0039_PAC-sequence	PD0039_PAC-sequence	PD0039_PAC-sequence	CGGTGCGCCTCGCCACCCGC	CCCACGGTGCGCCTCGCCACCCGCGACGAC	1	NA	NA	19	sense	GAC	NA	NA	NA	A-G	0	0	NA	NA	NA	NA	C-T	1	0	C_6_8;	Arg9Cys;	Missense;	Missense
libCART0020-v2_01202	PAC	PD0039_PAC-sequence	PD0039_PAC-sequence	PD0039_PAC-sequence	CGTCGCGGGTGGCGAGGCGC	ACGTCGTCGCGGGTGGCGAGGCGCACCGTG	1	NA	NA	42	antisense	ACC	NA	NA	NA	A-G	0	0	NA	NA	NA	NA	C-T	2	0	C_4;C_6;	Asp14Asn;Arg13His;	Missense;Missense;	Missense
libCART0020-v2_01203	PAC	PD0039_PAC-sequence	PD0039_PAC-sequence	PD0039_PAC-sequence	GGTGCGCCTCGCCACCCGCG	CCACGGTGCGCCTCGCCACCCGCGACGACG	1	NA	NA	20	sense	ACG	NA	NA	NA	A-G	0	0	NA	NA	NA	NA	C-T	2	0	C_5_7;C_8;	Arg9Cys;Leu10Phe;	Missense;Missense;	Missense
libCART0020-v2_01204	PAC	PD0039_PAC-sequence	PD0039_PAC-sequence	PD0039_PAC-sequence	TCGTCGCGGGTGGCGAGGCG	GACGTCGTCGCGGGTGGCGAGGCGCACCGT	1	NA	NA	43	antisense	CAC	NA	NA	NA	A-G	0	0	NA	NA	NA	NA	C-T	2	0	C_5;C_7;	Asp14Asn;Arg13His;	Missense;Missense;	Missense
libCART0020-v2_01205	PAC	PD0039_PAC-sequence	PD0039_PAC-sequence	PD0039_PAC-sequence	GTGCGCCTCGCCACCCGCGA	CACGGTGCGCCTCGCCACCCGCGACGACGT	1	NA	NA	21	sense	CGA	NA	NA	NA	A-G	0	0	NA	NA	NA	NA	C-T	2	0	C_4_6;C_7;	Arg9Cys;Leu10Phe;	Missense;Missense;	Missense
libCART0020-v2_01206	PAC	PD0039_PAC-sequence	PD0039_PAC-sequence	PD0039_PAC-sequence	GTCGTCGCGGGTGGCGAGGC	GGACGTCGTCGCGGGTGGCGAGGCGCACCG	1	NA	NA	44	antisense	GCA	NA	NA	NA	A-G	0	0	NA	NA	NA	NA	C-T	2	0	C_6;C_8;	Asp14Asn;Arg13His;	Missense;Missense;	Missense
libCART0020-v2_01207	PAC	PD0039_PAC-sequence	PD0039_PAC-sequence	PD0039_PAC-sequence	TGCGCCTCGCCACCCGCGAC	ACGGTGCGCCTCGCCACCCGCGACGACGTC	1	NA	NA	22	sense	GAC	NA	NA	NA	A-G	0	0	NA	NA	NA	NA	C-T	2	1	C_5;C_6_8;	Arg9Arg;Leu10Phe;	Silent;Missense;	Missense
libCART0020-v2_01208	PAC	PD0039_PAC-sequence	PD0039_PAC-sequence	PD0039_PAC-sequence	CGTCGTCGCGGGTGGCGAGG	GGGACGTCGTCGCGGGTGGCGAGGCGCACC	1	NA	NA	45	antisense	CGC	NA	NA	NA	A-G	0	0	NA	NA	NA	NA	C-T	2	0	C_4;C_7;	Asp15Asn;Asp14Asn;	Missense;Missense;	Missense
libCART0020-v2_01209	PAC	PD0039_PAC-sequence	PD0039_PAC-sequence	PD0039_PAC-sequence	GCGCCTCGCCACCCGCGACG	CGGTGCGCCTCGCCACCCGCGACGACGTCC	1	NA	NA	23	sense	ACG	NA	NA	NA	A-G	0	0	NA	NA	NA	NA	C-T	2	1	C_4;C_5_7;	Arg9Arg;Leu10Phe;	Silent;Missense;	Missense
libCART0020-v2_01210	PAC	PD0039_PAC-sequence	PD0039_PAC-sequence	PD0039_PAC-sequence	ACGTCGTCGCGGGTGGCGAG	GGGGACGTCGTCGCGGGTGGCGAGGCGCAC	1	NA	NA	46	antisense	GCG	NA	NA	NA	A-G	0	0	NA	NA	NA	NA	C-T	2	0	C_5;C_8;	Asp15Asn;Asp14Asn;	Missense;Missense;	Missense
libCART0020-v2_01211	PAC	PD0039_PAC-sequence	PD0039_PAC-sequence	PD0039_PAC-sequence	CGCCTCGCCACCCGCGACGA	GGTGCGCCTCGCCACCCGCGACGACGTCCC	1	NA	NA	24	sense	CGT	NA	NA	NA	A-G	0	0	NA	NA	NA	NA	C-T	2	0	C_4_6;C_8;	Leu10Phe;Ala11Val;	Missense;Missense;	Missense
libCART0020-v2_01212	PAC	PD0039_PAC-sequence	PD0039_PAC-sequence	PD0039_PAC-sequence	GACGTCGTCGCGGGTGGCGA	TGGGGACGTCGTCGCGGGTGGCGAGGCGCA	1	NA	NA	47	antisense	GGC	NA	NA	NA	A-G	0	0	NA	NA	NA	NA	C-T	1	0	C_6;	Asp15Asn;	Missense;	Missense
libCART0020-v2_01213	PAC	PD0039_PAC-sequence	PD0039_PAC-sequence	PD0039_PAC-sequence	GCCTCGCCACCCGCGACGAC	GTGCGCCTCGCCACCCGCGACGACGTCCCC	1	NA	NA	25	sense	GTC	NA	NA	NA	A-G	0	0	NA	NA	NA	NA	C-T	2	1	C_5;C_7_8;	Leu10Leu;Ala11Val;	Silent;Missense;	Missense
libCART0020-v2_01214	PAC	PD0039_PAC-sequence	PD0039_PAC-sequence	PD0039_PAC-sequence	GGACGTCGTCGCGGGTGGCG	CTGGGGACGTCGTCGCGGGTGGCGAGGCGC	1	NA	NA	48	antisense	AGG	yes	NA	NA	A-G	0	0	NA	NA	NA	NA	C-T	2	0	C_4;C_7;	Val16Ile;Asp15Asn;	Missense;Missense;	Missense
libCART0020-v2_01215	PAC	PD0039_PAC-sequence	PD0039_PAC-sequence	PD0039_PAC-sequence	CCTCGCCACCCGCGACGACG	TGCGCCTCGCCACCCGCGACGACGTCCCCA	1	NA	NA	26	sense	TCC	NA	NA	NA	A-G	1	0	A_8;	Thr12Ala;	Missense;	Missense	C-T	2	1	C_4;C_6_7;	Leu10Leu;Ala11Val;	Silent;Missense;	Missense
libCART0020-v2_01216	PAC	PD0039_PAC-sequence	PD0039_PAC-sequence	PD0039_PAC-sequence	GGGACGTCGTCGCGGGTGGC	CCTGGGGACGTCGTCGCGGGTGGCGAGGCG	1	NA	NA	49	antisense	GAG	NA	NA	NA	A-G	1	0	A_4;	Val16Ala;	Missense;	Missense	C-T	2	0	C_5;C_8;	Val16Ile;Asp15Asn;	Missense;Missense;	Missense
libCART0020-v2_01217	PAC	PD0039_PAC-sequence	PD0039_PAC-sequence	PD0039_PAC-sequence	CTCGCCACCCGCGACGACGT	GCGCCTCGCCACCCGCGACGACGTCCCCAG	1	NA	NA	27	sense	CCC	NA	NA	NA	A-G	1	0	A_7;	Thr12Ala;	Missense;	Missense	C-T	2	0	C_5_6;C_8;	Ala11Val;Thr12Ile;	Missense;Missense;	Missense
libCART0020-v2_01218	PAC	PD0039_PAC-sequence	PD0039_PAC-sequence	PD0039_PAC-sequence	GGGGACGTCGTCGCGGGTGG	CCCTGGGGACGTCGTCGCGGGTGGCGAGGC	1	NA	NA	50	antisense	CGA	NA	NA	NA	A-G	1	0	A_5;	Val16Ala;	Missense;	Missense	C-T	1	0	C_6;	Val16Ile;	Missense;	Missense
libCART0020-v2_01219	PAC	PD0039_PAC-sequence	PD0039_PAC-sequence	PD0039_PAC-sequence	TCGCCACCCGCGACGACGTC	CGCCTCGCCACCCGCGACGACGTCCCCAGG	1	NA	NA	28	sense	CCC	NA	NA	NA	A-G	1	0	A_6;	Thr12Ala;	Missense;	Missense	C-T	2	0	C_4_5;C_7_8;	Ala11Val;Thr12Ile;	Missense;Missense;	Missense
libCART0020-v2_01220	PAC	PD0039_PAC-sequence	PD0039_PAC-sequence	PD0039_PAC-sequence	TGGGGACGTCGTCGCGGGTG	GCCCTGGGGACGTCGTCGCGGGTGGCGAGG	1	NA	NA	51	antisense	GCG	NA	NA	NA	A-G	1	0	A_6;	Val16Ala;	Missense;	Missense	C-T	1	0	C_7;	Val16Ile;	Missense;	Missense
libCART0020-v2_01221	PAC	PD0039_PAC-sequence	PD0039_PAC-sequence	PD0039_PAC-sequence	CGCCACCCGCGACGACGTCC	GCCTCGCCACCCGCGACGACGTCCCCAGGG	1	NA	NA	29	sense	CCA	NA	NA	NA	A-G	1	0	A_5;	Thr12Ala;	Missense;	Missense	C-T	3	1	C_4;C_6_7;C_8;	Ala11Ala;Thr12Ile;Arg13Cys;	Silent;Missense;Missense;	Missense
libCART0020-v2_01222	PAC	PD0039_PAC-sequence	PD0039_PAC-sequence	PD0039_PAC-sequence	CTGGGGACGTCGTCGCGGGT	GGCCCTGGGGACGTCGTCGCGGGTGGCGAG	1	NA	NA	52	antisense	GGC	NA	NA	NA	A-G	1	0	A_7;	Val16Ala;	Missense;	Missense	C-T	1	0	C_8;	Val16Ile;	Missense;	Missense
libCART0020-v2_01223	PAC	PD0039_PAC-sequence	PD0039_PAC-sequence	PD0039_PAC-sequence	GCCACCCGCGACGACGTCCC	CCTCGCCACCCGCGACGACGTCCCCAGGGC	1	NA	NA	30	sense	CAG	NA	NA	NA	A-G	1	0	A_4;	Thr12Ala;	Missense;	Missense	C-T	2	0	C_5_6;C_7;	Thr12Ile;Arg13Cys;	Missense;Missense;	Missense
libCART0020-v2_01224	PAC	PD0039_PAC-sequence	PD0039_PAC-sequence	PD0039_PAC-sequence	CCTGGGGACGTCGTCGCGGG	CGGCCCTGGGGACGTCGTCGCGGGTGGCGA	1	NA	NA	53	antisense	TGG	yes	NA	NA	A-G	1	0	A_8;	Val16Ala;	Missense;	Missense	C-T	0	0	NA	NA	NA	NA
libCART0020-v2_01225	PAC	PD0039_PAC-sequence	PD0039_PAC-sequence	PD0039_PAC-sequence	CCACCCGCGACGACGTCCCC	CTCGCCACCCGCGACGACGTCCCCAGGGCC	1	NA	NA	31	sense	AGG	yes	NA	NA	A-G	0	0	NA	NA	NA	NA	C-T	2	0	C_4_5;C_6_8;	Thr12Ile;Arg13Cys;	Missense;Missense;	Missense
libCART0020-v2_01226	PAC	PD0039_PAC-sequence	PD0039_PAC-sequence	PD0039_PAC-sequence	CCCTGGGGACGTCGTCGCGG	ACGGCCCTGGGGACGTCGTCGCGGGTGGCG	1	NA	NA	54	antisense	GTG	NA	NA	NA	A-G	0	0	NA	NA	NA	NA	C-T	0	0	NA	NA	NA	NA
libCART0020-v2_01227	PAC	PD0039_PAC-sequence	PD0039_PAC-sequence	PD0039_PAC-sequence	CACCCGCGACGACGTCCCCA	TCGCCACCCGCGACGACGTCCCCAGGGCCG	1	NA	NA	32	sense	GGG	yes	NA	NA	A-G	0	0	NA	NA	NA	NA	C-T	2	1	C_4;C_5_7;	Thr12Thr;Arg13Cys;	Silent;Missense;	Missense
libCART0020-v2_01228	PAC	PD0039_PAC-sequence	PD0039_PAC-sequence	PD0039_PAC-sequence	GCCCTGGGGACGTCGTCGCG	TACGGCCCTGGGGACGTCGTCGCGGGTGGC	1	NA	NA	55	antisense	GGT	NA	NA	NA	A-G	0	0	NA	NA	NA	NA	C-T	1	0	C_4;	Arg18Lys;	Missense;	Missense
libCART0020-v2_01229	PAC	PD0039_PAC-sequence	PD0039_PAC-sequence	PD0039_PAC-sequence	ACCCGCGACGACGTCCCCAG	CGCCACCCGCGACGACGTCCCCAGGGCCGT	1	NA	NA	33	sense	GGC	NA	NA	NA	A-G	1	0	A_8;	Asp14Gly;	Missense;	Missense	C-T	1	0	C_4_6;	Arg13Cys;	Missense;	Missense
libCART0020-v2_01230	PAC	PD0039_PAC-sequence	PD0039_PAC-sequence	PD0039_PAC-sequence	GGCCCTGGGGACGTCGTCGC	GTACGGCCCTGGGGACGTCGTCGCGGGTGG	1	NA	NA	56	antisense	GGG	yes	NA	NA	A-G	0	0	NA	NA	NA	NA	C-T	1	0	C_4_5;	Arg18Lys;	Missense;	Missense
libCART0020-v2_01231	PAC	PD0039_PAC-sequence	PD0039_PAC-sequence	PD0039_PAC-sequence	CCCGCGACGACGTCCCCAGG	GCCACCCGCGACGACGTCCCCAGGGCCGTA	1	NA	NA	34	sense	GCC	NA	NA	NA	A-G	1	0	A_7;	Asp14Gly;	Missense;	Missense	C-T	2	2	C_5;C_8;	Arg13Arg;Asp14Asp;	Silent;Silent;	Silent
libCART0020-v2_01232	PAC	PD0039_PAC-sequence	PD0039_PAC-sequence	PD0039_PAC-sequence	CGGCCCTGGGGACGTCGTCG	CGTACGGCCCTGGGGACGTCGTCGCGGGTG	1	NA	NA	57	antisense	CGG	yes	NA	NA	A-G	0	0	NA	NA	NA	NA	C-T	2	0	C_4;C_5_6;	Ala19Thr;Arg18Lys;	Missense;Missense;	Missense
libCART0020-v2_01233	PAC	PD0039_PAC-sequence	PD0039_PAC-sequence	PD0039_PAC-sequence	CCGCGACGACGTCCCCAGGG	CCACCCGCGACGACGTCCCCAGGGCCGTAC	1	NA	NA	35	sense	CCG	NA	NA	NA	A-G	1	0	A_6;	Asp14Gly;	Missense;	Missense	C-T	2	2	C_4;C_7;	Arg13Arg;Asp14Asp;	Silent;Silent;	Silent
libCART0020-v2_01234	PAC	PD0039_PAC-sequence	PD0039_PAC-sequence	PD0039_PAC-sequence	ACGGCCCTGGGGACGTCGTC	GCGTACGGCCCTGGGGACGTCGTCGCGGGT	1	NA	NA	58	antisense	GCG	NA	NA	NA	A-G	0	0	NA	NA	NA	NA	C-T	2	0	C_5;C_6_7;	Ala19Thr;Arg18Lys;	Missense;Missense;	Missense
libCART0020-v2_01235	PAC	PD0039_PAC-sequence	PD0039_PAC-sequence	PD0039_PAC-sequence	CGCGACGACGTCCCCAGGGC	CACCCGCGACGACGTCCCCAGGGCCGTACG	1	NA	NA	36	sense	CGT	NA	NA	NA	A-G	2	0	A_5;A_8;	Asp14Gly;Asp15Gly;	Missense;Missense;	Missense	C-T	1	1	C_6;	Asp14Asp;	Silent;	Silent
libCART0020-v2_01236	PAC	PD0039_PAC-sequence	PD0039_PAC-sequence	PD0039_PAC-sequence	TACGGCCCTGGGGACGTCGT	TGCGTACGGCCCTGGGGACGTCGTCGCGGG	1	NA	NA	59	antisense	CGC	NA	NA	NA	A-G	0	0	NA	NA	NA	NA	C-T	2	0	C_6;C_7_8;	Ala19Thr;Arg18Lys;	Missense;Missense;	Missense
libCART0020-v2_01237	PAC	PD0039_PAC-sequence	PD0039_PAC-sequence	PD0039_PAC-sequence	GCGACGACGTCCCCAGGGCC	ACCCGCGACGACGTCCCCAGGGCCGTACGC	1	NA	NA	37	sense	GTA	NA	NA	NA	A-G	2	0	A_4;A_7;	Asp14Gly;Asp15Gly;	Missense;Missense;	Missense	C-T	2	2	C_5;C_8;	Asp14Asp;Asp15Asp;	Silent;Silent;	Silent
libCART0020-v2_01238	PAC	PD0039_PAC-sequence	PD0039_PAC-sequence	PD0039_PAC-sequence	GTACGGCCCTGGGGACGTCG	GTGCGTACGGCCCTGGGGACGTCGTCGCGG	1	NA	NA	60	antisense	TCG	NA	NA	NA	A-G	0	0	NA	NA	NA	NA	C-T	3	1	C_4;C_7;C_8;	Val20Ile;Ala19Thr;Arg18Arg;	Missense;Missense;Silent;	Missense
libCART0020-v2_01239	PAC	PD0039_PAC-sequence	PD0039_PAC-sequence	PD0039_PAC-sequence	CGACGACGTCCCCAGGGCCG	CCCGCGACGACGTCCCCAGGGCCGTACGCA	1	NA	NA	38	sense	TAC	NA	NA	NA	A-G	1	0	A_6;	Asp15Gly;	Missense;	Missense	C-T	2	2	C_4;C_7;	Asp14Asp;Asp15Asp;	Silent;Silent;	Silent
libCART0020-v2_01240	PAC	PD0039_PAC-sequence	PD0039_PAC-sequence	PD0039_PAC-sequence	CGTACGGCCCTGGGGACGTC	GGTGCGTACGGCCCTGGGGACGTCGTCGCG	1	NA	NA	61	antisense	GTC	NA	NA	NA	A-G	1	0	A_4;	Val20Ala;	Missense;	Missense	C-T	2	0	C_5;C_8;	Val20Ile;Ala19Thr;	Missense;Missense;	Missense
libCART0020-v2_01241	PAC	PD0039_PAC-sequence	PD0039_PAC-sequence	PD0039_PAC-sequence	GACGACGTCCCCAGGGCCGT	CCGCGACGACGTCCCCAGGGCCGTACGCAC	1	NA	NA	39	sense	ACG	NA	NA	NA	A-G	1	0	A_5;	Asp15Gly;	Missense;	Missense	C-T	1	1	C_6;	Asp15Asp;	Silent;	Silent
libCART0020-v2_01242	PAC	PD0039_PAC-sequence	PD0039_PAC-sequence	PD0039_PAC-sequence	GCGTACGGCCCTGGGGACGT	GGGTGCGTACGGCCCTGGGGACGTCGTCGC	1	NA	NA	62	antisense	CGT	NA	NA	NA	A-G	1	0	A_5;	Val20Ala;	Missense;	Missense	C-T	1	0	C_6;	Val20Ile;	Missense;	Missense
libCART0020-v2_01243	PAC	PD0039_PAC-sequence	PD0039_PAC-sequence	PD0039_PAC-sequence	ACGACGTCCCCAGGGCCGTA	CGCGACGACGTCCCCAGGGCCGTACGCACC	1	NA	NA	40	sense	CGC	NA	NA	NA	A-G	1	0	A_4;	Asp15Gly;	Missense;	Missense	C-T	2	2	C_5;C_8;	Asp15Asp;Val16Val;	Silent;Silent;	Silent
libCART0020-v2_01244	PAC	PD0039_PAC-sequence	PD0039_PAC-sequence	PD0039_PAC-sequence	TGCGTACGGCCCTGGGGACG	AGGGTGCGTACGGCCCTGGGGACGTCGTCG	1	NA	NA	63	antisense	TCG	NA	NA	NA	A-G	1	0	A_6;	Val20Ala;	Missense;	Missense	C-T	1	0	C_7;	Val20Ile;	Missense;	Missense
libCART0020-v2_01245	PAC	PD0039_PAC-sequence	PD0039_PAC-sequence	PD0039_PAC-sequence	CGACGTCCCCAGGGCCGTAC	GCGACGACGTCCCCAGGGCCGTACGCACCC	1	NA	NA	41	sense	GCA	NA	NA	NA	A-G	0	0	NA	NA	NA	NA	C-T	3	2	C_4;C_7;C_8;	Asp15Asp;Val16Val;Pro17Ser;	Silent;Silent;Missense;	Missense
libCART0020-v2_01246	PAC	PD0039_PAC-sequence	PD0039_PAC-sequence	PD0039_PAC-sequence	GTGCGTACGGCCCTGGGGAC	GAGGGTGCGTACGGCCCTGGGGACGTCGTC	1	NA	NA	64	antisense	GTC	NA	NA	NA	A-G	1	0	A_7;	Val20Ala;	Missense;	Missense	C-T	2	0	C_4;C_8;	Arg21His;Val20Ile;	Missense;Missense;	Missense
libCART0020-v2_01247	PAC	PD0039_PAC-sequence	PD0039_PAC-sequence	PD0039_PAC-sequence	GACGTCCCCAGGGCCGTACG	CGACGACGTCCCCAGGGCCGTACGCACCCT	1	NA	NA	42	sense	CAC	NA	NA	NA	A-G	0	0	NA	NA	NA	NA	C-T	2	1	C_6;C_7_8;	Val16Val;Pro17Phe;	Silent;Missense;	Missense
libCART0020-v2_01248	PAC	PD0039_PAC-sequence	PD0039_PAC-sequence	PD0039_PAC-sequence	GGTGCGTACGGCCCTGGGGA	CGAGGGTGCGTACGGCCCTGGGGACGTCGT	1	NA	NA	65	antisense	CGT	NA	NA	NA	A-G	1	0	A_8;	Val20Ala;	Missense;	Missense	C-T	1	0	C_5;	Arg21His;	Missense;	Missense
libCART0020-v2_01249	PAC	PD0039_PAC-sequence	PD0039_PAC-sequence	PD0039_PAC-sequence	ACGTCCCCAGGGCCGTACGC	GACGACGTCCCCAGGGCCGTACGCACCCTC	1	NA	NA	43	sense	ACC	NA	NA	NA	A-G	0	0	NA	NA	NA	NA	C-T	2	1	C_5;C_6_7_8;	Val16Val;Pro17Phe;	Silent;Missense;	Missense
libCART0020-v2_01250	PAC	PD0039_PAC-sequence	PD0039_PAC-sequence	PD0039_PAC-sequence	GGGTGCGTACGGCCCTGGGG	GCGAGGGTGCGTACGGCCCTGGGGACGTCG	1	NA	NA	66	antisense	ACG	NA	NA	NA	A-G	0	0	NA	NA	NA	NA	C-T	1	0	C_6;	Arg21His;	Missense;	Missense
libCART0020-v2_01251	PAC	PD0039_PAC-sequence	PD0039_PAC-sequence	PD0039_PAC-sequence	CGTCCCCAGGGCCGTACGCA	ACGACGTCCCCAGGGCCGTACGCACCCTCG	1	NA	NA	44	sense	CCC	NA	NA	NA	A-G	1	0	A_8;	Arg18Gly;	Missense;	Missense	C-T	2	1	C_4;C_5_6_7;	Val16Val;Pro17Phe;	Silent;Missense;	Missense
libCART0020-v2_01252	PAC	PD0039_PAC-sequence	PD0039_PAC-sequence	PD0039_PAC-sequence	AGGGTGCGTACGGCCCTGGG	GGCGAGGGTGCGTACGGCCCTGGGGACGTC	1	NA	NA	67	antisense	GAC	NA	NA	NA	A-G	0	0	NA	NA	NA	NA	C-T	1	0	C_7;	Arg21His;	Missense;	Missense
libCART0020-v2_01253	PAC	PD0039_PAC-sequence	PD0039_PAC-sequence	PD0039_PAC-sequence	GTCCCCAGGGCCGTACGCAC	CGACGTCCCCAGGGCCGTACGCACCCTCGC	1	NA	NA	45	sense	CCT	NA	NA	NA	A-G	1	0	A_7;	Arg18Gly;	Missense;	Missense	C-T	1	0	C_4_5_6;	Pro17Phe;	Missense;	Missense
libCART0020-v2_01254	PAC	PD0039_PAC-sequence	PD0039_PAC-sequence	PD0039_PAC-sequence	GAGGGTGCGTACGGCCCTGG	CGGCGAGGGTGCGTACGGCCCTGGGGACGT	1	NA	NA	68	antisense	GGA	NA	NA	NA	A-G	0	0	NA	NA	NA	NA	C-T	1	0	C_8;	Arg21His;	Missense;	Missense
libCART0020-v2_01255	PAC	PD0039_PAC-sequence	PD0039_PAC-sequence	PD0039_PAC-sequence	TCCCCAGGGCCGTACGCACC	GACGTCCCCAGGGCCGTACGCACCCTCGCC	1	NA	NA	46	sense	CTC	NA	NA	NA	A-G	1	0	A_6;	Arg18Gly;	Missense;	Missense	C-T	1	0	C_4_5;	Pro17Leu;	Missense;	Missense
libCART0020-v2_01256	PAC	PD0039_PAC-sequence	PD0039_PAC-sequence	PD0039_PAC-sequence	CGAGGGTGCGTACGGCCCTG	GCGGCGAGGGTGCGTACGGCCCTGGGGACG	1	NA	NA	69	antisense	GGG	yes	NA	NA	A-G	0	0	NA	NA	NA	NA	C-T	0	0	NA	NA	NA	NA
libCART0020-v2_01257	PAC	PD0039_PAC-sequence	PD0039_PAC-sequence	PD0039_PAC-sequence	CCCCAGGGCCGTACGCACCC	ACGTCCCCAGGGCCGTACGCACCCTCGCCG	1	NA	NA	47	sense	TCG	NA	NA	NA	A-G	1	0	A_5;	Arg18Gly;	Missense;	Missense	C-T	1	1	C_4;	Pro17Pro;	Silent;	Silent
libCART0020-v2_01258	PAC	PD0039_PAC-sequence	PD0039_PAC-sequence	PD0039_PAC-sequence	GCGAGGGTGCGTACGGCCCT	GGCGGCGAGGGTGCGTACGGCCCTGGGGAC	1	NA	NA	70	antisense	GGG	yes	NA	NA	A-G	1	0	A_4;	Leu23Pro;	Missense;	Missense	C-T	0	0	NA	NA	NA	NA
libCART0020-v2_01259	PAC	PD0039_PAC-sequence	PD0039_PAC-sequence	PD0039_PAC-sequence	CCCAGGGCCGTACGCACCCT	CGTCCCCAGGGCCGTACGCACCCTCGCCGC	1	NA	NA	48	sense	CGC	NA	NA	NA	A-G	1	0	A_4;	Arg18Gly;	Missense;	Missense	C-T	1	0	C_8;	Ala19Val;	Missense;	Missense
libCART0020-v2_01260	PAC	PD0039_PAC-sequence	PD0039_PAC-sequence	PD0039_PAC-sequence	GGCGAGGGTGCGTACGGCCC	CGGCGGCGAGGGTGCGTACGGCCCTGGGGA	1	NA	NA	71	antisense	TGG	yes	NA	NA	A-G	1	0	A_5;	Leu23Pro;	Missense;	Missense	C-T	0	0	NA	NA	NA	NA
libCART0020-v2_01261	PAC	PD0039_PAC-sequence	PD0039_PAC-sequence	PD0039_PAC-sequence	CCAGGGCCGTACGCACCCTC	GTCCCCAGGGCCGTACGCACCCTCGCCGCC	1	NA	NA	49	sense	GCC	NA	NA	NA	A-G	0	0	NA	NA	NA	NA	C-T	1	0	C_7_8;	Ala19Val;	Missense;	Missense
libCART0020-v2_01262	PAC	PD0039_PAC-sequence	PD0039_PAC-sequence	PD0039_PAC-sequence	CGGCGAGGGTGCGTACGGCC	GCGGCGGCGAGGGTGCGTACGGCCCTGGGG	1	NA	NA	72	antisense	CTG	NA	NA	NA	A-G	1	0	A_6;	Leu23Pro;	Missense;	Missense	C-T	1	0	C_4;	Ala24Thr;	Missense;	Missense
libCART0020-v2_01263	PAC	PD0039_PAC-sequence	PD0039_PAC-sequence	PD0039_PAC-sequence	CAGGGCCGTACGCACCCTCG	TCCCCAGGGCCGTACGCACCCTCGCCGCCG	1	NA	NA	50	sense	CCG	NA	NA	NA	A-G	0	0	NA	NA	NA	NA	C-T	1	0	C_6_7;	Ala19Val;	Missense;	Missense
libCART0020-v2_01264	PAC	PD0039_PAC-sequence	PD0039_PAC-sequence	PD0039_PAC-sequence	GCGGCGAGGGTGCGTACGGC	CGCGGCGGCGAGGGTGCGTACGGCCCTGGG	1	NA	NA	73	antisense	CCT	NA	NA	NA	A-G	1	0	A_7;	Leu23Pro;	Missense;	Missense	C-T	1	0	C_5;	Ala24Thr;	Missense;	Missense
libCART0020-v2_01265	PAC	PD0039_PAC-sequence	PD0039_PAC-sequence	PD0039_PAC-sequence	AGGGCCGTACGCACCCTCGC	CCCCAGGGCCGTACGCACCCTCGCCGCCGC	1	NA	NA	51	sense	CGC	NA	NA	NA	A-G	0	0	NA	NA	NA	NA	C-T	1	0	C_5_6;	Ala19Val;	Missense;	Missense
libCART0020-v2_01266	PAC	PD0039_PAC-sequence	PD0039_PAC-sequence	PD0039_PAC-sequence	GGCGGCGAGGGTGCGTACGG	ACGCGGCGGCGAGGGTGCGTACGGCCCTGG	1	NA	NA	74	antisense	CCC	NA	NA	NA	A-G	1	0	A_8;	Leu23Pro;	Missense;	Missense	C-T	1	0	C_6;	Ala24Thr;	Missense;	Missense
libCART0020-v2_01267	PAC	PD0039_PAC-sequence	PD0039_PAC-sequence	PD0039_PAC-sequence	GGGCCGTACGCACCCTCGCC	CCCAGGGCCGTACGCACCCTCGCCGCCGCG	1	NA	NA	52	sense	GCC	NA	NA	NA	A-G	1	1	A_8;	Val20Val;	Silent;	Silent	C-T	1	0	C_4_5;	Ala19Val;	Missense;	Missense
libCART0020-v2_01268	PAC	PD0039_PAC-sequence	PD0039_PAC-sequence	PD0039_PAC-sequence	CGGCGGCGAGGGTGCGTACG	AACGCGGCGGCGAGGGTGCGTACGGCCCTG	1	NA	NA	75	antisense	GCC	NA	NA	NA	A-G	0	0	NA	NA	NA	NA	C-T	2	0	C_4;C_7;	Ala25Thr;Ala24Thr;	Missense;Missense;	Missense
libCART0020-v2_01269	PAC	PD0039_PAC-sequence	PD0039_PAC-sequence	PD0039_PAC-sequence	GGCCGTACGCACCCTCGCCG	CCAGGGCCGTACGCACCCTCGCCGCCGCGT	1	NA	NA	53	sense	CCG	NA	NA	NA	A-G	1	1	A_7;	Val20Val;	Silent;	Silent	C-T	2	1	C_4;C_8;	Ala19Ala;Arg21Cys;	Silent;Missense;	Missense
libCART0020-v2_01270	PAC	PD0039_PAC-sequence	PD0039_PAC-sequence	PD0039_PAC-sequence	GCGGCGGCGAGGGTGCGTAC	GAACGCGGCGGCGAGGGTGCGTACGGCCCT	1	NA	NA	76	antisense	GGC	NA	NA	NA	A-G	0	0	NA	NA	NA	NA	C-T	2	0	C_5;C_8;	Ala25Thr;Ala24Thr;	Missense;Missense;	Missense
libCART0020-v2_01271	PAC	PD0039_PAC-sequence	PD0039_PAC-sequence	PD0039_PAC-sequence	GCCGTACGCACCCTCGCCGC	CAGGGCCGTACGCACCCTCGCCGCCGCGTT	1	NA	NA	54	sense	CGC	NA	NA	NA	A-G	1	1	A_6;	Val20Val;	Silent;	Silent	C-T	1	0	C_7;	Arg21Cys;	Missense;	Missense
libCART0020-v2_01272	PAC	PD0039_PAC-sequence	PD0039_PAC-sequence	PD0039_PAC-sequence	CGCGGCGGCGAGGGTGCGTA	CGAACGCGGCGGCGAGGGTGCGTACGGCCC	1	NA	NA	77	antisense	CGG	yes	NA	NA	A-G	0	0	NA	NA	NA	NA	C-T	1	0	C_6;	Ala25Thr;	Missense;	Missense
libCART0020-v2_01273	PAC	PD0039_PAC-sequence	PD0039_PAC-sequence	PD0039_PAC-sequence	CCGTACGCACCCTCGCCGCC	AGGGCCGTACGCACCCTCGCCGCCGCGTTC	1	NA	NA	55	sense	GCG	NA	NA	NA	A-G	1	1	A_5;	Val20Val;	Silent;	Silent	C-T	1	0	C_6_8;	Arg21Cys;	Missense;	Missense
libCART0020-v2_01274	PAC	PD0039_PAC-sequence	PD0039_PAC-sequence	PD0039_PAC-sequence	ACGCGGCGGCGAGGGTGCGT	GCGAACGCGGCGGCGAGGGTGCGTACGGCC	1	NA	NA	78	antisense	ACG	NA	NA	NA	A-G	0	0	NA	NA	NA	NA	C-T	2	0	C_4;C_7;	Ala26Thr;Ala25Thr;	Missense;Missense;	Missense
libCART0020-v2_01275	PAC	PD0039_PAC-sequence	PD0039_PAC-sequence	PD0039_PAC-sequence	CGTACGCACCCTCGCCGCCG	GGGCCGTACGCACCCTCGCCGCCGCGTTCG	1	NA	NA	56	sense	CGT	NA	NA	NA	A-G	2	1	A_4;A_8;	Val20Val;Thr22Ala;	Silent;Missense;	Missense	C-T	1	0	C_5_7;	Arg21Cys;	Missense;	Missense
libCART0020-v2_01276	PAC	PD0039_PAC-sequence	PD0039_PAC-sequence	PD0039_PAC-sequence	AACGCGGCGGCGAGGGTGCG	GGCGAACGCGGCGGCGAGGGTGCGTACGGC	1	NA	NA	79	antisense	TAC	NA	NA	NA	A-G	0	0	NA	NA	NA	NA	C-T	2	0	C_5;C_8;	Ala26Thr;Ala25Thr;	Missense;Missense;	Missense
libCART0020-v2_01277	PAC	PD0039_PAC-sequence	PD0039_PAC-sequence	PD0039_PAC-sequence	GTACGCACCCTCGCCGCCGC	GGCCGTACGCACCCTCGCCGCCGCGTTCGC	1	NA	NA	57	sense	GTT	NA	NA	NA	A-G	1	0	A_7;	Thr22Ala;	Missense;	Missense	C-T	2	0	C_4_6;C_8;	Arg21Cys;Thr22Ile;	Missense;Missense;	Missense
libCART0020-v2_01278	PAC	PD0039_PAC-sequence	PD0039_PAC-sequence	PD0039_PAC-sequence	GAACGCGGCGGCGAGGGTGC	CGGCGAACGCGGCGGCGAGGGTGCGTACGG	1	NA	NA	80	antisense	GTA	NA	NA	NA	A-G	0	0	NA	NA	NA	NA	C-T	1	0	C_4_6;	Ala26Thr;	Missense;	Missense
libCART0020-v2_01279	PAC	PD0039_PAC-sequence	PD0039_PAC-sequence	PD0039_PAC-sequence	TACGCACCCTCGCCGCCGCG	GCCGTACGCACCCTCGCCGCCGCGTTCGCC	1	NA	NA	58	sense	TTC	NA	NA	NA	A-G	1	0	A_6;	Thr22Ala;	Missense;	Missense	C-T	2	1	C_5;C_7_8;	Arg21Arg;Thr22Ile;	Silent;Missense;	Missense
libCART0020-v2_01280	PAC	PD0039_PAC-sequence	PD0039_PAC-sequence	PD0039_PAC-sequence	CGAACGCGGCGGCGAGGGTG	TCGGCGAACGCGGCGGCGAGGGTGCGTACG	1	NA	NA	81	antisense	CGT	NA	NA	NA	A-G	1	0	A_4;	Phe27Leu;	Missense;	Missense	C-T	1	0	C_5_7;	Ala26Thr;	Missense;	Missense
libCART0020-v2_01281	PAC	PD0039_PAC-sequence	PD0039_PAC-sequence	PD0039_PAC-sequence	ACGCACCCTCGCCGCCGCGT	CCGTACGCACCCTCGCCGCCGCGTTCGCCG	1	NA	NA	59	sense	TCG	NA	NA	NA	A-G	1	0	A_5;	Thr22Ala;	Missense;	Missense	C-T	3	1	C_4;C_6_7;C_8;	Arg21Arg;Thr22Ile;Leu23Phe;	Silent;Missense;Missense;	Missense
libCART0020-v2_01282	PAC	PD0039_PAC-sequence	PD0039_PAC-sequence	PD0039_PAC-sequence	GCGAACGCGGCGGCGAGGGT	GTCGGCGAACGCGGCGGCGAGGGTGCGTAC	1	NA	NA	82	antisense	GCG	NA	NA	NA	A-G	1	0	A_4_5;	Phe27Pro;	Missense;	Missense	C-T	1	0	C_6_8;	Ala26Thr;	Missense;	Missense
libCART0020-v2_01283	PAC	PD0039_PAC-sequence	PD0039_PAC-sequence	PD0039_PAC-sequence	CGCACCCTCGCCGCCGCGTT	CGTACGCACCCTCGCCGCCGCGTTCGCCGA	1	NA	NA	60	sense	CGC	NA	NA	NA	A-G	1	0	A_4;	Thr22Ala;	Missense;	Missense	C-T	2	0	C_5_6;C_7;	Thr22Ile;Leu23Phe;	Missense;Missense;	Missense
libCART0020-v2_01284	PAC	PD0039_PAC-sequence	PD0039_PAC-sequence	PD0039_PAC-sequence	GGCGAACGCGGCGGCGAGGG	AGTCGGCGAACGCGGCGGCGAGGGTGCGTA	1	NA	NA	83	antisense	TGC	NA	NA	NA	A-G	1	0	A_5_6;	Phe27Pro;	Missense;	Missense	C-T	1	1	C_7;	Ala26Ala;	Silent;	Silent
libCART0020-v2_01285	PAC	PD0039_PAC-sequence	PD0039_PAC-sequence	PD0039_PAC-sequence	GCACCCTCGCCGCCGCGTTC	GTACGCACCCTCGCCGCCGCGTTCGCCGAC	1	NA	NA	61	sense	GCC	NA	NA	NA	A-G	0	0	NA	NA	NA	NA	C-T	2	0	C_4_5;C_6_8;	Thr22Ile;Leu23Phe;	Missense;Missense;	Missense
libCART0020-v2_01286	PAC	PD0039_PAC-sequence	PD0039_PAC-sequence	PD0039_PAC-sequence	CGGCGAACGCGGCGGCGAGG	TAGTCGGCGAACGCGGCGGCGAGGGTGCGT	1	NA	NA	84	antisense	GTG	NA	NA	NA	A-G	1	0	A_6_7;	Phe27Pro;	Missense;	Missense	C-T	2	1	C_4;C_8;	Ala28Thr;Ala26Ala;	Missense;Silent;	Missense
libCART0020-v2_01287	PAC	PD0039_PAC-sequence	PD0039_PAC-sequence	PD0039_PAC-sequence	CACCCTCGCCGCCGCGTTCG	TACGCACCCTCGCCGCCGCGTTCGCCGACT	1	NA	NA	62	sense	CCG	NA	NA	NA	A-G	0	0	NA	NA	NA	NA	C-T	2	1	C_4;C_5_7;	Thr22Thr;Leu23Phe;	Silent;Missense;	Missense
libCART0020-v2_01288	PAC	PD0039_PAC-sequence	PD0039_PAC-sequence	PD0039_PAC-sequence	TCGGCGAACGCGGCGGCGAG	GTAGTCGGCGAACGCGGCGGCGAGGGTGCG	1	NA	NA	85	antisense	GGT	NA	NA	NA	A-G	1	0	A_7_8;	Phe27Pro;	Missense;	Missense	C-T	1	0	C_5;	Ala28Thr;	Missense;	Missense
libCART0020-v2_01289	PAC	PD0039_PAC-sequence	PD0039_PAC-sequence	PD0039_PAC-sequence	ACCCTCGCCGCCGCGTTCGC	ACGCACCCTCGCCGCCGCGTTCGCCGACTA	1	NA	NA	63	sense	CGA	NA	NA	NA	A-G	0	0	NA	NA	NA	NA	C-T	2	0	C_4_6;C_8;	Leu23Phe;Ala24Val;	Missense;Missense;	Missense
libCART0020-v2_01290	PAC	PD0039_PAC-sequence	PD0039_PAC-sequence	PD0039_PAC-sequence	GTCGGCGAACGCGGCGGCGA	GGTAGTCGGCGAACGCGGCGGCGAGGGTGC	1	NA	NA	86	antisense	GGG	yes	NA	NA	A-G	1	0	A_8;	Phe27Ser;	Missense;	Missense	C-T	1	0	C_6;	Ala28Thr;	Missense;	Missense
libCART0020-v2_01291	PAC	PD0039_PAC-sequence	PD0039_PAC-sequence	PD0039_PAC-sequence	CCCTCGCCGCCGCGTTCGCC	CGCACCCTCGCCGCCGCGTTCGCCGACTAC	1	NA	NA	64	sense	GAC	NA	NA	NA	A-G	0	0	NA	NA	NA	NA	C-T	2	1	C_5;C_7_8;	Leu23Leu;Ala24Val;	Silent;Missense;	Missense
libCART0020-v2_01292	PAC	PD0039_PAC-sequence	PD0039_PAC-sequence	PD0039_PAC-sequence	AGTCGGCGAACGCGGCGGCG	GGGTAGTCGGCGAACGCGGCGGCGAGGGTG	1	NA	NA	87	antisense	AGG	yes	NA	NA	A-G	0	0	NA	NA	NA	NA	C-T	2	0	C_4;C_7;	Asp29Asn;Ala28Thr;	Missense;Missense;	Missense
libCART0020-v2_01293	PAC	PD0039_PAC-sequence	PD0039_PAC-sequence	PD0039_PAC-sequence	CCTCGCCGCCGCGTTCGCCG	GCACCCTCGCCGCCGCGTTCGCCGACTACC	1	NA	NA	65	sense	ACT	NA	NA	NA	A-G	0	0	NA	NA	NA	NA	C-T	2	1	C_4;C_6_7;	Leu23Leu;Ala24Val;	Silent;Missense;	Missense
libCART0020-v2_01294	PAC	PD0039_PAC-sequence	PD0039_PAC-sequence	PD0039_PAC-sequence	TAGTCGGCGAACGCGGCGGC	GGGGTAGTCGGCGAACGCGGCGGCGAGGGT	1	NA	NA	88	antisense	GAG	NA	NA	NA	A-G	0	0	NA	NA	NA	NA	C-T	2	0	C_5;C_8;	Asp29Asn;Ala28Thr;	Missense;Missense;	Missense
libCART0020-v2_01295	PAC	PD0039_PAC-sequence	PD0039_PAC-sequence	PD0039_PAC-sequence	CTCGCCGCCGCGTTCGCCGA	CACCCTCGCCGCCGCGTTCGCCGACTACCC	1	NA	NA	66	sense	CTA	NA	NA	NA	A-G	0	0	NA	NA	NA	NA	C-T	2	0	C_5_6;C_8;	Ala24Val;Ala25Val;	Missense;Missense;	Missense
libCART0020-v2_01296	PAC	PD0039_PAC-sequence	PD0039_PAC-sequence	PD0039_PAC-sequence	GTAGTCGGCGAACGCGGCGG	CGGGGTAGTCGGCGAACGCGGCGGCGAGGG	1	NA	NA	89	antisense	CGA	NA	NA	NA	A-G	0	0	NA	NA	NA	NA	C-T	1	0	C_6;	Asp29Asn;	Missense;	Missense
libCART0020-v2_01297	PAC	PD0039_PAC-sequence	PD0039_PAC-sequence	PD0039_PAC-sequence	TCGCCGCCGCGTTCGCCGAC	ACCCTCGCCGCCGCGTTCGCCGACTACCCC	1	NA	NA	67	sense	TAC	NA	NA	NA	A-G	0	0	NA	NA	NA	NA	C-T	2	0	C_4_5;C_7_8;	Ala24Val;Ala25Val;	Missense;Missense;	Missense
libCART0020-v2_01298	PAC	PD0039_PAC-sequence	PD0039_PAC-sequence	PD0039_PAC-sequence	GGTAGTCGGCGAACGCGGCG	GCGGGGTAGTCGGCGAACGCGGCGGCGAGG	1	NA	NA	90	antisense	GCG	NA	NA	NA	A-G	1	0	A_4;	Tyr30His;	Missense;	Missense	C-T	1	0	C_7;	Asp29Asn;	Missense;	Missense
libCART0020-v2_01299	PAC	PD0039_PAC-sequence	PD0039_PAC-sequence	PD0039_PAC-sequence	CGCCGCCGCGTTCGCCGACT	CCCTCGCCGCCGCGTTCGCCGACTACCCCG	1	NA	NA	68	sense	ACC	NA	NA	NA	A-G	0	0	NA	NA	NA	NA	C-T	2	1	C_4;C_6_7;	Ala24Ala;Ala25Val;	Silent;Missense;	Missense
libCART0020-v2_01300	PAC	PD0039_PAC-sequence	PD0039_PAC-sequence	PD0039_PAC-sequence	GGGTAGTCGGCGAACGCGGC	GGCGGGGTAGTCGGCGAACGCGGCGGCGAG	1	NA	NA	91	antisense	GGC	NA	NA	NA	A-G	1	0	A_5;	Tyr30His;	Missense;	Missense	C-T	1	0	C_8;	Asp29Asn;	Missense;	Missense
libCART0020-v2_01301	PAC	PD0039_PAC-sequence	PD0039_PAC-sequence	PD0039_PAC-sequence	GCCGCCGCGTTCGCCGACTA	CCTCGCCGCCGCGTTCGCCGACTACCCCGC	1	NA	NA	69	sense	CCC	NA	NA	NA	A-G	0	0	NA	NA	NA	NA	C-T	2	0	C_5_6;C_8;	Ala25Val;Ala26Val;	Missense;Missense;	Missense
libCART0020-v2_01302	PAC	PD0039_PAC-sequence	PD0039_PAC-sequence	PD0039_PAC-sequence	GGGGTAGTCGGCGAACGCGG	TGGCGGGGTAGTCGGCGAACGCGGCGGCGA	1	NA	NA	92	antisense	CGG	yes	NA	NA	A-G	1	0	A_6;	Tyr30His;	Missense;	Missense	C-T	0	0	NA	NA	NA	NA
libCART0020-v2_01303	PAC	PD0039_PAC-sequence	PD0039_PAC-sequence	PD0039_PAC-sequence	CCGCCGCGTTCGCCGACTAC	CTCGCCGCCGCGTTCGCCGACTACCCCGCC	1	NA	NA	70	sense	CCC	NA	NA	NA	A-G	0	0	NA	NA	NA	NA	C-T	2	0	C_4_5;C_7;	Ala25Val;Ala26Val;	Missense;Missense;	Missense
libCART0020-v2_01304	PAC	PD0039_PAC-sequence	PD0039_PAC-sequence	PD0039_PAC-sequence	CGGGGTAGTCGGCGAACGCG	GTGGCGGGGTAGTCGGCGAACGCGGCGGCG	1	NA	NA	93	antisense	GCG	NA	NA	NA	A-G	1	0	A_7;	Tyr30His;	Missense;	Missense	C-T	0	0	NA	NA	NA	NA
libCART0020-v2_01305	PAC	PD0039_PAC-sequence	PD0039_PAC-sequence	PD0039_PAC-sequence	CGCCGCGTTCGCCGACTACC	TCGCCGCCGCGTTCGCCGACTACCCCGCCA	1	NA	NA	71	sense	CCG	NA	NA	NA	A-G	0	0	NA	NA	NA	NA	C-T	2	1	C_4;C_6;	Ala25Ala;Ala26Val;	Silent;Missense;	Missense
libCART0020-v2_01306	PAC	PD0039_PAC-sequence	PD0039_PAC-sequence	PD0039_PAC-sequence	GCGGGGTAGTCGGCGAACGC	CGTGGCGGGGTAGTCGGCGAACGCGGCGGC	1	NA	NA	94	antisense	GGC	NA	NA	NA	A-G	1	0	A_8;	Tyr30His;	Missense;	Missense	C-T	0	0	NA	NA	NA	NA
libCART0020-v2_01307	PAC	PD0039_PAC-sequence	PD0039_PAC-sequence	PD0039_PAC-sequence	GCCGCGTTCGCCGACTACCC	CGCCGCCGCGTTCGCCGACTACCCCGCCAC	1	NA	NA	72	sense	CGC	NA	NA	NA	A-G	0	0	NA	NA	NA	NA	C-T	1	0	C_5;	Ala26Val;	Missense;	Missense
libCART0020-v2_01308	PAC	PD0039_PAC-sequence	PD0039_PAC-sequence	PD0039_PAC-sequence	GGCGGGGTAGTCGGCGAACG	GCGTGGCGGGGTAGTCGGCGAACGCGGCGG	1	NA	NA	95	antisense	CGG	yes	NA	NA	A-G	0	0	NA	NA	NA	NA	C-T	0	0	NA	NA	NA	NA
libCART0020-v2_01309	PAC	PD0039_PAC-sequence	PD0039_PAC-sequence	PD0039_PAC-sequence	CCGCGTTCGCCGACTACCCC	GCCGCCGCGTTCGCCGACTACCCCGCCACG	1	NA	NA	73	sense	GCC	NA	NA	NA	A-G	0	0	NA	NA	NA	NA	C-T	2	1	C_4;C_8;	Ala26Val;Phe27Phe;	Missense;Silent;	Missense
libCART0020-v2_01310	PAC	PD0039_PAC-sequence	PD0039_PAC-sequence	PD0039_PAC-sequence	TGGCGGGGTAGTCGGCGAAC	CGCGTGGCGGGGTAGTCGGCGAACGCGGCG	1	NA	NA	96	antisense	GCG	NA	NA	NA	A-G	0	0	NA	NA	NA	NA	C-T	1	0	C_4;	Ala32Thr;	Missense;	Missense
libCART0020-v2_01311	PAC	PD0039_PAC-sequence	PD0039_PAC-sequence	PD0039_PAC-sequence	CGCGTTCGCCGACTACCCCG	CCGCCGCGTTCGCCGACTACCCCGCCACGC	1	NA	NA	74	sense	CCA	NA	NA	NA	A-G	0	0	NA	NA	NA	NA	C-T	1	1	C_7;	Phe27Phe;	Silent;	Silent
libCART0020-v2_01312	PAC	PD0039_PAC-sequence	PD0039_PAC-sequence	PD0039_PAC-sequence	GTGGCGGGGTAGTCGGCGAA	GCGCGTGGCGGGGTAGTCGGCGAACGCGGC	1	NA	NA	97	antisense	CGC	NA	NA	NA	A-G	0	0	NA	NA	NA	NA	C-T	1	0	C_5;	Ala32Thr;	Missense;	Missense
libCART0020-v2_01313	PAC	PD0039_PAC-sequence	PD0039_PAC-sequence	PD0039_PAC-sequence	GCGTTCGCCGACTACCCCGC	CGCCGCGTTCGCCGACTACCCCGCCACGCG	1	NA	NA	75	sense	CAC	NA	NA	NA	A-G	0	0	NA	NA	NA	NA	C-T	2	1	C_6;C_8;	Phe27Phe;Ala28Val;	Silent;Missense;	Missense
libCART0020-v2_01314	PAC	PD0039_PAC-sequence	PD0039_PAC-sequence	PD0039_PAC-sequence	CGTGGCGGGGTAGTCGGCGA	GGCGCGTGGCGGGGTAGTCGGCGAACGCGG	1	NA	NA	98	antisense	ACG	NA	NA	NA	A-G	0	0	NA	NA	NA	NA	C-T	1	0	C_6;	Ala32Thr;	Missense;	Missense
libCART0020-v2_01315	PAC	PD0039_PAC-sequence	PD0039_PAC-sequence	PD0039_PAC-sequence	CGTTCGCCGACTACCCCGCC	GCCGCGTTCGCCGACTACCCCGCCACGCGC	1	NA	NA	76	sense	ACG	NA	NA	NA	A-G	0	0	NA	NA	NA	NA	C-T	2	1	C_5;C_7_8;	Phe27Phe;Ala28Val;	Silent;Missense;	Missense
libCART0020-v2_01316	PAC	PD0039_PAC-sequence	PD0039_PAC-sequence	PD0039_PAC-sequence	GCGTGGCGGGGTAGTCGGCG	TGGCGCGTGGCGGGGTAGTCGGCGAACGCG	1	NA	NA	99	antisense	AAC	NA	NA	NA	A-G	0	0	NA	NA	NA	NA	C-T	1	0	C_7;	Ala32Thr;	Missense;	Missense
libCART0020-v2_01317	PAC	PD0039_PAC-sequence	PD0039_PAC-sequence	PD0039_PAC-sequence	GTTCGCCGACTACCCCGCCA	CCGCGTTCGCCGACTACCCCGCCACGCGCC	1	NA	NA	77	sense	CGC	NA	NA	NA	A-G	0	0	NA	NA	NA	NA	C-T	2	1	C_4;C_6_7;	Phe27Phe;Ala28Val;	Silent;Missense;	Missense
libCART0020-v2_01318	PAC	PD0039_PAC-sequence	PD0039_PAC-sequence	PD0039_PAC-sequence	CGCGTGGCGGGGTAGTCGGC	GTGGCGCGTGGCGGGGTAGTCGGCGAACGC	1	NA	NA	100	antisense	GAA	NA	NA	NA	A-G	0	0	NA	NA	NA	NA	C-T	1	0	C_8;	Ala32Thr;	Missense;	Missense
libCART0020-v2_01319	PAC	PD0039_PAC-sequence	PD0039_PAC-sequence	PD0039_PAC-sequence	TTCGCCGACTACCCCGCCAC	CGCGTTCGCCGACTACCCCGCCACGCGCCA	1	NA	NA	78	sense	GCG	NA	NA	NA	A-G	1	0	A_8;	Asp29Gly;	Missense;	Missense	C-T	1	0	C_5_6;	Ala28Val;	Missense;	Missense
libCART0020-v2_01320	PAC	PD0039_PAC-sequence	PD0039_PAC-sequence	PD0039_PAC-sequence	GCGCGTGGCGGGGTAGTCGG	TGTGGCGCGTGGCGGGGTAGTCGGCGAACG	1	NA	NA	101	antisense	CGA	NA	NA	NA	A-G	0	0	NA	NA	NA	NA	C-T	1	1	C_4;	Thr33Thr;	Silent;	Silent
libCART0020-v2_01321	PAC	PD0039_PAC-sequence	PD0039_PAC-sequence	PD0039_PAC-sequence	TCGCCGACTACCCCGCCACG	GCGTTCGCCGACTACCCCGCCACGCGCCAC	1	NA	NA	79	sense	CGC	NA	NA	NA	A-G	1	0	A_7;	Asp29Gly;	Missense;	Missense	C-T	2	1	C_4_5;C_8;	Ala28Val;Asp29Asp;	Missense;Silent;	Missense
libCART0020-v2_01322	PAC	PD0039_PAC-sequence	PD0039_PAC-sequence	PD0039_PAC-sequence	GGCGCGTGGCGGGGTAGTCG	GTGTGGCGCGTGGCGGGGTAGTCGGCGAAC	1	NA	NA	102	antisense	GCG	NA	NA	NA	A-G	0	0	NA	NA	NA	NA	C-T	1	1	C_5;	Thr33Thr;	Silent;	Silent
libCART0020-v2_01323	PAC	PD0039_PAC-sequence	PD0039_PAC-sequence	PD0039_PAC-sequence	CGCCGACTACCCCGCCACGC	CGTTCGCCGACTACCCCGCCACGCGCCACA	1	NA	NA	80	sense	GCC	NA	NA	NA	A-G	1	0	A_6;	Asp29Gly;	Missense;	Missense	C-T	2	2	C_4;C_7;	Ala28Ala;Asp29Asp;	Silent;Silent;	Silent
libCART0020-v2_01324	PAC	PD0039_PAC-sequence	PD0039_PAC-sequence	PD0039_PAC-sequence	TGGCGCGTGGCGGGGTAGTC	GGTGTGGCGCGTGGCGGGGTAGTCGGCGAA	1	NA	NA	103	antisense	GGC	NA	NA	NA	A-G	0	0	NA	NA	NA	NA	C-T	2	1	C_4;C_6;	Arg34His;Thr33Thr;	Missense;Silent;	Missense
libCART0020-v2_01325	PAC	PD0039_PAC-sequence	PD0039_PAC-sequence	PD0039_PAC-sequence	GCCGACTACCCCGCCACGCG	GTTCGCCGACTACCCCGCCACGCGCCACAC	1	NA	NA	81	sense	CCA	NA	NA	NA	A-G	2	0	A_5;A_8;	Asp29Gly;Tyr30Cys;	Missense;Missense;	Missense	C-T	1	1	C_6;	Asp29Asp;	Silent;	Silent
libCART0020-v2_01326	PAC	PD0039_PAC-sequence	PD0039_PAC-sequence	PD0039_PAC-sequence	GTGGCGCGTGGCGGGGTAGT	CGGTGTGGCGCGTGGCGGGGTAGTCGGCGA	1	NA	NA	104	antisense	CGG	yes	NA	NA	A-G	0	0	NA	NA	NA	NA	C-T	2	1	C_5;C_7;	Arg34His;Thr33Thr;	Missense;Silent;	Missense
libCART0020-v2_01327	PAC	PD0039_PAC-sequence	PD0039_PAC-sequence	PD0039_PAC-sequence	CCGACTACCCCGCCACGCGC	TTCGCCGACTACCCCGCCACGCGCCACACC	1	NA	NA	82	sense	CAC	NA	NA	NA	A-G	2	0	A_4;A_7;	Asp29Gly;Tyr30Cys;	Missense;Missense;	Missense	C-T	2	2	C_5;C_8;	Asp29Asp;Tyr30Tyr;	Silent;Silent;	Silent
libCART0020-v2_01328	PAC	PD0039_PAC-sequence	PD0039_PAC-sequence	PD0039_PAC-sequence	TGTGGCGCGTGGCGGGGTAG	ACGGTGTGGCGCGTGGCGGGGTAGTCGGCG	1	NA	NA	105	antisense	TCG	NA	NA	NA	A-G	0	0	NA	NA	NA	NA	C-T	2	1	C_6;C_8;	Arg34His;Thr33Thr;	Missense;Silent;	Missense
libCART0020-v2_01329	PAC	PD0039_PAC-sequence	PD0039_PAC-sequence	PD0039_PAC-sequence	CGACTACCCCGCCACGCGCC	TCGCCGACTACCCCGCCACGCGCCACACCG	1	NA	NA	83	sense	ACA	NA	NA	NA	A-G	1	0	A_6;	Tyr30Cys;	Missense;	Missense	C-T	3	2	C_4;C_7;C_8;	Asp29Asp;Tyr30Tyr;Pro31Ser;	Silent;Silent;Missense;	Missense
libCART0020-v2_01330	PAC	PD0039_PAC-sequence	PD0039_PAC-sequence	PD0039_PAC-sequence	GTGTGGCGCGTGGCGGGGTA	GACGGTGTGGCGCGTGGCGGGGTAGTCGGC	1	NA	NA	106	antisense	GTC	NA	NA	NA	A-G	0	0	NA	NA	NA	NA	C-T	1	0	C_7;	Arg34His;	Missense;	Missense
libCART0020-v2_01331	PAC	PD0039_PAC-sequence	PD0039_PAC-sequence	PD0039_PAC-sequence	GACTACCCCGCCACGCGCCA	CGCCGACTACCCCGCCACGCGCCACACCGT	1	NA	NA	84	sense	CAC	NA	NA	NA	A-G	1	0	A_5;	Tyr30Cys;	Missense;	Missense	C-T	2	1	C_6;C_7_8;	Tyr30Tyr;Pro31Phe;	Silent;Missense;	Missense
libCART0020-v2_01332	PAC	PD0039_PAC-sequence	PD0039_PAC-sequence	PD0039_PAC-sequence	GGTGTGGCGCGTGGCGGGGT	CGACGGTGTGGCGCGTGGCGGGGTAGTCGG	1	NA	NA	107	antisense	AGT	NA	NA	NA	A-G	0	0	NA	NA	NA	NA	C-T	1	0	C_8;	Arg34His;	Missense;	Missense
libCART0020-v2_01333	PAC	PD0039_PAC-sequence	PD0039_PAC-sequence	PD0039_PAC-sequence	ACTACCCCGCCACGCGCCAC	GCCGACTACCCCGCCACGCGCCACACCGTC	1	NA	NA	85	sense	ACC	NA	NA	NA	A-G	1	0	A_4;	Tyr30Cys;	Missense;	Missense	C-T	2	1	C_5;C_6_7_8;	Tyr30Tyr;Pro31Phe;	Silent;Missense;	Missense
libCART0020-v2_01334	PAC	PD0039_PAC-sequence	PD0039_PAC-sequence	PD0039_PAC-sequence	CGGTGTGGCGCGTGGCGGGG	TCGACGGTGTGGCGCGTGGCGGGGTAGTCG	1	NA	NA	108	antisense	TAG	NA	NA	NA	A-G	0	0	NA	NA	NA	NA	C-T	0	0	NA	NA	NA	NA
libCART0020-v2_01335	PAC	PD0039_PAC-sequence	PD0039_PAC-sequence	PD0039_PAC-sequence	CTACCCCGCCACGCGCCACA	CCGACTACCCCGCCACGCGCCACACCGTCG	1	NA	NA	86	sense	CCG	NA	NA	NA	A-G	0	0	NA	NA	NA	NA	C-T	2	1	C_4;C_5_6_7;	Tyr30Tyr;Pro31Phe;	Silent;Missense;	Missense
libCART0020-v2_01336	PAC	PD0039_PAC-sequence	PD0039_PAC-sequence	PD0039_PAC-sequence	ACGGTGTGGCGCGTGGCGGG	ATCGACGGTGTGGCGCGTGGCGGGGTAGTC	1	NA	NA	109	antisense	GTA	NA	NA	NA	A-G	0	0	NA	NA	NA	NA	C-T	0	0	NA	NA	NA	NA
libCART0020-v2_01337	PAC	PD0039_PAC-sequence	PD0039_PAC-sequence	PD0039_PAC-sequence	TACCCCGCCACGCGCCACAC	CGACTACCCCGCCACGCGCCACACCGTCGA	1	NA	NA	87	sense	CGT	NA	NA	NA	A-G	0	0	NA	NA	NA	NA	C-T	2	0	C_4_5_6;C_8;	Pro31Phe;Ala32Val;	Missense;Missense;	Missense
libCART0020-v2_01338	PAC	PD0039_PAC-sequence	PD0039_PAC-sequence	PD0039_PAC-sequence	GACGGTGTGGCGCGTGGCGG	GATCGACGGTGTGGCGCGTGGCGGGGTAGT	1	NA	NA	110	antisense	GGT	NA	NA	NA	A-G	0	0	NA	NA	NA	NA	C-T	0	0	NA	NA	NA	NA
libCART0020-v2_01339	PAC	PD0039_PAC-sequence	PD0039_PAC-sequence	PD0039_PAC-sequence	ACCCCGCCACGCGCCACACC	GACTACCCCGCCACGCGCCACACCGTCGAT	1	NA	NA	88	sense	GTC	NA	NA	NA	A-G	0	0	NA	NA	NA	NA	C-T	2	0	C_4_5;C_7_8;	Pro31Leu;Ala32Val;	Missense;Missense;	Missense
libCART0020-v2_01340	PAC	PD0039_PAC-sequence	PD0039_PAC-sequence	PD0039_PAC-sequence	CGACGGTGTGGCGCGTGGCG	GGATCGACGGTGTGGCGCGTGGCGGGGTAG	1	NA	NA	111	antisense	GGG	yes	NA	NA	A-G	0	0	NA	NA	NA	NA	C-T	1	0	C_4;	Val37Ile;	Missense;	Missense
libCART0020-v2_01341	PAC	PD0039_PAC-sequence	PD0039_PAC-sequence	PD0039_PAC-sequence	CCCCGCCACGCGCCACACCG	ACTACCCCGCCACGCGCCACACCGTCGATC	1	NA	NA	89	sense	TCG	NA	NA	NA	A-G	1	0	A_8;	Thr33Ala;	Missense;	Missense	C-T	2	1	C_4;C_6_7;	Pro31Pro;Ala32Val;	Silent;Missense;	Missense
libCART0020-v2_01342	PAC	PD0039_PAC-sequence	PD0039_PAC-sequence	PD0039_PAC-sequence	TCGACGGTGTGGCGCGTGGC	CGGATCGACGGTGTGGCGCGTGGCGGGGTA	1	NA	NA	112	antisense	GGG	yes	NA	NA	A-G	1	0	A_4;	Val37Ala;	Missense;	Missense	C-T	1	0	C_5;	Val37Ile;	Missense;	Missense
libCART0020-v2_01343	PAC	PD0039_PAC-sequence	PD0039_PAC-sequence	PD0039_PAC-sequence	CCCGCCACGCGCCACACCGT	CTACCCCGCCACGCGCCACACCGTCGATCC	1	NA	NA	90	sense	CGA	NA	NA	NA	A-G	1	0	A_7;	Thr33Ala;	Missense;	Missense	C-T	2	0	C_5_6;C_8;	Ala32Val;Thr33Met;	Missense;Missense;	Missense
libCART0020-v2_01344	PAC	PD0039_PAC-sequence	PD0039_PAC-sequence	PD0039_PAC-sequence	ATCGACGGTGTGGCGCGTGG	CCGGATCGACGGTGTGGCGCGTGGCGGGGT	1	NA	NA	113	antisense	CGG	yes	NA	NA	A-G	1	0	A_5;	Val37Ala;	Missense;	Missense	C-T	1	0	C_6;	Val37Ile;	Missense;	Missense
libCART0020-v2_01345	PAC	PD0039_PAC-sequence	PD0039_PAC-sequence	PD0039_PAC-sequence	CCGCCACGCGCCACACCGTC	TACCCCGCCACGCGCCACACCGTCGATCCG	1	NA	NA	91	sense	GAT	NA	NA	NA	A-G	1	0	A_6;	Thr33Ala;	Missense;	Missense	C-T	2	0	C_4_5;C_7;	Ala32Val;Thr33Met;	Missense;Missense;	Missense
libCART0020-v2_01346	PAC	PD0039_PAC-sequence	PD0039_PAC-sequence	PD0039_PAC-sequence	GATCGACGGTGTGGCGCGTG	TCCGGATCGACGGTGTGGCGCGTGGCGGGG	1	NA	NA	114	antisense	GCG	NA	NA	NA	A-G	1	0	A_6;	Val37Ala;	Missense;	Missense	C-T	2	0	C_4;C_7;	Asp38Asn;Val37Ile;	Missense;Missense;	Missense
libCART0020-v2_01347	PAC	PD0039_PAC-sequence	PD0039_PAC-sequence	PD0039_PAC-sequence	CGCCACGCGCCACACCGTCG	ACCCCGCCACGCGCCACACCGTCGATCCGG	1	NA	NA	92	sense	ATC	NA	NA	NA	A-G	1	0	A_5;	Thr33Ala;	Missense;	Missense	C-T	3	1	C_4;C_6;C_8;	Ala32Ala;Thr33Met;Arg34Cys;	Silent;Missense;Missense;	Missense
libCART0020-v2_01348	PAC	PD0039_PAC-sequence	PD0039_PAC-sequence	PD0039_PAC-sequence	GGATCGACGGTGTGGCGCGT	GTCCGGATCGACGGTGTGGCGCGTGGCGGG	1	NA	NA	115	antisense	GGC	NA	NA	NA	A-G	1	0	A_7;	Val37Ala;	Missense;	Missense	C-T	2	0	C_5;C_8;	Asp38Asn;Val37Ile;	Missense;Missense;	Missense
libCART0020-v2_01349	PAC	PD0039_PAC-sequence	PD0039_PAC-sequence	PD0039_PAC-sequence	GCCACGCGCCACACCGTCGA	CCCCGCCACGCGCCACACCGTCGATCCGGA	1	NA	NA	93	sense	TCC	NA	NA	NA	A-G	1	0	A_4;	Thr33Ala;	Missense;	Missense	C-T	2	0	C_5;C_7;	Thr33Met;Arg34Cys;	Missense;Missense;	Missense
libCART0020-v2_01350	PAC	PD0039_PAC-sequence	PD0039_PAC-sequence	PD0039_PAC-sequence	CGGATCGACGGTGTGGCGCG	GGTCCGGATCGACGGTGTGGCGCGTGGCGG	1	NA	NA	116	antisense	TGG	yes	NA	NA	A-G	2	1	A_4;A_8;	Asp38Asp;Val37Ala;	Silent;Missense;	Missense	C-T	1	0	C_6;	Asp38Asn;	Missense;	Missense
libCART0020-v2_01351	PAC	PD0039_PAC-sequence	PD0039_PAC-sequence	PD0039_PAC-sequence	CCACGCGCCACACCGTCGAT	CCCGCCACGCGCCACACCGTCGATCCGGAC	1	NA	NA	94	sense	CCG	NA	NA	NA	A-G	0	0	NA	NA	NA	NA	C-T	2	0	C_4;C_6_8;	Thr33Met;Arg34Cys;	Missense;Missense;	Missense
libCART0020-v2_01352	PAC	PD0039_PAC-sequence	PD0039_PAC-sequence	PD0039_PAC-sequence	CCGGATCGACGGTGTGGCGC	CGGTCCGGATCGACGGTGTGGCGCGTGGCG	1	NA	NA	117	antisense	GTG	NA	NA	NA	A-G	1	1	A_5;	Asp38Asp;	Silent;	Silent	C-T	1	0	C_7;	Asp38Asn;	Missense;	Missense
libCART0020-v2_01353	PAC	PD0039_PAC-sequence	PD0039_PAC-sequence	PD0039_PAC-sequence	CACGCGCCACACCGTCGATC	CCGCCACGCGCCACACCGTCGATCCGGACC	1	NA	NA	95	sense	CGG	yes	NA	NA	A-G	0	0	NA	NA	NA	NA	C-T	2	0	C_5_7;C_8;	Arg34Cys;His35Tyr;	Missense;Missense;	Missense
libCART0020-v2_01354	PAC	PD0039_PAC-sequence	PD0039_PAC-sequence	PD0039_PAC-sequence	TCCGGATCGACGGTGTGGCG	GCGGTCCGGATCGACGGTGTGGCGCGTGGC	1	NA	NA	118	antisense	CGT	NA	NA	NA	A-G	1	1	A_6;	Asp38Asp;	Silent;	Silent	C-T	1	0	C_8;	Asp38Asn;	Missense;	Missense
libCART0020-v2_01355	PAC	PD0039_PAC-sequence	PD0039_PAC-sequence	PD0039_PAC-sequence	ACGCGCCACACCGTCGATCC	CGCCACGCGCCACACCGTCGATCCGGACCG	1	NA	NA	96	sense	GGA	NA	NA	NA	A-G	1	0	A_8;	His35Arg;	Missense;	Missense	C-T	2	0	C_4_6;C_7;	Arg34Cys;His35Tyr;	Missense;Missense;	Missense
libCART0020-v2_01356	PAC	PD0039_PAC-sequence	PD0039_PAC-sequence	PD0039_PAC-sequence	GTCCGGATCGACGGTGTGGC	GGCGGTCCGGATCGACGGTGTGGCGCGTGG	1	NA	NA	119	antisense	GCG	NA	NA	NA	A-G	1	1	A_7;	Asp38Asp;	Silent;	Silent	C-T	1	1	C_4;	Pro39Pro;	Silent;	Silent
libCART0020-v2_01357	PAC	PD0039_PAC-sequence	PD0039_PAC-sequence	PD0039_PAC-sequence	CGCGCCACACCGTCGATCCG	GCCACGCGCCACACCGTCGATCCGGACCGC	1	NA	NA	97	sense	GAC	NA	NA	NA	A-G	1	0	A_7;	His35Arg;	Missense;	Missense	C-T	2	1	C_5;C_6_8;	Arg34Arg;His35Tyr;	Silent;Missense;	Missense
libCART0020-v2_01358	PAC	PD0039_PAC-sequence	PD0039_PAC-sequence	PD0039_PAC-sequence	GGTCCGGATCGACGGTGTGG	TGGCGGTCCGGATCGACGGTGTGGCGCGTG	1	NA	NA	120	antisense	CGC	NA	NA	NA	A-G	1	1	A_8;	Asp38Asp;	Silent;	Silent	C-T	2	1	C_4;C_5;	Asp40Asn;Pro39Pro;	Missense;Silent;	Missense
libCART0020-v2_01359	PAC	PD0039_PAC-sequence	PD0039_PAC-sequence	PD0039_PAC-sequence	GCGCCACACCGTCGATCCGG	CCACGCGCCACACCGTCGATCCGGACCGCC	1	NA	NA	98	sense	ACC	NA	NA	NA	A-G	2	0	A_6;A_8;	His35Arg;Thr36Ala;	Missense;Missense;	Missense	C-T	2	1	C_4;C_5_7;	Arg34Arg;His35Tyr;	Silent;Missense;	Missense
libCART0020-v2_01360	PAC	PD0039_PAC-sequence	PD0039_PAC-sequence	PD0039_PAC-sequence	CGGTCCGGATCGACGGTGTG	GTGGCGGTCCGGATCGACGGTGTGGCGCGT	1	NA	NA	121	antisense	GCG	NA	NA	NA	A-G	0	0	NA	NA	NA	NA	C-T	2	1	C_5;C_6;	Asp40Asn;Pro39Pro;	Missense;Silent;	Missense
libCART0020-v2_01361	PAC	PD0039_PAC-sequence	PD0039_PAC-sequence	PD0039_PAC-sequence	CGCCACACCGTCGATCCGGA	CACGCGCCACACCGTCGATCCGGACCGCCA	1	NA	NA	99	sense	CCG	NA	NA	NA	A-G	2	0	A_5;A_7;	His35Arg;Thr36Ala;	Missense;Missense;	Missense	C-T	2	0	C_4_6;C_8;	His35Tyr;Thr36Ile;	Missense;Missense;	Missense
libCART0020-v2_01362	PAC	PD0039_PAC-sequence	PD0039_PAC-sequence	PD0039_PAC-sequence	GCGGTCCGGATCGACGGTGT	TGTGGCGGTCCGGATCGACGGTGTGGCGCG	1	NA	NA	122	antisense	GGC	NA	NA	NA	A-G	0	0	NA	NA	NA	NA	C-T	2	1	C_6;C_7;	Asp40Asn;Pro39Pro;	Missense;Silent;	Missense
libCART0020-v2_01363	PAC	PD0039_PAC-sequence	PD0039_PAC-sequence	PD0039_PAC-sequence	GCCACACCGTCGATCCGGAC	ACGCGCCACACCGTCGATCCGGACCGCCAC	1	NA	NA	100	sense	CGC	NA	NA	NA	A-G	2	0	A_4;A_6;	His35Arg;Thr36Ala;	Missense;Missense;	Missense	C-T	2	1	C_5;C_7_8;	His35His;Thr36Ile;	Silent;Missense;	Missense
libCART0020-v2_01364	PAC	PD0039_PAC-sequence	PD0039_PAC-sequence	PD0039_PAC-sequence	GGCGGTCCGGATCGACGGTG	ATGTGGCGGTCCGGATCGACGGTGTGGCGC	1	NA	NA	123	antisense	TGG	yes	NA	NA	A-G	0	0	NA	NA	NA	NA	C-T	2	1	C_7;C_8;	Asp40Asn;Pro39Pro;	Missense;Silent;	Missense
libCART0020-v2_01365	PAC	PD0039_PAC-sequence	PD0039_PAC-sequence	PD0039_PAC-sequence	CCACACCGTCGATCCGGACC	CGCGCCACACCGTCGATCCGGACCGCCACA	1	NA	NA	101	sense	GCC	NA	NA	NA	A-G	1	0	A_5;	Thr36Ala;	Missense;	Missense	C-T	2	1	C_4;C_6_7;	His35His;Thr36Ile;	Silent;Missense;	Missense
libCART0020-v2_01366	PAC	PD0039_PAC-sequence	PD0039_PAC-sequence	PD0039_PAC-sequence	TGGCGGTCCGGATCGACGGT	GATGTGGCGGTCCGGATCGACGGTGTGGCG	1	NA	NA	124	antisense	GTG	NA	NA	NA	A-G	0	0	NA	NA	NA	NA	C-T	2	0	C_4;C_8;	Arg41His;Asp40Asn;	Missense;Missense;	Missense
libCART0020-v2_01367	PAC	PD0039_PAC-sequence	PD0039_PAC-sequence	PD0039_PAC-sequence	CACACCGTCGATCCGGACCG	GCGCCACACCGTCGATCCGGACCGCCACAT	1	NA	NA	102	sense	CCA	NA	NA	NA	A-G	1	0	A_4;	Thr36Ala;	Missense;	Missense	C-T	1	0	C_5_6;	Thr36Ile;	Missense;	Missense
libCART0020-v2_01368	PAC	PD0039_PAC-sequence	PD0039_PAC-sequence	PD0039_PAC-sequence	GTGGCGGTCCGGATCGACGG	CGATGTGGCGGTCCGGATCGACGGTGTGGC	1	NA	NA	125	antisense	TGT	NA	NA	NA	A-G	0	0	NA	NA	NA	NA	C-T	1	0	C_5;	Arg41His;	Missense;	Missense
libCART0020-v2_01369	PAC	PD0039_PAC-sequence	PD0039_PAC-sequence	PD0039_PAC-sequence	ACACCGTCGATCCGGACCGC	CGCCACACCGTCGATCCGGACCGCCACATC	1	NA	NA	103	sense	CAC	NA	NA	NA	A-G	0	0	NA	NA	NA	NA	C-T	2	1	C_4_5;C_8;	Thr36Ile;Val37Val;	Missense;Silent;	Missense
libCART0020-v2_01370	PAC	PD0039_PAC-sequence	PD0039_PAC-sequence	PD0039_PAC-sequence	TGTGGCGGTCCGGATCGACG	TCGATGTGGCGGTCCGGATCGACGGTGTGG	1	NA	NA	126	antisense	GTG	NA	NA	NA	A-G	0	0	NA	NA	NA	NA	C-T	1	0	C_6;	Arg41His;	Missense;	Missense
libCART0020-v2_01371	PAC	PD0039_PAC-sequence	PD0039_PAC-sequence	PD0039_PAC-sequence	CACCGTCGATCCGGACCGCC	GCCACACCGTCGATCCGGACCGCCACATCG	1	NA	NA	104	sense	ACA	NA	NA	NA	A-G	0	0	NA	NA	NA	NA	C-T	2	2	C_4;C_7;	Thr36Thr;Val37Val;	Silent;Silent;	Silent
libCART0020-v2_01372	PAC	PD0039_PAC-sequence	PD0039_PAC-sequence	PD0039_PAC-sequence	ATGTGGCGGTCCGGATCGAC	CTCGATGTGGCGGTCCGGATCGACGGTGTG	1	NA	NA	127	antisense	GGT	NA	NA	NA	A-G	0	0	NA	NA	NA	NA	C-T	1	0	C_7;	Arg41His;	Missense;	Missense
libCART0020-v2_01373	PAC	PD0039_PAC-sequence	PD0039_PAC-sequence	PD0039_PAC-sequence	ACCGTCGATCCGGACCGCCA	CCACACCGTCGATCCGGACCGCCACATCGA	1	NA	NA	105	sense	CAT	NA	NA	NA	A-G	1	0	A_8;	Asp38Gly;	Missense;	Missense	C-T	1	1	C_6;	Val37Val;	Silent;	Silent
libCART0020-v2_01374	PAC	PD0039_PAC-sequence	PD0039_PAC-sequence	PD0039_PAC-sequence	GATGTGGCGGTCCGGATCGA	GCTCGATGTGGCGGTCCGGATCGACGGTGT	1	NA	NA	128	antisense	CGG	yes	NA	NA	A-G	0	0	NA	NA	NA	NA	C-T	1	0	C_8;	Arg41His;	Missense;	Missense
libCART0020-v2_01375	PAC	PD0039_PAC-sequence	PD0039_PAC-sequence	PD0039_PAC-sequence	CCGTCGATCCGGACCGCCAC	CACACCGTCGATCCGGACCGCCACATCGAG	1	NA	NA	106	sense	ATC	NA	NA	NA	A-G	1	0	A_7;	Asp38Gly;	Missense;	Missense	C-T	1	1	C_5;	Val37Val;	Silent;	Silent
libCART0020-v2_01376	PAC	PD0039_PAC-sequence	PD0039_PAC-sequence	PD0039_PAC-sequence	CGATGTGGCGGTCCGGATCG	CGCTCGATGTGGCGGTCCGGATCGACGGTG	1	NA	NA	129	antisense	ACG	NA	NA	NA	A-G	0	0	NA	NA	NA	NA	C-T	0	0	NA	NA	NA	NA
libCART0020-v2_01377	PAC	PD0039_PAC-sequence	PD0039_PAC-sequence	PD0039_PAC-sequence	CGTCGATCCGGACCGCCACA	ACACCGTCGATCCGGACCGCCACATCGAGC	1	NA	NA	107	sense	TCG	NA	NA	NA	A-G	1	0	A_6;	Asp38Gly;	Missense;	Missense	C-T	2	1	C_4;C_8;	Val37Val;Pro39Ser;	Silent;Missense;	Missense
libCART0020-v2_01378	PAC	PD0039_PAC-sequence	PD0039_PAC-sequence	PD0039_PAC-sequence	TCGATGTGGCGGTCCGGATC	CCGCTCGATGTGGCGGTCCGGATCGACGGT	1	NA	NA	130	antisense	GAC	NA	NA	NA	A-G	1	0	A_4;	Ile43Thr;	Missense;	Missense	C-T	0	0	NA	NA	NA	NA
libCART0020-v2_01379	PAC	PD0039_PAC-sequence	PD0039_PAC-sequence	PD0039_PAC-sequence	GTCGATCCGGACCGCCACAT	CACCGTCGATCCGGACCGCCACATCGAGCG	1	NA	NA	108	sense	CGA	NA	NA	NA	A-G	1	0	A_5;	Asp38Gly;	Missense;	Missense	C-T	1	0	C_7_8;	Pro39Leu;	Missense;	Missense
libCART0020-v2_01380	PAC	PD0039_PAC-sequence	PD0039_PAC-sequence	PD0039_PAC-sequence	CTCGATGTGGCGGTCCGGAT	CCCGCTCGATGTGGCGGTCCGGATCGACGG	1	NA	NA	131	antisense	CGA	NA	NA	NA	A-G	1	0	A_5;	Ile43Thr;	Missense;	Missense	C-T	0	0	NA	NA	NA	NA
libCART0020-v2_01381	PAC	PD0039_PAC-sequence	PD0039_PAC-sequence	PD0039_PAC-sequence	TCGATCCGGACCGCCACATC	ACCGTCGATCCGGACCGCCACATCGAGCGG	1	NA	NA	109	sense	GAG	NA	NA	NA	A-G	1	0	A_4;	Asp38Gly;	Missense;	Missense	C-T	1	0	C_6_7;	Pro39Leu;	Missense;	Missense
libCART0020-v2_01382	PAC	PD0039_PAC-sequence	PD0039_PAC-sequence	PD0039_PAC-sequence	GCTCGATGTGGCGGTCCGGA	ACCCGCTCGATGTGGCGGTCCGGATCGACG	1	NA	NA	132	antisense	TCG	NA	NA	NA	A-G	1	0	A_6;	Ile43Thr;	Missense;	Missense	C-T	1	0	C_4;	Glu44Lys;	Missense;	Missense
libCART0020-v2_01383	PAC	PD0039_PAC-sequence	PD0039_PAC-sequence	PD0039_PAC-sequence	CGATCCGGACCGCCACATCG	CCGTCGATCCGGACCGCCACATCGAGCGGG	1	NA	NA	110	sense	AGC	NA	NA	NA	A-G	0	0	NA	NA	NA	NA	C-T	1	0	C_5_6;	Pro39Leu;	Missense;	Missense
libCART0020-v2_01384	PAC	PD0039_PAC-sequence	PD0039_PAC-sequence	PD0039_PAC-sequence	CGCTCGATGTGGCGGTCCGG	GACCCGCTCGATGTGGCGGTCCGGATCGAC	1	NA	NA	133	antisense	ATC	NA	NA	NA	A-G	1	0	A_7;	Ile43Thr;	Missense;	Missense	C-T	1	0	C_5;	Glu44Lys;	Missense;	Missense
libCART0020-v2_01385	PAC	PD0039_PAC-sequence	PD0039_PAC-sequence	PD0039_PAC-sequence	GATCCGGACCGCCACATCGA	CGTCGATCCGGACCGCCACATCGAGCGGGT	1	NA	NA	111	sense	GCG	NA	NA	NA	A-G	1	0	A_8;	Asp40Gly;	Missense;	Missense	C-T	1	0	C_4_5;	Pro39Leu;	Missense;	Missense
libCART0020-v2_01386	PAC	PD0039_PAC-sequence	PD0039_PAC-sequence	PD0039_PAC-sequence	CCGCTCGATGTGGCGGTCCG	TGACCCGCTCGATGTGGCGGTCCGGATCGA	1	NA	NA	134	antisense	GAT	NA	NA	NA	A-G	1	0	A_8;	Ile43Thr;	Missense;	Missense	C-T	1	0	C_4_6;	Glu44Lys;	Missense;	Missense
libCART0020-v2_01387	PAC	PD0039_PAC-sequence	PD0039_PAC-sequence	PD0039_PAC-sequence	ATCCGGACCGCCACATCGAG	GTCGATCCGGACCGCCACATCGAGCGGGTC	1	NA	NA	112	sense	CGG	yes	NA	NA	A-G	1	0	A_7;	Asp40Gly;	Missense;	Missense	C-T	2	1	C_4;C_8;	Pro39Leu;Asp40Asp;	Missense;Silent;	Missense
libCART0020-v2_01388	PAC	PD0039_PAC-sequence	PD0039_PAC-sequence	PD0039_PAC-sequence	CCCGCTCGATGTGGCGGTCC	GTGACCCGCTCGATGTGGCGGTCCGGATCG	1	NA	NA	135	antisense	GGA	NA	NA	NA	A-G	0	0	NA	NA	NA	NA	C-T	1	0	C_5_7;	Glu44Lys;	Missense;	Missense
libCART0020-v2_01389	PAC	PD0039_PAC-sequence	PD0039_PAC-sequence	PD0039_PAC-sequence	TCCGGACCGCCACATCGAGC	TCGATCCGGACCGCCACATCGAGCGGGTCA	1	NA	NA	113	sense	GGG	yes	NA	NA	A-G	1	0	A_6;	Asp40Gly;	Missense;	Missense	C-T	2	1	C_7;C_8;	Asp40Asp;Arg41Cys;	Silent;Missense;	Missense
libCART0020-v2_01390	PAC	PD0039_PAC-sequence	PD0039_PAC-sequence	PD0039_PAC-sequence	ACCCGCTCGATGTGGCGGTC	GGTGACCCGCTCGATGTGGCGGTCCGGATC	1	NA	NA	136	antisense	CGG	yes	NA	NA	A-G	0	0	NA	NA	NA	NA	C-T	2	0	C_4;C_6_8;	Arg45Gln;Glu44Lys;	Missense;Missense;	Missense
libCART0020-v2_01391	PAC	PD0039_PAC-sequence	PD0039_PAC-sequence	PD0039_PAC-sequence	CCGGACCGCCACATCGAGCG	CGATCCGGACCGCCACATCGAGCGGGTCAC	1	NA	NA	114	sense	GGT	NA	NA	NA	A-G	1	0	A_5;	Asp40Gly;	Missense;	Missense	C-T	2	1	C_6;C_7;	Asp40Asp;Arg41Cys;	Silent;Missense;	Missense
libCART0020-v2_01392	PAC	PD0039_PAC-sequence	PD0039_PAC-sequence	PD0039_PAC-sequence	GACCCGCTCGATGTGGCGGT	CGGTGACCCGCTCGATGTGGCGGTCCGGAT	1	NA	NA	137	antisense	CCG	NA	NA	NA	A-G	0	0	NA	NA	NA	NA	C-T	2	1	C_4_5;C_7;	Arg45Gln;Glu44Glu;	Missense;Silent;	Missense
libCART0020-v2_01393	PAC	PD0039_PAC-sequence	PD0039_PAC-sequence	PD0039_PAC-sequence	CGGACCGCCACATCGAGCGG	GATCCGGACCGCCACATCGAGCGGGTCACC	1	NA	NA	115	sense	GTC	NA	NA	NA	A-G	1	0	A_4;	Asp40Gly;	Missense;	Missense	C-T	2	1	C_5;C_6_8;	Asp40Asp;Arg41Cys;	Silent;Missense;	Missense
libCART0020-v2_01394	PAC	PD0039_PAC-sequence	PD0039_PAC-sequence	PD0039_PAC-sequence	TGACCCGCTCGATGTGGCGG	TCGGTGACCCGCTCGATGTGGCGGTCCGGA	1	NA	NA	138	antisense	TCC	NA	NA	NA	A-G	0	0	NA	NA	NA	NA	C-T	3	1	C_4;C_5_6;C_8;	Val46Ile;Arg45Gln;Glu44Glu;	Missense;Missense;Silent;	Missense
libCART0020-v2_01395	PAC	PD0039_PAC-sequence	PD0039_PAC-sequence	PD0039_PAC-sequence	GGACCGCCACATCGAGCGGG	ATCCGGACCGCCACATCGAGCGGGTCACCG	1	NA	NA	116	sense	TCA	NA	NA	NA	A-G	0	0	NA	NA	NA	NA	C-T	3	1	C_4;C_5_7;C_8;	Asp40Asp;Arg41Cys;His42Tyr;	Silent;Missense;Missense;	Missense
libCART0020-v2_01396	PAC	PD0039_PAC-sequence	PD0039_PAC-sequence	PD0039_PAC-sequence	GTGACCCGCTCGATGTGGCG	CTCGGTGACCCGCTCGATGTGGCGGTCCGG	1	NA	NA	139	antisense	GTC	NA	NA	NA	A-G	1	0	A_4;	Val46Ala;	Missense;	Missense	C-T	2	0	C_5;C_6_7;	Val46Ile;Arg45Gln;	Missense;Missense;	Missense
libCART0020-v2_01397	PAC	PD0039_PAC-sequence	PD0039_PAC-sequence	PD0039_PAC-sequence	GACCGCCACATCGAGCGGGT	TCCGGACCGCCACATCGAGCGGGTCACCGA	1	NA	NA	117	sense	CAC	NA	NA	NA	A-G	1	0	A_8;	His42Arg;	Missense;	Missense	C-T	2	0	C_4_6;C_7;	Arg41Cys;His42Tyr;	Missense;Missense;	Missense
libCART0020-v2_01398	PAC	PD0039_PAC-sequence	PD0039_PAC-sequence	PD0039_PAC-sequence	GGTGACCCGCTCGATGTGGC	GCTCGGTGACCCGCTCGATGTGGCGGTCCG	1	NA	NA	140	antisense	GGT	NA	NA	NA	A-G	1	0	A_5;	Val46Ala;	Missense;	Missense	C-T	2	0	C_6;C_7_8;	Val46Ile;Arg45Gln;	Missense;Missense;	Missense
libCART0020-v2_01399	PAC	PD0039_PAC-sequence	PD0039_PAC-sequence	PD0039_PAC-sequence	ACCGCCACATCGAGCGGGTC	CCGGACCGCCACATCGAGCGGGTCACCGAG	1	NA	NA	118	sense	ACC	NA	NA	NA	A-G	1	0	A_7;	His42Arg;	Missense;	Missense	C-T	2	1	C_5;C_6_8;	Arg41Arg;His42Tyr;	Silent;Missense;	Missense
libCART0020-v2_01400	PAC	PD0039_PAC-sequence	PD0039_PAC-sequence	PD0039_PAC-sequence	CGGTGACCCGCTCGATGTGG	AGCTCGGTGACCCGCTCGATGTGGCGGTCC	1	NA	NA	141	antisense	CGG	yes	NA	NA	A-G	1	0	A_6;	Val46Ala;	Missense;	Missense	C-T	2	1	C_7;C_8;	Val46Ile;Arg45Arg;	Missense;Silent;	Missense
libCART0020-v2_01401	PAC	PD0039_PAC-sequence	PD0039_PAC-sequence	PD0039_PAC-sequence	CCGCCACATCGAGCGGGTCA	CGGACCGCCACATCGAGCGGGTCACCGAGC	1	NA	NA	119	sense	CCG	NA	NA	NA	A-G	2	0	A_6;A_8;	His42Arg;Ile43Val;	Missense;Missense;	Missense	C-T	2	1	C_4;C_5_7;	Arg41Arg;His42Tyr;	Silent;Missense;	Missense
libCART0020-v2_01402	PAC	PD0039_PAC-sequence	PD0039_PAC-sequence	PD0039_PAC-sequence	TCGGTGACCCGCTCGATGTG	CAGCTCGGTGACCCGCTCGATGTGGCGGTC	1	NA	NA	142	antisense	GCG	NA	NA	NA	A-G	1	0	A_7;	Val46Ala;	Missense;	Missense	C-T	1	0	C_8;	Val46Ile;	Missense;	Missense
libCART0020-v2_01403	PAC	PD0039_PAC-sequence	PD0039_PAC-sequence	PD0039_PAC-sequence	CGCCACATCGAGCGGGTCAC	GGACCGCCACATCGAGCGGGTCACCGAGCT	1	NA	NA	120	sense	CGA	NA	NA	NA	A-G	2	0	A_5;A_7;	His42Arg;Ile43Val;	Missense;Missense;	Missense	C-T	1	0	C_4_6;	His42Tyr;	Missense;	Missense
libCART0020-v2_01404	PAC	PD0039_PAC-sequence	PD0039_PAC-sequence	PD0039_PAC-sequence	CTCGGTGACCCGCTCGATGT	GCAGCTCGGTGACCCGCTCGATGTGGCGGT	1	NA	NA	143	antisense	GGC	NA	NA	NA	A-G	1	0	A_8;	Val46Ala;	Missense;	Missense	C-T	0	0	NA	NA	NA	NA
libCART0020-v2_01405	PAC	PD0039_PAC-sequence	PD0039_PAC-sequence	PD0039_PAC-sequence	GCCACATCGAGCGGGTCACC	GACCGCCACATCGAGCGGGTCACCGAGCTG	1	NA	NA	121	sense	GAG	NA	NA	NA	A-G	2	0	A_4;A_6;	His42Arg;Ile43Val;	Missense;Missense;	Missense	C-T	2	2	C_5;C_8;	His42His;Ile43Ile;	Silent;Silent;	Silent
libCART0020-v2_01406	PAC	PD0039_PAC-sequence	PD0039_PAC-sequence	PD0039_PAC-sequence	GCTCGGTGACCCGCTCGATG	TGCAGCTCGGTGACCCGCTCGATGTGGCGG	1	NA	NA	144	antisense	TGG	yes	NA	NA	A-G	0	0	NA	NA	NA	NA	C-T	1	0	C_4;	Glu48Lys;	Missense;	Missense
libCART0020-v2_01407	PAC	PD0039_PAC-sequence	PD0039_PAC-sequence	PD0039_PAC-sequence	CCACATCGAGCGGGTCACCG	ACCGCCACATCGAGCGGGTCACCGAGCTGC	1	NA	NA	122	sense	AGC	NA	NA	NA	A-G	1	0	A_5;	Ile43Val;	Missense;	Missense	C-T	2	2	C_4;C_7;	His42His;Ile43Ile;	Silent;Silent;	Silent
libCART0020-v2_01408	PAC	PD0039_PAC-sequence	PD0039_PAC-sequence	PD0039_PAC-sequence	AGCTCGGTGACCCGCTCGAT	TTGCAGCTCGGTGACCCGCTCGATGTGGCG	1	NA	NA	145	antisense	GTG	NA	NA	NA	A-G	0	0	NA	NA	NA	NA	C-T	1	0	C_5;	Glu48Lys;	Missense;	Missense
libCART0020-v2_01409	PAC	PD0039_PAC-sequence	PD0039_PAC-sequence	PD0039_PAC-sequence	CACATCGAGCGGGTCACCGA	CCGCCACATCGAGCGGGTCACCGAGCTGCA	1	NA	NA	123	sense	GCT	NA	NA	NA	A-G	2	0	A_4;A_8;	Ile43Val;Glu44Gly;	Missense;Missense;	Missense	C-T	1	1	C_6;	Ile43Ile;	Silent;	Silent
libCART0020-v2_01410	PAC	PD0039_PAC-sequence	PD0039_PAC-sequence	PD0039_PAC-sequence	CAGCTCGGTGACCCGCTCGA	CTTGCAGCTCGGTGACCCGCTCGATGTGGC	1	NA	NA	146	antisense	TGT	NA	NA	NA	A-G	0	0	NA	NA	NA	NA	C-T	1	0	C_4_6;	Glu48Lys;	Missense;	Missense
libCART0020-v2_01411	PAC	PD0039_PAC-sequence	PD0039_PAC-sequence	PD0039_PAC-sequence	ACATCGAGCGGGTCACCGAG	CGCCACATCGAGCGGGTCACCGAGCTGCAA	1	NA	NA	124	sense	CTG	NA	NA	NA	A-G	1	0	A_7;	Glu44Gly;	Missense;	Missense	C-T	1	1	C_5;	Ile43Ile;	Silent;	Silent
libCART0020-v2_01412	PAC	PD0039_PAC-sequence	PD0039_PAC-sequence	PD0039_PAC-sequence	GCAGCTCGGTGACCCGCTCG	TCTTGCAGCTCGGTGACCCGCTCGATGTGG	1	NA	NA	147	antisense	ATG	NA	NA	NA	A-G	0	0	NA	NA	NA	NA	C-T	1	0	C_5_7;	Glu48Lys;	Missense;	Missense
libCART0020-v2_01413	PAC	PD0039_PAC-sequence	PD0039_PAC-sequence	PD0039_PAC-sequence	CATCGAGCGGGTCACCGAGC	GCCACATCGAGCGGGTCACCGAGCTGCAAG	1	NA	NA	125	sense	TGC	NA	NA	NA	A-G	1	0	A_6;	Glu44Gly;	Missense;	Missense	C-T	2	1	C_4;C_8;	Ile43Ile;Arg45Trp;	Silent;Missense;	Missense
libCART0020-v2_01414	PAC	PD0039_PAC-sequence	PD0039_PAC-sequence	PD0039_PAC-sequence	TGCAGCTCGGTGACCCGCTC	TTCTTGCAGCTCGGTGACCCGCTCGATGTG	1	NA	NA	148	antisense	GAT	NA	NA	NA	A-G	1	0	A_4;	Leu49Pro;	Missense;	Missense	C-T	1	0	C_6_8;	Glu48Lys;	Missense;	Missense
libCART0020-v2_01415	PAC	PD0039_PAC-sequence	PD0039_PAC-sequence	PD0039_PAC-sequence	ATCGAGCGGGTCACCGAGCT	CCACATCGAGCGGGTCACCGAGCTGCAAGA	1	NA	NA	126	sense	GCA	NA	NA	NA	A-G	1	0	A_5;	Glu44Gly;	Missense;	Missense	C-T	1	0	C_7;	Arg45Trp;	Missense;	Missense
libCART0020-v2_01416	PAC	PD0039_PAC-sequence	PD0039_PAC-sequence	PD0039_PAC-sequence	TTGCAGCTCGGTGACCCGCT	GTTCTTGCAGCTCGGTGACCCGCTCGATGT	1	NA	NA	149	antisense	CGA	NA	NA	NA	A-G	1	0	A_5;	Leu49Pro;	Missense;	Missense	C-T	2	2	C_4;C_7;	Leu49Leu;Glu48Glu;	Silent;Silent;	Silent
libCART0020-v2_01417	PAC	PD0039_PAC-sequence	PD0039_PAC-sequence	PD0039_PAC-sequence	TCGAGCGGGTCACCGAGCTG	CACATCGAGCGGGTCACCGAGCTGCAAGAA	1	NA	NA	127	sense	CAA	NA	NA	NA	A-G	1	0	A_4;	Glu44Gly;	Missense;	Missense	C-T	1	0	C_6;	Arg45Trp;	Missense;	Missense
libCART0020-v2_01418	PAC	PD0039_PAC-sequence	PD0039_PAC-sequence	PD0039_PAC-sequence	CTTGCAGCTCGGTGACCCGC	AGTTCTTGCAGCTCGGTGACCCGCTCGATG	1	NA	NA	150	antisense	TCG	NA	NA	NA	A-G	1	0	A_6;	Leu49Pro;	Missense;	Missense	C-T	2	2	C_5;C_8;	Leu49Leu;Glu48Glu;	Silent;Silent;	Silent
libCART0020-v2_01419	PAC	PD0039_PAC-sequence	PD0039_PAC-sequence	PD0039_PAC-sequence	CGAGCGGGTCACCGAGCTGC	ACATCGAGCGGGTCACCGAGCTGCAAGAAC	1	NA	NA	128	sense	AAG	NA	NA	NA	A-G	0	0	NA	NA	NA	NA	C-T	1	0	C_5;	Arg45Trp;	Missense;	Missense
libCART0020-v2_01420	PAC	PD0039_PAC-sequence	PD0039_PAC-sequence	PD0039_PAC-sequence	TCTTGCAGCTCGGTGACCCG	GAGTTCTTGCAGCTCGGTGACCCGCTCGAT	1	NA	NA	151	antisense	CTC	NA	NA	NA	A-G	1	0	A_7;	Leu49Pro;	Missense;	Missense	C-T	1	1	C_6;	Leu49Leu;	Silent;	Silent
libCART0020-v2_01421	PAC	PD0039_PAC-sequence	PD0039_PAC-sequence	PD0039_PAC-sequence	GAGCGGGTCACCGAGCTGCA	CATCGAGCGGGTCACCGAGCTGCAAGAACT	1	NA	NA	129	sense	AGA	NA	NA	NA	A-G	0	0	NA	NA	NA	NA	C-T	1	0	C_4;	Arg45Trp;	Missense;	Missense
libCART0020-v2_01422	PAC	PD0039_PAC-sequence	PD0039_PAC-sequence	PD0039_PAC-sequence	TTCTTGCAGCTCGGTGACCC	AGAGTTCTTGCAGCTCGGTGACCCGCTCGA	1	NA	NA	152	antisense	GCT	NA	NA	NA	A-G	1	0	A_8;	Leu49Pro;	Missense;	Missense	C-T	1	1	C_7;	Leu49Leu;	Silent;	Silent
libCART0020-v2_01423	PAC	PD0039_PAC-sequence	PD0039_PAC-sequence	PD0039_PAC-sequence	AGCGGGTCACCGAGCTGCAA	ATCGAGCGGGTCACCGAGCTGCAAGAACTC	1	NA	NA	130	sense	GAA	NA	NA	NA	A-G	0	0	NA	NA	NA	NA	C-T	1	1	C_8;	Val46Val;	Silent;	Silent
libCART0020-v2_01424	PAC	PD0039_PAC-sequence	PD0039_PAC-sequence	PD0039_PAC-sequence	GTTCTTGCAGCTCGGTGACC	AAGAGTTCTTGCAGCTCGGTGACCCGCTCG	1	NA	NA	153	antisense	CGC	NA	NA	NA	A-G	0	0	NA	NA	NA	NA	C-T	2	1	C_4;C_8;	Glu51Lys;Leu49Leu;	Missense;Silent;	Missense
libCART0020-v2_01425	PAC	PD0039_PAC-sequence	PD0039_PAC-sequence	PD0039_PAC-sequence	GCGGGTCACCGAGCTGCAAG	TCGAGCGGGTCACCGAGCTGCAAGAACTCT	1	NA	NA	131	sense	AAC	NA	NA	NA	A-G	1	0	A_8;	Thr47Ala;	Missense;	Missense	C-T	1	1	C_7;	Val46Val;	Silent;	Silent
libCART0020-v2_01426	PAC	PD0039_PAC-sequence	PD0039_PAC-sequence	PD0039_PAC-sequence	AGTTCTTGCAGCTCGGTGAC	GAAGAGTTCTTGCAGCTCGGTGACCCGCTC	1	NA	NA	154	antisense	CCG	NA	NA	NA	A-G	0	0	NA	NA	NA	NA	C-T	1	0	C_5;	Glu51Lys;	Missense;	Missense
libCART0020-v2_01427	PAC	PD0039_PAC-sequence	PD0039_PAC-sequence	PD0039_PAC-sequence	CGGGTCACCGAGCTGCAAGA	CGAGCGGGTCACCGAGCTGCAAGAACTCTT	1	NA	NA	132	sense	ACT	NA	NA	NA	A-G	1	0	A_7;	Thr47Ala;	Missense;	Missense	C-T	2	1	C_6;C_8;	Val46Val;Thr47Ile;	Silent;Missense;	Missense
libCART0020-v2_01428	PAC	PD0039_PAC-sequence	PD0039_PAC-sequence	PD0039_PAC-sequence	GAGTTCTTGCAGCTCGGTGA	GGAAGAGTTCTTGCAGCTCGGTGACCCGCT	1	NA	NA	155	antisense	CCC	NA	NA	NA	A-G	0	0	NA	NA	NA	NA	C-T	1	0	C_6;	Glu51Lys;	Missense;	Missense
libCART0020-v2_01429	PAC	PD0039_PAC-sequence	PD0039_PAC-sequence	PD0039_PAC-sequence	GGGTCACCGAGCTGCAAGAA	GAGCGGGTCACCGAGCTGCAAGAACTCTTC	1	NA	NA	133	sense	CTC	NA	NA	NA	A-G	1	0	A_6;	Thr47Ala;	Missense;	Missense	C-T	2	1	C_5;C_7_8;	Val46Val;Thr47Ile;	Silent;Missense;	Missense
libCART0020-v2_01430	PAC	PD0039_PAC-sequence	PD0039_PAC-sequence	PD0039_PAC-sequence	AGAGTTCTTGCAGCTCGGTG	AGGAAGAGTTCTTGCAGCTCGGTGACCCGC	1	NA	NA	156	antisense	ACC	NA	NA	NA	A-G	0	0	NA	NA	NA	NA	C-T	1	0	C_7;	Glu51Lys;	Missense;	Missense
libCART0020-v2_01431	PAC	PD0039_PAC-sequence	PD0039_PAC-sequence	PD0039_PAC-sequence	GGTCACCGAGCTGCAAGAAC	AGCGGGTCACCGAGCTGCAAGAACTCTTCC	1	NA	NA	134	sense	TCT	NA	NA	NA	A-G	1	0	A_5;	Thr47Ala;	Missense;	Missense	C-T	2	1	C_4;C_6_7;	Val46Val;Thr47Ile;	Silent;Missense;	Missense
libCART0020-v2_01432	PAC	PD0039_PAC-sequence	PD0039_PAC-sequence	PD0039_PAC-sequence	AAGAGTTCTTGCAGCTCGGT	GAGGAAGAGTTCTTGCAGCTCGGTGACCCG	1	NA	NA	157	antisense	GAC	NA	NA	NA	A-G	1	0	A_4;	Leu52Pro;	Missense;	Missense	C-T	1	0	C_8;	Glu51Lys;	Missense;	Missense
libCART0020-v2_01433	PAC	PD0039_PAC-sequence	PD0039_PAC-sequence	PD0039_PAC-sequence	GTCACCGAGCTGCAAGAACT	GCGGGTCACCGAGCTGCAAGAACTCTTCCT	1	NA	NA	135	sense	CTT	NA	NA	NA	A-G	2	0	A_4;A_8;	Thr47Ala;Glu48Gly;	Missense;Missense;	Missense	C-T	1	0	C_5_6;	Thr47Ile;	Missense;	Missense
libCART0020-v2_01434	PAC	PD0039_PAC-sequence	PD0039_PAC-sequence	PD0039_PAC-sequence	GAAGAGTTCTTGCAGCTCGG	TGAGGAAGAGTTCTTGCAGCTCGGTGACCC	1	NA	NA	158	antisense	TGA	NA	NA	NA	A-G	1	0	A_5;	Leu52Pro;	Missense;	Missense	C-T	0	0	NA	NA	NA	NA
libCART0020-v2_01435	PAC	PD0039_PAC-sequence	PD0039_PAC-sequence	PD0039_PAC-sequence	TCACCGAGCTGCAAGAACTC	CGGGTCACCGAGCTGCAAGAACTCTTCCTC	1	NA	NA	136	sense	TTC	NA	NA	NA	A-G	1	0	A_7;	Glu48Gly;	Missense;	Missense	C-T	1	0	C_4_5;	Thr47Ile;	Missense;	Missense
libCART0020-v2_01436	PAC	PD0039_PAC-sequence	PD0039_PAC-sequence	PD0039_PAC-sequence	GGAAGAGTTCTTGCAGCTCG	GTGAGGAAGAGTTCTTGCAGCTCGGTGACC	1	NA	NA	159	antisense	GTG	NA	NA	NA	A-G	2	0	A_4;A_6;	Phe53Leu;Leu52Pro;	Missense;Missense;	Missense	C-T	0	0	NA	NA	NA	NA
libCART0020-v2_01437	PAC	PD0039_PAC-sequence	PD0039_PAC-sequence	PD0039_PAC-sequence	CACCGAGCTGCAAGAACTCT	GGGTCACCGAGCTGCAAGAACTCTTCCTCA	1	NA	NA	137	sense	TCC	NA	NA	NA	A-G	1	0	A_6;	Glu48Gly;	Missense;	Missense	C-T	2	2	C_4;C_8;	Thr47Thr;Leu49Leu;	Silent;Silent;	Silent
libCART0020-v2_01438	PAC	PD0039_PAC-sequence	PD0039_PAC-sequence	PD0039_PAC-sequence	AGGAAGAGTTCTTGCAGCTC	CGTGAGGAAGAGTTCTTGCAGCTCGGTGAC	1	NA	NA	160	antisense	GGT	NA	NA	NA	A-G	2	0	A_4_5;A_7;	Phe53Pro;Leu52Pro;	Missense;Missense;	Missense	C-T	0	0	NA	NA	NA	NA
libCART0020-v2_01439	PAC	PD0039_PAC-sequence	PD0039_PAC-sequence	PD0039_PAC-sequence	ACCGAGCTGCAAGAACTCTT	GGTCACCGAGCTGCAAGAACTCTTCCTCAC	1	NA	NA	138	sense	CCT	NA	NA	NA	A-G	1	0	A_5;	Glu48Gly;	Missense;	Missense	C-T	1	1	C_7;	Leu49Leu;	Silent;	Silent
libCART0020-v2_01440	PAC	PD0039_PAC-sequence	PD0039_PAC-sequence	PD0039_PAC-sequence	GAGGAAGAGTTCTTGCAGCT	GCGTGAGGAAGAGTTCTTGCAGCTCGGTGA	1	NA	NA	161	antisense	CGG	yes	NA	NA	A-G	2	0	A_5_6;A_8;	Phe53Pro;Leu52Pro;	Missense;Missense;	Missense	C-T	0	0	NA	NA	NA	NA
libCART0020-v2_01441	PAC	PD0039_PAC-sequence	PD0039_PAC-sequence	PD0039_PAC-sequence	CCGAGCTGCAAGAACTCTTC	GTCACCGAGCTGCAAGAACTCTTCCTCACG	1	NA	NA	139	sense	CTC	NA	NA	NA	A-G	1	0	A_4;	Glu48Gly;	Missense;	Missense	C-T	1	1	C_6;	Leu49Leu;	Silent;	Silent
libCART0020-v2_01442	PAC	PD0039_PAC-sequence	PD0039_PAC-sequence	PD0039_PAC-sequence	TGAGGAAGAGTTCTTGCAGC	CGCGTGAGGAAGAGTTCTTGCAGCTCGGTG	1	NA	NA	162	antisense	TCG	NA	NA	NA	A-G	1	0	A_6_7;	Phe53Pro;	Missense;	Missense	C-T	0	0	NA	NA	NA	NA
libCART0020-v2_01443	PAC	PD0039_PAC-sequence	PD0039_PAC-sequence	PD0039_PAC-sequence	CGAGCTGCAAGAACTCTTCC	TCACCGAGCTGCAAGAACTCTTCCTCACGC	1	NA	NA	140	sense	TCA	NA	NA	NA	A-G	0	0	NA	NA	NA	NA	C-T	2	1	C_5;C_8;	Leu49Leu;Gln50Ter;	Silent;Nonsense;	Nonsense
libCART0020-v2_01444	PAC	PD0039_PAC-sequence	PD0039_PAC-sequence	PD0039_PAC-sequence	GTGAGGAAGAGTTCTTGCAG	GCGCGTGAGGAAGAGTTCTTGCAGCTCGGT	1	NA	NA	163	antisense	CTC	NA	NA	NA	A-G	2	0	A_4;A_7_8;	Leu54Pro;Phe53Pro;	Missense;Missense;	Missense	C-T	0	0	NA	NA	NA	NA
libCART0020-v2_01445	PAC	PD0039_PAC-sequence	PD0039_PAC-sequence	PD0039_PAC-sequence	GAGCTGCAAGAACTCTTCCT	CACCGAGCTGCAAGAACTCTTCCTCACGCG	1	NA	NA	141	sense	CAC	NA	NA	NA	A-G	1	0	A_8;	Gln50Arg;	Missense;	Missense	C-T	2	1	C_4;C_7;	Leu49Leu;Gln50Ter;	Silent;Nonsense;	Nonsense
libCART0020-v2_01446	PAC	PD0039_PAC-sequence	PD0039_PAC-sequence	PD0039_PAC-sequence	CGTGAGGAAGAGTTCTTGCA	CGCGCGTGAGGAAGAGTTCTTGCAGCTCGG	1	NA	NA	164	antisense	GCT	NA	NA	NA	A-G	2	0	A_5;A_8;	Leu54Pro;Phe53Ser;	Missense;Missense;	Missense	C-T	0	0	NA	NA	NA	NA
libCART0020-v2_01447	PAC	PD0039_PAC-sequence	PD0039_PAC-sequence	PD0039_PAC-sequence	AGCTGCAAGAACTCTTCCTC	ACCGAGCTGCAAGAACTCTTCCTCACGCGC	1	NA	NA	142	sense	ACG	NA	NA	NA	A-G	1	0	A_7_8;	Gln50Arg;	Missense;	Missense	C-T	1	0	C_6;	Gln50Ter;	Nonsense;	Nonsense
libCART0020-v2_01448	PAC	PD0039_PAC-sequence	PD0039_PAC-sequence	PD0039_PAC-sequence	GCGTGAGGAAGAGTTCTTGC	ACGCGCGTGAGGAAGAGTTCTTGCAGCTCG	1	NA	NA	165	antisense	AGC	NA	NA	NA	A-G	1	0	A_6;	Leu54Pro;	Missense;	Missense	C-T	0	0	NA	NA	NA	NA
libCART0020-v2_01449	PAC	PD0039_PAC-sequence	PD0039_PAC-sequence	PD0039_PAC-sequence	GCTGCAAGAACTCTTCCTCA	CCGAGCTGCAAGAACTCTTCCTCACGCGCG	1	NA	NA	143	sense	CGC	NA	NA	NA	A-G	1	0	A_6_7;	Gln50Arg;	Missense;	Missense	C-T	1	0	C_5;	Gln50Ter;	Nonsense;	Nonsense
libCART0020-v2_01450	PAC	PD0039_PAC-sequence	PD0039_PAC-sequence	PD0039_PAC-sequence	CGCGTGAGGAAGAGTTCTTG	GACGCGCGTGAGGAAGAGTTCTTGCAGCTC	1	NA	NA	166	antisense	CAG	NA	NA	NA	A-G	1	0	A_7;	Leu54Pro;	Missense;	Missense	C-T	0	0	NA	NA	NA	NA
libCART0020-v2_01451	PAC	PD0039_PAC-sequence	PD0039_PAC-sequence	PD0039_PAC-sequence	CTGCAAGAACTCTTCCTCAC	CGAGCTGCAAGAACTCTTCCTCACGCGCGT	1	NA	NA	144	sense	GCG	NA	NA	NA	A-G	2	0	A_5_6;A_8;	Gln50Arg;Glu51Gly;	Missense;Missense;	Missense	C-T	1	0	C_4;	Gln50Ter;	Nonsense;	Nonsense
libCART0020-v2_01452	PAC	PD0039_PAC-sequence	PD0039_PAC-sequence	PD0039_PAC-sequence	GCGCGTGAGGAAGAGTTCTT	CGACGCGCGTGAGGAAGAGTTCTTGCAGCT	1	NA	NA	167	antisense	GCA	NA	NA	NA	A-G	1	0	A_8;	Leu54Pro;	Missense;	Missense	C-T	1	1	C_4;	Thr55Thr;	Silent;	Silent
libCART0020-v2_01453	PAC	PD0039_PAC-sequence	PD0039_PAC-sequence	PD0039_PAC-sequence	TGCAAGAACTCTTCCTCACG	GAGCTGCAAGAACTCTTCCTCACGCGCGTC	1	NA	NA	145	sense	CGC	NA	NA	NA	A-G	2	0	A_4_5;A_7_8;	Gln50Arg;Glu51Gly;	Missense;Missense;	Missense	C-T	0	0	NA	NA	NA	NA
libCART0020-v2_01454	PAC	PD0039_PAC-sequence	PD0039_PAC-sequence	PD0039_PAC-sequence	CGCGCGTGAGGAAGAGTTCT	CCGACGCGCGTGAGGAAGAGTTCTTGCAGC	1	NA	NA	168	antisense	TGC	NA	NA	NA	A-G	0	0	NA	NA	NA	NA	C-T	1	1	C_5;	Thr55Thr;	Silent;	Silent
libCART0020-v2_01455	PAC	PD0039_PAC-sequence	PD0039_PAC-sequence	PD0039_PAC-sequence	GCAAGAACTCTTCCTCACGC	AGCTGCAAGAACTCTTCCTCACGCGCGTCG	1	NA	NA	146	sense	GCG	NA	NA	NA	A-G	2	1	A_4;A_6_7;	Gln50Gln;Glu51Gly;	Silent;Missense;	Missense	C-T	1	0	C_8;	Leu52Phe;	Missense;	Missense
libCART0020-v2_01456	PAC	PD0039_PAC-sequence	PD0039_PAC-sequence	PD0039_PAC-sequence	ACGCGCGTGAGGAAGAGTTC	CCCGACGCGCGTGAGGAAGAGTTCTTGCAG	1	NA	NA	169	antisense	TTG	NA	NA	NA	A-G	0	0	NA	NA	NA	NA	C-T	2	1	C_4;C_6;	Arg56His;Thr55Thr;	Missense;Silent;	Missense
libCART0020-v2_01457	PAC	PD0039_PAC-sequence	PD0039_PAC-sequence	PD0039_PAC-sequence	CAAGAACTCTTCCTCACGCG	GCTGCAAGAACTCTTCCTCACGCGCGTCGG	1	NA	NA	147	sense	CGT	NA	NA	NA	A-G	1	0	A_5_6;	Glu51Gly;	Missense;	Missense	C-T	1	0	C_7;	Leu52Phe;	Missense;	Missense
libCART0020-v2_01458	PAC	PD0039_PAC-sequence	PD0039_PAC-sequence	PD0039_PAC-sequence	GACGCGCGTGAGGAAGAGTT	GCCCGACGCGCGTGAGGAAGAGTTCTTGCA	1	NA	NA	170	antisense	CTT	NA	NA	NA	A-G	0	0	NA	NA	NA	NA	C-T	2	1	C_5;C_7;	Arg56His;Thr55Thr;	Missense;Silent;	Missense
libCART0020-v2_01459	PAC	PD0039_PAC-sequence	PD0039_PAC-sequence	PD0039_PAC-sequence	AAGAACTCTTCCTCACGCGC	CTGCAAGAACTCTTCCTCACGCGCGTCGGG	1	NA	NA	148	sense	GTC	NA	NA	NA	A-G	1	0	A_4_5;	Glu51Gly;	Missense;	Missense	C-T	1	0	C_6_8;	Leu52Phe;	Missense;	Missense
libCART0020-v2_01460	PAC	PD0039_PAC-sequence	PD0039_PAC-sequence	PD0039_PAC-sequence	CGACGCGCGTGAGGAAGAGT	AGCCCGACGCGCGTGAGGAAGAGTTCTTGC	1	NA	NA	171	antisense	TCT	NA	NA	NA	A-G	0	0	NA	NA	NA	NA	C-T	3	1	C_4;C_6;C_8;	Val57Ile;Arg56His;Thr55Thr;	Missense;Missense;Silent;	Missense
libCART0020-v2_01461	PAC	PD0039_PAC-sequence	PD0039_PAC-sequence	PD0039_PAC-sequence	AGAACTCTTCCTCACGCGCG	TGCAAGAACTCTTCCTCACGCGCGTCGGGC	1	NA	NA	149	sense	TCG	NA	NA	NA	A-G	1	1	A_4;	Glu51Glu;	Silent;	Silent	C-T	1	0	C_5_7;	Leu52Phe;	Missense;	Missense
libCART0020-v2_01462	PAC	PD0039_PAC-sequence	PD0039_PAC-sequence	PD0039_PAC-sequence	CCGACGCGCGTGAGGAAGAG	GAGCCCGACGCGCGTGAGGAAGAGTTCTTG	1	NA	NA	172	antisense	TTC	NA	NA	NA	A-G	1	0	A_4;	Val57Ala;	Missense;	Missense	C-T	2	0	C_5;C_7;	Val57Ile;Arg56His;	Missense;Missense;	Missense
libCART0020-v2_01463	PAC	PD0039_PAC-sequence	PD0039_PAC-sequence	PD0039_PAC-sequence	GAACTCTTCCTCACGCGCGT	GCAAGAACTCTTCCTCACGCGCGTCGGGCT	1	NA	NA	150	sense	CGG	yes	NA	NA	A-G	0	0	NA	NA	NA	NA	C-T	1	0	C_4_6;	Leu52Phe;	Missense;	Missense
libCART0020-v2_01464	PAC	PD0039_PAC-sequence	PD0039_PAC-sequence	PD0039_PAC-sequence	CCCGACGCGCGTGAGGAAGA	CGAGCCCGACGCGCGTGAGGAAGAGTTCTT	1	NA	NA	173	antisense	GTT	NA	NA	NA	A-G	1	0	A_5;	Val57Ala;	Missense;	Missense	C-T	2	0	C_6;C_8;	Val57Ile;Arg56His;	Missense;Missense;	Missense
libCART0020-v2_01465	PAC	PD0039_PAC-sequence	PD0039_PAC-sequence	PD0039_PAC-sequence	AACTCTTCCTCACGCGCGTC	CAAGAACTCTTCCTCACGCGCGTCGGGCTC	1	NA	NA	151	sense	GGG	yes	NA	NA	A-G	0	0	NA	NA	NA	NA	C-T	2	2	C_5;C_8;	Leu52Leu;Phe53Phe;	Silent;Silent;	Silent
libCART0020-v2_01466	PAC	PD0039_PAC-sequence	PD0039_PAC-sequence	PD0039_PAC-sequence	GCCCGACGCGCGTGAGGAAG	TCGAGCCCGACGCGCGTGAGGAAGAGTTCT	1	NA	NA	174	antisense	AGT	NA	NA	NA	A-G	1	0	A_6;	Val57Ala;	Missense;	Missense	C-T	2	0	C_4;C_7;	Gly58Arg;Val57Ile;	Missense;Missense;	Missense
libCART0020-v2_01467	PAC	PD0039_PAC-sequence	PD0039_PAC-sequence	PD0039_PAC-sequence	ACTCTTCCTCACGCGCGTCG	AAGAACTCTTCCTCACGCGCGTCGGGCTCG	1	NA	NA	152	sense	GGC	NA	NA	NA	A-G	0	0	NA	NA	NA	NA	C-T	3	2	C_4;C_7;C_8;	Leu52Leu;Phe53Phe;Leu54Phe;	Silent;Silent;Missense;	Missense
libCART0020-v2_01468	PAC	PD0039_PAC-sequence	PD0039_PAC-sequence	PD0039_PAC-sequence	AGCCCGACGCGCGTGAGGAA	GTCGAGCCCGACGCGCGTGAGGAAGAGTTC	1	NA	NA	175	antisense	GAG	NA	NA	NA	A-G	1	0	A_7;	Val57Ala;	Missense;	Missense	C-T	2	0	C_4_5;C_8;	Gly58Lys;Val57Ile;	Missense;Missense;	Missense
libCART0020-v2_01469	PAC	PD0039_PAC-sequence	PD0039_PAC-sequence	PD0039_PAC-sequence	CTCTTCCTCACGCGCGTCGG	AGAACTCTTCCTCACGCGCGTCGGGCTCGA	1	NA	NA	153	sense	GCT	NA	NA	NA	A-G	0	0	NA	NA	NA	NA	C-T	2	1	C_6;C_7;	Phe53Phe;Leu54Phe;	Silent;Missense;	Missense
libCART0020-v2_01470	PAC	PD0039_PAC-sequence	PD0039_PAC-sequence	PD0039_PAC-sequence	GAGCCCGACGCGCGTGAGGA	TGTCGAGCCCGACGCGCGTGAGGAAGAGTT	1	NA	NA	176	antisense	AGA	NA	NA	NA	A-G	1	0	A_8;	Val57Ala;	Missense;	Missense	C-T	1	0	C_4_5_6;	Gly58Lys;	Missense;	Missense
libCART0020-v2_01471	PAC	PD0039_PAC-sequence	PD0039_PAC-sequence	PD0039_PAC-sequence	TCTTCCTCACGCGCGTCGGG	GAACTCTTCCTCACGCGCGTCGGGCTCGAC	1	NA	NA	154	sense	CTC	NA	NA	NA	A-G	0	0	NA	NA	NA	NA	C-T	2	1	C_5;C_6_8;	Phe53Phe;Leu54Phe;	Silent;Missense;	Missense
libCART0020-v2_01472	PAC	PD0039_PAC-sequence	PD0039_PAC-sequence	PD0039_PAC-sequence	CGAGCCCGACGCGCGTGAGG	ATGTCGAGCCCGACGCGCGTGAGGAAGAGT	1	NA	NA	177	antisense	AAG	NA	NA	NA	A-G	0	0	NA	NA	NA	NA	C-T	1	0	C_5_6_7;	Gly58Lys;	Missense;	Missense
libCART0020-v2_01473	PAC	PD0039_PAC-sequence	PD0039_PAC-sequence	PD0039_PAC-sequence	CTTCCTCACGCGCGTCGGGC	AACTCTTCCTCACGCGCGTCGGGCTCGACA	1	NA	NA	155	sense	TCG	NA	NA	NA	A-G	1	0	A_8;	Thr55Ala;	Missense;	Missense	C-T	2	1	C_4;C_5_7;	Phe53Phe;Leu54Phe;	Silent;Missense;	Missense
libCART0020-v2_01474	PAC	PD0039_PAC-sequence	PD0039_PAC-sequence	PD0039_PAC-sequence	TCGAGCCCGACGCGCGTGAG	GATGTCGAGCCCGACGCGCGTGAGGAAGAG	1	NA	NA	178	antisense	GAA	NA	NA	NA	A-G	1	0	A_4;	Leu59Pro;	Missense;	Missense	C-T	1	0	C_6_7_8;	Gly58Lys;	Missense;	Missense
libCART0020-v2_01475	PAC	PD0039_PAC-sequence	PD0039_PAC-sequence	PD0039_PAC-sequence	TTCCTCACGCGCGTCGGGCT	ACTCTTCCTCACGCGCGTCGGGCTCGACAT	1	NA	NA	156	sense	CGA	NA	NA	NA	A-G	1	0	A_7;	Thr55Ala;	Missense;	Missense	C-T	2	0	C_4_6;C_8;	Leu54Phe;Thr55Met;	Missense;Missense;	Missense
libCART0020-v2_01476	PAC	PD0039_PAC-sequence	PD0039_PAC-sequence	PD0039_PAC-sequence	GTCGAGCCCGACGCGCGTGA	CGATGTCGAGCCCGACGCGCGTGAGGAAGA	1	NA	NA	179	antisense	GGA	NA	NA	NA	A-G	1	0	A_5;	Leu59Pro;	Missense;	Missense	C-T	1	0	C_7_8;	Gly58Glu;	Missense;	Missense
libCART0020-v2_01477	PAC	PD0039_PAC-sequence	PD0039_PAC-sequence	PD0039_PAC-sequence	TCCTCACGCGCGTCGGGCTC	CTCTTCCTCACGCGCGTCGGGCTCGACATC	1	NA	NA	157	sense	GAC	NA	NA	NA	A-G	1	0	A_6;	Thr55Ala;	Missense;	Missense	C-T	2	1	C_5;C_7;	Leu54Leu;Thr55Met;	Silent;Missense;	Missense
libCART0020-v2_01478	PAC	PD0039_PAC-sequence	PD0039_PAC-sequence	PD0039_PAC-sequence	TGTCGAGCCCGACGCGCGTG	CCGATGTCGAGCCCGACGCGCGTGAGGAAG	1	NA	NA	180	antisense	AGG	yes	NA	NA	A-G	1	0	A_6;	Leu59Pro;	Missense;	Missense	C-T	2	1	C_4;C_8;	Asp60Asn;Gly58Gly;	Missense;Silent;	Missense
libCART0020-v2_01479	PAC	PD0039_PAC-sequence	PD0039_PAC-sequence	PD0039_PAC-sequence	CCTCACGCGCGTCGGGCTCG	TCTTCCTCACGCGCGTCGGGCTCGACATCG	1	NA	NA	158	sense	ACA	NA	NA	NA	A-G	1	0	A_5;	Thr55Ala;	Missense;	Missense	C-T	3	1	C_4;C_6;C_8;	Leu54Leu;Thr55Met;Arg56Cys;	Silent;Missense;Missense;	Missense
libCART0020-v2_01480	PAC	PD0039_PAC-sequence	PD0039_PAC-sequence	PD0039_PAC-sequence	ATGTCGAGCCCGACGCGCGT	GCCGATGTCGAGCCCGACGCGCGTGAGGAA	1	NA	NA	181	antisense	GAG	NA	NA	NA	A-G	1	0	A_7;	Leu59Pro;	Missense;	Missense	C-T	1	0	C_5;	Asp60Asn;	Missense;	Missense
libCART0020-v2_01481	PAC	PD0039_PAC-sequence	PD0039_PAC-sequence	PD0039_PAC-sequence	CTCACGCGCGTCGGGCTCGA	CTTCCTCACGCGCGTCGGGCTCGACATCGG	1	NA	NA	159	sense	CAT	NA	NA	NA	A-G	1	0	A_4;	Thr55Ala;	Missense;	Missense	C-T	2	0	C_5;C_7;	Thr55Met;Arg56Cys;	Missense;Missense;	Missense
libCART0020-v2_01482	PAC	PD0039_PAC-sequence	PD0039_PAC-sequence	PD0039_PAC-sequence	GATGTCGAGCCCGACGCGCG	TGCCGATGTCGAGCCCGACGCGCGTGAGGA	1	NA	NA	182	antisense	TGA	NA	NA	NA	A-G	1	0	A_8;	Leu59Pro;	Missense;	Missense	C-T	1	0	C_6;	Asp60Asn;	Missense;	Missense
libCART0020-v2_01483	PAC	PD0039_PAC-sequence	PD0039_PAC-sequence	PD0039_PAC-sequence	TCACGCGCGTCGGGCTCGAC	TTCCTCACGCGCGTCGGGCTCGACATCGGC	1	NA	NA	160	sense	ATC	NA	NA	NA	A-G	0	0	NA	NA	NA	NA	C-T	2	0	C_4;C_6_8;	Thr55Met;Arg56Cys;	Missense;Missense;	Missense
libCART0020-v2_01484	PAC	PD0039_PAC-sequence	PD0039_PAC-sequence	PD0039_PAC-sequence	CGATGTCGAGCCCGACGCGC	TTGCCGATGTCGAGCCCGACGCGCGTGAGG	1	NA	NA	183	antisense	GTG	NA	NA	NA	A-G	0	0	NA	NA	NA	NA	C-T	1	0	C_7;	Asp60Asn;	Missense;	Missense
libCART0020-v2_01485	PAC	PD0039_PAC-sequence	PD0039_PAC-sequence	PD0039_PAC-sequence	CACGCGCGTCGGGCTCGACA	TCCTCACGCGCGTCGGGCTCGACATCGGCA	1	NA	NA	161	sense	TCG	NA	NA	NA	A-G	0	0	NA	NA	NA	NA	C-T	1	0	C_5_7;	Arg56Cys;	Missense;	Missense
libCART0020-v2_01486	PAC	PD0039_PAC-sequence	PD0039_PAC-sequence	PD0039_PAC-sequence	CCGATGTCGAGCCCGACGCG	CTTGCCGATGTCGAGCCCGACGCGCGTGAG	1	NA	NA	184	antisense	CGT	NA	NA	NA	A-G	1	0	A_4;	Ile61Thr;	Missense;	Missense	C-T	1	0	C_8;	Asp60Asn;	Missense;	Missense
libCART0020-v2_01487	PAC	PD0039_PAC-sequence	PD0039_PAC-sequence	PD0039_PAC-sequence	ACGCGCGTCGGGCTCGACAT	CCTCACGCGCGTCGGGCTCGACATCGGCAA	1	NA	NA	162	sense	CGG	yes	NA	NA	A-G	0	0	NA	NA	NA	NA	C-T	1	0	C_4_6;	Arg56Cys;	Missense;	Missense
libCART0020-v2_01488	PAC	PD0039_PAC-sequence	PD0039_PAC-sequence	PD0039_PAC-sequence	GCCGATGTCGAGCCCGACGC	CCTTGCCGATGTCGAGCCCGACGCGCGTGA	1	NA	NA	185	antisense	GCG	NA	NA	NA	A-G	1	0	A_5;	Ile61Thr;	Missense;	Missense	C-T	0	0	NA	NA	NA	NA
libCART0020-v2_01489	PAC	PD0039_PAC-sequence	PD0039_PAC-sequence	PD0039_PAC-sequence	CGCGCGTCGGGCTCGACATC	CTCACGCGCGTCGGGCTCGACATCGGCAAG	1	NA	NA	163	sense	GGC	NA	NA	NA	A-G	0	0	NA	NA	NA	NA	C-T	2	2	C_5;C_8;	Arg56Arg;Val57Val;	Silent;Silent;	Silent
libCART0020-v2_01490	PAC	PD0039_PAC-sequence	PD0039_PAC-sequence	PD0039_PAC-sequence	TGCCGATGTCGAGCCCGACG	ACCTTGCCGATGTCGAGCCCGACGCGCGTG	1	NA	NA	186	antisense	CGC	NA	NA	NA	A-G	1	0	A_6;	Ile61Thr;	Missense;	Missense	C-T	1	0	C_4;	Gly62Ser;	Missense;	Missense
libCART0020-v2_01491	PAC	PD0039_PAC-sequence	PD0039_PAC-sequence	PD0039_PAC-sequence	GCGCGTCGGGCTCGACATCG	TCACGCGCGTCGGGCTCGACATCGGCAAGG	1	NA	NA	164	sense	GCA	NA	NA	NA	A-G	0	0	NA	NA	NA	NA	C-T	2	2	C_4;C_7;	Arg56Arg;Val57Val;	Silent;Silent;	Silent
libCART0020-v2_01492	PAC	PD0039_PAC-sequence	PD0039_PAC-sequence	PD0039_PAC-sequence	TTGCCGATGTCGAGCCCGAC	CACCTTGCCGATGTCGAGCCCGACGCGCGT	1	NA	NA	187	antisense	GCG	NA	NA	NA	A-G	1	0	A_7;	Ile61Thr;	Missense;	Missense	C-T	1	0	C_4_5;	Gly62Asn;	Missense;	Missense
libCART0020-v2_01493	PAC	PD0039_PAC-sequence	PD0039_PAC-sequence	PD0039_PAC-sequence	CGCGTCGGGCTCGACATCGG	CACGCGCGTCGGGCTCGACATCGGCAAGGT	1	NA	NA	165	sense	CAA	NA	NA	NA	A-G	0	0	NA	NA	NA	NA	C-T	1	1	C_6;	Val57Val;	Silent;	Silent
libCART0020-v2_01494	PAC	PD0039_PAC-sequence	PD0039_PAC-sequence	PD0039_PAC-sequence	CTTGCCGATGTCGAGCCCGA	ACACCTTGCCGATGTCGAGCCCGACGCGCG	1	NA	NA	188	antisense	CGC	NA	NA	NA	A-G	1	0	A_8;	Ile61Thr;	Missense;	Missense	C-T	1	0	C_5_6;	Gly62Asn;	Missense;	Missense
libCART0020-v2_01495	PAC	PD0039_PAC-sequence	PD0039_PAC-sequence	PD0039_PAC-sequence	GCGTCGGGCTCGACATCGGC	ACGCGCGTCGGGCTCGACATCGGCAAGGTG	1	NA	NA	166	sense	AAG	NA	NA	NA	A-G	0	0	NA	NA	NA	NA	C-T	1	1	C_5;	Val57Val;	Silent;	Silent
libCART0020-v2_01496	PAC	PD0039_PAC-sequence	PD0039_PAC-sequence	PD0039_PAC-sequence	CCTTGCCGATGTCGAGCCCG	CACACCTTGCCGATGTCGAGCCCGACGCGC	1	NA	NA	189	antisense	ACG	NA	NA	NA	A-G	0	0	NA	NA	NA	NA	C-T	1	0	C_6_7;	Gly62Asn;	Missense;	Missense
libCART0020-v2_01497	PAC	PD0039_PAC-sequence	PD0039_PAC-sequence	PD0039_PAC-sequence	CGTCGGGCTCGACATCGGCA	CGCGCGTCGGGCTCGACATCGGCAAGGTGT	1	NA	NA	167	sense	AGG	yes	NA	NA	A-G	0	0	NA	NA	NA	NA	C-T	2	1	C_4;C_8;	Val57Val;Leu59Phe;	Silent;Missense;	Missense
libCART0020-v2_01498	PAC	PD0039_PAC-sequence	PD0039_PAC-sequence	PD0039_PAC-sequence	ACCTTGCCGATGTCGAGCCC	CCACACCTTGCCGATGTCGAGCCCGACGCG	1	NA	NA	190	antisense	GAC	NA	NA	NA	A-G	0	0	NA	NA	NA	NA	C-T	1	0	C_7_8;	Gly62Asn;	Missense;	Missense
libCART0020-v2_01499	PAC	PD0039_PAC-sequence	PD0039_PAC-sequence	PD0039_PAC-sequence	GTCGGGCTCGACATCGGCAA	GCGCGTCGGGCTCGACATCGGCAAGGTGTG	1	NA	NA	168	sense	GGT	NA	NA	NA	A-G	0	0	NA	NA	NA	NA	C-T	1	0	C_7;	Leu59Phe;	Missense;	Missense
libCART0020-v2_01500	PAC	PD0039_PAC-sequence	PD0039_PAC-sequence	PD0039_PAC-sequence	CACCTTGCCGATGTCGAGCC	CCCACACCTTGCCGATGTCGAGCCCGACGC	1	NA	NA	191	antisense	CGA	NA	NA	NA	A-G	0	0	NA	NA	NA	NA	C-T	2	1	C_4;C_8;	Lys63Lys;Gly62Asp;	Silent;Missense;	Missense
libCART0020-v2_01501	PAC	PD0039_PAC-sequence	PD0039_PAC-sequence	PD0039_PAC-sequence	TCGGGCTCGACATCGGCAAG	CGCGTCGGGCTCGACATCGGCAAGGTGTGG	1	NA	NA	169	sense	GTG	NA	NA	NA	A-G	0	0	NA	NA	NA	NA	C-T	1	0	C_6_8;	Leu59Phe;	Missense;	Missense
libCART0020-v2_01502	PAC	PD0039_PAC-sequence	PD0039_PAC-sequence	PD0039_PAC-sequence	ACACCTTGCCGATGTCGAGC	ACCCACACCTTGCCGATGTCGAGCCCGACG	1	NA	NA	192	antisense	CCG	NA	NA	NA	A-G	0	0	NA	NA	NA	NA	C-T	2	1	C_4;C_5;	Val64Met;Lys63Lys;	Missense;Silent;	Missense
libCART0020-v2_01503	PAC	PD0039_PAC-sequence	PD0039_PAC-sequence	PD0039_PAC-sequence	CGGGCTCGACATCGGCAAGG	GCGTCGGGCTCGACATCGGCAAGGTGTGGG	1	NA	NA	170	sense	TGT	NA	NA	NA	A-G	0	0	NA	NA	NA	NA	C-T	1	0	C_5_7;	Leu59Phe;	Missense;	Missense
libCART0020-v2_01504	PAC	PD0039_PAC-sequence	PD0039_PAC-sequence	PD0039_PAC-sequence	CACACCTTGCCGATGTCGAG	GACCCACACCTTGCCGATGTCGAGCCCGAC	1	NA	NA	193	antisense	CCC	NA	NA	NA	A-G	1	0	A_4;	Val64Ala;	Missense;	Missense	C-T	2	1	C_5;C_6;	Val64Met;Lys63Lys;	Missense;Silent;	Missense
libCART0020-v2_01505	PAC	PD0039_PAC-sequence	PD0039_PAC-sequence	PD0039_PAC-sequence	GGGCTCGACATCGGCAAGGT	CGTCGGGCTCGACATCGGCAAGGTGTGGGT	1	NA	NA	171	sense	GTG	NA	NA	NA	A-G	1	0	A_8;	Asp60Gly;	Missense;	Missense	C-T	1	0	C_4_6;	Leu59Phe;	Missense;	Missense
libCART0020-v2_01506	PAC	PD0039_PAC-sequence	PD0039_PAC-sequence	PD0039_PAC-sequence	CCACACCTTGCCGATGTCGA	CGACCCACACCTTGCCGATGTCGAGCCCGA	1	NA	NA	194	antisense	GCC	NA	NA	NA	A-G	1	0	A_5;	Val64Ala;	Missense;	Missense	C-T	2	1	C_4_6;C_7;	Val64Ile;Lys63Lys;	Missense;Silent;	Missense
libCART0020-v2_01507	PAC	PD0039_PAC-sequence	PD0039_PAC-sequence	PD0039_PAC-sequence	GGCTCGACATCGGCAAGGTG	GTCGGGCTCGACATCGGCAAGGTGTGGGTC	1	NA	NA	172	sense	TGG	yes	NA	NA	A-G	1	0	A_7;	Asp60Gly;	Missense;	Missense	C-T	2	2	C_5;C_8;	Leu59Leu;Asp60Asp;	Silent;Silent;	Silent
libCART0020-v2_01508	PAC	PD0039_PAC-sequence	PD0039_PAC-sequence	PD0039_PAC-sequence	CCCACACCTTGCCGATGTCG	GCGACCCACACCTTGCCGATGTCGAGCCCG	1	NA	NA	195	antisense	AGC	NA	NA	NA	A-G	2	0	A_4;A_6;	Trp65Arg;Val64Ala;	Missense;Missense;	Missense	C-T	2	1	C_5_7;C_8;	Val64Ile;Lys63Lys;	Missense;Silent;	Missense
libCART0020-v2_01509	PAC	PD0039_PAC-sequence	PD0039_PAC-sequence	PD0039_PAC-sequence	GCTCGACATCGGCAAGGTGT	TCGGGCTCGACATCGGCAAGGTGTGGGTCG	1	NA	NA	173	sense	GGG	yes	NA	NA	A-G	2	0	A_6;A_8;	Asp60Gly;Ile61Val;	Missense;Missense;	Missense	C-T	2	2	C_4;C_7;	Leu59Leu;Asp60Asp;	Silent;Silent;	Silent
libCART0020-v2_01510	PAC	PD0039_PAC-sequence	PD0039_PAC-sequence	PD0039_PAC-sequence	ACCCACACCTTGCCGATGTC	CGCGACCCACACCTTGCCGATGTCGAGCCC	1	NA	NA	196	antisense	GAG	NA	NA	NA	A-G	2	0	A_5;A_7;	Trp65Arg;Val64Ala;	Missense;Missense;	Missense	C-T	2	0	C_4;C_6_8;	Trp65Ter;Val64Ile;	Nonsense;Missense;	Nonsense
libCART0020-v2_01511	PAC	PD0039_PAC-sequence	PD0039_PAC-sequence	PD0039_PAC-sequence	CTCGACATCGGCAAGGTGTG	CGGGCTCGACATCGGCAAGGTGTGGGTCGC	1	NA	NA	174	sense	GGT	NA	NA	NA	A-G	2	0	A_5;A_7;	Asp60Gly;Ile61Val;	Missense;Missense;	Missense	C-T	1	1	C_6;	Asp60Asp;	Silent;	Silent
libCART0020-v2_01512	PAC	PD0039_PAC-sequence	PD0039_PAC-sequence	PD0039_PAC-sequence	GACCCACACCTTGCCGATGT	CCGCGACCCACACCTTGCCGATGTCGAGCC	1	NA	NA	197	antisense	CGA	NA	NA	NA	A-G	2	0	A_6;A_8;	Trp65Arg;Val64Ala;	Missense;Missense;	Missense	C-T	2	1	C_4_5;C_7;	Trp65Ter;Val64Val;	Nonsense;Silent;	Nonsense
libCART0020-v2_01513	PAC	PD0039_PAC-sequence	PD0039_PAC-sequence	PD0039_PAC-sequence	TCGACATCGGCAAGGTGTGG	GGGCTCGACATCGGCAAGGTGTGGGTCGCG	1	NA	NA	175	sense	GTC	NA	NA	NA	A-G	2	0	A_4;A_6;	Asp60Gly;Ile61Val;	Missense;Missense;	Missense	C-T	2	2	C_5;C_8;	Asp60Asp;Ile61Ile;	Silent;Silent;	Silent
libCART0020-v2_01514	PAC	PD0039_PAC-sequence	PD0039_PAC-sequence	PD0039_PAC-sequence	CGACCCACACCTTGCCGATG	TCCGCGACCCACACCTTGCCGATGTCGAGC	1	NA	NA	198	antisense	TCG	NA	NA	NA	A-G	1	0	A_7;	Trp65Arg;	Missense;	Missense	C-T	3	1	C_4;C_5_6;C_8;	Val66Ile;Trp65Ter;Val64Val;	Missense;Nonsense;Silent;	Nonsense
libCART0020-v2_01515	PAC	PD0039_PAC-sequence	PD0039_PAC-sequence	PD0039_PAC-sequence	CGACATCGGCAAGGTGTGGG	GGCTCGACATCGGCAAGGTGTGGGTCGCGG	1	NA	NA	176	sense	TCG	NA	NA	NA	A-G	1	0	A_5;	Ile61Val;	Missense;	Missense	C-T	2	2	C_4;C_7;	Asp60Asp;Ile61Ile;	Silent;Silent;	Silent
libCART0020-v2_01516	PAC	PD0039_PAC-sequence	PD0039_PAC-sequence	PD0039_PAC-sequence	GCGACCCACACCTTGCCGAT	GTCCGCGACCCACACCTTGCCGATGTCGAG	1	NA	NA	199	antisense	GTC	NA	NA	NA	A-G	2	0	A_4;A_8;	Val66Ala;Trp65Arg;	Missense;Missense;	Missense	C-T	2	0	C_5;C_6_7;	Val66Ile;Trp65Ter;	Missense;Nonsense;	Nonsense
libCART0020-v2_01517	PAC	PD0039_PAC-sequence	PD0039_PAC-sequence	PD0039_PAC-sequence	GACATCGGCAAGGTGTGGGT	GCTCGACATCGGCAAGGTGTGGGTCGCGGA	1	NA	NA	177	sense	CGC	NA	NA	NA	A-G	1	0	A_4;	Ile61Val;	Missense;	Missense	C-T	1	1	C_6;	Ile61Ile;	Silent;	Silent
libCART0020-v2_01518	PAC	PD0039_PAC-sequence	PD0039_PAC-sequence	PD0039_PAC-sequence	CGCGACCCACACCTTGCCGA	CGTCCGCGACCCACACCTTGCCGATGTCGA	1	NA	NA	200	antisense	TGT	NA	NA	NA	A-G	1	0	A_5;	Val66Ala;	Missense;	Missense	C-T	2	0	C_6;C_7_8;	Val66Ile;Trp65Ter;	Missense;Nonsense;	Nonsense
libCART0020-v2_01519	PAC	PD0039_PAC-sequence	PD0039_PAC-sequence	PD0039_PAC-sequence	ACATCGGCAAGGTGTGGGTC	CTCGACATCGGCAAGGTGTGGGTCGCGGAC	1	NA	NA	178	sense	GCG	NA	NA	NA	A-G	0	0	NA	NA	NA	NA	C-T	2	2	C_5;C_8;	Ile61Ile;Gly62Gly;	Silent;Silent;	Silent
libCART0020-v2_01520	PAC	PD0039_PAC-sequence	PD0039_PAC-sequence	PD0039_PAC-sequence	CCGCGACCCACACCTTGCCG	TCGTCCGCGACCCACACCTTGCCGATGTCG	1	NA	NA	201	antisense	ATG	NA	NA	NA	A-G	1	0	A_6;	Val66Ala;	Missense;	Missense	C-T	3	0	C_4;C_7;C_8;	Ala67Thr;Val66Ile;Trp65Ter;	Missense;Missense;Nonsense;	Nonsense
libCART0020-v2_01521	PAC	PD0039_PAC-sequence	PD0039_PAC-sequence	PD0039_PAC-sequence	CATCGGCAAGGTGTGGGTCG	TCGACATCGGCAAGGTGTGGGTCGCGGACG	1	NA	NA	179	sense	CGG	yes	NA	NA	A-G	1	0	A_8;	Lys63Glu;	Missense;	Missense	C-T	2	2	C_4;C_7;	Ile61Ile;Gly62Gly;	Silent;Silent;	Silent
libCART0020-v2_01522	PAC	PD0039_PAC-sequence	PD0039_PAC-sequence	PD0039_PAC-sequence	TCCGCGACCCACACCTTGCC	GTCGTCCGCGACCCACACCTTGCCGATGTC	1	NA	NA	202	antisense	GAT	NA	NA	NA	A-G	1	0	A_7;	Val66Ala;	Missense;	Missense	C-T	2	0	C_5;C_8;	Ala67Thr;Val66Ile;	Missense;Missense;	Missense
libCART0020-v2_01523	PAC	PD0039_PAC-sequence	PD0039_PAC-sequence	PD0039_PAC-sequence	ATCGGCAAGGTGTGGGTCGC	CGACATCGGCAAGGTGTGGGTCGCGGACGA	1	NA	NA	180	sense	GGA	NA	NA	NA	A-G	1	0	A_7_8;	Lys63Gly;	Missense;	Missense	C-T	1	1	C_6;	Gly62Gly;	Silent;	Silent
libCART0020-v2_01524	PAC	PD0039_PAC-sequence	PD0039_PAC-sequence	PD0039_PAC-sequence	GTCCGCGACCCACACCTTGC	CGTCGTCCGCGACCCACACCTTGCCGATGT	1	NA	NA	203	antisense	CGA	NA	NA	NA	A-G	1	0	A_8;	Val66Ala;	Missense;	Missense	C-T	1	0	C_4_6;	Ala67Thr;	Missense;	Missense
libCART0020-v2_01525	PAC	PD0039_PAC-sequence	PD0039_PAC-sequence	PD0039_PAC-sequence	TCGGCAAGGTGTGGGTCGCG	GACATCGGCAAGGTGTGGGTCGCGGACGAC	1	NA	NA	181	sense	GAC	NA	NA	NA	A-G	1	0	A_6_7;	Lys63Gly;	Missense;	Missense	C-T	1	1	C_5;	Gly62Gly;	Silent;	Silent
libCART0020-v2_01526	PAC	PD0039_PAC-sequence	PD0039_PAC-sequence	PD0039_PAC-sequence	CGTCCGCGACCCACACCTTG	CCGTCGTCCGCGACCCACACCTTGCCGATG	1	NA	NA	204	antisense	CCG	NA	NA	NA	A-G	0	0	NA	NA	NA	NA	C-T	2	0	C_4;C_5_7;	Asp68Asn;Ala67Thr;	Missense;Missense;	Missense
libCART0020-v2_01527	PAC	PD0039_PAC-sequence	PD0039_PAC-sequence	PD0039_PAC-sequence	CGGCAAGGTGTGGGTCGCGG	ACATCGGCAAGGTGTGGGTCGCGGACGACG	1	NA	NA	182	sense	ACG	NA	NA	NA	A-G	1	0	A_5_6;	Lys63Gly;	Missense;	Missense	C-T	1	1	C_4;	Gly62Gly;	Silent;	Silent
libCART0020-v2_01528	PAC	PD0039_PAC-sequence	PD0039_PAC-sequence	PD0039_PAC-sequence	TCGTCCGCGACCCACACCTT	GCCGTCGTCCGCGACCCACACCTTGCCGAT	1	NA	NA	205	antisense	GCC	NA	NA	NA	A-G	0	0	NA	NA	NA	NA	C-T	2	0	C_5;C_6_8;	Asp68Asn;Ala67Thr;	Missense;Missense;	Missense
libCART0020-v2_01529	PAC	PD0039_PAC-sequence	PD0039_PAC-sequence	PD0039_PAC-sequence	GGCAAGGTGTGGGTCGCGGA	CATCGGCAAGGTGTGGGTCGCGGACGACGG	1	NA	NA	183	sense	CGA	NA	NA	NA	A-G	1	0	A_4_5;	Lys63Gly;	Missense;	Missense	C-T	0	0	NA	NA	NA	NA
libCART0020-v2_01530	PAC	PD0039_PAC-sequence	PD0039_PAC-sequence	PD0039_PAC-sequence	GTCGTCCGCGACCCACACCT	CGCCGTCGTCCGCGACCCACACCTTGCCGA	1	NA	NA	206	antisense	TGC	NA	NA	NA	A-G	0	0	NA	NA	NA	NA	C-T	2	1	C_6;C_7;	Asp68Asn;Ala67Ala;	Missense;Silent;	Missense
libCART0020-v2_01531	PAC	PD0039_PAC-sequence	PD0039_PAC-sequence	PD0039_PAC-sequence	GCAAGGTGTGGGTCGCGGAC	ATCGGCAAGGTGTGGGTCGCGGACGACGGC	1	NA	NA	184	sense	GAC	NA	NA	NA	A-G	1	0	A_4;	Lys63Arg;	Missense;	Missense	C-T	0	0	NA	NA	NA	NA
libCART0020-v2_01532	PAC	PD0039_PAC-sequence	PD0039_PAC-sequence	PD0039_PAC-sequence	CGTCGTCCGCGACCCACACC	GCGCCGTCGTCCGCGACCCACACCTTGCCG	1	NA	NA	207	antisense	TTG	NA	NA	NA	A-G	0	0	NA	NA	NA	NA	C-T	3	1	C_4;C_7;C_8;	Asp69Asn;Asp68Asn;Ala67Ala;	Missense;Missense;Silent;	Missense
libCART0020-v2_01533	PAC	PD0039_PAC-sequence	PD0039_PAC-sequence	PD0039_PAC-sequence	CAAGGTGTGGGTCGCGGACG	TCGGCAAGGTGTGGGTCGCGGACGACGGCG	1	NA	NA	185	sense	ACG	NA	NA	NA	A-G	0	0	NA	NA	NA	NA	C-T	0	0	NA	NA	NA	NA
libCART0020-v2_01534	PAC	PD0039_PAC-sequence	PD0039_PAC-sequence	PD0039_PAC-sequence	CCGTCGTCCGCGACCCACAC	GGCGCCGTCGTCCGCGACCCACACCTTGCC	1	NA	NA	208	antisense	CTT	NA	NA	NA	A-G	0	0	NA	NA	NA	NA	C-T	2	0	C_5;C_8;	Asp69Asn;Asp68Asn;	Missense;Missense;	Missense
libCART0020-v2_01535	PAC	PD0039_PAC-sequence	PD0039_PAC-sequence	PD0039_PAC-sequence	AAGGTGTGGGTCGCGGACGA	CGGCAAGGTGTGGGTCGCGGACGACGGCGC	1	NA	NA	186	sense	CGG	yes	NA	NA	A-G	0	0	NA	NA	NA	NA	C-T	0	0	NA	NA	NA	NA
libCART0020-v2_01536	PAC	PD0039_PAC-sequence	PD0039_PAC-sequence	PD0039_PAC-sequence	GCCGTCGTCCGCGACCCACA	CGGCGCCGTCGTCCGCGACCCACACCTTGC	1	NA	NA	209	antisense	CCT	NA	NA	NA	A-G	0	0	NA	NA	NA	NA	C-T	1	0	C_6;	Asp69Asn;	Missense;	Missense
libCART0020-v2_01537	PAC	PD0039_PAC-sequence	PD0039_PAC-sequence	PD0039_PAC-sequence	AGGTGTGGGTCGCGGACGAC	GGCAAGGTGTGGGTCGCGGACGACGGCGCC	1	NA	NA	187	sense	GGC	NA	NA	NA	A-G	0	0	NA	NA	NA	NA	C-T	0	0	NA	NA	NA	NA
libCART0020-v2_01538	PAC	PD0039_PAC-sequence	PD0039_PAC-sequence	PD0039_PAC-sequence	CGCCGTCGTCCGCGACCCAC	GCGGCGCCGTCGTCCGCGACCCACACCTTG	1	NA	NA	210	antisense	ACC	NA	NA	NA	A-G	0	0	NA	NA	NA	NA	C-T	2	0	C_4;C_7;	Gly70Ser;Asp69Asn;	Missense;Missense;	Missense
libCART0020-v2_01539	PAC	PD0039_PAC-sequence	PD0039_PAC-sequence	PD0039_PAC-sequence	GGTGTGGGTCGCGGACGACG	GCAAGGTGTGGGTCGCGGACGACGGCGCCG	1	NA	NA	188	sense	GCG	NA	NA	NA	A-G	0	0	NA	NA	NA	NA	C-T	0	0	NA	NA	NA	NA
libCART0020-v2_01540	PAC	PD0039_PAC-sequence	PD0039_PAC-sequence	PD0039_PAC-sequence	GCGCCGTCGTCCGCGACCCA	GGCGGCGCCGTCGTCCGCGACCCACACCTT	1	NA	NA	211	antisense	CAC	NA	NA	NA	A-G	0	0	NA	NA	NA	NA	C-T	2	0	C_4_5;C_8;	Gly70Asn;Asp69Asn;	Missense;Missense;	Missense
libCART0020-v2_01541	PAC	PD0039_PAC-sequence	PD0039_PAC-sequence	PD0039_PAC-sequence	GTGTGGGTCGCGGACGACGG	CAAGGTGTGGGTCGCGGACGACGGCGCCGC	1	NA	NA	189	sense	CGC	NA	NA	NA	A-G	0	0	NA	NA	NA	NA	C-T	0	0	NA	NA	NA	NA
libCART0020-v2_01542	PAC	PD0039_PAC-sequence	PD0039_PAC-sequence	PD0039_PAC-sequence	GGCGCCGTCGTCCGCGACCC	CGGCGGCGCCGTCGTCCGCGACCCACACCT	1	NA	NA	212	antisense	ACA	NA	NA	NA	A-G	0	0	NA	NA	NA	NA	C-T	1	0	C_5_6;	Gly70Asn;	Missense;	Missense
libCART0020-v2_01543	PAC	PD0039_PAC-sequence	PD0039_PAC-sequence	PD0039_PAC-sequence	TGTGGGTCGCGGACGACGGC	AAGGTGTGGGTCGCGGACGACGGCGCCGCC	1	NA	NA	190	sense	GCC	NA	NA	NA	A-G	0	0	NA	NA	NA	NA	C-T	1	1	C_8;	Val66Val;	Silent;	Silent
libCART0020-v2_01544	PAC	PD0039_PAC-sequence	PD0039_PAC-sequence	PD0039_PAC-sequence	CGGCGCCGTCGTCCGCGACC	ACGGCGGCGCCGTCGTCCGCGACCCACACC	1	NA	NA	213	antisense	CAC	NA	NA	NA	A-G	0	0	NA	NA	NA	NA	C-T	2	0	C_4;C_6_7;	Ala71Thr;Gly70Asn;	Missense;Missense;	Missense
libCART0020-v2_01545	PAC	PD0039_PAC-sequence	PD0039_PAC-sequence	PD0039_PAC-sequence	GTGGGTCGCGGACGACGGCG	AGGTGTGGGTCGCGGACGACGGCGCCGCCG	1	NA	NA	191	sense	CCG	NA	NA	NA	A-G	0	0	NA	NA	NA	NA	C-T	1	1	C_7;	Val66Val;	Silent;	Silent
libCART0020-v2_01546	PAC	PD0039_PAC-sequence	PD0039_PAC-sequence	PD0039_PAC-sequence	GCGGCGCCGTCGTCCGCGAC	CACGGCGGCGCCGTCGTCCGCGACCCACAC	1	NA	NA	214	antisense	CCA	NA	NA	NA	A-G	0	0	NA	NA	NA	NA	C-T	2	0	C_5;C_7_8;	Ala71Thr;Gly70Asn;	Missense;Missense;	Missense
libCART0020-v2_01547	PAC	PD0039_PAC-sequence	PD0039_PAC-sequence	PD0039_PAC-sequence	TGGGTCGCGGACGACGGCGC	GGTGTGGGTCGCGGACGACGGCGCCGCCGT	1	NA	NA	192	sense	CGC	NA	NA	NA	A-G	0	0	NA	NA	NA	NA	C-T	2	1	C_6;C_8;	Val66Val;Ala67Val;	Silent;Missense;	Missense
libCART0020-v2_01548	PAC	PD0039_PAC-sequence	PD0039_PAC-sequence	PD0039_PAC-sequence	GGCGGCGCCGTCGTCCGCGA	CCACGGCGGCGCCGTCGTCCGCGACCCACA	1	NA	NA	215	antisense	CCC	NA	NA	NA	A-G	0	0	NA	NA	NA	NA	C-T	2	0	C_6;C_8;	Ala71Thr;Gly70Asp;	Missense;Missense;	Missense
libCART0020-v2_01549	PAC	PD0039_PAC-sequence	PD0039_PAC-sequence	PD0039_PAC-sequence	GGGTCGCGGACGACGGCGCC	GTGTGGGTCGCGGACGACGGCGCCGCCGTG	1	NA	NA	193	sense	GCC	NA	NA	NA	A-G	0	0	NA	NA	NA	NA	C-T	2	1	C_5;C_7;	Val66Val;Ala67Val;	Silent;Missense;	Missense
libCART0020-v2_01550	PAC	PD0039_PAC-sequence	PD0039_PAC-sequence	PD0039_PAC-sequence	CGGCGGCGCCGTCGTCCGCG	GCCACGGCGGCGCCGTCGTCCGCGACCCAC	1	NA	NA	216	antisense	ACC	NA	NA	NA	A-G	0	0	NA	NA	NA	NA	C-T	2	0	C_4;C_7;	Ala72Thr;Ala71Thr;	Missense;Missense;	Missense
libCART0020-v2_01551	PAC	PD0039_PAC-sequence	PD0039_PAC-sequence	PD0039_PAC-sequence	GGTCGCGGACGACGGCGCCG	TGTGGGTCGCGGACGACGGCGCCGCCGTGG	1	NA	NA	194	sense	CCG	NA	NA	NA	A-G	0	0	NA	NA	NA	NA	C-T	2	1	C_4;C_6;	Val66Val;Ala67Val;	Silent;Missense;	Missense
libCART0020-v2_01552	PAC	PD0039_PAC-sequence	PD0039_PAC-sequence	PD0039_PAC-sequence	ACGGCGGCGCCGTCGTCCGC	CGCCACGGCGGCGCCGTCGTCCGCGACCCA	1	NA	NA	217	antisense	GAC	NA	NA	NA	A-G	0	0	NA	NA	NA	NA	C-T	2	0	C_5;C_8;	Ala72Thr;Ala71Thr;	Missense;Missense;	Missense
libCART0020-v2_01553	PAC	PD0039_PAC-sequence	PD0039_PAC-sequence	PD0039_PAC-sequence	GTCGCGGACGACGGCGCCGC	GTGGGTCGCGGACGACGGCGCCGCCGTGGC	1	NA	NA	195	sense	CGT	NA	NA	NA	A-G	1	0	A_8;	Asp68Gly;	Missense;	Missense	C-T	1	0	C_5;	Ala67Val;	Missense;	Missense
libCART0020-v2_01554	PAC	PD0039_PAC-sequence	PD0039_PAC-sequence	PD0039_PAC-sequence	CACGGCGGCGCCGTCGTCCG	CCGCCACGGCGGCGCCGTCGTCCGCGACCC	1	NA	NA	218	antisense	CGA	NA	NA	NA	A-G	0	0	NA	NA	NA	NA	C-T	1	0	C_6;	Ala72Thr;	Missense;	Missense
libCART0020-v2_01555	PAC	PD0039_PAC-sequence	PD0039_PAC-sequence	PD0039_PAC-sequence	TCGCGGACGACGGCGCCGCC	TGGGTCGCGGACGACGGCGCCGCCGTGGCG	1	NA	NA	196	sense	GTG	NA	NA	NA	A-G	1	0	A_7;	Asp68Gly;	Missense;	Missense	C-T	2	1	C_4;C_8;	Ala67Val;Asp68Asp;	Missense;Silent;	Missense
libCART0020-v2_01556	PAC	PD0039_PAC-sequence	PD0039_PAC-sequence	PD0039_PAC-sequence	CCACGGCGGCGCCGTCGTCC	ACCGCCACGGCGGCGCCGTCGTCCGCGACC	1	NA	NA	219	antisense	GCG	NA	NA	NA	A-G	0	0	NA	NA	NA	NA	C-T	2	0	C_4;C_7;	Val73Met;Ala72Thr;	Missense;Missense;	Missense
libCART0020-v2_01557	PAC	PD0039_PAC-sequence	PD0039_PAC-sequence	PD0039_PAC-sequence	CGCGGACGACGGCGCCGCCG	GGGTCGCGGACGACGGCGCCGCCGTGGCGG	1	NA	NA	197	sense	TGG	yes	NA	NA	A-G	1	0	A_6;	Asp68Gly;	Missense;	Missense	C-T	1	1	C_7;	Asp68Asp;	Silent;	Silent
libCART0020-v2_01558	PAC	PD0039_PAC-sequence	PD0039_PAC-sequence	PD0039_PAC-sequence	GCCACGGCGGCGCCGTCGTC	GACCGCCACGGCGGCGCCGTCGTCCGCGAC	1	NA	NA	220	antisense	CGC	NA	NA	NA	A-G	1	0	A_4;	Val73Ala;	Missense;	Missense	C-T	2	0	C_5;C_8;	Val73Met;Ala72Thr;	Missense;Missense;	Missense
libCART0020-v2_01559	PAC	PD0039_PAC-sequence	PD0039_PAC-sequence	PD0039_PAC-sequence	GCGGACGACGGCGCCGCCGT	GGTCGCGGACGACGGCGCCGCCGTGGCGGT	1	NA	NA	198	sense	GGC	NA	NA	NA	A-G	2	0	A_5;A_8;	Asp68Gly;Asp69Gly;	Missense;Missense;	Missense	C-T	1	1	C_6;	Asp68Asp;	Silent;	Silent
libCART0020-v2_01560	PAC	PD0039_PAC-sequence	PD0039_PAC-sequence	PD0039_PAC-sequence	CGCCACGGCGGCGCCGTCGT	AGACCGCCACGGCGGCGCCGTCGTCCGCGA	1	NA	NA	221	antisense	CCG	NA	NA	NA	A-G	1	0	A_5;	Val73Ala;	Missense;	Missense	C-T	1	0	C_4_6;	Val73Ile;	Missense;	Missense
libCART0020-v2_01561	PAC	PD0039_PAC-sequence	PD0039_PAC-sequence	PD0039_PAC-sequence	CGGACGACGGCGCCGCCGTG	GTCGCGGACGACGGCGCCGCCGTGGCGGTC	1	NA	NA	199	sense	GCG	NA	NA	NA	A-G	2	0	A_4;A_7;	Asp68Gly;Asp69Gly;	Missense;Missense;	Missense	C-T	2	2	C_5;C_8;	Asp68Asp;Asp69Asp;	Silent;Silent;	Silent
libCART0020-v2_01562	PAC	PD0039_PAC-sequence	PD0039_PAC-sequence	PD0039_PAC-sequence	CCGCCACGGCGGCGCCGTCG	CAGACCGCCACGGCGGCGCCGTCGTCCGCG	1	NA	NA	222	antisense	TCC	NA	NA	NA	A-G	1	0	A_6;	Val73Ala;	Missense;	Missense	C-T	2	0	C_4;C_5_7;	Ala74Thr;Val73Ile;	Missense;Missense;	Missense
libCART0020-v2_01563	PAC	PD0039_PAC-sequence	PD0039_PAC-sequence	PD0039_PAC-sequence	GGACGACGGCGCCGCCGTGG	TCGCGGACGACGGCGCCGCCGTGGCGGTCT	1	NA	NA	200	sense	CGG	yes	NA	NA	A-G	1	0	A_6;	Asp69Gly;	Missense;	Missense	C-T	2	2	C_4;C_7;	Asp68Asp;Asp69Asp;	Silent;Silent;	Silent
libCART0020-v2_01564	PAC	PD0039_PAC-sequence	PD0039_PAC-sequence	PD0039_PAC-sequence	ACCGCCACGGCGGCGCCGTC	CCAGACCGCCACGGCGGCGCCGTCGTCCGC	1	NA	NA	223	antisense	GTC	NA	NA	NA	A-G	1	0	A_7;	Val73Ala;	Missense;	Missense	C-T	2	0	C_5;C_6_8;	Ala74Thr;Val73Ile;	Missense;Missense;	Missense
libCART0020-v2_01565	PAC	PD0039_PAC-sequence	PD0039_PAC-sequence	PD0039_PAC-sequence	GACGACGGCGCCGCCGTGGC	CGCGGACGACGGCGCCGCCGTGGCGGTCTG	1	NA	NA	201	sense	GGT	NA	NA	NA	A-G	1	0	A_5;	Asp69Gly;	Missense;	Missense	C-T	1	1	C_6;	Asp69Asp;	Silent;	Silent
libCART0020-v2_01566	PAC	PD0039_PAC-sequence	PD0039_PAC-sequence	PD0039_PAC-sequence	GACCGCCACGGCGGCGCCGT	TCCAGACCGCCACGGCGGCGCCGTCGTCCG	1	NA	NA	224	antisense	CGT	NA	NA	NA	A-G	1	0	A_8;	Val73Ala;	Missense;	Missense	C-T	2	1	C_4_6;C_7;	Ala74Thr;Val73Val;	Missense;Silent;	Missense
libCART0020-v2_01567	PAC	PD0039_PAC-sequence	PD0039_PAC-sequence	PD0039_PAC-sequence	ACGACGGCGCCGCCGTGGCG	GCGGACGACGGCGCCGCCGTGGCGGTCTGG	1	NA	NA	202	sense	GTC	NA	NA	NA	A-G	1	0	A_4;	Asp69Gly;	Missense;	Missense	C-T	2	2	C_5;C_8;	Asp69Asp;Gly70Gly;	Silent;Silent;	Silent
libCART0020-v2_01568	PAC	PD0039_PAC-sequence	PD0039_PAC-sequence	PD0039_PAC-sequence	AGACCGCCACGGCGGCGCCG	GTCCAGACCGCCACGGCGGCGCCGTCGTCC	1	NA	NA	225	antisense	TCG	NA	NA	NA	A-G	0	0	NA	NA	NA	NA	C-T	3	1	C_4;C_5_7;C_8;	Val75Ile;Ala74Thr;Val73Val;	Missense;Missense;Silent;	Missense
libCART0020-v2_01569	PAC	PD0039_PAC-sequence	PD0039_PAC-sequence	PD0039_PAC-sequence	CGACGGCGCCGCCGTGGCGG	CGGACGACGGCGCCGCCGTGGCGGTCTGGA	1	NA	NA	203	sense	TCT	NA	NA	NA	A-G	0	0	NA	NA	NA	NA	C-T	2	2	C_4;C_7;	Asp69Asp;Gly70Gly;	Silent;Silent;	Silent
libCART0020-v2_01570	PAC	PD0039_PAC-sequence	PD0039_PAC-sequence	PD0039_PAC-sequence	CAGACCGCCACGGCGGCGCC	GGTCCAGACCGCCACGGCGGCGCCGTCGTC	1	NA	NA	226	antisense	GTC	NA	NA	NA	A-G	1	0	A_4;	Val75Ala;	Missense;	Missense	C-T	2	0	C_5;C_6_8;	Val75Ile;Ala74Thr;	Missense;Missense;	Missense
libCART0020-v2_01571	PAC	PD0039_PAC-sequence	PD0039_PAC-sequence	PD0039_PAC-sequence	GACGGCGCCGCCGTGGCGGT	GGACGACGGCGCCGCCGTGGCGGTCTGGAC	1	NA	NA	204	sense	CTG	NA	NA	NA	A-G	0	0	NA	NA	NA	NA	C-T	2	1	C_6;C_8;	Gly70Gly;Ala71Val;	Silent;Missense;	Missense
libCART0020-v2_01572	PAC	PD0039_PAC-sequence	PD0039_PAC-sequence	PD0039_PAC-sequence	CCAGACCGCCACGGCGGCGC	TGGTCCAGACCGCCACGGCGGCGCCGTCGT	1	NA	NA	227	antisense	CGT	NA	NA	NA	A-G	1	0	A_5;	Val75Ala;	Missense;	Missense	C-T	2	1	C_6;C_7;	Val75Ile;Ala74Ala;	Missense;Silent;	Missense
libCART0020-v2_01573	PAC	PD0039_PAC-sequence	PD0039_PAC-sequence	PD0039_PAC-sequence	ACGGCGCCGCCGTGGCGGTC	GACGACGGCGCCGCCGTGGCGGTCTGGACC	1	NA	NA	205	sense	TGG	yes	NA	NA	A-G	0	0	NA	NA	NA	NA	C-T	2	1	C_5;C_7_8;	Gly70Gly;Ala71Val;	Silent;Missense;	Missense
libCART0020-v2_01574	PAC	PD0039_PAC-sequence	PD0039_PAC-sequence	PD0039_PAC-sequence	TCCAGACCGCCACGGCGGCG	GTGGTCCAGACCGCCACGGCGGCGCCGTCG	1	NA	NA	228	antisense	CCG	NA	NA	NA	A-G	2	0	A_4;A_6;	Trp76Arg;Val75Ala;	Missense;Missense;	Missense	C-T	2	1	C_7;C_8;	Val75Ile;Ala74Ala;	Missense;Silent;	Missense
libCART0020-v2_01575	PAC	PD0039_PAC-sequence	PD0039_PAC-sequence	PD0039_PAC-sequence	CGGCGCCGCCGTGGCGGTCT	ACGACGGCGCCGCCGTGGCGGTCTGGACCA	1	NA	NA	206	sense	GGA	NA	NA	NA	A-G	0	0	NA	NA	NA	NA	C-T	2	1	C_4;C_6_7;	Gly70Gly;Ala71Val;	Silent;Missense;	Missense
libCART0020-v2_01576	PAC	PD0039_PAC-sequence	PD0039_PAC-sequence	PD0039_PAC-sequence	GTCCAGACCGCCACGGCGGC	CGTGGTCCAGACCGCCACGGCGGCGCCGTC	1	NA	NA	229	antisense	GCC	NA	NA	NA	A-G	2	0	A_5;A_7;	Trp76Arg;Val75Ala;	Missense;Missense;	Missense	C-T	2	0	C_4;C_8;	Trp76Ter;Val75Ile;	Nonsense;Missense;	Nonsense
libCART0020-v2_01577	PAC	PD0039_PAC-sequence	PD0039_PAC-sequence	PD0039_PAC-sequence	GGCGCCGCCGTGGCGGTCTG	CGACGGCGCCGCCGTGGCGGTCTGGACCAC	1	NA	NA	207	sense	GAC	NA	NA	NA	A-G	0	0	NA	NA	NA	NA	C-T	2	0	C_5_6;C_8;	Ala71Val;Ala72Val;	Missense;Missense;	Missense
libCART0020-v2_01578	PAC	PD0039_PAC-sequence	PD0039_PAC-sequence	PD0039_PAC-sequence	GGTCCAGACCGCCACGGCGG	GCGTGGTCCAGACCGCCACGGCGGCGCCGT	1	NA	NA	230	antisense	CGC	NA	NA	NA	A-G	2	0	A_6;A_8;	Trp76Arg;Val75Ala;	Missense;Missense;	Missense	C-T	1	0	C_4_5;	Trp76Ter;	Nonsense;	Nonsense
libCART0020-v2_01579	PAC	PD0039_PAC-sequence	PD0039_PAC-sequence	PD0039_PAC-sequence	GCGCCGCCGTGGCGGTCTGG	GACGGCGCCGCCGTGGCGGTCTGGACCACG	1	NA	NA	208	sense	ACC	NA	NA	NA	A-G	0	0	NA	NA	NA	NA	C-T	2	0	C_4_5;C_7_8;	Ala71Val;Ala72Val;	Missense;Missense;	Missense
libCART0020-v2_01580	PAC	PD0039_PAC-sequence	PD0039_PAC-sequence	PD0039_PAC-sequence	TGGTCCAGACCGCCACGGCG	GGCGTGGTCCAGACCGCCACGGCGGCGCCG	1	NA	NA	231	antisense	GCG	NA	NA	NA	A-G	1	0	A_7;	Trp76Arg;	Missense;	Missense	C-T	1	0	C_5_6;	Trp76Ter;	Nonsense;	Nonsense
libCART0020-v2_01581	PAC	PD0039_PAC-sequence	PD0039_PAC-sequence	PD0039_PAC-sequence	CGCCGCCGTGGCGGTCTGGA	ACGGCGCCGCCGTGGCGGTCTGGACCACGC	1	NA	NA	209	sense	CCA	NA	NA	NA	A-G	0	0	NA	NA	NA	NA	C-T	2	1	C_4;C_6_7;	Ala71Ala;Ala72Val;	Silent;Missense;	Missense
libCART0020-v2_01582	PAC	PD0039_PAC-sequence	PD0039_PAC-sequence	PD0039_PAC-sequence	GTGGTCCAGACCGCCACGGC	CGGCGTGGTCCAGACCGCCACGGCGGCGCC	1	NA	NA	232	antisense	GGC	NA	NA	NA	A-G	1	0	A_8;	Trp76Arg;	Missense;	Missense	C-T	1	0	C_6_7;	Trp76Ter;	Nonsense;	Nonsense
libCART0020-v2_01583	PAC	PD0039_PAC-sequence	PD0039_PAC-sequence	PD0039_PAC-sequence	GCCGCCGTGGCGGTCTGGAC	CGGCGCCGCCGTGGCGGTCTGGACCACGCC	1	NA	NA	210	sense	CAC	NA	NA	NA	A-G	0	0	NA	NA	NA	NA	C-T	1	0	C_5_6;	Ala72Val;	Missense;	Missense
libCART0020-v2_01584	PAC	PD0039_PAC-sequence	PD0039_PAC-sequence	PD0039_PAC-sequence	CGTGGTCCAGACCGCCACGG	CCGGCGTGGTCCAGACCGCCACGGCGGCGC	1	NA	NA	233	antisense	CGG	yes	NA	NA	A-G	0	0	NA	NA	NA	NA	C-T	1	0	C_7_8;	Trp76Ter;	Nonsense;	Nonsense
libCART0020-v2_01585	PAC	PD0039_PAC-sequence	PD0039_PAC-sequence	PD0039_PAC-sequence	CCGCCGTGGCGGTCTGGACC	GGCGCCGCCGTGGCGGTCTGGACCACGCCG	1	NA	NA	211	sense	ACG	NA	NA	NA	A-G	0	0	NA	NA	NA	NA	C-T	1	0	C_4_5;	Ala72Val;	Missense;	Missense
libCART0020-v2_01586	PAC	PD0039_PAC-sequence	PD0039_PAC-sequence	PD0039_PAC-sequence	GCGTGGTCCAGACCGCCACG	TCCGGCGTGGTCCAGACCGCCACGGCGGCG	1	NA	NA	234	antisense	GCG	NA	NA	NA	A-G	0	0	NA	NA	NA	NA	C-T	1	0	C_8;	Trp76Ter;	Nonsense;	Nonsense
libCART0020-v2_01587	PAC	PD0039_PAC-sequence	PD0039_PAC-sequence	PD0039_PAC-sequence	CGCCGTGGCGGTCTGGACCA	GCGCCGCCGTGGCGGTCTGGACCACGCCGG	1	NA	NA	212	sense	CGC	NA	NA	NA	A-G	0	0	NA	NA	NA	NA	C-T	1	1	C_4;	Ala72Ala;	Silent;	Silent
libCART0020-v2_01588	PAC	PD0039_PAC-sequence	PD0039_PAC-sequence	PD0039_PAC-sequence	GGCGTGGTCCAGACCGCCAC	CTCCGGCGTGGTCCAGACCGCCACGGCGGC	1	NA	NA	235	antisense	GGC	NA	NA	NA	A-G	0	0	NA	NA	NA	NA	C-T	0	0	NA	NA	NA	NA
libCART0020-v2_01589	PAC	PD0039_PAC-sequence	PD0039_PAC-sequence	PD0039_PAC-sequence	GCCGTGGCGGTCTGGACCAC	CGCCGCCGTGGCGGTCTGGACCACGCCGGA	1	NA	NA	213	sense	GCC	NA	NA	NA	A-G	0	0	NA	NA	NA	NA	C-T	1	0	C_8;	Ala74Val;	Missense;	Missense
libCART0020-v2_01590	PAC	PD0039_PAC-sequence	PD0039_PAC-sequence	PD0039_PAC-sequence	CGGCGTGGTCCAGACCGCCA	TCTCCGGCGTGGTCCAGACCGCCACGGCGG	1	NA	NA	236	antisense	CGG	yes	NA	NA	A-G	0	0	NA	NA	NA	NA	C-T	1	1	C_4;	Thr78Thr;	Silent;	Silent
libCART0020-v2_01591	PAC	PD0039_PAC-sequence	PD0039_PAC-sequence	PD0039_PAC-sequence	CCGTGGCGGTCTGGACCACG	GCCGCCGTGGCGGTCTGGACCACGCCGGAG	1	NA	NA	214	sense	CCG	NA	NA	NA	A-G	0	0	NA	NA	NA	NA	C-T	1	0	C_7;	Ala74Val;	Missense;	Missense
libCART0020-v2_01592	PAC	PD0039_PAC-sequence	PD0039_PAC-sequence	PD0039_PAC-sequence	CCGGCGTGGTCCAGACCGCC	CTCTCCGGCGTGGTCCAGACCGCCACGGCG	1	NA	NA	237	antisense	ACG	NA	NA	NA	A-G	0	0	NA	NA	NA	NA	C-T	1	1	C_5;	Thr78Thr;	Silent;	Silent
libCART0020-v2_01593	PAC	PD0039_PAC-sequence	PD0039_PAC-sequence	PD0039_PAC-sequence	CGTGGCGGTCTGGACCACGC	CCGCCGTGGCGGTCTGGACCACGCCGGAGA	1	NA	NA	215	sense	CGG	yes	NA	NA	A-G	0	0	NA	NA	NA	NA	C-T	1	0	C_6;	Ala74Val;	Missense;	Missense
libCART0020-v2_01594	PAC	PD0039_PAC-sequence	PD0039_PAC-sequence	PD0039_PAC-sequence	TCCGGCGTGGTCCAGACCGC	GCTCTCCGGCGTGGTCCAGACCGCCACGGC	1	NA	NA	238	antisense	CAC	NA	NA	NA	A-G	0	0	NA	NA	NA	NA	C-T	1	1	C_6;	Thr78Thr;	Silent;	Silent
libCART0020-v2_01595	PAC	PD0039_PAC-sequence	PD0039_PAC-sequence	PD0039_PAC-sequence	GTGGCGGTCTGGACCACGCC	CGCCGTGGCGGTCTGGACCACGCCGGAGAG	1	NA	NA	216	sense	GGA	NA	NA	NA	A-G	0	0	NA	NA	NA	NA	C-T	1	0	C_5;	Ala74Val;	Missense;	Missense
libCART0020-v2_01596	PAC	PD0039_PAC-sequence	PD0039_PAC-sequence	PD0039_PAC-sequence	CTCCGGCGTGGTCCAGACCG	CGCTCTCCGGCGTGGTCCAGACCGCCACGG	1	NA	NA	239	antisense	CCA	NA	NA	NA	A-G	0	0	NA	NA	NA	NA	C-T	2	2	C_4;C_7;	Pro79Pro;Thr78Thr;	Silent;Silent;	Silent
libCART0020-v2_01597	PAC	PD0039_PAC-sequence	PD0039_PAC-sequence	PD0039_PAC-sequence	TGGCGGTCTGGACCACGCCG	GCCGTGGCGGTCTGGACCACGCCGGAGAGC	1	NA	NA	217	sense	GAG	NA	NA	NA	A-G	0	0	NA	NA	NA	NA	C-T	2	1	C_4;C_8;	Ala74Val;Val75Val;	Missense;Silent;	Missense
libCART0020-v2_01598	PAC	PD0039_PAC-sequence	PD0039_PAC-sequence	PD0039_PAC-sequence	TCTCCGGCGTGGTCCAGACC	ACGCTCTCCGGCGTGGTCCAGACCGCCACG	1	NA	NA	240	antisense	GCC	NA	yes	NA	A-G	0	0	NA	NA	NA	NA	C-T	3	2	C_4;C_5;C_8;	Glu80Lys;Pro79Pro;Thr78Thr;	Missense;Silent;Silent;	Missense
libCART0020-v2_01599	PAC	PD0039_PAC-sequence	PD0039_PAC-sequence	PD0039_PAC-sequence	GGCGGTCTGGACCACGCCGG	CCGTGGCGGTCTGGACCACGCCGGAGAGCG	1	NA	NA	218	sense	AGA	NA	NA	NA	A-G	0	0	NA	NA	NA	NA	C-T	1	1	C_7;	Val75Val;	Silent;	Silent
libCART0020-v2_01600	PAC	PD0039_PAC-sequence	PD0039_PAC-sequence	PD0039_PAC-sequence	CTCTCCGGCGTGGTCCAGAC	GACGCTCTCCGGCGTGGTCCAGACCGCCAC	1	NA	NA	241	antisense	CGC	NA	NA	NA	A-G	0	0	NA	NA	NA	NA	C-T	2	1	C_5;C_6;	Glu80Lys;Pro79Pro;	Missense;Silent;	Missense
libCART0020-v2_01601	PAC	PD0039_PAC-sequence	PD0039_PAC-sequence	PD0039_PAC-sequence	GCGGTCTGGACCACGCCGGA	CGTGGCGGTCTGGACCACGCCGGAGAGCGT	1	NA	NA	219	sense	GAG	NA	NA	NA	A-G	0	0	NA	NA	NA	NA	C-T	1	1	C_6;	Val75Val;	Silent;	Silent
libCART0020-v2_01602	PAC	PD0039_PAC-sequence	PD0039_PAC-sequence	PD0039_PAC-sequence	GCTCTCCGGCGTGGTCCAGA	CGACGCTCTCCGGCGTGGTCCAGACCGCCA	1	NA	NA	242	antisense	CCG	NA	NA	NA	A-G	0	0	NA	NA	NA	NA	C-T	2	1	C_4_6;C_7;	Glu80Lys;Pro79Pro;	Missense;Silent;	Missense
libCART0020-v2_01603	PAC	PD0039_PAC-sequence	PD0039_PAC-sequence	PD0039_PAC-sequence	CGGTCTGGACCACGCCGGAG	GTGGCGGTCTGGACCACGCCGGAGAGCGTC	1	NA	NA	220	sense	AGC	NA	NA	NA	A-G	0	0	NA	NA	NA	NA	C-T	1	1	C_5;	Val75Val;	Silent;	Silent
libCART0020-v2_01604	PAC	PD0039_PAC-sequence	PD0039_PAC-sequence	PD0039_PAC-sequence	CGCTCTCCGGCGTGGTCCAG	TCGACGCTCTCCGGCGTGGTCCAGACCGCC	1	NA	NA	243	antisense	ACC	NA	NA	NA	A-G	0	0	NA	NA	NA	NA	C-T	2	1	C_5_7;C_8;	Glu80Lys;Pro79Pro;	Missense;Silent;	Missense
libCART0020-v2_01605	PAC	PD0039_PAC-sequence	PD0039_PAC-sequence	PD0039_PAC-sequence	GGTCTGGACCACGCCGGAGA	TGGCGGTCTGGACCACGCCGGAGAGCGTCG	1	NA	NA	221	sense	GCG	NA	NA	NA	A-G	1	0	A_8;	Thr77Ala;	Missense;	Missense	C-T	1	1	C_4;	Val75Val;	Silent;	Silent
libCART0020-v2_01606	PAC	PD0039_PAC-sequence	PD0039_PAC-sequence	PD0039_PAC-sequence	ACGCTCTCCGGCGTGGTCCA	TTCGACGCTCTCCGGCGTGGTCCAGACCGC	1	NA	NA	244	antisense	GAC	NA	NA	NA	A-G	0	0	NA	NA	NA	NA	C-T	2	0	C_4;C_6_8;	Ser81Asn;Glu80Lys;	Missense;Missense;	Missense
libCART0020-v2_01607	PAC	PD0039_PAC-sequence	PD0039_PAC-sequence	PD0039_PAC-sequence	GTCTGGACCACGCCGGAGAG	GGCGGTCTGGACCACGCCGGAGAGCGTCGA	1	NA	NA	222	sense	CGT	NA	NA	NA	A-G	1	0	A_7;	Thr77Ala;	Missense;	Missense	C-T	1	0	C_8;	Thr77Ile;	Missense;	Missense
[truncated: 2,148 more rows]

## Sheet: S8b_BE_sample-annotation
Library_ID	Experiment_ID	T_cell_donor	T_cell_donor_sex	Cell_type	T_cell_isolation_method	T_cell_culture_conditions	anti-CD3/CD28_stimulation_for_culture_1_[day_post_isolation]	anti-CD3/CD28_stimulation_for_culture_2_[day_post_isolation]	Transduction_[day_post_isolation]	Electroporation_[day_post_isolation]	Readout_stimulation_agent	Treatment_of_readout_stimulation_agent	Readout_stimulation_1_[day_post_isolation]	Readout_stimulation_1_duration_[hrs]	Readout_stimulation_1_target_cell_over_CAR_T_cell_ratio	Readout_[day_post_isolation]	Day_post_electroporation	Puromycin_start_[day_post_isolation]	Puromycin_end_[day_post_isolation]	Puromycin_concentration_[ug/ml]	Blasticidin_start_[day_post_isolation]	Blasticidin_end_[day_post_isolation]	Blasticidin_concentration_[ug/ml]	Sample_collection_method	gRNA_library_short_ID	gRNA_library	Number_of_gRNAs_in_library	Lentivirus_transfer_plasmid	Lentivirus_concentration_[RNA_copies/cell]	Electroporation_editor_mRNA	Electroporation_editor_mRNA_concentration_[ug/ml]	Electroporation_selection_mRNA	Electroporation_selection_mRNA_concentration_[ug/ml]	Electroporation_electroporator	Electroporation_program	Electroporation_cuvette	Electroporation_cell_concentration_[million/ml]	Cell_number_containing_gRNA_in_PCR_input
[truncated: 13 more rows]

[truncated: 5 more sheets: S8c_BE_counts, S8d_BE_logFC, S8e_BE-miniscreen-gRNA-lib, S8f_BE-miniscreen_samples, S8g_BE-miniscreen_counts]
