# Supplementary material for: Systematic discovery of CRISPR-boosted CAR T cell immunotherapies
Source: Nature. 2025 Sep 24;646(8086):963–72. doi: 10.1038/s41586-025-09507-9 (PMC12545207; doi:10.1038/s41586-025-09507-9)
Supplement: Supplementary file 16 — Source Data Fig. 4 [file 41586_2025_9507_MOESM16_ESM.xlsx]

## Sheet: 4b-c
Tumor_model	Experiment_ID	Experiment_donor_ID	Tumor_dose[Million]	Day_tumor_relative_to_CART	CAR_T_dose[Million]	CAR_T_knockout	Mouse_ID	Measurement_day_post_CART_injection	Total_flux[photons/s]	CAR_T_source_material	CAR_T_production_pipeline
NALM6	CART0085	Donor 1 | Exp 4	0.5	-5	0.6	FAS	557_0	0	45400000	Fresh	RNP
NALM6	CART0085	Donor 1 | Exp 4	0.5	-5	0.6	FAS	557_R	0	26800000	Fresh	RNP
NALM6	CART0085	Donor 1 | Exp 4	0.5	-5	0.6	FAS	557_L	0	33000000	Fresh	RNP
NALM6	CART0085	Donor 1 | Exp 4	0.5	-5	0.6	FAS	557_RL	0	27900000	Fresh	RNP
NALM6	CART0085	Donor 1 | Exp 4	0.5	-5	0.6	FAS	557_RR	0	29500000	Fresh	RNP
NALM6	CART0085	Donor 1 | Exp 4	0.5	-5	0.6	FAS.RHOG	557_LL	0	19300000	Fresh	RNP
NALM6	CART0085	Donor 1 | Exp 4	0.5	-5	0.6	FAS.RHOG	557_RRL	0	17900000	Fresh	RNP
NALM6	CART0085	Donor 1 | Exp 4	0.5	-5	0.6	FAS.RHOG	557_LLR	0	21400000	Fresh	RNP
NALM6	CART0085	Donor 1 | Exp 4	0.5	-5	0.6	FAS.RHOG	557_RRLL	0	26000000	Fresh	RNP
NALM6	CART0085	Donor 1 | Exp 4	0.5	-5	0.6	FAS.RHOG	550_0	0	14300000	Fresh	RNP
NALM6	CART0085	Donor 1 | Exp 4	0.5	-5	0.6	RHOG	553_0	0	25500000	Fresh	RNP
NALM6	CART0085	Donor 1 | Exp 4	0.5	-5	0.6	RHOG	553_R	0	35300000	Fresh	RNP
NALM6	CART0085	Donor 1 | Exp 4	0.5	-5	0.6	RHOG	553_LLR	0	31100000	Fresh	RNP
NALM6	CART0085	Donor 1 | Exp 4	0.5	-5	0.6	RHOG	553_RL	0	18900000	Fresh	RNP
NALM6	CART0085	Donor 1 | Exp 4	0.5	-5	0.6	RHOG	553_RR	0	18700000	Fresh	RNP
NALM6	CART0085	Donor 1 | Exp 4	0.5	-5	0.6	SafeHarbor	553_LL	0	38100000	Fresh	RNP
NALM6	CART0085	Donor 1 | Exp 4	0.5	-5	0.6	SafeHarbor	553_RRL	0	29000000	Fresh	RNP
NALM6	CART0085	Donor 1 | Exp 4	0.5	-5	0.6	SafeHarbor	553_L	0	33800000	Fresh	RNP
NALM6	CART0085	Donor 1 | Exp 4	0.5	-5	0.6	SafeHarbor	553_RRLL	0	26900000	Fresh	RNP
NALM6	CART0085	Donor 1 | Exp 4	0.5	-5	0.6	SafeHarbor	553_RRRLLL	0	27300000	Fresh	RNP
NALM6	CART0085	Donor 1 | Exp 4	0.5	-5	0.6	FAS	557_0	6	126000000	Fresh	RNP
NALM6	CART0085	Donor 1 | Exp 4	0.5	-5	0.6	FAS	557_R	6	61800000	Fresh	RNP
NALM6	CART0085	Donor 1 | Exp 4	0.5	-5	0.6	FAS	557_L	6	118000000	Fresh	RNP
NALM6	CART0085	Donor 1 | Exp 4	0.5	-5	0.6	FAS	557_RL	6	250000000	Fresh	RNP
NALM6	CART0085	Donor 1 | Exp 4	0.5	-5	0.6	FAS	557_RR	6	70200000	Fresh	RNP
NALM6	CART0085	Donor 1 | Exp 4	0.5	-5	0.6	FAS.RHOG	557_LL	6	38900000	Fresh	RNP
NALM6	CART0085	Donor 1 | Exp 4	0.5	-5	0.6	FAS.RHOG	557_RRL	6	25500000	Fresh	RNP
NALM6	CART0085	Donor 1 | Exp 4	0.5	-5	0.6	FAS.RHOG	557_LLR	6	70200000	Fresh	RNP
NALM6	CART0085	Donor 1 | Exp 4	0.5	-5	0.6	FAS.RHOG	557_RRLL	6	75300000	Fresh	RNP
NALM6	CART0085	Donor 1 | Exp 4	0.5	-5	0.6	FAS.RHOG	550_0	6	48700000	Fresh	RNP
NALM6	CART0085	Donor 1 | Exp 4	0.5	-5	0.6	RHOG	553_0	6	64300000	Fresh	RNP
NALM6	CART0085	Donor 1 | Exp 4	0.5	-5	0.6	RHOG	553_R	6	70000000	Fresh	RNP
NALM6	CART0085	Donor 1 | Exp 4	0.5	-5	0.6	RHOG	553_LLR	6	46100000	Fresh	RNP
NALM6	CART0085	Donor 1 | Exp 4	0.5	-5	0.6	RHOG	553_RL	6	50300000	Fresh	RNP
NALM6	CART0085	Donor 1 | Exp 4	0.5	-5	0.6	RHOG	553_RR	6	46300000	Fresh	RNP
NALM6	CART0085	Donor 1 | Exp 4	0.5	-5	0.6	SafeHarbor	553_LL	6	93800000	Fresh	RNP
NALM6	CART0085	Donor 1 | Exp 4	0.5	-5	0.6	SafeHarbor	553_RRL	6	95400000	Fresh	RNP
NALM6	CART0085	Donor 1 | Exp 4	0.5	-5	0.6	SafeHarbor	553_L	6	108000000	Fresh	RNP
NALM6	CART0085	Donor 1 | Exp 4	0.5	-5	0.6	SafeHarbor	553_RRLL	6	273000000	Fresh	RNP
NALM6	CART0085	Donor 1 | Exp 4	0.5	-5	0.6	SafeHarbor	553_RRRLLL	6	110000000	Fresh	RNP
NALM6	CART0085	Donor 1 | Exp 4	0.5	-5	0.6	FAS	557_0	13	157000000	Fresh	RNP
NALM6	CART0085	Donor 1 | Exp 4	0.5	-5	0.6	FAS	557_R	13	308000000	Fresh	RNP
NALM6	CART0085	Donor 1 | Exp 4	0.5	-5	0.6	FAS	557_L	13	139000000	Fresh	RNP
NALM6	CART0085	Donor 1 | Exp 4	0.5	-5	0.6	FAS	557_RL	13	361000000	Fresh	RNP
NALM6	CART0085	Donor 1 | Exp 4	0.5	-5	0.6	FAS	557_RR	13	144000000	Fresh	RNP
NALM6	CART0085	Donor 1 | Exp 4	0.5	-5	0.6	FAS.RHOG	557_LL	13	41900000	Fresh	RNP
NALM6	CART0085	Donor 1 | Exp 4	0.5	-5	0.6	FAS.RHOG	557_RRL	13	78200000	Fresh	RNP
NALM6	CART0085	Donor 1 | Exp 4	0.5	-5	0.6	FAS.RHOG	557_LLR	13	366000000	Fresh	RNP
NALM6	CART0085	Donor 1 | Exp 4	0.5	-5	0.6	FAS.RHOG	557_RRLL	13	449000000	Fresh	RNP
NALM6	CART0085	Donor 1 | Exp 4	0.5	-5	0.6	FAS.RHOG	550_0	13	100000000	Fresh	RNP
NALM6	CART0085	Donor 1 | Exp 4	0.5	-5	0.6	RHOG	553_0	13	95600000	Fresh	RNP
NALM6	CART0085	Donor 1 | Exp 4	0.5	-5	0.6	RHOG	553_R	13	221000000	Fresh	RNP
NALM6	CART0085	Donor 1 | Exp 4	0.5	-5	0.6	RHOG	553_LLR	13	117000000	Fresh	RNP
NALM6	CART0085	Donor 1 | Exp 4	0.5	-5	0.6	RHOG	553_RL	13	572000000	Fresh	RNP
NALM6	CART0085	Donor 1 | Exp 4	0.5	-5	0.6	RHOG	553_RR	13	117000000	Fresh	RNP
NALM6	CART0085	Donor 1 | Exp 4	0.5	-5	0.6	SafeHarbor	553_LL	13	834000000	Fresh	RNP
NALM6	CART0085	Donor 1 | Exp 4	0.5	-5	0.6	SafeHarbor	553_RRL	13	783000000	Fresh	RNP
NALM6	CART0085	Donor 1 | Exp 4	0.5	-5	0.6	SafeHarbor	553_L	13	889000000	Fresh	RNP
NALM6	CART0085	Donor 1 | Exp 4	0.5	-5	0.6	SafeHarbor	553_RRLL	13	1200000000	Fresh	RNP
NALM6	CART0085	Donor 1 | Exp 4	0.5	-5	0.6	SafeHarbor	553_RRRLLL	13	609000000	Fresh	RNP
NALM6	CART0085	Donor 1 | Exp 4	0.5	-5	0.6	FAS	557_0	19	1950000000	Fresh	RNP
NALM6	CART0085	Donor 1 | Exp 4	0.5	-5	0.6	FAS	557_R	19	1520000000	Fresh	RNP
NALM6	CART0085	Donor 1 | Exp 4	0.5	-5	0.6	FAS	557_L	19	953000000	Fresh	RNP
NALM6	CART0085	Donor 1 | Exp 4	0.5	-5	0.6	FAS	557_RL	19	2220000000	Fresh	RNP
NALM6	CART0085	Donor 1 | Exp 4	0.5	-5	0.6	FAS	557_RR	19	2920000000	Fresh	RNP
NALM6	CART0085	Donor 1 | Exp 4	0.5	-5	0.6	FAS.RHOG	557_LL	19	625000000	Fresh	RNP
NALM6	CART0085	Donor 1 | Exp 4	0.5	-5	0.6	FAS.RHOG	557_RRL	19	945000000	Fresh	RNP
NALM6	CART0085	Donor 1 | Exp 4	0.5	-5	0.6	FAS.RHOG	557_LLR	19	1570000000	Fresh	RNP
NALM6	CART0085	Donor 1 | Exp 4	0.5	-5	0.6	FAS.RHOG	557_RRLL	19	1280000000	Fresh	RNP
NALM6	CART0085	Donor 1 | Exp 4	0.5	-5	0.6	FAS.RHOG	550_0	19	490000000	Fresh	RNP
NALM6	CART0085	Donor 1 | Exp 4	0.5	-5	0.6	RHOG	553_0	19	389000000	Fresh	RNP
NALM6	CART0085	Donor 1 | Exp 4	0.5	-5	0.6	RHOG	553_R	19	598000000	Fresh	RNP
NALM6	CART0085	Donor 1 | Exp 4	0.5	-5	0.6	RHOG	553_LLR	19	2840000000	Fresh	RNP
NALM6	CART0085	Donor 1 | Exp 4	0.5	-5	0.6	RHOG	553_RL	19	34700000000	Fresh	RNP
NALM6	CART0085	Donor 1 | Exp 4	0.5	-5	0.6	RHOG	553_RR	19	1800000000	Fresh	RNP
NALM6	CART0085	Donor 1 | Exp 4	0.5	-5	0.6	SafeHarbor	553_LL	19	35500000000	Fresh	RNP
NALM6	CART0085	Donor 1 | Exp 4	0.5	-5	0.6	SafeHarbor	553_RRL	19	30400000000	Fresh	RNP
NALM6	CART0085	Donor 1 | Exp 4	0.5	-5	0.6	SafeHarbor	553_L	19	29000000000	Fresh	RNP
NALM6	CART0085	Donor 1 | Exp 4	0.5	-5	0.6	SafeHarbor	553_RRLL	19	30200000000	Fresh	RNP
NALM6	CART0085	Donor 1 | Exp 4	0.5	-5	0.6	SafeHarbor	553_RRRLLL	19	21500000000	Fresh	RNP
NALM6	CART0085	Donor 1 | Exp 4	0.5	-5	0.6	FAS	557_0	22	11200000000	Fresh	RNP
NALM6	CART0085	Donor 1 | Exp 4	0.5	-5	0.6	FAS	557_R	22	2890000000	Fresh	RNP
NALM6	CART0085	Donor 1 | Exp 4	0.5	-5	0.6	FAS	557_L	22	3440000000	Fresh	RNP
NALM6	CART0085	Donor 1 | Exp 4	0.5	-5	0.6	FAS	557_RL	22	7890000000	Fresh	RNP
NALM6	CART0085	Donor 1 | Exp 4	0.5	-5	0.6	FAS	557_RR	22	9410000000	Fresh	RNP
NALM6	CART0085	Donor 1 | Exp 4	0.5	-5	0.6	FAS.RHOG	557_LL	22	2140000000	Fresh	RNP
NALM6	CART0085	Donor 1 | Exp 4	0.5	-5	0.6	FAS.RHOG	557_RRL	22	2830000000	Fresh	RNP
NALM6	CART0085	Donor 1 | Exp 4	0.5	-5	0.6	FAS.RHOG	557_LLR	22	2930000000	Fresh	RNP
NALM6	CART0085	Donor 1 | Exp 4	0.5	-5	0.6	FAS.RHOG	557_RRLL	22	1820000000	Fresh	RNP
NALM6	CART0085	Donor 1 | Exp 4	0.5	-5	0.6	FAS.RHOG	550_0	22	1350000000	Fresh	RNP
NALM6	CART0085	Donor 1 | Exp 4	0.5	-5	0.6	RHOG	553_0	22	887000000	Fresh	RNP
NALM6	CART0085	Donor 1 | Exp 4	0.5	-5	0.6	RHOG	553_R	22	2870000000	Fresh	RNP
NALM6	CART0085	Donor 1 | Exp 4	0.5	-5	0.6	RHOG	553_LLR	22	16000000000	Fresh	RNP
NALM6	CART0085	Donor 1 | Exp 4	0.5	-5	0.6	RHOG	553_RL	22	97700000000	Fresh	RNP
NALM6	CART0085	Donor 1 | Exp 4	0.5	-5	0.6	RHOG	553_RR	22	8910000000	Fresh	RNP
NALM6	CART0085	Donor 1 | Exp 4	0.5	-5	0.6	SafeHarbor	553_LL	22	58800000000	Fresh	RNP
NALM6	CART0085	Donor 1 | Exp 4	0.5	-5	0.6	SafeHarbor	553_RRL	22	60600000000	Fresh	RNP
NALM6	CART0085	Donor 1 | Exp 4	0.5	-5	0.6	SafeHarbor	553_L	22	60900000000	Fresh	RNP
NALM6	CART0085	Donor 1 | Exp 4	0.5	-5	0.6	SafeHarbor	553_RRLL	22	71300000000	Fresh	RNP
NALM6	CART0085	Donor 1 | Exp 4	0.5	-5	0.6	SafeHarbor	553_RRRLLL	22	56300000000	Fresh	RNP
NALM6	CART0085	Donor 1 | Exp 4	0.5	-5	0.6	FAS	557_0	26	48400000000	Fresh	RNP
NALM6	CART0085	Donor 1 | Exp 4	0.5	-5	0.6	FAS	557_R	26	7490000000	Fresh	RNP
NALM6	CART0085	Donor 1 | Exp 4	0.5	-5	0.6	FAS	557_L	26	38500000000	Fresh	RNP
NALM6	CART0085	Donor 1 | Exp 4	0.5	-5	0.6	FAS	557_RL	26	38700000000	Fresh	RNP
NALM6	CART0085	Donor 1 | Exp 4	0.5	-5	0.6	FAS	557_RR	26	36300000000	Fresh	RNP
NALM6	CART0085	Donor 1 | Exp 4	0.5	-5	0.6	FAS.RHOG	557_LL	26	16900000000	Fresh	RNP
NALM6	CART0085	Donor 1 | Exp 4	0.5	-5	0.6	FAS.RHOG	557_RRL	26	9060000000	Fresh	RNP
NALM6	CART0085	Donor 1 | Exp 4	0.5	-5	0.6	FAS.RHOG	557_LLR	26	18200000000	Fresh	RNP
NALM6	CART0085	Donor 1 | Exp 4	0.5	-5	0.6	FAS.RHOG	557_RRLL	26	6490000000	Fresh	RNP
NALM6	CART0085	Donor 1 | Exp 4	0.5	-5	0.6	FAS.RHOG	550_0	26	8200000000	Fresh	RNP
NALM6	CART0085	Donor 1 | Exp 4	0.5	-5	0.6	RHOG	553_0	26	3880000000	Fresh	RNP
NALM6	CART0085	Donor 1 | Exp 4	0.5	-5	0.6	RHOG	553_R	26	27600000000	Fresh	RNP
NALM6	CART0085	Donor 1 | Exp 4	0.5	-5	0.6	RHOG	553_LLR	26	93500000000	Fresh	RNP
NALM6	CART0085	Donor 1 | Exp 4	0.5	-5	0.6	RHOG	553_RL	26	208000000000	Fresh	RNP
NALM6	CART0085	Donor 1 | Exp 4	0.5	-5	0.6	RHOG	553_RR	26	70600000000	Fresh	RNP
NALM6	CART0085	Donor 1 | Exp 4	0.5	-5	0.6	SafeHarbor	553_LL	26	181000000000	Fresh	RNP
NALM6	CART0085	Donor 1 | Exp 4	0.5	-5	0.6	SafeHarbor	553_RRL	26	166000000000	Fresh	RNP
NALM6	CART0085	Donor 1 | Exp 4	0.5	-5	0.6	SafeHarbor	553_L	26	233000000000	Fresh	RNP
NALM6	CART0085	Donor 1 | Exp 4	0.5	-5	0.6	SafeHarbor	553_RRLL	26	194000000000	Fresh	RNP
NALM6	CART0085	Donor 1 | Exp 4	0.5	-5	0.6	SafeHarbor	553_RRRLLL	26	216000000000	Fresh	RNP
NALM6	CART0085	Donor 1 | Exp 4	0.5	-5	0.6	FAS	557_0	29	117500000000	Fresh	RNP
NALM6	CART0085	Donor 1 | Exp 4	0.5	-5	0.6	FAS	557_R	29	20740000000	Fresh	RNP
NALM6	CART0085	Donor 1 | Exp 4	0.5	-5	0.6	FAS	557_L	29	105100000000	Fresh	RNP
NALM6	CART0085	Donor 1 | Exp 4	0.5	-5	0.6	FAS	557_RL	29	95210000000	Fresh	RNP
NALM6	CART0085	Donor 1 | Exp 4	0.5	-5	0.6	FAS	557_RR	29	98960000000	Fresh	RNP
NALM6	CART0085	Donor 1 | Exp 4	0.5	-5	0.6	FAS.RHOG	557_LL	29	58900000000	Fresh	RNP
NALM6	CART0085	Donor 1 | Exp 4	0.5	-5	0.6	FAS.RHOG	557_RRL	29	27950000000	Fresh	RNP
NALM6	CART0085	Donor 1 | Exp 4	0.5	-5	0.6	FAS.RHOG	557_LLR	29	38910000000	Fresh	RNP
NALM6	CART0085	Donor 1 | Exp 4	0.5	-5	0.6	FAS.RHOG	557_RRLL	29	14690000000	Fresh	RNP
NALM6	CART0085	Donor 1 | Exp 4	0.5	-5	0.6	FAS.RHOG	550_0	29	28960000000	Fresh	RNP
NALM6	CART0085	Donor 1 | Exp 4	0.5	-5	0.6	RHOG	553_0	29	8769000000	Fresh	RNP
NALM6	CART0085	Donor 1 | Exp 4	0.5	-5	0.6	RHOG	553_R	29	81130000000	Fresh	RNP
NALM6	CART0085	Donor 1 | Exp 4	0.5	-5	0.6	RHOG	553_LLR	29	204800000000	Fresh	RNP
NALM6	CART0085	Donor 1 | Exp 4	0.5	-5	0.6	RHOG	553_RR	29	175600000000	Fresh	RNP
NALM6	CART0085	Donor 1 | Exp 4	0.5	-5	0.6	SafeHarbor	553_RRRLLL	29	351000000000	Fresh	RNP
NALM6	CART0085	Donor 1 | Exp 4	0.5	-5	0.6	FAS	557_0	33	212100000000	Fresh	RNP
NALM6	CART0085	Donor 1 | Exp 4	0.5	-5	0.6	FAS	557_R	33	54090000000	Fresh	RNP
NALM6	CART0085	Donor 1 | Exp 4	0.5	-5	0.6	FAS	557_L	33	193500000000	Fresh	RNP
NALM6	CART0085	Donor 1 | Exp 4	0.5	-5	0.6	FAS	557_RL	33	176100000000	Fresh	RNP
NALM6	CART0085	Donor 1 | Exp 4	0.5	-5	0.6	FAS	557_RR	33	180600000000	Fresh	RNP
NALM6	CART0085	Donor 1 | Exp 4	0.5	-5	0.6	FAS.RHOG	557_LL	33	167700000000	Fresh	RNP
NALM6	CART0085	Donor 1 | Exp 4	0.5	-5	0.6	FAS.RHOG	557_RRL	33	99910000000	Fresh	RNP
NALM6	CART0085	Donor 1 | Exp 4	0.5	-5	0.6	FAS.RHOG	557_LLR	33	84570000000	Fresh	RNP
NALM6	CART0085	Donor 1 | Exp 4	0.5	-5	0.6	FAS.RHOG	557_RRLL	33	50060000000	Fresh	RNP
NALM6	CART0085	Donor 1 | Exp 4	0.5	-5	0.6	FAS.RHOG	550_0	33	48470000000	Fresh	RNP
NALM6	CART0085	Donor 1 | Exp 4	0.5	-5	0.6	RHOG	553_0	33	26020000000	Fresh	RNP
NALM6	CART0085	Donor 1 | Exp 4	0.5	-5	0.6	RHOG	553_R	33	140400000000	Fresh	RNP
NALM6	CART0085	Donor 1 | Exp 4	0.5	-5	0.6	RHOG	553_LLR	33	390600000000	Fresh	RNP
NALM6	CART0085	Donor 1 | Exp 4	0.5	-5	0.6	RHOG	553_RR	33	310500000000	Fresh	RNP
NALM6	CART0085	Donor 1 | Exp 4	0.5	-5	0.6	FAS	557_R	36	95610000000	Fresh	RNP
NALM6	CART0085	Donor 1 | Exp 4	0.5	-5	0.6	FAS	557_L	36	341400000000	Fresh	RNP
NALM6	CART0085	Donor 1 | Exp 4	0.5	-5	0.6	FAS	557_RR	36	86250000000	Fresh	RNP
NALM6	CART0085	Donor 1 | Exp 4	0.5	-5	0.6	FAS.RHOG	557_LL	36	164700000000	Fresh	RNP
NALM6	CART0085	Donor 1 | Exp 4	0.5	-5	0.6	FAS.RHOG	557_RRL	36	165300000000	Fresh	RNP
NALM6	CART0085	Donor 1 | Exp 4	0.5	-5	0.6	FAS.RHOG	557_LLR	36	75600000000	Fresh	RNP
NALM6	CART0085	Donor 1 | Exp 4	0.5	-5	0.6	FAS.RHOG	557_RRLL	36	7204000000	Fresh	RNP
NALM6	CART0085	Donor 1 | Exp 4	0.5	-5	0.6	FAS.RHOG	550_0	36	23830000000	Fresh	RNP
NALM6	CART0085	Donor 1 | Exp 4	0.5	-5	0.6	RHOG	553_0	36	80170000000	Fresh	RNP
NALM6	CART0085	Donor 1 | Exp 4	0.5	-5	0.6	RHOG	553_RR	36	412000000000	Fresh	RNP
NALM6	CART0085	Donor 1 | Exp 4	0.5	-5	0.6	FAS.RHOG	557_LL	40	10200000000	Fresh	RNP
NALM6	CART0085	Donor 1 | Exp 4	0.5	-5	0.6	FAS.RHOG	557_RRL	40	22640000000	Fresh	RNP
NALM6	CART0085	Donor 1 | Exp 4	0.5	-5	0.6	FAS.RHOG	557_LLR	40	1870000000	Fresh	RNP
NALM6	CART0085	Donor 1 | Exp 4	0.5	-5	0.6	FAS.RHOG	557_RRLL	40	116200000000	Fresh	RNP
NALM6	CART0085	Donor 1 | Exp 4	0.5	-5	0.6	FAS.RHOG	550_0	40	2933000000	Fresh	RNP
NALM6	CART0085	Donor 1 | Exp 4	0.5	-5	0.6	RHOG	553_0	40	187800000000	Fresh	RNP
NALM6	CART0085	Donor 1 | Exp 4	0.5	-5	0.6	FAS.RHOG	557_LL	43	818800000	Fresh	RNP
NALM6	CART0085	Donor 1 | Exp 4	0.5	-5	0.6	FAS.RHOG	557_RRL	43	6074000000	Fresh	RNP
NALM6	CART0085	Donor 1 | Exp 4	0.5	-5	0.6	FAS.RHOG	557_LLR	43	436600000	Fresh	RNP
NALM6	CART0085	Donor 1 | Exp 4	0.5	-5	0.6	FAS.RHOG	557_RRLL	43	52120000000	Fresh	RNP
NALM6	CART0085	Donor 1 | Exp 4	0.5	-5	0.6	FAS.RHOG	550_0	43	2281000000	Fresh	RNP
NALM6	CART0085	Donor 1 | Exp 4	0.5	-5	0.6	FAS.RHOG	557_LL	47	36800000	Fresh	RNP
NALM6	CART0085	Donor 1 | Exp 4	0.5	-5	0.6	FAS.RHOG	557_RRL	47	229000000	Fresh	RNP
NALM6	CART0085	Donor 1 | Exp 4	0.5	-5	0.6	FAS.RHOG	557_LLR	47	5560000	Fresh	RNP
NALM6	CART0085	Donor 1 | Exp 4	0.5	-5	0.6	FAS.RHOG	550_0	47	1160000000	Fresh	RNP
NALM6	CART0085	Donor 1 | Exp 4	0.5	-5	0.6	FAS.RHOG	557_LL	50	28760000	Fresh	RNP
NALM6	CART0085	Donor 1 | Exp 4	0.5	-5	0.6	FAS.RHOG	557_RRL	50	57050000	Fresh	RNP
NALM6	CART0085	Donor 1 | Exp 4	0.5	-5	0.6	FAS.RHOG	557_LLR	50	3136000	Fresh	RNP
NALM6	CART0085	Donor 1 | Exp 4	0.5	-5	0.6	FAS.RHOG	550_0	50	586000000	Fresh	RNP
NALM6	CART0085	Donor 1 | Exp 4	0.5	-5	0.6	FAS.RHOG	557_LL	54	47200000	Fresh	RNP
NALM6	CART0085	Donor 1 | Exp 4	0.5	-5	0.6	FAS.RHOG	557_RRL	54	79300000	Fresh	RNP
NALM6	CART0085	Donor 1 | Exp 4	0.5	-5	0.6	FAS.RHOG	557_LLR	54	4900000	Fresh	RNP
NALM6	CART0085	Donor 1 | Exp 4	0.5	-5	0.6	FAS.RHOG	550_0	54	1600000000	Fresh	RNP
NALM6	CART0085	Donor 1 | Exp 4	0.5	-5	0.6	FAS.RHOG	557_LL	57	63660000	Fresh	RNP
NALM6	CART0085	Donor 1 | Exp 4	0.5	-5	0.6	FAS.RHOG	557_RRL	57	88950000	Fresh	RNP
NALM6	CART0085	Donor 1 | Exp 4	0.5	-5	0.6	FAS.RHOG	557_LLR	57	1368000	Fresh	RNP
NALM6	CART0085	Donor 1 | Exp 4	0.5	-5	0.6	FAS.RHOG	550_0	57	818100000	Fresh	RNP
NALM6	CART0085	Donor 2 | Exp 4	0.5	-5	0.6	FAS	581_0	0	21400000	Fresh	RNP
NALM6	CART0085	Donor 2 | Exp 4	0.5	-5	0.6	FAS	581_R	0	35000000	Fresh	RNP
NALM6	CART0085	Donor 2 | Exp 4	0.5	-5	0.6	FAS	581_RL	0	68900000	Fresh	RNP
NALM6	CART0085	Donor 2 | Exp 4	0.5	-5	0.6	FAS.RHOG	581_LL	0	23100000	Fresh	RNP
NALM6	CART0085	Donor 2 | Exp 4	0.5	-5	0.6	FAS.RHOG	581_LLR	0	58800000	Fresh	RNP
NALM6	CART0085	Donor 2 | Exp 4	0.5	-5	0.6	FAS.RHOG	581_LLRR	0	29000000	Fresh	RNP
NALM6	CART0085	Donor 2 | Exp 4	0.5	-5	0.6	FAS.RHOG	550_R	0	23200000	Fresh	RNP
NALM6	CART0085	Donor 2 | Exp 4	0.5	-5	0.6	RHOG	561_LL	0	18300000	Fresh	RNP
NALM6	CART0085	Donor 2 | Exp 4	0.5	-5	0.6	RHOG	561_RRL	0	32100000	Fresh	RNP
NALM6	CART0085	Donor 2 | Exp 4	0.5	-5	0.6	RHOG	561_LLR	0	18000000	Fresh	RNP
NALM6	CART0085	Donor 2 | Exp 4	0.5	-5	0.6	RHOG	561_RRLL	0	24700000	Fresh	RNP
NALM6	CART0085	Donor 2 | Exp 4	0.5	-5	0.6	RHOG	561_RRRLLL	0	19600000	Fresh	RNP
NALM6	CART0085	Donor 2 | Exp 4	0.5	-5	0.6	SafeHarbor	561_0	0	15500000	Fresh	RNP
NALM6	CART0085	Donor 2 | Exp 4	0.5	-5	0.6	SafeHarbor	561_R	0	31000000	Fresh	RNP
NALM6	CART0085	Donor 2 | Exp 4	0.5	-5	0.6	SafeHarbor	561_L	0	37000000	Fresh	RNP
NALM6	CART0085	Donor 2 | Exp 4	0.5	-5	0.6	SafeHarbor	561_RL	0	42500000	Fresh	RNP
NALM6	CART0085	Donor 2 | Exp 4	0.5	-5	0.6	SafeHarbor	561_RR	0	30900000	Fresh	RNP
NALM6	CART0085	Donor 2 | Exp 4	0.5	-5	0.6	FAS	581_0	6	125000000	Fresh	RNP
NALM6	CART0085	Donor 2 | Exp 4	0.5	-5	0.6	FAS	581_R	6	167000000	Fresh	RNP
NALM6	CART0085	Donor 2 | Exp 4	0.5	-5	0.6	FAS	581_RL	6	211000000	Fresh	RNP
NALM6	CART0085	Donor 2 | Exp 4	0.5	-5	0.6	FAS.RHOG	581_LL	6	439000000	Fresh	RNP
NALM6	CART0085	Donor 2 | Exp 4	0.5	-5	0.6	FAS.RHOG	581_LLR	6	209000000	Fresh	RNP
NALM6	CART0085	Donor 2 | Exp 4	0.5	-5	0.6	FAS.RHOG	581_LLRR	6	102000000	Fresh	RNP
NALM6	CART0085	Donor 2 | Exp 4	0.5	-5	0.6	FAS.RHOG	550_R	6	164000000	Fresh	RNP
NALM6	CART0085	Donor 2 | Exp 4	0.5	-5	0.6	RHOG	561_LL	6	301000000	Fresh	RNP
NALM6	CART0085	Donor 2 | Exp 4	0.5	-5	0.6	RHOG	561_RRL	6	245000000	Fresh	RNP
NALM6	CART0085	Donor 2 | Exp 4	0.5	-5	0.6	RHOG	561_LLR	6	389000000	Fresh	RNP
NALM6	CART0085	Donor 2 | Exp 4	0.5	-5	0.6	RHOG	561_RRLL	6	266000000	Fresh	RNP
NALM6	CART0085	Donor 2 | Exp 4	0.5	-5	0.6	RHOG	561_RRRLLL	6	270000000	Fresh	RNP
NALM6	CART0085	Donor 2 | Exp 4	0.5	-5	0.6	SafeHarbor	561_0	6	377000000	Fresh	RNP
NALM6	CART0085	Donor 2 | Exp 4	0.5	-5	0.6	SafeHarbor	561_R	6	248000000	Fresh	RNP
NALM6	CART0085	Donor 2 | Exp 4	0.5	-5	0.6	SafeHarbor	561_L	6	180000000	Fresh	RNP
NALM6	CART0085	Donor 2 | Exp 4	0.5	-5	0.6	SafeHarbor	561_RL	6	224000000	Fresh	RNP
NALM6	CART0085	Donor 2 | Exp 4	0.5	-5	0.6	SafeHarbor	561_RR	6	286000000	Fresh	RNP
NALM6	CART0085	Donor 2 | Exp 4	0.5	-5	0.6	FAS	581_0	13	87900000	Fresh	RNP
NALM6	CART0085	Donor 2 | Exp 4	0.5	-5	0.6	FAS	581_R	13	10500000	Fresh	RNP
NALM6	CART0085	Donor 2 | Exp 4	0.5	-5	0.6	FAS	581_RL	13	108000000	Fresh	RNP
NALM6	CART0085	Donor 2 | Exp 4	0.5	-5	0.6	FAS.RHOG	581_LL	13	25500000	Fresh	RNP
NALM6	CART0085	Donor 2 | Exp 4	0.5	-5	0.6	FAS.RHOG	581_LLR	13	3550000	Fresh	RNP
NALM6	CART0085	Donor 2 | Exp 4	0.5	-5	0.6	FAS.RHOG	581_LLRR	13	1870000	Fresh	RNP
NALM6	CART0085	Donor 2 | Exp 4	0.5	-5	0.6	FAS.RHOG	550_R	13	322000000	Fresh	RNP
NALM6	CART0085	Donor 2 | Exp 4	0.5	-5	0.6	RHOG	561_LL	13	7090000	Fresh	RNP
NALM6	CART0085	Donor 2 | Exp 4	0.5	-5	0.6	RHOG	561_RRL	13	70600000	Fresh	RNP
NALM6	CART0085	Donor 2 | Exp 4	0.5	-5	0.6	RHOG	561_LLR	13	7870000	Fresh	RNP
NALM6	CART0085	Donor 2 | Exp 4	0.5	-5	0.6	RHOG	561_RRLL	13	46300000	Fresh	RNP
NALM6	CART0085	Donor 2 | Exp 4	0.5	-5	0.6	RHOG	561_RRRLLL	13	3220000	Fresh	RNP
NALM6	CART0085	Donor 2 | Exp 4	0.5	-5	0.6	SafeHarbor	561_0	13	573000000	Fresh	RNP
NALM6	CART0085	Donor 2 | Exp 4	0.5	-5	0.6	SafeHarbor	561_R	13	181000000	Fresh	RNP
NALM6	CART0085	Donor 2 | Exp 4	0.5	-5	0.6	SafeHarbor	561_L	13	804000000	Fresh	RNP
NALM6	CART0085	Donor 2 | Exp 4	0.5	-5	0.6	SafeHarbor	561_RL	13	266000000	Fresh	RNP
NALM6	CART0085	Donor 2 | Exp 4	0.5	-5	0.6	SafeHarbor	561_RR	13	429000000	Fresh	RNP
NALM6	CART0085	Donor 2 | Exp 4	0.5	-5	0.6	FAS	581_0	19	172000000	Fresh	RNP
NALM6	CART0085	Donor 2 | Exp 4	0.5	-5	0.6	FAS	581_R	19	30800000	Fresh	RNP
NALM6	CART0085	Donor 2 | Exp 4	0.5	-5	0.6	FAS	581_RL	19	92100000	Fresh	RNP
NALM6	CART0085	Donor 2 | Exp 4	0.5	-5	0.6	FAS.RHOG	581_LL	19	1370000	Fresh	RNP
NALM6	CART0085	Donor 2 | Exp 4	0.5	-5	0.6	FAS.RHOG	581_LLR	19	3010000	Fresh	RNP
NALM6	CART0085	Donor 2 | Exp 4	0.5	-5	0.6	FAS.RHOG	581_LLRR	19	3580000	Fresh	RNP
NALM6	CART0085	Donor 2 | Exp 4	0.5	-5	0.6	FAS.RHOG	550_R	19	3160000000	Fresh	RNP
NALM6	CART0085	Donor 2 | Exp 4	0.5	-5	0.6	RHOG	561_LL	19	3490000	Fresh	RNP
NALM6	CART0085	Donor 2 | Exp 4	0.5	-5	0.6	RHOG	561_RRL	19	1420000	Fresh	RNP
NALM6	CART0085	Donor 2 | Exp 4	0.5	-5	0.6	RHOG	561_LLR	19	7540000	Fresh	RNP
NALM6	CART0085	Donor 2 | Exp 4	0.5	-5	0.6	RHOG	561_RRLL	19	3920000	Fresh	RNP
NALM6	CART0085	Donor 2 | Exp 4	0.5	-5	0.6	RHOG	561_RRRLLL	19	1540000	Fresh	RNP
NALM6	CART0085	Donor 2 | Exp 4	0.5	-5	0.6	SafeHarbor	561_0	19	1580000000	Fresh	RNP
NALM6	CART0085	Donor 2 | Exp 4	0.5	-5	0.6	SafeHarbor	561_R	19	1000000000	Fresh	RNP
NALM6	CART0085	Donor 2 | Exp 4	0.5	-5	0.6	SafeHarbor	561_L	19	2340000000	Fresh	RNP
NALM6	CART0085	Donor 2 | Exp 4	0.5	-5	0.6	SafeHarbor	561_RL	19	2360000000	Fresh	RNP
NALM6	CART0085	Donor 2 | Exp 4	0.5	-5	0.6	SafeHarbor	561_RR	19	376000000	Fresh	RNP
NALM6	CART0085	Donor 2 | Exp 4	0.5	-5	0.6	FAS	581_0	22	325000000	Fresh	RNP
NALM6	CART0085	Donor 2 | Exp 4	0.5	-5	0.6	FAS	581_R	22	158000000	Fresh	RNP
NALM6	CART0085	Donor 2 | Exp 4	0.5	-5	0.6	FAS	581_RL	22	377000000	Fresh	RNP
NALM6	CART0085	Donor 2 | Exp 4	0.5	-5	0.6	FAS.RHOG	581_LL	22	1160000	Fresh	RNP
NALM6	CART0085	Donor 2 | Exp 4	0.5	-5	0.6	FAS.RHOG	581_LLR	22	1850000	Fresh	RNP
NALM6	CART0085	Donor 2 | Exp 4	0.5	-5	0.6	FAS.RHOG	581_LLRR	22	14700000	Fresh	RNP
NALM6	CART0085	Donor 2 | Exp 4	0.5	-5	0.6	FAS.RHOG	550_R	22	3560000000	Fresh	RNP
NALM6	CART0085	Donor 2 | Exp 4	0.5	-5	0.6	RHOG	561_LL	22	11400000	Fresh	RNP
NALM6	CART0085	Donor 2 | Exp 4	0.5	-5	0.6	RHOG	561_RRL	22	3260000	Fresh	RNP
NALM6	CART0085	Donor 2 | Exp 4	0.5	-5	0.6	RHOG	561_LLR	22	30800000	Fresh	RNP
NALM6	CART0085	Donor 2 | Exp 4	0.5	-5	0.6	RHOG	561_RRLL	22	3700000	Fresh	RNP
NALM6	CART0085	Donor 2 | Exp 4	0.5	-5	0.6	RHOG	561_RRRLLL	22	2320000	Fresh	RNP
NALM6	CART0085	Donor 2 | Exp 4	0.5	-5	0.6	SafeHarbor	561_0	22	11100000000	Fresh	RNP
NALM6	CART0085	Donor 2 | Exp 4	0.5	-5	0.6	SafeHarbor	561_R	22	3360000000	Fresh	RNP
NALM6	CART0085	Donor 2 | Exp 4	0.5	-5	0.6	SafeHarbor	561_L	22	7110000000	Fresh	RNP
NALM6	CART0085	Donor 2 | Exp 4	0.5	-5	0.6	SafeHarbor	561_RL	22	29100000000	Fresh	RNP
NALM6	CART0085	Donor 2 | Exp 4	0.5	-5	0.6	SafeHarbor	561_RR	22	1330000000	Fresh	RNP
NALM6	CART0085	Donor 2 | Exp 4	0.5	-5	0.6	FAS	581_0	26	9320000000	Fresh	RNP
NALM6	CART0085	Donor 2 | Exp 4	0.5	-5	0.6	FAS	581_R	26	3250000000	Fresh	RNP
NALM6	CART0085	Donor 2 | Exp 4	0.5	-5	0.6	FAS	581_RL	26	7600000000	Fresh	RNP
NALM6	CART0085	Donor 2 | Exp 4	0.5	-5	0.6	FAS.RHOG	581_LL	26	2260000	Fresh	RNP
NALM6	CART0085	Donor 2 | Exp 4	0.5	-5	0.6	FAS.RHOG	581_LLR	26	3710000	Fresh	RNP
NALM6	CART0085	Donor 2 | Exp 4	0.5	-5	0.6	FAS.RHOG	581_LLRR	26	130000000	Fresh	RNP
NALM6	CART0085	Donor 2 | Exp 4	0.5	-5	0.6	FAS.RHOG	550_R	26	125000000	Fresh	RNP
NALM6	CART0085	Donor 2 | Exp 4	0.5	-5	0.6	RHOG	561_LL	26	108000000	Fresh	RNP
NALM6	CART0085	Donor 2 | Exp 4	0.5	-5	0.6	RHOG	561_RRL	26	18900000	Fresh	RNP
NALM6	CART0085	Donor 2 | Exp 4	0.5	-5	0.6	RHOG	561_LLR	26	268000000	Fresh	RNP
NALM6	CART0085	Donor 2 | Exp 4	0.5	-5	0.6	RHOG	561_RRLL	26	19200000	Fresh	RNP
NALM6	CART0085	Donor 2 | Exp 4	0.5	-5	0.6	RHOG	561_RRRLLL	26	6440000	Fresh	RNP
NALM6	CART0085	Donor 2 | Exp 4	0.5	-5	0.6	SafeHarbor	561_0	26	116000000000	Fresh	RNP
NALM6	CART0085	Donor 2 | Exp 4	0.5	-5	0.6	SafeHarbor	561_R	26	27400000000	Fresh	RNP
NALM6	CART0085	Donor 2 | Exp 4	0.5	-5	0.6	SafeHarbor	561_L	26	83800000000	Fresh	RNP
NALM6	CART0085	Donor 2 | Exp 4	0.5	-5	0.6	SafeHarbor	561_RL	26	126000000000	Fresh	RNP
NALM6	CART0085	Donor 2 | Exp 4	0.5	-5	0.6	SafeHarbor	561_RR	26	7320000000	Fresh	RNP
NALM6	CART0085	Donor 2 | Exp 4	0.5	-5	0.6	FAS	581_0	29	38630000000	Fresh	RNP
NALM6	CART0085	Donor 2 | Exp 4	0.5	-5	0.6	FAS	581_R	29	26880000000	Fresh	RNP
NALM6	CART0085	Donor 2 | Exp 4	0.5	-5	0.6	FAS	581_RL	29	31900000000	Fresh	RNP
NALM6	CART0085	Donor 2 | Exp 4	0.5	-5	0.6	FAS.RHOG	581_LL	29	29540000	Fresh	RNP
NALM6	CART0085	Donor 2 | Exp 4	0.5	-5	0.6	FAS.RHOG	581_LLR	29	945500000	Fresh	RNP
NALM6	CART0085	Donor 2 | Exp 4	0.5	-5	0.6	FAS.RHOG	581_LLRR	29	339700000	Fresh	RNP
NALM6	CART0085	Donor 2 | Exp 4	0.5	-5	0.6	FAS.RHOG	550_R	29	425700000	Fresh	RNP
NALM6	CART0085	Donor 2 | Exp 4	0.5	-5	0.6	RHOG	561_LL	29	431200000	Fresh	RNP
NALM6	CART0085	Donor 2 | Exp 4	0.5	-5	0.6	RHOG	561_RRL	29	104600000	Fresh	RNP
NALM6	CART0085	Donor 2 | Exp 4	0.5	-5	0.6	RHOG	561_LLR	29	1512000000	Fresh	RNP
NALM6	CART0085	Donor 2 | Exp 4	0.5	-5	0.6	RHOG	561_RRLL	29	91790000	Fresh	RNP
NALM6	CART0085	Donor 2 | Exp 4	0.5	-5	0.6	RHOG	561_RRRLLL	29	28610000	Fresh	RNP
NALM6	CART0085	Donor 2 | Exp 4	0.5	-5	0.6	SafeHarbor	561_R	29	70680000000	Fresh	RNP
NALM6	CART0085	Donor 2 | Exp 4	0.5	-5	0.6	SafeHarbor	561_RR	29	35000000000	Fresh	RNP
NALM6	CART0085	Donor 2 | Exp 4	0.5	-5	0.6	FAS	581_0	33	127600000000	Fresh	RNP
NALM6	CART0085	Donor 2 | Exp 4	0.5	-5	0.6	FAS	581_R	33	74990000000	Fresh	RNP
NALM6	CART0085	Donor 2 | Exp 4	0.5	-5	0.6	FAS	581_RL	33	137800000000	Fresh	RNP
NALM6	CART0085	Donor 2 | Exp 4	0.5	-5	0.6	FAS.RHOG	581_LL	33	56660000	Fresh	RNP
NALM6	CART0085	Donor 2 | Exp 4	0.5	-5	0.6	FAS.RHOG	581_LLR	33	144600000	Fresh	RNP
NALM6	CART0085	Donor 2 | Exp 4	0.5	-5	0.6	FAS.RHOG	581_LLRR	33	8159000000	Fresh	RNP
NALM6	CART0085	Donor 2 | Exp 4	0.5	-5	0.6	FAS.RHOG	550_R	33	2184000000	Fresh	RNP
NALM6	CART0085	Donor 2 | Exp 4	0.5	-5	0.6	RHOG	561_LL	33	11350000000	Fresh	RNP
NALM6	CART0085	Donor 2 | Exp 4	0.5	-5	0.6	RHOG	561_RRL	33	1539000000	Fresh	RNP
NALM6	CART0085	Donor 2 | Exp 4	0.5	-5	0.6	RHOG	561_LLR	33	34610000000	Fresh	RNP
NALM6	CART0085	Donor 2 | Exp 4	0.5	-5	0.6	RHOG	561_RRLL	33	1309000000	Fresh	RNP
NALM6	CART0085	Donor 2 | Exp 4	0.5	-5	0.6	RHOG	561_RRRLLL	33	285000000	Fresh	RNP
NALM6	CART0085	Donor 2 | Exp 4	0.5	-5	0.6	SafeHarbor	561_RR	33	122400000000	Fresh	RNP
NALM6	CART0085	Donor 2 | Exp 4	0.5	-5	0.6	FAS	581_0	36	157800000000	Fresh	RNP
NALM6	CART0085	Donor 2 | Exp 4	0.5	-5	0.6	FAS	581_R	36	150800000000	Fresh	RNP
NALM6	CART0085	Donor 2 | Exp 4	0.5	-5	0.6	FAS	581_RL	36	213900000000	Fresh	RNP
NALM6	CART0085	Donor 2 | Exp 4	0.5	-5	0.6	FAS.RHOG	581_LL	36	56340000	Fresh	RNP
NALM6	CART0085	Donor 2 | Exp 4	0.5	-5	0.6	FAS.RHOG	581_LLR	36	403300000	Fresh	RNP
NALM6	CART0085	Donor 2 | Exp 4	0.5	-5	0.6	FAS.RHOG	581_LLRR	36	21040000000	Fresh	RNP
NALM6	CART0085	Donor 2 | Exp 4	0.5	-5	0.6	FAS.RHOG	550_R	36	7506000000	Fresh	RNP
NALM6	CART0085	Donor 2 | Exp 4	0.5	-5	0.6	RHOG	561_LL	36	45370000000	Fresh	RNP
NALM6	CART0085	Donor 2 | Exp 4	0.5	-5	0.6	RHOG	561_RRL	36	9233000000	Fresh	RNP
NALM6	CART0085	Donor 2 | Exp 4	0.5	-5	0.6	RHOG	561_LLR	36	82200000000	Fresh	RNP
NALM6	CART0085	Donor 2 | Exp 4	0.5	-5	0.6	RHOG	561_RRLL	36	5924000000	Fresh	RNP
NALM6	CART0085	Donor 2 | Exp 4	0.5	-5	0.6	RHOG	561_RRRLLL	36	1508000000	Fresh	RNP
NALM6	CART0085	Donor 2 | Exp 4	0.5	-5	0.6	FAS	581_R	40	361300000000	Fresh	RNP
NALM6	CART0085	Donor 2 | Exp 4	0.5	-5	0.6	FAS	581_RL	40	215100000000	Fresh	RNP
NALM6	CART0085	Donor 2 | Exp 4	0.5	-5	0.6	FAS.RHOG	581_LL	40	4178000000	Fresh	RNP
NALM6	CART0085	Donor 2 | Exp 4	0.5	-5	0.6	FAS.RHOG	581_LLR	40	1426000000	Fresh	RNP
NALM6	CART0085	Donor 2 | Exp 4	0.5	-5	0.6	FAS.RHOG	581_LLRR	40	73300000000	Fresh	RNP
NALM6	CART0085	Donor 2 | Exp 4	0.5	-5	0.6	FAS.RHOG	550_R	40	42050000000	Fresh	RNP
NALM6	CART0085	Donor 2 | Exp 4	0.5	-5	0.6	RHOG	561_RRL	40	58010000000	Fresh	RNP
NALM6	CART0085	Donor 2 | Exp 4	0.5	-5	0.6	RHOG	561_RRLL	40	48120000000	Fresh	RNP
NALM6	CART0085	Donor 2 | Exp 4	0.5	-5	0.6	RHOG	561_RRRLLL	40	18320000000	Fresh	RNP
NALM6	CART0085	Donor 2 | Exp 4	0.5	-5	0.6	FAS	581_R	43	408400000000	Fresh	RNP
NALM6	CART0085	Donor 2 | Exp 4	0.5	-5	0.6	FAS	581_RL	43	20080000000	Fresh	RNP
NALM6	CART0085	Donor 2 | Exp 4	0.5	-5	0.6	FAS.RHOG	581_LL	43	194200000	Fresh	RNP
NALM6	CART0085	Donor 2 | Exp 4	0.5	-5	0.6	FAS.RHOG	581_LLR	43	976600000	Fresh	RNP
NALM6	CART0085	Donor 2 | Exp 4	0.5	-5	0.6	FAS.RHOG	550_R	43	101700000000	Fresh	RNP
NALM6	CART0085	Donor 2 | Exp 4	0.5	-5	0.6	RHOG	561_RRL	43	70350000000	Fresh	RNP
NALM6	CART0085	Donor 2 | Exp 4	0.5	-5	0.6	RHOG	561_RRLL	43	117800000000	Fresh	RNP
NALM6	CART0085	Donor 2 | Exp 4	0.5	-5	0.6	RHOG	561_RRRLLL	43	65330000000	Fresh	RNP
NALM6	CART0085	Donor 2 | Exp 4	0.5	-5	0.6	FAS	581_RL	47	26800000	Fresh	RNP
NALM6	CART0085	Donor 2 | Exp 4	0.5	-5	0.6	FAS.RHOG	581_LL	47	1890000000	Fresh	RNP
NALM6	CART0085	Donor 2 | Exp 4	0.5	-5	0.6	FAS.RHOG	581_LLR	47	9540000000	Fresh	RNP
NALM6	CART0085	Donor 2 | Exp 4	0.5	-5	0.6	FAS.RHOG	550_R	47	83000000000	Fresh	RNP
NALM6	CART0085	Donor 2 | Exp 4	0.5	-5	0.6	FAS	581_RL	50	25280000	Fresh	RNP
NALM6	CART0085	Donor 2 | Exp 4	0.5	-5	0.6	FAS.RHOG	581_LL	50	11290000000	Fresh	RNP
NALM6	CART0085	Donor 2 | Exp 4	0.5	-5	0.6	FAS.RHOG	581_LLR	50	33990000000	Fresh	RNP
NALM6	CART0085	Donor 2 | Exp 4	0.5	-5	0.6	FAS.RHOG	550_R	50	37570000000	Fresh	RNP
NALM6	CART0085	Donor 2 | Exp 4	0.5	-5	0.6	FAS	581_RL	54	30500000	Fresh	RNP
NALM6	CART0085	Donor 2 | Exp 4	0.5	-5	0.6	FAS.RHOG	581_LL	54	35300000000	Fresh	RNP
NALM6	CART0085	Donor 2 | Exp 4	0.5	-5	0.6	FAS.RHOG	581_LLR	54	161000000000	Fresh	RNP
NALM6	CART0085	Donor 2 | Exp 4	0.5	-5	0.6	FAS.RHOG	550_R	54	20100000000	Fresh	RNP
NALM6	CART0085	Donor 2 | Exp 4	0.5	-5	0.6	FAS	581_RL	57	20320000	Fresh	RNP
NALM6	CART0085	Donor 2 | Exp 4	0.5	-5	0.6	FAS.RHOG	581_LL	57	49530000000	Fresh	RNP
NALM6	CART0085	Donor 2 | Exp 4	0.5	-5	0.6	FAS.RHOG	550_R	57	8194000000	Fresh	RNP
NALM6	CART0060	noCART	0.5	NA	0	Untreated	104_0	0	24400000	NA	NA
NALM6	CART0060	noCART	0.5	NA	0	Untreated	104_R	0	6890000	NA	NA
NALM6	CART0060	noCART	0.5	NA	0	Untreated	104_L	0	23800000	NA	NA
NALM6	CART0064	noCART	0.5	NA	0	Untreated	150_0	0	9992000	NA	NA
NALM6	CART0064	noCART	0.5	NA	0	Untreated	150_L	0	17940000	NA	NA
NALM6	CART0073	noCART	0.5	NA	0	Untreated	249_0	0	15600000	NA	NA
NALM6	CART0073	noCART	0.5	NA	0	Untreated	249_R	0	1340000	NA	NA
NALM6	CART0073	noCART	0.5	NA	0	Untreated	249_L	0	23600000	NA	NA
NALM6	CART0073	noCART	0.5	NA	0	Untreated	249_RL	0	1530000	NA	NA
NALM6	CART0073	noCART	0.5	NA	0	Untreated	249_RR	0	20800000	NA	NA
NALM6	CART0077	noCART	0.5	NA	0	Untreated	384_RRL	0	30500000	NA	NA
NALM6	CART0079	noCART	0.5	NA	0	Untreated	486_LLR	0	19560000	NA	NA
NALM6	CART0079	noCART	0.5	NA	0	Untreated	492_L	0	97570000	NA	NA
NALM6	CART0079	noCART	0.5	NA	0	Untreated	492_RRL	0	38750000	NA	NA
NALM6	CART0060	noCART	0.5	NA	0	Untreated	104_0	2	266000000	NA	NA
NALM6	CART0060	noCART	0.5	NA	0	Untreated	104_R	2	59200000	NA	NA
NALM6	CART0060	noCART	0.5	NA	0	Untreated	104_L	2	304000000	NA	NA
NALM6	CART0064	noCART	0.5	NA	0	Untreated	150_0	3	144600000	NA	NA
NALM6	CART0064	noCART	0.5	NA	0	Untreated	150_L	3	195000000	NA	NA
NALM6	CART0073	noCART	0.5	NA	0	Untreated	249_0	6	5580000000	NA	NA
NALM6	CART0073	noCART	0.5	NA	0	Untreated	249_R	6	18800000000	NA	NA
NALM6	CART0073	noCART	0.5	NA	0	Untreated	249_L	6	6820000000	NA	NA
NALM6	CART0073	noCART	0.5	NA	0	Untreated	249_RL	6	8180000000	NA	NA
NALM6	CART0073	noCART	0.5	NA	0	Untreated	249_RR	6	6400000000	NA	NA
NALM6	CART0077	noCART	0.5	NA	0	Untreated	384_RRL	6	8000000000	NA	NA
NALM6	CART0064	noCART	0.5	NA	0	Untreated	150_0	7	8526000000	NA	NA
NALM6	CART0064	noCART	0.5	NA	0	Untreated	150_L	7	16500000000	NA	NA
NALM6	CART0079	noCART	0.5	NA	0	Untreated	486_LLR	8	17600000000	NA	NA
NALM6	CART0079	noCART	0.5	NA	0	Untreated	492_L	8	29100000000	NA	NA
NALM6	CART0079	noCART	0.5	NA	0	Untreated	492_RRL	8	39400000000	NA	NA
NALM6	CART0060	noCART	0.5	NA	0	Untreated	104_0	9	39900000000	NA	NA
NALM6	CART0060	noCART	0.5	NA	0	Untreated	104_R	9	23600000000	NA	NA
NALM6	CART0060	noCART	0.5	NA	0	Untreated	104_L	9	40600000000	NA	NA
NALM6	CART0064	noCART	0.5	NA	0	Untreated	150_0	10	30710000000	NA	NA
NALM6	CART0064	noCART	0.5	NA	0	Untreated	150_L	10	24510000000	NA	NA
NALM6	CART0060	noCART	0.5	NA	0	Untreated	104_0	13	87100000000	NA	NA
NALM6	CART0060	noCART	0.5	NA	0	Untreated	104_R	13	40700000000	NA	NA
NALM6	CART0060	noCART	0.5	NA	0	Untreated	104_L	13	106000000000	NA	NA
NALM6	CART0073	noCART	0.5	NA	0	Untreated	249_0	13	51200000000	NA	NA
NALM6	CART0073	noCART	0.5	NA	0	Untreated	249_R	13	97400000000	NA	NA
NALM6	CART0073	noCART	0.5	NA	0	Untreated	249_L	13	36800000000	NA	NA
NALM6	CART0073	noCART	0.5	NA	0	Untreated	249_RR	13	50800000000	NA	NA
NALM6	CART0077	noCART	0.5	NA	0	Untreated	384_RRL	13	97600000000	NA	NA
NALM6	CART0079	noCART	0.5	NA	0	Untreated	486_LLR	13	81700000000	NA	NA
NALM6	CART0079	noCART	0.5	NA	0	Untreated	492_L	13	70800000000	NA	NA
NALM6	CART0079	noCART	0.5	NA	0	Untreated	492_RRL	13	66300000000	NA	NA
NALM6	CART0064	noCART	0.5	NA	0	Untreated	150_0	14	40400000000	NA	NA
NALM6	CART0064	noCART	0.5	NA	0	Untreated	150_L	14	54600000000	NA	NA
NALM6	CART0060	noCART	0.5	NA	0	Untreated	104_0	16	204000000000	NA	NA
NALM6	CART0060	noCART	0.5	NA	0	Untreated	104_R	16	116000000000	NA	NA
NALM6	CART0060	noCART	0.5	NA	0	Untreated	104_L	16	264000000000	NA	NA
NALM6	CART0073	noCART	0.5	NA	0	Untreated	249_0	16	84100000000	NA	NA
NALM6	CART0073	noCART	0.5	NA	0	Untreated	249_L	16	79600000000	NA	NA
NALM6	CART0073	noCART	0.5	NA	0	Untreated	249_RL	16	104000000000	NA	NA
NALM6	CART0073	noCART	0.5	NA	0	Untreated	249_RR	16	96800000000	NA	NA
NALM6	CART0064	noCART	0.5	NA	0	Untreated	150_0	17	85750000000	NA	NA
NALM6	CART0064	noCART	0.5	NA	0	Untreated	150_L	17	121900000000	NA	NA
NALM6	CART0060	noCART	0.5	NA	0	Untreated	104_0	20	290000000000	NA	NA
NALM6	CART0079	noCART	0.5	NA	0	Untreated	486_LLR	20	347000000000	NA	NA
NALM6	CART0064	noCART	0.5	NA	0	Untreated	150_0	21	247000000000	NA	NA

## Sheet: 4d-e
Tumor_model	Experiment_donor_ID	CAR_T_knockout	CART_dose[Million]	Mouse_ID	Day_tumor_relative_to_CART	End_point_day_post_CART_injection
NALM6	Donor 1 | Exp 1	PRDM1	0.6	148_LL	-5	28
NALM6	Donor 1 | Exp 1	PRDM1	0.6	148_RRL	-5	26
NALM6	Donor 1 | Exp 1	PRDM1	0.6	148_LLR	-5	26
NALM6	Donor 1 | Exp 1	PRDM1	0.6	148_RRLL	-5	28
NALM6	Donor 1 | Exp 1	PRDM1	0.6	149_0	-5	28
NALM6	Donor 1 | Exp 1	PRDM1	0.6	149_R	-5	28
NALM6	Donor 1 | Exp 1	RHOG	0.6	147_0	-5	44
NALM6	Donor 1 | Exp 1	RHOG	0.6	147_R	-5	32
NALM6	Donor 1 | Exp 1	RHOG	0.6	147_L	-5	32
NALM6	Donor 1 | Exp 1	RHOG	0.6	147_RL	-5	37
NALM6	Donor 1 | Exp 1	RHOG	0.6	147_RR	-5	65
NALM6	Donor 1 | Exp 1	RHOG	0.6	149_RR	-5	40
NALM6	Donor 1 | Exp 1	SafeHarbor	0.6	145_0	-5	26
NALM6	Donor 1 | Exp 1	SafeHarbor	0.6	145_R	-5	28
NALM6	Donor 1 | Exp 1	SafeHarbor	0.6	145_L	-5	27
NALM6	Donor 1 | Exp 1	SafeHarbor	0.6	145_LLR	-5	27
NALM6	Donor 1 | Exp 1	SafeHarbor	0.6	145_RR	-5	28
NALM6	Donor 1 | Exp 1	SafeHarbor	0.6	149_RRLL	-5	28
NALM6	Donor 1 | Exp 1	SafeHarbor	0.6	150_R	-5	28
NALM6	Donor 2 | Exp 2	PRDM1	0.6	240_L	-5	30
NALM6	Donor 2 | Exp 2	PRDM1	0.6	240_RRL	-5	28
NALM6	Donor 2 | Exp 2	PRDM1	0.6	240_LLR	-5	93
NALM6	Donor 2 | Exp 2	PRDM1	0.6	240_RRLL	-5	30
NALM6	Donor 2 | Exp 2	PRDM1	0.6	240_RRRLLL	-5	30
NALM6	Donor 2 | Exp 2	RHOG	0.6	239_0	-5	31
NALM6	Donor 2 | Exp 2	RHOG	0.6	239_R	-5	34
NALM6	Donor 2 | Exp 2	RHOG	0.6	239_L	-5	30
NALM6	Donor 2 | Exp 2	RHOG	0.6	239_RL	-5	30
NALM6	Donor 2 | Exp 2	RHOG	0.6	239_RR	-5	93
NALM6	Donor 2 | Exp 2	RHOG	0.6	246_RRRLLL	-5	28
NALM6	Donor 2 | Exp 2	SafeHarbor	0.6	239_LL	-5	28
NALM6	Donor 2 | Exp 2	SafeHarbor	0.6	239_RRL	-5	27
NALM6	Donor 2 | Exp 2	SafeHarbor	0.6	239_LLR	-5	23
NALM6	Donor 2 | Exp 2	SafeHarbor	0.6	239_RRLL	-5	28
NALM6	Donor 2 | Exp 2	SafeHarbor	0.6	239_RRRLLL	-5	27
NALM6	Donor 2 | Exp 2	SafeHarbor	0.6	356_RR	-5	28
NALM6	Donor 3 | Exp 2	RHOG	0.6	252_LL	-5	33
NALM6	Donor 3 | Exp 2	RHOG	0.6	252_RRL	-5	42
NALM6	Donor 3 | Exp 2	RHOG	0.6	252_LLR	-5	35
NALM6	Donor 3 | Exp 2	RHOG	0.6	252_RRLL	-5	42
NALM6	Donor 3 | Exp 2	RHOG	0.6	252_RRRLLL	-5	34
NALM6	Donor 3 | Exp 2	SafeHarbor	0.6	245_RRL	-5	28
NALM6	Donor 3 | Exp 2	SafeHarbor	0.6	245_LLR	-5	34
NALM6	Donor 1 | Exp 3	RHOG	0.6	384_0	-5	37
NALM6	Donor 1 | Exp 3	RHOG	0.6	384_R	-5	29
NALM6	Donor 1 | Exp 3	RHOG	0.6	384_L	-5	33
NALM6	Donor 1 | Exp 3	RHOG	0.6	384_RL	-5	34
NALM6	Donor 1 | Exp 3	RHOG	0.6	384_RR	-5	37
NALM6	Donor 1 | Exp 3	SafeHarbor	0.6	378_0	-5	29
NALM6	Donor 1 | Exp 3	SafeHarbor	0.6	378_R	-5	29
NALM6	Donor 1 | Exp 3	SafeHarbor	0.6	378_L	-5	29
NALM6	Donor 1 | Exp 3	SafeHarbor	0.6	378_RL	-5	29
NALM6	Donor 1 | Exp 3	SafeHarbor	0.6	378_LL	-5	29
NALM6	Donor 2 | Exp 3	RHOG	0.6	486_0	-5	55
NALM6	Donor 2 | Exp 3	RHOG	0.6	486_R	-5	66
NALM6	Donor 2 | Exp 3	RHOG	0.6	486_L	-5	101
NALM6	Donor 2 | Exp 3	RHOG	0.6	486_RL	-5	55
NALM6	Donor 2 | Exp 3	RHOG	0.6	486_RR	-5	97
NALM6	Donor 2 | Exp 3	SafeHarbor	0.6	468_0	-5	44
NALM6	Donor 2 | Exp 3	SafeHarbor	0.6	468_R	-5	44
NALM6	Donor 2 | Exp 3	SafeHarbor	0.6	468_L	-5	38
NALM6	Donor 2 | Exp 3	SafeHarbor	0.6	468_RL	-5	34
NALM6	Donor 2 | Exp 3	SafeHarbor	0.6	468_LL	-5	24
NALM6	Donor 2 | Exp 3	SafeHarbor	0.6	486_RRL	-5	40
NALM6	Donor 3 | Exp 3	RHOG	0.6	252_LL	-5	33
NALM6	Donor 3 | Exp 3	RHOG	0.6	252_RRL	-5	42
NALM6	Donor 3 | Exp 3	RHOG	0.6	252_LLR	-5	35
NALM6	Donor 3 | Exp 3	RHOG	0.6	252_RRLL	-5	42
NALM6	Donor 3 | Exp 3	RHOG	0.6	252_RRRLLL	-5	34
NALM6	Donor 3 | Exp 3	RHOG	0.6	468_RR	-5	66
NALM6	Donor 3 | Exp 3	RHOG	0.6	468_RRL	-5	44
NALM6	Donor 3 | Exp 3	RHOG	0.6	468_LLR	-5	48
NALM6	Donor 3 | Exp 3	RHOG	0.6	468_RRLL	-5	44
NALM6	Donor 3 | Exp 3	RHOG	0.6	486_LL	-5	52
NALM6	Donor 3 | Exp 3	SafeHarbor	0.6	245_RRL	-5	28
NALM6	Donor 3 | Exp 3	SafeHarbor	0.6	245_LLR	-5	34
NALM6	Donor 3 | Exp 3	SafeHarbor	0.6	492_0	-5	26
NALM6	Donor 3 | Exp 3	SafeHarbor	0.6	492_R	-5	29
NALM6	Donor 3 | Exp 3	SafeHarbor	0.6	492_LL	-5	27
NALM6	Donor 3 | Exp 3	SafeHarbor	0.6	492_RL	-5	30
NALM6	Donor 3 | Exp 3	SafeHarbor	0.6	492_RR	-5	27
NALM6	Donor 1 | Exp 4	FAS	0.6	557_0	-5	33
NALM6	Donor 1 | Exp 4	FAS	0.6	557_R	-5	37
NALM6	Donor 1 | Exp 4	FAS	0.6	557_L	-5	37
NALM6	Donor 1 | Exp 4	FAS	0.6	557_RL	-5	33
NALM6	Donor 1 | Exp 4	FAS	0.6	557_RR	-5	37
NALM6	Donor 1 | Exp 4	FAS.RHOG	0.6	557_LL	-5	85
NALM6	Donor 1 | Exp 4	FAS.RHOG	0.6	557_RRL	-5	96
NALM6	Donor 1 | Exp 4	FAS.RHOG	0.6	557_LLR	-5	>400
NALM6	Donor 1 | Exp 4	FAS.RHOG	0.6	557_RRLL	-5	43
NALM6	Donor 1 | Exp 4	FAS.RHOG	0.6	550_0	-5	247
NALM6	Donor 1 | Exp 4	RHOG	0.6	553_0	-5	42
NALM6	Donor 1 | Exp 4	RHOG	0.6	553_R	-5	33
NALM6	Donor 1 | Exp 4	RHOG	0.6	553_LLR	-5	34
NALM6	Donor 1 | Exp 4	RHOG	0.6	553_RL	-5	26
NALM6	Donor 1 | Exp 4	RHOG	0.6	553_RR	-5	37
NALM6	Donor 1 | Exp 4	SafeHarbor	0.6	553_LL	-5	27
NALM6	Donor 1 | Exp 4	SafeHarbor	0.6	553_RRL	-5	28
NALM6	Donor 1 | Exp 4	SafeHarbor	0.6	553_L	-5	27
NALM6	Donor 1 | Exp 4	SafeHarbor	0.6	553_RRLL	-5	27
NALM6	Donor 1 | Exp 4	SafeHarbor	0.6	553_RRRLLL	-5	29
NALM6	Donor 2 | Exp 4	FAS	0.6	581_0	-5	37
NALM6	Donor 2 | Exp 4	FAS	0.6	581_R	-5	43
NALM6	Donor 2 | Exp 4	FAS	0.6	581_RL	-5	96
NALM6	Donor 2 | Exp 4	FAS.RHOG	0.6	581_LL	-5	60
NALM6	Donor 2 | Exp 4	FAS.RHOG	0.6	581_LLR	-5	54
NALM6	Donor 2 | Exp 4	FAS.RHOG	0.6	581_LLRR	-5	40
NALM6	Donor 2 | Exp 4	FAS.RHOG	0.6	550_R	-5	119
NALM6	Donor 2 | Exp 4	RHOG	0.6	561_LL	-5	39
NALM6	Donor 2 | Exp 4	RHOG	0.6	561_RRL	-5	43
NALM6	Donor 2 | Exp 4	RHOG	0.6	561_LLR	-5	37
NALM6	Donor 2 | Exp 4	RHOG	0.6	561_RRLL	-5	44
NALM6	Donor 2 | Exp 4	RHOG	0.6	561_RRRLLL	-5	44
NALM6	Donor 2 | Exp 4	SafeHarbor	0.6	561_0	-5	27
NALM6	Donor 2 | Exp 4	SafeHarbor	0.6	561_R	-5	31
NALM6	Donor 2 | Exp 4	SafeHarbor	0.6	561_L	-5	27
NALM6	Donor 2 | Exp 4	SafeHarbor	0.6	561_RL	-5	26
NALM6	Donor 2 | Exp 4	SafeHarbor	0.6	561_RR	-5	33
NALM6	NA	Untreated	0	550_L	-5	22
NALM6	NA	Untreated	0	150_0	-5	21
NALM6	NA	Untreated	0	150_L	-5	21
NALM6	NA	Untreated	0	249_0	-5	19
NALM6	NA	Untreated	0	249_R	-5	16
NALM6	NA	Untreated	0	249_L	-5	20
NALM6	NA	Untreated	0	249_RL	-5	19
NALM6	NA	Untreated	0	249_RR	-5	19
NALM6	NA	Untreated	0	378_RRLL	-5	22
NALM6	NA	Untreated	0	384_RRL	-5	22
NALM6	NA	Untreated	0	486_LLR	-5	20
NALM6	NA	Untreated	0	492_L	-5	20
NALM6	NA	Untreated	0	492_RRL	-5	20

## Sheet: 4g
Animal_ID	Donor_ID	Knockout	Organ	Day_post_CART	CD4_count	CD8_count	CD4_count_RHOG_norm_by_SH	CD8_count_RHOG_norm_by_SH
569_R	CART77_2	SafeHarbor	Bone marrow	15	57403	18412	1	1
569_RL	CART77_2	RHOG	Bone marrow	15	170267	55154	2.96617	2.99555
569_LL	CART77_3	SafeHarbor	Bone marrow	15	25048	6210	1	1
569_LLRR	CART77_3	RHOG	Bone marrow	15	17616	3517	0.70329	0.566345
587_L,587_RL	CART85_1	SafeHarbor	Bone marrow	15	106	48	1	1
591_R,591_L	CART85_1	RHOG	Bone marrow	15	760	2927	7.16981	60.9792
591_RL,591_RR	CART85_2	SafeHarbor	Bone marrow	15	1003	671	1	1
567_0,567_R	CART85_2	RHOG	Bone marrow	15	16215	3972	16.1665	5.91952
591_RL	CART77_2	SafeHarbor	Spleen	15	235	139	1	1
591_RR	CART77_2	RHOG	Spleen	15	5113	2403	21.7574	17.2878
567_0	CART77_3	SafeHarbor	Spleen	15	71	27	1	1
567_R	CART77_3	RHOG	Spleen	15	367	101	5.16901	3.74074
569_0,569_L	CART85_1	SafeHarbor	Spleen	15	35	1	1	1
569_RR,569_LLR	CART85_1	RHOG	Spleen	15	44	65	1.25714	65
587_0,587_R	CART85_2	SafeHarbor	Spleen	15	110	134	1	1
587_LL,591_0	CART85_2	RHOG	Spleen	15	1660	2046	15.0909	15.2687

## Sheet: 4h
Animal_ID	Donor_ID	Knockout	Cell_type	Day_post_CART	Organ	LAG3+	PD1+	TIGIT+	TIM3+
569_LLRR	CART77_D2	SafeHarbor	CD4	15	Bone marrow	22.7	51.3	35.5	12.5
587_L,587_RL	CART77_D2	RHOG	CD4	15	Bone marrow	15.1	27.5	33.8	0.45
591_R,591_L	CART77_D3	SafeHarbor	CD4	15	Bone marrow	10.1	50.4	23.7	2.14
591_RL,591_RR	CART77_D3	RHOG	CD4	15	Bone marrow	10.4	29.1	8.7	0.3
567_R,569_0,569_L	CART85_D2	SafeHarbor	CD4	15	Bone marrow	22.2	68.8	28.4	1.2
569_RR,569_LLR,587_0,587_R	CART85_D2	RHOG	CD4	15	Bone marrow	12	77.3	4.68	0.068
569_LLRR	CART77_D2	SafeHarbor	CD8	15	Bone marrow	55.4	47.8	71.7	13
587_L,587_RL	CART77_D2	RHOG	CD8	15	Bone marrow	49.4	60.1	74.1	1.52
591_R,591_L	CART77_D3	SafeHarbor	CD8	15	Bone marrow	75.9	59.8	58.1	24.9
591_RL,591_RR	CART77_D3	RHOG	CD8	15	Bone marrow	28.7	40.4	33.6	0.68
567_R,569_0,569_L	CART85_D2	SafeHarbor	CD8	15	Bone marrow	50.2	41.9	77.2	4.47
569_RR,569_LLR,587_0,587_R	CART85_D2	RHOG	CD8	15	Bone marrow	33.1	55.4	42.5	0.5
