# Supplementary material for: Systematic discovery of CRISPR-boosted CAR T cell immunotherapies
Source: Nature. 2025 Sep 24;646(8086):963–72. doi: 10.1038/s41586-025-09507-9 (PMC12545207; doi:10.1038/s41586-025-09507-9)
Supplement: Supplementary file 17 — Source Data Extended Data Fig. 7 [file 41586_2025_9507_MOESM17_ESM.xlsx]

## Sheet: README
Figure S7 - Source Data
Tab	Model	CAR	CAR T cell dose (million)	T cell donor	Data
c_Healthy-donors	Leukemia	CD19-41BB	0.6	Healthy (additional to Main Fig. 4)	Tumor load (IVIS)
d_Patient-CAR-T	Leukemia	CD19-41BB	0.6	Patient	Tumor load (IVIS)
f_1.2M-IVIS	Leukemia	CD19-41BB	1.2	Healthy	Tumor load (IVIS)
f_1.2M-survival	Leukemia	CD19-41BB	1.2	Healthy	Tumor load (IVIS)
g_Long-term-survivors	Leukemia	CD19-41BB	0.6 or 1.2	Healthy	Long-term survivors
i_CD28-IVIS	Leukemia	CD19-CD28	0.6	Healthy	Tumor load (IVIS)
i_CD28-survival	Leukemia	CD19-CD28	0.6	Healthy	Survival data
j_GD2-IVIS	Leukemia	GD2-41BB	0.3	Healthy	Tumor load (IVIS)
j_GD2-survival	Leukemia	GD2-41BB	0.3	Healthy	Survival data
k_Solid-size	Solid tumor	GPC3-41BB	0.5	Healthy	Tumor size (volume)
k_Solid-survival	Solid tumor	GPC3-41BB	0.5	Healthy	Survival data

## Sheet: c_Healthy-donors
Tumor_model	Experiment_ID	Experiment_Donor_ID	Tumor_Dose_Million	Day_tumor_relative_to_CART	CART_Dose_Million	CAR_T_condition	Mouse_ID	CAR_T_Day_post_injection	Total_Flux_p_s	CAR_T_source_material	CAR_T_production_pipeline
NALM6	CART0064	Donor 1 | Exp 1	0.5	-5	0.6	PRDM1	148_LL	0	7477000	Fresh	Cas9_mRNA
NALM6	CART0064	Donor 1 | Exp 1	0.5	-5	0.6	PRDM1	148_RRL	0	16270000	Fresh	Cas9_mRNA
NALM6	CART0064	Donor 1 | Exp 1	0.5	-5	0.6	PRDM1	148_LLR	0	12140000	Fresh	Cas9_mRNA
NALM6	CART0064	Donor 1 | Exp 1	0.5	-5	0.6	PRDM1	148_RRLL	0	15580000	Fresh	Cas9_mRNA
NALM6	CART0064	Donor 1 | Exp 1	0.5	-5	0.6	PRDM1	149_0	0	21410000	Fresh	Cas9_mRNA
NALM6	CART0064	Donor 1 | Exp 1	0.5	-5	0.6	PRDM1	149_R	0	11130000	Fresh	Cas9_mRNA
NALM6	CART0064	Donor 1 | Exp 1	0.5	-5	0.6	RHOG	147_0	0	26000000	Fresh	Cas9_mRNA
NALM6	CART0064	Donor 1 | Exp 1	0.5	-5	0.6	RHOG	147_R	0	13710000	Fresh	Cas9_mRNA
NALM6	CART0064	Donor 1 | Exp 1	0.5	-5	0.6	RHOG	147_L	0	15870000	Fresh	Cas9_mRNA
NALM6	CART0064	Donor 1 | Exp 1	0.5	-5	0.6	RHOG	147_RL	0	17400000	Fresh	Cas9_mRNA
NALM6	CART0064	Donor 1 | Exp 1	0.5	-5	0.6	RHOG	147_RR	0	55360000	Fresh	Cas9_mRNA
NALM6	CART0064	Donor 1 | Exp 1	0.5	-5	0.6	RHOG	149_RR	0	9960000	Fresh	Cas9_mRNA
NALM6	CART0064	Donor 1 | Exp 1	0.5	-5	0.6	SafeHarbor	145_0	0	21430000	Fresh	Cas9_mRNA
NALM6	CART0064	Donor 1 | Exp 1	0.5	-5	0.6	SafeHarbor	145_R	0	9223000	Fresh	Cas9_mRNA
NALM6	CART0064	Donor 1 | Exp 1	0.5	-5	0.6	SafeHarbor	145_L	0	12180000	Fresh	Cas9_mRNA
NALM6	CART0064	Donor 1 | Exp 1	0.5	-5	0.6	SafeHarbor	145_LLR	0	22130000	Fresh	Cas9_mRNA
NALM6	CART0064	Donor 1 | Exp 1	0.5	-5	0.6	SafeHarbor	145_RR	0	32090000	Fresh	Cas9_mRNA
NALM6	CART0064	Donor 1 | Exp 1	0.5	-5	0.6	SafeHarbor	149_RRLL	0	25830000	Fresh	Cas9_mRNA
NALM6	CART0064	Donor 1 | Exp 1	0.5	-5	0.6	SafeHarbor	150_R	0	19630000	Fresh	Cas9_mRNA
NALM6	CART0064	Donor 1 | Exp 1	0.5	-5	0.6	PRDM1	148_LL	3	49040000	Fresh	Cas9_mRNA
NALM6	CART0064	Donor 1 | Exp 1	0.5	-5	0.6	PRDM1	148_RRL	3	73460000	Fresh	Cas9_mRNA
NALM6	CART0064	Donor 1 | Exp 1	0.5	-5	0.6	PRDM1	148_LLR	3	57880000	Fresh	Cas9_mRNA
NALM6	CART0064	Donor 1 | Exp 1	0.5	-5	0.6	PRDM1	148_RRLL	3	87180000	Fresh	Cas9_mRNA
NALM6	CART0064	Donor 1 | Exp 1	0.5	-5	0.6	PRDM1	149_0	3	83890000	Fresh	Cas9_mRNA
NALM6	CART0064	Donor 1 | Exp 1	0.5	-5	0.6	PRDM1	149_R	3	91140000	Fresh	Cas9_mRNA
NALM6	CART0064	Donor 1 | Exp 1	0.5	-5	0.6	RHOG	147_0	3	40010000	Fresh	Cas9_mRNA
NALM6	CART0064	Donor 1 | Exp 1	0.5	-5	0.6	RHOG	147_R	3	38550000	Fresh	Cas9_mRNA
NALM6	CART0064	Donor 1 | Exp 1	0.5	-5	0.6	RHOG	147_L	3	52650000	Fresh	Cas9_mRNA
NALM6	CART0064	Donor 1 | Exp 1	0.5	-5	0.6	RHOG	147_RL	3	32140000	Fresh	Cas9_mRNA
NALM6	CART0064	Donor 1 | Exp 1	0.5	-5	0.6	RHOG	147_RR	3	129400000	Fresh	Cas9_mRNA
NALM6	CART0064	Donor 1 | Exp 1	0.5	-5	0.6	RHOG	149_RR	3	73570000	Fresh	Cas9_mRNA
NALM6	CART0064	Donor 1 | Exp 1	0.5	-5	0.6	SafeHarbor	145_0	3	100200000	Fresh	Cas9_mRNA
NALM6	CART0064	Donor 1 | Exp 1	0.5	-5	0.6	SafeHarbor	145_R	3	54470000	Fresh	Cas9_mRNA
NALM6	CART0064	Donor 1 | Exp 1	0.5	-5	0.6	SafeHarbor	145_L	3	65820000	Fresh	Cas9_mRNA
NALM6	CART0064	Donor 1 | Exp 1	0.5	-5	0.6	SafeHarbor	145_LLR	3	67030000	Fresh	Cas9_mRNA
NALM6	CART0064	Donor 1 | Exp 1	0.5	-5	0.6	SafeHarbor	145_RR	3	151800000	Fresh	Cas9_mRNA
NALM6	CART0064	Donor 1 | Exp 1	0.5	-5	0.6	SafeHarbor	149_RRLL	3	138700000	Fresh	Cas9_mRNA
NALM6	CART0064	Donor 1 | Exp 1	0.5	-5	0.6	SafeHarbor	150_R	3	85190000	Fresh	Cas9_mRNA
NALM6	CART0064	Donor 1 | Exp 1	0.5	-5	0.6	PRDM1	148_LL	7	174100000	Fresh	Cas9_mRNA
NALM6	CART0064	Donor 1 | Exp 1	0.5	-5	0.6	PRDM1	148_RRL	7	104100000	Fresh	Cas9_mRNA
NALM6	CART0064	Donor 1 | Exp 1	0.5	-5	0.6	PRDM1	148_LLR	7	167500000	Fresh	Cas9_mRNA
NALM6	CART0064	Donor 1 | Exp 1	0.5	-5	0.6	PRDM1	148_RRLL	7	150300000	Fresh	Cas9_mRNA
NALM6	CART0064	Donor 1 | Exp 1	0.5	-5	0.6	PRDM1	149_0	7	333500000	Fresh	Cas9_mRNA
NALM6	CART0064	Donor 1 | Exp 1	0.5	-5	0.6	PRDM1	149_R	7	289200000	Fresh	Cas9_mRNA
NALM6	CART0064	Donor 1 | Exp 1	0.5	-5	0.6	RHOG	147_0	7	110300000	Fresh	Cas9_mRNA
NALM6	CART0064	Donor 1 | Exp 1	0.5	-5	0.6	RHOG	147_R	7	172900000	Fresh	Cas9_mRNA
NALM6	CART0064	Donor 1 | Exp 1	0.5	-5	0.6	RHOG	147_L	7	83140000	Fresh	Cas9_mRNA
NALM6	CART0064	Donor 1 | Exp 1	0.5	-5	0.6	RHOG	147_RL	7	185400000	Fresh	Cas9_mRNA
NALM6	CART0064	Donor 1 | Exp 1	0.5	-5	0.6	RHOG	147_RR	7	144100000	Fresh	Cas9_mRNA
NALM6	CART0064	Donor 1 | Exp 1	0.5	-5	0.6	RHOG	149_RR	7	138700000	Fresh	Cas9_mRNA
NALM6	CART0064	Donor 1 | Exp 1	0.5	-5	0.6	SafeHarbor	145_0	7	446700000	Fresh	Cas9_mRNA
NALM6	CART0064	Donor 1 | Exp 1	0.5	-5	0.6	SafeHarbor	145_R	7	522800000	Fresh	Cas9_mRNA
NALM6	CART0064	Donor 1 | Exp 1	0.5	-5	0.6	SafeHarbor	145_L	7	475700000	Fresh	Cas9_mRNA
NALM6	CART0064	Donor 1 | Exp 1	0.5	-5	0.6	SafeHarbor	145_LLR	7	847900000	Fresh	Cas9_mRNA
NALM6	CART0064	Donor 1 | Exp 1	0.5	-5	0.6	SafeHarbor	145_RR	7	1088000000	Fresh	Cas9_mRNA
NALM6	CART0064	Donor 1 | Exp 1	0.5	-5	0.6	SafeHarbor	149_RRLL	7	1020000000	Fresh	Cas9_mRNA
NALM6	CART0064	Donor 1 | Exp 1	0.5	-5	0.6	SafeHarbor	150_R	7	717300000	Fresh	Cas9_mRNA
NALM6	CART0064	Donor 1 | Exp 1	0.5	-5	0.6	PRDM1	148_LL	10	444600000	Fresh	Cas9_mRNA
NALM6	CART0064	Donor 1 | Exp 1	0.5	-5	0.6	PRDM1	148_RRL	10	204400000	Fresh	Cas9_mRNA
NALM6	CART0064	Donor 1 | Exp 1	0.5	-5	0.6	PRDM1	148_LLR	10	390800000	Fresh	Cas9_mRNA
NALM6	CART0064	Donor 1 | Exp 1	0.5	-5	0.6	PRDM1	148_RRLL	10	373500000	Fresh	Cas9_mRNA
NALM6	CART0064	Donor 1 | Exp 1	0.5	-5	0.6	PRDM1	149_0	10	540000000	Fresh	Cas9_mRNA
NALM6	CART0064	Donor 1 | Exp 1	0.5	-5	0.6	PRDM1	149_R	10	306100000	Fresh	Cas9_mRNA
NALM6	CART0064	Donor 1 | Exp 1	0.5	-5	0.6	RHOG	147_0	10	215300000	Fresh	Cas9_mRNA
NALM6	CART0064	Donor 1 | Exp 1	0.5	-5	0.6	RHOG	147_R	10	138100000	Fresh	Cas9_mRNA
NALM6	CART0064	Donor 1 | Exp 1	0.5	-5	0.6	RHOG	147_L	10	147100000	Fresh	Cas9_mRNA
NALM6	CART0064	Donor 1 | Exp 1	0.5	-5	0.6	RHOG	147_RL	10	308400000	Fresh	Cas9_mRNA
NALM6	CART0064	Donor 1 | Exp 1	0.5	-5	0.6	RHOG	147_RR	10	163400000	Fresh	Cas9_mRNA
NALM6	CART0064	Donor 1 | Exp 1	0.5	-5	0.6	RHOG	149_RR	10	209400000	Fresh	Cas9_mRNA
NALM6	CART0064	Donor 1 | Exp 1	0.5	-5	0.6	SafeHarbor	145_0	10	1315000000	Fresh	Cas9_mRNA
NALM6	CART0064	Donor 1 | Exp 1	0.5	-5	0.6	SafeHarbor	145_R	10	1701000000	Fresh	Cas9_mRNA
NALM6	CART0064	Donor 1 | Exp 1	0.5	-5	0.6	SafeHarbor	145_L	10	1428000000	Fresh	Cas9_mRNA
NALM6	CART0064	Donor 1 | Exp 1	0.5	-5	0.6	SafeHarbor	145_LLR	10	1991000000	Fresh	Cas9_mRNA
NALM6	CART0064	Donor 1 | Exp 1	0.5	-5	0.6	SafeHarbor	145_RR	10	2315000000	Fresh	Cas9_mRNA
NALM6	CART0064	Donor 1 | Exp 1	0.5	-5	0.6	SafeHarbor	149_RRLL	10	999100000	Fresh	Cas9_mRNA
NALM6	CART0064	Donor 1 | Exp 1	0.5	-5	0.6	SafeHarbor	150_R	10	970200000	Fresh	Cas9_mRNA
NALM6	CART0064	Donor 1 | Exp 1	0.5	-5	0.6	PRDM1	148_LL	14	1260000000	Fresh	Cas9_mRNA
NALM6	CART0064	Donor 1 | Exp 1	0.5	-5	0.6	PRDM1	148_RRL	14	723000000	Fresh	Cas9_mRNA
NALM6	CART0064	Donor 1 | Exp 1	0.5	-5	0.6	PRDM1	148_LLR	14	1140000000	Fresh	Cas9_mRNA
NALM6	CART0064	Donor 1 | Exp 1	0.5	-5	0.6	PRDM1	148_RRLL	14	892000000	Fresh	Cas9_mRNA
NALM6	CART0064	Donor 1 | Exp 1	0.5	-5	0.6	PRDM1	149_0	14	1550000000	Fresh	Cas9_mRNA
NALM6	CART0064	Donor 1 | Exp 1	0.5	-5	0.6	PRDM1	149_R	14	1050000000	Fresh	Cas9_mRNA
NALM6	CART0064	Donor 1 | Exp 1	0.5	-5	0.6	RHOG	147_0	14	539000000	Fresh	Cas9_mRNA
NALM6	CART0064	Donor 1 | Exp 1	0.5	-5	0.6	RHOG	147_R	14	194000000	Fresh	Cas9_mRNA
NALM6	CART0064	Donor 1 | Exp 1	0.5	-5	0.6	RHOG	147_L	14	169000000	Fresh	Cas9_mRNA
NALM6	CART0064	Donor 1 | Exp 1	0.5	-5	0.6	RHOG	147_RL	14	242000000	Fresh	Cas9_mRNA
NALM6	CART0064	Donor 1 | Exp 1	0.5	-5	0.6	RHOG	147_RR	14	154000000	Fresh	Cas9_mRNA
NALM6	CART0064	Donor 1 | Exp 1	0.5	-5	0.6	RHOG	149_RR	14	86000000	Fresh	Cas9_mRNA
NALM6	CART0064	Donor 1 | Exp 1	0.5	-5	0.6	SafeHarbor	145_0	14	2470000000	Fresh	Cas9_mRNA
NALM6	CART0064	Donor 1 | Exp 1	0.5	-5	0.6	SafeHarbor	145_R	14	5190000000	Fresh	Cas9_mRNA
NALM6	CART0064	Donor 1 | Exp 1	0.5	-5	0.6	SafeHarbor	145_L	14	3870000000	Fresh	Cas9_mRNA
NALM6	CART0064	Donor 1 | Exp 1	0.5	-5	0.6	SafeHarbor	145_LLR	14	2770000000	Fresh	Cas9_mRNA
NALM6	CART0064	Donor 1 | Exp 1	0.5	-5	0.6	SafeHarbor	145_RR	14	4600000000	Fresh	Cas9_mRNA
NALM6	CART0064	Donor 1 | Exp 1	0.5	-5	0.6	SafeHarbor	149_RRLL	14	1950000000	Fresh	Cas9_mRNA
NALM6	CART0064	Donor 1 | Exp 1	0.5	-5	0.6	SafeHarbor	150_R	14	3750000000	Fresh	Cas9_mRNA
NALM6	CART0064	Donor 1 | Exp 1	0.5	-5	0.6	PRDM1	148_LL	17	7304000000	Fresh	Cas9_mRNA
NALM6	CART0064	Donor 1 | Exp 1	0.5	-5	0.6	PRDM1	148_RRL	17	2788000000	Fresh	Cas9_mRNA
NALM6	CART0064	Donor 1 | Exp 1	0.5	-5	0.6	PRDM1	148_LLR	17	3815000000	Fresh	Cas9_mRNA
NALM6	CART0064	Donor 1 | Exp 1	0.5	-5	0.6	PRDM1	148_RRLL	17	3449000000	Fresh	Cas9_mRNA
NALM6	CART0064	Donor 1 | Exp 1	0.5	-5	0.6	PRDM1	149_0	17	5204000000	Fresh	Cas9_mRNA
NALM6	CART0064	Donor 1 | Exp 1	0.5	-5	0.6	PRDM1	149_R	17	3475000000	Fresh	Cas9_mRNA
NALM6	CART0064	Donor 1 | Exp 1	0.5	-5	0.6	RHOG	147_0	17	1340000000	Fresh	Cas9_mRNA
NALM6	CART0064	Donor 1 | Exp 1	0.5	-5	0.6	RHOG	147_R	17	401600000	Fresh	Cas9_mRNA
NALM6	CART0064	Donor 1 | Exp 1	0.5	-5	0.6	RHOG	147_L	17	381500000	Fresh	Cas9_mRNA
NALM6	CART0064	Donor 1 | Exp 1	0.5	-5	0.6	RHOG	147_RL	17	256300000	Fresh	Cas9_mRNA
NALM6	CART0064	Donor 1 | Exp 1	0.5	-5	0.6	RHOG	147_RR	17	238700000	Fresh	Cas9_mRNA
NALM6	CART0064	Donor 1 | Exp 1	0.5	-5	0.6	RHOG	149_RR	17	148900000	Fresh	Cas9_mRNA
NALM6	CART0064	Donor 1 | Exp 1	0.5	-5	0.6	SafeHarbor	145_0	17	6517000000	Fresh	Cas9_mRNA
NALM6	CART0064	Donor 1 | Exp 1	0.5	-5	0.6	SafeHarbor	145_R	17	8720000000	Fresh	Cas9_mRNA
NALM6	CART0064	Donor 1 | Exp 1	0.5	-5	0.6	SafeHarbor	145_L	17	8702000000	Fresh	Cas9_mRNA
NALM6	CART0064	Donor 1 | Exp 1	0.5	-5	0.6	SafeHarbor	145_LLR	17	6297000000	Fresh	Cas9_mRNA
NALM6	CART0064	Donor 1 | Exp 1	0.5	-5	0.6	SafeHarbor	145_RR	17	10190000000	Fresh	Cas9_mRNA
NALM6	CART0064	Donor 1 | Exp 1	0.5	-5	0.6	SafeHarbor	149_RRLL	17	3251000000	Fresh	Cas9_mRNA
NALM6	CART0064	Donor 1 | Exp 1	0.5	-5	0.6	SafeHarbor	150_R	17	9656000000	Fresh	Cas9_mRNA
NALM6	CART0064	Donor 1 | Exp 1	0.5	-5	0.6	PRDM1	148_LL	21	24700000000	Fresh	Cas9_mRNA
NALM6	CART0064	Donor 1 | Exp 1	0.5	-5	0.6	PRDM1	148_RRL	21	19200000000	Fresh	Cas9_mRNA
NALM6	CART0064	Donor 1 | Exp 1	0.5	-5	0.6	PRDM1	148_LLR	21	26000000000	Fresh	Cas9_mRNA
NALM6	CART0064	Donor 1 | Exp 1	0.5	-5	0.6	PRDM1	148_RRLL	21	12400000000	Fresh	Cas9_mRNA
NALM6	CART0064	Donor 1 | Exp 1	0.5	-5	0.6	PRDM1	149_0	21	23400000000	Fresh	Cas9_mRNA
NALM6	CART0064	Donor 1 | Exp 1	0.5	-5	0.6	PRDM1	149_R	21	19000000000	Fresh	Cas9_mRNA
NALM6	CART0064	Donor 1 | Exp 1	0.5	-5	0.6	RHOG	147_0	21	4130000000	Fresh	Cas9_mRNA
NALM6	CART0064	Donor 1 | Exp 1	0.5	-5	0.6	RHOG	147_R	21	1970000000	Fresh	Cas9_mRNA
NALM6	CART0064	Donor 1 | Exp 1	0.5	-5	0.6	RHOG	147_L	21	1410000000	Fresh	Cas9_mRNA
NALM6	CART0064	Donor 1 | Exp 1	0.5	-5	0.6	RHOG	147_RL	21	555000000	Fresh	Cas9_mRNA
NALM6	CART0064	Donor 1 | Exp 1	0.5	-5	0.6	RHOG	147_RR	21	1640000000	Fresh	Cas9_mRNA
NALM6	CART0064	Donor 1 | Exp 1	0.5	-5	0.6	RHOG	149_RR	21	324000000	Fresh	Cas9_mRNA
NALM6	CART0064	Donor 1 | Exp 1	0.5	-5	0.6	SafeHarbor	145_0	21	26100000000	Fresh	Cas9_mRNA
NALM6	CART0064	Donor 1 | Exp 1	0.5	-5	0.6	SafeHarbor	145_R	21	23800000000	Fresh	Cas9_mRNA
NALM6	CART0064	Donor 1 | Exp 1	0.5	-5	0.6	SafeHarbor	145_L	21	34200000000	Fresh	Cas9_mRNA
NALM6	CART0064	Donor 1 | Exp 1	0.5	-5	0.6	SafeHarbor	145_LLR	21	11400000000	Fresh	Cas9_mRNA
NALM6	CART0064	Donor 1 | Exp 1	0.5	-5	0.6	SafeHarbor	145_RR	21	25300000000	Fresh	Cas9_mRNA
NALM6	CART0064	Donor 1 | Exp 1	0.5	-5	0.6	SafeHarbor	149_RRLL	21	7610000000	Fresh	Cas9_mRNA
NALM6	CART0064	Donor 1 | Exp 1	0.5	-5	0.6	SafeHarbor	150_R	21	28500000000	Fresh	Cas9_mRNA
NALM6	CART0064	Donor 1 | Exp 1	0.5	-5	0.6	PRDM1	148_LL	24	59500000000	Fresh	Cas9_mRNA
NALM6	CART0064	Donor 1 | Exp 1	0.5	-5	0.6	PRDM1	148_RRL	24	36800000000	Fresh	Cas9_mRNA
NALM6	CART0064	Donor 1 | Exp 1	0.5	-5	0.6	PRDM1	148_LLR	24	60800000000	Fresh	Cas9_mRNA
NALM6	CART0064	Donor 1 | Exp 1	0.5	-5	0.6	PRDM1	148_RRLL	24	27300000000	Fresh	Cas9_mRNA
NALM6	CART0064	Donor 1 | Exp 1	0.5	-5	0.6	PRDM1	149_0	24	58100000000	Fresh	Cas9_mRNA
NALM6	CART0064	Donor 1 | Exp 1	0.5	-5	0.6	PRDM1	149_R	24	55100000000	Fresh	Cas9_mRNA
NALM6	CART0064	Donor 1 | Exp 1	0.5	-5	0.6	RHOG	147_0	24	4500000000	Fresh	Cas9_mRNA
NALM6	CART0064	Donor 1 | Exp 1	0.5	-5	0.6	RHOG	147_R	24	3640000000	Fresh	Cas9_mRNA
NALM6	CART0064	Donor 1 | Exp 1	0.5	-5	0.6	RHOG	147_L	24	4360000000	Fresh	Cas9_mRNA
NALM6	CART0064	Donor 1 | Exp 1	0.5	-5	0.6	RHOG	147_RL	24	1070000000	Fresh	Cas9_mRNA
NALM6	CART0064	Donor 1 | Exp 1	0.5	-5	0.6	RHOG	147_RR	24	1550000000	Fresh	Cas9_mRNA
NALM6	CART0064	Donor 1 | Exp 1	0.5	-5	0.6	RHOG	149_RR	24	1070000000	Fresh	Cas9_mRNA
NALM6	CART0064	Donor 1 | Exp 1	0.5	-5	0.6	SafeHarbor	145_0	24	100000000000	Fresh	Cas9_mRNA
NALM6	CART0064	Donor 1 | Exp 1	0.5	-5	0.6	SafeHarbor	145_R	24	43900000000	Fresh	Cas9_mRNA
NALM6	CART0064	Donor 1 | Exp 1	0.5	-5	0.6	SafeHarbor	145_L	24	67100000000	Fresh	Cas9_mRNA
NALM6	CART0064	Donor 1 | Exp 1	0.5	-5	0.6	SafeHarbor	145_LLR	24	55300000000	Fresh	Cas9_mRNA
NALM6	CART0064	Donor 1 | Exp 1	0.5	-5	0.6	SafeHarbor	145_RR	24	32800000000	Fresh	Cas9_mRNA
NALM6	CART0064	Donor 1 | Exp 1	0.5	-5	0.6	SafeHarbor	149_RRLL	24	18900000000	Fresh	Cas9_mRNA
NALM6	CART0064	Donor 1 | Exp 1	0.5	-5	0.6	SafeHarbor	150_R	24	72100000000	Fresh	Cas9_mRNA
NALM6	CART0064	Donor 1 | Exp 1	0.5	-5	0.6	PRDM1	148_LL	28	114500000000	Fresh	Cas9_mRNA
NALM6	CART0064	Donor 1 | Exp 1	0.5	-5	0.6	PRDM1	148_RRLL	28	46530000000	Fresh	Cas9_mRNA
NALM6	CART0064	Donor 1 | Exp 1	0.5	-5	0.6	PRDM1	149_0	28	186200000000	Fresh	Cas9_mRNA
NALM6	CART0064	Donor 1 | Exp 1	0.5	-5	0.6	PRDM1	149_R	28	228000000000	Fresh	Cas9_mRNA
NALM6	CART0064	Donor 1 | Exp 1	0.5	-5	0.6	RHOG	147_0	28	23960000000	Fresh	Cas9_mRNA
NALM6	CART0064	Donor 1 | Exp 1	0.5	-5	0.6	RHOG	147_R	28	36740000000	Fresh	Cas9_mRNA
NALM6	CART0064	Donor 1 | Exp 1	0.5	-5	0.6	RHOG	147_L	28	38070000000	Fresh	Cas9_mRNA
NALM6	CART0064	Donor 1 | Exp 1	0.5	-5	0.6	RHOG	147_RL	28	1922000000	Fresh	Cas9_mRNA
NALM6	CART0064	Donor 1 | Exp 1	0.5	-5	0.6	RHOG	147_RR	28	3044000000	Fresh	Cas9_mRNA
NALM6	CART0064	Donor 1 | Exp 1	0.5	-5	0.6	RHOG	149_RR	28	15410000000	Fresh	Cas9_mRNA
NALM6	CART0064	Donor 1 | Exp 1	0.5	-5	0.6	SafeHarbor	145_R	28	141700000000	Fresh	Cas9_mRNA
NALM6	CART0064	Donor 1 | Exp 1	0.5	-5	0.6	SafeHarbor	145_RR	28	132900000000	Fresh	Cas9_mRNA
NALM6	CART0064	Donor 1 | Exp 1	0.5	-5	0.6	SafeHarbor	149_RRLL	28	89060000000	Fresh	Cas9_mRNA
NALM6	CART0064	Donor 1 | Exp 1	0.5	-5	0.6	SafeHarbor	150_R	28	175900000000	Fresh	Cas9_mRNA
NALM6	CART0064	Donor 1 | Exp 1	0.5	-5	0.6	RHOG	147_0	31	85440000000	Fresh	Cas9_mRNA
NALM6	CART0064	Donor 1 | Exp 1	0.5	-5	0.6	RHOG	147_R	31	138000000000	Fresh	Cas9_mRNA
NALM6	CART0064	Donor 1 | Exp 1	0.5	-5	0.6	RHOG	147_L	31	114100000000	Fresh	Cas9_mRNA
NALM6	CART0064	Donor 1 | Exp 1	0.5	-5	0.6	RHOG	147_RL	31	10650000000	Fresh	Cas9_mRNA
NALM6	CART0064	Donor 1 | Exp 1	0.5	-5	0.6	RHOG	147_RR	31	897100000	Fresh	Cas9_mRNA
NALM6	CART0064	Donor 1 | Exp 1	0.5	-5	0.6	RHOG	149_RR	31	36150000000	Fresh	Cas9_mRNA
NALM6	CART0064	Donor 1 | Exp 1	0.5	-5	0.6	RHOG	147_0	36	165000000000	Fresh	Cas9_mRNA
NALM6	CART0064	Donor 1 | Exp 1	0.5	-5	0.6	RHOG	147_RL	36	111000000000	Fresh	Cas9_mRNA
NALM6	CART0064	Donor 1 | Exp 1	0.5	-5	0.6	RHOG	147_RR	36	3480000000	Fresh	Cas9_mRNA
NALM6	CART0064	Donor 1 | Exp 1	0.5	-5	0.6	RHOG	149_RR	36	178000000000	Fresh	Cas9_mRNA
NALM6	CART0064	Donor 1 | Exp 1	0.5	-5	0.6	RHOG	147_0	39	13100000000	Fresh	Cas9_mRNA
NALM6	CART0064	Donor 1 | Exp 1	0.5	-5	0.6	RHOG	147_RR	39	5170000000	Fresh	Cas9_mRNA
NALM6	CART0064	Donor 1 | Exp 1	0.5	-5	0.6	RHOG	149_RR	39	298000000000	Fresh	Cas9_mRNA
NALM6	CART0064	Donor 1 | Exp 1	0.5	-5	0.6	RHOG	147_0	42	259000000000	Fresh	Cas9_mRNA
NALM6	CART0064	Donor 1 | Exp 1	0.5	-5	0.6	RHOG	147_RR	42	549000000	Fresh	Cas9_mRNA
NALM6	CART0064	Donor 1 | Exp 1	0.5	-5	0.6	RHOG	147_0	44	308300000000	Fresh	Cas9_mRNA
NALM6	CART0064	Donor 1 | Exp 1	0.5	-5	0.6	RHOG	147_RR	44	2292000000	Fresh	Cas9_mRNA
NALM6	CART0064	Donor 1 | Exp 1	0.5	-5	0.6	RHOG	147_RR	49	62790000	Fresh	Cas9_mRNA
NALM6	CART0064	Donor 1 | Exp 1	0.5	-5	0.6	RHOG	147_RR	59	28700000000	Fresh	Cas9_mRNA
NALM6	CART0064	Donor 1 | Exp 1	0.5	-5	0.6	RHOG	147_RR	65	139000000000	Fresh	Cas9_mRNA
NALM6	CART0073	Donor 2 | Exp 2	0.5	-5	0.6	PRDM1	240_L	0	14200000	Fresh	Cas9_mRNA
NALM6	CART0073	Donor 2 | Exp 2	0.5	-5	0.6	PRDM1	240_RRL	0	24700000	Fresh	Cas9_mRNA
NALM6	CART0073	Donor 2 | Exp 2	0.5	-5	0.6	PRDM1	240_LLR	0	26700000	Fresh	Cas9_mRNA
NALM6	CART0073	Donor 2 | Exp 2	0.5	-5	0.6	PRDM1	240_RRLL	0	33000000	Fresh	Cas9_mRNA
NALM6	CART0073	Donor 2 | Exp 2	0.5	-5	0.6	PRDM1	240_RRRLLL	0	43800000	Fresh	Cas9_mRNA
NALM6	CART0073	Donor 2 | Exp 2	0.5	-5	0.6	RHOG	239_0	0	26600000	Fresh	Cas9_mRNA
NALM6	CART0073	Donor 2 | Exp 2	0.5	-5	0.6	RHOG	239_R	0	19800000	Fresh	Cas9_mRNA
NALM6	CART0073	Donor 2 | Exp 2	0.5	-5	0.6	RHOG	239_L	0	68900000	Fresh	Cas9_mRNA
NALM6	CART0073	Donor 2 | Exp 2	0.5	-5	0.6	RHOG	239_RL	0	19900000	Fresh	Cas9_mRNA
NALM6	CART0073	Donor 2 | Exp 2	0.5	-5	0.6	RHOG	239_RR	0	29800000	Fresh	Cas9_mRNA
NALM6	CART0073	Donor 2 | Exp 2	0.5	-5	0.6	RHOG	246_RRRLLL	0	26200000	Fresh	Cas9_mRNA
NALM6	CART0073	Donor 2 | Exp 2	0.5	-5	0.6	SafeHarbor	239_LL	0	19500000	Fresh	Cas9_mRNA
NALM6	CART0073	Donor 2 | Exp 2	0.5	-5	0.6	SafeHarbor	239_RRL	0	12800000	Fresh	Cas9_mRNA
NALM6	CART0073	Donor 2 | Exp 2	0.5	-5	0.6	SafeHarbor	239_LLR	0	31400000	Fresh	Cas9_mRNA
NALM6	CART0073	Donor 2 | Exp 2	0.5	-5	0.6	SafeHarbor	239_RRLL	0	22200000	Fresh	Cas9_mRNA
NALM6	CART0073	Donor 2 | Exp 2	0.5	-5	0.6	SafeHarbor	239_RRRLLL	0	38900000	Fresh	Cas9_mRNA
NALM6	CART0073	Donor 2 | Exp 2	0.5	-5	0.6	SafeHarbor	252_RR	0	22900000	Fresh	Cas9_mRNA
NALM6	CART0073	Donor 2 | Exp 2	0.5	-5	0.6	PRDM1	240_L	6	12600000	Fresh	Cas9_mRNA
NALM6	CART0073	Donor 2 | Exp 2	0.5	-5	0.6	PRDM1	240_RRL	6	34300000	Fresh	Cas9_mRNA
NALM6	CART0073	Donor 2 | Exp 2	0.5	-5	0.6	PRDM1	240_LLR	6	13300000	Fresh	Cas9_mRNA
NALM6	CART0073	Donor 2 | Exp 2	0.5	-5	0.6	PRDM1	240_RRLL	6	15300000	Fresh	Cas9_mRNA
NALM6	CART0073	Donor 2 | Exp 2	0.5	-5	0.6	PRDM1	240_RRRLLL	6	13700000	Fresh	Cas9_mRNA
NALM6	CART0073	Donor 2 | Exp 2	0.5	-5	0.6	RHOG	239_0	6	97400000	Fresh	Cas9_mRNA
NALM6	CART0073	Donor 2 | Exp 2	0.5	-5	0.6	RHOG	239_R	6	67900000	Fresh	Cas9_mRNA
NALM6	CART0073	Donor 2 | Exp 2	0.5	-5	0.6	RHOG	239_L	6	148000000	Fresh	Cas9_mRNA
NALM6	CART0073	Donor 2 | Exp 2	0.5	-5	0.6	RHOG	239_RL	6	58200000	Fresh	Cas9_mRNA
NALM6	CART0073	Donor 2 | Exp 2	0.5	-5	0.6	RHOG	239_RR	6	75900000	Fresh	Cas9_mRNA
NALM6	CART0073	Donor 2 | Exp 2	0.5	-5	0.6	RHOG	246_RRRLLL	6	137000000	Fresh	Cas9_mRNA
NALM6	CART0073	Donor 2 | Exp 2	0.5	-5	0.6	SafeHarbor	239_LL	6	162000000	Fresh	Cas9_mRNA
NALM6	CART0073	Donor 2 | Exp 2	0.5	-5	0.6	SafeHarbor	239_RRL	6	196000000	Fresh	Cas9_mRNA
NALM6	CART0073	Donor 2 | Exp 2	0.5	-5	0.6	SafeHarbor	239_LLR	6	139000000	Fresh	Cas9_mRNA
NALM6	CART0073	Donor 2 | Exp 2	0.5	-5	0.6	SafeHarbor	239_RRLL	6	152000000	Fresh	Cas9_mRNA
NALM6	CART0073	Donor 2 | Exp 2	0.5	-5	0.6	SafeHarbor	239_RRRLLL	6	172000000	Fresh	Cas9_mRNA
NALM6	CART0073	Donor 2 | Exp 2	0.5	-5	0.6	SafeHarbor	252_RR	6	191000000	Fresh	Cas9_mRNA
NALM6	CART0073	Donor 2 | Exp 2	0.5	-5	0.6	PRDM1	240_L	13	108000000	Fresh	Cas9_mRNA
NALM6	CART0073	Donor 2 | Exp 2	0.5	-5	0.6	PRDM1	240_RRL	13	413000000	Fresh	Cas9_mRNA
NALM6	CART0073	Donor 2 | Exp 2	0.5	-5	0.6	PRDM1	240_LLR	13	139000000	Fresh	Cas9_mRNA
NALM6	CART0073	Donor 2 | Exp 2	0.5	-5	0.6	PRDM1	240_RRLL	13	297000000	Fresh	Cas9_mRNA
NALM6	CART0073	Donor 2 | Exp 2	0.5	-5	0.6	PRDM1	240_RRRLLL	13	163000000	Fresh	Cas9_mRNA
NALM6	CART0073	Donor 2 | Exp 2	0.5	-5	0.6	RHOG	239_0	13	384000000	Fresh	Cas9_mRNA
NALM6	CART0073	Donor 2 | Exp 2	0.5	-5	0.6	RHOG	239_R	13	330000000	Fresh	Cas9_mRNA
NALM6	CART0073	Donor 2 | Exp 2	0.5	-5	0.6	RHOG	239_L	13	66100000	Fresh	Cas9_mRNA
NALM6	CART0073	Donor 2 | Exp 2	0.5	-5	0.6	RHOG	239_RL	13	478000000	Fresh	Cas9_mRNA
NALM6	CART0073	Donor 2 | Exp 2	0.5	-5	0.6	RHOG	239_RR	13	635000000	Fresh	Cas9_mRNA
NALM6	CART0073	Donor 2 | Exp 2	0.5	-5	0.6	RHOG	246_RRRLLL	13	703000000	Fresh	Cas9_mRNA
NALM6	CART0073	Donor 2 | Exp 2	0.5	-5	0.6	SafeHarbor	239_LL	13	2460000000	Fresh	Cas9_mRNA
NALM6	CART0073	Donor 2 | Exp 2	0.5	-5	0.6	SafeHarbor	239_RRL	13	3830000000	Fresh	Cas9_mRNA
NALM6	CART0073	Donor 2 | Exp 2	0.5	-5	0.6	SafeHarbor	239_LLR	13	4290000000	Fresh	Cas9_mRNA
NALM6	CART0073	Donor 2 | Exp 2	0.5	-5	0.6	SafeHarbor	239_RRLL	13	1740000000	Fresh	Cas9_mRNA
NALM6	CART0073	Donor 2 | Exp 2	0.5	-5	0.6	SafeHarbor	239_RRRLLL	13	3080000000	Fresh	Cas9_mRNA
NALM6	CART0073	Donor 2 | Exp 2	0.5	-5	0.6	SafeHarbor	252_RR	13	3620000000	Fresh	Cas9_mRNA
NALM6	CART0073	Donor 2 | Exp 2	0.5	-5	0.6	PRDM1	240_L	16	946000000	Fresh	Cas9_mRNA
NALM6	CART0073	Donor 2 | Exp 2	0.5	-5	0.6	PRDM1	240_RRL	16	3380000000	Fresh	Cas9_mRNA
NALM6	CART0073	Donor 2 | Exp 2	0.5	-5	0.6	PRDM1	240_LLR	16	102000000	Fresh	Cas9_mRNA
NALM6	CART0073	Donor 2 | Exp 2	0.5	-5	0.6	PRDM1	240_RRLL	16	3250000000	Fresh	Cas9_mRNA
NALM6	CART0073	Donor 2 | Exp 2	0.5	-5	0.6	PRDM1	240_RRRLLL	16	1610000000	Fresh	Cas9_mRNA
NALM6	CART0073	Donor 2 | Exp 2	0.5	-5	0.6	RHOG	239_0	16	1740000000	Fresh	Cas9_mRNA
NALM6	CART0073	Donor 2 | Exp 2	0.5	-5	0.6	RHOG	239_R	16	783000000	Fresh	Cas9_mRNA
NALM6	CART0073	Donor 2 | Exp 2	0.5	-5	0.6	RHOG	239_L	16	1280000000	Fresh	Cas9_mRNA
NALM6	CART0073	Donor 2 | Exp 2	0.5	-5	0.6	RHOG	239_RL	16	1960000000	Fresh	Cas9_mRNA
NALM6	CART0073	Donor 2 | Exp 2	0.5	-5	0.6	RHOG	239_RR	16	1810000000	Fresh	Cas9_mRNA
NALM6	CART0073	Donor 2 | Exp 2	0.5	-5	0.6	RHOG	246_RRRLLL	16	3450000000	Fresh	Cas9_mRNA
NALM6	CART0073	Donor 2 | Exp 2	0.5	-5	0.6	SafeHarbor	239_LL	16	7720000000	Fresh	Cas9_mRNA
NALM6	CART0073	Donor 2 | Exp 2	0.5	-5	0.6	SafeHarbor	239_RRL	16	9230000000	Fresh	Cas9_mRNA
NALM6	CART0073	Donor 2 | Exp 2	0.5	-5	0.6	SafeHarbor	239_LLR	16	27900000000	Fresh	Cas9_mRNA
NALM6	CART0073	Donor 2 | Exp 2	0.5	-5	0.6	SafeHarbor	239_RRLL	16	6380000000	Fresh	Cas9_mRNA
NALM6	CART0073	Donor 2 | Exp 2	0.5	-5	0.6	SafeHarbor	239_RRRLLL	16	9160000000	Fresh	Cas9_mRNA
NALM6	CART0073	Donor 2 | Exp 2	0.5	-5	0.6	SafeHarbor	252_RR	16	8260000000	Fresh	Cas9_mRNA
NALM6	CART0073	Donor 2 | Exp 2	0.5	-5	0.6	PRDM1	240_L	20	14400000000	Fresh	Cas9_mRNA
NALM6	CART0073	Donor 2 | Exp 2	0.5	-5	0.6	PRDM1	240_RRL	20	38200000000	Fresh	Cas9_mRNA
NALM6	CART0073	Donor 2 | Exp 2	0.5	-5	0.6	PRDM1	240_LLR	20	702000000	Fresh	Cas9_mRNA
NALM6	CART0073	Donor 2 | Exp 2	0.5	-5	0.6	PRDM1	240_RRLL	20	36600000000	Fresh	Cas9_mRNA
NALM6	CART0073	Donor 2 | Exp 2	0.5	-5	0.6	PRDM1	240_RRRLLL	20	27600000000	Fresh	Cas9_mRNA
NALM6	CART0073	Donor 2 | Exp 2	0.5	-5	0.6	RHOG	239_0	20	12700000000	Fresh	Cas9_mRNA
NALM6	CART0073	Donor 2 | Exp 2	0.5	-5	0.6	RHOG	239_R	20	4440000000	Fresh	Cas9_mRNA
NALM6	CART0073	Donor 2 | Exp 2	0.5	-5	0.6	RHOG	239_L	20	10100000000	Fresh	Cas9_mRNA
NALM6	CART0073	Donor 2 | Exp 2	0.5	-5	0.6	RHOG	239_RL	20	19600000000	Fresh	Cas9_mRNA
NALM6	CART0073	Donor 2 | Exp 2	0.5	-5	0.6	RHOG	239_RR	20	8230000000	Fresh	Cas9_mRNA
NALM6	CART0073	Donor 2 | Exp 2	0.5	-5	0.6	RHOG	246_RRRLLL	20	15800000000	Fresh	Cas9_mRNA
NALM6	CART0073	Donor 2 | Exp 2	0.5	-5	0.6	SafeHarbor	239_LL	20	36200000000	Fresh	Cas9_mRNA
NALM6	CART0073	Donor 2 | Exp 2	0.5	-5	0.6	SafeHarbor	239_RRL	20	31400000000	Fresh	Cas9_mRNA
NALM6	CART0073	Donor 2 | Exp 2	0.5	-5	0.6	SafeHarbor	239_LLR	20	148000000000	Fresh	Cas9_mRNA
NALM6	CART0073	Donor 2 | Exp 2	0.5	-5	0.6	SafeHarbor	239_RRLL	20	31000000000	Fresh	Cas9_mRNA
NALM6	CART0073	Donor 2 | Exp 2	0.5	-5	0.6	SafeHarbor	239_RRRLLL	20	39900000000	Fresh	Cas9_mRNA
NALM6	CART0073	Donor 2 | Exp 2	0.5	-5	0.6	SafeHarbor	252_RR	20	32800000000	Fresh	Cas9_mRNA
NALM6	CART0073	Donor 2 | Exp 2	0.5	-5	0.6	PRDM1	240_L	23	46400000000	Fresh	Cas9_mRNA
NALM6	CART0073	Donor 2 | Exp 2	0.5	-5	0.6	PRDM1	240_RRL	23	90000000000	Fresh	Cas9_mRNA
NALM6	CART0073	Donor 2 | Exp 2	0.5	-5	0.6	PRDM1	240_LLR	23	1130000000	Fresh	Cas9_mRNA
NALM6	CART0073	Donor 2 | Exp 2	0.5	-5	0.6	PRDM1	240_RRLL	23	75000000000	Fresh	Cas9_mRNA
NALM6	CART0073	Donor 2 | Exp 2	0.5	-5	0.6	PRDM1	240_RRRLLL	23	79600000000	Fresh	Cas9_mRNA
NALM6	CART0073	Donor 2 | Exp 2	0.5	-5	0.6	RHOG	239_0	23	34100000000	Fresh	Cas9_mRNA
NALM6	CART0073	Donor 2 | Exp 2	0.5	-5	0.6	RHOG	239_R	23	25300000000	Fresh	Cas9_mRNA
NALM6	CART0073	Donor 2 | Exp 2	0.5	-5	0.6	RHOG	239_L	23	36300000000	Fresh	Cas9_mRNA
NALM6	CART0073	Donor 2 | Exp 2	0.5	-5	0.6	RHOG	239_RL	23	47900000000	Fresh	Cas9_mRNA
NALM6	CART0073	Donor 2 | Exp 2	0.5	-5	0.6	RHOG	239_RR	23	15200000000	Fresh	Cas9_mRNA
NALM6	CART0073	Donor 2 | Exp 2	0.5	-5	0.6	RHOG	246_RRRLLL	23	62500000000	Fresh	Cas9_mRNA
NALM6	CART0073	Donor 2 | Exp 2	0.5	-5	0.6	SafeHarbor	239_LL	23	66600000000	Fresh	Cas9_mRNA
NALM6	CART0073	Donor 2 | Exp 2	0.5	-5	0.6	SafeHarbor	239_RRL	23	71900000000	Fresh	Cas9_mRNA
NALM6	CART0073	Donor 2 | Exp 2	0.5	-5	0.6	SafeHarbor	239_LLR	23	44500000000	Fresh	Cas9_mRNA
NALM6	CART0073	Donor 2 | Exp 2	0.5	-5	0.6	SafeHarbor	239_RRLL	23	42000000000	Fresh	Cas9_mRNA
NALM6	CART0073	Donor 2 | Exp 2	0.5	-5	0.6	SafeHarbor	239_RRRLLL	23	78600000000	Fresh	Cas9_mRNA
NALM6	CART0073	Donor 2 | Exp 2	0.5	-5	0.6	SafeHarbor	252_RR	23	85800000000	Fresh	Cas9_mRNA
NALM6	CART0073	Donor 2 | Exp 2	0.5	-5	0.6	PRDM1	240_L	27	108000000000	Fresh	Cas9_mRNA
NALM6	CART0073	Donor 2 | Exp 2	0.5	-5	0.6	PRDM1	240_RRL	27	302000000000	Fresh	Cas9_mRNA
NALM6	CART0073	Donor 2 | Exp 2	0.5	-5	0.6	PRDM1	240_LLR	27	5230000000	Fresh	Cas9_mRNA
NALM6	CART0073	Donor 2 | Exp 2	0.5	-5	0.6	PRDM1	240_RRLL	27	156000000000	Fresh	Cas9_mRNA
NALM6	CART0073	Donor 2 | Exp 2	0.5	-5	0.6	PRDM1	240_RRRLLL	27	216000000000	Fresh	Cas9_mRNA
NALM6	CART0073	Donor 2 | Exp 2	0.5	-5	0.6	RHOG	239_0	27	104000000000	Fresh	Cas9_mRNA
NALM6	CART0073	Donor 2 | Exp 2	0.5	-5	0.6	RHOG	239_R	27	51000000000	Fresh	Cas9_mRNA
NALM6	CART0073	Donor 2 | Exp 2	0.5	-5	0.6	RHOG	239_L	27	126000000000	Fresh	Cas9_mRNA
NALM6	CART0073	Donor 2 | Exp 2	0.5	-5	0.6	RHOG	239_RL	27	98700000000	Fresh	Cas9_mRNA
NALM6	CART0073	Donor 2 | Exp 2	0.5	-5	0.6	RHOG	239_RR	27	21800000000	Fresh	Cas9_mRNA
NALM6	CART0073	Donor 2 | Exp 2	0.5	-5	0.6	RHOG	246_RRRLLL	27	191000000000	Fresh	Cas9_mRNA
NALM6	CART0073	Donor 2 | Exp 2	0.5	-5	0.6	SafeHarbor	239_LL	27	212000000000	Fresh	Cas9_mRNA
NALM6	CART0073	Donor 2 | Exp 2	0.5	-5	0.6	SafeHarbor	239_RRL	27	204000000000	Fresh	Cas9_mRNA
NALM6	CART0073	Donor 2 | Exp 2	0.5	-5	0.6	SafeHarbor	239_RRLL	27	122000000000	Fresh	Cas9_mRNA
NALM6	CART0073	Donor 2 | Exp 2	0.5	-5	0.6	SafeHarbor	239_RRRLLL	27	292000000000	Fresh	Cas9_mRNA
NALM6	CART0073	Donor 2 | Exp 2	0.5	-5	0.6	SafeHarbor	252_RR	27	192000000000	Fresh	Cas9_mRNA
NALM6	CART0073	Donor 2 | Exp 2	0.5	-5	0.6	PRDM1	240_L	30	243000000000	Fresh	Cas9_mRNA
NALM6	CART0073	Donor 2 | Exp 2	0.5	-5	0.6	PRDM1	240_LLR	30	16100000000	Fresh	Cas9_mRNA
NALM6	CART0073	Donor 2 | Exp 2	0.5	-5	0.6	PRDM1	240_RRLL	30	393000000000	Fresh	Cas9_mRNA
NALM6	CART0073	Donor 2 | Exp 2	0.5	-5	0.6	RHOG	239_0	30	249000000000	Fresh	Cas9_mRNA
NALM6	CART0073	Donor 2 | Exp 2	0.5	-5	0.6	RHOG	239_R	30	253000000000	Fresh	Cas9_mRNA
NALM6	CART0073	Donor 2 | Exp 2	0.5	-5	0.6	RHOG	239_RL	30	263000000000	Fresh	Cas9_mRNA
NALM6	CART0073	Donor 2 | Exp 2	0.5	-5	0.6	RHOG	239_RR	30	49900000000	Fresh	Cas9_mRNA
NALM6	CART0073	Donor 2 | Exp 2	0.5	-5	0.6	PRDM1	240_LLR	34	264000000	Fresh	Cas9_mRNA
NALM6	CART0073	Donor 2 | Exp 2	0.5	-5	0.6	RHOG	239_R	34	157000000000	Fresh	Cas9_mRNA
NALM6	CART0073	Donor 2 | Exp 2	0.5	-5	0.6	RHOG	239_RR	34	54600000000	Fresh	Cas9_mRNA
NALM6	CART0073	Donor 2 | Exp 2	0.5	-5	0.6	PRDM1	240_LLR	37	3730000000	Fresh	Cas9_mRNA
NALM6	CART0073	Donor 2 | Exp 2	0.5	-5	0.6	RHOG	239_RR	37	14300000000	Fresh	Cas9_mRNA
NALM6	CART0073	Donor 2 | Exp 2	0.5	-5	0.6	PRDM1	240_LLR	41	1350000000	Fresh	Cas9_mRNA
NALM6	CART0073	Donor 2 | Exp 2	0.5	-5	0.6	RHOG	239_RR	41	2540000000	Fresh	Cas9_mRNA
NALM6	CART0073	Donor 2 | Exp 2	0.5	-5	0.6	PRDM1	240_LLR	44	4785000	Fresh	Cas9_mRNA
NALM6	CART0073	Donor 2 | Exp 2	0.5	-5	0.6	RHOG	239_RR	44	129700000	Fresh	Cas9_mRNA
NALM6	CART0073	Donor 2 | Exp 2	0.5	-5	0.6	PRDM1	240_LLR	49	1880000	Fresh	Cas9_mRNA
NALM6	CART0073	Donor 2 | Exp 2	0.5	-5	0.6	RHOG	239_RR	49	51700000	Fresh	Cas9_mRNA
NALM6	CART0073	Donor 2 | Exp 2	0.5	-5	0.6	PRDM1	240_LLR	56	2310000	Fresh	Cas9_mRNA
NALM6	CART0073	Donor 2 | Exp 2	0.5	-5	0.6	RHOG	239_RR	56	43300000	Fresh	Cas9_mRNA
NALM6	CART0073	Donor 2 | Exp 2	0.5	-5	0.6	PRDM1	240_LLR	62	3030000	Fresh	Cas9_mRNA
NALM6	CART0073	Donor 2 | Exp 2	0.5	-5	0.6	RHOG	239_RR	62	93900000	Fresh	Cas9_mRNA
NALM6	CART0073	Donor 2 | Exp 2	0.5	-5	0.6	PRDM1	240_LLR	70	25300000	Fresh	Cas9_mRNA
NALM6	CART0073	Donor 2 | Exp 2	0.5	-5	0.6	RHOG	239_RR	70	1280000000	Fresh	Cas9_mRNA
NALM6	CART0073	Donor 2 | Exp 2	0.5	-5	0.6	PRDM1	240_LLR	77	34200000	Fresh	Cas9_mRNA
NALM6	CART0073	Donor 2 | Exp 2	0.5	-5	0.6	RHOG	239_RR	77	1750000000	Fresh	Cas9_mRNA
NALM6	CART0073	Donor 2 | Exp 2	0.5	-5	0.6	PRDM1	240_LLR	84	52500000	Fresh	Cas9_mRNA
NALM6	CART0073	Donor 2 | Exp 2	0.5	-5	0.6	RHOG	239_RR	84	3760000000	Fresh	Cas9_mRNA
NALM6	CART0073	Donor 2 | Exp 2	0.5	-5	0.6	PRDM1	240_LLR	91	1070000000	Fresh	Cas9_mRNA
NALM6	CART0073	Donor 2 | Exp 2	0.5	-5	0.6	RHOG	239_RR	91	25000000000	Fresh	Cas9_mRNA
NALM6	CART0073	Donor 2 | Exp 2	0.5	-5	0.6	PRDM1	240_LLR	94	2340000000	Fresh	Cas9_mRNA
NALM6	CART0073	Donor 2 | Exp 2	0.5	-5	0.6	RHOG	239_RR	94	80700000000	Fresh	Cas9_mRNA
NALM6	CART0073	Donor 3 | Exp 2	0.5	-5	0.6	RHOG	252_LL	0	14200000	Fresh	Cas9_mRNA
NALM6	CART0073	Donor 3 | Exp 2	0.5	-5	0.6	RHOG	252_RRL	0	18100000	Fresh	Cas9_mRNA
NALM6	CART0073	Donor 3 | Exp 2	0.5	-5	0.6	RHOG	252_LLR	0	19000000	Fresh	Cas9_mRNA
NALM6	CART0073	Donor 3 | Exp 2	0.5	-5	0.6	RHOG	252_RRLL	0	74900000	Fresh	Cas9_mRNA
NALM6	CART0073	Donor 3 | Exp 2	0.5	-5	0.6	RHOG	252_RRRLLL	0	36700000	Fresh	Cas9_mRNA
NALM6	CART0073	Donor 3 | Exp 2	0.5	-5	0.6	SafeHarbor	245_RRL	0	29500000	Fresh	Cas9_mRNA
NALM6	CART0073	Donor 3 | Exp 2	0.5	-5	0.6	SafeHarbor	245_LLR	0	17200000	Fresh	Cas9_mRNA
NALM6	CART0073	Donor 3 | Exp 2	0.5	-5	0.6	RHOG	252_LL	6	38600000	Fresh	Cas9_mRNA
NALM6	CART0073	Donor 3 | Exp 2	0.5	-5	0.6	RHOG	252_RRL	6	42900000	Fresh	Cas9_mRNA
NALM6	CART0073	Donor 3 | Exp 2	0.5	-5	0.6	RHOG	252_LLR	6	49400000	Fresh	Cas9_mRNA
NALM6	CART0073	Donor 3 | Exp 2	0.5	-5	0.6	RHOG	252_RRLL	6	108000000	Fresh	Cas9_mRNA
NALM6	CART0073	Donor 3 | Exp 2	0.5	-5	0.6	RHOG	252_RRRLLL	6	213000000	Fresh	Cas9_mRNA
NALM6	CART0073	Donor 3 | Exp 2	0.5	-5	0.6	SafeHarbor	245_RRL	6	293000000	Fresh	Cas9_mRNA
NALM6	CART0073	Donor 3 | Exp 2	0.5	-5	0.6	SafeHarbor	245_LLR	6	161000000	Fresh	Cas9_mRNA
NALM6	CART0073	Donor 3 | Exp 2	0.5	-5	0.6	RHOG	252_LL	13	1810000	Fresh	Cas9_mRNA
NALM6	CART0073	Donor 3 | Exp 2	0.5	-5	0.6	RHOG	252_RRL	13	37500000	Fresh	Cas9_mRNA
NALM6	CART0073	Donor 3 | Exp 2	0.5	-5	0.6	RHOG	252_LLR	13	27300000	Fresh	Cas9_mRNA
NALM6	CART0073	Donor 3 | Exp 2	0.5	-5	0.6	RHOG	252_RRLL	13	4560000	Fresh	Cas9_mRNA
NALM6	CART0073	Donor 3 | Exp 2	0.5	-5	0.6	RHOG	252_RRRLLL	13	185000000	Fresh	Cas9_mRNA
NALM6	CART0073	Donor 3 | Exp 2	0.5	-5	0.6	SafeHarbor	245_RRL	13	289000000	Fresh	Cas9_mRNA
NALM6	CART0073	Donor 3 | Exp 2	0.5	-5	0.6	SafeHarbor	245_LLR	13	265000000	Fresh	Cas9_mRNA
NALM6	CART0073	Donor 3 | Exp 2	0.5	-5	0.6	RHOG	252_LL	16	62400000	Fresh	Cas9_mRNA
NALM6	CART0073	Donor 3 | Exp 2	0.5	-5	0.6	RHOG	252_RRL	16	58400000	Fresh	Cas9_mRNA
NALM6	CART0073	Donor 3 | Exp 2	0.5	-5	0.6	RHOG	252_LLR	16	37500000	Fresh	Cas9_mRNA
NALM6	CART0073	Donor 3 | Exp 2	0.5	-5	0.6	RHOG	252_RRLL	16	2860000	Fresh	Cas9_mRNA
NALM6	CART0073	Donor 3 | Exp 2	0.5	-5	0.6	RHOG	252_RRRLLL	16	112000000	Fresh	Cas9_mRNA
NALM6	CART0073	Donor 3 | Exp 2	0.5	-5	0.6	SafeHarbor	245_RRL	16	445000000	Fresh	Cas9_mRNA
NALM6	CART0073	Donor 3 | Exp 2	0.5	-5	0.6	SafeHarbor	245_LLR	16	159000000	Fresh	Cas9_mRNA
NALM6	CART0073	Donor 3 | Exp 2	0.5	-5	0.6	RHOG	252_LL	20	448000000	Fresh	Cas9_mRNA
NALM6	CART0073	Donor 3 | Exp 2	0.5	-5	0.6	RHOG	252_RRL	20	19200000	Fresh	Cas9_mRNA
NALM6	CART0073	Donor 3 | Exp 2	0.5	-5	0.6	RHOG	252_LLR	20	191000000	Fresh	Cas9_mRNA
NALM6	CART0073	Donor 3 | Exp 2	0.5	-5	0.6	RHOG	252_RRLL	20	12200000	Fresh	Cas9_mRNA
NALM6	CART0073	Donor 3 | Exp 2	0.5	-5	0.6	RHOG	252_RRRLLL	20	200000000	Fresh	Cas9_mRNA
NALM6	CART0073	Donor 3 | Exp 2	0.5	-5	0.6	SafeHarbor	245_RRL	20	4700000000	Fresh	Cas9_mRNA
NALM6	CART0073	Donor 3 | Exp 2	0.5	-5	0.6	SafeHarbor	245_LLR	20	1790000000	Fresh	Cas9_mRNA
NALM6	CART0073	Donor 3 | Exp 2	0.5	-5	0.6	RHOG	252_LL	23	3430000000	Fresh	Cas9_mRNA
NALM6	CART0073	Donor 3 | Exp 2	0.5	-5	0.6	RHOG	252_RRL	23	2700000000	Fresh	Cas9_mRNA
NALM6	CART0073	Donor 3 | Exp 2	0.5	-5	0.6	RHOG	252_LLR	23	986000000	Fresh	Cas9_mRNA
NALM6	CART0073	Donor 3 | Exp 2	0.5	-5	0.6	RHOG	252_RRLL	23	54900000	Fresh	Cas9_mRNA
NALM6	CART0073	Donor 3 | Exp 2	0.5	-5	0.6	RHOG	252_RRRLLL	23	887000000	Fresh	Cas9_mRNA
NALM6	CART0073	Donor 3 | Exp 2	0.5	-5	0.6	SafeHarbor	245_RRL	23	33300000000	Fresh	Cas9_mRNA
NALM6	CART0073	Donor 3 | Exp 2	0.5	-5	0.6	SafeHarbor	245_LLR	23	11400000000	Fresh	Cas9_mRNA
NALM6	CART0073	Donor 3 | Exp 2	0.5	-5	0.6	RHOG	252_LL	27	42000000000	Fresh	Cas9_mRNA
NALM6	CART0073	Donor 3 | Exp 2	0.5	-5	0.6	RHOG	252_RRL	27	37600000000	Fresh	Cas9_mRNA
NALM6	CART0073	Donor 3 | Exp 2	0.5	-5	0.6	RHOG	252_LLR	27	21500000000	Fresh	Cas9_mRNA
NALM6	CART0073	Donor 3 | Exp 2	0.5	-5	0.6	RHOG	252_RRLL	27	788000000	Fresh	Cas9_mRNA
NALM6	CART0073	Donor 3 | Exp 2	0.5	-5	0.6	RHOG	252_RRRLLL	27	22000000000	Fresh	Cas9_mRNA
NALM6	CART0073	Donor 3 | Exp 2	0.5	-5	0.6	SafeHarbor	245_RRL	27	121000000000	Fresh	Cas9_mRNA
NALM6	CART0073	Donor 3 | Exp 2	0.5	-5	0.6	SafeHarbor	245_LLR	27	59100000000	Fresh	Cas9_mRNA
NALM6	CART0073	Donor 3 | Exp 2	0.5	-5	0.6	RHOG	252_LL	30	64200000000	Fresh	Cas9_mRNA
NALM6	CART0073	Donor 3 | Exp 2	0.5	-5	0.6	RHOG	252_RRL	30	39400000000	Fresh	Cas9_mRNA
NALM6	CART0073	Donor 3 | Exp 2	0.5	-5	0.6	RHOG	252_LLR	30	45300000000	Fresh	Cas9_mRNA
NALM6	CART0073	Donor 3 | Exp 2	0.5	-5	0.6	RHOG	252_RRLL	30	4760000000	Fresh	Cas9_mRNA
NALM6	CART0073	Donor 3 | Exp 2	0.5	-5	0.6	RHOG	252_RRRLLL	30	63500000000	Fresh	Cas9_mRNA
NALM6	CART0073	Donor 3 | Exp 2	0.5	-5	0.6	SafeHarbor	245_LLR	30	229000000000	Fresh	Cas9_mRNA
NALM6	CART0073	Donor 3 | Exp 2	0.5	-5	0.6	RHOG	252_RRL	34	248000000000	Fresh	Cas9_mRNA
NALM6	CART0073	Donor 3 | Exp 2	0.5	-5	0.6	RHOG	252_LLR	34	247000000000	Fresh	Cas9_mRNA
NALM6	CART0073	Donor 3 | Exp 2	0.5	-5	0.6	RHOG	252_RRLL	34	36200000000	Fresh	Cas9_mRNA
NALM6	CART0073	Donor 3 | Exp 2	0.5	-5	0.6	RHOG	252_RRL	37	427000000000	Fresh	Cas9_mRNA
NALM6	CART0073	Donor 3 | Exp 2	0.5	-5	0.6	RHOG	252_RRLL	37	94700000000	Fresh	Cas9_mRNA
NALM6	CART0073	Donor 3 | Exp 2	0.5	-5	0.6	RHOG	252_RRL	41	500000000000	Fresh	Cas9_mRNA
NALM6	CART0073	Donor 3 | Exp 2	0.5	-5	0.6	RHOG	252_RRLL	41	293000000000	Fresh	Cas9_mRNA
NALM6	CART0077	Donor 1 | Exp 3	0.5	-5	0.6	RHOG	384_0	0	22300000	Fresh	Cas9_mRNA
NALM6	CART0077	Donor 1 | Exp 3	0.5	-5	0.6	RHOG	384_R	0	36200000	Fresh	Cas9_mRNA
NALM6	CART0077	Donor 1 | Exp 3	0.5	-5	0.6	RHOG	384_L	0	26700000	Fresh	Cas9_mRNA
NALM6	CART0077	Donor 1 | Exp 3	0.5	-5	0.6	RHOG	384_RL	0	10200000	Fresh	Cas9_mRNA
NALM6	CART0077	Donor 1 | Exp 3	0.5	-5	0.6	RHOG	384_RR	0	31800000	Fresh	Cas9_mRNA
NALM6	CART0077	Donor 1 | Exp 3	0.5	-5	0.6	SafeHarbor	378_0	0	31700000	Fresh	Cas9_mRNA
NALM6	CART0077	Donor 1 | Exp 3	0.5	-5	0.6	SafeHarbor	378_R	0	31100000	Fresh	Cas9_mRNA
NALM6	CART0077	Donor 1 | Exp 3	0.5	-5	0.6	SafeHarbor	378_L	0	19600000	Fresh	Cas9_mRNA
NALM6	CART0077	Donor 1 | Exp 3	0.5	-5	0.6	SafeHarbor	378_RL	0	35100000	Fresh	Cas9_mRNA
NALM6	CART0077	Donor 1 | Exp 3	0.5	-5	0.6	SafeHarbor	378_LL	0	21200000	Fresh	Cas9_mRNA
NALM6	CART0077	Donor 1 | Exp 3	0.5	-5	0.6	RHOG	384_0	6	8840000	Fresh	Cas9_mRNA
NALM6	CART0077	Donor 1 | Exp 3	0.5	-5	0.6	RHOG	384_R	6	133000000	Fresh	Cas9_mRNA
NALM6	CART0077	Donor 1 | Exp 3	0.5	-5	0.6	RHOG	384_L	6	494000000	Fresh	Cas9_mRNA
NALM6	CART0077	Donor 1 | Exp 3	0.5	-5	0.6	RHOG	384_RL	6	182000000	Fresh	Cas9_mRNA
NALM6	CART0077	Donor 1 | Exp 3	0.5	-5	0.6	RHOG	384_RR	6	166000000	Fresh	Cas9_mRNA
NALM6	CART0077	Donor 1 | Exp 3	0.5	-5	0.6	SafeHarbor	378_0	6	281000000	Fresh	Cas9_mRNA
NALM6	CART0077	Donor 1 | Exp 3	0.5	-5	0.6	SafeHarbor	378_R	6	181000000	Fresh	Cas9_mRNA
NALM6	CART0077	Donor 1 | Exp 3	0.5	-5	0.6	SafeHarbor	378_L	6	219000000	Fresh	Cas9_mRNA
NALM6	CART0077	Donor 1 | Exp 3	0.5	-5	0.6	SafeHarbor	378_RL	6	108000000	Fresh	Cas9_mRNA
NALM6	CART0077	Donor 1 | Exp 3	0.5	-5	0.6	SafeHarbor	378_LL	6	225000000	Fresh	Cas9_mRNA
NALM6	CART0077	Donor 1 | Exp 3	0.5	-5	0.6	RHOG	384_0	13	936000000	Fresh	Cas9_mRNA
NALM6	CART0077	Donor 1 | Exp 3	0.5	-5	0.6	RHOG	384_R	13	1450000000	Fresh	Cas9_mRNA
NALM6	CART0077	Donor 1 | Exp 3	0.5	-5	0.6	RHOG	384_L	13	1240000000	Fresh	Cas9_mRNA
NALM6	CART0077	Donor 1 | Exp 3	0.5	-5	0.6	RHOG	384_RL	13	373000000	Fresh	Cas9_mRNA
NALM6	CART0077	Donor 1 | Exp 3	0.5	-5	0.6	RHOG	384_RR	13	831000000	Fresh	Cas9_mRNA
NALM6	CART0077	Donor 1 | Exp 3	0.5	-5	0.6	SafeHarbor	378_0	13	5560000000	Fresh	Cas9_mRNA
NALM6	CART0077	Donor 1 | Exp 3	0.5	-5	0.6	SafeHarbor	378_R	13	4500000000	Fresh	Cas9_mRNA
NALM6	CART0077	Donor 1 | Exp 3	0.5	-5	0.6	SafeHarbor	378_L	13	4440000000	Fresh	Cas9_mRNA
NALM6	CART0077	Donor 1 | Exp 3	0.5	-5	0.6	SafeHarbor	378_RL	13	2320000000	Fresh	Cas9_mRNA
NALM6	CART0077	Donor 1 | Exp 3	0.5	-5	0.6	SafeHarbor	378_LL	13	4120000000	Fresh	Cas9_mRNA
NALM6	CART0077	Donor 1 | Exp 3	0.5	-5	0.6	RHOG	384_0	22	30100000000	Fresh	Cas9_mRNA
NALM6	CART0077	Donor 1 | Exp 3	0.5	-5	0.6	RHOG	384_R	22	17700000000	Fresh	Cas9_mRNA
NALM6	CART0077	Donor 1 | Exp 3	0.5	-5	0.6	RHOG	384_L	22	11000000000	Fresh	Cas9_mRNA
NALM6	CART0077	Donor 1 | Exp 3	0.5	-5	0.6	RHOG	384_RL	22	5910000000	Fresh	Cas9_mRNA
NALM6	CART0077	Donor 1 | Exp 3	0.5	-5	0.6	RHOG	384_RR	22	51900000000	Fresh	Cas9_mRNA
NALM6	CART0077	Donor 1 | Exp 3	0.5	-5	0.6	SafeHarbor	378_0	22	40400000000	Fresh	Cas9_mRNA
NALM6	CART0077	Donor 1 | Exp 3	0.5	-5	0.6	SafeHarbor	378_R	22	53000000000	Fresh	Cas9_mRNA
NALM6	CART0077	Donor 1 | Exp 3	0.5	-5	0.6	SafeHarbor	378_L	22	46500000000	Fresh	Cas9_mRNA
NALM6	CART0077	Donor 1 | Exp 3	0.5	-5	0.6	SafeHarbor	378_RL	22	36400000000	Fresh	Cas9_mRNA
NALM6	CART0077	Donor 1 | Exp 3	0.5	-5	0.6	SafeHarbor	378_LL	22	42700000000	Fresh	Cas9_mRNA
NALM6	CART0077	Donor 1 | Exp 3	0.5	-5	0.6	RHOG	384_0	27	87000000000	Fresh	Cas9_mRNA
NALM6	CART0077	Donor 1 | Exp 3	0.5	-5	0.6	RHOG	384_R	27	118000000000	Fresh	Cas9_mRNA
NALM6	CART0077	Donor 1 | Exp 3	0.5	-5	0.6	RHOG	384_L	27	61400000000	Fresh	Cas9_mRNA
NALM6	CART0077	Donor 1 | Exp 3	0.5	-5	0.6	RHOG	384_RL	27	25900000000	Fresh	Cas9_mRNA
NALM6	CART0077	Donor 1 | Exp 3	0.5	-5	0.6	RHOG	384_RR	27	179000000000	Fresh	Cas9_mRNA
NALM6	CART0077	Donor 1 | Exp 3	0.5	-5	0.6	SafeHarbor	378_0	27	143000000000	Fresh	Cas9_mRNA
NALM6	CART0077	Donor 1 | Exp 3	0.5	-5	0.6	SafeHarbor	378_R	27	242000000000	Fresh	Cas9_mRNA
NALM6	CART0077	Donor 1 | Exp 3	0.5	-5	0.6	SafeHarbor	378_L	27	153000000000	Fresh	Cas9_mRNA
NALM6	CART0077	Donor 1 | Exp 3	0.5	-5	0.6	SafeHarbor	378_RL	27	144000000000	Fresh	Cas9_mRNA
NALM6	CART0077	Donor 1 | Exp 3	0.5	-5	0.6	SafeHarbor	378_LL	27	192000000000	Fresh	Cas9_mRNA
NALM6	CART0077	Donor 1 | Exp 3	0.5	-5	0.6	RHOG	384_0	29	102000000000	Fresh	Cas9_mRNA
NALM6	CART0077	Donor 1 | Exp 3	0.5	-5	0.6	RHOG	384_R	29	123000000000	Fresh	Cas9_mRNA
NALM6	CART0077	Donor 1 | Exp 3	0.5	-5	0.6	RHOG	384_L	29	152000000000	Fresh	Cas9_mRNA
NALM6	CART0077	Donor 1 | Exp 3	0.5	-5	0.6	RHOG	384_RL	29	48800000000	Fresh	Cas9_mRNA
NALM6	CART0077	Donor 1 | Exp 3	0.5	-5	0.6	RHOG	384_RR	29	210000000000	Fresh	Cas9_mRNA
NALM6	CART0077	Donor 1 | Exp 3	0.5	-5	0.6	SafeHarbor	378_0	29	209000000000	Fresh	Cas9_mRNA
NALM6	CART0077	Donor 1 | Exp 3	0.5	-5	0.6	SafeHarbor	378_R	29	255000000000	Fresh	Cas9_mRNA
NALM6	CART0077	Donor 1 | Exp 3	0.5	-5	0.6	SafeHarbor	378_L	29	299000000000	Fresh	Cas9_mRNA
NALM6	CART0077	Donor 1 | Exp 3	0.5	-5	0.6	SafeHarbor	378_LL	29	297000000000	Fresh	Cas9_mRNA
NALM6	CART0077	Donor 1 | Exp 3	0.5	-5	0.6	RHOG	384_0	34	254000000000	Fresh	Cas9_mRNA
NALM6	CART0077	Donor 1 | Exp 3	0.5	-5	0.6	RHOG	384_RR	34	149000000000	Fresh	Cas9_mRNA
NALM6	CART0077	Donor 1 | Exp 3	0.5	-5	0.6	RHOG	384_0	37	218000000000	Fresh	Cas9_mRNA
NALM6	CART0077	Donor 1 | Exp 3	0.5	-5	0.6	RHOG	384_RR	37	101000000000	Fresh	Cas9_mRNA
NALM6	CART0079	Donor 2 | Exp 3	0.5	-5	0.6	RHOG	486_0	0	16320000	Frozen-thawed	Cas9_mRNA
NALM6	CART0079	Donor 2 | Exp 3	0.5	-5	0.6	RHOG	486_R	0	15030000	Frozen-thawed	Cas9_mRNA
NALM6	CART0079	Donor 2 | Exp 3	0.5	-5	0.6	RHOG	486_L	0	19010000	Frozen-thawed	Cas9_mRNA
NALM6	CART0079	Donor 2 | Exp 3	0.5	-5	0.6	RHOG	486_RL	0	35580000	Frozen-thawed	Cas9_mRNA
NALM6	CART0079	Donor 2 | Exp 3	0.5	-5	0.6	RHOG	486_RR	0	57130000	Frozen-thawed	Cas9_mRNA
NALM6	CART0079	Donor 2 | Exp 3	0.5	-5	0.6	SafeHarbor	468_0	0	40900000	Frozen-thawed	Cas9_mRNA
NALM6	CART0079	Donor 2 | Exp 3	0.5	-5	0.6	SafeHarbor	468_R	0	51890000	Frozen-thawed	Cas9_mRNA
NALM6	CART0079	Donor 2 | Exp 3	0.5	-5	0.6	SafeHarbor	468_L	0	56950000	Frozen-thawed	Cas9_mRNA
NALM6	CART0079	Donor 2 | Exp 3	0.5	-5	0.6	SafeHarbor	468_RL	0	35750000	Frozen-thawed	Cas9_mRNA
NALM6	CART0079	Donor 2 | Exp 3	0.5	-5	0.6	SafeHarbor	468_LL	0	58320000	Frozen-thawed	Cas9_mRNA
NALM6	CART0079	Donor 2 | Exp 3	0.5	-5	0.6	SafeHarbor	486_RRL	0	22000000	Frozen-thawed	Cas9_mRNA
NALM6	CART0079	Donor 2 | Exp 3	0.5	-5	0.6	RHOG	486_0	8	713000000	Frozen-thawed	Cas9_mRNA
NALM6	CART0079	Donor 2 | Exp 3	0.5	-5	0.6	RHOG	486_R	8	1040000000	Frozen-thawed	Cas9_mRNA
NALM6	CART0079	Donor 2 | Exp 3	0.5	-5	0.6	RHOG	486_L	8	1220000000	Frozen-thawed	Cas9_mRNA
NALM6	CART0079	Donor 2 | Exp 3	0.5	-5	0.6	RHOG	486_RL	8	2010000000	Frozen-thawed	Cas9_mRNA
NALM6	CART0079	Donor 2 | Exp 3	0.5	-5	0.6	RHOG	486_RR	8	811000000	Frozen-thawed	Cas9_mRNA
NALM6	CART0079	Donor 2 | Exp 3	0.5	-5	0.6	SafeHarbor	468_0	8	2070000000	Frozen-thawed	Cas9_mRNA
NALM6	CART0079	Donor 2 | Exp 3	0.5	-5	0.6	SafeHarbor	468_R	8	422000000	Frozen-thawed	Cas9_mRNA
NALM6	CART0079	Donor 2 | Exp 3	0.5	-5	0.6	SafeHarbor	468_L	8	631000000	Frozen-thawed	Cas9_mRNA
NALM6	CART0079	Donor 2 | Exp 3	0.5	-5	0.6	SafeHarbor	468_RL	8	226000000	Frozen-thawed	Cas9_mRNA
NALM6	CART0079	Donor 2 | Exp 3	0.5	-5	0.6	SafeHarbor	468_LL	8	965000000	Frozen-thawed	Cas9_mRNA
NALM6	CART0079	Donor 2 | Exp 3	0.5	-5	0.6	SafeHarbor	486_RRL	8	1760000000	Frozen-thawed	Cas9_mRNA
NALM6	CART0079	Donor 2 | Exp 3	0.5	-5	0.6	RHOG	486_0	13	31400000	Frozen-thawed	Cas9_mRNA
NALM6	CART0079	Donor 2 | Exp 3	0.5	-5	0.6	RHOG	486_R	13	645000000	Frozen-thawed	Cas9_mRNA
NALM6	CART0079	Donor 2 | Exp 3	0.5	-5	0.6	RHOG	486_L	13	375000000	Frozen-thawed	Cas9_mRNA
NALM6	CART0079	Donor 2 | Exp 3	0.5	-5	0.6	RHOG	486_RL	13	360000000	Frozen-thawed	Cas9_mRNA
NALM6	CART0079	Donor 2 | Exp 3	0.5	-5	0.6	RHOG	486_RR	13	33600000	Frozen-thawed	Cas9_mRNA
NALM6	CART0079	Donor 2 | Exp 3	0.5	-5	0.6	SafeHarbor	468_0	13	2470000000	Frozen-thawed	Cas9_mRNA
NALM6	CART0079	Donor 2 | Exp 3	0.5	-5	0.6	SafeHarbor	468_R	13	207000000	Frozen-thawed	Cas9_mRNA
NALM6	CART0079	Donor 2 | Exp 3	0.5	-5	0.6	SafeHarbor	468_L	13	335000000	Frozen-thawed	Cas9_mRNA
NALM6	CART0079	Donor 2 | Exp 3	0.5	-5	0.6	SafeHarbor	468_RL	13	283000000	Frozen-thawed	Cas9_mRNA
NALM6	CART0079	Donor 2 | Exp 3	0.5	-5	0.6	SafeHarbor	468_LL	13	2950000000	Frozen-thawed	Cas9_mRNA
NALM6	CART0079	Donor 2 | Exp 3	0.5	-5	0.6	SafeHarbor	486_RRL	13	3110000000	Frozen-thawed	Cas9_mRNA
NALM6	CART0079	Donor 2 | Exp 3	0.5	-5	0.6	RHOG	486_0	20	1370000	Frozen-thawed	Cas9_mRNA
NALM6	CART0079	Donor 2 | Exp 3	0.5	-5	0.6	RHOG	486_R	20	1200000	Frozen-thawed	Cas9_mRNA
NALM6	CART0079	Donor 2 | Exp 3	0.5	-5	0.6	RHOG	486_L	20	1280000	Frozen-thawed	Cas9_mRNA
NALM6	CART0079	Donor 2 | Exp 3	0.5	-5	0.6	RHOG	486_RL	20	3400000	Frozen-thawed	Cas9_mRNA
NALM6	CART0079	Donor 2 | Exp 3	0.5	-5	0.6	RHOG	486_RR	20	1220000	Frozen-thawed	Cas9_mRNA
NALM6	CART0079	Donor 2 | Exp 3	0.5	-5	0.6	SafeHarbor	468_0	20	957000000	Frozen-thawed	Cas9_mRNA
NALM6	CART0079	Donor 2 | Exp 3	0.5	-5	0.6	SafeHarbor	468_R	20	31600000	Frozen-thawed	Cas9_mRNA
NALM6	CART0079	Donor 2 | Exp 3	0.5	-5	0.6	SafeHarbor	468_L	20	711000000	Frozen-thawed	Cas9_mRNA
NALM6	CART0079	Donor 2 | Exp 3	0.5	-5	0.6	SafeHarbor	468_RL	20	762000000	Frozen-thawed	Cas9_mRNA
NALM6	CART0079	Donor 2 | Exp 3	0.5	-5	0.6	SafeHarbor	468_LL	20	10000000000	Frozen-thawed	Cas9_mRNA
NALM6	CART0079	Donor 2 | Exp 3	0.5	-5	0.6	SafeHarbor	486_RRL	20	5090000000	Frozen-thawed	Cas9_mRNA
NALM6	CART0079	Donor 2 | Exp 3	0.5	-5	0.6	RHOG	486_0	27	1559000	Frozen-thawed	Cas9_mRNA
NALM6	CART0079	Donor 2 | Exp 3	0.5	-5	0.6	RHOG	486_R	27	971800	Frozen-thawed	Cas9_mRNA
NALM6	CART0079	Donor 2 | Exp 3	0.5	-5	0.6	RHOG	486_L	27	1431000	Frozen-thawed	Cas9_mRNA
NALM6	CART0079	Donor 2 | Exp 3	0.5	-5	0.6	RHOG	486_RL	27	1904000	Frozen-thawed	Cas9_mRNA
NALM6	CART0079	Donor 2 | Exp 3	0.5	-5	0.6	RHOG	486_RR	27	1392000	Frozen-thawed	Cas9_mRNA
NALM6	CART0079	Donor 2 | Exp 3	0.5	-5	0.6	SafeHarbor	468_0	27	328200000	Frozen-thawed	Cas9_mRNA
NALM6	CART0079	Donor 2 | Exp 3	0.5	-5	0.6	SafeHarbor	468_R	27	151900000	Frozen-thawed	Cas9_mRNA
NALM6	CART0079	Donor 2 | Exp 3	0.5	-5	0.6	SafeHarbor	468_L	27	3231000000	Frozen-thawed	Cas9_mRNA
NALM6	CART0079	Donor 2 | Exp 3	0.5	-5	0.6	SafeHarbor	468_RL	27	7016000000	Frozen-thawed	Cas9_mRNA
NALM6	CART0079	Donor 2 | Exp 3	0.5	-5	0.6	SafeHarbor	486_RRL	27	1261000000	Frozen-thawed	Cas9_mRNA
NALM6	CART0079	Donor 2 | Exp 3	0.5	-5	0.6	RHOG	486_0	30	1620000	Frozen-thawed	Cas9_mRNA
NALM6	CART0079	Donor 2 | Exp 3	0.5	-5	0.6	RHOG	486_R	30	907000	Frozen-thawed	Cas9_mRNA
NALM6	CART0079	Donor 2 | Exp 3	0.5	-5	0.6	RHOG	486_L	30	829000	Frozen-thawed	Cas9_mRNA
NALM6	CART0079	Donor 2 | Exp 3	0.5	-5	0.6	RHOG	486_RL	30	1530000	Frozen-thawed	Cas9_mRNA
NALM6	CART0079	Donor 2 | Exp 3	0.5	-5	0.6	RHOG	486_RR	30	1010000	Frozen-thawed	Cas9_mRNA
NALM6	CART0079	Donor 2 | Exp 3	0.5	-5	0.6	SafeHarbor	468_0	30	462000000	Frozen-thawed	Cas9_mRNA
NALM6	CART0079	Donor 2 | Exp 3	0.5	-5	0.6	SafeHarbor	468_R	30	324000000	Frozen-thawed	Cas9_mRNA
NALM6	CART0079	Donor 2 | Exp 3	0.5	-5	0.6	SafeHarbor	468_L	30	3090000000	Frozen-thawed	Cas9_mRNA
NALM6	CART0079	Donor 2 | Exp 3	0.5	-5	0.6	SafeHarbor	468_RL	30	36400000000	Frozen-thawed	Cas9_mRNA
NALM6	CART0079	Donor 2 | Exp 3	0.5	-5	0.6	SafeHarbor	486_RRL	30	6200000000	Frozen-thawed	Cas9_mRNA
NALM6	CART0079	Donor 2 | Exp 3	0.5	-5	0.6	RHOG	486_0	34	5550000	Frozen-thawed	Cas9_mRNA
NALM6	CART0079	Donor 2 | Exp 3	0.5	-5	0.6	RHOG	486_R	34	1780000	Frozen-thawed	Cas9_mRNA
NALM6	CART0079	Donor 2 | Exp 3	0.5	-5	0.6	RHOG	486_L	34	1210000	Frozen-thawed	Cas9_mRNA
NALM6	CART0079	Donor 2 | Exp 3	0.5	-5	0.6	RHOG	486_RL	34	3250000	Frozen-thawed	Cas9_mRNA
NALM6	CART0079	Donor 2 | Exp 3	0.5	-5	0.6	RHOG	486_RR	34	1340000	Frozen-thawed	Cas9_mRNA
NALM6	CART0079	Donor 2 | Exp 3	0.5	-5	0.6	SafeHarbor	468_0	34	2450000000	Frozen-thawed	Cas9_mRNA
NALM6	CART0079	Donor 2 | Exp 3	0.5	-5	0.6	SafeHarbor	468_R	34	2390000000	Frozen-thawed	Cas9_mRNA
NALM6	CART0079	Donor 2 | Exp 3	0.5	-5	0.6	SafeHarbor	468_L	34	21400000000	Frozen-thawed	Cas9_mRNA
NALM6	CART0079	Donor 2 | Exp 3	0.5	-5	0.6	SafeHarbor	468_RL	34	184000000000	Frozen-thawed	Cas9_mRNA
NALM6	CART0079	Donor 2 | Exp 3	0.5	-5	0.6	SafeHarbor	486_RRL	34	18800000000	Frozen-thawed	Cas9_mRNA
NALM6	CART0079	Donor 2 | Exp 3	0.5	-5	0.6	RHOG	486_0	37	20300000	Frozen-thawed	Cas9_mRNA
NALM6	CART0079	Donor 2 | Exp 3	0.5	-5	0.6	RHOG	486_R	37	2790000	Frozen-thawed	Cas9_mRNA
NALM6	CART0079	Donor 2 | Exp 3	0.5	-5	0.6	RHOG	486_L	37	2500000	Frozen-thawed	Cas9_mRNA
NALM6	CART0079	Donor 2 | Exp 3	0.5	-5	0.6	RHOG	486_RL	37	115000000	Frozen-thawed	Cas9_mRNA
NALM6	CART0079	Donor 2 | Exp 3	0.5	-5	0.6	RHOG	486_RR	37	2830000	Frozen-thawed	Cas9_mRNA
NALM6	CART0079	Donor 2 | Exp 3	0.5	-5	0.6	SafeHarbor	468_0	37	7080000000	Frozen-thawed	Cas9_mRNA
NALM6	CART0079	Donor 2 | Exp 3	0.5	-5	0.6	SafeHarbor	468_R	37	1700000000	Frozen-thawed	Cas9_mRNA
NALM6	CART0079	Donor 2 | Exp 3	0.5	-5	0.6	SafeHarbor	468_L	37	125000000000	Frozen-thawed	Cas9_mRNA
NALM6	CART0079	Donor 2 | Exp 3	0.5	-5	0.6	SafeHarbor	486_RRL	37	47900000000	Frozen-thawed	Cas9_mRNA
NALM6	CART0079	Donor 2 | Exp 3	0.5	-5	0.6	RHOG	486_0	41	1490000000	Frozen-thawed	Cas9_mRNA
NALM6	CART0079	Donor 2 | Exp 3	0.5	-5	0.6	RHOG	486_R	41	92400000	Frozen-thawed	Cas9_mRNA
NALM6	CART0079	Donor 2 | Exp 3	0.5	-5	0.6	RHOG	486_L	41	61500000	Frozen-thawed	Cas9_mRNA
NALM6	CART0079	Donor 2 | Exp 3	0.5	-5	0.6	RHOG	486_RL	41	2310000000	Frozen-thawed	Cas9_mRNA
NALM6	CART0079	Donor 2 | Exp 3	0.5	-5	0.6	RHOG	486_RR	41	23600000	Frozen-thawed	Cas9_mRNA
NALM6	CART0079	Donor 2 | Exp 3	0.5	-5	0.6	SafeHarbor	468_0	41	47100000000	Frozen-thawed	Cas9_mRNA
NALM6	CART0079	Donor 2 | Exp 3	0.5	-5	0.6	SafeHarbor	468_R	41	34100000000	Frozen-thawed	Cas9_mRNA
NALM6	CART0079	Donor 2 | Exp 3	0.5	-5	0.6	RHOG	486_0	44	7550000000	Frozen-thawed	Cas9_mRNA
NALM6	CART0079	Donor 2 | Exp 3	0.5	-5	0.6	RHOG	486_R	44	452000000	Frozen-thawed	Cas9_mRNA
NALM6	CART0079	Donor 2 | Exp 3	0.5	-5	0.6	RHOG	486_L	44	157000000	Frozen-thawed	Cas9_mRNA
NALM6	CART0079	Donor 2 | Exp 3	0.5	-5	0.6	RHOG	486_RL	44	12800000000	Frozen-thawed	Cas9_mRNA
NALM6	CART0079	Donor 2 | Exp 3	0.5	-5	0.6	RHOG	486_RR	44	189000000	Frozen-thawed	Cas9_mRNA
NALM6	CART0079	Donor 2 | Exp 3	0.5	-5	0.6	SafeHarbor	468_0	44	175000000000	Frozen-thawed	Cas9_mRNA
NALM6	CART0079	Donor 2 | Exp 3	0.5	-5	0.6	SafeHarbor	468_R	44	86200000000	Frozen-thawed	Cas9_mRNA
NALM6	CART0079	Donor 2 | Exp 3	0.5	-5	0.6	RHOG	486_0	48	34100000000	Frozen-thawed	Cas9_mRNA
NALM6	CART0079	Donor 2 | Exp 3	0.5	-5	0.6	RHOG	486_R	48	4860000000	Frozen-thawed	Cas9_mRNA
NALM6	CART0079	Donor 2 | Exp 3	0.5	-5	0.6	RHOG	486_L	48	366000000	Frozen-thawed	Cas9_mRNA
NALM6	CART0079	Donor 2 | Exp 3	0.5	-5	0.6	RHOG	486_RL	48	40300000000	Frozen-thawed	Cas9_mRNA
NALM6	CART0079	Donor 2 | Exp 3	0.5	-5	0.6	RHOG	486_RR	48	689000000	Frozen-thawed	Cas9_mRNA
NALM6	CART0079	Donor 2 | Exp 3	0.5	-5	0.6	RHOG	486_0	51	65500000000	Frozen-thawed	Cas9_mRNA
NALM6	CART0079	Donor 2 | Exp 3	0.5	-5	0.6	RHOG	486_R	51	17700000000	Frozen-thawed	Cas9_mRNA
NALM6	CART0079	Donor 2 | Exp 3	0.5	-5	0.6	RHOG	486_L	51	2410000000	Frozen-thawed	Cas9_mRNA
NALM6	CART0079	Donor 2 | Exp 3	0.5	-5	0.6	RHOG	486_RL	51	146000000000	Frozen-thawed	Cas9_mRNA
NALM6	CART0079	Donor 2 | Exp 3	0.5	-5	0.6	RHOG	486_RR	51	1410000000	Frozen-thawed	Cas9_mRNA
NALM6	CART0079	Donor 2 | Exp 3	0.5	-5	0.6	RHOG	486_0	55	216400000000	Frozen-thawed	Cas9_mRNA
NALM6	CART0079	Donor 2 | Exp 3	0.5	-5	0.6	RHOG	486_R	55	77920000000	Frozen-thawed	Cas9_mRNA
NALM6	CART0079	Donor 2 | Exp 3	0.5	-5	0.6	RHOG	486_L	55	5922000000	Frozen-thawed	Cas9_mRNA
NALM6	CART0079	Donor 2 | Exp 3	0.5	-5	0.6	RHOG	486_RL	55	433800000000	Frozen-thawed	Cas9_mRNA
NALM6	CART0079	Donor 2 | Exp 3	0.5	-5	0.6	RHOG	486_RR	55	5187000000	Frozen-thawed	Cas9_mRNA
NALM6	CART0079	Donor 2 | Exp 3	0.5	-5	0.6	RHOG	486_R	58	123000000000	Frozen-thawed	Cas9_mRNA
NALM6	CART0079	Donor 2 | Exp 3	0.5	-5	0.6	RHOG	486_L	58	2130000000	Frozen-thawed	Cas9_mRNA
NALM6	CART0079	Donor 2 | Exp 3	0.5	-5	0.6	RHOG	486_RR	58	177000000	Frozen-thawed	Cas9_mRNA
NALM6	CART0079	Donor 3 | Exp 3	0.5	-5	0.6	RHOG	468_RR	0	46600000	Frozen-thawed	Cas9_mRNA
NALM6	CART0079	Donor 3 | Exp 3	0.5	-5	0.6	RHOG	468_RRL	0	25300000	Frozen-thawed	Cas9_mRNA
NALM6	CART0079	Donor 3 | Exp 3	0.5	-5	0.6	RHOG	468_LLR	0	61980000	Frozen-thawed	Cas9_mRNA
NALM6	CART0079	Donor 3 | Exp 3	0.5	-5	0.6	RHOG	468_RRLL	0	30310000	Frozen-thawed	Cas9_mRNA
NALM6	CART0079	Donor 3 | Exp 3	0.5	-5	0.6	RHOG	486_LL	0	20250000	Frozen-thawed	Cas9_mRNA
NALM6	CART0079	Donor 3 | Exp 3	0.5	-5	0.6	SafeHarbor	492_0	0	31370000	Frozen-thawed	Cas9_mRNA
NALM6	CART0079	Donor 3 | Exp 3	0.5	-5	0.6	SafeHarbor	492_R	0	45170000	Frozen-thawed	Cas9_mRNA
NALM6	CART0079	Donor 3 | Exp 3	0.5	-5	0.6	SafeHarbor	492_LL	0	44620000	Frozen-thawed	Cas9_mRNA
NALM6	CART0079	Donor 3 | Exp 3	0.5	-5	0.6	SafeHarbor	492_RL	0	35940000	Frozen-thawed	Cas9_mRNA
NALM6	CART0079	Donor 3 | Exp 3	0.5	-5	0.6	SafeHarbor	492_RR	0	70590000	Frozen-thawed	Cas9_mRNA
NALM6	CART0079	Donor 3 | Exp 3	0.5	-5	0.6	RHOG	468_RR	8	374000000	Frozen-thawed	Cas9_mRNA
NALM6	CART0079	Donor 3 | Exp 3	0.5	-5	0.6	RHOG	468_RRL	8	463000000	Frozen-thawed	Cas9_mRNA
NALM6	CART0079	Donor 3 | Exp 3	0.5	-5	0.6	RHOG	468_LLR	8	688000000	Frozen-thawed	Cas9_mRNA
NALM6	CART0079	Donor 3 | Exp 3	0.5	-5	0.6	RHOG	468_RRLL	8	310000000	Frozen-thawed	Cas9_mRNA
NALM6	CART0079	Donor 3 | Exp 3	0.5	-5	0.6	RHOG	486_LL	8	1110000000	Frozen-thawed	Cas9_mRNA
NALM6	CART0079	Donor 3 | Exp 3	0.5	-5	0.6	SafeHarbor	492_0	8	594000000	Frozen-thawed	Cas9_mRNA
NALM6	CART0079	Donor 3 | Exp 3	0.5	-5	0.6	SafeHarbor	492_R	8	394000000	Frozen-thawed	Cas9_mRNA
NALM6	CART0079	Donor 3 | Exp 3	0.5	-5	0.6	SafeHarbor	492_LL	8	416000000	Frozen-thawed	Cas9_mRNA
NALM6	CART0079	Donor 3 | Exp 3	0.5	-5	0.6	SafeHarbor	492_RL	8	786000000	Frozen-thawed	Cas9_mRNA
NALM6	CART0079	Donor 3 | Exp 3	0.5	-5	0.6	SafeHarbor	492_RR	8	860000000	Frozen-thawed	Cas9_mRNA
NALM6	CART0079	Donor 3 | Exp 3	0.5	-5	0.6	RHOG	468_RR	13	32300000	Frozen-thawed	Cas9_mRNA
NALM6	CART0079	Donor 3 | Exp 3	0.5	-5	0.6	RHOG	468_RRL	13	176000000	Frozen-thawed	Cas9_mRNA
NALM6	CART0079	Donor 3 | Exp 3	0.5	-5	0.6	RHOG	468_LLR	13	187000000	Frozen-thawed	Cas9_mRNA
NALM6	CART0079	Donor 3 | Exp 3	0.5	-5	0.6	RHOG	468_RRLL	13	334000000	Frozen-thawed	Cas9_mRNA
NALM6	CART0079	Donor 3 | Exp 3	0.5	-5	0.6	RHOG	486_LL	13	307000000	Frozen-thawed	Cas9_mRNA
NALM6	CART0079	Donor 3 | Exp 3	0.5	-5	0.6	SafeHarbor	492_0	13	3350000000	Frozen-thawed	Cas9_mRNA
NALM6	CART0079	Donor 3 | Exp 3	0.5	-5	0.6	SafeHarbor	492_R	13	1630000000	Frozen-thawed	Cas9_mRNA
NALM6	CART0079	Donor 3 | Exp 3	0.5	-5	0.6	SafeHarbor	492_LL	13	1520000000	Frozen-thawed	Cas9_mRNA
NALM6	CART0079	Donor 3 | Exp 3	0.5	-5	0.6	SafeHarbor	492_RL	13	4340000000	Frozen-thawed	Cas9_mRNA
NALM6	CART0079	Donor 3 | Exp 3	0.5	-5	0.6	SafeHarbor	492_RR	13	4810000000	Frozen-thawed	Cas9_mRNA
NALM6	CART0079	Donor 3 | Exp 3	0.5	-5	0.6	RHOG	468_RR	20	4790000	Frozen-thawed	Cas9_mRNA
NALM6	CART0079	Donor 3 | Exp 3	0.5	-5	0.6	RHOG	468_RRL	20	173000000	Frozen-thawed	Cas9_mRNA
NALM6	CART0079	Donor 3 | Exp 3	0.5	-5	0.6	RHOG	468_LLR	20	61400000	Frozen-thawed	Cas9_mRNA
NALM6	CART0079	Donor 3 | Exp 3	0.5	-5	0.6	RHOG	468_RRLL	20	248000000	Frozen-thawed	Cas9_mRNA
NALM6	CART0079	Donor 3 | Exp 3	0.5	-5	0.6	RHOG	486_LL	20	451000000	Frozen-thawed	Cas9_mRNA
NALM6	CART0079	Donor 3 | Exp 3	0.5	-5	0.6	SafeHarbor	492_0	20	29700000000	Frozen-thawed	Cas9_mRNA
NALM6	CART0079	Donor 3 | Exp 3	0.5	-5	0.6	SafeHarbor	492_R	20	18200000000	Frozen-thawed	Cas9_mRNA
NALM6	CART0079	Donor 3 | Exp 3	0.5	-5	0.6	SafeHarbor	492_LL	20	9850000000	Frozen-thawed	Cas9_mRNA
NALM6	CART0079	Donor 3 | Exp 3	0.5	-5	0.6	SafeHarbor	492_RL	20	19000000000	Frozen-thawed	Cas9_mRNA
NALM6	CART0079	Donor 3 | Exp 3	0.5	-5	0.6	SafeHarbor	492_RR	20	45900000000	Frozen-thawed	Cas9_mRNA
NALM6	CART0079	Donor 3 | Exp 3	0.5	-5	0.6	RHOG	468_RR	27	9083000	Frozen-thawed	Cas9_mRNA
NALM6	CART0079	Donor 3 | Exp 3	0.5	-5	0.6	RHOG	468_RRL	27	262700000	Frozen-thawed	Cas9_mRNA
NALM6	CART0079	Donor 3 | Exp 3	0.5	-5	0.6	RHOG	468_LLR	27	157000000	Frozen-thawed	Cas9_mRNA
NALM6	CART0079	Donor 3 | Exp 3	0.5	-5	0.6	RHOG	468_RRLL	27	69520000	Frozen-thawed	Cas9_mRNA
NALM6	CART0079	Donor 3 | Exp 3	0.5	-5	0.6	RHOG	486_LL	27	57730000	Frozen-thawed	Cas9_mRNA
NALM6	CART0079	Donor 3 | Exp 3	0.5	-5	0.6	SafeHarbor	492_R	27	175200000000	Frozen-thawed	Cas9_mRNA
NALM6	CART0079	Donor 3 | Exp 3	0.5	-5	0.6	SafeHarbor	492_LL	27	138400000000	Frozen-thawed	Cas9_mRNA
NALM6	CART0079	Donor 3 | Exp 3	0.5	-5	0.6	SafeHarbor	492_RL	27	149900000000	Frozen-thawed	Cas9_mRNA
NALM6	CART0079	Donor 3 | Exp 3	0.5	-5	0.6	SafeHarbor	492_RR	27	251600000000	Frozen-thawed	Cas9_mRNA
NALM6	CART0079	Donor 3 | Exp 3	0.5	-5	0.6	RHOG	468_RR	30	11600000	Frozen-thawed	Cas9_mRNA
NALM6	CART0079	Donor 3 | Exp 3	0.5	-5	0.6	RHOG	468_RRL	30	444000000	Frozen-thawed	Cas9_mRNA
NALM6	CART0079	Donor 3 | Exp 3	0.5	-5	0.6	RHOG	468_LLR	30	225000000	Frozen-thawed	Cas9_mRNA
NALM6	CART0079	Donor 3 | Exp 3	0.5	-5	0.6	RHOG	468_RRLL	30	414000000	Frozen-thawed	Cas9_mRNA
NALM6	CART0079	Donor 3 | Exp 3	0.5	-5	0.6	RHOG	486_LL	30	476000000	Frozen-thawed	Cas9_mRNA
NALM6	CART0079	Donor 3 | Exp 3	0.5	-5	0.6	SafeHarbor	492_RL	30	329000000000	Frozen-thawed	Cas9_mRNA
NALM6	CART0079	Donor 3 | Exp 3	0.5	-5	0.6	RHOG	468_RR	34	52900000	Frozen-thawed	Cas9_mRNA
NALM6	CART0079	Donor 3 | Exp 3	0.5	-5	0.6	RHOG	468_RRL	34	3340000000	Frozen-thawed	Cas9_mRNA
NALM6	CART0079	Donor 3 | Exp 3	0.5	-5	0.6	RHOG	468_LLR	34	1160000000	Frozen-thawed	Cas9_mRNA
NALM6	CART0079	Donor 3 | Exp 3	0.5	-5	0.6	RHOG	468_RRLL	34	3050000000	Frozen-thawed	Cas9_mRNA
NALM6	CART0079	Donor 3 | Exp 3	0.5	-5	0.6	RHOG	486_LL	34	403000000	Frozen-thawed	Cas9_mRNA
NALM6	CART0079	Donor 3 | Exp 3	0.5	-5	0.6	RHOG	468_RR	37	203000000	Frozen-thawed	Cas9_mRNA
NALM6	CART0079	Donor 3 | Exp 3	0.5	-5	0.6	RHOG	468_RRL	37	14400000000	Frozen-thawed	Cas9_mRNA
NALM6	CART0079	Donor 3 | Exp 3	0.5	-5	0.6	RHOG	468_LLR	37	4670000000	Frozen-thawed	Cas9_mRNA
NALM6	CART0079	Donor 3 | Exp 3	0.5	-5	0.6	RHOG	468_RRLL	37	84300000	Frozen-thawed	Cas9_mRNA
NALM6	CART0079	Donor 3 | Exp 3	0.5	-5	0.6	RHOG	486_LL	37	1470000000	Frozen-thawed	Cas9_mRNA
NALM6	CART0079	Donor 3 | Exp 3	0.5	-5	0.6	RHOG	468_RR	41	837000000	Frozen-thawed	Cas9_mRNA
NALM6	CART0079	Donor 3 | Exp 3	0.5	-5	0.6	RHOG	468_RRL	41	49800000000	Frozen-thawed	Cas9_mRNA
NALM6	CART0079	Donor 3 | Exp 3	0.5	-5	0.6	RHOG	468_LLR	41	33100000000	Frozen-thawed	Cas9_mRNA
NALM6	CART0079	Donor 3 | Exp 3	0.5	-5	0.6	RHOG	468_RRLL	41	74800000000	Frozen-thawed	Cas9_mRNA
NALM6	CART0079	Donor 3 | Exp 3	0.5	-5	0.6	RHOG	486_LL	41	21700000000	Frozen-thawed	Cas9_mRNA
NALM6	CART0079	Donor 3 | Exp 3	0.5	-5	0.6	RHOG	468_RR	44	2670000000	Frozen-thawed	Cas9_mRNA
NALM6	CART0079	Donor 3 | Exp 3	0.5	-5	0.6	RHOG	468_RRL	44	105000000000	Frozen-thawed	Cas9_mRNA
NALM6	CART0079	Donor 3 | Exp 3	0.5	-5	0.6	RHOG	468_LLR	44	64100000000	Frozen-thawed	Cas9_mRNA
NALM6	CART0079	Donor 3 | Exp 3	0.5	-5	0.6	RHOG	486_LL	44	53100000000	Frozen-thawed	Cas9_mRNA
NALM6	CART0079	Donor 3 | Exp 3	0.5	-5	0.6	RHOG	468_RR	48	4040000000	Frozen-thawed	Cas9_mRNA
NALM6	CART0079	Donor 3 | Exp 3	0.5	-5	0.6	RHOG	486_LL	48	122000000000	Frozen-thawed	Cas9_mRNA
NALM6	CART0079	Donor 3 | Exp 3	0.5	-5	0.6	RHOG	468_RR	51	9840000000	Frozen-thawed	Cas9_mRNA
NALM6	CART0079	Donor 3 | Exp 3	0.5	-5	0.6	RHOG	486_LL	51	253000000000	Frozen-thawed	Cas9_mRNA
NALM6	CART0079	Donor 3 | Exp 3	0.5	-5	0.6	RHOG	468_RR	55	24040000000	Frozen-thawed	Cas9_mRNA
NALM6	CART0079	Donor 3 | Exp 3	0.5	-5	0.6	RHOG	468_RR	58	36400000000	Frozen-thawed	Cas9_mRNA
NALM6	CART0060	noCART	0.5	NA	0	Untreated	104_0	0	24400000	NA	NA
NALM6	CART0060	noCART	0.5	NA	0	Untreated	104_R	0	6890000	NA	NA
NALM6	CART0060	noCART	0.5	NA	0	Untreated	104_L	0	23800000	NA	NA
NALM6	CART0064	noCART	0.5	NA	0	Untreated	150_0	0	9992000	NA	NA
NALM6	CART0064	noCART	0.5	NA	0	Untreated	150_L	0	17940000	NA	NA
NALM6	CART0073	noCART	0.5	NA	0	Untreated	249_0	0	15600000	NA	NA
NALM6	CART0073	noCART	0.5	NA	0	Untreated	249_R	0	1340000	NA	NA
NALM6	CART0073	noCART	0.5	NA	0	Untreated	249_L	0	23600000	NA	NA
NALM6	CART0073	noCART	0.5	NA	0	Untreated	249_RL	0	1530000	NA	NA
NALM6	CART0073	noCART	0.5	NA	0	Untreated	249_RR	0	20800000	NA	NA
NALM6	CART0077	noCART	0.5	NA	0	Untreated	384_RRL	0	30500000	NA	NA
NALM6	CART0079	noCART	0.5	NA	0	Untreated	486_LLR	0	19560000	NA	NA
NALM6	CART0079	noCART	0.5	NA	0	Untreated	492_L	0	97570000	NA	NA
NALM6	CART0079	noCART	0.5	NA	0	Untreated	492_RRL	0	38750000	NA	NA
NALM6	CART0060	noCART	0.5	NA	0	Untreated	104_0	2	266000000	NA	NA
NALM6	CART0060	noCART	0.5	NA	0	Untreated	104_R	2	59200000	NA	NA
NALM6	CART0060	noCART	0.5	NA	0	Untreated	104_L	2	304000000	NA	NA
NALM6	CART0064	noCART	0.5	NA	0	Untreated	150_0	3	144600000	NA	NA
NALM6	CART0064	noCART	0.5	NA	0	Untreated	150_L	3	195000000	NA	NA
NALM6	CART0073	noCART	0.5	NA	0	Untreated	249_0	6	5580000000	NA	NA
NALM6	CART0073	noCART	0.5	NA	0	Untreated	249_R	6	18800000000	NA	NA
NALM6	CART0073	noCART	0.5	NA	0	Untreated	249_L	6	6820000000	NA	NA
NALM6	CART0073	noCART	0.5	NA	0	Untreated	249_RL	6	8180000000	NA	NA
NALM6	CART0073	noCART	0.5	NA	0	Untreated	249_RR	6	6400000000	NA	NA
NALM6	CART0077	noCART	0.5	NA	0	Untreated	384_RRL	6	8000000000	NA	NA
NALM6	CART0064	noCART	0.5	NA	0	Untreated	150_0	7	8526000000	NA	NA
NALM6	CART0064	noCART	0.5	NA	0	Untreated	150_L	7	16500000000	NA	NA
NALM6	CART0079	noCART	0.5	NA	0	Untreated	486_LLR	8	17600000000	NA	NA
NALM6	CART0079	noCART	0.5	NA	0	Untreated	492_L	8	29100000000	NA	NA
NALM6	CART0079	noCART	0.5	NA	0	Untreated	492_RRL	8	39400000000	NA	NA
NALM6	CART0060	noCART	0.5	NA	0	Untreated	104_0	9	39900000000	NA	NA
NALM6	CART0060	noCART	0.5	NA	0	Untreated	104_R	9	23600000000	NA	NA
NALM6	CART0060	noCART	0.5	NA	0	Untreated	104_L	9	40600000000	NA	NA
NALM6	CART0064	noCART	0.5	NA	0	Untreated	150_0	10	30710000000	NA	NA
NALM6	CART0064	noCART	0.5	NA	0	Untreated	150_L	10	24510000000	NA	NA
NALM6	CART0060	noCART	0.5	NA	0	Untreated	104_0	13	87100000000	NA	NA
NALM6	CART0060	noCART	0.5	NA	0	Untreated	104_R	13	40700000000	NA	NA
NALM6	CART0060	noCART	0.5	NA	0	Untreated	104_L	13	106000000000	NA	NA
NALM6	CART0073	noCART	0.5	NA	0	Untreated	249_0	13	51200000000	NA	NA
NALM6	CART0073	noCART	0.5	NA	0	Untreated	249_R	13	97400000000	NA	NA
NALM6	CART0073	noCART	0.5	NA	0	Untreated	249_L	13	36800000000	NA	NA
NALM6	CART0073	noCART	0.5	NA	0	Untreated	249_RR	13	50800000000	NA	NA
NALM6	CART0077	noCART	0.5	NA	0	Untreated	384_RRL	13	97600000000	NA	NA
NALM6	CART0079	noCART	0.5	NA	0	Untreated	486_LLR	13	81700000000	NA	NA
NALM6	CART0079	noCART	0.5	NA	0	Untreated	492_L	13	70800000000	NA	NA
NALM6	CART0079	noCART	0.5	NA	0	Untreated	492_RRL	13	66300000000	NA	NA
NALM6	CART0064	noCART	0.5	NA	0	Untreated	150_0	14	40400000000	NA	NA
NALM6	CART0064	noCART	0.5	NA	0	Untreated	150_L	14	54600000000	NA	NA
NALM6	CART0060	noCART	0.5	NA	0	Untreated	104_0	16	204000000000	NA	NA
NALM6	CART0060	noCART	0.5	NA	0	Untreated	104_R	16	116000000000	NA	NA
NALM6	CART0060	noCART	0.5	NA	0	Untreated	104_L	16	264000000000	NA	NA
NALM6	CART0073	noCART	0.5	NA	0	Untreated	249_0	16	84100000000	NA	NA
NALM6	CART0073	noCART	0.5	NA	0	Untreated	249_L	16	79600000000	NA	NA
NALM6	CART0073	noCART	0.5	NA	0	Untreated	249_RL	16	104000000000	NA	NA
NALM6	CART0073	noCART	0.5	NA	0	Untreated	249_RR	16	96800000000	NA	NA
NALM6	CART0064	noCART	0.5	NA	0	Untreated	150_0	17	85750000000	NA	NA
NALM6	CART0064	noCART	0.5	NA	0	Untreated	150_L	17	121900000000	NA	NA
NALM6	CART0060	noCART	0.5	NA	0	Untreated	104_0	20	290000000000	NA	NA
NALM6	CART0079	noCART	0.5	NA	0	Untreated	486_LLR	20	347000000000	NA	NA
NALM6	CART0064	noCART	0.5	NA	0	Untreated	150_0	21	247000000000	NA	NA

## Sheet: d_Patient-CAR-T
Tumor_model	Experiment_ID	Experiment_Donor_ID	Tumor_Dose_Million	Day_tumor_relative_to_CART	CART_Dose_Million	CAR_T_condition	Mouse_ID	CAR_T_Day_post_injection	Total_Flux_p_s	CAR_T_production_pipeline
NALM6	CART0119	Patient 1 | Exp 5	0.5	5	0.6	FAS	1410_0	0	38267528	RNP
NALM6	CART0119	Patient 1 | Exp 5	0.5	5	0.6	FAS	1410_R	0	73908104	RNP
NALM6	CART0119	Patient 1 | Exp 5	0.5	5	0.6	FAS	1410_L	0	65608068	RNP
NALM6	CART0119	Patient 1 | Exp 5	0.5	5	0.6	FAS	1410_RL	0	37191552	RNP
NALM6	CART0119	Patient 1 | Exp 5	0.5	5	0.6	FAS	1410_RR	0	44909372	RNP
NALM6	CART0119	Patient 1 | Exp 5	0.5	5	0.6	FAS.RHOG	1412_0	0	23421968	RNP
NALM6	CART0119	Patient 1 | Exp 5	0.5	5	0.6	FAS.RHOG	1412_R	0	45324168	RNP
NALM6	CART0119	Patient 1 | Exp 5	0.5	5	0.6	FAS.RHOG	1412_L	0	28197120	RNP
NALM6	CART0119	Patient 1 | Exp 5	0.5	5	0.6	FAS.RHOG	1412_RL	0	41933060	RNP
NALM6	CART0119	Patient 1 | Exp 5	0.5	5	0.6	FAS.RHOG	1412_RR	0	23722312	RNP
NALM6	CART0119	Patient 1 | Exp 5	0.5	5	0.6	RHOG	1408_0	0	27832116	RNP
NALM6	CART0119	Patient 1 | Exp 5	0.5	5	0.6	RHOG	1408_R	0	24596602	RNP
NALM6	CART0119	Patient 1 | Exp 5	0.5	5	0.6	RHOG	1408_L	0	21234448	RNP
NALM6	CART0119	Patient 1 | Exp 5	0.5	5	0.6	RHOG	1408_RL	0	43117856	RNP
NALM6	CART0119	Patient 1 | Exp 5	0.5	5	0.6	RHOG	1408_RR	0	39029592	RNP
NALM6	CART0119	Patient 1 | Exp 5	0.5	5	0.6	SafeHarbor	1406_0	0	27752438	RNP
NALM6	CART0119	Patient 1 | Exp 5	0.5	5	0.6	SafeHarbor	1406_R	0	30546114	RNP
NALM6	CART0119	Patient 1 | Exp 5	0.5	5	0.6	SafeHarbor	1406_L	0	38581120	RNP
NALM6	CART0119	Patient 1 | Exp 5	0.5	5	0.6	FAS	1410_0	7	12725649	RNP
NALM6	CART0119	Patient 1 | Exp 5	0.5	5	0.6	FAS	1410_R	7	30144362	RNP
NALM6	CART0119	Patient 1 | Exp 5	0.5	5	0.6	FAS	1410_L	7	51957372	RNP
NALM6	CART0119	Patient 1 | Exp 5	0.5	5	0.6	FAS	1410_RL	7	51612428	RNP
NALM6	CART0119	Patient 1 | Exp 5	0.5	5	0.6	FAS	1410_RR	7	47364228	RNP
NALM6	CART0119	Patient 1 | Exp 5	0.5	5	0.6	FAS.RHOG	1412_0	7	31919848	RNP
NALM6	CART0119	Patient 1 | Exp 5	0.5	5	0.6	FAS.RHOG	1412_R	7	34669032	RNP
NALM6	CART0119	Patient 1 | Exp 5	0.5	5	0.6	FAS.RHOG	1412_L	7	44258276	RNP
NALM6	CART0119	Patient 1 | Exp 5	0.5	5	0.6	FAS.RHOG	1412_RL	7	28380476	RNP
NALM6	CART0119	Patient 1 | Exp 5	0.5	5	0.6	FAS.RHOG	1412_RR	7	15409039	RNP
NALM6	CART0119	Patient 1 | Exp 5	0.5	5	0.6	RHOG	1408_0	7	142000000	RNP
NALM6	CART0119	Patient 1 | Exp 5	0.5	5	0.6	RHOG	1408_R	7	83005440	RNP
NALM6	CART0119	Patient 1 | Exp 5	0.5	5	0.6	RHOG	1408_L	7	316000000	RNP
NALM6	CART0119	Patient 1 | Exp 5	0.5	5	0.6	RHOG	1408_RL	7	143000000	RNP
NALM6	CART0119	Patient 1 | Exp 5	0.5	5	0.6	RHOG	1408_RR	7	98277088	RNP
NALM6	CART0119	Patient 1 | Exp 5	0.5	5	0.6	SafeHarbor	1406_0	7	1900000000	RNP
NALM6	CART0119	Patient 1 | Exp 5	0.5	5	0.6	SafeHarbor	1406_R	7	953000000	RNP
NALM6	CART0119	Patient 1 | Exp 5	0.5	5	0.6	SafeHarbor	1406_L	7	1430000000	RNP
NALM6	CART0119	Patient 1 | Exp 5	0.5	5	0.6	FAS	1410_0	14	221314080	RNP
NALM6	CART0119	Patient 1 | Exp 5	0.5	5	0.6	FAS	1410_R	14	577962620	RNP
NALM6	CART0119	Patient 1 | Exp 5	0.5	5	0.6	FAS	1410_L	14	47241164	RNP
NALM6	CART0119	Patient 1 | Exp 5	0.5	5	0.6	FAS	1410_RL	14	689275260	RNP
NALM6	CART0119	Patient 1 | Exp 5	0.5	5	0.6	FAS	1410_RR	14	747710080	RNP
NALM6	CART0119	Patient 1 | Exp 5	0.5	5	0.6	FAS.RHOG	1412_0	14	299029060	RNP
NALM6	CART0119	Patient 1 | Exp 5	0.5	5	0.6	FAS.RHOG	1412_R	14	129857300	RNP
NALM6	CART0119	Patient 1 | Exp 5	0.5	5	0.6	FAS.RHOG	1412_L	14	55693568	RNP
NALM6	CART0119	Patient 1 | Exp 5	0.5	5	0.6	FAS.RHOG	1412_RL	14	140261340	RNP
NALM6	CART0119	Patient 1 | Exp 5	0.5	5	0.6	FAS.RHOG	1412_RR	14	93394528	RNP
NALM6	CART0119	Patient 1 | Exp 5	0.5	5	0.6	RHOG	1408_0	14	654286590	RNP
NALM6	CART0119	Patient 1 | Exp 5	0.5	5	0.6	RHOG	1408_R	14	404544100	RNP
NALM6	CART0119	Patient 1 | Exp 5	0.5	5	0.6	RHOG	1408_L	14	1084539600	RNP
NALM6	CART0119	Patient 1 | Exp 5	0.5	5	0.6	RHOG	1408_RL	14	570049730	RNP
NALM6	CART0119	Patient 1 | Exp 5	0.5	5	0.6	RHOG	1408_RR	14	433729700	RNP
NALM6	CART0119	Patient 1 | Exp 5	0.5	5	0.6	SafeHarbor	1406_0	14	20932518000	RNP
NALM6	CART0119	Patient 1 | Exp 5	0.5	5	0.6	SafeHarbor	1406_R	14	5694849500	RNP
NALM6	CART0119	Patient 1 | Exp 5	0.5	5	0.6	SafeHarbor	1406_L	14	13485123000	RNP
NALM6	CART0119	Patient 1 | Exp 5	0.5	5	0.6	FAS	1410_0	17	1680000000	RNP
NALM6	CART0119	Patient 1 | Exp 5	0.5	5	0.6	FAS	1410_R	17	3700000000	RNP
NALM6	CART0119	Patient 1 | Exp 5	0.5	5	0.6	FAS	1410_L	17	2110000000	RNP
NALM6	CART0119	Patient 1 | Exp 5	0.5	5	0.6	FAS	1410_RL	17	3520000000	RNP
NALM6	CART0119	Patient 1 | Exp 5	0.5	5	0.6	FAS	1410_RR	17	2900000000	RNP
NALM6	CART0119	Patient 1 | Exp 5	0.5	5	0.6	FAS.RHOG	1412_0	17	1230000000	RNP
NALM6	CART0119	Patient 1 | Exp 5	0.5	5	0.6	FAS.RHOG	1412_R	17	676000000	RNP
NALM6	CART0119	Patient 1 | Exp 5	0.5	5	0.6	FAS.RHOG	1412_L	17	208000000	RNP
NALM6	CART0119	Patient 1 | Exp 5	0.5	5	0.6	FAS.RHOG	1412_RL	17	289000000	RNP
NALM6	CART0119	Patient 1 | Exp 5	0.5	5	0.6	FAS.RHOG	1412_RR	17	169000000	RNP
NALM6	CART0119	Patient 1 | Exp 5	0.5	5	0.6	RHOG	1408_0	17	3090000000	RNP
NALM6	CART0119	Patient 1 | Exp 5	0.5	5	0.6	RHOG	1408_R	17	3050000000	RNP
NALM6	CART0119	Patient 1 | Exp 5	0.5	5	0.6	RHOG	1408_L	17	3320000000	RNP
NALM6	CART0119	Patient 1 | Exp 5	0.5	5	0.6	RHOG	1408_RL	17	2380000000	RNP
NALM6	CART0119	Patient 1 | Exp 5	0.5	5	0.6	RHOG	1408_RR	17	2740000000	RNP
NALM6	CART0119	Patient 1 | Exp 5	0.5	5	0.6	SafeHarbor	1406_0	17	9530000000	RNP
NALM6	CART0119	Patient 1 | Exp 5	0.5	5	0.6	SafeHarbor	1406_R	17	14700000000	RNP
NALM6	CART0119	Patient 1 | Exp 5	0.5	5	0.6	SafeHarbor	1406_L	17	34100000000	RNP
NALM6	CART0119	Patient 1 | Exp 5	0.5	5	0.6	FAS	1410_0	21	10431525000	RNP
NALM6	CART0119	Patient 1 | Exp 5	0.5	5	0.6	FAS	1410_R	21	16726662000	RNP
NALM6	CART0119	Patient 1 | Exp 5	0.5	5	0.6	FAS	1410_L	21	12465172000	RNP
NALM6	CART0119	Patient 1 | Exp 5	0.5	5	0.6	FAS	1410_RL	21	8942723100	RNP
NALM6	CART0119	Patient 1 | Exp 5	0.5	5	0.6	FAS	1410_RR	21	3716018400	RNP
NALM6	CART0119	Patient 1 | Exp 5	0.5	5	0.6	FAS.RHOG	1412_0	21	13439348000	RNP
NALM6	CART0119	Patient 1 | Exp 5	0.5	5	0.6	FAS.RHOG	1412_R	21	7253879800	RNP
NALM6	CART0119	Patient 1 | Exp 5	0.5	5	0.6	FAS.RHOG	1412_L	21	995816900	RNP
NALM6	CART0119	Patient 1 | Exp 5	0.5	5	0.6	FAS.RHOG	1412_RL	21	13281884000	RNP
NALM6	CART0119	Patient 1 | Exp 5	0.5	5	0.6	FAS.RHOG	1412_RR	21	355015580	RNP
NALM6	CART0119	Patient 1 | Exp 5	0.5	5	0.6	RHOG	1408_0	21	48883024000	RNP
NALM6	CART0119	Patient 1 | Exp 5	0.5	5	0.6	RHOG	1408_R	21	29831242000	RNP
NALM6	CART0119	Patient 1 | Exp 5	0.5	5	0.6	RHOG	1408_L	21	21818581000	RNP
NALM6	CART0119	Patient 1 | Exp 5	0.5	5	0.6	RHOG	1408_RL	21	27521964000	RNP
NALM6	CART0119	Patient 1 | Exp 5	0.5	5	0.6	RHOG	1408_RR	21	41074983000	RNP
NALM6	CART0119	Patient 1 | Exp 5	0.5	5	0.6	SafeHarbor	1406_0	21	115679590000	RNP
NALM6	CART0119	Patient 1 | Exp 5	0.5	5	0.6	SafeHarbor	1406_R	21	74024911000	RNP
NALM6	CART0119	Patient 1 | Exp 5	0.5	5	0.6	SafeHarbor	1406_L	21	109846620000	RNP
NALM6	CART0119	Patient 1 | Exp 5	0.5	5	0.6	FAS	1410_0	24	11100171000	RNP
NALM6	CART0119	Patient 1 | Exp 5	0.5	5	0.6	FAS	1410_R	24	22127890000	RNP
NALM6	CART0119	Patient 1 | Exp 5	0.5	5	0.6	FAS	1410_L	24	18804552000	RNP
NALM6	CART0119	Patient 1 | Exp 5	0.5	5	0.6	FAS	1410_RL	24	15564024000	RNP
NALM6	CART0119	Patient 1 | Exp 5	0.5	5	0.6	FAS	1410_RR	24	1829974400	RNP
NALM6	CART0119	Patient 1 | Exp 5	0.5	5	0.6	FAS.RHOG	1412_0	24	43925074000	RNP
NALM6	CART0119	Patient 1 | Exp 5	0.5	5	0.6	FAS.RHOG	1412_R	24	20129489000	RNP
NALM6	CART0119	Patient 1 | Exp 5	0.5	5	0.6	FAS.RHOG	1412_L	24	8109354500	RNP
NALM6	CART0119	Patient 1 | Exp 5	0.5	5	0.6	FAS.RHOG	1412_RL	24	54066209000	RNP
NALM6	CART0119	Patient 1 | Exp 5	0.5	5	0.6	FAS.RHOG	1412_RR	24	13997433000	RNP
NALM6	CART0119	Patient 1 | Exp 5	0.5	5	0.6	RHOG	1408_0	24	127350250000	RNP
NALM6	CART0119	Patient 1 | Exp 5	0.5	5	0.6	RHOG	1408_R	24	87657316000	RNP
NALM6	CART0119	Patient 1 | Exp 5	0.5	5	0.6	RHOG	1408_L	24	83225559000	RNP
NALM6	CART0119	Patient 1 | Exp 5	0.5	5	0.6	RHOG	1408_RL	24	102498880000	RNP
NALM6	CART0119	Patient 1 | Exp 5	0.5	5	0.6	RHOG	1408_RR	24	103523510000	RNP
NALM6	CART0119	Patient 1 | Exp 5	0.5	5	0.6	SafeHarbor	1406_0	24	293033480000	RNP
NALM6	CART0119	Patient 1 | Exp 5	0.5	5	0.6	SafeHarbor	1406_R	24	210347340000	RNP
NALM6	CART0119	Patient 1 | Exp 5	0.5	5	0.6	SafeHarbor	1406_L	24	316451750000	RNP
NALM6	CART0119	Patient 1 | Exp 5	0.5	5	0.6	FAS	1410_0	31	16010461000	RNP
NALM6	CART0119	Patient 1 | Exp 5	0.5	5	0.6	FAS	1410_R	31	2989775100	RNP
NALM6	CART0119	Patient 1 | Exp 5	0.5	5	0.6	FAS	1410_L	31	6363955200	RNP
NALM6	CART0119	Patient 1 | Exp 5	0.5	5	0.6	FAS	1410_RL	31	21821948000	RNP
NALM6	CART0119	Patient 1 | Exp 5	0.5	5	0.6	FAS	1410_RR	31	5466803700	RNP
NALM6	CART0119	Patient 1 | Exp 5	0.5	5	0.6	FAS.RHOG	1412_0	31	13245013000	RNP
NALM6	CART0119	Patient 1 | Exp 5	0.5	5	0.6	FAS.RHOG	1412_R	31	8881474600	RNP
NALM6	CART0119	Patient 1 | Exp 5	0.5	5	0.6	FAS.RHOG	1412_L	31	35160809000	RNP
NALM6	CART0119	Patient 1 | Exp 5	0.5	5	0.6	FAS.RHOG	1412_RL	31	11122218000	RNP
NALM6	CART0119	Patient 1 | Exp 5	0.5	5	0.6	FAS.RHOG	1412_RR	31	7243533800	RNP
NALM6	CART0119	Patient 1 | Exp 5	0.5	5	0.6	FAS	1410_0	35	16300000000	RNP
NALM6	CART0119	Patient 1 | Exp 5	0.5	5	0.6	FAS	1410_R	35	10000000000	RNP
NALM6	CART0119	Patient 1 | Exp 5	0.5	5	0.6	FAS	1410_L	35	11500000000	RNP
NALM6	CART0119	Patient 1 | Exp 5	0.5	5	0.6	FAS	1410_RL	35	29500000000	RNP
NALM6	CART0119	Patient 1 | Exp 5	0.5	5	0.6	FAS	1410_RR	35	7730000000	RNP
NALM6	CART0119	Patient 1 | Exp 5	0.5	5	0.6	FAS.RHOG	1412_0	35	988000000	RNP
NALM6	CART0119	Patient 1 | Exp 5	0.5	5	0.6	FAS.RHOG	1412_R	35	403000000	RNP
NALM6	CART0119	Patient 1 | Exp 5	0.5	5	0.6	FAS.RHOG	1412_L	35	1050000000	RNP
NALM6	CART0119	Patient 1 | Exp 5	0.5	5	0.6	FAS.RHOG	1412_RL	35	1300000000	RNP
NALM6	CART0119	Patient 1 | Exp 5	0.5	5	0.6	FAS.RHOG	1412_RR	35	131000000	RNP
NALM6	CART0119	noCART	0.5	5	0	Untreated	1406_RL	0	19442370	RNP
NALM6	CART0119	noCART	0.5	5	0	Untreated	1406_RR	0	29027148	RNP
NALM6	CART0119	noCART	0.5	5	0	Untreated	1416_RL	0	32948474	RNP
NALM6	CART0119	noCART	0.5	5	0	Untreated	1416_RR	0	24754296	RNP
NALM6	CART0119	noCART	0.5	5	0	Untreated	1420_RL	0	17378060	RNP
NALM6	CART0119	noCART	0.5	5	0	Untreated	1420_RR	0	27638794	RNP
NALM6	CART0119	noCART	0.5	5	0	Untreated	1406_RL	7	11900000000	RNP
NALM6	CART0119	noCART	0.5	5	0	Untreated	1406_RR	7	839000000	RNP
NALM6	CART0119	noCART	0.5	5	0	Untreated	1416_RL	7	29900000000	RNP
NALM6	CART0119	noCART	0.5	5	0	Untreated	1416_RR	7	17100000000	RNP
NALM6	CART0119	noCART	0.5	5	0	Untreated	1420_RL	7	16400000000	RNP
NALM6	CART0119	noCART	0.5	5	0	Untreated	1420_RR	7	26900000000	RNP
NALM6	CART0119	noCART	0.5	5	0	Untreated	1406_RL	14	65460113000	RNP
NALM6	CART0119	noCART	0.5	5	0	Untreated	1406_RR	14	112706010000	RNP
NALM6	CART0119	noCART	0.5	5	0	Untreated	1416_RL	14	93338567000	RNP
NALM6	CART0119	noCART	0.5	5	0	Untreated	1416_RR	14	96074220000	RNP
NALM6	CART0119	noCART	0.5	5	0	Untreated	1420_RL	14	90360340000	RNP
NALM6	CART0119	noCART	0.5	5	0	Untreated	1420_RR	14	118215440000	RNP
NALM6	CART0119	noCART	0.5	5	0	Untreated	1406_RL	17	174000000000	RNP
NALM6	CART0119	noCART	0.5	5	0	Untreated	1406_RR	17	305000000000	RNP
NALM6	CART0119	noCART	0.5	5	0	Untreated	1416_RL	17	168000000000	RNP
NALM6	CART0119	noCART	0.5	5	0	Untreated	1416_RR	17	231000000000	RNP
NALM6	CART0119	noCART	0.5	5	0	Untreated	1420_RL	17	215000000000	RNP
NALM6	CART0119	noCART	0.5	5	0	Untreated	1420_RR	17	282000000000	RNP
NALM6	CART0119	noCART	0.5	5	0	Untreated	1406_RL	21	185857340000	RNP
NALM6	CART0119	noCART	0.5	5	0	Untreated	1416_RL	21	357132240000	RNP

## Sheet: f_1.2M-IVIS
Tumor_model	Experiment_ID	Experiment_Donor_ID	Tumor_Dose_Million	Day_tumor_relative_to_CART	CART_Dose_Million	CAR_T_condition	Mouse_ID	CAR_T_Day_post_injection	Total_Flux_p_s	Terminated_by_this_day[1=yes,0=no]
NALM6	CART0077	1|3	0.5	-5	1.2	RHOG	358_LL	0	44400000	0
NALM6	CART0077	1|3	0.5	-5	1.2	RHOG	358_RRL	0	26200000	0
NALM6	CART0077	1|3	0.5	-5	1.2	RHOG	358_LLR	0	26300000	0
NALM6	CART0077	1|3	0.5	-5	1.2	RHOG	358_RRLL	0	37400000	0
NALM6	CART0077	1|3	0.5	-5	1.2	RHOG	358_RRRLLL	0	19800000	0
NALM6	CART0077	1|3	0.5	-5	1.2	RHOG	378_RR	0	39800000	0
NALM6	CART0077	1|3	0.5	-5	0.6	RHOG	384_0	0	22300000	0
NALM6	CART0077	1|3	0.5	-5	0.6	RHOG	384_R	0	36200000	0
NALM6	CART0077	1|3	0.5	-5	0.6	RHOG	384_L	0	26700000	0
NALM6	CART0077	1|3	0.5	-5	0.6	RHOG	384_RL	0	10200000	0
NALM6	CART0077	1|3	0.5	-5	0.6	RHOG	384_RR	0	31800000	0
NALM6	CART0077	1|3	0.5	-5	1.2	SafeHarbor	358_0	0	15800000	0
NALM6	CART0077	1|3	0.5	-5	1.2	SafeHarbor	358_R	0	19500000	0
NALM6	CART0077	1|3	0.5	-5	1.2	SafeHarbor	358_L	0	21100000	0
NALM6	CART0077	1|3	0.5	-5	1.2	SafeHarbor	358_RL	0	25600000	0
NALM6	CART0077	1|3	0.5	-5	1.2	SafeHarbor	358_RR	0	15300000	0
NALM6	CART0077	1|3	0.5	-5	0.6	SafeHarbor	378_0	0	31700000	0
NALM6	CART0077	1|3	0.5	-5	0.6	SafeHarbor	378_R	0	31100000	0
NALM6	CART0077	1|3	0.5	-5	0.6	SafeHarbor	378_L	0	19600000	0
NALM6	CART0077	1|3	0.5	-5	0.6	SafeHarbor	378_RL	0	35100000	0
NALM6	CART0077	1|3	0.5	-5	0.6	SafeHarbor	378_LL	0	21200000	0
NALM6	CART0077	1|3	0.5	-5	1.2	SafeHarbor	384_LL	0	16700000	0
NALM6	CART0077	1|3	0.5	-5	1.2	RHOG	358_LL	6	8010000	0
NALM6	CART0077	1|3	0.5	-5	1.2	RHOG	358_RRL	6	9310000	0
NALM6	CART0077	1|3	0.5	-5	1.2	RHOG	358_LLR	6	7430000	0
NALM6	CART0077	1|3	0.5	-5	1.2	RHOG	358_RRLL	6	7370000	0
NALM6	CART0077	1|3	0.5	-5	1.2	RHOG	358_RRRLLL	6	13300000	0
NALM6	CART0077	1|3	0.5	-5	1.2	RHOG	378_RR	6	17100000	0
NALM6	CART0077	1|3	0.5	-5	0.6	RHOG	384_0	6	8840000	0
NALM6	CART0077	1|3	0.5	-5	0.6	RHOG	384_R	6	133000000	0
NALM6	CART0077	1|3	0.5	-5	0.6	RHOG	384_L	6	494000000	0
NALM6	CART0077	1|3	0.5	-5	0.6	RHOG	384_RL	6	182000000	0
NALM6	CART0077	1|3	0.5	-5	0.6	RHOG	384_RR	6	166000000	0
NALM6	CART0077	1|3	0.5	-5	1.2	SafeHarbor	358_0	6	5430000	0
NALM6	CART0077	1|3	0.5	-5	1.2	SafeHarbor	358_R	6	9150000	0
NALM6	CART0077	1|3	0.5	-5	1.2	SafeHarbor	358_L	6	7360000	0
NALM6	CART0077	1|3	0.5	-5	1.2	SafeHarbor	358_RL	6	5980000	0
NALM6	CART0077	1|3	0.5	-5	1.2	SafeHarbor	358_RR	6	7490000	0
NALM6	CART0077	1|3	0.5	-5	0.6	SafeHarbor	378_0	6	281000000	0
NALM6	CART0077	1|3	0.5	-5	0.6	SafeHarbor	378_R	6	181000000	0
NALM6	CART0077	1|3	0.5	-5	0.6	SafeHarbor	378_L	6	219000000	0
NALM6	CART0077	1|3	0.5	-5	0.6	SafeHarbor	378_RL	6	108000000	0
NALM6	CART0077	1|3	0.5	-5	0.6	SafeHarbor	378_LL	6	225000000	0
NALM6	CART0077	1|3	0.5	-5	1.2	SafeHarbor	384_LL	6	36200000	0
NALM6	CART0077	1|3	0.5	-5	1.2	RHOG	358_LL	13	319000000	0
NALM6	CART0077	1|3	0.5	-5	1.2	RHOG	358_RRL	13	198000000	0
NALM6	CART0077	1|3	0.5	-5	1.2	RHOG	358_LLR	13	562000000	0
NALM6	CART0077	1|3	0.5	-5	1.2	RHOG	358_RRLL	13	529000000	0
NALM6	CART0077	1|3	0.5	-5	1.2	RHOG	358_RRRLLL	13	1010000000	0
NALM6	CART0077	1|3	0.5	-5	1.2	RHOG	378_RR	13	596000000	0
NALM6	CART0077	1|3	0.5	-5	0.6	RHOG	384_0	13	936000000	0
NALM6	CART0077	1|3	0.5	-5	0.6	RHOG	384_R	13	1450000000	0
NALM6	CART0077	1|3	0.5	-5	0.6	RHOG	384_L	13	1240000000	0
NALM6	CART0077	1|3	0.5	-5	0.6	RHOG	384_RL	13	373000000	0
NALM6	CART0077	1|3	0.5	-5	0.6	RHOG	384_RR	13	831000000	0
NALM6	CART0077	1|3	0.5	-5	1.2	SafeHarbor	358_0	13	405000000	0
NALM6	CART0077	1|3	0.5	-5	1.2	SafeHarbor	358_R	13	485000000	0
NALM6	CART0077	1|3	0.5	-5	1.2	SafeHarbor	358_L	13	620000000	0
NALM6	CART0077	1|3	0.5	-5	1.2	SafeHarbor	358_RL	13	121000000	0
NALM6	CART0077	1|3	0.5	-5	1.2	SafeHarbor	358_RR	13	314000000	0
NALM6	CART0077	1|3	0.5	-5	0.6	SafeHarbor	378_0	13	5560000000	0
NALM6	CART0077	1|3	0.5	-5	0.6	SafeHarbor	378_R	13	4500000000	0
NALM6	CART0077	1|3	0.5	-5	0.6	SafeHarbor	378_L	13	4440000000	0
NALM6	CART0077	1|3	0.5	-5	0.6	SafeHarbor	378_RL	13	2320000000	0
NALM6	CART0077	1|3	0.5	-5	0.6	SafeHarbor	378_LL	13	4120000000	0
NALM6	CART0077	1|3	0.5	-5	1.2	SafeHarbor	384_LL	13	455000000	0
NALM6	CART0077	1|3	0.5	-5	1.2	RHOG	358_LL	22	18400000000	0
NALM6	CART0077	1|3	0.5	-5	1.2	RHOG	358_RRL	22	17200000000	0
NALM6	CART0077	1|3	0.5	-5	1.2	RHOG	358_LLR	22	30600000000	0
NALM6	CART0077	1|3	0.5	-5	1.2	RHOG	358_RRLL	22	28700000000	0
NALM6	CART0077	1|3	0.5	-5	1.2	RHOG	358_RRRLLL	22	30800000000	0
NALM6	CART0077	1|3	0.5	-5	1.2	RHOG	378_RR	22	15100000000	0
NALM6	CART0077	1|3	0.5	-5	0.6	RHOG	384_0	22	30100000000	0
NALM6	CART0077	1|3	0.5	-5	0.6	RHOG	384_R	22	17700000000	0
NALM6	CART0077	1|3	0.5	-5	0.6	RHOG	384_L	22	11000000000	0
NALM6	CART0077	1|3	0.5	-5	0.6	RHOG	384_RL	22	5910000000	0
NALM6	CART0077	1|3	0.5	-5	0.6	RHOG	384_RR	22	51900000000	0
NALM6	CART0077	1|3	0.5	-5	1.2	SafeHarbor	358_0	22	16200000000	0
NALM6	CART0077	1|3	0.5	-5	1.2	SafeHarbor	358_R	22	19200000000	0
NALM6	CART0077	1|3	0.5	-5	1.2	SafeHarbor	358_L	22	15600000000	0
NALM6	CART0077	1|3	0.5	-5	1.2	SafeHarbor	358_RL	22	457000000	0
NALM6	CART0077	1|3	0.5	-5	1.2	SafeHarbor	358_RR	22	34200000000	0
NALM6	CART0077	1|3	0.5	-5	0.6	SafeHarbor	378_0	22	40400000000	0
NALM6	CART0077	1|3	0.5	-5	0.6	SafeHarbor	378_R	22	53000000000	0
NALM6	CART0077	1|3	0.5	-5	0.6	SafeHarbor	378_L	22	46500000000	0
NALM6	CART0077	1|3	0.5	-5	0.6	SafeHarbor	378_RL	22	36400000000	0
NALM6	CART0077	1|3	0.5	-5	0.6	SafeHarbor	378_LL	22	42700000000	0
NALM6	CART0077	1|3	0.5	-5	1.2	SafeHarbor	384_LL	22	16800000000	0
NALM6	CART0077	1|3	0.5	-5	1.2	RHOG	358_LL	27	25300000000	0
NALM6	CART0077	1|3	0.5	-5	1.2	RHOG	358_RRL	27	26900000000	0
NALM6	CART0077	1|3	0.5	-5	1.2	RHOG	358_LLR	27	41900000000	0
NALM6	CART0077	1|3	0.5	-5	1.2	RHOG	358_RRLL	27	50700000000	0
NALM6	CART0077	1|3	0.5	-5	1.2	RHOG	358_RRRLLL	27	44500000000	0
NALM6	CART0077	1|3	0.5	-5	1.2	RHOG	378_RR	27	23600000000	0
NALM6	CART0077	1|3	0.5	-5	0.6	RHOG	384_0	27	87000000000	0
NALM6	CART0077	1|3	0.5	-5	0.6	RHOG	384_R	27	118000000000	0
NALM6	CART0077	1|3	0.5	-5	0.6	RHOG	384_L	27	61400000000	0
NALM6	CART0077	1|3	0.5	-5	0.6	RHOG	384_RL	27	25900000000	0
NALM6	CART0077	1|3	0.5	-5	0.6	RHOG	384_RR	27	179000000000	0
NALM6	CART0077	1|3	0.5	-5	1.2	SafeHarbor	358_0	27	25900000000	0
NALM6	CART0077	1|3	0.5	-5	1.2	SafeHarbor	358_R	27	53200000000	0
NALM6	CART0077	1|3	0.5	-5	1.2	SafeHarbor	358_L	27	44500000000	0
NALM6	CART0077	1|3	0.5	-5	1.2	SafeHarbor	358_RL	27	1810000000	0
NALM6	CART0077	1|3	0.5	-5	1.2	SafeHarbor	358_RR	27	101000000000	0
NALM6	CART0077	1|3	0.5	-5	0.6	SafeHarbor	378_0	27	143000000000	0
NALM6	CART0077	1|3	0.5	-5	0.6	SafeHarbor	378_R	27	242000000000	0
NALM6	CART0077	1|3	0.5	-5	0.6	SafeHarbor	378_L	27	153000000000	0
NALM6	CART0077	1|3	0.5	-5	0.6	SafeHarbor	378_RL	27	144000000000	0
NALM6	CART0077	1|3	0.5	-5	0.6	SafeHarbor	378_LL	27	192000000000	0
NALM6	CART0077	1|3	0.5	-5	1.2	SafeHarbor	384_LL	27	63200000000	0
NALM6	CART0077	1|3	0.5	-5	1.2	RHOG	358_LL	29	33800000000	0
NALM6	CART0077	1|3	0.5	-5	1.2	RHOG	358_RRL	29	38400000000	0
NALM6	CART0077	1|3	0.5	-5	1.2	RHOG	358_LLR	29	70700000000	0
NALM6	CART0077	1|3	0.5	-5	1.2	RHOG	358_RRLL	29	77900000000	0
NALM6	CART0077	1|3	0.5	-5	1.2	RHOG	358_RRRLLL	29	46800000000	0
NALM6	CART0077	1|3	0.5	-5	1.2	RHOG	378_RR	29	28700000000	0
NALM6	CART0077	1|3	0.5	-5	0.6	RHOG	384_0	29	102000000000	0
NALM6	CART0077	1|3	0.5	-5	0.6	RHOG	384_R	29	123000000000	1
NALM6	CART0077	1|3	0.5	-5	0.6	RHOG	384_L	29	152000000000	0
NALM6	CART0077	1|3	0.5	-5	0.6	RHOG	384_RL	29	48800000000	0
NALM6	CART0077	1|3	0.5	-5	0.6	RHOG	384_RR	29	210000000000	0
NALM6	CART0077	1|3	0.5	-5	1.2	SafeHarbor	358_0	29	43200000000	0
NALM6	CART0077	1|3	0.5	-5	1.2	SafeHarbor	358_R	29	80600000000	0
NALM6	CART0077	1|3	0.5	-5	1.2	SafeHarbor	358_L	29	65600000000	0
NALM6	CART0077	1|3	0.5	-5	1.2	SafeHarbor	358_RL	29	3260000000	0
NALM6	CART0077	1|3	0.5	-5	1.2	SafeHarbor	358_RR	29	175000000000	0
NALM6	CART0077	1|3	0.5	-5	0.6	SafeHarbor	378_0	29	209000000000	1
NALM6	CART0077	1|3	0.5	-5	0.6	SafeHarbor	378_R	29	255000000000	1
NALM6	CART0077	1|3	0.5	-5	0.6	SafeHarbor	378_L	29	299000000000	1
NALM6	CART0077	1|3	0.5	-5	0.6	SafeHarbor	378_LL	29	297000000000	1
NALM6	CART0077	1|3	0.5	-5	1.2	SafeHarbor	384_LL	29	99300000000	0
NALM6	CART0077	1|3	0.5	-5	1.2	RHOG	358_LL	34	106000000000	0
NALM6	CART0077	1|3	0.5	-5	1.2	RHOG	358_RRL	34	34800000000	0
NALM6	CART0077	1|3	0.5	-5	1.2	RHOG	358_LLR	34	135000000000	0
NALM6	CART0077	1|3	0.5	-5	1.2	RHOG	358_RRLL	34	183000000000	0
NALM6	CART0077	1|3	0.5	-5	1.2	RHOG	358_RRRLLL	34	64700000000	0
NALM6	CART0077	1|3	0.5	-5	1.2	RHOG	378_RR	34	66300000000	0
NALM6	CART0077	1|3	0.5	-5	0.6	RHOG	384_0	34	254000000000	0
NALM6	CART0077	1|3	0.5	-5	0.6	RHOG	384_RR	34	149000000000	0
NALM6	CART0077	1|3	0.5	-5	1.2	SafeHarbor	358_0	34	157000000000	1
NALM6	CART0077	1|3	0.5	-5	1.2	SafeHarbor	358_R	34	160000000000	1
NALM6	CART0077	1|3	0.5	-5	1.2	SafeHarbor	358_L	34	273000000000	1
NALM6	CART0077	1|3	0.5	-5	1.2	SafeHarbor	358_RL	34	22600000000	0
NALM6	CART0077	1|3	0.5	-5	1.2	SafeHarbor	384_LL	34	361000000000	1
NALM6	CART0077	1|3	0.5	-5	1.2	RHOG	358_RRL	37	11900000000	0
NALM6	CART0077	1|3	0.5	-5	1.2	RHOG	358_LLR	37	316000000000	0
NALM6	CART0077	1|3	0.5	-5	1.2	RHOG	358_RRLL	37	458000000000	0
NALM6	CART0077	1|3	0.5	-5	1.2	RHOG	358_RRRLLL	37	134000000000	0
NALM6	CART0077	1|3	0.5	-5	1.2	RHOG	378_RR	37	89900000000	0
NALM6	CART0077	1|3	0.5	-5	0.6	RHOG	384_0	37	218000000000	1
NALM6	CART0077	1|3	0.5	-5	0.6	RHOG	384_RR	37	101000000000	1
NALM6	CART0077	1|3	0.5	-5	1.2	SafeHarbor	358_RL	37	74900000000	0
NALM6	CART0077	1|3	0.5	-5	1.2	RHOG	358_RRL	41	3150000000	0
NALM6	CART0077	1|3	0.5	-5	1.2	RHOG	358_RRRLLL	41	267000000000	0
NALM6	CART0077	1|3	0.5	-5	1.2	RHOG	358_RRL	44	38700000	0
NALM6	CART0077	1|3	0.5	-5	1.2	RHOG	358_RRL	49	17750000	0
NALM6	CART0077	1|3	0.5	-5	1.2	RHOG	358_RRL	56	279600000	0
NALM6	CART0077	1|3	0.5	-5	1.2	RHOG	358_RRL	59	2530000000	0
NALM6	CART0077	1|3	0.5	-5	1.2	RHOG	358_RRL	62	5870000000	0
NALM6	CART0077	1|3	0.5	-5	1.2	RHOG	358_RRL	65	24000000000	0
NALM6	CART0077	1|3	0.5	-5	1.2	RHOG	358_RRL	69	43000000000	0
NALM6	CART0077	1|3	0.5	-5	1.2	RHOG	358_RRL	72	131000000000	0
NALM6	CART0077	2|3	0.5	-5	1.2	RHOG	366_LL	0	23400000	0
NALM6	CART0077	2|3	0.5	-5	1.2	RHOG	366_RRL	0	26700000	0
NALM6	CART0077	2|3	0.5	-5	1.2	RHOG	366_LLR	0	21500000	0
NALM6	CART0077	2|3	0.5	-5	1.2	RHOG	366_RRLL	0	40100000	0
NALM6	CART0077	2|3	0.5	-5	1.2	RHOG	366_RRRLLL	0	21300000	0
NALM6	CART0077	2|3	0.5	-5	1.2	RHOG	378_RRL	0	36600000	0
NALM6	CART0077	2|3	0.5	-5	1.2	SafeHarbor	366_0	0	28400000	0
NALM6	CART0077	2|3	0.5	-5	1.2	SafeHarbor	366_R	0	37400000	0
NALM6	CART0077	2|3	0.5	-5	1.2	SafeHarbor	366_L	0	44300000	0
NALM6	CART0077	2|3	0.5	-5	1.2	SafeHarbor	366_RL	0	24100000	0
NALM6	CART0077	2|3	0.5	-5	1.2	SafeHarbor	366_RR	0	15900000	0
NALM6	CART0077	2|3	0.5	-5	1.2	SafeHarbor	384_RRLL	0	30300000	0
NALM6	CART0077	2|3	0.5	-5	1.2	RHOG	366_LL	6	10600000	0
NALM6	CART0077	2|3	0.5	-5	1.2	RHOG	366_RRL	6	11000000	0
NALM6	CART0077	2|3	0.5	-5	1.2	RHOG	366_LLR	6	7600000	0
NALM6	CART0077	2|3	0.5	-5	1.2	RHOG	366_RRLL	6	10300000	0
NALM6	CART0077	2|3	0.5	-5	1.2	RHOG	366_RRRLLL	6	11100000	0
NALM6	CART0077	2|3	0.5	-5	1.2	RHOG	378_RRL	6	4560000	0
NALM6	CART0077	2|3	0.5	-5	1.2	SafeHarbor	366_0	6	14000000	0
NALM6	CART0077	2|3	0.5	-5	1.2	SafeHarbor	366_R	6	16500000	0
NALM6	CART0077	2|3	0.5	-5	1.2	SafeHarbor	366_L	6	13500000	0
NALM6	CART0077	2|3	0.5	-5	1.2	SafeHarbor	366_RL	6	24100000	0
NALM6	CART0077	2|3	0.5	-5	1.2	SafeHarbor	366_RR	6	15000000	0
NALM6	CART0077	2|3	0.5	-5	1.2	SafeHarbor	384_RRLL	6	69100000	0
NALM6	CART0077	2|3	0.5	-5	1.2	RHOG	366_LL	13	82000000	0
NALM6	CART0077	2|3	0.5	-5	1.2	RHOG	366_RRL	13	66300000	0
NALM6	CART0077	2|3	0.5	-5	1.2	RHOG	366_LLR	13	128000000	0
NALM6	CART0077	2|3	0.5	-5	1.2	RHOG	366_RRLL	13	139000000	0
NALM6	CART0077	2|3	0.5	-5	1.2	RHOG	366_RRRLLL	13	171000000	0
NALM6	CART0077	2|3	0.5	-5	1.2	RHOG	378_RRL	13	185000000	0
NALM6	CART0077	2|3	0.5	-5	1.2	SafeHarbor	366_0	13	247000000	0
NALM6	CART0077	2|3	0.5	-5	1.2	SafeHarbor	366_R	13	224000000	0
NALM6	CART0077	2|3	0.5	-5	1.2	SafeHarbor	366_L	13	302000000	0
NALM6	CART0077	2|3	0.5	-5	1.2	SafeHarbor	366_RL	13	781000000	0
NALM6	CART0077	2|3	0.5	-5	1.2	SafeHarbor	366_RR	13	323000000	0
NALM6	CART0077	2|3	0.5	-5	1.2	SafeHarbor	384_RRLL	13	190000000	0
NALM6	CART0077	2|3	0.5	-5	1.2	RHOG	366_LL	22	4480000000	0
NALM6	CART0077	2|3	0.5	-5	1.2	RHOG	366_RRL	22	3280000000	0
NALM6	CART0077	2|3	0.5	-5	1.2	RHOG	366_LLR	22	1920000000	0
NALM6	CART0077	2|3	0.5	-5	1.2	RHOG	366_RRLL	22	712000000	0
NALM6	CART0077	2|3	0.5	-5	1.2	RHOG	366_RRRLLL	22	3580000000	0
NALM6	CART0077	2|3	0.5	-5	1.2	RHOG	378_RRL	22	19500000000	0
NALM6	CART0077	2|3	0.5	-5	1.2	SafeHarbor	366_0	22	1980000000	0
NALM6	CART0077	2|3	0.5	-5	1.2	SafeHarbor	366_R	22	324000000	0
NALM6	CART0077	2|3	0.5	-5	1.2	SafeHarbor	366_L	22	9670000000	0
NALM6	CART0077	2|3	0.5	-5	1.2	SafeHarbor	366_RL	22	8910000000	0
NALM6	CART0077	2|3	0.5	-5	1.2	SafeHarbor	366_RR	22	4820000000	0
NALM6	CART0077	2|3	0.5	-5	1.2	SafeHarbor	384_RRLL	22	23000000000	0
NALM6	CART0077	2|3	0.5	-5	1.2	RHOG	366_LL	27	45400000000	0
NALM6	CART0077	2|3	0.5	-5	1.2	RHOG	366_RRL	27	4860000000	0
NALM6	CART0077	2|3	0.5	-5	1.2	RHOG	366_LLR	27	5510000000	0
NALM6	CART0077	2|3	0.5	-5	1.2	RHOG	366_RRLL	27	3270000000	0
NALM6	CART0077	2|3	0.5	-5	1.2	RHOG	366_RRRLLL	27	7820000000	0
NALM6	CART0077	2|3	0.5	-5	1.2	RHOG	378_RRL	27	29300000000	0
NALM6	CART0077	2|3	0.5	-5	1.2	SafeHarbor	366_0	27	914000000	0
NALM6	CART0077	2|3	0.5	-5	1.2	SafeHarbor	366_R	27	966000000	0
NALM6	CART0077	2|3	0.5	-5	1.2	SafeHarbor	366_L	27	35800000000	0
NALM6	CART0077	2|3	0.5	-5	1.2	SafeHarbor	366_RL	27	49700000000	0
NALM6	CART0077	2|3	0.5	-5	1.2	SafeHarbor	366_RR	27	20200000000	0
NALM6	CART0077	2|3	0.5	-5	1.2	SafeHarbor	384_RRLL	27	45700000000	0
NALM6	CART0077	2|3	0.5	-5	1.2	RHOG	366_LL	29	98300000000	0
NALM6	CART0077	2|3	0.5	-5	1.2	RHOG	366_RRL	29	5880000000	0
NALM6	CART0077	2|3	0.5	-5	1.2	RHOG	366_LLR	29	9070000000	0
NALM6	CART0077	2|3	0.5	-5	1.2	RHOG	366_RRLL	29	3940000000	0
NALM6	CART0077	2|3	0.5	-5	1.2	RHOG	366_RRRLLL	29	7610000000	0
NALM6	CART0077	2|3	0.5	-5	1.2	RHOG	378_RRL	29	33400000000	0
NALM6	CART0077	2|3	0.5	-5	1.2	SafeHarbor	366_0	29	678000000	0
NALM6	CART0077	2|3	0.5	-5	1.2	SafeHarbor	366_R	29	1240000000	0
NALM6	CART0077	2|3	0.5	-5	1.2	SafeHarbor	366_L	29	58100000000	0
NALM6	CART0077	2|3	0.5	-5	1.2	SafeHarbor	366_RL	29	55800000000	0
NALM6	CART0077	2|3	0.5	-5	1.2	SafeHarbor	366_RR	29	39800000000	0
NALM6	CART0077	2|3	0.5	-5	1.2	SafeHarbor	384_RRLL	29	64100000000	0
NALM6	CART0077	2|3	0.5	-5	1.2	RHOG	366_LL	34	267000000000	0
NALM6	CART0077	2|3	0.5	-5	1.2	RHOG	366_RRL	34	3220000000	0
NALM6	CART0077	2|3	0.5	-5	1.2	RHOG	366_LLR	34	50800000000	0
NALM6	CART0077	2|3	0.5	-5	1.2	RHOG	366_RRLL	34	7250000000	0
NALM6	CART0077	2|3	0.5	-5	1.2	RHOG	366_RRRLLL	34	16200000000	0
NALM6	CART0077	2|3	0.5	-5	1.2	RHOG	378_RRL	34	51700000000	0
NALM6	CART0077	2|3	0.5	-5	1.2	SafeHarbor	366_0	34	1410000000	0
NALM6	CART0077	2|3	0.5	-5	1.2	SafeHarbor	366_R	34	25400000000	0
NALM6	CART0077	2|3	0.5	-5	1.2	SafeHarbor	366_L	34	281000000000	1
NALM6	CART0077	2|3	0.5	-5	1.2	SafeHarbor	366_RL	34	239000000000	1
NALM6	CART0077	2|3	0.5	-5	1.2	SafeHarbor	366_RR	34	161000000000	0
NALM6	CART0077	2|3	0.5	-5	1.2	SafeHarbor	384_RRLL	34	264000000000	1
NALM6	CART0077	2|3	0.5	-5	1.2	RHOG	366_LL	37	192000000000	0
NALM6	CART0077	2|3	0.5	-5	1.2	RHOG	366_RRL	37	980000000	0
NALM6	CART0077	2|3	0.5	-5	1.2	RHOG	366_RRLL	37	9480000000	0
NALM6	CART0077	2|3	0.5	-5	1.2	RHOG	366_RRRLLL	37	31100000000	0
NALM6	CART0077	2|3	0.5	-5	1.2	RHOG	378_RRL	37	31200000000	0
NALM6	CART0077	2|3	0.5	-5	1.2	SafeHarbor	366_0	37	3450000000	0
NALM6	CART0077	2|3	0.5	-5	1.2	SafeHarbor	366_R	37	62300000000	0
NALM6	CART0077	2|3	0.5	-5	1.2	RHOG	366_LL	41	10300000000	0
NALM6	CART0077	2|3	0.5	-5	1.2	RHOG	366_RRL	41	221000000	0
NALM6	CART0077	2|3	0.5	-5	1.2	RHOG	366_RRLL	41	7950000000	0
NALM6	CART0077	2|3	0.5	-5	1.2	RHOG	366_RRRLLL	41	127000000000	0
NALM6	CART0077	2|3	0.5	-5	1.2	RHOG	378_RRL	41	16200000000	0
NALM6	CART0077	2|3	0.5	-5	1.2	SafeHarbor	366_0	41	35000000000	0
NALM6	CART0077	2|3	0.5	-5	1.2	RHOG	366_LL	44	995000000	0
NALM6	CART0077	2|3	0.5	-5	1.2	RHOG	366_RRL	44	170000000	0
NALM6	CART0077	2|3	0.5	-5	1.2	RHOG	366_RRLL	44	6090000000	1
NALM6	CART0077	2|3	0.5	-5	1.2	RHOG	378_RRL	44	8050000000	0
NALM6	CART0077	2|3	0.5	-5	1.2	SafeHarbor	366_0	44	103000000000	0
NALM6	CART0077	2|3	0.5	-5	1.2	RHOG	366_LL	49	25760000	0
NALM6	CART0077	2|3	0.5	-5	1.2	RHOG	366_RRL	49	1386000	0
NALM6	CART0077	2|3	0.5	-5	1.2	RHOG	378_RRL	49	159400000	0
NALM6	CART0077	2|3	0.5	-5	1.2	RHOG	366_LL	56	27910000	0
NALM6	CART0077	2|3	0.5	-5	1.2	RHOG	366_RRL	56	2027000	0
NALM6	CART0077	2|3	0.5	-5	1.2	RHOG	378_RRL	56	80020000	0
NALM6	CART0077	2|3	0.5	-5	1.2	RHOG	366_LL	59	76300000	0
NALM6	CART0077	2|3	0.5	-5	1.2	RHOG	366_RRL	59	62700000	0
NALM6	CART0077	2|3	0.5	-5	1.2	RHOG	378_RRL	59	541000000	0
NALM6	CART0077	2|3	0.5	-5	1.2	RHOG	366_LL	62	122000000	0
NALM6	CART0077	2|3	0.5	-5	1.2	RHOG	366_RRL	62	85100000	0
NALM6	CART0077	2|3	0.5	-5	1.2	RHOG	378_RRL	62	861000000	0
NALM6	CART0077	2|3	0.5	-5	1.2	RHOG	366_LL	65	376000000	0
NALM6	CART0077	2|3	0.5	-5	1.2	RHOG	366_RRL	65	176000000	0
NALM6	CART0077	2|3	0.5	-5	1.2	RHOG	378_RRL	65	3150000000	0
NALM6	CART0077	2|3	0.5	-5	1.2	RHOG	366_LL	69	401000000	0
NALM6	CART0077	2|3	0.5	-5	1.2	RHOG	366_RRL	69	55500000	0
NALM6	CART0077	2|3	0.5	-5	1.2	RHOG	378_RRL	69	161000000	0
NALM6	CART0077	2|3	0.5	-5	1.2	RHOG	366_LL	72	1280000000	0
NALM6	CART0077	2|3	0.5	-5	1.2	RHOG	366_RRL	72	108000000	0
NALM6	CART0077	2|3	0.5	-5	1.2	RHOG	378_RRL	72	295000000	0
NALM6	CART0077	2|3	0.5	-5	1.2	RHOG	366_LL	76	15100000	0
NALM6	CART0077	2|3	0.5	-5	1.2	RHOG	366_RRL	76	7090000	0
NALM6	CART0077	2|3	0.5	-5	1.2	RHOG	378_RRL	76	243000000	0
NALM6	CART0077	2|3	0.5	-5	1.2	RHOG	366_LL	79	18360000	0
NALM6	CART0077	2|3	0.5	-5	1.2	RHOG	366_RRL	79	18400000	0
NALM6	CART0077	2|3	0.5	-5	1.2	RHOG	378_RRL	79	582200000	0
NALM6	CART0077	2|3	0.5	-5	1.2	RHOG	366_LL	83	17400000	0
NALM6	CART0077	2|3	0.5	-5	1.2	RHOG	366_RRL	83	24300000	0
NALM6	CART0077	2|3	0.5	-5	1.2	RHOG	378_RRL	83	1160000000	0
NALM6	CART0077	2|3	0.5	-5	1.2	RHOG	366_LL	86	19300000	0
NALM6	CART0077	2|3	0.5	-5	1.2	RHOG	366_RRL	86	66900000	0
NALM6	CART0077	2|3	0.5	-5	1.2	RHOG	378_RRL	86	4720000000	0
NALM6	CART0077	2|3	0.5	-5	1.2	RHOG	366_LL	91	125500000	0
NALM6	CART0077	2|3	0.5	-5	1.2	RHOG	366_RRL	91	2195000000	0
NALM6	CART0077	2|3	0.5	-5	1.2	RHOG	378_RRL	91	67740000000	0
NALM6	CART0077	2|3	0.5	-5	1.2	RHOG	366_LL	94	9232000	0
NALM6	CART0077	2|3	0.5	-5	1.2	RHOG	366_RRL	94	1426000	0
NALM6	CART0077	2|3	0.5	-5	1.2	RHOG	366_LL	99	8720000	0
NALM6	CART0077	2|3	0.5	-5	1.2	RHOG	366_RRL	99	1190000	0
NALM6	CART0077	2|3	0.5	-5	1.2	RHOG	366_LL	104	7670000	0
NALM6	CART0077	2|3	0.5	-5	1.2	RHOG	366_RRL	104	1130000	0
NALM6	CART0077	2|3	0.5	-5	1.2	RHOG	366_LL	111	9890000	0
NALM6	CART0077	2|3	0.5	-5	1.2	RHOG	366_RRL	111	1400000	0
NALM6	CART0077	2|3	0.5	-5	1.2	RHOG	366_LL	118	7130000	0
NALM6	CART0077	2|3	0.5	-5	1.2	RHOG	366_RRL	118	1140000	0
NALM6	CART0077	2|3	0.5	-5	1.2	RHOG	366_LL	121	7440000	0
NALM6	CART0077	2|3	0.5	-5	1.2	RHOG	366_RRL	121	1270000	0
NALM6	CART0077	2|3	0.5	-5	1.2	RHOG	366_LL	125	6610000	0
NALM6	CART0077	2|3	0.5	-5	1.2	RHOG	366_RRL	125	1500000	0
NALM6	CART0077	2|3	0.5	-5	1.2	RHOG	366_LL	132	7460000	0
NALM6	CART0077	2|3	0.5	-5	1.2	RHOG	366_RRL	132	1180000	0
NALM6	CART0077	2|3	0.5	-5	1.2	RHOG	366_LL	139	7860000	0
NALM6	CART0077	2|3	0.5	-5	1.2	RHOG	366_RRL	139	1160000	0
NALM6	CART0077	2|3	0.5	-5	1.2	RHOG	366_LL	146	7730000	0
NALM6	CART0077	2|3	0.5	-5	1.2	RHOG	366_RRL	146	1220000	0
NALM6	CART0077	2|3	0.5	-5	1.2	RHOG	366_LL	154	7940000	0
NALM6	CART0077	2|3	0.5	-5	1.2	RHOG	366_RRL	154	1450000	0
NALM6	CART0077	2|3	0.5	-5	1.2	RHOG	366_LL	168	8020000	0
NALM6	CART0077	2|3	0.5	-5	1.2	RHOG	366_RRL	168	1180000	0
NALM6	CART0077	2|3	0.5	-5	1.2	RHOG	366_LL	175	7740000	0
NALM6	CART0077	2|3	0.5	-5	1.2	RHOG	366_RRL	175	1230000	0
NALM6	CART0077	2|3	0.5	-5	1.2	RHOG	366_LL	181	7550000	0
NALM6	CART0077	2|3	0.5	-5	1.2	RHOG	366_RRL	181	1290000	0
NALM6	CART0077	2|3	0.5	-5	1.2	RHOG	366_LL	188	5540000	1
NALM6	CART0077	2|3	0.5	-5	1.2	RHOG	366_RRL	188	1250000	1
NALM6	CART0077	3|3	0.5	-5	1.2	RHOG	378_LLR	0	46700000	0
NALM6	CART0077	3|3	0.5	-5	1.2	RHOG	390_LL	0	17900000	0
NALM6	CART0077	3|3	0.5	-5	1.2	RHOG	390_RRL	0	18000000	0
NALM6	CART0077	3|3	0.5	-5	1.2	RHOG	390_LLR	0	20900000	0
NALM6	CART0077	3|3	0.5	-5	1.2	RHOG	390_RRLL	0	65700000	0
NALM6	CART0077	3|3	0.5	-5	1.2	RHOG	390_RRRLLL	0	44200000	0
NALM6	CART0077	3|3	0.5	-5	1.2	SafeHarbor	384_LLR	0	15700000	0
NALM6	CART0077	3|3	0.5	-5	1.2	SafeHarbor	390_0	0	21400000	0
NALM6	CART0077	3|3	0.5	-5	1.2	SafeHarbor	390_R	0	15200000	0
NALM6	CART0077	3|3	0.5	-5	1.2	SafeHarbor	390_L	0	12100000	0
NALM6	CART0077	3|3	0.5	-5	1.2	SafeHarbor	390_RL	0	47700000	0
NALM6	CART0077	3|3	0.5	-5	1.2	SafeHarbor	390_RR	0	21500000	0
NALM6	CART0077	3|3	0.5	-5	1.2	RHOG	378_LLR	6	3320000	0
NALM6	CART0077	3|3	0.5	-5	1.2	RHOG	390_LL	6	2950000	0
NALM6	CART0077	3|3	0.5	-5	1.2	RHOG	390_RRL	6	3340000	0
NALM6	CART0077	3|3	0.5	-5	1.2	RHOG	390_LLR	6	3290000	0
NALM6	CART0077	3|3	0.5	-5	1.2	RHOG	390_RRLL	6	4160000	0
NALM6	CART0077	3|3	0.5	-5	1.2	RHOG	390_RRRLLL	6	2840000	0
NALM6	CART0077	3|3	0.5	-5	1.2	SafeHarbor	384_LLR	6	110000000	0
NALM6	CART0077	3|3	0.5	-5	1.2	SafeHarbor	390_0	6	8360000	0
NALM6	CART0077	3|3	0.5	-5	1.2	SafeHarbor	390_R	6	5910000	0
NALM6	CART0077	3|3	0.5	-5	1.2	SafeHarbor	390_L	6	5110000	0
NALM6	CART0077	3|3	0.5	-5	1.2	SafeHarbor	390_RL	6	9090000	0
NALM6	CART0077	3|3	0.5	-5	1.2	SafeHarbor	390_RR	6	7390000	0
NALM6	CART0077	3|3	0.5	-5	1.2	RHOG	378_LLR	13	559000000	0
NALM6	CART0077	3|3	0.5	-5	1.2	RHOG	390_LL	13	96100000	0
NALM6	CART0077	3|3	0.5	-5	1.2	RHOG	390_RRL	13	100000000	0
NALM6	CART0077	3|3	0.5	-5	1.2	RHOG	390_LLR	13	68100000	0
NALM6	CART0077	3|3	0.5	-5	1.2	RHOG	390_RRLL	13	51100000	0
NALM6	CART0077	3|3	0.5	-5	1.2	RHOG	390_RRRLLL	13	82600000	0
NALM6	CART0077	3|3	0.5	-5	1.2	SafeHarbor	384_LLR	13	2270000000	0
NALM6	CART0077	3|3	0.5	-5	1.2	SafeHarbor	390_0	13	647000000	0
NALM6	CART0077	3|3	0.5	-5	1.2	SafeHarbor	390_R	13	185000000	0
NALM6	CART0077	3|3	0.5	-5	1.2	SafeHarbor	390_L	13	282000000	0
NALM6	CART0077	3|3	0.5	-5	1.2	SafeHarbor	390_RL	13	927000000	0
NALM6	CART0077	3|3	0.5	-5	1.2	SafeHarbor	390_RR	13	487000000	0
NALM6	CART0077	3|3	0.5	-5	1.2	RHOG	378_LLR	22	6210000000	0
NALM6	CART0077	3|3	0.5	-5	1.2	RHOG	390_LL	22	932000000	0
NALM6	CART0077	3|3	0.5	-5	1.2	RHOG	390_RRL	22	62100000	0
NALM6	CART0077	3|3	0.5	-5	1.2	RHOG	390_LLR	22	1140000000	0
NALM6	CART0077	3|3	0.5	-5	1.2	RHOG	390_RRLL	22	1270000000	0
NALM6	CART0077	3|3	0.5	-5	1.2	RHOG	390_RRRLLL	22	7510000000	0
NALM6	CART0077	3|3	0.5	-5	1.2	SafeHarbor	384_LLR	22	4760000000	0
NALM6	CART0077	3|3	0.5	-5	1.2	SafeHarbor	390_0	22	25100000000	0
NALM6	CART0077	3|3	0.5	-5	1.2	SafeHarbor	390_R	22	11000000000	0
NALM6	CART0077	3|3	0.5	-5	1.2	SafeHarbor	390_L	22	8790000000	0
NALM6	CART0077	3|3	0.5	-5	1.2	SafeHarbor	390_RL	22	29500000000	0
NALM6	CART0077	3|3	0.5	-5	1.2	SafeHarbor	390_RR	22	9620000000	0
NALM6	CART0077	3|3	0.5	-5	1.2	RHOG	378_LLR	27	17300000000	0
NALM6	CART0077	3|3	0.5	-5	1.2	RHOG	390_LL	27	102000000	0
NALM6	CART0077	3|3	0.5	-5	1.2	RHOG	390_RRL	27	22700000	0
NALM6	CART0077	3|3	0.5	-5	1.2	RHOG	390_LLR	27	1050000000	0
NALM6	CART0077	3|3	0.5	-5	1.2	RHOG	390_RRLL	27	1330000000	0
NALM6	CART0077	3|3	0.5	-5	1.2	RHOG	390_RRRLLL	27	7320000000	0
NALM6	CART0077	3|3	0.5	-5	1.2	SafeHarbor	384_LLR	27	12500000000	0
NALM6	CART0077	3|3	0.5	-5	1.2	SafeHarbor	390_0	27	73600000000	0
NALM6	CART0077	3|3	0.5	-5	1.2	SafeHarbor	390_R	27	23300000000	0
NALM6	CART0077	3|3	0.5	-5	1.2	SafeHarbor	390_L	27	8030000000	0
NALM6	CART0077	3|3	0.5	-5	1.2	SafeHarbor	390_RL	27	69300000000	0
NALM6	CART0077	3|3	0.5	-5	1.2	SafeHarbor	390_RR	27	14500000000	0
NALM6	CART0077	3|3	0.5	-5	1.2	RHOG	378_LLR	29	20100000000	0
NALM6	CART0077	3|3	0.5	-5	1.2	RHOG	390_LL	29	15300000	0
NALM6	CART0077	3|3	0.5	-5	1.2	RHOG	390_RRL	29	27800000	0
NALM6	CART0077	3|3	0.5	-5	1.2	RHOG	390_LLR	29	1520000000	0
NALM6	CART0077	3|3	0.5	-5	1.2	RHOG	390_RRLL	29	1500000000	0
NALM6	CART0077	3|3	0.5	-5	1.2	RHOG	390_RRRLLL	29	11700000000	0
NALM6	CART0077	3|3	0.5	-5	1.2	SafeHarbor	384_LLR	29	10900000000	0
NALM6	CART0077	3|3	0.5	-5	1.2	SafeHarbor	390_0	29	50100000000	0
NALM6	CART0077	3|3	0.5	-5	1.2	SafeHarbor	390_R	29	41600000000	0
NALM6	CART0077	3|3	0.5	-5	1.2	SafeHarbor	390_L	29	8740000000	0
NALM6	CART0077	3|3	0.5	-5	1.2	SafeHarbor	390_RL	29	109000000000	0
NALM6	CART0077	3|3	0.5	-5	1.2	SafeHarbor	390_RR	29	11600000000	0
NALM6	CART0077	3|3	0.5	-5	1.2	RHOG	378_LLR	34	88000000000	0
NALM6	CART0077	3|3	0.5	-5	1.2	RHOG	390_LL	34	20700000	0
NALM6	CART0077	3|3	0.5	-5	1.2	RHOG	390_RRL	34	205000000	0
NALM6	CART0077	3|3	0.5	-5	1.2	RHOG	390_LLR	34	3310000000	0
NALM6	CART0077	3|3	0.5	-5	1.2	RHOG	390_RRLL	34	3510000000	0
NALM6	CART0077	3|3	0.5	-5	1.2	RHOG	390_RRRLLL	34	13300000000	0
NALM6	CART0077	3|3	0.5	-5	1.2	SafeHarbor	384_LLR	34	11400000000	0
NALM6	CART0077	3|3	0.5	-5	1.2	SafeHarbor	390_0	34	69100000000	0
NALM6	CART0077	3|3	0.5	-5	1.2	SafeHarbor	390_R	34	92400000000	1
NALM6	CART0077	3|3	0.5	-5	1.2	SafeHarbor	390_L	34	7030000000	0
NALM6	CART0077	3|3	0.5	-5	1.2	SafeHarbor	390_RL	34	397000000000	1
NALM6	CART0077	3|3	0.5	-5	1.2	SafeHarbor	390_RR	34	11300000000	0
NALM6	CART0077	3|3	0.5	-5	1.2	RHOG	378_LLR	37	171000000000	0
NALM6	CART0077	3|3	0.5	-5	1.2	RHOG	390_LL	37	48300000	0
NALM6	CART0077	3|3	0.5	-5	1.2	RHOG	390_RRL	37	1650000000	0
NALM6	CART0077	3|3	0.5	-5	1.2	RHOG	390_LLR	37	7250000000	0
NALM6	CART0077	3|3	0.5	-5	1.2	RHOG	390_RRLL	37	6400000000	0
NALM6	CART0077	3|3	0.5	-5	1.2	RHOG	390_RRRLLL	37	29200000000	0
NALM6	CART0077	3|3	0.5	-5	1.2	SafeHarbor	384_LLR	37	10900000000	0
NALM6	CART0077	3|3	0.5	-5	1.2	SafeHarbor	390_0	37	151000000000	0
NALM6	CART0077	3|3	0.5	-5	1.2	SafeHarbor	390_L	37	1370000000	0
NALM6	CART0077	3|3	0.5	-5	1.2	SafeHarbor	390_RR	37	3890000000	0
NALM6	CART0077	3|3	0.5	-5	1.2	RHOG	378_LLR	41	300000000000	0
NALM6	CART0077	3|3	0.5	-5	1.2	RHOG	390_LL	41	381000000	0
NALM6	CART0077	3|3	0.5	-5	1.2	RHOG	390_RRL	41	25100000000	0
NALM6	CART0077	3|3	0.5	-5	1.2	RHOG	390_LLR	41	33300000000	0
NALM6	CART0077	3|3	0.5	-5	1.2	RHOG	390_RRLL	41	22600000000	0
NALM6	CART0077	3|3	0.5	-5	1.2	RHOG	390_RRRLLL	41	77100000000	0
NALM6	CART0077	3|3	0.5	-5	1.2	SafeHarbor	384_LLR	41	25200000000	0
NALM6	CART0077	3|3	0.5	-5	1.2	SafeHarbor	390_0	41	256000000000	1
NALM6	CART0077	3|3	0.5	-5	1.2	SafeHarbor	390_L	41	2890000000	0
NALM6	CART0077	3|3	0.5	-5	1.2	SafeHarbor	390_RR	41	5330000000	0
NALM6	CART0077	3|3	0.5	-5	1.2	RHOG	378_LLR	44	199000000000	0
NALM6	CART0077	3|3	0.5	-5	1.2	RHOG	390_LL	44	1180000000	0
NALM6	CART0077	3|3	0.5	-5	1.2	RHOG	390_RRL	44	62200000000	0
NALM6	CART0077	3|3	0.5	-5	1.2	RHOG	390_LLR	44	140000000000	0
NALM6	CART0077	3|3	0.5	-5	1.2	RHOG	390_RRLL	44	76800000000	0
NALM6	CART0077	3|3	0.5	-5	1.2	RHOG	390_RRRLLL	44	175000000000	0
NALM6	CART0077	3|3	0.5	-5	1.2	SafeHarbor	384_LLR	44	34500000000	0
NALM6	CART0077	3|3	0.5	-5	1.2	SafeHarbor	390_L	44	2260000000	0
NALM6	CART0077	3|3	0.5	-5	1.2	SafeHarbor	390_RR	44	10400000000	0
NALM6	CART0077	3|3	0.5	-5	1.2	RHOG	390_LL	49	111900000	0
NALM6	CART0077	3|3	0.5	-5	1.2	SafeHarbor	390_L	49	11350000000	0
NALM6	CART0077	3|3	0.5	-5	1.2	RHOG	390_LL	56	12400000000	0
NALM6	CART0077	3|3	0.5	-5	1.2	SafeHarbor	390_L	56	14530000000	1
NALM6	CART0077	3|3	0.5	-5	1.2	RHOG	390_LL	59	43500000000	0
NALM6	CART0077	3|3	0.5	-5	1.2	RHOG	390_LL	62	87200000000	0
NALM6	CART0077	3|3	0.5	-5	1.2	RHOG	390_LL	65	162000000000	0

## Sheet: f_1.2M-survival
Tumor_model	Experiment_Donor_ID	CART_Knockout	CART_Dose_Million	Mouse_ID	Day_tumor_relative_to_CART	End_point_day_post_CART	Comment
NALM6	1|3	RHOG	1.2	358_LL	-5	35	NA
NALM6	1|3	RHOG	1.2	358_LLR	-5	38	NA
NALM6	1|3	RHOG	1.2	358_RRLL	-5	38	NA
NALM6	1|3	RHOG	1.2	378_RR	-5	38	NA
NALM6	1|3	RHOG	1.2	358_RRRLLL	-5	42	NA
NALM6	1|3	RHOG	1.2	358_RRL	-5	76	NA
NALM6	1|3	SafeHarbor	1.2	358_RR	-5	31	NA
NALM6	1|3	SafeHarbor	1.2	358_0	-5	34	NA
NALM6	1|3	SafeHarbor	1.2	358_R	-5	34	NA
NALM6	1|3	SafeHarbor	1.2	358_L	-5	34	NA
NALM6	1|3	SafeHarbor	1.2	384_LL	-5	34	NA
NALM6	1|3	SafeHarbor	1.2	358_RL	-5	38	NA
NALM6	2|3	RHOG	1.2	366_LLR	-5	36	NA
NALM6	2|3	RHOG	1.2	366_RRLL	-5	44	NA
NALM6	2|3	RHOG	1.2	366_RRRLLL	-5	44	NA
NALM6	2|3	RHOG	1.2	378_RRL	-5	93	NA
NALM6	2|3	RHOG	1.2	366_LL	-5	188	Healthy at end point
NALM6	2|3	RHOG	1.2	366_RRL	-5	188	Healthy at end point
NALM6	2|3	SafeHarbor	1.2	366_L	-5	34	NA
NALM6	2|3	SafeHarbor	1.2	366_RL	-5	34	NA
NALM6	2|3	SafeHarbor	1.2	384_RRLL	-5	34	NA
NALM6	2|3	SafeHarbor	1.2	366_RR	-5	35	NA
NALM6	2|3	SafeHarbor	1.2	366_R	-5	40	NA
NALM6	2|3	SafeHarbor	1.2	366_0	-5	46	NA
NALM6	3|3	RHOG	1.2	390_RRRLLL	-5	45	NA
NALM6	3|3	RHOG	1.2	378_LLR	-5	46	NA
NALM6	3|3	RHOG	1.2	390_RRL	-5	47	NA
NALM6	3|3	RHOG	1.2	390_LLR	-5	47	NA
NALM6	3|3	RHOG	1.2	390_RRLL	-5	47	NA
NALM6	3|3	RHOG	1.2	390_LL	-5	66	NA
NALM6	3|3	SafeHarbor	1.2	390_R	-5	34	NA
NALM6	3|3	SafeHarbor	1.2	390_RL	-5	34	NA
NALM6	3|3	SafeHarbor	1.2	390_0	-5	41	NA
NALM6	3|3	SafeHarbor	1.2	384_LLR	-5	47	NA
NALM6	3|3	SafeHarbor	1.2	390_RR	-5	47	NA
NALM6	3|3	SafeHarbor	1.2	390_L	-5	56	NA

## Sheet: g_Long-term-survivors
Experiment	Mouse_ID	CAR_T_knockout	CART_dose[Million]	Measurement_day_post_CART_injection	Organ	Cell_type	Percent_of_alive
CART0085	550_0	RHOG-FAS	0.6	141	Blood	CD4	0.23
CART0085	557_LLR	RHOG-FAS	0.6	141	Blood	CD4	0.65
CART0085	550_0	RHOG-FAS	0.6	247	Bone marrow	CD4	0.027
CART0085	550_0	RHOG-FAS	0.6	247	Spleen	CD4	0.054
CART0085	557_LLR	RHOG-FAS	0.6	392	Blood	CD4	0.15
CART0077	366_LL	RHOG	1.2	189	Bone marrow	CD4	0.056
CART0077	366_LL	RHOG	1.2	189	Spleen	CD4	0.16
CART0077	366_RRL	RHOG	1.2	189	Bone marrow	CD4	0.04
CART0077	366_RRL	RHOG	1.2	189	Spleen	CD4	0.1
CART0085	550_0	RHOG-FAS	0.6	141	Blood	CD8	0
CART0085	557_LLR	RHOG-FAS	0.6	141	Blood	CD8	0
CART0085	550_0	RHOG-FAS	0.6	247	Bone marrow	CD8	1.72E-4
CART0085	550_0	RHOG-FAS	0.6	247	Spleen	CD8	2.09E-4
CART0085	557_LLR	RHOG-FAS	0.6	392	Blood	CD8	2.43E-3
CART0077	366_LL	RHOG	1.2	189	Bone marrow	CD8	3.89E-4
CART0077	366_LL	RHOG	1.2	189	Spleen	CD8	3.51E-4
CART0077	366_RRL	RHOG	1.2	189	Bone marrow	CD8	5.14E-4
CART0077	366_RRL	RHOG	1.2	189	Spleen	CD8	6.52E-4
CART0085	550_0	RHOG-FAS	0.6	141	Blood	CD19	0
CART0085	557_LLR	RHOG-FAS	0.6	141	Blood	CD19	0
CART0085	550_0	RHOG-FAS	0.6	247	Bone marrow	CD19	2.30E-3
CART0085	550_0	RHOG-FAS	0.6	247	Spleen	CD19	3.24E-3
CART0085	557_LLR	RHOG-FAS	0.6	392	Blood	CD19	0.019
CART0077	366_LL	RHOG	1.2	189	Bone marrow	CD19	2.03E-3
CART0077	366_LL	RHOG	1.2	189	Spleen	CD19	2.28E-3
CART0077	366_RRL	RHOG	1.2	189	Bone marrow	CD19	2.17E-3
CART0077	366_RRL	RHOG	1.2	189	Spleen	CD19	4.89E-3

## Sheet: i_CD28-IVIS
Tumor_model	Tumor_model_injection	Experiment_ID	Experiment_Donor_ID	Tumor_Dose_Million	Day_tumor_relative_to_CART	CART_Dose_Million	CAR	CAR_T_condition	Mouse_ID	CAR_T_Day_post_injection	Total_Flux_p_s	Mouse_sex	CAR_T_production_pipeline
NALM6	intravenous	CART0098	CART98_D2	0.5	-5	0.6	PD35	SafeHarbor	966_0	0	17936324	M	RNP
NALM6	intravenous	CART0098	CART98_D2	0.5	-5	0.6	PD35	SafeHarbor	966_R	0	82362648	M	RNP
NALM6	intravenous	CART0098	CART98_D2	0.5	-5	0.6	PD35	SafeHarbor	966_L	0	28036646	M	RNP
NALM6	intravenous	CART0098	CART98_D2	0.5	-5	0.6	PD35	SafeHarbor	966_RL	0	15036036	M	RNP
NALM6	intravenous	CART0098	CART98_D2	0.5	-5	0.6	PD35	SafeHarbor	966_RR	0	22594668	M	RNP
NALM6	intravenous	CART0098	CART98_D2	0.5	-5	0.6	PD35	RHOG	972_0	0	25802600	M	RNP
NALM6	intravenous	CART0098	CART98_D2	0.5	-5	0.6	PD35	RHOG	972_R	0	20758950	M	RNP
NALM6	intravenous	CART0098	CART98_D2	0.5	-5	0.6	PD35	RHOG	972_L	0	27411474	M	RNP
NALM6	intravenous	CART0098	CART98_D2	0.5	-5	0.6	PD35	RHOG	972_RL	0	23337234	M	RNP
NALM6	intravenous	CART0098	CART98_D2	0.5	-5	0.6	PD35	RHOG	972_RR	0	29026756	M	RNP
NALM6	intravenous	CART0098	CART98_NA	0.5	-5	0	PD35	Untreated	955_0	0	24800068	M	RNP
NALM6	intravenous	CART0098	CART98_NA	0.5	-5	0	PD35	Untreated	955_R	0	25223772	M	RNP
NALM6	intravenous	CART0098	CART98_NA	0.5	-5	0	PD35	Untreated	955_L	0	27858894	M	RNP
NALM6	intravenous	CART0098	CART98_NA	0.5	-5	0	PD35	Untreated	955_RL	0	55673096	M	RNP
NALM6	intravenous	CART0098	CART98_NA	0.5	-5	0	PD35	Untreated	955_RRL	0	34609356	M	RNP
NALM6	intravenous	CART0098	CART98_D2	0.5	-5	0.6	PD35	SafeHarbor	966_0	8	139000000	M	RNP
NALM6	intravenous	CART0098	CART98_D2	0.5	-5	0.6	PD35	SafeHarbor	966_R	8	2020000000	M	RNP
NALM6	intravenous	CART0098	CART98_D2	0.5	-5	0.6	PD35	SafeHarbor	966_L	8	535000000	M	RNP
NALM6	intravenous	CART0098	CART98_D2	0.5	-5	0.6	PD35	SafeHarbor	966_RL	8	450000000	M	RNP
NALM6	intravenous	CART0098	CART98_D2	0.5	-5	0.6	PD35	SafeHarbor	966_RR	8	479000000	M	RNP
NALM6	intravenous	CART0098	CART98_D2	0.5	-5	0.6	PD35	RHOG	972_0	8	61135624	M	RNP
NALM6	intravenous	CART0098	CART98_D2	0.5	-5	0.6	PD35	RHOG	972_R	8	103000000	M	RNP
NALM6	intravenous	CART0098	CART98_D2	0.5	-5	0.6	PD35	RHOG	972_L	8	198000000	M	RNP
NALM6	intravenous	CART0098	CART98_D2	0.5	-5	0.6	PD35	RHOG	972_RL	8	353000000	M	RNP
NALM6	intravenous	CART0098	CART98_D2	0.5	-5	0.6	PD35	RHOG	972_RR	8	119000000	M	RNP
NALM6	intravenous	CART0098	CART98_NA	0.5	-5	0	PD35	Untreated	955_0	8	25600000000	M	RNP
NALM6	intravenous	CART0098	CART98_NA	0.5	-5	0	PD35	Untreated	955_R	8	22300000000	M	RNP
NALM6	intravenous	CART0098	CART98_NA	0.5	-5	0	PD35	Untreated	955_L	8	28700000000	M	RNP
NALM6	intravenous	CART0098	CART98_NA	0.5	-5	0	PD35	Untreated	955_RL	8	31100000000	M	RNP
NALM6	intravenous	CART0098	CART98_NA	0.5	-5	0	PD35	Untreated	955_RRL	8	NA	M	RNP
NALM6	intravenous	CART0098	CART98_D2	0.5	-5	0.6	PD35	SafeHarbor	966_0	14	418756260	M	RNP
NALM6	intravenous	CART0098	CART98_D2	0.5	-5	0.6	PD35	SafeHarbor	966_R	14	1163417200	M	RNP
NALM6	intravenous	CART0098	CART98_D2	0.5	-5	0.6	PD35	SafeHarbor	966_L	14	243986110	M	RNP
NALM6	intravenous	CART0098	CART98_D2	0.5	-5	0.6	PD35	SafeHarbor	966_RL	14	2516746800	M	RNP
NALM6	intravenous	CART0098	CART98_D2	0.5	-5	0.6	PD35	SafeHarbor	966_RR	14	806674370	M	RNP
NALM6	intravenous	CART0098	CART98_D2	0.5	-5	0.6	PD35	RHOG	972_0	14	121114960	M	RNP
NALM6	intravenous	CART0098	CART98_D2	0.5	-5	0.6	PD35	RHOG	972_R	14	142282350	M	RNP
NALM6	intravenous	CART0098	CART98_D2	0.5	-5	0.6	PD35	RHOG	972_L	14	15289618	M	RNP
NALM6	intravenous	CART0098	CART98_D2	0.5	-5	0.6	PD35	RHOG	972_RL	14	59296728	M	RNP
NALM6	intravenous	CART0098	CART98_D2	0.5	-5	0.6	PD35	RHOG	972_RR	14	47586480	M	RNP
NALM6	intravenous	CART0098	CART98_NA	0.5	-5	0	PD35	Untreated	955_0	14	89490973000	M	RNP
NALM6	intravenous	CART0098	CART98_NA	0.5	-5	0	PD35	Untreated	955_R	14	77973889000	M	RNP
NALM6	intravenous	CART0098	CART98_NA	0.5	-5	0	PD35	Untreated	955_L	14	86455738000	M	RNP
NALM6	intravenous	CART0098	CART98_NA	0.5	-5	0	PD35	Untreated	955_RL	14	52424970000	M	RNP
NALM6	intravenous	CART0098	CART98_NA	0.5	-5	0	PD35	Untreated	955_RRL	14	NA	M	RNP
NALM6	intravenous	CART0098	CART98_D2	0.5	-5	0.6	PD35	SafeHarbor	966_0	20	1365316700	M	RNP
NALM6	intravenous	CART0098	CART98_D2	0.5	-5	0.6	PD35	SafeHarbor	966_R	20	2039667700	M	RNP
NALM6	intravenous	CART0098	CART98_D2	0.5	-5	0.6	PD35	SafeHarbor	966_L	20	1483469700	M	RNP
NALM6	intravenous	CART0098	CART98_D2	0.5	-5	0.6	PD35	SafeHarbor	966_RL	20	7748705800	M	RNP
NALM6	intravenous	CART0098	CART98_D2	0.5	-5	0.6	PD35	SafeHarbor	966_RR	20	8280535600	M	RNP
NALM6	intravenous	CART0098	CART98_D2	0.5	-5	0.6	PD35	RHOG	972_0	20	975560960	M	RNP
NALM6	intravenous	CART0098	CART98_D2	0.5	-5	0.6	PD35	RHOG	972_R	20	1757363100	M	RNP
NALM6	intravenous	CART0098	CART98_D2	0.5	-5	0.6	PD35	RHOG	972_L	20	144820940	M	RNP
NALM6	intravenous	CART0098	CART98_D2	0.5	-5	0.6	PD35	RHOG	972_RL	20	11098959	M	RNP
NALM6	intravenous	CART0098	CART98_D2	0.5	-5	0.6	PD35	RHOG	972_RR	20	250162460	M	RNP
NALM6	intravenous	CART0098	CART98_NA	0.5	-5	0	PD35	Untreated	955_0	20	NA	M	RNP
NALM6	intravenous	CART0098	CART98_NA	0.5	-5	0	PD35	Untreated	955_R	20	137282760000	M	RNP
NALM6	intravenous	CART0098	CART98_NA	0.5	-5	0	PD35	Untreated	955_L	20	111362460000	M	RNP
NALM6	intravenous	CART0098	CART98_NA	0.5	-5	0	PD35	Untreated	955_RL	20	195332180000	M	RNP
NALM6	intravenous	CART0098	CART98_NA	0.5	-5	0	PD35	Untreated	955_RRL	20	NA	M	RNP
NALM6	intravenous	CART0098	CART98_D2	0.5	-5	0.6	PD35	SafeHarbor	966_0	24	40041456000	M	RNP
NALM6	intravenous	CART0098	CART98_D2	0.5	-5	0.6	PD35	SafeHarbor	966_R	24	5081416200	M	RNP
NALM6	intravenous	CART0098	CART98_D2	0.5	-5	0.6	PD35	SafeHarbor	966_L	24	28665489000	M	RNP
NALM6	intravenous	CART0098	CART98_D2	0.5	-5	0.6	PD35	SafeHarbor	966_RL	24	25159768000	M	RNP
NALM6	intravenous	CART0098	CART98_D2	0.5	-5	0.6	PD35	SafeHarbor	966_RR	24	52785676000	M	RNP
NALM6	intravenous	CART0098	CART98_D2	0.5	-5	0.6	PD35	RHOG	972_0	24	6464469500	M	RNP
NALM6	intravenous	CART0098	CART98_D2	0.5	-5	0.6	PD35	RHOG	972_R	24	29774637000	M	RNP
NALM6	intravenous	CART0098	CART98_D2	0.5	-5	0.6	PD35	RHOG	972_L	24	5567076900	M	RNP
NALM6	intravenous	CART0098	CART98_D2	0.5	-5	0.6	PD35	RHOG	972_RL	24	130496330	M	RNP
NALM6	intravenous	CART0098	CART98_D2	0.5	-5	0.6	PD35	RHOG	972_RR	24	5206713300	M	RNP
NALM6	intravenous	CART0098	CART98_NA	0.5	-5	0	PD35	Untreated	955_0	24	NA	M	RNP
NALM6	intravenous	CART0098	CART98_NA	0.5	-5	0	PD35	Untreated	955_R	24	NA	M	RNP
NALM6	intravenous	CART0098	CART98_NA	0.5	-5	0	PD35	Untreated	955_L	24	NA	M	RNP
NALM6	intravenous	CART0098	CART98_NA	0.5	-5	0	PD35	Untreated	955_RL	24	NA	M	RNP
NALM6	intravenous	CART0098	CART98_NA	0.5	-5	0	PD35	Untreated	955_RRL	24	NA	M	RNP
NALM6	intravenous	CART0098	CART98_D2	0.5	-5	0.6	PD35	SafeHarbor	966_0	27	120000000000	M	RNP
NALM6	intravenous	CART0098	CART98_D2	0.5	-5	0.6	PD35	SafeHarbor	966_R	27	23300000000	M	RNP
NALM6	intravenous	CART0098	CART98_D2	0.5	-5	0.6	PD35	SafeHarbor	966_L	27	103000000000	M	RNP
NALM6	intravenous	CART0098	CART98_D2	0.5	-5	0.6	PD35	SafeHarbor	966_RL	27	113000000000	M	RNP
NALM6	intravenous	CART0098	CART98_D2	0.5	-5	0.6	PD35	SafeHarbor	966_RR	27	196000000000	M	RNP
NALM6	intravenous	CART0098	CART98_D2	0.5	-5	0.6	PD35	RHOG	972_0	27	47100000000	M	RNP
NALM6	intravenous	CART0098	CART98_D2	0.5	-5	0.6	PD35	RHOG	972_R	27	74100000000	M	RNP
NALM6	intravenous	CART0098	CART98_D2	0.5	-5	0.6	PD35	RHOG	972_L	27	53300000000	M	RNP
NALM6	intravenous	CART0098	CART98_D2	0.5	-5	0.6	PD35	RHOG	972_RL	27	1270000000	M	RNP
NALM6	intravenous	CART0098	CART98_D2	0.5	-5	0.6	PD35	RHOG	972_RR	27	54500000000	M	RNP
NALM6	intravenous	CART0098	CART98_NA	0.5	-5	0	PD35	Untreated	955_0	27	NA	M	RNP
NALM6	intravenous	CART0098	CART98_NA	0.5	-5	0	PD35	Untreated	955_R	27	NA	M	RNP
NALM6	intravenous	CART0098	CART98_NA	0.5	-5	0	PD35	Untreated	955_L	27	NA	M	RNP
NALM6	intravenous	CART0098	CART98_NA	0.5	-5	0	PD35	Untreated	955_RL	27	NA	M	RNP
NALM6	intravenous	CART0098	CART98_NA	0.5	-5	0	PD35	Untreated	955_RRL	27	NA	M	RNP
NALM6	intravenous	CART0098	CART98_D2	0.5	-5	0.6	PD35	SafeHarbor	966_0	30	183000000000	M	RNP
NALM6	intravenous	CART0098	CART98_D2	0.5	-5	0.6	PD35	SafeHarbor	966_R	30	96700000000	M	RNP
NALM6	intravenous	CART0098	CART98_D2	0.5	-5	0.6	PD35	SafeHarbor	966_L	30	165000000000	M	RNP
NALM6	intravenous	CART0098	CART98_D2	0.5	-5	0.6	PD35	SafeHarbor	966_RL	30	223000000000	M	RNP
NALM6	intravenous	CART0098	CART98_D2	0.5	-5	0.6	PD35	SafeHarbor	966_RR	30	NA	M	RNP
NALM6	intravenous	CART0098	CART98_D2	0.5	-5	0.6	PD35	RHOG	972_0	30	108000000000	M	RNP
NALM6	intravenous	CART0098	CART98_D2	0.5	-5	0.6	PD35	RHOG	972_R	30	132000000000	M	RNP
NALM6	intravenous	CART0098	CART98_D2	0.5	-5	0.6	PD35	RHOG	972_L	30	103000000000	M	RNP
NALM6	intravenous	CART0098	CART98_D2	0.5	-5	0.6	PD35	RHOG	972_RL	30	17000000000	M	RNP
NALM6	intravenous	CART0098	CART98_D2	0.5	-5	0.6	PD35	RHOG	972_RR	30	112000000000	M	RNP
NALM6	intravenous	CART0098	CART98_NA	0.5	-5	0	PD35	Untreated	955_0	30	NA	M	RNP
NALM6	intravenous	CART0098	CART98_NA	0.5	-5	0	PD35	Untreated	955_R	30	NA	M	RNP
NALM6	intravenous	CART0098	CART98_NA	0.5	-5	0	PD35	Untreated	955_L	30	NA	M	RNP
NALM6	intravenous	CART0098	CART98_NA	0.5	-5	0	PD35	Untreated	955_RL	30	NA	M	RNP
NALM6	intravenous	CART0098	CART98_NA	0.5	-5	0	PD35	Untreated	955_RRL	30	NA	M	RNP
NALM6	intravenous	CART0098	CART98_D2	0.5	-5	0.6	PD35	SafeHarbor	966_0	34	310000000000	M	RNP
NALM6	intravenous	CART0098	CART98_D2	0.5	-5	0.6	PD35	SafeHarbor	966_R	34	NA	M	RNP
NALM6	intravenous	CART0098	CART98_D2	0.5	-5	0.6	PD35	SafeHarbor	966_L	34	NA	M	RNP
NALM6	intravenous	CART0098	CART98_D2	0.5	-5	0.6	PD35	SafeHarbor	966_RL	34	NA	M	RNP
NALM6	intravenous	CART0098	CART98_D2	0.5	-5	0.6	PD35	SafeHarbor	966_RR	34	NA	M	RNP
NALM6	intravenous	CART0098	CART98_D2	0.5	-5	0.6	PD35	RHOG	972_0	34	NA	M	RNP
NALM6	intravenous	CART0098	CART98_D2	0.5	-5	0.6	PD35	RHOG	972_R	34	NA	M	RNP
NALM6	intravenous	CART0098	CART98_D2	0.5	-5	0.6	PD35	RHOG	972_L	34	NA	M	RNP
NALM6	intravenous	CART0098	CART98_D2	0.5	-5	0.6	PD35	RHOG	972_RL	34	39100000000	M	RNP
NALM6	intravenous	CART0098	CART98_D2	0.5	-5	0.6	PD35	RHOG	972_RR	34	275000000000	M	RNP
NALM6	intravenous	CART0098	CART98_NA	0.5	-5	0	PD35	Untreated	955_0	34	NA	M	RNP
NALM6	intravenous	CART0098	CART98_NA	0.5	-5	0	PD35	Untreated	955_R	34	NA	M	RNP
NALM6	intravenous	CART0098	CART98_NA	0.5	-5	0	PD35	Untreated	955_L	34	NA	M	RNP
NALM6	intravenous	CART0098	CART98_NA	0.5	-5	0	PD35	Untreated	955_RL	34	NA	M	RNP
NALM6	intravenous	CART0098	CART98_NA	0.5	-5	0	PD35	Untreated	955_RRL	34	NA	M	RNP
NALM6	intravenous	CART0098	CART98_D2	0.5	-5	0.6	PD35	SafeHarbor	966_0	37	NA	M	RNP
NALM6	intravenous	CART0098	CART98_D2	0.5	-5	0.6	PD35	SafeHarbor	966_R	37	NA	M	RNP
NALM6	intravenous	CART0098	CART98_D2	0.5	-5	0.6	PD35	SafeHarbor	966_L	37	NA	M	RNP
NALM6	intravenous	CART0098	CART98_D2	0.5	-5	0.6	PD35	SafeHarbor	966_RL	37	NA	M	RNP
NALM6	intravenous	CART0098	CART98_D2	0.5	-5	0.6	PD35	SafeHarbor	966_RR	37	NA	M	RNP
NALM6	intravenous	CART0098	CART98_D2	0.5	-5	0.6	PD35	RHOG	972_0	37	NA	M	RNP
NALM6	intravenous	CART0098	CART98_D2	0.5	-5	0.6	PD35	RHOG	972_R	37	NA	M	RNP
NALM6	intravenous	CART0098	CART98_D2	0.5	-5	0.6	PD35	RHOG	972_L	37	NA	M	RNP
NALM6	intravenous	CART0098	CART98_D2	0.5	-5	0.6	PD35	RHOG	972_RL	37	126292520000	M	RNP
NALM6	intravenous	CART0098	CART98_D2	0.5	-5	0.6	PD35	RHOG	972_RR	37	281249840000	M	RNP
NALM6	intravenous	CART0098	CART98_NA	0.5	-5	0	PD35	Untreated	955_0	37	NA	M	RNP
NALM6	intravenous	CART0098	CART98_NA	0.5	-5	0	PD35	Untreated	955_R	37	NA	M	RNP
NALM6	intravenous	CART0098	CART98_NA	0.5	-5	0	PD35	Untreated	955_L	37	NA	M	RNP
NALM6	intravenous	CART0098	CART98_NA	0.5	-5	0	PD35	Untreated	955_RL	37	NA	M	RNP
NALM6	intravenous	CART0098	CART98_NA	0.5	-5	0	PD35	Untreated	955_RRL	37	NA	M	RNP
NALM6	intravenous	CART0098	CART98_D2	0.5	-5	0.6	PD35	SafeHarbor	966_0	41	826748500000	M	RNP
NALM6	intravenous	CART0098	CART98_D2	0.5	-5	0.6	PD35	SafeHarbor	966_R	41	524112530000	M	RNP
NALM6	intravenous	CART0098	CART98_D2	0.5	-5	0.6	PD35	SafeHarbor	966_L	41	NA	M	RNP
NALM6	intravenous	CART0098	CART98_D2	0.5	-5	0.6	PD35	SafeHarbor	966_RL	41	NA	M	RNP
NALM6	intravenous	CART0098	CART98_D2	0.5	-5	0.6	PD35	SafeHarbor	966_RR	41	NA	M	RNP
NALM6	intravenous	CART0098	CART98_D2	0.5	-5	0.6	PD35	RHOG	972_0	41	NA	M	RNP
NALM6	intravenous	CART0098	CART98_D2	0.5	-5	0.6	PD35	RHOG	972_R	41	NA	M	RNP
NALM6	intravenous	CART0098	CART98_D2	0.5	-5	0.6	PD35	RHOG	972_L	41	NA	M	RNP
NALM6	intravenous	CART0098	CART98_D2	0.5	-5	0.6	PD35	RHOG	972_RL	41	NA	M	RNP
NALM6	intravenous	CART0098	CART98_D2	0.5	-5	0.6	PD35	RHOG	972_RR	41	NA	M	RNP
NALM6	intravenous	CART0098	CART98_NA	0.5	-5	0	PD35	Untreated	955_0	41	NA	M	RNP
NALM6	intravenous	CART0098	CART98_NA	0.5	-5	0	PD35	Untreated	955_R	41	NA	M	RNP
NALM6	intravenous	CART0098	CART98_NA	0.5	-5	0	PD35	Untreated	955_L	41	NA	M	RNP
NALM6	intravenous	CART0098	CART98_NA	0.5	-5	0	PD35	Untreated	955_RL	41	NA	M	RNP
NALM6	intravenous	CART0098	CART98_NA	0.5	-5	0	PD35	Untreated	955_RRL	41	NA	M	RNP

## Sheet: i_CD28-survival
Tumor_model	Tumor_model_injection	Experiment_ID	Experiment_Donor_ID	CAR	Mouse_ID	Day_tumor_relative_to_CART	CART_Dose_Million	End_point_day_post_CART	CAR_T_condition	Mouse_sex
NALM6	intravenous	CART0098	NA	NA	955_0	-5	0	20	Untreated	M
NALM6	intravenous	CART0098	NA	NA	955_R	-5	0	20	Untreated	M
NALM6	intravenous	CART0098	NA	NA	955_L	-5	0	20	Untreated	M
NALM6	intravenous	CART0098	NA	NA	955_RL	-5	0	20	Untreated	M
NALM6	intravenous	CART0098	CART0098_D1	CD19-CD28	952_0	-5	0.6	31	SafeHarbor	M
NALM6	intravenous	CART0098	CART0098_D1	CD19-CD28	952_R	-5	0.6	33	SafeHarbor	M
NALM6	intravenous	CART0098	CART0098_D1	CD19-CD28	952_L	-5	0.6	31	SafeHarbor	M
NALM6	intravenous	CART0098	CART0098_D1	CD19-CD28	952_RL	-5	0.6	31	SafeHarbor	M
NALM6	intravenous	CART0098	CART0098_D1	CD19-CD28	952_RR	-5	0.6	36	SafeHarbor	M
NALM6	intravenous	CART0098	CART0098_D1	CD19-CD28	959_0	-5	0.6	34	RHOG	M
NALM6	intravenous	CART0098	CART0098_D1	CD19-CD28	959_R	-5	0.6	30	RHOG	M
NALM6	intravenous	CART0098	CART0098_D1	CD19-CD28	959_L	-5	0.6	38	RHOG	M
NALM6	intravenous	CART0098	CART0098_D1	CD19-CD28	959_RL	-5	0.6	33	RHOG	M
NALM6	intravenous	CART0098	CART0098_D1	CD19-CD28	959_RR	-5	0.6	40	RHOG	M
NALM6	intravenous	CART0098	CART0098_D2	CD19-CD28	966_0	-5	0.6	37	SafeHarbor	M
NALM6	intravenous	CART0098	CART0098_D2	CD19-CD28	966_R	-5	0.6	33	SafeHarbor	M
NALM6	intravenous	CART0098	CART0098_D2	CD19-CD28	966_L	-5	0.6	33	SafeHarbor	M
NALM6	intravenous	CART0098	CART0098_D2	CD19-CD28	966_RL	-5	0.6	31	SafeHarbor	M
NALM6	intravenous	CART0098	CART0098_D2	CD19-CD28	966_RR	-5	0.6	30	SafeHarbor	M
NALM6	intravenous	CART0098	CART0098_D2	CD19-CD28	972_0	-5	0.6	34	RHOG	M
NALM6	intravenous	CART0098	CART0098_D2	CD19-CD28	972_R	-5	0.6	31	RHOG	M
NALM6	intravenous	CART0098	CART0098_D2	CD19-CD28	972_L	-5	0.6	34	RHOG	M
NALM6	intravenous	CART0098	CART0098_D2	CD19-CD28	972_RL	-5	0.6	40	RHOG	M
NALM6	intravenous	CART0098	CART0098_D2	CD19-CD28	972_RR	-5	0.6	38	RHOG	M

## Sheet: j_GD2-IVIS
Tumor_model	Tumor_model_injection	Experiment_ID	Experiment_Donor_ID	CAR	Tumor_Dose_Million	Day_tumor_relative_to_CART	CART_Dose_Million	CAR_T_condition	Mouse_ID	CAR_T_Day_post_injection	Total_Flux_p_s	Mouse_sex	CAR_T_production_pipeline
NALM6_GD2	intraveneous	CART0112	CART0112_D1	GD2-myc-41BB	0.5	5	0.3	RHOG	1310_RL	3	8322847	M	RNP
NALM6_GD2	intraveneous	CART0112	CART0112_D1	GD2-myc-41BB	0.5	5	0.3	RHOG	1327_0	3	33726064	M	RNP
NALM6_GD2	intraveneous	CART0112	CART0112_D1	GD2-myc-41BB	0.5	5	0.3	RHOG	1327_R	3	7599602	M	RNP
NALM6_GD2	intraveneous	CART0112	CART0112_D1	GD2-myc-41BB	0.5	5	0.3	RHOG	1327_L	3	14683865	M	RNP
NALM6_GD2	intraveneous	CART0112	CART0112_D1	GD2-myc-41BB	0.5	5	0.3	RHOG	1327_RL	3	2086750	M	RNP
NALM6_GD2	intraveneous	CART0112	CART0112_D1	GD2-myc-41BB	0.5	5	0.3	RHOG	1327_RR	3	16530070	M	RNP
NALM6_GD2	intraveneous	CART0112	CART0112_D1	GD2-myc-41BB	0.5	5	0.3	SafeHarbor	1310_R	3	2138492	M	RNP
NALM6_GD2	intraveneous	CART0112	CART0112_D1	GD2-myc-41BB	0.5	5	0.3	SafeHarbor	1323_0	3	2210789	M	RNP
NALM6_GD2	intraveneous	CART0112	CART0112_D1	GD2-myc-41BB	0.5	5	0.3	SafeHarbor	1323_R	3	1744379	M	RNP
NALM6_GD2	intraveneous	CART0112	CART0112_D1	GD2-myc-41BB	0.5	5	0.3	SafeHarbor	1323_L	3	1869891	M	RNP
NALM6_GD2	intraveneous	CART0112	CART0112_D1	GD2-myc-41BB	0.5	5	0.3	SafeHarbor	1323_RL	3	6783040	M	RNP
NALM6_GD2	intraveneous	CART0112	CART0112_D1	GD2-myc-41BB	0.5	5	0.3	SafeHarbor	1323_RR	3	7511952	M	RNP
NALM6_GD2	intraveneous	CART0112	NA	GD2-myc-41BB	0.5	5	0	Untreated	1301_0	3	6272949	M	RNP
NALM6_GD2	intraveneous	CART0112	NA	GD2-myc-41BB	0.5	5	0	Untreated	1301_R	3	3934719	M	RNP
NALM6_GD2	intraveneous	CART0112	NA	GD2-myc-41BB	0.5	5	0	Untreated	1301_L	3	2242188	M	RNP
NALM6_GD2	intraveneous	CART0112	NA	GD2-myc-41BB	0.5	5	0	Untreated	1301_RL	3	9569930	M	RNP
NALM6_GD2	intraveneous	CART0112	NA	GD2-myc-41BB	0.5	5	0	Untreated	1301_RRL	3	7033431	M	RNP
NALM6_GD2	intraveneous	CART0112	NA	GD2-myc-41BB	0.5	5	0	Untreated	1310_0	3	14634625	M	RNP
NALM6_GD2	intraveneous	CART0112	CART0112_D1	GD2-myc-41BB	0.5	5	0.3	RHOG	1310_RL	10	51963456	M	RNP
NALM6_GD2	intraveneous	CART0112	CART0112_D1	GD2-myc-41BB	0.5	5	0.3	RHOG	1327_0	10	47884632	M	RNP
NALM6_GD2	intraveneous	CART0112	CART0112_D1	GD2-myc-41BB	0.5	5	0.3	RHOG	1327_R	10	127324380	M	RNP
NALM6_GD2	intraveneous	CART0112	CART0112_D1	GD2-myc-41BB	0.5	5	0.3	RHOG	1327_L	10	19812686	M	RNP
NALM6_GD2	intraveneous	CART0112	CART0112_D1	GD2-myc-41BB	0.5	5	0.3	RHOG	1327_RL	10	87328424	M	RNP
NALM6_GD2	intraveneous	CART0112	CART0112_D1	GD2-myc-41BB	0.5	5	0.3	RHOG	1327_RR	10	123172950	M	RNP
NALM6_GD2	intraveneous	CART0112	CART0112_D1	GD2-myc-41BB	0.5	5	0.3	SafeHarbor	1310_R	10	13645770	M	RNP
NALM6_GD2	intraveneous	CART0112	CART0112_D1	GD2-myc-41BB	0.5	5	0.3	SafeHarbor	1323_0	10	30167460	M	RNP
NALM6_GD2	intraveneous	CART0112	CART0112_D1	GD2-myc-41BB	0.5	5	0.3	SafeHarbor	1323_R	10	37912672	M	RNP
NALM6_GD2	intraveneous	CART0112	CART0112_D1	GD2-myc-41BB	0.5	5	0.3	SafeHarbor	1323_L	10	149029140	M	RNP
NALM6_GD2	intraveneous	CART0112	CART0112_D1	GD2-myc-41BB	0.5	5	0.3	SafeHarbor	1323_RL	10	123815010	M	RNP
NALM6_GD2	intraveneous	CART0112	CART0112_D1	GD2-myc-41BB	0.5	5	0.3	SafeHarbor	1323_RR	10	74798920	M	RNP
NALM6_GD2	intraveneous	CART0112	NA	GD2-myc-41BB	0.5	5	0	Untreated	1301_0	10	786565060	M	RNP
NALM6_GD2	intraveneous	CART0112	NA	GD2-myc-41BB	0.5	5	0	Untreated	1301_R	10	562769020	M	RNP
NALM6_GD2	intraveneous	CART0112	NA	GD2-myc-41BB	0.5	5	0	Untreated	1301_L	10	256027860	M	RNP
NALM6_GD2	intraveneous	CART0112	NA	GD2-myc-41BB	0.5	5	0	Untreated	1301_RL	10	711492800	M	RNP
NALM6_GD2	intraveneous	CART0112	NA	GD2-myc-41BB	0.5	5	0	Untreated	1301_RRL	10	507387040	M	RNP
NALM6_GD2	intraveneous	CART0112	NA	GD2-myc-41BB	0.5	5	0	Untreated	1310_0	10	2265365500	M	RNP
NALM6_GD2	intraveneous	CART0112	CART0112_D1	GD2-myc-41BB	0.5	5	0.3	RHOG	1310_RL	17	107359160	M	RNP
NALM6_GD2	intraveneous	CART0112	CART0112_D1	GD2-myc-41BB	0.5	5	0.3	RHOG	1327_0	17	305861660	M	RNP
NALM6_GD2	intraveneous	CART0112	CART0112_D1	GD2-myc-41BB	0.5	5	0.3	RHOG	1327_R	17	601750020	M	RNP
NALM6_GD2	intraveneous	CART0112	CART0112_D1	GD2-myc-41BB	0.5	5	0.3	RHOG	1327_L	17	611682560	M	RNP
NALM6_GD2	intraveneous	CART0112	CART0112_D1	GD2-myc-41BB	0.5	5	0.3	RHOG	1327_RL	17	244442450	M	RNP
NALM6_GD2	intraveneous	CART0112	CART0112_D1	GD2-myc-41BB	0.5	5	0.3	RHOG	1327_RR	17	143193900	M	RNP
NALM6_GD2	intraveneous	CART0112	CART0112_D1	GD2-myc-41BB	0.5	5	0.3	SafeHarbor	1310_R	17	85489168	M	RNP
NALM6_GD2	intraveneous	CART0112	CART0112_D1	GD2-myc-41BB	0.5	5	0.3	SafeHarbor	1323_0	17	519840900	M	RNP
NALM6_GD2	intraveneous	CART0112	CART0112_D1	GD2-myc-41BB	0.5	5	0.3	SafeHarbor	1323_R	17	723805440	M	RNP
NALM6_GD2	intraveneous	CART0112	CART0112_D1	GD2-myc-41BB	0.5	5	0.3	SafeHarbor	1323_L	17	2394650400	M	RNP
NALM6_GD2	intraveneous	CART0112	CART0112_D1	GD2-myc-41BB	0.5	5	0.3	SafeHarbor	1323_RL	17	952102340	M	RNP
NALM6_GD2	intraveneous	CART0112	CART0112_D1	GD2-myc-41BB	0.5	5	0.3	SafeHarbor	1323_RR	17	826803330	M	RNP
NALM6_GD2	intraveneous	CART0112	NA	GD2-myc-41BB	0.5	5	0	Untreated	1301_0	17	7468945400	M	RNP
NALM6_GD2	intraveneous	CART0112	NA	GD2-myc-41BB	0.5	5	0	Untreated	1301_R	17	4464362000	M	RNP
NALM6_GD2	intraveneous	CART0112	NA	GD2-myc-41BB	0.5	5	0	Untreated	1301_L	17	3415820000	M	RNP
NALM6_GD2	intraveneous	CART0112	NA	GD2-myc-41BB	0.5	5	0	Untreated	1301_RL	17	2537823200	M	RNP
NALM6_GD2	intraveneous	CART0112	NA	GD2-myc-41BB	0.5	5	0	Untreated	1301_RRL	17	4495089200	M	RNP
NALM6_GD2	intraveneous	CART0112	NA	GD2-myc-41BB	0.5	5	0	Untreated	1310_0	17	11054228000	M	RNP
NALM6_GD2	intraveneous	CART0112	CART0112_D1	GD2-myc-41BB	0.5	5	0.3	RHOG	1310_RL	24	1090000000	M	RNP
NALM6_GD2	intraveneous	CART0112	CART0112_D1	GD2-myc-41BB	0.5	5	0.3	RHOG	1327_0	24	126000000	M	RNP
NALM6_GD2	intraveneous	CART0112	CART0112_D1	GD2-myc-41BB	0.5	5	0.3	RHOG	1327_R	24	862000000	M	RNP
NALM6_GD2	intraveneous	CART0112	CART0112_D1	GD2-myc-41BB	0.5	5	0.3	RHOG	1327_L	24	2150000000	M	RNP
NALM6_GD2	intraveneous	CART0112	CART0112_D1	GD2-myc-41BB	0.5	5	0.3	RHOG	1327_RL	24	10785330	M	RNP
NALM6_GD2	intraveneous	CART0112	CART0112_D1	GD2-myc-41BB	0.5	5	0.3	RHOG	1327_RR	24	121000000	M	RNP
NALM6_GD2	intraveneous	CART0112	CART0112_D1	GD2-myc-41BB	0.5	5	0.3	SafeHarbor	1310_R	24	702000000	M	RNP
NALM6_GD2	intraveneous	CART0112	CART0112_D1	GD2-myc-41BB	0.5	5	0.3	SafeHarbor	1323_0	24	2680000000	M	RNP
NALM6_GD2	intraveneous	CART0112	CART0112_D1	GD2-myc-41BB	0.5	5	0.3	SafeHarbor	1323_R	24	2250000000	M	RNP
NALM6_GD2	intraveneous	CART0112	CART0112_D1	GD2-myc-41BB	0.5	5	0.3	SafeHarbor	1323_L	24	7600000000	M	RNP
NALM6_GD2	intraveneous	CART0112	CART0112_D1	GD2-myc-41BB	0.5	5	0.3	SafeHarbor	1323_RL	24	3790000000	M	RNP
NALM6_GD2	intraveneous	CART0112	CART0112_D1	GD2-myc-41BB	0.5	5	0.3	SafeHarbor	1323_RR	24	3320000000	M	RNP
NALM6_GD2	intraveneous	CART0112	NA	GD2-myc-41BB	0.5	5	0	Untreated	1301_0	24	30600000000	M	RNP
NALM6_GD2	intraveneous	CART0112	NA	GD2-myc-41BB	0.5	5	0	Untreated	1301_R	24	17300000000	M	RNP
NALM6_GD2	intraveneous	CART0112	NA	GD2-myc-41BB	0.5	5	0	Untreated	1301_L	24	15200000000	M	RNP
NALM6_GD2	intraveneous	CART0112	NA	GD2-myc-41BB	0.5	5	0	Untreated	1301_RL	24	11000000000	M	RNP
NALM6_GD2	intraveneous	CART0112	NA	GD2-myc-41BB	0.5	5	0	Untreated	1301_RRL	24	13000000000	M	RNP
NALM6_GD2	intraveneous	CART0112	NA	GD2-myc-41BB	0.5	5	0	Untreated	1310_0	24	31400000000	M	RNP
NALM6_GD2	intraveneous	CART0112	CART0112_D1	GD2-myc-41BB	0.5	5	0.3	RHOG	1310_RL	31	3319842800	M	RNP
NALM6_GD2	intraveneous	CART0112	CART0112_D1	GD2-myc-41BB	0.5	5	0.3	RHOG	1327_0	31	170124500	M	RNP
NALM6_GD2	intraveneous	CART0112	CART0112_D1	GD2-myc-41BB	0.5	5	0.3	RHOG	1327_R	31	2257377500	M	RNP
NALM6_GD2	intraveneous	CART0112	CART0112_D1	GD2-myc-41BB	0.5	5	0.3	RHOG	1327_L	31	5258726900	M	RNP
NALM6_GD2	intraveneous	CART0112	CART0112_D1	GD2-myc-41BB	0.5	5	0.3	RHOG	1327_RL	31	47746996	M	RNP
NALM6_GD2	intraveneous	CART0112	CART0112_D1	GD2-myc-41BB	0.5	5	0.3	RHOG	1327_RR	31	783678850	M	RNP
NALM6_GD2	intraveneous	CART0112	CART0112_D1	GD2-myc-41BB	0.5	5	0.3	SafeHarbor	1310_R	31	9669717000	M	RNP
NALM6_GD2	intraveneous	CART0112	CART0112_D1	GD2-myc-41BB	0.5	5	0.3	SafeHarbor	1323_0	31	16039242000	M	RNP
NALM6_GD2	intraveneous	CART0112	CART0112_D1	GD2-myc-41BB	0.5	5	0.3	SafeHarbor	1323_R	31	981045950	M	RNP
NALM6_GD2	intraveneous	CART0112	CART0112_D1	GD2-myc-41BB	0.5	5	0.3	SafeHarbor	1323_L	31	8255733800	M	RNP
NALM6_GD2	intraveneous	CART0112	CART0112_D1	GD2-myc-41BB	0.5	5	0.3	SafeHarbor	1323_RL	31	4384245200	M	RNP
NALM6_GD2	intraveneous	CART0112	CART0112_D1	GD2-myc-41BB	0.5	5	0.3	SafeHarbor	1323_RR	31	25944293000	M	RNP
NALM6_GD2	intraveneous	CART0112	NA	GD2-myc-41BB	0.5	5	0	Untreated	1301_0	31	41666953000	M	RNP
NALM6_GD2	intraveneous	CART0112	NA	GD2-myc-41BB	0.5	5	0	Untreated	1301_R	31	60381151000	M	RNP
NALM6_GD2	intraveneous	CART0112	NA	GD2-myc-41BB	0.5	5	0	Untreated	1301_L	31	43515679000	M	RNP
NALM6_GD2	intraveneous	CART0112	NA	GD2-myc-41BB	0.5	5	0	Untreated	1301_RL	31	19104831000	M	RNP
NALM6_GD2	intraveneous	CART0112	NA	GD2-myc-41BB	0.5	5	0	Untreated	1301_RRL	31	49401942000	M	RNP
NALM6_GD2	intraveneous	CART0112	NA	GD2-myc-41BB	0.5	5	0	Untreated	1310_0	31	86088638000	M	RNP
NALM6_GD2	intraveneous	CART0112	CART0112_D1	GD2-myc-41BB	0.5	5	0.3	RHOG	1310_RL	34	6420509200	M	RNP
NALM6_GD2	intraveneous	CART0112	CART0112_D1	GD2-myc-41BB	0.5	5	0.3	RHOG	1327_0	34	664047300	M	RNP
NALM6_GD2	intraveneous	CART0112	CART0112_D1	GD2-myc-41BB	0.5	5	0.3	RHOG	1327_R	34	6450652700	M	RNP
NALM6_GD2	intraveneous	CART0112	CART0112_D1	GD2-myc-41BB	0.5	5	0.3	RHOG	1327_L	34	8006544400	M	RNP
NALM6_GD2	intraveneous	CART0112	CART0112_D1	GD2-myc-41BB	0.5	5	0.3	RHOG	1327_RL	34	220466980	M	RNP
NALM6_GD2	intraveneous	CART0112	CART0112_D1	GD2-myc-41BB	0.5	5	0.3	RHOG	1327_RR	34	1148599200	M	RNP
NALM6_GD2	intraveneous	CART0112	CART0112_D1	GD2-myc-41BB	0.5	5	0.3	SafeHarbor	1310_R	34	17921096000	M	RNP
NALM6_GD2	intraveneous	CART0112	CART0112_D1	GD2-myc-41BB	0.5	5	0.3	SafeHarbor	1323_0	34	23406588000	M	RNP
NALM6_GD2	intraveneous	CART0112	CART0112_D1	GD2-myc-41BB	0.5	5	0.3	SafeHarbor	1323_R	34	7333700600	M	RNP
NALM6_GD2	intraveneous	CART0112	CART0112_D1	GD2-myc-41BB	0.5	5	0.3	SafeHarbor	1323_L	34	47161319000	M	RNP
NALM6_GD2	intraveneous	CART0112	CART0112_D1	GD2-myc-41BB	0.5	5	0.3	SafeHarbor	1323_RL	34	16666388000	M	RNP
NALM6_GD2	intraveneous	CART0112	CART0112_D1	GD2-myc-41BB	0.5	5	0.3	SafeHarbor	1323_RR	34	45379244000	M	RNP
NALM6_GD2	intraveneous	CART0112	NA	GD2-myc-41BB	0.5	5	0	Untreated	1301_0	34	112332340000	M	RNP
NALM6_GD2	intraveneous	CART0112	NA	GD2-myc-41BB	0.5	5	0	Untreated	1301_R	34	62268858000	M	RNP
NALM6_GD2	intraveneous	CART0112	NA	GD2-myc-41BB	0.5	5	0	Untreated	1301_L	34	64808694000	M	RNP
NALM6_GD2	intraveneous	CART0112	NA	GD2-myc-41BB	0.5	5	0	Untreated	1301_RL	34	84004127000	M	RNP
NALM6_GD2	intraveneous	CART0112	NA	GD2-myc-41BB	0.5	5	0	Untreated	1301_RRL	34	58794545000	M	RNP
NALM6_GD2	intraveneous	CART0112	NA	GD2-myc-41BB	0.5	5	0	Untreated	1310_0	34	NA	M	RNP
NALM6_GD2	intraveneous	CART0112	CART0112_D1	GD2-myc-41BB	0.5	5	0.3	RHOG	1310_RL	38	22300000000	M	RNP
NALM6_GD2	intraveneous	CART0112	CART0112_D1	GD2-myc-41BB	0.5	5	0.3	RHOG	1327_0	38	1580000000	M	RNP
NALM6_GD2	intraveneous	CART0112	CART0112_D1	GD2-myc-41BB	0.5	5	0.3	RHOG	1327_R	38	19800000000	M	RNP
NALM6_GD2	intraveneous	CART0112	CART0112_D1	GD2-myc-41BB	0.5	5	0.3	RHOG	1327_L	38	30700000000	M	RNP
NALM6_GD2	intraveneous	CART0112	CART0112_D1	GD2-myc-41BB	0.5	5	0.3	RHOG	1327_RL	38	858000000	M	RNP
NALM6_GD2	intraveneous	CART0112	CART0112_D1	GD2-myc-41BB	0.5	5	0.3	RHOG	1327_RR	38	2790000000	M	RNP
NALM6_GD2	intraveneous	CART0112	CART0112_D1	GD2-myc-41BB	0.5	5	0.3	SafeHarbor	1310_R	38	35500000000	M	RNP
NALM6_GD2	intraveneous	CART0112	CART0112_D1	GD2-myc-41BB	0.5	5	0.3	SafeHarbor	1323_0	38	79100000000	M	RNP
NALM6_GD2	intraveneous	CART0112	CART0112_D1	GD2-myc-41BB	0.5	5	0.3	SafeHarbor	1323_R	38	22800000000	M	RNP
NALM6_GD2	intraveneous	CART0112	CART0112_D1	GD2-myc-41BB	0.5	5	0.3	SafeHarbor	1323_L	38	110000000000	M	RNP
NALM6_GD2	intraveneous	CART0112	CART0112_D1	GD2-myc-41BB	0.5	5	0.3	SafeHarbor	1323_RL	38	37600000000	M	RNP
NALM6_GD2	intraveneous	CART0112	CART0112_D1	GD2-myc-41BB	0.5	5	0.3	SafeHarbor	1323_RR	38	124000000000	M	RNP
NALM6_GD2	intraveneous	CART0112	NA	GD2-myc-41BB	0.5	5	0	Untreated	1301_0	38	NA	M	RNP
NALM6_GD2	intraveneous	CART0112	NA	GD2-myc-41BB	0.5	5	0	Untreated	1301_R	38	283000000000	M	RNP
NALM6_GD2	intraveneous	CART0112	NA	GD2-myc-41BB	0.5	5	0	Untreated	1301_L	38	104000000000	M	RNP
NALM6_GD2	intraveneous	CART0112	NA	GD2-myc-41BB	0.5	5	0	Untreated	1301_RL	38	165000000000	M	RNP
NALM6_GD2	intraveneous	CART0112	NA	GD2-myc-41BB	0.5	5	0	Untreated	1301_RRL	38	118000000000	M	RNP
NALM6_GD2	intraveneous	CART0112	NA	GD2-myc-41BB	0.5	5	0	Untreated	1310_0	38	NA	M	RNP
NALM6_GD2	intraveneous	CART0112	CART0112_D1	GD2-myc-41BB	0.5	5	0.3	RHOG	1310_RL	41	344980580	M	RNP
NALM6_GD2	intraveneous	CART0112	CART0112_D1	GD2-myc-41BB	0.5	5	0.3	RHOG	1327_0	41	4369214500	M	RNP
NALM6_GD2	intraveneous	CART0112	CART0112_D1	GD2-myc-41BB	0.5	5	0.3	RHOG	1327_R	41	41276232000	M	RNP
NALM6_GD2	intraveneous	CART0112	CART0112_D1	GD2-myc-41BB	0.5	5	0.3	RHOG	1327_L	41	35479233000	M	RNP
NALM6_GD2	intraveneous	CART0112	CART0112_D1	GD2-myc-41BB	0.5	5	0.3	RHOG	1327_RL	41	2628225300	M	RNP
NALM6_GD2	intraveneous	CART0112	CART0112_D1	GD2-myc-41BB	0.5	5	0.3	RHOG	1327_RR	41	1508095100	M	RNP
NALM6_GD2	intraveneous	CART0112	CART0112_D1	GD2-myc-41BB	0.5	5	0.3	SafeHarbor	1310_R	41	77154099000	M	RNP
NALM6_GD2	intraveneous	CART0112	CART0112_D1	GD2-myc-41BB	0.5	5	0.3	SafeHarbor	1323_0	41	NA	M	RNP
NALM6_GD2	intraveneous	CART0112	CART0112_D1	GD2-myc-41BB	0.5	5	0.3	SafeHarbor	1323_R	41	41994629000	M	RNP
NALM6_GD2	intraveneous	CART0112	CART0112_D1	GD2-myc-41BB	0.5	5	0.3	SafeHarbor	1323_L	41	NA	M	RNP
NALM6_GD2	intraveneous	CART0112	CART0112_D1	GD2-myc-41BB	0.5	5	0.3	SafeHarbor	1323_RL	41	69606089000	M	RNP
NALM6_GD2	intraveneous	CART0112	CART0112_D1	GD2-myc-41BB	0.5	5	0.3	SafeHarbor	1323_RR	41	NA	M	RNP
NALM6_GD2	intraveneous	CART0112	NA	GD2-myc-41BB	0.5	5	0	Untreated	1301_0	41	NA	M	RNP
NALM6_GD2	intraveneous	CART0112	NA	GD2-myc-41BB	0.5	5	0	Untreated	1301_R	41	NA	M	RNP
NALM6_GD2	intraveneous	CART0112	NA	GD2-myc-41BB	0.5	5	0	Untreated	1301_L	41	NA	M	RNP
NALM6_GD2	intraveneous	CART0112	NA	GD2-myc-41BB	0.5	5	0	Untreated	1301_RL	41	NA	M	RNP
NALM6_GD2	intraveneous	CART0112	NA	GD2-myc-41BB	0.5	5	0	Untreated	1301_RRL	41	NA	M	RNP
NALM6_GD2	intraveneous	CART0112	NA	GD2-myc-41BB	0.5	5	0	Untreated	1310_0	41	NA	M	RNP
NALM6_GD2	intraveneous	CART0112	CART0112_D1	GD2-myc-41BB	0.5	5	0.3	RHOG	1310_RL	45	55515431000	M	RNP
NALM6_GD2	intraveneous	CART0112	CART0112_D1	GD2-myc-41BB	0.5	5	0.3	RHOG	1327_0	45	6704073700	M	RNP
NALM6_GD2	intraveneous	CART0112	CART0112_D1	GD2-myc-41BB	0.5	5	0.3	RHOG	1327_R	45	111657740000	M	RNP
NALM6_GD2	intraveneous	CART0112	CART0112_D1	GD2-myc-41BB	0.5	5	0.3	RHOG	1327_L	45	72993767000	M	RNP
NALM6_GD2	intraveneous	CART0112	CART0112_D1	GD2-myc-41BB	0.5	5	0.3	RHOG	1327_RL	45	6734239200	M	RNP
NALM6_GD2	intraveneous	CART0112	CART0112_D1	GD2-myc-41BB	0.5	5	0.3	RHOG	1327_RR	45	25063162000	M	RNP
NALM6_GD2	intraveneous	CART0112	CART0112_D1	GD2-myc-41BB	0.5	5	0.3	SafeHarbor	1310_R	45	116572710000	M	RNP
NALM6_GD2	intraveneous	CART0112	CART0112_D1	GD2-myc-41BB	0.5	5	0.3	SafeHarbor	1323_0	45	NA	M	RNP
NALM6_GD2	intraveneous	CART0112	CART0112_D1	GD2-myc-41BB	0.5	5	0.3	SafeHarbor	1323_R	45	NA	M	RNP
NALM6_GD2	intraveneous	CART0112	CART0112_D1	GD2-myc-41BB	0.5	5	0.3	SafeHarbor	1323_L	45	NA	M	RNP
NALM6_GD2	intraveneous	CART0112	CART0112_D1	GD2-myc-41BB	0.5	5	0.3	SafeHarbor	1323_RL	45	NA	M	RNP
NALM6_GD2	intraveneous	CART0112	CART0112_D1	GD2-myc-41BB	0.5	5	0.3	SafeHarbor	1323_RR	45	NA	M	RNP
NALM6_GD2	intraveneous	CART0112	NA	GD2-myc-41BB	0.5	5	0	Untreated	1301_0	45	NA	M	RNP
NALM6_GD2	intraveneous	CART0112	NA	GD2-myc-41BB	0.5	5	0	Untreated	1301_R	45	NA	M	RNP
NALM6_GD2	intraveneous	CART0112	NA	GD2-myc-41BB	0.5	5	0	Untreated	1301_L	45	NA	M	RNP
NALM6_GD2	intraveneous	CART0112	NA	GD2-myc-41BB	0.5	5	0	Untreated	1301_RL	45	NA	M	RNP
NALM6_GD2	intraveneous	CART0112	NA	GD2-myc-41BB	0.5	5	0	Untreated	1301_RRL	45	NA	M	RNP
NALM6_GD2	intraveneous	CART0112	NA	GD2-myc-41BB	0.5	5	0	Untreated	1310_0	45	NA	M	RNP
NALM6_GD2	intraveneous	CART0112	CART0112_D1	GD2-myc-41BB	0.5	5	0.3	RHOG	1310_RL	48	126000000000	M	RNP
NALM6_GD2	intraveneous	CART0112	CART0112_D1	GD2-myc-41BB	0.5	5	0.3	RHOG	1327_0	48	14000000000	M	RNP
NALM6_GD2	intraveneous	CART0112	CART0112_D1	GD2-myc-41BB	0.5	5	0.3	RHOG	1327_R	48	NA	M	RNP
NALM6_GD2	intraveneous	CART0112	CART0112_D1	GD2-myc-41BB	0.5	5	0.3	RHOG	1327_L	48	NA	M	RNP
NALM6_GD2	intraveneous	CART0112	CART0112_D1	GD2-myc-41BB	0.5	5	0.3	RHOG	1327_RL	48	16900000000	M	RNP
NALM6_GD2	intraveneous	CART0112	CART0112_D1	GD2-myc-41BB	0.5	5	0.3	RHOG	1327_RR	48	44900000000	M	RNP
NALM6_GD2	intraveneous	CART0112	CART0112_D1	GD2-myc-41BB	0.5	5	0.3	SafeHarbor	1310_R	48	399000000000	M	RNP
NALM6_GD2	intraveneous	CART0112	CART0112_D1	GD2-myc-41BB	0.5	5	0.3	SafeHarbor	1323_0	48	NA	M	RNP
NALM6_GD2	intraveneous	CART0112	CART0112_D1	GD2-myc-41BB	0.5	5	0.3	SafeHarbor	1323_R	48	NA	M	RNP
NALM6_GD2	intraveneous	CART0112	CART0112_D1	GD2-myc-41BB	0.5	5	0.3	SafeHarbor	1323_L	48	NA	M	RNP
NALM6_GD2	intraveneous	CART0112	CART0112_D1	GD2-myc-41BB	0.5	5	0.3	SafeHarbor	1323_RL	48	NA	M	RNP
NALM6_GD2	intraveneous	CART0112	CART0112_D1	GD2-myc-41BB	0.5	5	0.3	SafeHarbor	1323_RR	48	NA	M	RNP
NALM6_GD2	intraveneous	CART0112	NA	GD2-myc-41BB	0.5	5	0	Untreated	1301_0	48	NA	M	RNP
NALM6_GD2	intraveneous	CART0112	NA	GD2-myc-41BB	0.5	5	0	Untreated	1301_R	48	NA	M	RNP
NALM6_GD2	intraveneous	CART0112	NA	GD2-myc-41BB	0.5	5	0	Untreated	1301_L	48	NA	M	RNP
NALM6_GD2	intraveneous	CART0112	NA	GD2-myc-41BB	0.5	5	0	Untreated	1301_RL	48	NA	M	RNP
NALM6_GD2	intraveneous	CART0112	NA	GD2-myc-41BB	0.5	5	0	Untreated	1301_RRL	48	NA	M	RNP
NALM6_GD2	intraveneous	CART0112	NA	GD2-myc-41BB	0.5	5	0	Untreated	1310_0	48	NA	M	RNP
NALM6_GD2	intraveneous	CART0112	CART0112_D1	GD2-myc-41BB	0.5	5	0.3	RHOG	1310_RL	51	315000000000	M	RNP
NALM6_GD2	intraveneous	CART0112	CART0112_D1	GD2-myc-41BB	0.5	5	0.3	RHOG	1327_0	51	29100000000	M	RNP
NALM6_GD2	intraveneous	CART0112	CART0112_D1	GD2-myc-41BB	0.5	5	0.3	RHOG	1327_R	51	NA	M	RNP
NALM6_GD2	intraveneous	CART0112	CART0112_D1	GD2-myc-41BB	0.5	5	0.3	RHOG	1327_L	51	NA	M	RNP
NALM6_GD2	intraveneous	CART0112	CART0112_D1	GD2-myc-41BB	0.5	5	0.3	RHOG	1327_RL	51	31600000000	M	RNP
NALM6_GD2	intraveneous	CART0112	CART0112_D1	GD2-myc-41BB	0.5	5	0.3	RHOG	1327_RR	51	NA	M	RNP
NALM6_GD2	intraveneous	CART0112	CART0112_D1	GD2-myc-41BB	0.5	5	0.3	SafeHarbor	1310_R	51	NA	M	RNP
NALM6_GD2	intraveneous	CART0112	CART0112_D1	GD2-myc-41BB	0.5	5	0.3	SafeHarbor	1323_0	51	NA	M	RNP
NALM6_GD2	intraveneous	CART0112	CART0112_D1	GD2-myc-41BB	0.5	5	0.3	SafeHarbor	1323_R	51	NA	M	RNP
NALM6_GD2	intraveneous	CART0112	CART0112_D1	GD2-myc-41BB	0.5	5	0.3	SafeHarbor	1323_L	51	NA	M	RNP
NALM6_GD2	intraveneous	CART0112	CART0112_D1	GD2-myc-41BB	0.5	5	0.3	SafeHarbor	1323_RL	51	NA	M	RNP
NALM6_GD2	intraveneous	CART0112	CART0112_D1	GD2-myc-41BB	0.5	5	0.3	SafeHarbor	1323_RR	51	NA	M	RNP
NALM6_GD2	intraveneous	CART0112	NA	GD2-myc-41BB	0.5	5	0	Untreated	1301_0	51	NA	M	RNP
NALM6_GD2	intraveneous	CART0112	NA	GD2-myc-41BB	0.5	5	0	Untreated	1301_R	51	NA	M	RNP
NALM6_GD2	intraveneous	CART0112	NA	GD2-myc-41BB	0.5	5	0	Untreated	1301_L	51	NA	M	RNP
NALM6_GD2	intraveneous	CART0112	NA	GD2-myc-41BB	0.5	5	0	Untreated	1301_RL	51	NA	M	RNP
NALM6_GD2	intraveneous	CART0112	NA	GD2-myc-41BB	0.5	5	0	Untreated	1301_RRL	51	NA	M	RNP
NALM6_GD2	intraveneous	CART0112	NA	GD2-myc-41BB	0.5	5	0	Untreated	1310_0	51	NA	M	RNP
NALM6_GD2	intraveneous	CART0112	CART0112_D1	GD2-myc-41BB	0.5	5	0.3	RHOG	1310_RL	55	NA	M	RNP
NALM6_GD2	intraveneous	CART0112	CART0112_D1	GD2-myc-41BB	0.5	5	0.3	RHOG	1327_0	55	80285172000	M	RNP
NALM6_GD2	intraveneous	CART0112	CART0112_D1	GD2-myc-41BB	0.5	5	0.3	RHOG	1327_R	55	NA	M	RNP
NALM6_GD2	intraveneous	CART0112	CART0112_D1	GD2-myc-41BB	0.5	5	0.3	RHOG	1327_L	55	NA	M	RNP
NALM6_GD2	intraveneous	CART0112	CART0112_D1	GD2-myc-41BB	0.5	5	0.3	RHOG	1327_RL	55	NA	M	RNP
NALM6_GD2	intraveneous	CART0112	CART0112_D1	GD2-myc-41BB	0.5	5	0.3	RHOG	1327_RR	55	NA	M	RNP
NALM6_GD2	intraveneous	CART0112	CART0112_D1	GD2-myc-41BB	0.5	5	0.3	SafeHarbor	1310_R	55	NA	M	RNP
NALM6_GD2	intraveneous	CART0112	CART0112_D1	GD2-myc-41BB	0.5	5	0.3	SafeHarbor	1323_0	55	NA	M	RNP
NALM6_GD2	intraveneous	CART0112	CART0112_D1	GD2-myc-41BB	0.5	5	0.3	SafeHarbor	1323_R	55	NA	M	RNP
NALM6_GD2	intraveneous	CART0112	CART0112_D1	GD2-myc-41BB	0.5	5	0.3	SafeHarbor	1323_L	55	NA	M	RNP
NALM6_GD2	intraveneous	CART0112	CART0112_D1	GD2-myc-41BB	0.5	5	0.3	SafeHarbor	1323_RL	55	NA	M	RNP
NALM6_GD2	intraveneous	CART0112	CART0112_D1	GD2-myc-41BB	0.5	5	0.3	SafeHarbor	1323_RR	55	NA	M	RNP
NALM6_GD2	intraveneous	CART0112	NA	GD2-myc-41BB	0.5	5	0	Untreated	1301_0	55	NA	M	RNP
NALM6_GD2	intraveneous	CART0112	NA	GD2-myc-41BB	0.5	5	0	Untreated	1301_R	55	NA	M	RNP
NALM6_GD2	intraveneous	CART0112	NA	GD2-myc-41BB	0.5	5	0	Untreated	1301_L	55	NA	M	RNP
NALM6_GD2	intraveneous	CART0112	NA	GD2-myc-41BB	0.5	5	0	Untreated	1301_RL	55	NA	M	RNP
NALM6_GD2	intraveneous	CART0112	NA	GD2-myc-41BB	0.5	5	0	Untreated	1301_RRL	55	NA	M	RNP
NALM6_GD2	intraveneous	CART0112	NA	GD2-myc-41BB	0.5	5	0	Untreated	1310_0	55	NA	M	RNP

## Sheet: j_GD2-survival
Experiment_ID	Experiment_Donor_ID	CAR	Tumor_model	Tumor_model_injection	Mouse_ID	Day_tumor_relative_to_CART	CART_Dose_Million	End_point_day_post_CART	CAR_T_condition	Mouse_sex
CART0112	NA	NA	NALM6-GD2	intravenous	1301_0	-5	0	34	Untreated	M
CART0112	NA	NA	NALM6-GD2	intravenous	1301_R	-5	0	38	Untreated	M
CART0112	NA	NA	NALM6-GD2	intravenous	1301_L	-5	0	38	Untreated	M
CART0112	NA	NA	NALM6-GD2	intravenous	1301_RL	-5	0	38	Untreated	M
CART0112	NA	NA	NALM6-GD2	intravenous	1301_RR	-5	0	38	Untreated	M
CART0112	NA	NA	NALM6-GD2	intravenous	1310_0	-5	0	31	Untreated	M
CART0112	CART112_D1	GD2-41BB	NALM6-GD2	intravenous	1310_RL	-5	0.3	51	RHOG	M
CART0112	CART112_D1	GD2-41BB	NALM6-GD2	intravenous	1327_0	-5	0.3	65	RHOG	M
CART0112	CART112_D1	GD2-41BB	NALM6-GD2	intravenous	1327_R	-5	0.3	45	RHOG	M
CART0112	CART112_D1	GD2-41BB	NALM6-GD2	intravenous	1327_L	-5	0.3	45	RHOG	M
CART0112	CART112_D1	GD2-41BB	NALM6-GD2	intravenous	1327_RL	-5	0.3	52	RHOG	M
CART0112	CART112_D1	GD2-41BB	NALM6-GD2	intravenous	1327_RR	-5	0.3	47	RHOG	M
CART0112	CART112_D1	GD2-41BB	NALM6-GD2	intravenous	1310_R	-5	0.3	47	SafeHarbor	M
CART0112	CART112_D1	GD2-41BB	NALM6-GD2	intravenous	1323_0	-5	0.3	38	SafeHarbor	M
CART0112	CART112_D1	GD2-41BB	NALM6-GD2	intravenous	1323_R	-5	0.3	43	SafeHarbor	M
CART0112	CART112_D1	GD2-41BB	NALM6-GD2	intravenous	1323_L	-5	0.3	38	SafeHarbor	M
CART0112	CART112_D1	GD2-41BB	NALM6-GD2	intravenous	1323_RL	-5	0.3	41	SafeHarbor	M
CART0112	CART112_D1	GD2-41BB	NALM6-GD2	intravenous	1323_RR	-5	0.3	38	SafeHarbor	M

[truncated: 2 more sheets: k_Solid-size, k_Solid-survival]
